# Supplementary material for: A domain sequence approach to pangenomics: applications to Escherichia coli
Source: F1000Res. 2013 May 29;1:19. Originally published 2012 Oct 1. [Version 2] doi: 10.12688/f1000research.1-19.v2 (PMC3901455; doi:10.12688/f1000research.1-19.v2)
Supplement: The 347 text files show the results from scanning each of the fasta-files against the Pfam-A database [file f1000research-1-1101-s0002.tgz › Escherichia_coli_75_BIOID47105.txt]

#                                                                            --- full sequence --- -------------- this domain -------------   hmm coord   ali coord   env coord
# target name        accession   tlen query name           accession   qlen   E-value  score  bias   #  of  c-Evalue  i-Evalue  score  bias  from    to  from    to  from    to  acc description of target
#------------------- ---------- ----- -------------------- ---------- ----- --------- ------ ----- --- --- --------- --------- ------ ----- ----- ----- ----- ----- ----- ----- ---- ---------------------
UPF0118              PF01594.11   327 seq2_BIOID47105      -            167   1.9e-30  105.8  29.5   1   1   1.7e-34   2.3e-30  105.6  20.4   188   327     5   142     2   142 0.98 Domain of unknown function DUF20
IGPS                 PF00218.16   254 seq3_BIOID47105      -            452   1.8e-97  325.2   0.3   1   1  3.7e-101   2.5e-97  324.7   0.0     1   253     5   251     5   252 0.99 Indole-3-glycerol phosphate synthase
PRAI                 PF00697.17   197 seq3_BIOID47105      -            452   7.8e-60  201.6   0.0   1   1   1.7e-63   1.2e-59  201.0   0.0     1   196   257   447   257   448 0.99 N-(5'phosphoribosyl)anthranilate (PRA) isomerase
Citrate_synt         PF00285.16   356 seq4_BIOID47105      -            427  8.7e-134  445.6   0.0   1   1  7.2e-138  9.9e-134  445.4   0.0     1   356    46   409    46   409 0.99 Citrate synthase
DUF606               PF04657.8    138 seq6_BIOID47105      -            310   2.5e-46  157.0  38.8   1   2   6.3e-34   8.6e-30  103.5   5.9     3   137     1   143     1   144 0.92 Protein of unknown function, DUF606
DUF606               PF04657.8    138 seq6_BIOID47105      -            310   2.5e-46  157.0  38.8   2   2   1.9e-20   2.6e-16   59.8  15.5     2   137   158   292   157   293 0.94 Protein of unknown function, DUF606
DDE_Tnp_1_5          PF13737.1    112 seq10_BIOID47105     -            322   1.2e-46  157.3   0.0   1   1   2.7e-49   1.8e-45  153.5   0.0     1   112    34   145    34   145 0.96 Transposase DDE domain
DDE_Tnp_1            PF01609.16   211 seq10_BIOID47105     -            322     4e-22   78.7   0.8   1   1   8.3e-26   5.7e-22   78.2   0.6     4   203   130   303   127   308 0.88 Transposase DDE domain
NQR2_RnfD_RnfE       PF03116.10   314 seq12_BIOID47105     -            228   3.8e-70  236.4   5.4   1   1   3.1e-74   4.3e-70  236.2   3.7   123   314     1   226     1   226 0.90 NQR2, RnfD, RnfE family
PmbA_TldD            PF01523.11   293 seq13_BIOID47105     -            481   4.8e-75  252.4   1.1   1   1   5.3e-79   7.2e-75  251.8   0.8     1   293    34   332    34   332 0.92 Putative modulator of DNA gyrase
Bac_export_1         PF01311.15   249 seq14_BIOID47105     -            255   3.8e-61  206.4  13.6   1   1   3.1e-65   4.2e-61  206.2   9.4     2   239     8   240     7   250 0.96 Bacterial export proteins, family 1
GerE                 PF00196.14    58 seq15_BIOID47105     -            901   2.3e-20   71.5   0.0   1   1   6.8e-24   9.3e-20   69.5   0.0     2    58   834   890   833   890 0.97 Bacterial regulatory proteins, luxR family
SpoA                 PF01052.15    77 seq16_BIOID47105     -            137   2.9e-24   84.3   0.8   1   1   2.7e-28   3.7e-24   84.0   0.6     3    76    55   128    54   129 0.97 Surface presentation of antigens (SPOA)
HTH_Tnp_1            PF01527.15    76 seq18_BIOID47105     -             99   7.6e-09   35.2   2.9   1   1   7.1e-13   9.7e-09   34.9   2.0     3    76    11    79     9    79 0.90 Transposase
HTH_Tnp_1            PF01527.15    76 seq21_BIOID47105     -            141   6.5e-17   61.1   0.2   1   1   1.7e-20   1.2e-16   60.3   0.0     3    53    10    61     8    99 0.78 Transposase
HTH_23               PF13384.1     50 seq21_BIOID47105     -            141   3.7e-07   29.4   0.0   1   1     1e-10   6.8e-07   28.6   0.0     5    45    17    58    13    64 0.89 Homeodomain-like domain
GGDEF                PF00990.16   161 seq22_BIOID47105     -            131   2.8e-35  121.1   0.1   1   1   2.3e-39   3.1e-35  121.0   0.0    36   161     1   125     1   125 0.99 GGDEF domain
Topoisom_bac         PF01131.15   403 seq24_BIOID47105     -            717  2.5e-102  342.6   0.5   1   1  7.2e-106  3.3e-102  342.2   0.3     4   402   153   598   150   599 0.90 DNA topoisomerase
Toprim_Crpt          PF13342.1     62 seq24_BIOID47105     -            717   1.9e-17   62.4   2.4   1   1   4.3e-21   1.9e-17   62.4   1.7     1    58   652   711   652   713 0.92 C-terminal repeat of topoisomerase
Toprim               PF01751.17    88 seq24_BIOID47105     -            717   1.6e-11   43.8   0.0   1   1     1e-14   4.6e-11   42.3   0.0     2    86     3   132     2   134 0.94 Toprim domain
ADH_N                PF08240.7    109 seq25_BIOID47105     -            340   3.8e-34  116.5   1.6   1   1     2e-37   6.8e-34  115.8   1.1     2   108    28   133    27   134 0.97 Alcohol dehydrogenase GroES-like domain
ADH_zinc_N           PF00107.21   130 seq25_BIOID47105     -            340   3.9e-24   84.5   0.1   1   1   1.9e-27   6.6e-24   83.7   0.0     1   129   173   300   173   301 0.98 Zinc-binding dehydrogenase
AlaDh_PNT_C          PF01262.16   168 seq25_BIOID47105     -            340     1e-06   28.3   0.3   1   1   6.7e-10   2.3e-06   27.1   0.2    21    60   164   203   154   217 0.91 Alanine dehydrogenase/PNT, C-terminal domain
Tautomerase          PF01361.16    60 seq26_BIOID47105     -             90   6.2e-14   51.2   0.0   1   1   6.4e-18   8.7e-14   50.7   0.0     1    51    15    66    15    68 0.98 Tautomerase enzyme
HTH_Tnp_IS1          PF12759.2     50 seq27_BIOID47105     -             75   1.5e-31  107.5   0.1   1   1   2.8e-35   1.9e-31  107.1   0.0     1    50    23    72    23    72 0.99 InsA C-terminal domain
Zn_Tnp_IS1           PF03811.8     36 seq27_BIOID47105     -             75   7.9e-09   34.7   2.2   1   1   1.2e-12   7.9e-09   34.7   1.5    18    36     2    20     1    20 0.96 InsA N-terminal domain
SpoU_methylase       PF00588.14   142 seq28_BIOID47105     -            157   4.4e-34  117.2   0.0   1   1   3.6e-38   4.9e-34  117.1   0.0     1   142     1   142     1   142 0.95 SpoU rRNA Methylase family
Nitroreductase       PF00881.19   165 seq30_BIOID47105     -            217   7.5e-30  103.7   0.0   1   1   6.4e-34   8.8e-30  103.5   0.0     2   165     8   193     7   193 0.96 Nitroreductase family
GCV_H                PF01597.14   122 seq33_BIOID47105     -            129   2.3e-50  169.2   0.1   1   1   1.9e-54   2.6e-50  169.0   0.1     1   121     8   128     8   129 0.99 Glycine cleavage H-protein
MurB_C               PF02873.11   105 seq37_BIOID47105     -            342   1.6e-42  143.3   0.0   1   1   4.2e-46   2.9e-42  142.5   0.0     1   105   203   330   203   330 0.99 UDP-N-acetylenolpyruvoylglucosamine reductase, C-terminal domain
FAD_binding_4        PF01565.18   139 seq37_BIOID47105     -            342   1.1e-27   96.0   0.0   1   1   1.3e-30   9.2e-27   93.0   0.0     2   137    18   148    17   150 0.87 FAD binding domain
Aldo_ket_red         PF00248.16   283 seq38_BIOID47105     -            267   5.2e-57  192.7   0.6   1   1   4.8e-61   6.6e-57  192.3   0.4     2   281     6   250     5   251 0.95 Aldo/keto reductase family
FUSC_2               PF13515.1    128 seq39_BIOID47105     -            384   1.2e-27   96.2  13.0   1   1   2.7e-31   1.8e-27   95.6   9.0     3   127    70   192    68   193 0.93 Fusaric acid resistance protein-like
DUF497               PF04365.8     80 seq41_BIOID47105     -             98   8.4e-27   92.7   0.7   1   1   7.1e-31   9.7e-27   92.6   0.5     1    80    10    92    10    92 0.96 Protein of unknown function (DUF497)
YhjQ                 PF06564.7    244 seq44_BIOID47105     -            250  2.5e-126  419.8   4.9   1   1  8.8e-130    3e-126  419.6   3.4     1   241     1   241     1   244 0.99 YhjQ protein
AAA_31               PF13614.1    157 seq44_BIOID47105     -            250   7.3e-08   32.3   0.1   1   1   1.9e-10   6.4e-07   29.3   0.1     2   149     3   148     2   152 0.73 AAA domain
CbiA                 PF01656.18   195 seq44_BIOID47105     -            250   1.8e-07   30.6   0.0   1   1   6.6e-11   2.3e-07   30.3   0.0     5   161     8   176     4   207 0.66 CobQ/CobB/MinD/ParA nucleotide binding domain
ArsA_ATPase          PF02374.10   305 seq44_BIOID47105     -            250   1.5e-05   24.0   0.0   1   1   7.7e-09   2.6e-05   23.3   0.0     9    54    10    55     2    60 0.92 Anion-transporting ATPase
AceK                 PF06315.6    562 seq45_BIOID47105     -            578  6.2e-240  797.1   0.0   1   1  5.2e-244  7.1e-240  796.9   0.0     1   562     9   568     9   568 0.99 Isocitrate dehydrogenase kinase/phosphatase (AceK)
DUF340               PF03956.8    191 seq46_BIOID47105     -            299   2.7e-72  241.9  27.5   1   1   2.5e-73   3.5e-69  231.8  11.8     2   190   112   298   111   299 0.99 Membrane protein of unknown function (DUF340)
MCPsignal            PF00015.16   213 seq54_BIOID47105     -            525   5.8e-49  166.4  44.5   1   1   2.7e-52   7.3e-49  166.0  22.3    14   210   315   520   302   522 0.93 Methyl-accepting chemotaxis protein (MCP) signalling domain
PAS_3                PF08447.6     91 seq54_BIOID47105     -            525   2.9e-15   55.9   0.0   1   1   2.2e-18   6.1e-15   54.9   0.0     2    90    31   114    30   115 0.97 PAS fold
PAS_9                PF13426.1    104 seq54_BIOID47105     -            525   2.6e-13   50.1   0.0   1   1   3.7e-16     1e-12   48.2   0.0     6    95    23   111    18   115 0.94 PAS domain
HAMP                 PF00672.20    70 seq54_BIOID47105     -            525   2.6e-09   37.0   9.3   1   1   2.2e-10     6e-07   29.4   0.2     4    67   176   239   173   242 0.94 HAMP domain
PAS                  PF00989.19   113 seq54_BIOID47105     -            525   2.7e-06   26.9   0.0   1   1   3.3e-09   8.9e-06   25.3   0.0    20   101    27   107    20   114 0.90 PAS fold
GST_N_3              PF13417.1     75 seq55_BIOID47105     -            202   5.7e-16   58.4   0.0   1   1   2.7e-19   9.2e-16   57.7   0.0     1    68     3    71     3    78 0.95 Glutathione S-transferase, N-terminal domain
GST_N_2              PF13409.1     70 seq55_BIOID47105     -            202   2.2e-10   40.2   0.0   1   1   1.1e-13   3.8e-10   39.5   0.0     2    68     9    71     8    72 0.92 Glutathione S-transferase, N-terminal domain
GST_C                PF00043.20    95 seq55_BIOID47105     -            202   1.3e-09   37.8   0.0   1   1   5.1e-13   1.7e-09   37.3   0.0     2    95    97   192    96   192 0.96 Glutathione S-transferase, C-terminal domain
GST_N                PF02798.15    76 seq55_BIOID47105     -            202   1.4e-06   28.2   0.0   1   1     1e-09   3.5e-06   26.9   0.0    11    75    11    71     2    71 0.87 Glutathione S-transferase, N-terminal domain
YscJ_FliF            PF01514.12   207 seq56_BIOID47105     -            244   3.9e-53  179.5   0.2   1   1   3.6e-57   4.9e-53  179.2   0.1    13   200     4   192     1   199 0.96 Secretory protein of YscJ/FliF family
Peptidase_M20        PF01546.23   171 seq57_BIOID47105     -            159   1.2e-07   31.3   0.1   1   1   1.1e-11   1.5e-07   31.0   0.1    65   170    25   151     7   152 0.85 Peptidase family M20/M25/M40
Hexapep              PF00132.19    36 seq58_BIOID47105     -            184   7.4e-20   69.4   6.7   1   3   8.1e-10   1.1e-05   24.5   0.0     2    36    13    47    12    47 0.96 Bacterial transferase hexapeptide (six repeats)
Hexapep              PF00132.19    36 seq58_BIOID47105     -            184   7.4e-20   69.4   6.7   2   3   1.2e-10   1.6e-06   27.2   0.7     3    33    82   111    80   112 0.94 Bacterial transferase hexapeptide (six repeats)
Hexapep              PF00132.19    36 seq58_BIOID47105     -            184   7.4e-20   69.4   6.7   3   3     9e-12   1.2e-07   30.7   0.6     1    34    97   130    97   132 0.95 Bacterial transferase hexapeptide (six repeats)
BPD_transp_1         PF00528.17   185 seq59_BIOID47105     -            511   1.3e-08   34.4  17.1   1   1   9.8e-13   1.3e-08   34.4  11.9    26   183   346   503   344   505 0.91 Binding-protein-dependent transport system inner membrane component
SecE                 PF00584.15    57 seq61_BIOID47105     -            127   2.4e-21   74.9   1.0   1   1   1.8e-25   2.4e-21   74.9   0.7     2    56    68   122    67   123 0.97 SecE/Sec61-gamma subunits of protein translocation complex
Chorismate_bind      PF00425.13   257 seq62_BIOID47105     -            453   2.3e-90  302.2   0.0   1   1   4.3e-94   2.9e-90  301.9   0.0     2   257   190   443   189   443 0.98 chorismate binding enzyme
Anth_synt_I_N        PF04715.8    140 seq62_BIOID47105     -            453   2.7e-29  101.8   0.1   1   1   3.3e-32   2.3e-28   98.8   0.0     9   139    22   153    16   154 0.90 Anthranilate synthase component I, N terminal region
DAGK_cat             PF00781.19   130 seq64_BIOID47105     -            299   1.6e-26   92.1   0.3   1   1   3.7e-30   2.5e-26   91.4   0.2     3   129     8   131     6   132 0.96 Diacylglycerol kinase catalytic domain
NAD_kinase           PF01513.16   285 seq64_BIOID47105     -            299   7.2e-06   24.8   0.1   1   1   1.3e-09   8.6e-06   24.6   0.1    64   134    45   121    12   196 0.82 ATP-NAD kinase
MscL                 PF01741.13   128 seq67_BIOID47105     -            136   2.3e-57  192.5   3.1   1   1   1.9e-61   2.6e-57  192.3   2.2     1   128     3   132     3   132 0.98 Large-conductance mechanosensitive channel, MscL
BPD_transp_2         PF02653.11   267 seq68_BIOID47105     -            342   1.8e-44  151.5  42.9   1   1   1.9e-48   2.6e-44  151.1  29.8     5   267    40   301    36   301 0.96 Branched-chain amino acid transport system / permease component
Response_reg         PF00072.19   112 seq69_BIOID47105     -            225   1.3e-30  105.5   0.4   1   1     6e-34     2e-30  104.9   0.3     1   112    19   131    19   131 0.99 Response regulator receiver domain
GerE                 PF00196.14    58 seq69_BIOID47105     -            225   4.6e-25   86.6   0.5   1   1   2.7e-28   9.3e-25   85.6   0.4     2    57   162   217   161   218 0.96 Bacterial regulatory proteins, luxR family
Sigma70_r4_2         PF08281.7     54 seq69_BIOID47105     -            225   1.6e-07   30.5   0.1   1   1   8.7e-11     3e-07   29.6   0.0    25    54   177   206   164   206 0.93 Sigma-70, region 4
HTH_24               PF13412.1     48 seq69_BIOID47105     -            225   1.8e-05   23.9   1.1   1   1   1.9e-08   6.6e-05   22.1   0.3     6    43   169   204   164   205 0.80 Winged helix-turn-helix DNA-binding
DUF1307              PF06998.6    123 seq72_BIOID47105     -             44   1.6e-07   31.2   0.2   1   1   1.2e-11   1.7e-07   31.1   0.2    83   123     1    42     1    42 0.95 Protein of unknown function (DUF1307)
Gly_radical          PF01228.16   106 seq75_BIOID47105     -            260   4.9e-44  148.8   0.0   1   1   1.2e-47     8e-44  148.2   0.0     1   106   130   241   130   241 0.98 Glycine radical
PFL                  PF02901.10   648 seq75_BIOID47105     -            260   1.2e-37  129.5   0.1   1   1   3.1e-41   2.1e-37  128.7   0.0   511   648     1   114     1   114 1.00 Pyruvate formate lyase
Phage_ASH            PF10554.4    108 seq77_BIOID47105     -            278   8.3e-24   83.9   0.2   1   1   1.1e-27   1.5e-23   83.0   0.1     1   106   117   211   117   214 0.93 Ash protein family
rve                  PF00665.21   120 seq79_BIOID47105     -            288   8.9e-30  103.1   0.0   1   1   6.7e-33   1.8e-29  102.1   0.0     3   119   126   240   124   241 0.96 Integrase core domain
rve_2                PF13333.1     52 seq79_BIOID47105     -            288   3.8e-20   71.5   1.6   1   1     4e-22   1.1e-18   66.9   0.1     1    52   231   287   231   287 0.98 Integrase core domain
rve_3                PF13683.1     67 seq79_BIOID47105     -            288   1.9e-15   55.9   0.0   1   1   1.4e-18   3.8e-15   55.0   0.0     4    67   215   279   212   279 0.96 Integrase core domain
HTH_21               PF13276.1     60 seq79_BIOID47105     -            288     2e-10   40.4   0.1   1   1   3.2e-13   8.8e-10   38.3   0.0     4    59    47   101    44   102 0.90 HTH-like domain
DDE_Tnp_IS240        PF13610.1    140 seq79_BIOID47105     -            288   3.6e-10   39.8   0.0   1   1   2.3e-13   6.3e-10   39.0   0.0     2   129   130   260   129   272 0.88 DDE domain
Acyl-CoA_dh_1        PF00441.19   150 seq80_BIOID47105     -            384     4e-46  156.6   4.6   1   1   1.8e-49   6.2e-46  156.0   3.2     1   150   229   378   229   378 0.98 Acyl-CoA dehydrogenase, C-terminal domain
Acyl-CoA_dh_2        PF08028.6    134 seq80_BIOID47105     -            384   1.4e-18   67.3   2.4   1   1   6.2e-22   2.1e-18   66.7   1.7     3   125   246   358   244   361 0.96 Acyl-CoA dehydrogenase, C-terminal domain
Acyl-CoA_dh_N        PF02771.11   113 seq80_BIOID47105     -            384   3.6e-17   62.8   0.0   1   1   2.3e-20   7.7e-17   61.7   0.0     1   105     7   109     7   115 0.92 Acyl-CoA dehydrogenase, N-terminal domain
Acyl-CoA_dh_M        PF02770.14    52 seq80_BIOID47105     -            384   5.7e-15   54.4   0.0   1   1   3.5e-18   1.2e-14   53.4   0.0     1    50   122   171   122   173 0.98 Acyl-CoA dehydrogenase, middle domain
PGK                  PF00162.14   384 seq83_BIOID47105     -            387  8.1e-142  472.2   0.3   1   1  6.7e-146  9.2e-142  472.0   0.2     2   384     6   373     5   373 0.99 Phosphoglycerate kinase
HTH_AraC             PF00165.18    42 seq84_BIOID47105     -            274   9.3e-20   69.7   0.7   1   2   1.1e-09   7.5e-06   25.4   0.0     1    41   151   190   151   191 0.93 Bacterial regulatory helix-turn-helix proteins, AraC family
HTH_AraC             PF00165.18    42 seq84_BIOID47105     -            274   9.3e-20   69.7   0.7   2   2   4.8e-15   3.3e-11   42.5   0.1     7    41   205   240   204   241 0.95 Bacterial regulatory helix-turn-helix proteins, AraC family
HTH_18               PF12833.2     81 seq84_BIOID47105     -            274   2.6e-16   59.3   0.1   1   1   7.3e-20     5e-16   58.4   0.1     1    81   164   242   164   242 0.96 Helix-turn-helix domain
PLDc_2               PF13091.1    126 seq85_BIOID47105     -            413   5.3e-35  119.8   0.0   1   2   3.9e-15   2.6e-11   43.2   0.0     3   112    26   154    24   165 0.78 PLD-like domain
PLDc_2               PF13091.1    126 seq85_BIOID47105     -            413   5.3e-35  119.8   0.0   2   2   7.8e-25   5.3e-21   74.5   0.0     2   120   213   334   212   339 0.87 PLD-like domain
PLDc                 PF00614.17    28 seq85_BIOID47105     -            413   2.3e-11   42.9   0.2   1   1   7.6e-12   5.2e-08   32.3   0.0     3    24   110   131   108   135 0.91 Phospholipase D Active site motif
Hydrolase_3          PF08282.7    254 seq90_BIOID47105     -            271   1.7e-54  185.0   0.0   1   1   5.5e-58   1.9e-54  184.8   0.0     1   254     6   259     6   259 0.92 haloacid dehalogenase-like hydrolase
S6PP                 PF05116.8    247 seq90_BIOID47105     -            271   1.2e-16   60.6   0.0   1   1   5.2e-16   1.8e-12   47.0   0.0    98   224   124   249   109   265 0.80 Sucrose-6F-phosphate phosphohydrolase
HAD                  PF12710.2    191 seq90_BIOID47105     -            271     1e-07   32.1   0.0   1   1   2.9e-10   9.8e-07   29.0   0.0    88   191    24   224     6   224 0.79 haloacid dehalogenase-like hydrolase
Hydrolase            PF00702.21   204 seq90_BIOID47105     -            271   6.6e-07   29.9   0.1   1   1   2.2e-09   7.5e-06   26.4   0.1     1   203     3   226     3   227 0.73 haloacid dehalogenase-like hydrolase
MFS_1                PF07690.11   354 seq91_BIOID47105     -            438   1.4e-27   96.2  50.8   1   2   1.1e-19   5.2e-16   58.2  16.9    38   258    70   296    27   302 0.69 Major Facilitator Superfamily
MFS_1                PF07690.11   354 seq91_BIOID47105     -            438   1.4e-27   96.2  50.8   2   2   5.5e-15   2.5e-11   42.8  15.9    22   173   276   431   265   438 0.78 Major Facilitator Superfamily
Sugar_tr             PF00083.19   451 seq91_BIOID47105     -            438     5e-27   94.4  33.9   1   1   9.4e-29   4.3e-25   88.0  23.5     6   417    27   407    23   432 0.75 Sugar (and other) transporter
MFS_2                PF13347.1    427 seq91_BIOID47105     -            438   2.7e-08   32.5  21.3   1   1   5.8e-12   2.7e-08   32.5  14.8    35   343    58   372    56   383 0.76 MFS/sugar transport protein
Porin_1              PF00267.16   337 seq92_BIOID47105     -            377  4.4e-148  492.9  27.0   1   1  7.2e-152  4.9e-148  492.7  18.7     1   337    27   377    27   377 0.98 Gram-negative porin
Porin_4              PF13609.1    311 seq92_BIOID47105     -            377   4.7e-24   85.3  37.3   1   1   9.3e-28   6.4e-24   84.9  25.8     4   304    12   347     6   354 0.79 Gram-negative porin
LysR_substrate       PF03466.15   209 seq93_BIOID47105     -            317   1.9e-44  151.1   0.0   1   1   3.6e-48   2.5e-44  150.8   0.0     4   205    91   291    88   295 0.97 LysR substrate binding domain
HTH_1                PF00126.22    60 seq93_BIOID47105     -            317   1.4e-20   72.6   0.2   1   1   4.8e-24   3.3e-20   71.4   0.1     2    60     6    64     5    64 0.97 Bacterial regulatory helix-turn-helix protein, lysR family
DUF4415              PF14384.1     62 seq95_BIOID47105     -            100     4e-18   65.1   0.1   1   1   4.3e-22   5.8e-18   64.6   0.1     1    62    37    93    37    93 0.96 Domain of unknown function (DUF4415)
FliO                 PF04347.8     84 seq97_BIOID47105     -            122   4.9e-24   84.0   0.2   1   1   4.9e-28   6.7e-24   83.6   0.1     1    84    37   118    37   118 0.88 Flagellar biosynthesis protein, FliO
GGDEF                PF00990.16   161 seq99_BIOID47105     -            556   6.1e-39  133.0   0.3   1   1   7.8e-43   1.1e-38  132.2   0.2     3   160   406   554   404   555 0.95 GGDEF domain
TnpB_IS66            PF05717.8    108 seq102_BIOID47105    -            116   2.2e-41  139.5   0.0   1   1   1.8e-45   2.4e-41  139.3   0.0     2   105     7   108     6   111 0.96 IS66 Orf2 like protein
DUF3672              PF12421.3    136 seq103_BIOID47105    -            102   6.4e-06   26.2   0.0   1   1   7.4e-10     1e-05   25.5   0.0    87   136    12    61     2    61 0.91 Fibronectin type III protein
DDE_Tnp_Tn3          PF01526.12   388 seq106_BIOID47105    -           1054  1.2e-143  478.3   0.0   1   1  4.5e-147  3.1e-143  476.9   0.0     1   388   639  1028   639  1028 1.00 Tn3 transposase DDE domain
DUF4158              PF13700.1    166 seq106_BIOID47105    -           1054   2.6e-55  186.3   0.2   1   1   6.5e-59   4.4e-55  185.5   0.1     1   166    58   226    58   226 0.96 Domain of unknown function (DUF4158)
SBP_bac_3            PF00497.15   225 seq109_BIOID47105    -            302   3.1e-47  160.6   0.7   1   1   2.8e-51   3.8e-47  160.2   0.5     1   224    42   271    42   272 0.93 Bacterial extracellular solute-binding proteins, family 3
DUF4132              PF13569.1    180 seq110_BIOID47105    -           1264   5.9e-53  178.9   0.0   1   1   2.6e-56   1.7e-52  177.4   0.0     1   179   988  1173   988  1174 0.96 Domain of unknown function (DUF4132)
WGR                  PF05406.10    81 seq110_BIOID47105    -           1264   3.3e-16   58.8   1.7   1   1   1.3e-19   8.7e-16   57.5   0.6    11    78     4    68     1    71 0.92 WGR domain
DUF262               PF03235.9    221 seq113_BIOID47105    -            649   7.8e-39  133.8   0.4   1   1   1.1e-42   7.8e-39  133.8   0.3     2   221    29   276    28   276 0.84 Protein of unknown function DUF262
DUF1524              PF07510.6    142 seq113_BIOID47105    -            649   7.1e-28   97.1   0.0   1   1     2e-31   1.3e-27   96.2   0.0     1   142   471   640   471   640 0.94 Protein of unknown function (DUF1524)
HTH_6                PF01418.12    77 seq114_BIOID47105    -            289   2.3e-33  113.6   0.2   1   1   2.4e-36   1.1e-32  111.4   0.0     1    76     1    76     1    77 0.99 Helix-turn-helix domain, rpiR family
SIS                  PF01380.17   131 seq114_BIOID47105    -            289     3e-27   94.7   0.1   1   1   1.1e-30     5e-27   93.9   0.1     2   130   125   252   124   253 0.98 SIS domain
SIS_2                PF13580.1    138 seq114_BIOID47105    -            289     1e-12   47.8   0.9   1   1   1.2e-11   5.3e-08   32.5   0.0    99   138   171   210   157   210 0.89 SIS domain
McrBC                PF10117.4    321 seq116_BIOID47105    -            436   2.9e-97  325.3   2.2   1   1  2.5e-101   3.4e-97  325.1   1.5     1   321    65   386    65   386 0.97 McrBC 5-methylcytosine restriction system component
GCS2                 PF04107.8    288 seq118_BIOID47105    -            372   3.6e-94  314.9   0.0   1   1   6.1e-98   8.3e-94  313.7   0.0     1   288    14   292    14   292 0.99 Glutamate-cysteine ligase family 2(GCS2)
adh_short            PF00106.20   167 seq119_BIOID47105    -            252   2.1e-37  128.5   0.1   1   1   8.9e-41   2.4e-37  128.2   0.1     2   166    14   183    13   184 0.94 short chain dehydrogenase
KR                   PF08659.5    181 seq119_BIOID47105    -            252   1.7e-16   60.2   0.0   1   1   8.2e-20   2.2e-16   59.9   0.0     3   166    15   182    14   195 0.87 KR domain
adh_short_C2         PF13561.1    243 seq119_BIOID47105    -            252   1.5e-15   57.5   0.0   1   1     7e-19   1.9e-15   57.2   0.0     6   189    22   204    19   223 0.90 Enoyl-(Acyl carrier protein) reductase
Polysacc_synt_2      PF02719.10   294 seq119_BIOID47105    -            252    0.0001   21.1   0.0   1   1   4.7e-08   0.00013   20.8   0.0     1   156    15   183    15   198 0.68 Polysaccharide biosynthesis protein
PduV-EutP            PF10662.4    143 seq120_BIOID47105    -             88     3e-13   49.3   0.0   1   1   4.7e-17   6.4e-13   48.2   0.0    86   140    27    80    18    83 0.93 Ethanolamine utilisation - propanediol utilisation
NusG                 PF02357.14    92 seq121_BIOID47105    -            181   5.3e-25   87.3   0.0   1   1   1.1e-28   7.7e-25   86.8   0.0     1    92     7   106     7   106 0.93 Transcription termination factor nusG
KOW                  PF00467.24    32 seq121_BIOID47105    -            181   1.3e-08   33.9   0.1   1   1   9.1e-12   6.2e-08   31.7   0.0     1    28   130   161   130   165 0.86 KOW motif
HAD_2                PF13419.1    176 seq124_BIOID47105    -            188   2.9e-25   89.4   0.1   1   1   7.3e-29   3.3e-25   89.2   0.1     1   174     8   183     8   185 0.88 Haloacid dehalogenase-like hydrolase
Hydrolase            PF00702.21   204 seq124_BIOID47105    -            188   7.4e-14   52.6   0.1   1   1   2.3e-17   1.1e-13   52.1   0.0     4   204     8   179     5   179 0.88 haloacid dehalogenase-like hydrolase
Hydrolase_like       PF13242.1     75 seq124_BIOID47105    -            188   1.9e-06   27.3   0.1   1   1   1.1e-09   4.9e-06   26.0   0.0     3    48   141   185   139   186 0.94 HAD-hyrolase-like
RHS_repeat           PF05593.9     38 seq126_BIOID47105    -           1410   2.5e-61  202.6 105.6   1   6   2.2e-12   1.5e-08   34.4   0.3     1    38   438   476   438   476 0.96 RHS Repeat
RHS_repeat           PF05593.9     38 seq126_BIOID47105    -           1410   2.5e-61  202.6 105.6   2   6   3.1e-10   2.1e-06   27.6   0.2     3    37   462   496   460   497 0.95 RHS Repeat
RHS_repeat           PF05593.9     38 seq126_BIOID47105    -           1410   2.5e-61  202.6 105.6   3   6   3.2e-12   2.2e-08   33.9   0.3     1    37   588   624   588   625 0.98 RHS Repeat
RHS_repeat           PF05593.9     38 seq126_BIOID47105    -           1410   2.5e-61  202.6 105.6   4   6   3.2e-11   2.2e-07   30.7   0.3     1    37   630   665   630   666 0.97 RHS Repeat
RHS_repeat           PF05593.9     38 seq126_BIOID47105    -           1410   2.5e-61  202.6 105.6   5   6   3.9e-08   0.00026   20.9   1.2     1    31   671   701   671   705 0.93 RHS Repeat
RHS_repeat           PF05593.9     38 seq126_BIOID47105    -           1410   2.5e-61  202.6 105.6   6   6   1.3e-08     9e-05   22.4   0.3     1    31   733   766   733   774 0.90 RHS Repeat
RHS                  PF03527.9     41 seq126_BIOID47105    -           1410   1.7e-18   65.9   1.6   1   1   2.6e-22   1.7e-18   65.9   1.1     1    41  1153  1193  1153  1193 0.97 RHS protein
Ribonuc_red_lgC      PF02867.10   537 seq128_BIOID47105    -            761  2.8e-134  448.5   0.0   1   1  1.3e-136    6e-133  444.1   0.0     1   536   222   731   222   732 0.95 Ribonucleotide reductase, barrel domain
ATP-cone             PF03477.11    90 seq128_BIOID47105    -            761   5.9e-15   55.3   0.1   1   1   2.8e-18   1.3e-14   54.2   0.1     3    90     7    92     5    92 0.97 ATP cone domain
Ribonuc_red_lgN      PF00317.16    83 seq128_BIOID47105    -            761   1.4e-12   47.0   1.0   1   1     5e-16   2.3e-12   46.4   0.1     2    82   142   219   141   220 0.93 Ribonucleotide reductase, all-alpha domain
Peripla_BP_4         PF13407.1    258 seq129_BIOID47105    -            340   5.9e-54  183.0   4.4   1   1   1.1e-57   7.4e-54  182.6   3.1     1   256    30   285    30   287 0.95 Periplasmic binding protein domain
Peptidase_M20        PF01546.23   171 seq132_BIOID47105    -            481   1.9e-05   24.2   0.1   1   1   4.8e-09   3.3e-05   23.4   0.0     2    92    78   284    77   368 0.71 Peptidase family M20/M25/M40
SpoA                 PF01052.15    77 seq133_BIOID47105    -            315   1.1e-17   63.2   0.0   1   1   3.6e-20   4.9e-16   57.9   0.0     3    75   237   309   235   311 0.96 Surface presentation of antigens (SPOA)
FMN_bind             PF04205.9     81 seq134_BIOID47105    -            206   2.6e-18   65.8   0.1   1   1     4e-22   5.5e-18   64.7   0.0     1    77    99   187    99   191 0.98 FMN-binding domain
HATPase_c            PF02518.21   111 seq138_BIOID47105    -            433   1.9e-22   78.9   0.0   1   1   8.1e-26   3.7e-22   78.0   0.0     6   110   320   423   316   424 0.96 Histidine kinase-, DNA gyrase B-, and HSP90-like ATPase
HisKA                PF00512.20    68 seq138_BIOID47105    -            433   6.2e-08   32.3   1.3   1   1   3.7e-11   1.7e-07   30.9   0.9     1    67   211   270   211   271 0.90 His Kinase A (phospho-acceptor) domain
HAMP                 PF00672.20    70 seq138_BIOID47105    -            433     3e-07   30.4   0.0   1   1   6.6e-11     3e-07   30.4   0.0     3    69   140   206   139   207 0.90 HAMP domain
FecCD                PF01032.13   311 seq139_BIOID47105    -            338   1.6e-89  299.6  34.9   1   1   1.5e-93     2e-89  299.3  24.2     1   311    23   332    22   332 0.99 FecCD transport family
Dynamin_N            PF00350.18   168 seq145_BIOID47105    -            742   9.6e-19   67.6   0.0   1   1     8e-22   3.7e-18   65.7   0.0     1   148    72   278    72   300 0.79 Dynamin family
MMR_HSR1             PF01926.18   114 seq145_BIOID47105    -            742   3.9e-08   33.1   0.0   1   1   1.1e-10   5.1e-07   29.5   0.0     2   114    72   298    71   298 0.78 50S ribosome-binding GTPase
SEC-C                PF02810.10    21 seq146_BIOID47105    -            152   1.2e-18   66.0  20.2   1   2   3.8e-11   5.3e-07   28.9   0.5     1    20     1    20     1    21 0.94 SEC-C motif
SEC-C                PF02810.10    21 seq146_BIOID47105    -            152   1.2e-18   66.0  20.2   2   2   3.9e-15   5.4e-11   41.6   8.9     1    19   134   152   134   152 0.96 SEC-C motif
Potass_KdpF          PF09604.5     25 seq148_BIOID47105    -             67     6e-06   25.8   5.9   1   1   4.4e-10     6e-06   25.8   4.1     2    25    44    67    43    67 0.95 F subunit of K+-transporting ATPase (Potass_KdpF)
ABC_tran             PF00005.22   118 seq149_BIOID47105    -            343   2.6e-27   95.3   0.0   1   1   1.6e-30   5.4e-27   94.3   0.0     1   118    45   169    45   169 0.95 ABC transporter
NIL                  PF09383.5     76 seq149_BIOID47105    -            343   7.6e-23   79.7   0.0   1   1   4.6e-26   1.6e-22   78.7   0.0     4    76   268   340   266   340 0.98 NIL domain
AAA_21               PF13304.1    303 seq149_BIOID47105    -            343   1.6e-12   47.8   0.1   1   1   2.1e-11   7.1e-08   32.6   0.0   220   298   124   200    87   205 0.84 AAA domain
YodA                 PF09223.6    182 seq151_BIOID47105    -            216   1.4e-86  288.6   5.3   1   1   1.2e-90   1.6e-86  288.4   3.7     2   182    36   216    35   216 0.99 YodA lipocalin-like domain
SDH_alpha            PF03313.10   283 seq153_BIOID47105    -            436   2.4e-73  246.4  14.7   1   1   1.8e-77   2.4e-73  246.4  10.2     4   281    52   429    48   433 0.97 Serine dehydratase alpha chain
Inositol_P           PF00459.20   271 seq155_BIOID47105    -            267   2.5e-77  259.7   0.0   1   1   2.1e-81   2.8e-77  259.5   0.0     3   268     2   260     1   263 0.97 Inositol monophosphatase family
MS_channel           PF00924.13   206 seq157_BIOID47105    -            415   4.9e-74  248.0   0.3   1   1     7e-76   9.5e-72  240.5   0.2     1   205   142   396   142   397 0.99 Mechanosensitive ion channel
DDE_Tnp_IS66         PF03050.9    271 seq158_BIOID47105    -            537   4.8e-97  324.2   0.0   1   1  1.4e-100   4.8e-97  324.2   0.0     1   271   196   487   196   487 0.98 Transposase IS66 family
DDE_Tnp_IS66_C       PF13817.1     39 seq158_BIOID47105    -            537   4.7e-20   71.2   0.2   1   1   4.2e-23   1.5e-19   69.6   0.1     2    39   494   531   493   531 0.99 IS66 C-terminal element
HTH_Tnp_IS66         PF13005.2     59 seq158_BIOID47105    -            537   1.4e-14   53.5   4.0   1   1   4.2e-18   1.4e-14   53.5   2.8     1    59   134   190   134   190 0.98 putative Helix-turn-helix domain of transposase IS66
LZ_Tnp_IS66          PF13007.2     78 seq158_BIOID47105    -            537   1.4e-12   47.9   9.6   1   1   4.2e-16   1.4e-12   47.9   6.7     1    77    59   131    59   132 0.75 Transposase C of IS166 homeodomain
Porin_1              PF00267.16   337 seq160_BIOID47105    -            362  1.3e-109  366.4  24.3   1   1  1.1e-113  1.5e-109  366.2  16.8     1   337    37   362    37   362 0.95 Gram-negative porin
YscJ_FliF            PF01514.12   207 seq163_BIOID47105    -            552     2e-65  219.7   0.0   1   1   1.2e-68     8e-65  217.7   0.0    10   205    29   223    17   225 0.96 Secretory protein of YscJ/FliF family
YscJ_FliF_C          PF08345.6    160 seq163_BIOID47105    -            552   4.6e-52  176.0   4.8   1   1   6.7e-56   4.6e-52  176.0   3.3     1   160   250   429   250   429 0.88 Flagellar M-ring protein C-terminal
Sel1                 PF08238.7     39 seq164_BIOID47105    -            325   2.1e-68  225.1  49.4   1   8   1.4e-12     2e-08   34.5   0.1     2    39    26    61    25    61 0.87 Sel1 repeat
Sel1                 PF08238.7     39 seq164_BIOID47105    -            325   2.1e-68  225.1  49.4   2   8   1.2e-08   0.00017   22.0   0.1     2    39    63    97    62    97 0.77 Sel1 repeat
Sel1                 PF08238.7     39 seq164_BIOID47105    -            325   2.1e-68  225.1  49.4   3   8   8.8e-08    0.0012   19.2   0.1     4    38   101   130    98   131 0.80 Sel1 repeat
Sel1                 PF08238.7     39 seq164_BIOID47105    -            325   2.1e-68  225.1  49.4   4   8   2.5e-15   3.5e-11   43.2   3.2     2    39   133   167   132   167 0.96 Sel1 repeat
Sel1                 PF08238.7     39 seq164_BIOID47105    -            325   2.1e-68  225.1  49.4   5   8   2.3e-13   3.2e-09   37.0   0.4     1    39   168   203   168   203 0.95 Sel1 repeat
Sel1                 PF08238.7     39 seq164_BIOID47105    -            325   2.1e-68  225.1  49.4   6   8   2.8e-12   3.8e-08   33.6   3.1     2    39   205   239   204   239 0.89 Sel1 repeat
Sel1                 PF08238.7     39 seq164_BIOID47105    -            325   2.1e-68  225.1  49.4   7   8   2.2e-14     3e-10   40.2   0.3     3    37   242   273   240   275 0.93 Sel1 repeat
Sel1                 PF08238.7     39 seq164_BIOID47105    -            325   2.1e-68  225.1  49.4   8   8     4e-09   5.5e-05   23.5   0.1     1    33   276   305   276   310 0.85 Sel1 repeat
DUF1870              PF08965.5    118 seq166_BIOID47105    -            118   1.3e-59  198.9   0.2   1   1     1e-63   1.4e-59  198.7   0.2     1   118     1   118     1   118 1.00 Domain of unknown function (DUF1870)
SelA                 PF03841.8    367 seq167_BIOID47105    -            463  1.6e-176  586.4   0.0   1   1  2.7e-180  1.8e-176  586.1   0.0     1   366    83   451    83   452 0.99 L-seryl-tRNA selenium transferase
Se-cys_synth_N       PF12390.3     40 seq167_BIOID47105    -            463   2.8e-10   40.0   0.5   1   1   4.1e-14   2.8e-10   40.0   0.4     1    40     9    48     9    48 0.99 Selenocysteine synthase N terminal
PTE                  PF02126.13   308 seq170_BIOID47105    -            344   6.6e-51  173.0   0.0   1   1   6.4e-55   8.8e-51  172.6   0.0     3   308    14   343    12   343 0.90 Phosphotriesterase family
TerC                 PF03741.11   184 seq171_BIOID47105    -            542   3.9e-47  159.9  14.0   1   1   1.3e-50   5.8e-47  159.3   9.7     1   183    29   218    29   219 0.94 Integral membrane protein TerC family
CorC_HlyC            PF03471.12    81 seq171_BIOID47105    -            542   2.6e-20   71.8   0.1   1   1   5.6e-23   2.5e-19   68.7   0.0     2    79   455   531   454   533 0.93 Transporter associated domain
CBS                  PF00571.23    57 seq171_BIOID47105    -            542   1.3e-14   53.4   0.8   1   2     2e-07    0.0009   18.7   0.2     1    53   317   373   317   376 0.92 CBS domain
CBS                  PF00571.23    57 seq171_BIOID47105    -            542   1.3e-14   53.4   0.8   2   2   9.7e-12   4.4e-08   32.5   0.0     3    53   384   434   383   438 0.93 CBS domain
OrgA_MxiK            PF09482.5    183 seq172_BIOID47105    -            193   4.6e-71  238.1   0.4   1   1   3.8e-75   5.1e-71  237.9   0.3     1   182     5   185     5   186 0.99 Bacterial type III secretion apparatus protein (OrgA_MxiK)
KdpA                 PF03814.10   552 seq173_BIOID47105    -            557  9.4e-245  812.7  30.9   1   1  7.9e-249  1.1e-244  812.5  21.4     1   552     9   557     9   557 0.99 Potassium-transporting ATPase A subunit
Ivy                  PF08816.6    118 seq174_BIOID47105    -            149   5.8e-35  119.7   0.1   1   1   5.1e-39     7e-35  119.4   0.1     1   118    29   144    29   144 0.98 Inhibitor of vertebrate lysozyme (Ivy)
PhoH                 PF02562.11   205 seq175_BIOID47105    -            359     8e-97  322.2   0.0   1   1  1.5e-100     1e-96  321.9   0.0     2   205   131   334   130   334 0.99 PhoH-like protein
AAA_30               PF13604.1    196 seq175_BIOID47105    -            359   7.3e-08   32.1   0.0   1   1   5.1e-11   3.5e-07   29.8   0.0     4   133   136   287   134   289 0.84 AAA domain
A_deaminase          PF00962.17   330 seq177_BIOID47105    -            333  6.3e-101  337.5   0.0   1   1  5.2e-105  7.1e-101  337.3   0.0     2   329     6   328     5   329 0.99 Adenosine/AMP deaminase
HTH_Tnp_IS1          PF12759.2     50 seq180_BIOID47105    -             91   2.7e-28   97.0   0.1   1   1   6.9e-32   4.7e-28   96.3   0.0     1    50    39    88    39    88 0.99 InsA C-terminal domain
Zn_Tnp_IS1           PF03811.8     36 seq180_BIOID47105    -             91     1e-20   72.7   6.5   1   1   2.8e-24   1.9e-20   71.9   4.5     1    36     1    36     1    36 0.99 InsA N-terminal domain
DUF1097              PF06496.6    144 seq186_BIOID47105    -            165   4.9e-37  126.8  26.0   1   1   4.1e-41   5.6e-37  126.6  18.0     2   143     9   156     8   157 0.98 Protein of unknown function (DUF1097)
BPL_LplA_LipB        PF03099.14   125 seq187_BIOID47105    -            321   9.6e-21   73.9   0.0   1   1   3.2e-24   1.4e-20   73.4   0.0     4   125    86   208    83   208 0.89 Biotin/lipoate A/B protein ligase family
HTH_11               PF08279.7     55 seq187_BIOID47105    -            321   8.3e-13   47.6   0.0   1   1   4.4e-16     2e-12   46.4   0.0     4    54     9    58     8    59 0.92 HTH domain
BPL_C                PF02237.12    48 seq187_BIOID47105    -            321   1.6e-11   43.5   0.2   1   1   8.9e-15   4.1e-11   42.2   0.1     1    48   271   317   271   317 0.97 Biotin protein ligase C terminal domain
HTH_Tnp_1            PF01527.15    76 seq189_BIOID47105    -            100   1.5e-10   40.7   0.3   1   1   1.4e-14   1.9e-10   40.4   0.2     1    76     1    76     1    76 0.93 Transposase
SNARE_assoc          PF09335.6    123 seq190_BIOID47105    -            142   7.9e-13   48.5   6.1   1   1   9.4e-17   1.3e-12   47.8   4.2     4   119    26   132    21   136 0.83 SNARE associated Golgi protein
Prismane             PF03063.15   516 seq192_BIOID47105    -            550  2.9e-155  517.4   0.0   1   1  2.4e-159  3.3e-155  517.2   0.0     1   516     1   548     1   548 0.98 Prismane/CO dehydrogenase family
GGDEF                PF00990.16   161 seq193_BIOID47105    -           1105   1.3e-43  148.2   0.2   1   1   1.8e-46   3.1e-43  147.0   0.2     1   160   682   838   682   839 0.97 GGDEF domain
MASE1                PF05231.9    299 seq193_BIOID47105    -           1105   1.8e-33  115.7  42.3   1   1     1e-36   1.8e-33  115.7  29.3     2   298    19   294    18   295 0.88 MASE1
PAS_9                PF13426.1    104 seq193_BIOID47105    -           1105   4.9e-28   97.4   0.0   1   2   3.3e-15   5.7e-12   45.8   0.0     3   104   314   416   312   416 0.95 PAS domain
PAS_9                PF13426.1    104 seq193_BIOID47105    -           1105   4.9e-28   97.4   0.0   2   2   3.7e-12   6.4e-09   36.0   0.0     2   104   566   670   565   670 0.92 PAS domain
PAS_3                PF08447.6     91 seq193_BIOID47105    -           1105     1e-24   86.3   0.0   1   2   1.2e-12     2e-09   37.3   0.0     5    89   328   409   324   411 0.93 PAS fold
PAS_3                PF08447.6     91 seq193_BIOID47105    -           1105     1e-24   86.3   0.0   2   2   2.1e-12   3.5e-09   36.5   0.0     3    91   453   537   451   537 0.94 PAS fold
PAS_4                PF08448.5    110 seq193_BIOID47105    -           1105   1.2e-22   79.8   0.0   1   2   1.9e-09   3.2e-06   27.0   0.0     7   110   314   419   309   419 0.90 PAS fold
PAS_4                PF08448.5    110 seq193_BIOID47105    -           1105   1.2e-22   79.8   0.0   2   2   1.1e-13     2e-10   40.5   0.0     1   109   561   672   561   673 0.94 PAS fold
PAS                  PF00989.19   113 seq193_BIOID47105    -           1105   1.6e-21   76.0   0.2   1   2   3.1e-12   5.2e-09   35.7   0.0     2   113   303   414   302   414 0.91 PAS fold
PAS                  PF00989.19   113 seq193_BIOID47105    -           1105   1.6e-21   76.0   0.2   2   2   5.8e-11   9.9e-08   31.6   0.0     7   113   561   668   555   668 0.94 PAS fold
EAL                  PF00563.15   236 seq193_BIOID47105    -           1105   2.2e-17   63.2   0.1   1   1   4.3e-20   7.4e-17   61.5   0.1    37   234   896  1088   892  1090 0.92 EAL domain
PAS_8                PF13188.1     64 seq193_BIOID47105    -           1105   1.1e-11   44.0   0.0   1   2   7.5e-07    0.0013   18.4   0.0     2    51   303   358   302   371 0.72 PAS domain
PAS_8                PF13188.1     64 seq193_BIOID47105    -           1105   1.1e-11   44.0   0.0   2   2   1.6e-07   0.00027   20.5   0.0     1    52   555   607   555   619 0.80 PAS domain
Sigma54_activat      PF00158.21   168 seq195_BIOID47105    -            528   3.1e-65  218.6   0.1   1   1   1.3e-68   4.3e-65  218.1   0.0     1   167   218   393   218   394 0.96 Sigma-54 interaction domain
PrpR_N               PF06506.6    175 seq195_BIOID47105    -            528   3.9e-58  195.6   0.1   1   1   1.7e-61   5.7e-58  195.0   0.1     2   171    29   197    28   202 0.98 Propionate catabolism activator
HTH_8                PF02954.14    42 seq195_BIOID47105    -            528   8.5e-11   41.1   0.1   1   1   2.4e-13   8.2e-10   37.9   0.0    11    40   498   527   498   528 0.98 Bacterial regulatory protein, Fis family
Mg_chelatase         PF01078.16   207 seq195_BIOID47105    -            528   3.2e-05   23.0   0.3   1   1   2.5e-08   8.6e-05   21.6   0.2     9   156   226   367   215   378 0.79 Magnesium chelatase, subunit ChlI
Radical_SAM          PF04055.16   166 seq196_BIOID47105    -            255   2.2e-32  112.4   0.1   1   1   6.3e-36   2.8e-32  112.0   0.1     1   158    33   187    33   193 0.96 Radical SAM superfamily
Fer4_12              PF13353.1    139 seq196_BIOID47105    -            255   1.4e-18   67.2   0.0   1   1   4.1e-22   1.9e-18   66.8   0.0     1   134    25   155    25   160 0.86 4Fe-4S single cluster domain
Fer4_14              PF13394.1    117 seq196_BIOID47105    -            255   1.1e-10   41.4   0.1   1   1   4.4e-14     2e-10   40.6   0.0     5    91    36   120    32   145 0.84 4Fe-4S single cluster domain
Formyl_trans_N       PF00551.14   181 seq197_BIOID47105    -            280   2.8e-55  186.5   0.0   1   1     5e-59   3.4e-55  186.2   0.0     2   181    86   262    85   262 0.99 Formyl transferase
ACT                  PF01842.20    66 seq197_BIOID47105    -            280   1.1e-07   31.0   0.0   1   1   3.3e-11   2.2e-07   30.0   0.0     2    63     8    69     7    72 0.91 ACT domain
Semialdhyde_dh       PF01118.19   121 seq198_BIOID47105    -            334   6.7e-33  113.4   0.0   1   1   1.9e-36   1.3e-32  112.5   0.0     3   121     5   146     3   146 0.97 Semialdehyde dehydrogenase, NAD binding domain
Semialdhyde_dhC      PF02774.13   184 seq198_BIOID47105    -            334     3e-20   72.7   0.0   1   1   6.6e-24   4.5e-20   72.1   0.0     1   184   163   311   163   311 0.95 Semialdehyde dehydrogenase, dimerisation domain
Ribosomal_L11_N      PF03946.9     60 seq200_BIOID47105    -            142   3.2e-32  109.6   0.3   1   1   8.7e-36   5.9e-32  108.7   0.2     1    60     8    67     8    67 0.99 Ribosomal protein L11, N-terminal domain
Ribosomal_L11        PF00298.14    69 seq200_BIOID47105    -            142   6.6e-29   99.7   2.9   1   1   1.8e-32   1.2e-28   98.8   2.0     1    69    72   140    72   140 0.99 Ribosomal protein L11, RNA binding domain
Rnf-Nqr              PF02508.9    190 seq201_BIOID47105    -            231   7.9e-59  198.3   9.5   1   1   6.7e-63   9.1e-59  198.1   6.6     1   189     1   200     1   201 0.98 Rnf-Nqr subunit, membrane protein
PALP                 PF00291.20   307 seq202_BIOID47105    -            397   6.6e-45  153.5   0.3   1   1   5.9e-49     8e-45  153.2   0.2     4   307    53   378    50   378 0.77 Pyridoxal-phosphate dependent enzyme
CobA_CobO_BtuR       PF02572.10   172 seq203_BIOID47105    -            196   1.3e-71  239.5   0.1   1   1   2.4e-75   1.6e-71  239.3   0.0     2   172    27   196    26   196 0.99 ATP:corrinoid adenosyltransferase BtuR/CobO/CobP
Co_AT_N              PF12557.3     24 seq203_BIOID47105    -            196   2.5e-07   30.2   6.4   1   1   3.7e-11   2.5e-07   30.2   4.5     6    24     3    21     1    21 0.94 Cob(I)alamin adenosyltransferase N terminal
DUF1479              PF07350.7    416 seq204_BIOID47105    -            421  1.2e-144  481.8   0.0   1   1    1e-148  1.4e-144  481.5   0.0     5   416    16   419     9   419 0.99 Protein of unknown function (DUF1479)
MFS_1                PF07690.11   354 seq205_BIOID47105    -            404   2.3e-29  102.1  51.1   1   2   7.7e-25   1.1e-20   73.6  26.1     3   294    14   291     8   293 0.80 Major Facilitator Superfamily
MFS_1                PF07690.11   354 seq205_BIOID47105    -            404   2.3e-29  102.1  51.1   2   2   4.5e-15   6.2e-11   41.5  10.6    37   183   249   394   244   402 0.79 Major Facilitator Superfamily
YjeF_N               PF03853.10   173 seq207_BIOID47105    -            271   1.9e-48  164.1   0.0   1   1   1.7e-52   2.4e-48  163.8   0.0     2   173    35   199    34   199 0.98 YjeF-related protein N-terminus
DDE_Tnp_IS1          PF03400.8    131 seq209_BIOID47105    -            125   2.2e-66  221.7   3.3   1   1   1.8e-70   2.5e-66  221.5   2.3     7   131     1   125     1   125 1.00 IS1 transposase
DDE_Tnp_1_assoc      PF13808.1     90 seq211_BIOID47105    -            248   1.5e-31  107.7   0.0   1   1   3.5e-35   2.4e-31  107.1   0.0     1    90     6    95     6    95 0.99 DDE_Tnp_1-associated
DDE_Tnp_1            PF01609.16   211 seq211_BIOID47105    -            248   1.8e-13   50.4   0.0   1   1   3.6e-17   2.5e-13   49.9   0.0     4   125   103   222   100   243 0.80 Transposase DDE domain
PK                   PF00224.16   348 seq214_BIOID47105    -            527  8.8e-144  478.2   4.6   1   1  1.8e-147  1.2e-143  477.8   3.2     2   345    53   394    52   397 0.98 Pyruvate kinase, barrel domain
PK_C                 PF02887.11   117 seq214_BIOID47105    -            527   1.7e-31  108.0   1.5   1   1   7.7e-35   5.3e-31  106.4   1.1     2   116   410   524   409   525 0.98 Pyruvate kinase, alpha/beta domain
Response_reg         PF00072.19   112 seq220_BIOID47105    -            227   7.3e-27   93.4   0.0   1   1   2.1e-30   1.5e-26   92.5   0.0     1   112     3   113     3   113 0.99 Response regulator receiver domain
Trans_reg_C          PF00486.23    77 seq220_BIOID47105    -            227   6.8e-26   89.8   0.0   1   1   1.7e-29   1.2e-25   89.0   0.0     1    77   146   221   146   221 0.97 Transcriptional regulatory protein, C terminal
Response_reg         PF00072.19   112 seq222_BIOID47105    -            216   1.7e-24   85.8   0.1   1   1   6.7e-28     3e-24   85.0   0.0     1   111     6   120     6   121 0.96 Response regulator receiver domain
GerE                 PF00196.14    58 seq222_BIOID47105    -            216     7e-19   66.7   0.1   1   1   2.5e-22   1.2e-18   66.0   0.1     2    57   149   204   148   205 0.96 Bacterial regulatory proteins, luxR family
HTH_AraC             PF00165.18    42 seq224_BIOID47105    -            242   4.2e-19   67.6   0.9   1   2     1e-08   6.8e-05   22.4   0.0     1    37   145   181   145   186 0.88 Bacterial regulatory helix-turn-helix proteins, AraC family
HTH_AraC             PF00165.18    42 seq224_BIOID47105    -            242   4.2e-19   67.6   0.9   2   2   2.8e-15   1.9e-11   43.2   0.1     6    40   198   233   196   235 0.91 Bacterial regulatory helix-turn-helix proteins, AraC family
HTH_18               PF12833.2     81 seq224_BIOID47105    -            242   3.4e-12   46.1   0.3   1   1   8.5e-16   5.8e-12   45.4   0.2     1    80   158   235   158   236 0.93 Helix-turn-helix domain
Bac_export_3         PF01313.14    76 seq225_BIOID47105    -             89   2.3e-30  103.9   9.5   1   1   1.9e-34   2.6e-30  103.8   6.6     2    75     5    78     4    79 0.97 Bacterial export proteins, family 3
PK                   PF00224.16   348 seq226_BIOID47105    -            542  3.9e-150  499.1   9.5   1   1  7.1e-154  4.9e-150  498.8   6.6     1   345    73   414    73   417 0.98 Pyruvate kinase, barrel domain
PK_C                 PF02887.11   117 seq226_BIOID47105    -            542   6.9e-28   96.4   3.0   1   1   1.3e-31   8.9e-28   96.0   0.6     1   116   427   540   427   541 0.97 Pyruvate kinase, alpha/beta domain
NUDIX                PF00293.23   135 seq227_BIOID47105    -            192   4.8e-16   58.4   0.0   1   1   4.9e-20   6.7e-16   58.0   0.0     4   124    33   151    29   159 0.87 NUDIX domain
APH                  PF01636.18   239 seq228_BIOID47105    -            328   2.2e-41  142.0   2.0   1   1   5.1e-45   3.5e-41  141.4   1.4     2   232    31   259    30   269 0.84 Phosphotransferase enzyme family
EcKinase             PF02958.15   293 seq228_BIOID47105    -            328   7.3e-05   21.9   0.0   1   1   1.9e-08   0.00013   21.1   0.0   197   280   176   252   149   257 0.79 Ecdysteroid kinase
LysR_substrate       PF03466.15   209 seq230_BIOID47105    -            354   4.8e-33  113.9   0.0   1   1     1e-36   6.9e-33  113.4   0.0     6   208   148   352   143   353 0.97 LysR substrate binding domain
HTH_1                PF00126.22    60 seq230_BIOID47105    -            354   6.1e-19   67.4   2.6   1   1   1.9e-22   1.3e-18   66.3   1.8     1    60    60   119    60   119 0.94 Bacterial regulatory helix-turn-helix protein, lysR family
BPD_transp_1         PF00528.17   185 seq232_BIOID47105    -            246   3.6e-27   94.9   8.0   1   1   2.6e-31   3.6e-27   94.9   5.6     4   184    46   238    43   239 0.96 Binding-protein-dependent transport system inner membrane component
SLT_2                PF13406.1    262 seq235_BIOID47105    -            396   3.8e-86  288.1   0.1   1   1   3.3e-90   4.5e-86  287.8   0.0     3   261    92   387    90   388 0.90 Transglycosylase SLT domain
Fimbrial             PF00419.15   145 seq236_BIOID47105    -            188   7.9e-19   68.1   0.2   1   1   6.9e-23   9.5e-19   67.9   0.1     1   145    31   188    31   188 0.81 Fimbrial protein
Phage_integrase      PF00589.17   173 seq237_BIOID47105    -            337   7.2e-66  220.9   0.0   1   1     4e-69   1.8e-65  219.6   0.0     2   171   116   317   115   319 0.99 Phage integrase family
Phage_integr_N2      PF13495.1     85 seq237_BIOID47105    -            337   9.9e-30  102.6   0.1   1   1   4.5e-33     2e-29  101.6   0.0     2    85    17   100    16   100 0.98 Phage integrase, N-terminal SAM-like domain
DeoC                 PF01791.4    236 seq240_BIOID47105    -            291   2.1e-16   59.8   0.1   1   1     2e-20   2.7e-16   59.4   0.0     1   235    51   258    51   259 0.90 DeoC/LacD family aldolase
Usp                  PF00582.21   140 seq241_BIOID47105    -            144   1.3e-28   99.8   0.7   1   1   1.1e-32   1.5e-28   99.6   0.5     1   140     1   144     1   144 0.99 Universal stress protein family
Glu_cys_ligase       PF04262.9    377 seq242_BIOID47105    -            518  4.4e-181  601.2   0.0   1   1    4e-185  5.5e-181  600.9   0.0     2   377     7   381     6   381 0.99 Glutamate-cysteine ligase
ABC_tran             PF00005.22   118 seq245_BIOID47105    -            228   6.9e-19   68.2   0.0   1   1   6.7e-23   9.1e-19   67.8   0.0     1   117    52   172    52   173 0.88 ABC transporter
HTH_1                PF00126.22    60 seq246_BIOID47105    -            250     7e-18   64.0   0.6   1   1   1.8e-21   1.2e-17   63.2   0.4     3    60     9    66     8    66 0.96 Bacterial regulatory helix-turn-helix protein, lysR family
LysR_substrate       PF03466.15   209 seq246_BIOID47105    -            250     8e-12   44.5   0.0   1   1   1.8e-15   1.2e-11   43.9   0.0     2   154    91   243    90   247 0.88 LysR substrate binding domain
Zn_Tnp_IS91          PF14319.1    111 seq247_BIOID47105    -            179   3.2e-28   97.3   0.0   1   1   3.1e-32   4.2e-28   96.9   0.0     2   102    30   135    29   138 0.95 Transposase zinc-binding domain
AMNp_N               PF10423.4    160 seq248_BIOID47105    -            519   7.1e-51  171.8   0.1   1   1   1.5e-54   1.1e-50  171.2   0.1     2   158    47   205    46   207 0.96 Bacterial AMP nucleoside phosphorylase N-terminus
PNP_UDP_1            PF01048.15   234 seq248_BIOID47105    -            519   2.7e-19   68.9   0.0   1   1   6.6e-23   4.5e-19   68.2   0.0    34   200   298   464   266   487 0.83 Phosphorylase superfamily
FecCD                PF01032.13   311 seq249_BIOID47105    -            330   1.7e-82  276.6  41.8   1   1   1.4e-86     2e-82  276.4  29.0     2   310    19   324    13   325 0.98 FecCD transport family
Ribosomal_L1         PF00687.16   221 seq250_BIOID47105    -            234   9.2e-50  168.8   0.2   1   1   7.9e-54   1.1e-49  168.6   0.2    13   220    28   220     8   221 0.90 Ribosomal protein L1p/L10e family
F_bP_aldolase        PF01116.15   287 seq251_BIOID47105    -            359   1.2e-97  326.3   0.0   1   1    1e-101   1.4e-97  326.1   0.0     2   284    15   356    14   359 0.95 Fructose-bisphosphate aldolase class-II
Abhydrolase_5        PF12695.2    142 seq252_BIOID47105    -            293   6.5e-27   93.9   0.0   1   1     3e-30   8.2e-27   93.5   0.0     1   141    89   265    89   266 0.89 Alpha/beta hydrolase family
Abhydrolase_6        PF12697.2    228 seq252_BIOID47105    -            293   4.8e-16   59.2   0.2   1   1   1.1e-14   2.9e-11   43.5   0.0     1   102    90   194    90   212 0.89 Alpha/beta hydrolase family
Peptidase_S9         PF00326.16   213 seq252_BIOID47105    -            293   2.1e-09   36.8   0.0   1   1   5.4e-12   1.5e-08   34.0   0.0     8   212   108   291   103   292 0.72 Prolyl oligopeptidase family
Hydrolase_4          PF12146.3     79 seq252_BIOID47105    -            293   1.9e-07   30.6   0.0   1   1   5.7e-10   1.6e-06   27.7   0.0    11    61    82   132    76   149 0.82 Putative lysophospholipase
PfkB                 PF00294.19   301 seq255_BIOID47105    -            310   1.3e-59  201.7   0.4   1   1   2.3e-63   1.6e-59  201.4   0.3     8   298    15   297     8   300 0.92 pfkB family carbohydrate kinase
Phos_pyr_kin         PF08543.7    246 seq255_BIOID47105    -            310   8.5e-09   34.8   0.3   1   1   2.9e-12     2e-08   33.6   0.1   107   223   168   279   155   292 0.85 Phosphomethylpyrimidine kinase
Cytochrom_B_N        PF00033.14   188 seq256_BIOID47105    -            184   1.2e-22   80.1  12.3   1   1   1.9e-26   1.3e-22   79.9   8.5     2   187    10   181     9   182 0.96 Cytochrome b(N-terminal)/b6/petB
Ni_hydr_CYTB         PF01292.15   182 seq256_BIOID47105    -            184   8.6e-19   67.5  11.6   1   1   1.5e-22     1e-18   67.2   8.0     1   181    11   181    11   182 0.85 Prokaryotic cytochrome b561
BPD_transp_1         PF00528.17   185 seq258_BIOID47105    -            217   1.5e-20   73.4  20.1   1   1   1.1e-24   1.5e-20   73.4  14.0     2   181    32   216    27   217 0.85 Binding-protein-dependent transport system inner membrane component
tRNA-synt_1d         PF00750.14   354 seq259_BIOID47105    -            577  4.5e-149  495.9   0.3   1   1  1.2e-152  5.6e-149  495.6   0.2     1   354    95   446    95   446 0.99 tRNA synthetases class I (R)
DALR_1               PF05746.10   119 seq259_BIOID47105    -            577     4e-36  123.4   0.3   1   1   4.8e-39   2.2e-35  121.0   0.2     1   119   460   577   460   577 0.98 DALR anticodon binding domain
Arg_tRNA_synt_N      PF03485.11    85 seq259_BIOID47105    -            577   2.5e-22   79.0   0.2   1   1   2.4e-25   1.1e-21   77.0   0.1     3    85     7    87     1    87 0.91 Arginyl tRNA synthetase N terminal domain
Bac_export_1         PF01311.15   249 seq260_BIOID47105    -            261     2e-76  256.4  28.8   1   1   1.6e-80   2.2e-76  256.3  20.0     2   248     8   251     7   252 0.99 Bacterial export proteins, family 1
Glyco_tranf_2_3      PF13641.1    230 seq261_BIOID47105    -            551   9.1e-24   84.4   0.2   1   1   5.9e-27   1.3e-23   83.8   0.1    61   230     7   179     1   179 0.84 Glycosyltransferase like family 2
Glycos_transf_2      PF00535.21   169 seq261_BIOID47105    -            551   2.6e-21   75.9   0.0   1   1     2e-24   4.5e-21   75.1   0.0    53   169     5   126     2   126 0.97 Glycosyl transferase family 2
Glyco_trans_2_3      PF13632.1    192 seq261_BIOID47105    -            551   1.9e-19   70.0   1.1   1   1   8.3e-23   1.9e-19   70.0   0.7     2   187    35   234    34   250 0.70 Glycosyl transferase family group 2
PilZ                 PF07238.9    102 seq261_BIOID47105    -            551   2.4e-15   56.2   0.1   1   1     2e-18   4.6e-15   55.3   0.0     1   101   373   469   373   470 0.95 PilZ domain
Cellulose_synt       PF03552.9    722 seq261_BIOID47105    -            551   2.1e-14   52.7   5.3   1   1   1.3e-16   2.9e-13   48.9   1.7   415   651   125   341   122   362 0.75 Cellulose synthase
Glyco_transf_21      PF13506.1    174 seq261_BIOID47105    -            551   6.2e-14   51.5   0.0   1   1   4.7e-17   1.1e-13   50.8   0.0    13   174    14   178     7   178 0.87 Glycosyl transferase family 21
T2SE                 PF00437.15   272 seq265_BIOID47105    -            493     3e-88  295.1   4.0   1   1   8.2e-92   5.6e-88  294.2   2.8     3   271   115   380   113   381 0.98 Type II/IV secretion system protein
AAA_23               PF13476.1    202 seq265_BIOID47105    -            493   1.6e-07   31.7   0.1   1   1   5.2e-11   3.6e-07   30.6   0.0     2    46   219   269   218   335 0.74 AAA domain
Lip_A_acyltrans      PF03279.8    295 seq266_BIOID47105    -            328  4.5e-113  376.8   0.3   1   1  3.7e-117  5.1e-113  376.7   0.2     2   295    27   318    26   318 0.99 Bacterial lipid A biosynthesis acyltransferase
Polysacc_deac_1      PF01522.16   124 seq268_BIOID47105    -            672   1.2e-31  108.7   0.0   1   1   2.6e-35   3.5e-31  107.2   0.0     2   123   102   270   101   271 0.92 Polysaccharide deacetylase
Pro_dh               PF01619.13   345 seq269_BIOID47105    -           1320  2.7e-133  444.0   0.0   1   1  5.6e-137  3.8e-133  443.5   0.0     2   344   229   573   228   574 0.99 Proline dehydrogenase
Aldedh               PF00171.17   462 seq269_BIOID47105    -           1320  1.1e-111  373.3   0.3   1   1  2.8e-115  1.9e-111  372.5   0.2     7   450   659  1103   654  1111 0.94 Aldehyde dehydrogenase family
HhH-GPD              PF00730.20   121 seq271_BIOID47105    -            211   9.8e-19   67.6   0.0   1   1   3.1e-22   1.4e-18   67.1   0.0     1   120    34   168    34   169 0.95 HhH-GPD superfamily base excision DNA repair protein
HHH                  PF00633.18    30 seq271_BIOID47105    -            211   7.1e-08   31.6   0.0   1   1   3.7e-11   1.7e-07   30.4   0.0     2    29   100   127    99   128 0.94 Helix-hairpin-helix motif
EndIII_4Fe-2S        PF10576.4     17 seq271_BIOID47105    -            211   9.7e-05   22.2   3.3   1   1   3.7e-08   0.00017   21.5   2.3     1    17   187   203   187   203 0.99 Iron-sulfur binding domain of endonuclease III
UPF0054              PF02130.12   145 seq273_BIOID47105    -            155   1.6e-43  147.3   0.0   1   1   1.3e-47   1.8e-43  147.1   0.0    13   144    22   144     9   145 0.88 Uncharacterized protein family UPF0054
Ter                  PF05472.6    290 seq276_BIOID47105    -            309  3.7e-114  380.6   6.8   1   1    3e-118  4.1e-114  380.4   4.7     2   290     9   307     8   307 0.99 DNA replication terminus site-binding protein (Ter protein)
SulA                 PF03846.9    119 seq277_BIOID47105    -            169   9.1e-63  209.1   4.8   1   1   8.8e-67   1.2e-62  208.7   3.3     2   118     3   119     2   120 0.99 Cell division inhibitor SulA
Exo_endo_phos        PF03372.18   251 seq279_BIOID47105    -            259   5.8e-12   45.9   0.4   1   1   7.6e-16     1e-11   45.1   0.3     2   251    41   245    40   245 0.65 Endonuclease/Exonuclease/phosphatase family
ABG_transport        PF03806.8    502 seq282_BIOID47105    -            508  2.2e-207  688.9  35.5   1   1  1.8e-211  2.5e-207  688.7  24.6     1   500    14   505    14   507 0.98 AbgT putative transporter family
HATPase_c            PF02518.21   111 seq283_BIOID47105    -            480     1e-24   86.2   0.0   1   1     4e-28   1.8e-24   85.4   0.0     1   109   371   479   371   480 0.98 Histidine kinase-, DNA gyrase B-, and HSP90-like ATPase
HisKA                PF00512.20    68 seq283_BIOID47105    -            480   2.4e-12   46.5   0.9   1   1   1.7e-15   7.8e-12   44.8   0.6     2    67   262   326   261   327 0.96 His Kinase A (phospho-acceptor) domain
HAMP                 PF00672.20    70 seq283_BIOID47105    -            480     5e-10   39.3   0.1   1   1   1.1e-13     5e-10   39.3   0.1     5    69   191   256   187   257 0.84 HAMP domain
Carb_kinase          PF01256.12   242 seq284_BIOID47105    -            244   6.5e-77  257.9   0.4   1   1   5.3e-81   7.3e-77  257.7   0.3    16   242     1   225     1   225 0.99 Carbohydrate kinase
DDE_Tnp_1            PF01609.16   211 seq285_BIOID47105    -             66   1.7e-06   27.6   0.2   1   1   1.4e-10   1.9e-06   27.5   0.1   143   197     7    65     2    66 0.94 Transposase DDE domain
DUF1283              PF06932.6     85 seq287_BIOID47105    -            113     1e-46  156.7   6.7   1   1   8.7e-51   1.2e-46  156.5   4.7     1    85    29   113    29   113 0.99 Protein of unknown function (DUF1283)
Malate_synthase      PF01274.17   523 seq290_BIOID47105    -            539  1.4e-214  712.8   0.0   1   1  1.1e-218  1.6e-214  712.6   0.0     2   522    18   538    17   539 0.99 Malate synthase
Usher                PF00577.15   552 seq291_BIOID47105    -            818  1.5e-176  588.2  20.8   1   1    4e-180  1.8e-176  588.0  14.4     2   551   183   733   182   734 0.97 Type VII secretion system (T7SS), usher protein
PapC_N               PF13954.1    146 seq291_BIOID47105    -            818   6.1e-40  136.0   0.1   1   1     3e-43   1.4e-39  134.8   0.1     1   145    25   167    25   168 0.95 PapC N-terminal domain
PapC_C               PF13953.1     68 seq291_BIOID47105    -            818   6.8e-13   47.9   0.0   1   1     5e-16   2.3e-12   46.2   0.0     3    62   746   803   744   809 0.91 PapC C-terminal domain
AA_kinase            PF00696.23   241 seq292_BIOID47105    -            258   1.2e-39  136.1   2.6   1   1     1e-43   1.4e-39  135.9   1.8     3   240     5   235     3   236 0.93 Amino acid kinase family
GTP_EFTU             PF00009.22   188 seq293_BIOID47105    -            614   3.3e-37  127.6   0.0   1   1   2.1e-40   5.7e-37  126.8   0.0     5   184     2   163     1   166 0.95 Elongation factor Tu GTP binding domain
SelB-wing_3          PF09107.6     50 seq293_BIOID47105    -            614   8.4e-20   69.7   0.6   1   1   9.4e-23   2.6e-19   68.2   0.4     1    50   557   606   557   606 0.96 Elongation factor SelB, winged helix
SelB-wing_2          PF09106.6     59 seq293_BIOID47105    -            614     2e-19   69.1   1.1   1   1   2.6e-22   7.1e-19   67.3   0.8     1    59   423   480   423   480 0.99 Elongation factor SelB, winged helix
GTP_EFTU_D2          PF03144.20    74 seq293_BIOID47105    -            614   9.4e-09   35.1   0.0   1   1   1.1e-11   2.9e-08   33.5   0.0     1    73   189   256   189   257 0.94 Elongation factor Tu domain 2
MMR_HSR1             PF01926.18   114 seq293_BIOID47105    -            614   1.7e-05   24.6   0.0   1   1   2.6e-08     7e-05   22.6   0.0     2   109     3   107     2   115 0.70 50S ribosome-binding GTPase
ATP_bind_3           PF01171.15   182 seq294_BIOID47105    -            311   1.1e-14   54.2   0.0   1   1   1.3e-18   1.7e-14   53.5   0.0     2   161    42   205    41   209 0.84 PP-loop family
F420_oxidored        PF03807.12    96 seq295_BIOID47105    -            269   1.1e-23   83.3   0.6   1   1   3.5e-27   2.4e-23   82.2   0.4     1    96     4    99     4    99 0.98 NADP oxidoreductase coenzyme F420-dependent
NAD_binding_2        PF03446.10   162 seq295_BIOID47105    -            269   4.6e-10   39.5   0.1   1   1   1.6e-13   1.1e-09   38.2   0.1     2    92     3    96     2   118 0.89 NAD binding domain of 6-phosphogluconate dehydrogenase
Exonuc_X-T_C         PF08411.5    269 seq297_BIOID47105    -            491  2.1e-104  348.1   0.1   1   1  3.8e-108  2.6e-104  347.8   0.1     1   268   228   489   228   490 0.99 Exonuclease C-terminal
RNase_T              PF00929.19   164 seq297_BIOID47105    -            491   3.9e-25   88.9   0.0   1   1   1.1e-28   7.4e-25   88.0   0.0     2   162    29   208    28   210 0.95 Exonuclease
UPF0167              PF03691.9    176 seq300_BIOID47105    -            138   6.3e-41  139.5   1.5   1   1   5.2e-45   7.1e-41  139.4   1.0    77   176    39   138    14   138 0.92 Uncharacterised protein family (UPF0167)
SDH_alpha            PF03313.10   283 seq301_BIOID47105    -            454  7.6e-104  346.5   5.6   1   1  1.4e-107  9.8e-104  346.2   3.9     3   282   184   449   182   450 0.96 Serine dehydratase alpha chain
SDH_beta             PF03315.10   158 seq301_BIOID47105    -            454   8.5e-56  188.2   0.0   1   1   2.2e-59   1.5e-55  187.4   0.0     1   157     3   158     3   159 0.96 Serine dehydratase beta chain
BPD_transp_1         PF00528.17   185 seq303_BIOID47105    -            224   1.2e-18   67.2  19.4   1   1   1.1e-22   1.5e-18   66.8  13.5     1   183    34   223    12   224 0.92 Binding-protein-dependent transport system inner membrane component
Histone_HNS          PF00816.16    93 seq306_BIOID47105    -            151   3.6e-19   68.9   4.4   1   1   3.7e-23     5e-19   68.4   3.1     1    93    33   137    33   137 0.92 H-NS histone family
Rhodanese            PF00581.15   113 seq308_BIOID47105    -            440   9.2e-29   99.9   0.2   1   2   3.6e-15     5e-11   42.8   0.0    22   112   183   268   161   269 0.81 Rhodanese-like domain
Rhodanese            PF00581.15   113 seq308_BIOID47105    -            440   9.2e-29   99.9   0.2   2   2   8.6e-15   1.2e-10   41.6   0.0     5   112   304   423   300   424 0.83 Rhodanese-like domain
Hydrolase_3          PF08282.7    254 seq310_BIOID47105    -            306   6.4e-63  212.5   0.0   1   1   2.1e-66   7.3e-63  212.3   0.0     1   254    40   301    40   301 0.97 haloacid dehalogenase-like hydrolase
S6PP                 PF05116.8    247 seq310_BIOID47105    -            306   1.8e-15   56.8   0.0   1   2   4.6e-08   0.00016   20.9   0.0     3    76    38   109    36   125 0.85 Sucrose-6F-phosphate phosphohydrolase
S6PP                 PF05116.8    247 seq310_BIOID47105    -            306   1.8e-15   56.8   0.0   2   2   4.7e-12   1.6e-08   34.0   0.0   110   212   180   280   139   294 0.83 Sucrose-6F-phosphate phosphohydrolase
Hydrolase            PF00702.21   204 seq310_BIOID47105    -            306   1.4e-09   38.7   0.2   1   1   1.1e-11   3.7e-08   34.0   0.1     2   204    38   269    37   269 0.67 haloacid dehalogenase-like hydrolase
HAD                  PF12710.2    191 seq310_BIOID47105    -            306     7e-08   32.7   0.0   1   1   2.5e-10   8.6e-07   29.2   0.0    91   191    48   266    25   266 0.85 haloacid dehalogenase-like hydrolase
DUF1260              PF06877.6    104 seq312_BIOID47105    -            138   1.8e-34  118.3   1.1   1   1   1.7e-38   2.3e-34  118.0   0.8     2   104    10   113     9   113 0.98 Protein of unknown function (DUF1260)
Lipoprotein_9        PF03180.9    237 seq313_BIOID47105    -            271    1e-100  335.4   2.9   1   1  1.7e-104  1.1e-100  335.2   2.0     1   237    33   271    33   271 0.99 NLPA lipoprotein
OpuAC                PF04069.7    257 seq313_BIOID47105    -            271   8.9e-05   21.8   1.0   1   1   1.8e-08   0.00013   21.3   0.7     2   113    32   132    31   261 0.83 Substrate binding domain of ABC-type glycine betaine transport system
tRNA-synt_1_2        PF13603.1    185 seq315_BIOID47105    -            907   1.1e-79  265.9   0.0   1   1   7.5e-83     2e-79  265.0   0.0     1   184   268   450   268   451 0.98 Leucyl-tRNA synthetase, Domain 2
tRNA-synt_1          PF00133.17   601 seq315_BIOID47105    -            907   1.3e-70  237.9   9.1   1   5   1.5e-29   4.2e-26   90.9   0.2     4   178    63   218    60   221 0.88 tRNA synthetases class I (I, L, M and V)
tRNA-synt_1          PF00133.17   601 seq315_BIOID47105    -            907   1.3e-70  237.9   9.1   2   5   6.8e-09   1.9e-05   22.8   0.2   361   411   221   271   217   275 0.95 tRNA synthetases class I (I, L, M and V)
tRNA-synt_1          PF00133.17   601 seq315_BIOID47105    -            907   1.3e-70  237.9   9.1   3   5   2.6e-22     7e-19   67.1   0.0   188   349   277   455   272   464 0.79 tRNA synthetases class I (I, L, M and V)
tRNA-synt_1          PF00133.17   601 seq315_BIOID47105    -            907   1.3e-70  237.9   9.1   4   5   1.4e-10   3.7e-07   28.4   0.0   414   557   464   619   458   621 0.63 tRNA synthetases class I (I, L, M and V)
tRNA-synt_1          PF00133.17   601 seq315_BIOID47105    -            907   1.3e-70  237.9   9.1   5   5     4e-10   1.1e-06   26.8   0.0   560   593   665   698   655   706 0.87 tRNA synthetases class I (I, L, M and V)
tRNA-synt_1g         PF09334.6    391 seq315_BIOID47105    -            907   8.8e-34  116.6   0.0   1   2   6.2e-27   1.7e-23   82.8   0.0     5   218    86   271    82   287 0.83 tRNA synthetases class I (M)
tRNA-synt_1g         PF09334.6    391 seq315_BIOID47105    -            907   8.8e-34  116.6   0.0   2   2   5.8e-09   1.6e-05   23.6   0.0   314   364   653   703   642   717 0.81 tRNA synthetases class I (M)
Anticodon_1          PF08264.8    153 seq315_BIOID47105    -            907   5.2e-17   61.8   0.0   1   1   3.3e-20   8.9e-17   61.1   0.0     3   148   747   868   745   874 0.79 Anticodon-binding domain of tRNA
RVT_1                PF00078.22   214 seq316_BIOID47105    -            507   3.4e-54  183.3   0.0   1   1   7.6e-58   5.2e-54  182.7   0.0     1   214    91   337    91   337 0.97 Reverse transcriptase (RNA-dependent DNA polymerase)
GIIM                 PF08388.6     80 seq316_BIOID47105    -            507   9.5e-12   44.4   1.8   1   1   1.4e-15   9.5e-12   44.4   1.3     3    69   360   426   358   448 0.85 Group II intron, maturase-specific domain
Trp_syntA            PF00290.15   259 seq317_BIOID47105    -            268  5.3e-101  336.3   0.0   1   1  4.3e-105  5.9e-101  336.1   0.0     1   258     8   266     8   267 0.99 Tryptophan synthase alpha chain
TonB_dep_Rec         PF00593.19   276 seq318_BIOID47105    -            729   3.1e-30  105.9  22.3   1   1   4.6e-34   3.1e-30  105.9  15.5     1   275   493   727   493   728 0.87 TonB dependent receptor
Plug                 PF07715.10   108 seq318_BIOID47105    -            729     6e-14   52.1   0.4   1   1   8.8e-18     6e-14   52.1   0.3     2   106    75   175    74   177 0.93 TonB-dependent Receptor Plug Domain
FliG_C               PF01706.11   110 seq319_BIOID47105    -            331   1.8e-39  134.0  15.8   1   1   3.2e-42   2.2e-38  130.5   2.3     2   109   216   323   215   324 0.98 FliG C-terminal domain
DJ-1_PfpI            PF01965.19   147 seq320_BIOID47105    -            283   6.3e-12   45.0   0.0   1   1   7.9e-16   1.1e-11   44.3   0.0    23   142   126   273   108   278 0.81 DJ-1/PfpI family
Lipoprotein_16       PF03923.8    159 seq323_BIOID47105    -            192   7.7e-52  174.7   4.3   1   1   1.3e-55   8.8e-52  174.5   3.0     1   159    29   188    29   188 0.99 Uncharacterized lipoprotein
LPAM_1               PF08139.7     26 seq323_BIOID47105    -            192   1.2e-08   34.7   4.2   1   1     3e-12     2e-08   33.9   2.9     7    26     1    20     1    20 0.97 Prokaryotic membrane lipoprotein lipid attachment site
DSBA                 PF01323.15   193 seq324_BIOID47105    -            208   6.8e-32  110.4   3.3   1   1   7.9e-35   5.4e-31  107.5   2.3     1   192    40   197    40   198 0.95 DSBA-like thioredoxin domain
Thioredoxin_4        PF13462.1    163 seq324_BIOID47105    -            208   4.4e-10   39.7   0.0   1   1   9.2e-14   6.3e-10   39.1   0.0    16   149    40   180    33   191 0.69 Thioredoxin
ABM                  PF03992.11    78 seq325_BIOID47105    -             96   4.4e-16   58.5   0.1   1   1   3.6e-20   4.9e-16   58.4   0.1     1    77     1    76     1    77 0.95 Antibiotic biosynthesis monooxygenase
GerE                 PF00196.14    58 seq326_BIOID47105    -            148   5.3e-23   79.9   0.6   1   1   1.2e-26   8.1e-23   79.3   0.4     2    57    84   139    83   140 0.96 Bacterial regulatory proteins, luxR family
Sigma70_r4_2         PF08281.7     54 seq326_BIOID47105    -            148   9.1e-07   28.1   0.0   1   1   2.3e-10   1.6e-06   27.3   0.0     9    54    84   128    84   128 0.95 Sigma-70, region 4
Acetyltransf_3       PF13302.1    142 seq327_BIOID47105    -            186   5.7e-23   81.6   0.0   1   1     4e-26   7.7e-23   81.2   0.0     3   141     8   140     7   141 0.80 Acetyltransferase (GNAT) domain
Acetyltransf_4       PF13420.1    155 seq327_BIOID47105    -            186   7.2e-15   55.1   0.6   1   1   4.7e-18   9.1e-15   54.8   0.4     1   152     9   158     9   160 0.93 Acetyltransferase (GNAT) domain
Acetyltransf_1       PF00583.19    83 seq327_BIOID47105    -            186     6e-15   54.9   0.1   1   1   4.5e-18   8.9e-15   54.3   0.1     2    82    63   140    62   141 0.97 Acetyltransferase (GNAT) family
Acetyltransf_8       PF13523.1    152 seq327_BIOID47105    -            186   1.2e-13   51.1   0.2   1   1   8.2e-17   1.6e-13   50.6   0.2     1   141     9   145     9   157 0.89 Acetyltransferase (GNAT) domain
Acetyltransf_7       PF13508.1     79 seq327_BIOID47105    -            186   3.7e-07   30.1   0.2   1   1   3.4e-10   6.7e-07   29.2   0.1     2    78    56   141    55   142 0.80 Acetyltransferase (GNAT) domain
Acetyltransf_10      PF13673.1    117 seq327_BIOID47105    -            186   1.3e-05   25.1   0.0   1   1   9.3e-09   1.8e-05   24.7   0.0     1   117    16   140    16   140 0.75 Acetyltransferase (GNAT) domain
FR47                 PF08445.5     86 seq327_BIOID47105    -            186   2.1e-05   24.0   0.0   1   1   1.9e-08   3.8e-05   23.2   0.0    26    79    87   142    69   150 0.92 FR47-like protein
Gp49                 PF05973.9     91 seq329_BIOID47105    -            112   5.3e-26   90.3   0.0   1   1   4.5e-30   6.2e-26   90.1   0.0     1    91    13   102    13   102 0.92 Phage derived protein Gp49-like (DUF891)
CorC_HlyC            PF03471.12    81 seq330_BIOID47105    -            292   3.5e-24   84.3   0.4   1   1   1.6e-27   1.1e-23   82.7   0.0     2    79   206   281   205   283 0.94 Transporter associated domain
CBS                  PF00571.23    57 seq330_BIOID47105    -            292   1.2e-21   75.9   3.1   1   2   4.4e-14     3e-10   39.5   0.1     1    52    69   123    69   128 0.96 CBS domain
CBS                  PF00571.23    57 seq330_BIOID47105    -            292   1.2e-21   75.9   3.1   2   2   3.1e-13   2.1e-09   36.7   0.3     4    56   138   189   135   190 0.92 CBS domain
DUF1656              PF07869.7     58 seq331_BIOID47105    -             90   1.5e-20   72.6  10.5   1   1   1.5e-24     2e-20   72.1   7.3     2    58    29    85    28    85 0.97 Protein of unknown function (DUF1656)
Hydrolase            PF00702.21   204 seq334_BIOID47105    -            682   4.4e-36  125.2   4.6   1   1   1.3e-39   4.4e-36  125.2   3.2     1   204   301   530   301   530 0.80 haloacid dehalogenase-like hydrolase
E1-E2_ATPase         PF00122.15   230 seq334_BIOID47105    -            682   1.4e-34  118.9   0.2   1   1   4.2e-38   1.4e-34  118.9   0.1     3   230    73   297    71   297 0.93 E1-E2 ATPase
HAD                  PF12710.2    191 seq334_BIOID47105    -            682   3.3e-14   53.4   0.0   1   1   2.3e-17   7.7e-14   52.1   0.0     2   190   305   526   304   527 0.66 haloacid dehalogenase-like hydrolase
Hydrolase_3          PF08282.7    254 seq334_BIOID47105    -            682   2.3e-05   23.9   1.3   1   1   4.3e-08   0.00015   21.3   0.3   193   241   501   549   497   556 0.89 haloacid dehalogenase-like hydrolase
ABC_tran             PF00005.22   118 seq339_BIOID47105    -            271   1.5e-22   80.0   0.1   1   1     7e-26   2.4e-22   79.4   0.0     1   118    47   172    47   172 0.92 ABC transporter
AAA_29               PF13555.1     62 seq339_BIOID47105    -            271   5.2e-07   28.9   0.0   1   1   2.7e-10   9.4e-07   28.1   0.0    15    51    26    61    19    66 0.86 P-loop containing region of AAA domain
AAA_16               PF13191.1    166 seq339_BIOID47105    -            271   2.3e-06   27.9   0.1   1   1     1e-09   3.6e-06   27.3   0.1    24   158    33   189    20   216 0.68 AAA ATPase domain
ETF                  PF01012.16   164 seq341_BIOID47105    -            254   3.8e-32  111.1   0.7   1   1     4e-36   5.4e-32  110.6   0.5     8   164    28   183    22   183 0.92 Electron transfer flavoprotein domain
LysR_substrate       PF03466.15   209 seq343_BIOID47105    -            312   9.5e-33  112.9   0.0   1   1   1.7e-36   1.2e-32  112.6   0.0     7   207    98   297    92   299 0.95 LysR substrate binding domain
HTH_1                PF00126.22    60 seq343_BIOID47105    -            312   5.3e-18   64.3   0.0   1   1   1.4e-21   9.3e-18   63.6   0.0     2    60    10    68     9    68 0.97 Bacterial regulatory helix-turn-helix protein, lysR family
DUF2622              PF11080.3     96 seq344_BIOID47105    -             96   3.1e-49  164.6   0.6   1   1   2.5e-53   3.4e-49  164.5   0.4     1    95     1    95     1    96 0.99 Protein of unknown function (DUF2622)
LysR_substrate       PF03466.15   209 seq345_BIOID47105    -            302   6.4e-33  113.5   0.0   1   1   1.2e-36   8.5e-33  113.1   0.0     4   206    91   290    88   292 0.96 LysR substrate binding domain
HTH_1                PF00126.22    60 seq345_BIOID47105    -            302   1.2e-19   69.6   0.6   1   1     4e-23   2.7e-19   68.5   0.4     3    59     7    63     5    64 0.96 Bacterial regulatory helix-turn-helix protein, lysR family
MFS_1                PF07690.11   354 seq346_BIOID47105    -            421   4.2e-31  107.8  53.4   1   1   1.5e-29   2.1e-25   89.1  28.3     1   317    18   320    18   323 0.80 Major Facilitator Superfamily
PRD                  PF00874.15    90 seq347_BIOID47105    -            433   2.3e-25   88.4   0.0   1   2   1.7e-13   2.3e-09   37.1   0.0     2    89   138   224   137   225 0.97 PRD domain
PRD                  PF00874.15    90 seq347_BIOID47105    -            433   2.3e-25   88.4   0.0   2   2   2.6e-17   3.6e-13   49.3   0.0     2    89   247   335   246   336 0.97 PRD domain
AA_permease          PF00324.16   479 seq348_BIOID47105    -            514  2.6e-121  405.1  47.0   1   1  4.4e-125    3e-121  404.9  32.6     2   478    50   491    49   492 0.97 Amino acid permease
AA_permease_2        PF13520.1    426 seq348_BIOID47105    -            514   2.9e-43  147.8  50.3   1   1   5.1e-47   3.5e-43  147.6  34.9     5   423    49   477    45   480 0.85 Amino acid permease
Ribosomal_L10        PF00466.15   100 seq353_BIOID47105    -            165   2.5e-26   91.3   0.0   1   1   2.6e-30   3.6e-26   90.8   0.0     3   100     5   101     3   101 0.98 Ribosomal protein L10
Fer2                 PF00111.22    78 seq354_BIOID47105    -            322   6.2e-14   51.3   2.2   1   1   2.9e-17   1.3e-13   50.3   1.5     8    77   248   315   242   316 0.84 2Fe-2S iron-sulfur cluster binding domain
FAD_binding_6        PF00970.19    99 seq354_BIOID47105    -            322   2.7e-11   43.3   0.0   1   1     1e-14   4.6e-11   42.5   0.0     2    98    12   105    11   106 0.88 Oxidoreductase FAD-binding domain
NAD_binding_1        PF00175.16   109 seq354_BIOID47105    -            322     2e-08   34.6   0.0   1   1   8.5e-12   3.9e-08   33.7   0.0     1   107   116   210   116   212 0.82 Oxidoreductase NAD-binding domain
DUF3330              PF11809.3     70 seq355_BIOID47105    -            116   3.4e-36  122.8   7.8   1   1   6.7e-40   4.6e-36  122.4   5.4     2    70    49   116    48   116 0.97 Domain of unknown function (DUF3330)
EAL                  PF00563.15   236 seq355_BIOID47105    -            116   1.3e-08   34.5   0.0   1   1   2.4e-12   1.6e-08   34.1   0.0   204   236     1    33     1    33 0.97 EAL domain
Methyltransf_11      PF08241.7     95 seq356_BIOID47105    -            207   7.2e-21   74.3   0.0   1   1   6.8e-24   1.2e-20   73.7   0.0     4    95     3    96     2    96 0.94 Methyltransferase domain
Ubie_methyltran      PF01209.13   233 seq356_BIOID47105    -            207   2.4e-14   52.8   0.0   1   1     2e-17   3.4e-14   52.4   0.0    70   158    15   103     9   114 0.92 ubiE/COQ5 methyltransferase family
Methyltransf_31      PF13847.1    152 seq356_BIOID47105    -            207   2.2e-13   49.9   0.0   1   1   1.6e-16   2.7e-13   49.6   0.0    16   113     8   109     6   187 0.82 Methyltransferase domain
Methyltransf_23      PF13489.1    162 seq356_BIOID47105    -            207   4.6e-12   45.8   0.0   1   1   3.6e-15   6.1e-12   45.4   0.0    43   159    16   142     9   145 0.78 Methyltransferase domain
Methyltransf_18      PF12847.2    112 seq356_BIOID47105    -            207   6.9e-10   39.3   0.0   1   1   9.4e-13   1.6e-09   38.2   0.0    13   109     7    96     3    99 0.86 Methyltransferase domain
Methyltransf_12      PF08242.7     99 seq356_BIOID47105    -            207     3e-09   37.1   0.0   1   1   2.9e-12   4.9e-09   36.4   0.0    20    99    17    94     6    94 0.87 Methyltransferase domain
Methyltransf_25      PF13649.1    101 seq356_BIOID47105    -            207   4.8e-09   36.3   0.0   1   1   4.8e-12   8.3e-09   35.6   0.0    18   101    16    92     5    92 0.88 Methyltransferase domain
Methyltransf_8       PF05148.10   219 seq356_BIOID47105    -            207   6.8e-05   22.4   0.0   1   1   5.2e-08   8.9e-05   22.0   0.0   115   164    54   104    14   134 0.85 Hypothetical methyltransferase
UPF0079              PF02367.12   123 seq357_BIOID47105    -            153   3.3e-45  152.5   0.0   1   1   2.8e-49   3.9e-45  152.3   0.0     1   121    14   134    14   136 0.98 Uncharacterised P-loop hydrolase UPF0079
HlyD                 PF00529.15   306 seq360_BIOID47105    -            310   2.3e-46  158.4  12.9   1   2   1.1e-18   3.8e-15   55.8   1.6     2    68    47   113    46   115 0.93 HlyD family secretion protein
HlyD                 PF00529.15   306 seq360_BIOID47105    -            310   2.3e-46  158.4  12.9   2   2   1.2e-34   3.9e-31  108.3   4.8   103   306   101   285   100   285 0.97 HlyD family secretion protein
Biotin_lipoyl_2      PF13533.1     50 seq360_BIOID47105    -            310   5.8e-19   67.3   7.3   1   1   6.8e-22   2.3e-18   65.4   1.3     2    50    47    95    46    95 0.97 Biotin-lipoyl like
HlyD_2               PF12700.2    328 seq360_BIOID47105    -            310   1.9e-17   63.3   0.5   1   1   7.3e-21   2.5e-17   62.9   0.3    22   272    48   272    43   275 0.84 HlyD family secretion protein
HlyD_3               PF13437.1    105 seq360_BIOID47105    -            310   1.4e-15   57.3   1.0   1   1   1.4e-14   4.7e-11   42.8   0.0     1    94   156   249   156   278 0.83 HlyD family secretion protein
LacY_symp            PF01306.14   413 seq363_BIOID47105    -            417  9.6e-206  683.0  41.9   1   1  2.4e-209  1.1e-205  682.8  29.0     2   412     2   412     1   413 0.99 LacY proton/sugar symporter
MFS_1                PF07690.11   354 seq363_BIOID47105    -            417   1.1e-22   80.1  55.8   1   1   3.7e-25   1.7e-21   76.2  29.5     3   313    14   333    12   340 0.77 Major Facilitator Superfamily
MFS_1_like           PF12832.2     77 seq363_BIOID47105    -            417   5.4e-07   29.2   8.9   1   1   1.2e-10   5.4e-07   29.2   6.2     2    73     9    81     8    85 0.93 MFS_1 like family
Methyltransf_23      PF13489.1    162 seq366_BIOID47105    -            252   2.1e-18   66.3   0.0   1   1   2.2e-21   3.4e-18   65.7   0.0     3   159    14   176    10   178 0.82 Methyltransferase domain
Methyltransf_31      PF13847.1    152 seq366_BIOID47105    -            252   3.2e-16   59.1   0.0   1   1   2.6e-19     4e-16   58.8   0.0     6   117    34   145    29   201 0.83 Methyltransferase domain
Methyltransf_18      PF12847.2    112 seq366_BIOID47105    -            252   2.3e-15   57.0   0.0   1   1   1.3e-17     2e-14   54.0   0.0     5   111    35   130    32   131 0.91 Methyltransferase domain
Methyltransf_11      PF08241.7     95 seq366_BIOID47105    -            252   3.4e-15   56.1   0.0   1   1   2.2e-17   3.3e-14   53.0   0.0     2    94    37   127    36   128 0.95 Methyltransferase domain
Methyltransf_12      PF08242.7     99 seq366_BIOID47105    -            252   4.6e-11   42.9   0.0   1   1   5.1e-14   7.8e-11   42.2   0.0     2    99    37   126    36   126 0.92 Methyltransferase domain
Methyltransf_25      PF13649.1    101 seq366_BIOID47105    -            252   1.3e-10   41.4   0.0   1   1   3.2e-13   4.8e-10   39.5   0.0     1   101    35   124    35   124 0.89 Methyltransferase domain
MTS                  PF05175.9    170 seq366_BIOID47105    -            252   1.7e-05   24.1   0.0   1   1   1.7e-08   2.6e-05   23.5   0.0    11   106    12   101    11   135 0.82 Methyltransferase small domain
OmpA_membrane        PF01389.12   183 seq367_BIOID47105    -            354   9.6e-76  253.2   2.4   1   1   2.8e-79   1.3e-75  252.8   1.7     1   183    31   203    31   203 0.97 OmpA-like transmembrane domain
OMP_b-brl            PF13505.1    176 seq367_BIOID47105    -            354   1.4e-24   86.8   7.6   1   1   3.1e-28   1.4e-24   86.8   5.2     2   176    16   199    15   199 0.82 Outer membrane protein beta-barrel domain
OmpA                 PF00691.15    97 seq367_BIOID47105    -            354   8.1e-23   80.5   0.0   1   1   4.4e-26     2e-22   79.2   0.0     1    95   230   325   230   327 0.96 OmpA family
Ribonuc_red_sm       PF00268.16   281 seq368_BIOID47105    -            449   1.5e-29  102.8   2.5   1   2   6.1e-17   8.3e-13   47.8   0.3    13   143   104   231    95   238 0.91 Ribonucleotide reductase, small chain
Ribonuc_red_sm       PF00268.16   281 seq368_BIOID47105    -            449   1.5e-29  102.8   2.5   2   2   4.1e-19   5.6e-15   54.9   0.1   155   274   273   402   255   409 0.89 Ribonucleotide reductase, small chain
DUF441               PF04284.8    140 seq369_BIOID47105    -            148   7.7e-47  158.5  20.1   1   1   6.5e-51   8.9e-47  158.3  13.9     1   140     7   145     7   145 0.99 Protein of unknown function (DUF441)
HTH_37               PF13744.1     80 seq370_BIOID47105    -             96   5.7e-24   83.6   0.6   1   1   9.4e-28   6.4e-24   83.4   0.4     3    76    14    86    12    91 0.96 Helix-turn-helix domain
HTH_3                PF01381.17    55 seq370_BIOID47105    -             96   4.9e-07   29.3   0.0   1   1   8.8e-11     6e-07   29.0   0.0     5    47    37    80    33    88 0.87 Helix-turn-helix
CinA                 PF02464.12   155 seq371_BIOID47105    -            166   1.1e-61  206.7   2.5   1   1     9e-66   1.2e-61  206.5   1.7     3   153     9   160     7   162 0.98 Competence-damaged protein
Phage_AlpA           PF05930.7     51 seq372_BIOID47105    -             92   1.9e-19   69.0   0.1   1   1   3.6e-23   2.5e-19   68.6   0.1     1    51    34    83    34    83 0.98 Prophage CP4-57 regulatory protein (AlpA)
HTH_17               PF12728.2     51 seq372_BIOID47105    -             92   1.4e-07   31.4   0.1   1   1   2.8e-11   1.9e-07   31.0   0.1     9    50    44    86    39    87 0.90 Helix-turn-helix domain
YjcZ                 PF13990.1    270 seq373_BIOID47105    -            292  1.5e-117  391.4   5.5   1   1  1.2e-121  1.7e-117  391.2   3.8     1   270    21   287    21   287 0.99 YjcZ-like protein
MtfA                 PF06167.7    253 seq374_BIOID47105    -            278   5.9e-75  251.7   0.1   1   1   5.3e-79   7.2e-75  251.5   0.1    11   253    18   256     9   256 0.95 Phosphoenolpyruvate:glucose-phosphotransferase regulator
ABC_tran             PF00005.22   118 seq375_BIOID47105    -            241   2.8e-27   95.3   0.0   1   1   5.6e-31   3.9e-27   94.8   0.0     1   118    41   165    41   165 0.95 ABC transporter
SfsA                 PF03749.8    216 seq378_BIOID47105    -            234   4.7e-83  277.7   0.0   1   1   3.9e-87   5.3e-83  277.6   0.0     1   213    13   228    13   231 0.98 Sugar fermentation stimulation protein
adh_short            PF00106.20   167 seq381_BIOID47105    -            247   7.6e-36  123.4   4.6   1   1   2.8e-39   9.5e-36  123.1   3.2     2   165     3   173     2   175 0.93 short chain dehydrogenase
adh_short_C2         PF13561.1    243 seq381_BIOID47105    -            247   4.9e-29  101.7   0.1   1   1   1.7e-32   5.8e-29  101.4   0.1     5   241    10   246     8   247 0.94 Enoyl-(Acyl carrier protein) reductase
KR                   PF08659.5    181 seq381_BIOID47105    -            247   2.9e-18   66.0   2.7   1   1   1.3e-21   4.3e-18   65.4   1.8     2   161     3   168     2   185 0.86 KR domain
Epimerase            PF01370.16   236 seq381_BIOID47105    -            247   2.8e-06   26.8   0.8   1   1   1.8e-09   6.2e-06   25.6   0.3     1   171     4   190     4   210 0.71 NAD dependent epimerase/dehydratase family
Lyase_1              PF00206.15   312 seq382_BIOID47105    -            457  3.7e-102  341.6   0.0   1   1  1.4e-105  1.9e-101  339.2   0.0     1   312     6   301     6   301 0.99 Lyase
MS_channel           PF00924.13   206 seq384_BIOID47105    -            286   4.3e-59  199.2   3.1   1   1   6.3e-63   4.3e-59  199.2   2.1     3   206    72   268    70   268 0.99 Mechanosensitive ion channel
TM_helix             PF05552.7     53 seq384_BIOID47105    -            286   1.4e-14   53.3   6.9   1   1     2e-18   1.4e-14   53.3   4.8     2    53    15    66    14    66 0.97 Conserved TM helix
Fructosamin_kin      PF03881.9    288 seq385_BIOID47105    -            286  9.7e-111  369.2   0.0   1   1  1.6e-114  1.1e-110  369.0   0.0     1   287     1   285     1   286 0.99 Fructosamine kinase
APH                  PF01636.18   239 seq385_BIOID47105    -            286   3.9e-21   75.7   3.6   1   1   7.7e-25   5.3e-21   75.3   2.5     4   223    23   239    21   251 0.87 Phosphotransferase enzyme family
MFS_1                PF07690.11   354 seq387_BIOID47105    -            491   1.5e-33  115.9  67.7   1   1     3e-36   4.1e-32  111.2  27.2     1   351    17   366    17   368 0.87 Major Facilitator Superfamily
DAO                  PF01266.19   358 seq388_BIOID47105    -            542   1.2e-56  192.0   2.9   1   1   5.5e-60   1.9e-56  191.4   2.0     1   344    10   343    10   367 0.86 FAD dependent oxidoreductase
FAD_binding_2        PF00890.19   421 seq388_BIOID47105    -            542     5e-08   32.0   8.6   1   1     3e-10     1e-06   27.7   6.0     1   206    10   215    10   234 0.78 FAD binding domain
FAD_binding_3        PF01494.14   356 seq388_BIOID47105    -            542   1.4e-06   27.5   3.7   1   1   4.2e-09   1.4e-05   24.1   2.7     2   173     9   214     8   225 0.85 FAD binding domain
Fer2_BFD             PF04324.10    55 seq388_BIOID47105    -            542   2.2e-06   27.4   2.4   1   1   6.5e-10   2.2e-06   27.4   1.7     2    45   432   480   431   486 0.87 BFD-like [2Fe-2S] binding domain
LysR_substrate       PF03466.15   209 seq390_BIOID47105    -            298   6.9e-18   64.3   0.5   1   1   1.6e-21   1.1e-17   63.7   0.3     5   191    96   279    92   293 0.78 LysR substrate binding domain
HTH_1                PF00126.22    60 seq390_BIOID47105    -            298   1.8e-16   59.4   0.1   1   1   6.9e-20   4.7e-16   58.1   0.0     1    60     9    68     9    68 0.97 Bacterial regulatory helix-turn-helix protein, lysR family
PTR2                 PF00854.16   373 seq391_BIOID47105    -            500   3.8e-75  252.8  26.0   1   1   6.9e-79   4.7e-75  252.5  15.9     2   370    89   428    88   431 0.97 POT family
MFS_1                PF07690.11   354 seq391_BIOID47105    -            500   2.6e-20   72.3  54.6   1   1   3.7e-21   2.5e-17   62.5  25.8    10   301    35   372    26   382 0.78 Major Facilitator Superfamily
YkuD                 PF03734.9    146 seq394_BIOID47105    -            319   3.5e-20   72.6   0.0   1   1     9e-24   6.1e-20   71.8   0.0     3   146   102   239   100   239 0.78 L,D-transpeptidase catalytic domain
LysM                 PF01476.15    44 seq394_BIOID47105    -            319   4.1e-07   29.6   0.0   1   1   1.1e-10   7.8e-07   28.7   0.0     2    44    46    90    45    90 0.94 LysM domain
DUF945               PF06097.6    459 seq396_BIOID47105    -            490  1.1e-105  354.0  11.9   1   1  9.2e-110  1.3e-105  353.7   8.2     3   459    18   481    16   481 0.98 Bacterial protein of unknown function (DUF945)
LysE                 PF01810.13   191 seq399_BIOID47105    -            223   1.8e-53  180.5  11.2   1   1   1.6e-57   2.2e-53  180.2   7.8     2   191    29   219    28   219 0.99 LysE type translocator
Fe-ADH               PF00465.14   366 seq401_BIOID47105    -            891  4.1e-112  374.3   0.3   1   1  1.4e-115  6.4e-112  373.7   0.2     1   361   457   849   457   854 0.93 Iron-containing alcohol dehydrogenase
Aldedh               PF00171.17   462 seq401_BIOID47105    -            891   3.9e-27   94.5   2.8   1   1   4.4e-30     2e-26   92.2   1.9    26   305     4   282     1   406 0.75 Aldehyde dehydrogenase family
Fe-ADH_2             PF13685.1    250 seq401_BIOID47105    -            891   1.3e-18   67.1   1.2   1   2   2.8e-12   1.3e-08   34.3   0.0    12    94   473   555   464   562 0.92 Iron-containing alcohol dehydrogenase
Fe-ADH_2             PF13685.1    250 seq401_BIOID47105    -            891   1.3e-18   67.1   1.2   2   2   8.6e-11   3.9e-07   29.5   0.9    98   247   588   739   580   741 0.93 Iron-containing alcohol dehydrogenase
T2SF                 PF00482.18   124 seq402_BIOID47105    -            398   1.9e-56  189.1   6.7   1   2   9.2e-35   1.3e-30  105.7   0.1     1   124    64   187    64   187 0.99 Type II secretion system (T2SS), protein F
T2SF                 PF00482.18   124 seq402_BIOID47105    -            398   1.9e-56  189.1   6.7   2   2   2.1e-28   2.9e-24   85.2   1.9     1   124   267   389   267   389 0.98 Type II secretion system (T2SS), protein F
Amidase_3            PF01520.13   175 seq403_BIOID47105    -            445     4e-49  166.6   0.0   1   1   9.5e-53   6.5e-49  165.9   0.0     1   174   194   413   194   414 0.99 N-acetylmuramoyl-L-alanine amidase
LuxS                 PF02664.10   157 seq404_BIOID47105    -            171   3.6e-77  257.2   0.0   1   1     3e-81   4.1e-77  257.0   0.0     2   156     3   161     2   162 0.98 S-Ribosylhomocysteinase (LuxS)
Ribosomal_L12        PF00542.14    68 seq405_BIOID47105    -            121   1.8e-31  107.8   8.6   1   1   2.8e-35   3.8e-31  106.7   6.0     1    68    54   121    54   121 0.99 Ribosomal protein L7/L12 C-terminal domain
Nuc_H_symport        PF03825.11   400 seq406_BIOID47105    -            425  2.5e-185  615.8  32.1   1   1  4.1e-189  2.8e-185  615.6  22.3     1   400     1   405     1   405 0.99 Nucleoside H+ symporter
MFS_1                PF07690.11   354 seq406_BIOID47105    -            425     3e-21   75.4  61.7   1   1   1.7e-20   1.2e-16   60.3  30.5     2   353     8   353     7   354 0.76 Major Facilitator Superfamily
LPP                  PF04728.8     11 seq409_BIOID47105    -             78   5.8e-11   41.3  16.8   1   2   4.2e-10   5.8e-06   25.7   1.0     1    11    24    34    24    34 0.99 Repeated sequence found in lipoprotein LPP
LPP                  PF04728.8     11 seq409_BIOID47105    -             78   5.8e-11   41.3  16.8   2   2   6.3e-10   8.6e-06   25.1   2.1     1    11    38    48    38    48 0.99 Repeated sequence found in lipoprotein LPP
RecA                 PF00154.16   323 seq411_BIOID47105    -            358    1e-173  576.7   2.4   1   1  3.5e-177  1.2e-173  576.5   1.7     1   320    14   332    14   335 0.99 recA bacterial DNA recombination protein
KaiC                 PF06745.8    226 seq411_BIOID47105    -            358     3e-10   39.4   0.2   1   1   3.4e-12   1.2e-08   34.2   0.2     2   173    47   223    46   280 0.68 KaiC
Rad51                PF08423.6    261 seq411_BIOID47105    -            358   1.3e-09   37.2   0.2   1   1   7.1e-13   2.4e-09   36.3   0.1    19   227    40   233    24   274 0.76 Rad51
AAA_25               PF13481.1    194 seq411_BIOID47105    -            358   3.3e-08   33.0   0.3   1   1   2.6e-11     9e-08   31.6   0.2    13   174    44   183    33   195 0.74 AAA domain
BcsB                 PF03170.8    605 seq412_BIOID47105    -            779  2.1e-224  745.9   1.6   1   1  1.9e-228  2.6e-224  745.6   1.1     4   605    68   681    65   681 0.99 Bacterial cellulose synthase subunit
FliH                 PF02108.11   128 seq413_BIOID47105    -            228   4.9e-40  136.2   0.3   1   1   1.1e-43   4.9e-40  136.2   0.2     5   128    96   219    89   219 0.98 Flagellar assembly protein FliH
HrpE                 PF06188.7    191 seq413_BIOID47105    -            228   3.1e-08   33.4   6.4   1   1   1.3e-11   6.1e-08   32.5   4.5    24   182    47   211    25   222 0.75 HrpE/YscL/FliH and V-type ATPase subunit E
ETF_alpha            PF00766.14    86 seq416_BIOID47105    -            312   1.1e-30  105.0   0.3   1   1   2.8e-34   1.9e-30  104.1   0.2     2    85   189   273   188   274 0.97 Electron transfer flavoprotein FAD-binding domain
ETF                  PF01012.16   164 seq416_BIOID47105    -            312   5.1e-24   84.7   0.5   1   1   1.3e-27   8.9e-24   83.9   0.3     2   164     7   153     6   153 0.91 Electron transfer flavoprotein domain
TetR_N               PF00440.18    47 seq418_BIOID47105    -            194   2.2e-15   55.9   0.0   1   1   2.4e-19   3.2e-15   55.3   0.0     1    47    15    61    15    61 0.97 Bacterial regulatory proteins, tetR family
Channel_Tsx          PF03502.8    238 seq419_BIOID47105    -            254   2.1e-52  178.2  30.8   1   1   1.7e-56   2.4e-52  178.0  21.4     2   238    34   254    33   254 0.97 Nucleoside-specific channel-forming protein, Tsx
MerR_1               PF13411.1     69 seq422_BIOID47105    -            243   2.5e-18   65.4   0.2   1   1   2.6e-21   1.8e-17   62.7   0.0     1    68     4    72     4    73 0.98 MerR HTH family regulatory protein
MerR                 PF00376.18    38 seq422_BIOID47105    -            243   7.3e-13   47.7   0.0   1   1   2.1e-16   1.4e-12   46.7   0.0     1    38     5    42     5    42 0.98 MerR family regulatory protein
Transcrip_reg        PF01709.15   234 seq426_BIOID47105    -            238   9.7e-83  276.7   0.8   1   1     8e-87   1.1e-82  276.5   0.6     1   233     3   235     3   236 0.98 Transcriptional regulator
DUF898               PF05987.8    339 seq427_BIOID47105    -            407   1.9e-78  263.6  29.9   1   1   1.6e-81   2.1e-77  260.1  20.8     3   328    21   387    19   395 0.97 Bacterial protein of unknown function (DUF898)
DNA_binding_1        PF01035.15    85 seq429_BIOID47105    -            171     6e-33  112.3   0.0   1   1   1.2e-36   8.2e-33  111.8   0.0     1    82    87   168    87   171 0.98 6-O-methylguanine DNA methyltransferase, DNA binding domain
Methyltransf_1N      PF02870.10    77 seq429_BIOID47105    -            171   1.6e-20   73.3   0.0   1   1   3.2e-24   2.2e-20   72.9   0.0     2    76     4    83     3    84 0.97 6-O-methylguanine DNA methyltransferase, ribonuclease-like domain
DUF1311              PF07007.7     95 seq431_BIOID47105    -            169   7.2e-20   70.7   1.9   1   1   6.8e-24   9.2e-20   70.4   1.3     1    95    41   152    41   152 0.85 Protein of unknown function (DUF1311)
HHA                  PF05321.6     57 seq432_BIOID47105    -             71   3.8e-25   87.6   0.0   1   1   3.2e-29   4.3e-25   87.4   0.0     1    57     8    68     8    68 0.97 Haemolysin expression modulating protein
Glyco_trans_2_3      PF13632.1    192 seq435_BIOID47105    -            745   9.3e-48  162.3   0.1   1   1   2.1e-51   9.3e-48  162.3   0.0     2   191   165   382   164   383 0.92 Glycosyl transferase family group 2
Glyco_tranf_2_3      PF13641.1    230 seq435_BIOID47105    -            745   1.4e-41  142.7   0.1   1   1   6.7e-45   3.1e-41  141.6   0.1     2   228    70   331    69   333 0.91 Glycosyltransferase like family 2
T2SE_Nter            PF05157.10   109 seq435_BIOID47105    -            745   2.5e-18   65.9   3.6   1   1   1.4e-21   6.5e-18   64.6   0.0     3   108   524   628   522   629 0.97 Type II secretion system (T2SS), protein E, N-terminal domain
PALP                 PF00291.20   307 seq438_BIOID47105    -            329   1.1e-72  244.6   0.4   1   1   9.9e-77   1.4e-72  244.4   0.3    12   307    32   312    21   312 0.91 Pyridoxal-phosphate dependent enzyme
UPF0066              PF01980.11   120 seq440_BIOID47105    -            235   1.3e-40  137.9   0.0   1   1   3.5e-44   4.8e-40  136.1   0.0     1   118    18   142    18   144 0.95 Uncharacterised protein family UPF0066
EAL                  PF00563.15   236 seq441_BIOID47105    -            532   1.2e-59  201.5   0.2   1   1   2.8e-63   1.9e-59  200.8   0.2     4   236   273   501   270   501 0.93 EAL domain
CSS-motif            PF12792.2    208 seq441_BIOID47105    -            532   3.8e-41  140.5   0.4   1   1   9.4e-45   6.4e-41  139.8   0.1     3   203    42   242    40   247 0.91 CSS motif domain associated with EAL
FUSC                 PF04632.7    650 seq443_BIOID47105    -            655  4.3e-149  497.8  19.6   1   1  1.1e-152  4.8e-149  497.6  13.6     2   643    11   652    10   655 0.97 Fusaric acid resistance protein family
FUSC_2               PF13515.1    128 seq443_BIOID47105    -            655   7.1e-17   61.4  38.1   1   1   2.7e-18   1.2e-14   54.1  11.4     1   127    23   162    21   163 0.87 Fusaric acid resistance protein-like
ALMT                 PF11744.3    406 seq443_BIOID47105    -            655   0.00013   20.6   3.0   1   1   2.8e-08   0.00013   20.6   2.1    10   189    10   183     3   230 0.70 Aluminium activated malate transporter
IU_nuc_hydro         PF01156.14   314 seq445_BIOID47105    -            311  3.5e-102  341.7   0.1   1   1  2.8e-106  3.9e-102  341.5   0.1     3   311     4   308     2   311 0.95 Inosine-uridine preferring nucleoside hydrolase
ICL                  PF00463.16   526 seq446_BIOID47105    -            439  3.2e-200  665.6   1.7   1   2  4.6e-118  3.2e-114  381.9   0.0     1   255    12   262    12   264 0.99 Isocitrate lyase family
ICL                  PF00463.16   526 seq446_BIOID47105    -            439  3.2e-200  665.6   1.7   2   2   1.5e-88     1e-84  284.5   1.0   353   526   262   439   260   439 0.98 Isocitrate lyase family
PEP_mutase           PF13714.1    238 seq446_BIOID47105    -            439   4.8e-19   68.4   0.0   1   1   2.3e-22   1.6e-18   66.7   0.0    26   198    86   320    74   352 0.86 Phosphoenolpyruvate phosphomutase
DUF2525              PF10733.4     58 seq449_BIOID47105    -             76   5.4e-38  128.5   4.1   1   1   5.1e-42     7e-38  128.1   2.9     1    58    19    76    19    76 0.99 Protein of unknown function (DUF2525)
Glyco_tranf_2_3      PF13641.1    230 seq451_BIOID47105    -            441   5.5e-41  140.7   0.0   1   1   2.4e-44   5.5e-41  140.7   0.0     1   230    75   299    75   299 0.96 Glycosyltransferase like family 2
Glycos_transf_2      PF00535.21   169 seq451_BIOID47105    -            441   2.5e-36  124.7   0.0   1   1   1.7e-39   3.9e-36  124.1   0.0     1   168    78   245    78   246 0.95 Glycosyl transferase family 2
Glyco_trans_2_3      PF13632.1    192 seq451_BIOID47105    -            441   3.8e-26   91.8  13.0   1   1   1.7e-29   3.8e-26   91.8   9.0     1   177   158   359   158   423 0.72 Glycosyl transferase family group 2
Glyco_transf_21      PF13506.1    174 seq451_BIOID47105    -            441   7.5e-15   54.5   0.1   1   1   5.1e-18   1.2e-14   53.9   0.1    17   174   141   298   104   298 0.89 Glycosyl transferase family 21
Chitin_synth_2       PF03142.10   527 seq451_BIOID47105    -            441   2.3e-08   32.7   5.8   1   1   5.1e-10   1.2e-06   27.1   0.0   177   305   131   257    85   261 0.85 Chitin synthase
Glyco_tranf_2_2      PF10111.4    281 seq451_BIOID47105    -            441   5.1e-08   32.2   0.1   1   1   3.8e-11   8.8e-08   31.4   0.0     1   111    78   178    78   185 0.94 Glycosyltransferase like family 2
zf-dskA_traR         PF01258.12    36 seq452_BIOID47105    -            151   5.7e-10   38.6   3.6   1   1   7.5e-14     1e-09   37.8   2.5     2    35   110   143   109   147 0.87 Prokaryotic dksA/traR C4-type zinc finger
TPP_enzyme_N         PF02776.13   172 seq453_BIOID47105    -            572   4.2e-43  146.6   0.9   1   1   1.3e-45     6e-42  142.9   0.1     2   170     4   170     3   172 0.98 Thiamine pyrophosphate enzyme, N-terminal TPP binding domain
TPP_enzyme_C         PF02775.16   153 seq453_BIOID47105    -            572   4.1e-41  139.9   1.1   1   1   2.3e-44   1.1e-40  138.6   0.3     1   153   379   525   379   525 0.96 Thiamine pyrophosphate enzyme, C-terminal TPP binding domain
TPP_enzyme_M         PF00205.17   137 seq453_BIOID47105    -            572   8.3e-28   96.7   0.0   1   1   4.3e-31   1.9e-27   95.5   0.0     2   137   192   319   191   319 0.96 Thiamine pyrophosphate enzyme, central domain
DUF892               PF05974.7    159 seq455_BIOID47105    -            173   2.9e-56  189.5  14.5   1   1   2.4e-60   3.3e-56  189.3  10.1     1   159    12   170    12   170 0.98 Domain of unknown function (DUF892)
DUF1161              PF06649.7     52 seq457_BIOID47105    -            102   1.3e-25   88.9   0.0   1   1   1.2e-29   1.6e-25   88.6   0.0     1    52    27    80    27    80 0.99 Protein of unknown function (DUF1161)
Dak1                 PF02733.12   326 seq460_BIOID47105    -            366  2.5e-139  463.2   0.0   1   1  2.1e-143  2.9e-139  463.0   0.0     1   325    26   365    26   366 0.99 Dak1 domain
DUF2569              PF10754.4    149 seq462_BIOID47105    -            146   1.5e-47  161.3  10.4   1   1   1.3e-51   1.7e-47  161.2   7.2     2   149     4   145     3   145 0.99 Protein of unknown function (DUF2569)
ECH                  PF00378.15   245 seq463_BIOID47105    -            771   1.8e-78  262.9   0.0   1   1   1.1e-81   4.9e-78  261.5   0.0     3   244    54   308    52   309 0.99 Enoyl-CoA hydratase/isomerase family
3HCDH_N              PF02737.13   180 seq463_BIOID47105    -            771     2e-60  203.4   0.2   1   1   1.2e-63   5.3e-60  202.0   0.1     2   180   358   536   357   536 0.99 3-hydroxyacyl-CoA dehydrogenase, NAD binding domain
3HCDH                PF00725.17    97 seq463_BIOID47105    -            771   1.9e-35  121.0   2.7   1   2   8.1e-30   3.7e-26   91.2   0.1     1    97   538   634   538   634 0.97 3-hydroxyacyl-CoA dehydrogenase, C-terminal domain
3HCDH                PF00725.17    97 seq463_BIOID47105    -            771   1.9e-35  121.0   2.7   2   2   1.2e-09   5.4e-06   26.6   0.0     4    62   670   732   669   753 0.86 3-hydroxyacyl-CoA dehydrogenase, C-terminal domain
Shikimate_dh_N       PF08501.6     83 seq464_BIOID47105    -            288     7e-27   93.1   0.0   1   1   2.1e-30   1.4e-26   92.2   0.0     1    83    12    94    12    94 0.99 Shikimate dehydrogenase substrate binding domain
Shikimate_DH         PF01488.15   135 seq464_BIOID47105    -            288   1.4e-06   28.3   0.0   1   1   3.5e-10   2.4e-06   27.5   0.0     9    95   121   216   114   230 0.86 Shikimate / quinate 5-dehydrogenase
RNA_pol_Rpb2_6       PF00562.23   386 seq465_BIOID47105    -           1342  4.7e-162  539.0   0.0   1   1  3.5e-162  7.9e-159  528.4   0.1     2   386   716  1264   715  1264 0.98 RNA polymerase Rpb2, domain 6
RNA_pol_Rpb2_7       PF04560.15    83 seq465_BIOID47105    -           1342   5.7e-32  109.6   0.1   1   1   8.2e-35   1.9e-31  108.0   0.0     1    82  1266  1341  1266  1342 0.98 RNA polymerase Rpb2, domain 7
RNA_pol_Rpb2_3       PF04565.11    68 seq465_BIOID47105    -           1342   1.3e-29  101.6   0.0   1   1   1.4e-32   3.1e-29  100.4   0.0     1    68   513   582   513   582 0.98 RNA polymerase Rpb2, domain 3
RNA_pol_Rpb2_45      PF10385.4     66 seq465_BIOID47105    -           1342   4.6e-29   99.9   0.3   1   1   1.5e-31   3.5e-28   97.0   0.2     1    66   591   656   591   656 1.00 RNA polymerase beta subunit external 1 domain
RNA_pol_Rpb2_1       PF04563.10   203 seq465_BIOID47105    -           1342   1.5e-26   92.4   0.0   1   1   1.4e-29   3.1e-26   91.4   0.0     2   203    27   509    26   509 0.98 RNA polymerase beta subunit
RNA_pol_Rpb2_2       PF04561.9    190 seq465_BIOID47105    -           1342   1.6e-25   89.5   0.9   1   2   8.4e-11   1.9e-07   30.5   0.0     1    74   151   225   151   276 0.82 RNA polymerase Rpb2, domain 2
RNA_pol_Rpb2_2       PF04561.9    190 seq465_BIOID47105    -           1342   1.6e-25   89.5   0.9   2   2   1.9e-18   4.4e-15   55.4   0.0    80   190   340   454   329   454 0.88 RNA polymerase Rpb2, domain 2
Metalloenzyme        PF01676.13   262 seq467_BIOID47105    -            514  4.5e-101  337.4   0.5   1   1  1.1e-104  5.2e-101  337.2   0.3     1   261     6   507     6   508 0.99 Metalloenzyme superfamily
iPGM_N               PF06415.8    223 seq467_BIOID47105    -            514   6.9e-89  296.9   0.6   1   1   2.2e-92     1e-88  296.3   0.4     2   223    85   308    84   308 0.99 BPG-independent PGAM N-terminus (iPGM_N)
Phosphodiest         PF01663.17   364 seq467_BIOID47105    -            514   2.3e-05   23.7   0.0   1   1   7.7e-09   3.5e-05   23.1   0.0   104   246   303   449   259   491 0.73 Type I phosphodiesterase / nucleotide pyrophosphatase
Glyco_hydro_4C       PF11975.3    232 seq468_BIOID47105    -            451   1.7e-86  289.6   0.0   1   1   3.3e-90   2.3e-86  289.2   0.0     2   232   193   421   192   421 0.99 Family 4 glycosyl hydrolase C-terminal domain
Glyco_hydro_4        PF02056.11   183 seq468_BIOID47105    -            451   7.6e-80  266.4   0.1   1   1   1.5e-83     1e-79  266.0   0.1     1   182     6   188     6   189 0.99 Family 4 glycosyl hydrolase
Sugar_tr             PF00083.19   451 seq469_BIOID47105    -            500   6.9e-71  239.0  26.0   1   1   2.1e-74   9.7e-71  238.5  18.1     3   446    28   448    25   453 0.95 Sugar (and other) transporter
MFS_1                PF07690.11   354 seq469_BIOID47105    -            500   2.5e-36  125.0  40.2   1   2   6.8e-30   3.1e-26   91.8  10.9     9   257    38   310    30   312 0.74 Major Facilitator Superfamily
MFS_1                PF07690.11   354 seq469_BIOID47105    -            500   2.5e-36  125.0  40.2   2   2     2e-14     9e-11   41.0  14.2    38   171   301   437   299   467 0.80 Major Facilitator Superfamily
Osmo_CC              PF08946.5     46 seq469_BIOID47105    -            500   2.6e-25   88.0   8.8   1   1   1.1e-28     5e-25   87.1   6.1     1    46   454   499   454   499 0.99 Osmosensory transporter coiled coil
SIS_2                PF13580.1    138 seq470_BIOID47105    -            198     2e-31  108.4   0.3   1   1   5.1e-35   3.5e-31  107.6   0.2    15   138    30   152     8   152 0.92 SIS domain
SIS                  PF01380.17   131 seq470_BIOID47105    -            198   5.2e-08   32.4   0.0   1   1   1.5e-11     1e-07   31.5   0.0    51   104   115   168   104   183 0.91 SIS domain
LysE                 PF01810.13   191 seq473_BIOID47105    -            211     1e-59  200.9  16.2   1   1   8.7e-64   1.2e-59  200.7  11.2     2   190    14   201    13   202 0.96 LysE type translocator
Hexapep              PF00132.19    36 seq474_BIOID47105    -            220   5.2e-17   60.3  15.4   1   1   2.8e-15   1.9e-11   42.7   5.9     2    36   149   183   148   183 0.95 Bacterial transferase hexapeptide (six repeats)
Mac                  PF12464.3     55 seq474_BIOID47105    -            220   4.1e-14   52.1   0.1   1   1   1.2e-17     8e-14   51.2   0.0     2    55    24    77    23    77 0.98 Maltose acetyltransferase
rve                  PF00665.21   120 seq476_BIOID47105    -            134     2e-17   63.2   0.0   1   1   5.8e-21   2.6e-17   62.9   0.0    49   120     7    78     1    78 0.91 Integrase core domain
rve_3                PF13683.1     67 seq476_BIOID47105    -            134   7.6e-13   47.6   0.1   1   1   2.5e-16   1.1e-12   47.1   0.0     2    67    50   116    49   116 0.96 Integrase core domain
rve_2                PF13333.1     52 seq476_BIOID47105    -            134   5.6e-07   29.4   0.1   1   1   3.1e-10   1.4e-06   28.1   0.0     1    49    68   121    68   123 0.86 Integrase core domain
ATP-synt_ab          PF00006.20   215 seq477_BIOID47105    -            457   3.9e-69  232.3   0.0   1   1     4e-73   5.5e-69  231.8   0.0     1   215   161   373   161   373 1.00 ATP synthase alpha/beta family, nucleotide-binding domain
MFS_1                PF07690.11   354 seq479_BIOID47105    -            393   2.3e-21   75.8  54.5   1   1   6.6e-23     9e-19   67.3  34.9     4   353    22   348    15   349 0.82 Major Facilitator Superfamily
MoeA_N               PF03453.12   162 seq481_BIOID47105    -            411   4.5e-57  191.8   0.0   1   1   1.4e-60   6.2e-57  191.3   0.0     2   162     8   168     7   168 0.99 MoeA N-terminal region (domain I and II)
MoCF_biosynth        PF00994.19   144 seq481_BIOID47105    -            411   4.3e-31  107.1   0.0   1   1   1.3e-34     6e-31  106.6   0.0     2   143   182   317   181   318 0.95 Probable molybdopterin binding domain
MoeA_C               PF03454.10    72 seq481_BIOID47105    -            411   1.8e-21   75.7   0.1   1   1   1.2e-24   5.5e-21   74.1   0.0     1    72   332   404   332   404 0.98 MoeA C-terminal region (domain IV)
Fe-ADH               PF00465.14   366 seq485_BIOID47105    -            383  3.2e-121  404.3   9.4   1   1  5.3e-125  3.6e-121  404.1   6.5     2   366    10   375     9   375 0.97 Iron-containing alcohol dehydrogenase
Fe-ADH_2             PF13685.1    250 seq485_BIOID47105    -            383   1.4e-19   70.2   5.3   1   1   8.3e-21   5.7e-17   61.7   3.7     2   246    14   278    13   280 0.91 Iron-containing alcohol dehydrogenase
DUF2498              PF10692.4     82 seq488_BIOID47105    -             83   2.6e-44  148.6   0.1   1   1   2.2e-48   2.9e-44  148.4   0.1     2    82     3    83     2    83 0.98 Protein of unknown function (DUF2498)
cNMP_binding         PF00027.24    91 seq489_BIOID47105    -            264   5.3e-16   58.1   0.0   1   1     2e-19     9e-16   57.3   0.0     4    90    66   151    63   152 0.95 Cyclic nucleotide-binding domain
Crp                  PF00325.15    32 seq489_BIOID47105    -            264   3.7e-15   54.9   1.4   1   1   9.7e-19   4.4e-15   54.7   0.3     1    32   207   238   207   238 0.97 Bacterial regulatory proteins, crp family
HTH_Crp_2            PF13545.1     76 seq489_BIOID47105    -            264   5.5e-13   48.4   0.0   1   1   2.2e-16     1e-12   47.5   0.0     1    76   182   256   182   256 0.96 Crp-like helix-turn-helix domain
tRNA-synt_1c         PF00749.16   314 seq495_BIOID47105    -            308   2.2e-51  174.2   0.0   1   1   8.5e-55   1.2e-50  171.9   0.0     5   295    19   284    17   298 0.93 tRNA synthetases class I (E and Q), catalytic domain
Hydrolase_3          PF08282.7    254 seq496_BIOID47105    -            271   4.1e-14   52.6   0.0   1   1   2.3e-16   1.6e-12   47.4   0.0     1   228    10   232    10   237 0.77 haloacid dehalogenase-like hydrolase
S6PP                 PF05116.8    247 seq496_BIOID47105    -            271   3.8e-07   29.5   0.0   1   1   9.4e-09   6.4e-05   22.2   0.0   116   245   141   267   110   268 0.79 Sucrose-6F-phosphate phosphohydrolase
Molybdopterin        PF00384.17   432 seq497_BIOID47105    -            808   6.6e-96  321.5   0.0   1   1   1.8e-99   8.2e-96  321.2   0.0     1   432   111   566   111   566 0.92 Molybdopterin oxidoreductase
Molydop_binding      PF01568.16   109 seq497_BIOID47105    -            808   1.1e-27   95.8   0.0   1   1   5.8e-31   2.6e-27   94.6   0.0     1   107   687   800   687   802 0.96 Molydopterin dinucleotide binding domain
Molybdop_Fe4S4       PF04879.11    55 seq497_BIOID47105    -            808   1.2e-14   53.6   1.0   1   1   4.8e-18   2.2e-14   52.8   0.7     1    55    49   108    49   108 0.97 Molybdopterin oxidoreductase Fe4S4 domain
NUDIX                PF00293.23   135 seq499_BIOID47105    -            135   4.3e-21   74.8   0.2   1   1   4.2e-25   5.8e-21   74.4   0.2     5   132     6   125     3   128 0.83 NUDIX domain
MCPsignal            PF00015.16   213 seq502_BIOID47105    -            551   3.9e-74  248.6  37.0   1   1   2.1e-75   9.7e-72  240.8  18.4     1   213   324   518   324   518 0.99 Methyl-accepting chemotaxis protein (MCP) signalling domain
TarH                 PF02203.10   171 seq502_BIOID47105    -            551   1.1e-52  178.1   3.4   1   1   2.5e-56   1.1e-52  178.1   2.4     1   169     1   175     1   177 0.96 Tar ligand binding domain homologue
HAMP                 PF00672.20    70 seq502_BIOID47105    -            551   3.1e-14   52.7   0.4   1   1   6.8e-18   3.1e-14   52.7   0.3     1    68   196   263   196   265 0.95 HAMP domain
DUF892               PF05974.7    159 seq504_BIOID47105    -            168   2.7e-46  157.1   0.3   1   1   2.2e-50     3e-46  157.0   0.2     4   157     5   155     2   157 0.98 Domain of unknown function (DUF892)
Rnf-Nqr              PF02508.9    190 seq505_BIOID47105    -            193   2.6e-71  239.0  21.0   1   1   2.1e-75   2.9e-71  238.8  14.6     1   189     1   191     1   192 0.99 Rnf-Nqr subunit, membrane protein
DAO                  PF01266.19   358 seq506_BIOID47105    -            429   2.6e-21   75.8   6.3   1   2     2e-10   2.8e-07   29.6   0.2     1    35     7    41     7    93 0.84 FAD dependent oxidoreductase
DAO                  PF01266.19   358 seq506_BIOID47105    -            429   2.6e-21   75.8   6.3   2   2   3.8e-16   5.2e-13   48.5   0.8   144   356   105   328    99   330 0.62 FAD dependent oxidoreductase
FAD_binding_3        PF01494.14   356 seq506_BIOID47105    -            429   2.8e-13   49.5   0.9   1   1   4.1e-16   5.5e-13   48.5   0.1     2   191     6   183     5   207 0.81 FAD binding domain
FAD_oxidored         PF12831.2    428 seq506_BIOID47105    -            429   6.8e-09   35.1   1.0   1   1     5e-12   6.8e-09   35.1   0.7     1   143     7   157     7   161 0.77 FAD dependent oxidoreductase
HI0933_like          PF03486.9    409 seq506_BIOID47105    -            429   1.9e-07   29.7   3.2   1   1   9.9e-10   1.4e-06   26.9   2.3     2   167     7   165     6   174 0.83 HI0933-like protein
FAD_binding_2        PF00890.19   421 seq506_BIOID47105    -            429   2.9e-07   29.5  17.3   1   1   2.7e-08   3.7e-05   22.6   4.5     1    35     7    41     7    48 0.93 FAD binding domain
NAD_binding_8        PF13450.1     68 seq506_BIOID47105    -            429   5.4e-07   29.4   1.3   1   1     1e-09   1.4e-06   28.0   0.9     1    32    10    41    10    64 0.90 NAD(P)-binding Rossmann-like domain
Thi4                 PF01946.12   230 seq506_BIOID47105    -            429   6.9e-07   28.4   1.7   1   1   4.8e-09   6.6e-06   25.2   0.4    18    64     6    52     3    58 0.94 Thi4 family
Pyr_redox_2          PF07992.9    200 seq506_BIOID47105    -            429   3.6e-06   26.9   2.5   1   1   7.4e-09     1e-05   25.4   1.7     1    90     7    95     7   306 0.82 Pyridine nucleotide-disulphide oxidoreductase
GIDA                 PF01134.17   392 seq506_BIOID47105    -            429   0.00014   20.7   1.9   1   1     1e-07   0.00014   20.7   1.3     1    31     7    36     7    60 0.78 Glucose inhibited division protein A
T2SG                 PF08334.6    108 seq508_BIOID47105    -            145   8.3e-35  118.6   0.3   1   1   2.1e-38   9.8e-35  118.4   0.2     1   108    32   138    32   138 0.97 Type II secretion system (T2SS), protein G
N_methyl_2           PF13544.1     31 seq508_BIOID47105    -            145   7.8e-09   34.5   0.7   1   1   3.3e-12   1.5e-08   33.6   0.5     8    31     2    25     1    25 0.90 Type IV pilin N-term methylation site GFxxxE
N_methyl             PF07963.7     20 seq508_BIOID47105    -            145   2.1e-07   30.1   4.1   1   1   7.8e-11   3.5e-07   29.4   2.8     1    20     8    27     8    27 0.96 Prokaryotic N-terminal methylation motif
tRNA-synt_2b         PF00587.20   173 seq510_BIOID47105    -            572   7.4e-43  145.9   0.0   1   1   2.4e-46   1.1e-42  145.4   0.0     3   169    51   215    49   219 0.97 tRNA synthetase class II core domain (G, H, P, S and T)
YbaK                 PF04073.10   123 seq510_BIOID47105    -            572   5.8e-27   93.8   0.1   1   1   2.4e-30   1.1e-26   92.9   0.1     1   119   257   376   257   379 0.96 YbaK / prolyl-tRNA synthetases associated domain
HGTP_anticodon       PF03129.15    94 seq510_BIOID47105    -            572   7.6e-22   76.9   0.1   1   1   3.8e-25   1.7e-21   75.7   0.1     1    93   475   568   475   569 0.97 Anticodon binding domain
Pep_deformylase      PF01327.16   157 seq511_BIOID47105    -            169   5.1e-52  175.2   0.1   1   1   4.5e-56   6.2e-52  175.0   0.1     2   156     4   152     3   153 0.94 Polypeptide deformylase
RecX                 PF02631.11   122 seq512_BIOID47105    -            166   2.1e-32  111.7   0.4   1   1   3.5e-36   4.8e-32  110.6   0.1     6   117    51   162    46   166 0.94 RecX family
YkuD                 PF03734.9    146 seq513_BIOID47105    -            306   1.6e-17   63.9   0.0   1   1     2e-21   2.8e-17   63.2   0.0     4   144   101   231    98   238 0.79 L,D-transpeptidase catalytic domain
ADP_ribosyl_GH       PF03747.9    289 seq515_BIOID47105    -            334     9e-63  212.6   2.1   1   1   7.6e-67     1e-62  212.4   1.4     1   287     8   303     8   305 0.95 ADP-ribosylglycohydrolase
AAA_32               PF13654.1    509 seq517_BIOID47105    -            586   5.5e-18   64.8   0.0   1   1   1.1e-21   7.5e-18   64.3   0.0   322   469   140   286    68   322 0.85 AAA domain
Lon_C                PF05362.8    205 seq517_BIOID47105    -            586   2.2e-10   40.1   0.0   1   1     5e-14   3.4e-10   39.4   0.0   108   203   435   541   431   543 0.81 Lon protease (S16) C-terminal proteolytic domain
DNA_mis_repair       PF01119.14   119 seq518_BIOID47105    -            615   5.3e-37  125.8   0.0   1   1   2.5e-40   8.6e-37  125.1   0.0     2   118   213   330   212   331 0.95 DNA mismatch repair protein, C-terminal domain
MutL_C               PF08676.6    144 seq518_BIOID47105    -            615   1.6e-23   82.7   0.2   1   1   4.7e-27   1.6e-23   82.7   0.1     2   134   435   563   434   572 0.92 MutL C terminal dimerisation domain
HATPase_c_3          PF13589.1    137 seq518_BIOID47105    -            615   1.2e-13   50.7   0.0   1   1   6.2e-17   2.1e-13   49.9   0.0     4   103    24   123    21   142 0.82 Histidine kinase-, DNA gyrase B-, and HSP90-like ATPase
HATPase_c            PF02518.21   111 seq518_BIOID47105    -            615   6.3e-11   41.8   0.0   1   1   4.3e-14   1.5e-10   40.6   0.0     2    71    19    86    18   147 0.80 Histidine kinase-, DNA gyrase B-, and HSP90-like ATPase
DEDD_Tnp_IS110       PF01548.12   144 seq519_BIOID47105    -            208   1.3e-31  109.0   0.1   1   1   1.2e-35   1.6e-31  108.7   0.1     1   144    57   202    57   202 0.93 Transposase
Ogr_Delta            PF04606.7     47 seq520_BIOID47105    -             86   3.8e-18   64.7   4.0   1   1   3.8e-22   5.1e-18   64.3   2.8     1    46     3    50     3    51 0.97 Ogr/Delta-like zinc finger
LysR_substrate       PF03466.15   209 seq521_BIOID47105    -            315   9.6e-55  184.8   0.6   1   1   1.9e-58   1.3e-54  184.3   0.4     4   208    99   303    96   304 0.99 LysR substrate binding domain
HTH_1                PF00126.22    60 seq521_BIOID47105    -            315   8.8e-22   76.4   0.5   1   1   2.5e-25   1.7e-21   75.5   0.1     1    59    13    71    13    72 0.98 Bacterial regulatory helix-turn-helix protein, lysR family
Pili_assembly_N      PF00345.15   122 seq522_BIOID47105    -            242   2.3e-37  127.3   0.7   1   1   6.7e-41   4.5e-37  126.4   0.2     1   121    21   142    21   143 0.90 Gram-negative pili assembly chaperone, N-terminal domain
Pili_assembly_C      PF02753.12    68 seq522_BIOID47105    -            242   4.3e-12   45.5   0.6   1   1   1.3e-15   8.7e-12   44.5   0.1     1    64   163   224   163   228 0.94 Gram-negative pili assembly chaperone, C-terminal domain
KdpC                 PF02669.10   188 seq523_BIOID47105    -            190  8.6e-102  338.5   0.2   1   1    7e-106  9.6e-102  338.3   0.1     1   188     1   188     1   188 0.99 K+-transporting ATPase, c chain
TetR_N               PF00440.18    47 seq526_BIOID47105    -            236   1.8e-14   52.9   0.2   1   1     3e-18   4.1e-14   51.8   0.2     2    47    51    96    50    96 0.97 Bacterial regulatory proteins, tetR family
HOK_GEF              PF01848.11    43 seq527_BIOID47105    -             49   2.4e-20   71.4   2.9   1   1   1.9e-24   2.7e-20   71.3   2.0     2    43     5    46     4    46 0.97 Hok/gef family
HAD_2                PF13419.1    176 seq528_BIOID47105    -            222   9.8e-23   81.1   0.0   1   1   2.5e-26   1.1e-22   80.9   0.0     2   176    11   191    10   191 0.91 Haloacid dehalogenase-like hydrolase
Hydrolase            PF00702.21   204 seq528_BIOID47105    -            222   5.1e-13   49.9   0.0   1   1   3.1e-16   1.4e-12   48.4   0.0     3   203     9   184     7   185 0.83 haloacid dehalogenase-like hydrolase
Hydrolase_like       PF13242.1     75 seq528_BIOID47105    -            222   2.7e-05   23.6   0.0   1   1   9.4e-09   4.3e-05   23.0   0.0     2    49   146   192   145   209 0.91 HAD-hyrolase-like
PTS_EIIA_2           PF00359.17   142 seq531_BIOID47105    -            637   6.7e-33  113.2   0.0   1   1   2.5e-36   1.1e-32  112.5   0.0     5   140   498   634   495   636 0.95 Phosphoenolpyruvate-dependent sugar phosphotransferase system, EIIA 2
PTS_EIIC             PF02378.13   321 seq531_BIOID47105    -            637   2.5e-19   69.1  33.4   1   1   5.5e-23   2.5e-19   69.1  23.2     1   321    17   277    17   277 0.92 Phosphotransferase system, EIIC
PTS_IIB              PF02302.12    90 seq531_BIOID47105    -            637   1.9e-09   37.6   0.3   1   1   1.1e-12   4.9e-09   36.3   0.0     1    79   379   453   379   458 0.87 PTS system, Lactose/Cellobiose specific IIB subunit
FAD_binding_2        PF00890.19   421 seq533_BIOID47105    -            419   3.2e-56  190.8   0.0   1   1   5.4e-60   3.7e-56  190.6   0.0     1   421     4   399     4   399 0.95 FAD binding domain
Trp_Tyr_perm         PF03222.8    394 seq535_BIOID47105    -            443     2e-08   33.3  29.3   1   1     2e-12   2.7e-08   32.9  20.3    13   391    29   438    22   441 0.76 Tryptophan/tyrosine permease family
GST_C                PF00043.20    95 seq537_BIOID47105    -            201   1.7e-15   56.6   0.1   1   1     1e-18   2.9e-15   55.9   0.1     5    95   104   189   100   189 0.94 Glutathione S-transferase, C-terminal domain
GST_N_2              PF13409.1     70 seq537_BIOID47105    -            201   9.5e-12   44.6   0.0   1   1   1.4e-14   3.7e-11   42.7   0.0     5    69    11    75     9    76 0.95 Glutathione S-transferase, N-terminal domain
GST_N_3              PF13417.1     75 seq537_BIOID47105    -            201   3.6e-11   43.0   0.0   1   1   2.8e-14   7.6e-11   41.9   0.0    15    73    16    79    11    81 0.89 Glutathione S-transferase, N-terminal domain
GST_C_2              PF13410.1     69 seq537_BIOID47105    -            201   1.8e-10   40.4   0.1   1   1   9.6e-14   2.6e-10   39.8   0.0     7    69   125   184    71   184 0.90 Glutathione S-transferase, C-terminal domain
GST_N                PF02798.15    76 seq537_BIOID47105    -            201   8.7e-09   35.3   0.0   1   1     9e-12   2.5e-08   33.8   0.0     3    76     1    75     1    75 0.94 Glutathione S-transferase, N-terminal domain
HSP70                PF00012.15   602 seq540_BIOID47105    -            556  3.6e-115  385.0   0.0   1   2   8.6e-20   5.9e-16   57.3   0.0     1    74     7    81     7    87 0.95 Hsp70 protein
HSP70                PF00012.15   602 seq540_BIOID47105    -            556  3.6e-115  385.0   0.0   2   2  3.5e-101   2.4e-97  326.2   0.0   108   552    87   538    80   552 0.89 Hsp70 protein
FGGY_C               PF02782.11   197 seq540_BIOID47105    -            556   0.00012   21.7   0.0   1   1   2.9e-08    0.0002   20.9   0.0   145   194   293   343   257   346 0.88 FGGY family of carbohydrate kinases, C-terminal domain
SIMPL                PF04402.9    210 seq542_BIOID47105    -            246   2.4e-48  164.6   7.2   1   1   2.1e-52   2.9e-48  164.4   5.0     1   210    30   232    30   232 0.93 Protein of unknown function (DUF541)
PTS_EIIC             PF02378.13   321 seq543_BIOID47105    -            598   8.9e-83  277.6  29.6   1   1   1.3e-86   8.9e-83  277.6  20.5     1   321    87   429    87   429 0.94 Phosphotransferase system, EIIC
PTS_EIIB             PF00367.15    35 seq543_BIOID47105    -            598   1.4e-16   59.2   0.1   1   1   4.6e-20   3.1e-16   58.1   0.1     3    35   522   554   520   554 0.97 phosphotransferase system, EIIB
GATase_4             PF13230.1    272 seq547_BIOID47105    -            255  3.2e-107  357.1   0.0   1   1  7.7e-111  3.5e-107  357.0   0.0     1   252     1   252     1   255 0.99 Glutamine amidotransferases class-II
GATase_2             PF00310.16   361 seq547_BIOID47105    -            255   3.3e-17   62.1   0.1   1   1   2.1e-15   9.7e-12   44.1   0.1   189   359    65   215    60   217 0.87 Glutamine amidotransferases class-II
DHquinase_I          PF01487.10   224 seq549_BIOID47105    -            252   9.9e-72  241.0   1.0   1   1   8.2e-76   1.1e-71  240.9   0.7     2   223    20   246    19   247 0.99 Type I 3-dehydroquinase
5TM-5TMR_LYT         PF07694.7    169 seq550_BIOID47105    -            565   3.5e-43  146.7  19.3   1   1   1.5e-46   5.3e-43  146.1  13.4     1   167    28   192    28   194 0.95 5TMR of 5TMR-LYT
His_kinase           PF06580.8     82 seq550_BIOID47105    -            565   7.7e-25   86.5   1.6   1   1   2.3e-28   7.7e-25   86.5   1.1     1    80   360   440   360   442 0.98 Histidine kinase
HATPase_c            PF02518.21   111 seq550_BIOID47105    -            565     1e-11   44.4   0.0   1   1   5.9e-15     2e-11   43.4   0.0     9   110   456   552   453   553 0.93 Histidine kinase-, DNA gyrase B-, and HSP90-like ATPase
ECF-ribofla_trS      PF07155.7    169 seq550_BIOID47105    -            565     9e-08   31.9  12.5   1   1   5.4e-11   1.9e-07   30.8   8.7     8   157    46   186    40   208 0.73 ECF-type riboflavin transporter, S component
GspH                 PF12019.3    114 seq552_BIOID47105    -            169   7.1e-09   35.7   0.0   1   1     2e-12   9.3e-09   35.3   0.0     2   107    44   147    43   156 0.73 Type II transport protein GspH
N_methyl_2           PF13544.1     31 seq552_BIOID47105    -            169   6.2e-07   28.5   1.1   1   1   2.6e-10   1.2e-06   27.6   0.7    11    30     2    21     1    22 0.93 Type IV pilin N-term methylation site GFxxxE
N_methyl             PF07963.7     20 seq552_BIOID47105    -            169   1.5e-06   27.4   2.0   1   1     9e-10   4.1e-06   26.0   1.4     1    19     5    23     5    24 0.94 Prokaryotic N-terminal methylation motif
FKBP_C               PF00254.23    94 seq553_BIOID47105    -            206   3.7e-27   94.0   0.0   1   1   9.7e-31   6.6e-27   93.2   0.0     5    94   117   203   114   203 0.96 FKBP-type peptidyl-prolyl cis-trans isomerase
FKBP_N               PF01346.13   124 seq553_BIOID47105    -            206   2.2e-23   82.5   0.0   1   1   3.9e-27   2.6e-23   82.2   0.0    17   124     5   108     1   108 0.96 Domain amino terminal to FKBP-type peptidyl-prolyl isomerase
Dak2                 PF02734.12   175 seq556_BIOID47105    -            210   8.4e-58  194.7   0.5   1   1   7.2e-62   9.8e-58  194.5   0.3     1   173    32   204    32   206 0.98 DAK2 domain
DinI                 PF06183.8     65 seq558_BIOID47105    -             86   3.2e-29  100.6   0.3   1   1   2.8e-33   3.8e-29  100.3   0.2     1    65    15    81    15    81 0.99 DinI-like family
FeS                  PF04060.8     35 seq559_BIOID47105    -            192     1e-14   53.6   5.2   1   1   1.9e-17   2.8e-14   52.2   3.6     1    35    43    77    43    77 0.97 Putative Fe-S cluster
Fer4                 PF00037.22    24 seq559_BIOID47105    -            192   8.5e-13   47.2  25.0   1   2     1e-10   1.5e-07   30.5   4.8     2    23   111   132   110   133 0.95 4Fe-4S binding domain
Fer4                 PF00037.22    24 seq559_BIOID47105    -            192   8.5e-13   47.2  25.0   2   2   2.5e-09   3.8e-06   26.1   2.4     2    24   141   163   140   163 0.91 4Fe-4S binding domain
Fer4_9               PF13187.1     55 seq559_BIOID47105    -            192   2.3e-10   40.4  32.0   1   1     1e-10   1.6e-07   31.3  10.2     1    55   116   162   116   162 0.95 4Fe-4S dicluster domain
Fer4_6               PF12837.2     24 seq559_BIOID47105    -            192   2.9e-08   33.0  28.2   1   1   4.9e-10   7.5e-07   28.6   4.5     1    24   109   132   109   132 0.96 4Fe-4S binding domain
Fer4_10              PF13237.1     52 seq559_BIOID47105    -            192   3.3e-08   33.0  25.8   1   1   1.2e-10   1.8e-07   30.7   9.6     3    52   111   158   109   158 0.86 4Fe-4S dicluster domain
Fer4_2               PF12797.2     22 seq559_BIOID47105    -            192   1.6e-07   30.6  20.1   1   1   8.7e-09   1.3e-05   24.6   2.9     3    22   110   129   108   129 0.93 4Fe-4S binding domain
COX_ARM              PF06481.9     47 seq561_BIOID47105    -            315   3.9e-19   67.9   0.6   1   1   1.2e-22     8e-19   66.9   0.4     1    47   239   286   239   286 0.98 COX Aromatic Rich Motif
COX2                 PF00116.15   120 seq561_BIOID47105    -            315   3.6e-08   33.1   0.0   1   1   3.4e-11   2.3e-07   30.5   0.0    43   116   148   221   127   225 0.94 Cytochrome C oxidase subunit II, periplasmic domain
HOK_GEF              PF01848.11    43 seq562_BIOID47105    -             46   1.7e-17   62.3   1.3   1   1   1.3e-21   1.8e-17   62.2   0.9     2    43     3    44     2    44 0.96 Hok/gef family
Formyl_trans_N       PF00551.14   181 seq564_BIOID47105    -            315   3.7e-56  189.4   0.0   1   1   7.7e-60   5.2e-56  188.9   0.0     2   180     6   183     5   184 0.98 Formyl transferase
Formyl_trans_C       PF02911.13   100 seq564_BIOID47105    -            315   1.1e-33  115.1   0.1   1   1   2.5e-37   1.7e-33  114.5   0.0     1    99   207   304   207   305 0.98 Formyl transferase, C-terminal domain
RtcR                 PF06956.6    183 seq565_BIOID47105    -            532   7.3e-89  295.8   0.0   1   1   4.8e-92   1.1e-88  295.2   0.0     1   183     1   185     1   185 0.99 Regulator of RNA terminal phosphate cyclase
Sigma54_activat      PF00158.21   168 seq565_BIOID47105    -            532   1.3e-51  174.3   0.1   1   1   9.9e-55   2.3e-51  173.5   0.0     2   166   187   355   186   357 0.93 Sigma-54 interaction domain
AAA                  PF00004.24   132 seq565_BIOID47105    -            532   5.7e-08   32.9   0.0   1   1   6.6e-11   1.5e-07   31.5   0.0     1   100   211   321   211   345 0.81 ATPase family associated with various cellular activities (AAA)
AAA_5                PF07728.9    139 seq565_BIOID47105    -            532   5.3e-07   29.3   0.0   1   1   1.3e-09     3e-06   26.8   0.0     2   119   211   328   210   344 0.78 AAA domain (dynein-related subfamily)
Mg_chelatase         PF01078.16   207 seq565_BIOID47105    -            532     2e-06   26.9   0.2   1   1   2.2e-08     5e-05   22.4   0.2    16   135   202   311   194   330 0.71 Magnesium chelatase, subunit ChlI
NACHT                PF05729.7    167 seq565_BIOID47105    -            532   2.5e-05   23.8   0.0   1   1   2.3e-08   5.3e-05   22.7   0.0     2   109   210   301   209   316 0.83 NACHT domain
LptE                 PF04390.7    155 seq567_BIOID47105    -            193   5.8e-34  116.9   0.0   1   1   5.6e-38   7.7e-34  116.5   0.0     2   153    10   159     9   161 0.95 Lipopolysaccharide-assembly
PgaD                 PF13994.1    138 seq568_BIOID47105    -            137   6.1e-31  106.6   5.3   1   1   7.7e-35   1.1e-30  105.8   3.7     1   137     4   126     4   127 0.94 PgaD-like protein
tRNA-synt_2c         PF01411.14   552 seq569_BIOID47105    -            876  5.8e-242  803.7   0.0   1   1    2e-245    9e-242  803.1   0.0     1   552     7   556     7   556 0.99 tRNA synthetases class II (A)
tRNA_SAD             PF07973.9     44 seq569_BIOID47105    -            876   2.4e-18   65.6   1.4   1   1   1.1e-21   5.2e-18   64.5   0.1     1    44   653   696   653   696 0.99 Threonyl and Alanyl tRNA synthetase second additional domain
DHHA1                PF02272.14    68 seq569_BIOID47105    -            876   3.2e-16   58.6   3.6   1   1   2.2e-19   9.8e-16   57.1   2.5     2    67   800   868   799   869 0.92 DHHA1 domain
KdpD                 PF02702.12   211 seq570_BIOID47105    -            259  2.7e-100  333.7   0.0   1   1  2.3e-104  3.1e-100  333.4   0.0     2   211    21   230    20   230 0.99 Osmosensitive K+ channel His kinase sensor domain
Usp                  PF00582.21   140 seq571_BIOID47105    -            316   1.9e-33  115.5   0.0   1   2   4.8e-21   6.6e-17   61.9   0.0     1   140     3   146     3   146 0.98 Universal stress protein family
Usp                  PF00582.21   140 seq571_BIOID47105    -            316   1.9e-33  115.5   0.0   2   2   6.6e-18   9.1e-14   51.7   0.1    16   140   174   300   156   300 0.88 Universal stress protein family
Smr                  PF01713.16    83 seq572_BIOID47105    -            183     2e-17   63.0   0.3   1   1   2.8e-21   3.8e-17   62.1   0.2     1    82    98   172    98   173 0.98 Smr domain
S-methyl_trans       PF02574.11   305 seq576_BIOID47105    -           1227  1.3e-104  349.6   0.1   1   1  9.1e-108  2.5e-104  348.7   0.1     1   304    16   326    16   327 0.98 Homocysteine S-methyltransferase
Met_synt_B12         PF02965.12   136 seq576_BIOID47105    -           1227   9.3e-54  180.5   0.0   1   1   8.9e-57   2.4e-53  179.2   0.0     1   136  1055  1192  1055  1192 0.99 Vitamin B12 dependent methionine synthase, activation domain
Pterin_bind          PF00809.17   210 seq576_BIOID47105    -           1227   1.5e-48  164.8   0.4   1   1   1.7e-51   4.6e-48  163.2   0.3     1   210   356   568   356   568 0.98 Pterin binding enzyme
B12-binding_2        PF02607.12    79 seq576_BIOID47105    -           1227   4.4e-21   74.6   0.0   1   1   6.4e-24   1.8e-20   72.6   0.0     4    79   659   734   657   734 0.96 B12 binding domain
B12-binding          PF02310.14   121 seq576_BIOID47105    -           1227   6.7e-20   71.0   0.2   1   1   1.8e-22     5e-19   68.2   0.1     2    94   748   840   747   851 0.93 B12 binding domain
Aminotran_3          PF00202.16   339 seq577_BIOID47105    -            429  6.8e-114  380.1   0.0   1   1  5.8e-118    8e-114  379.8   0.0     3   338    30   371    28   372 0.97 Aminotransferase class-III
HATPase_c            PF02518.21   111 seq578_BIOID47105    -            608   2.1e-24   85.2   0.0   1   1     2e-27     4e-24   84.3   0.0     2   109   496   599   495   601 0.96 Histidine kinase-, DNA gyrase B-, and HSP90-like ATPase
PAS                  PF00989.19   113 seq578_BIOID47105    -            608     2e-22   78.9   0.4   1   1   4.7e-25   9.2e-22   76.8   0.0     4   112   265   369   262   370 0.97 PAS fold
HisKA                PF00512.20    68 seq578_BIOID47105    -            608     4e-17   61.8   0.3   1   1   1.2e-19   2.3e-16   59.4   0.0     2    65   389   450   388   453 0.95 His Kinase A (phospho-acceptor) domain
PAS_9                PF13426.1    104 seq578_BIOID47105    -            608   5.2e-15   55.6   0.0   1   1   7.4e-18   1.5e-14   54.1   0.0     2   103   273   371   272   372 0.96 PAS domain
PAS_4                PF08448.5    110 seq578_BIOID47105    -            608   1.9e-11   43.8   0.2   1   1   5.8e-14   1.1e-10   41.3   0.0     2   110   269   375   268   375 0.89 PAS fold
HAMP                 PF00672.20    70 seq578_BIOID47105    -            608   1.2e-06   28.4   1.3   1   1   2.4e-09   4.7e-06   26.5   0.9     2    70   193   259   192   259 0.88 HAMP domain
PAS_8                PF13188.1     64 seq578_BIOID47105    -            608   8.4e-06   25.3   0.0   1   1   1.8e-08   3.5e-05   23.3   0.0     6    47   267   312   261   328 0.78 PAS domain
DUF4137              PF13593.1    313 seq579_BIOID47105    -            332    8e-106  353.5  22.8   1   1  6.6e-110    9e-106  353.3  15.8     1   313     8   316     8   316 0.98 SBF-like CPA transporter family (DUF4137)
ASCH                 PF04266.9    104 seq580_BIOID47105    -            103   1.3e-16   60.7   0.1   1   1   1.1e-20   1.4e-16   60.6   0.1     1   101     6   101     6   103 0.92 ASCH domain
PolyA_pol_arg_C      PF12626.2    124 seq581_BIOID47105    -            472   9.1e-43  144.7   2.1   1   1   3.9e-46   1.8e-42  143.7   1.5     1   123   342   465   342   466 0.94 Polymerase A arginine-rich C-terminus
PolyA_pol            PF01743.15   126 seq581_BIOID47105    -            472   9.7e-40  135.5   0.5   1   1   9.9e-43   4.5e-39  133.4   0.1     1   126    69   200    69   200 0.93 Poly A polymerase head domain
PolyA_pol_RNAbd      PF12627.2     64 seq581_BIOID47105    -            472   9.6e-22   76.2   0.2   1   1   8.3e-25   3.8e-21   74.3   0.0     1    61   227   287   227   290 0.96 Probable RNA and SrmB- binding site of polymerase A
Fimbrial             PF00419.15   145 seq583_BIOID47105    -            353   5.5e-14   52.4   0.1   1   1   2.3e-17   3.1e-13   50.0   0.1     8   145   213   353   202   353 0.88 Fimbrial protein
DUF488               PF04343.8    122 seq587_BIOID47105    -            115   1.2e-31  109.4   0.3   1   1     1e-35   1.4e-31  109.3   0.2     2   122     5   112     4   112 0.96 Protein of unknown function, DUF488
Aldedh               PF00171.17   462 seq588_BIOID47105    -            558  2.3e-162  540.4   0.0   1   1  1.9e-166  2.7e-162  540.2   0.0     1   460    79   544    79   546 0.96 Aldehyde dehydrogenase family
T2SI                 PF02501.12    81 seq589_BIOID47105    -            125   1.3e-12   47.3   0.1   1   1   1.3e-16   1.8e-12   46.9   0.1     1    77    39   114    39   118 0.92 Type II secretion system (T2SS), protein I
ThiF                 PF00899.16   136 seq590_BIOID47105    -            249   1.9e-44  150.6   0.1   1   1     5e-48   3.4e-44  149.8   0.1     1   135    30   163    30   164 0.98 ThiF family
MoeZ_MoeB            PF05237.8     84 seq590_BIOID47105    -            249   1.1e-27   95.2   0.8   1   1   3.2e-31   2.2e-27   94.3   0.5     2    82   169   249   168   249 0.97 MoeZ/MoeB domain
LolB                 PF03550.9    157 seq591_BIOID47105    -            207   4.5e-56  188.6   1.6   1   1   4.4e-60   6.1e-56  188.2   1.1     2   157    49   204    48   204 0.99 Outer membrane lipoprotein LolB
UPF0052              PF01933.13   301 seq592_BIOID47105    -            322   4.8e-87  291.9   0.1   1   1   4.3e-91   5.8e-87  291.6   0.1     1   298    32   319    32   321 0.97 Uncharacterised protein family UPF0052
HSP70                PF00012.15   602 seq593_BIOID47105    -            450   8.2e-25   86.6   0.0   1   2   1.5e-18     1e-14   53.3   0.0     2   207     3   228     2   259 0.77 Hsp70 protein
HSP70                PF00012.15   602 seq593_BIOID47105    -            450   8.2e-25   86.6   0.0   2   2   1.7e-11   1.2e-07   29.9   0.0   250   352   329   423   305   448 0.80 Hsp70 protein
MFS_2                PF13347.1    427 seq594_BIOID47105    -            473  7.9e-109  363.7  43.3   1   1  6.5e-113  8.9e-109  363.5  30.0     3   426     8   436     6   437 0.97 MFS/sugar transport protein
DUF457               PF04307.9    157 seq595_BIOID47105    -            196   9.2e-30  102.9   7.1   1   1   8.6e-34   1.2e-29  102.5   4.9     3   152     5   161     3   166 0.85 Predicted membrane-bound metal-dependent hydrolase (DUF457)
FliJ                 PF02050.11   123 seq596_BIOID47105    -            147   2.5e-32  111.3  20.6   1   1   2.3e-36   3.1e-32  111.0  14.3     1   122    19   141    19   142 0.98 Flagellar FliJ protein
Peptidase_S49        PF01343.13   154 seq599_BIOID47105    -            666  2.5e-101  335.7   0.1   1   2   2.7e-49   1.8e-45  154.3   0.0     2   152   189   342   188   344 0.98 Peptidase family S49
Peptidase_S49        PF01343.13   154 seq599_BIOID47105    -            666  2.5e-101  335.7   0.1   2   2   6.6e-57   4.5e-53  179.0   0.0     2   154   440   591   439   591 0.98 Peptidase family S49
Lipase_GDSL_2        PF13472.1    179 seq601_BIOID47105    -            197   1.6e-28   99.9   0.0   1   1   2.9e-32     2e-28   99.6   0.0     1   175    20   177    20   180 0.89 GDSL-like Lipase/Acylhydrolase family
Lipase_GDSL          PF00657.17   234 seq601_BIOID47105    -            197   5.9e-22   78.5   0.0   1   1     1e-25     7e-22   78.2   0.0     2   233    20   184    19   185 0.90 GDSL-like Lipase/Acylhydrolase
Transthyretin        PF00576.16   112 seq602_BIOID47105    -            137   1.9e-42  143.5   0.1   1   1   1.6e-46   2.2e-42  143.3   0.1     2   112    28   136    27   136 0.98 HIUase/Transthyretin family
Peptidase_M23        PF01551.17    96 seq603_BIOID47105    -            427   2.2e-25   88.4   0.2   1   1   3.6e-29     5e-25   87.2   0.1     3    96   328   421   327   421 0.98 Peptidase family M23
RVT_1                PF00078.22   214 seq606_BIOID47105    -            542   7.8e-25   87.3   0.7   1   1   4.4e-28     2e-24   86.0   0.1     1   213   105   308   105   309 0.92 Reverse transcriptase (RNA-dependent DNA polymerase)
TIR_2                PF13676.1    102 seq606_BIOID47105    -            542   2.9e-15   56.1   0.1   1   1   1.3e-18   5.9e-15   55.1   0.0     1    77   411   489   411   513 0.91 TIR domain
TIR                  PF01582.15   141 seq606_BIOID47105    -            542   1.2e-09   37.6   0.3   1   1   8.4e-13   3.8e-09   35.9   0.2     1   114   411   518   411   539 0.87 TIR domain
PfkB                 PF00294.19   301 seq607_BIOID47105    -            321   2.8e-51  174.3   0.0   1   1   2.4e-55   3.3e-51  174.0   0.0     2   294    17   305    16   311 0.90 pfkB family carbohydrate kinase
Beta_elim_lyase      PF01212.16   290 seq608_BIOID47105    -            333   1.3e-91  306.7   0.1   1   1   3.5e-95   1.6e-91  306.3   0.1     1   285     3   280     3   285 0.97 Beta-eliminating lyase
Aminotran_1_2        PF00155.16   363 seq608_BIOID47105    -            333   1.1e-09   37.6   0.0   1   1   3.6e-13   1.7e-09   37.0   0.0    38   327    28   303     4   325 0.77 Aminotransferase class I and II
EIIA-man             PF03610.11   116 seq609_BIOID47105    -            472   2.2e-26   92.0   2.8   1   1   1.3e-29   4.5e-26   91.0   2.0     2   116     4   121     3   121 0.98 PTS system fructose IIA component
PEP-utilisers_N      PF05524.8    123 seq609_BIOID47105    -            472   3.3e-23   81.7   0.5   1   1   9.5e-27   3.3e-23   81.7   0.4    12   122   257   368   256   369 0.96 PEP-utilising enzyme, N-terminal
PTS-HPr              PF00381.14    84 seq609_BIOID47105    -            472     4e-20   71.3   0.6   1   1     4e-23   1.4e-19   69.6   0.0     5    83   159   237   155   238 0.96 PTS HPr component phosphorylation site
PEP-utilizers        PF00391.18    81 seq609_BIOID47105    -            472   1.1e-16   60.0   0.0   1   1   7.5e-20   2.6e-16   58.8   0.0     3    79   388   464   386   466 0.92 PEP-utilising enzyme, mobile domain
Methyltransf_11      PF08241.7     95 seq610_BIOID47105    -            240   2.3e-12   47.1   0.0   1   1   2.6e-16   3.6e-12   46.4   0.0    45    95    67   125    50   125 0.83 Methyltransferase domain
TonB_dep_Rec         PF00593.19   276 seq611_BIOID47105    -            700   3.1e-38  132.1  12.4   1   1   4.5e-42   3.1e-38  132.1   8.6     2   275   449   695   448   696 0.97 TonB dependent receptor
Plug                 PF07715.10   108 seq611_BIOID47105    -            700   5.6e-23   81.2   2.1   1   1   1.9e-26   1.3e-22   80.0   1.5     3   108    41   151    39   151 0.96 TonB-dependent Receptor Plug Domain
HTH_1                PF00126.22    60 seq613_BIOID47105    -            298   1.1e-14   53.7   0.1   1   1   1.3e-16   8.9e-13   47.6   0.0     2    60     7    65     6    65 0.96 Bacterial regulatory helix-turn-helix protein, lysR family
LysR_substrate       PF03466.15   209 seq613_BIOID47105    -            298   4.1e-11   42.2   0.0   1   1   7.5e-15   5.1e-11   41.9   0.0     2   194    89   282    88   292 0.86 LysR substrate binding domain
Peripla_BP_3         PF13377.1    160 seq615_BIOID47105    -            343   4.4e-27   94.9   0.0   1   1   3.7e-30   1.7e-26   93.0   0.0     2   160   180   343   179   343 0.85 Periplasmic binding protein-like domain
LacI                 PF00356.16    46 seq615_BIOID47105    -            343   1.2e-18   66.3   0.0   1   1   5.8e-22   2.6e-18   65.2   0.0     1    46    14    59    14    59 0.99 Bacterial regulatory proteins, lacI family
Peripla_BP_1         PF00532.16   279 seq615_BIOID47105    -            343   4.8e-17   61.9   0.1   1   1   1.7e-20   7.5e-17   61.3   0.0     2   277    71   336    70   338 0.80 Periplasmic binding proteins and sugar binding domain of LacI family
DNA_pol3_delta       PF06144.8    172 seq616_BIOID47105    -            343     2e-48  164.0   0.1   1   1   2.6e-52   3.6e-48  163.2   0.1     1   172    21   190    21   190 0.99 DNA polymerase III, delta subunit
Glyco_hydro_8        PF01270.12   342 seq618_BIOID47105    -            340  4.5e-119  397.0   2.3   1   1  3.7e-123  5.1e-119  396.8   1.6     1   335     1   339     1   340 0.98 Glycosyl hydrolases family 8
HlyIII               PF03006.15   222 seq619_BIOID47105    -            219     4e-49  166.9  22.4   1   1   3.3e-53   4.5e-49  166.7  15.6     1   222    11   209    11   209 0.95 Haemolysin-III related
T2SJ                 PF11612.3    169 seq620_BIOID47105    -            195   1.1e-21   77.2   4.3   1   1   4.4e-25     2e-21   76.3   3.0     2   168    39   177    38   178 0.91 Type II secretion system (T2SS), protein J
N_methyl_2           PF13544.1     31 seq620_BIOID47105    -            195   5.3e-08   31.8   0.6   1   1   2.4e-11   1.1e-07   30.8   0.4    10    31     2    23     1    23 0.93 Type IV pilin N-term methylation site GFxxxE
N_methyl             PF07963.7     20 seq620_BIOID47105    -            195   2.3e-06   26.8   1.3   1   1   1.1e-09   4.9e-06   25.8   0.9     1    20     6    25     6    25 0.95 Prokaryotic N-terminal methylation motif
Barstar              PF01337.13    90 seq621_BIOID47105    -             90   1.7e-19   69.3   0.4   1   1   1.4e-23   1.9e-19   69.1   0.3     1    84     4    82     4    87 0.96 Barstar (barnase inhibitor)
AA_permease          PF00324.16   479 seq624_BIOID47105    -            470  1.5e-119  399.3  46.0   1   1  2.5e-123  1.7e-119  399.1  31.9     1   477    27   468    27   470 0.98 Amino acid permease
AA_permease_2        PF13520.1    426 seq624_BIOID47105    -            470   5.5e-51  173.3  50.0   1   1     1e-54   7.1e-51  172.9  34.6     8   419    30   446    26   459 0.84 Amino acid permease
NfrA_C               PF13283.1    176 seq625_BIOID47105    -            990   4.7e-47  159.4   3.8   1   1   1.7e-50   4.7e-47  159.4   2.7     2   170   807   977   806   982 0.98 Bacteriophage N adsorption protein A C-term
TPR_15               PF13429.1    280 seq625_BIOID47105    -            990   4.8e-08   32.2   1.8   1   1   1.8e-11   4.8e-08   32.2   1.2   115   238   579   704   561   715 0.83 Tetratricopeptide repeat
CbiA                 PF01656.18   195 seq626_BIOID47105    -            206   1.2e-26   93.2   1.4   1   1   1.2e-29   2.6e-26   92.1   1.0     1   142     4   123     4   168 0.77 CobQ/CobB/MinD/ParA nucleotide binding domain
VirC1                PF07015.6    231 seq626_BIOID47105    -            206   1.1e-12   47.4   0.2   1   1   9.8e-16   2.2e-12   46.4   0.1     1   131     1   123     1   172 0.80 VirC1 protein
MipZ                 PF09140.6    261 seq626_BIOID47105    -            206   2.4e-12   46.3   0.9   1   1   7.8e-11   1.8e-07   30.4   0.0     2    47     3    47     2    57 0.88 ATPase MipZ
ArsA_ATPase          PF02374.10   305 seq626_BIOID47105    -            206     4e-06   25.9   0.2   1   1   2.9e-09   6.6e-06   25.2   0.1     5    45     6    46     1    66 0.90 Anion-transporting ATPase
HATPase_c            PF02518.21   111 seq627_BIOID47105    -            649   1.1e-24   86.1   0.0   1   1   7.6e-28   2.1e-24   85.2   0.0     6   110   533   636   529   637 0.97 Histidine kinase-, DNA gyrase B-, and HSP90-like ATPase
DUF4118              PF13493.1    105 seq627_BIOID47105    -            649     4e-15   55.7  14.3   1   1   2.5e-18   6.9e-15   55.0   9.9     5   103   162   254   157   256 0.84 Domain of unknown function (DUF4118)
HisKA                PF00512.20    68 seq627_BIOID47105    -            649   1.7e-11   43.8   1.8   1   1   6.2e-15   1.7e-11   43.8   1.2     2    68   419   485   418   485 0.88 His Kinase A (phospho-acceptor) domain
GAF_3                PF13492.1    129 seq627_BIOID47105    -            649     2e-10   40.7   0.0   1   1     2e-13   5.4e-10   39.3   0.0     2   129   283   399   282   399 0.86 GAF domain
Usp                  PF00582.21   140 seq627_BIOID47105    -            649   8.3e-05   22.6   2.1   1   1   3.6e-08   9.7e-05   22.4   0.4     3   133     6   120     4   128 0.85 Universal stress protein family
Flg_hook             PF02120.11    85 seq628_BIOID47105    -            375   4.2e-19   67.8   6.8   1   1   6.5e-23   8.8e-19   66.8   4.7     4    84   248   328   245   336 0.91 Flagellar hook-length control protein FliK
CCG                  PF02754.11    85 seq629_BIOID47105    -            396   3.5e-33  113.3   0.7   1   2   3.7e-19   8.3e-16   57.6   0.0     1    85   163   249   163   249 0.94 Cysteine-rich domain
CCG                  PF02754.11    85 seq629_BIOID47105    -            396   3.5e-33  113.3   0.7   2   2   4.7e-18   1.1e-14   54.1   0.0     1    84   293   376   293   377 0.94 Cysteine-rich domain
Fer4_8               PF13183.1     57 seq629_BIOID47105    -            396   6.4e-10   38.8   5.9   1   1   2.8e-13   6.4e-10   38.8   4.1     2    57     6    70     5    71 0.81 4Fe-4S dicluster domain
Fer4_17              PF13534.1     61 seq629_BIOID47105    -            396     3e-07   30.5   6.3   1   1   1.3e-10     3e-07   30.5   4.4     1    60     8    70     8    71 0.78 4Fe-4S dicluster domain
Gp_dh_N              PF00044.19   151 seq630_BIOID47105    -             38   2.3e-10   40.5   0.1   1   1   1.7e-14   2.3e-10   40.4   0.1     2    34     3    36     2    38 0.92 Glyceraldehyde 3-phosphate dehydrogenase, NAD binding domain
COX1                 PF00115.15   447 seq631_BIOID47105    -            663  5.5e-154  512.9  72.0   1   1    4e-158  5.5e-154  512.9  49.9     1   446    54   504    54   505 0.98 Cytochrome C and Quinol oxidase polypeptide I
DNA_pol_A            PF00476.15   383 seq633_BIOID47105    -            928  2.7e-160  533.0   0.0   1   1  1.1e-163  3.7e-160  532.6   0.0     2   383   548   927   547   927 0.99 DNA polymerase family A
5_3_exonuc_N         PF02739.11   169 seq633_BIOID47105    -            928   1.7e-59  199.8   0.0   1   1   1.1e-62   3.9e-59  198.7   0.0     2   169     8   169     7   169 0.99 5'-3' exonuclease, N-terminal resolvase-like domain
DNA_pol_A_exo1       PF01612.15   174 seq633_BIOID47105    -            928   6.4e-45  152.5   0.1   1   1   3.6e-48   1.2e-44  151.6   0.1     1   174   330   517   330   517 0.97 3'-5' exonuclease
5_3_exonuc           PF01367.15   101 seq633_BIOID47105    -            928     3e-31  107.5   0.0   1   1   2.2e-34   7.5e-31  106.2   0.0     1    99   171   275   171   277 0.97 5'-3' exonuclease, C-terminal SAM fold
AMP-binding          PF00501.23   418 seq634_BIOID47105    -            566  5.9e-101  337.7   0.0   1   1    1e-104    7e-101  337.4   0.0     1   418    70   482    70   482 0.94 AMP-binding enzyme
DUF4009              PF13193.1     41 seq634_BIOID47105    -            566     2e-10   39.8   0.3   1   1   7.8e-14   5.3e-10   38.4   0.1     1    28   524   551   524   562 0.90 Domain of unknown function (DUF4009)
Nterm_IS4            PF13006.2     98 seq636_BIOID47105    -             61     5e-10   39.1   0.1   1   1     4e-14   5.5e-10   39.0   0.0     4    45    19    60    16    61 0.94 Insertion element 4 transposase N-terminal
Acetate_kinase       PF00871.12   388 seq638_BIOID47105    -            406  1.6e-163  543.6   0.1   1   1  1.4e-167  1.9e-163  543.4   0.1     2   387    11   390    10   391 0.98 Acetokinase family
GHMP_kinases_N       PF00288.21    67 seq639_BIOID47105    -            283   2.5e-10   40.1   0.1   1   1   7.4e-14   5.1e-10   39.1   0.1     1    66    91   148    91   149 0.87 GHMP kinases N terminal domain
GHMP_kinases_C       PF08544.8     85 seq639_BIOID47105    -            283   9.8e-07   28.7   0.0   1   1     3e-10     2e-06   27.7   0.0    28    81   214   263   191   266 0.83 GHMP kinases C terminal
Nol1_Nop2_Fmu        PF01189.12   283 seq640_BIOID47105    -            429  1.3e-104  349.5   0.0   1   1  8.1e-108  1.6e-104  349.1   0.0     1   282   164   426   164   427 0.99 NOL1/NOP2/sun family
NusB                 PF01029.13   134 seq640_BIOID47105    -            429   6.1e-26   90.8   0.0   1   1   5.1e-29   9.9e-26   90.1   0.0     1   134     5   127     5   127 0.97 NusB family
Methyltransf_26      PF13659.1    117 seq640_BIOID47105    -            429     8e-11   41.8   0.0   1   1     8e-14   1.6e-10   40.9   0.0     2   116   248   375   247   376 0.90 Methyltransferase domain
Methyltransf_18      PF12847.2    112 seq640_BIOID47105    -            429     3e-10   40.5   0.0   1   1   2.7e-13   5.4e-10   39.7   0.0     2   112   247   375   246   375 0.84 Methyltransferase domain
Methyltransf_31      PF13847.1    152 seq640_BIOID47105    -            429   2.2e-09   36.9   0.0   1   1   2.1e-12   4.1e-09   36.0   0.0     2   113   245   380   244   416 0.82 Methyltransferase domain
MTS                  PF05175.9    170 seq640_BIOID47105    -            429   1.3e-06   27.7   0.0   1   1   1.3e-09   2.5e-06   26.8   0.0    24   151   239   385   229   397 0.86 Methyltransferase small domain
FtsJ                 PF01728.14   181 seq640_BIOID47105    -            429   8.7e-05   22.4   0.0   1   1   8.9e-08   0.00017   21.4   0.0    19    99   242   323   233   400 0.60 FtsJ-like methyltransferase
adh_short            PF00106.20   167 seq643_BIOID47105    -            269   5.5e-26   91.3   0.0   1   1   2.7e-29   7.5e-26   90.9   0.0     1   166    16   177    16   178 0.90 short chain dehydrogenase
KR                   PF08659.5    181 seq643_BIOID47105    -            269   4.2e-12   45.9   0.0   1   1   2.6e-15   7.2e-12   45.2   0.0     3   165    18   175    17   194 0.80 KR domain
adh_short_C2         PF13561.1    243 seq643_BIOID47105    -            269   5.4e-12   45.9   0.0   1   1   2.6e-15   7.2e-12   45.5   0.0     6   193    25   202    22   211 0.89 Enoyl-(Acyl carrier protein) reductase
NAD_binding_10       PF13460.1    183 seq643_BIOID47105    -            269   1.2e-09   38.3   0.0   1   1   6.3e-13   1.7e-09   37.8   0.0     1   146    18   192    18   214 0.81 NADH(P)-binding
GGDEF                PF00990.16   161 seq648_BIOID47105    -            341   2.4e-41  140.8   0.2   1   1     7e-45   2.4e-41  140.8   0.1     2   160   175   330   174   331 0.93 GGDEF domain
GAF_3                PF13492.1    129 seq648_BIOID47105    -            341   3.7e-09   36.6   0.0   1   1   1.9e-12   6.3e-09   35.8   0.0     2   124    19   151    18   156 0.83 GAF domain
GAF_2                PF13185.1    148 seq648_BIOID47105    -            341   2.5e-07   31.1   0.0   1   1   1.8e-10   6.1e-07   29.9   0.0     1   148    16   155    16   155 0.75 GAF domain
GAF                  PF01590.21   154 seq648_BIOID47105    -            341   3.7e-05   23.8   0.0   1   1   2.1e-08   7.2e-05   22.8   0.0    85   153    97   153    18   154 0.76 GAF domain
SDF                  PF00375.13   390 seq649_BIOID47105    -            463  1.7e-102  343.0  34.3   1   1  1.5e-106  2.1e-102  342.7  23.8     1   390    29   443    29   443 0.96 Sodium:dicarboxylate symporter family
PMI_typeI            PF01238.16   373 seq650_BIOID47105    -            417  4.8e-125  417.2   0.1   1   1  5.4e-128  3.7e-124  414.3   0.0     1   373    27   383    27   383 0.99 Phosphomannose isomerase type I
TOBE                 PF03459.12    64 seq652_BIOID47105    -            262   2.3e-30  104.3   0.2   1   2   2.6e-19   1.8e-15   56.6   0.1     1    63   125   188   125   189 0.98 TOBE domain
TOBE                 PF03459.12    64 seq652_BIOID47105    -            262   2.3e-30  104.3   0.2   2   2   7.7e-16   5.3e-12   45.5   0.0     3    64   199   258   197   258 0.97 TOBE domain
HTH_1                PF00126.22    60 seq652_BIOID47105    -            262   6.9e-07   28.7   0.0   1   1   1.9e-10   1.3e-06   27.9   0.0     2    60    20    83    19    83 0.89 Bacterial regulatory helix-turn-helix protein, lysR family
Thiolase_N           PF00108.18   264 seq653_BIOID47105    -            387   9.1e-91  303.3   2.1   1   1   2.8e-94   1.3e-90  302.8   1.4     1   264     1   254     1   254 0.97 Thiolase, N-terminal domain
Thiolase_C           PF02803.13   123 seq653_BIOID47105    -            387     5e-50  167.9   0.2   1   1   2.9e-53   1.3e-49  166.5   0.1     1   123   261   386   261   386 0.98 Thiolase, C-terminal domain
ketoacyl-synt        PF00109.21   255 seq653_BIOID47105    -            387   3.6e-05   23.2   1.1   1   1     8e-09   3.6e-05   23.2   0.8   169   218    83   132    76   146 0.85 Beta-ketoacyl synthase, N-terminal domain
DUF830               PF05708.7    158 seq654_BIOID47105    -            292   2.6e-16   59.8   0.0   1   1   6.9e-20   4.7e-16   59.0   0.0     2   123    83   238    82   255 0.95 Orthopoxvirus protein of unknown function (DUF830)
PAS_8                PF13188.1     64 seq655_BIOID47105    -            277   5.6e-07   29.0   0.0   1   2     2e-05      0.27   11.0   0.0     5    34    27    58    24    99 0.74 PAS domain
PAS_8                PF13188.1     64 seq655_BIOID47105    -            277   5.6e-07   29.0   0.0   2   2   6.2e-07    0.0084   15.8   0.0     9    37   157   191   150   218 0.73 PAS domain
SlyX                 PF04102.7     69 seq656_BIOID47105    -             72   4.1e-26   91.0   2.4   1   1   3.4e-30   4.6e-26   90.8   1.7     1    69     5    72     5    72 0.99 SlyX
Ring_hydroxyl_A      PF00848.14   209 seq657_BIOID47105    -            453   2.4e-32  112.1   0.0   1   1   4.9e-36   3.4e-32  111.6   0.0     2   208   164   433   163   435 0.90 Ring hydroxylating alpha subunit (catalytic domain)
Rieske               PF00355.21    98 seq657_BIOID47105    -            453   2.5e-24   84.5   0.1   1   1   6.3e-28   4.3e-24   83.7   0.1     1    86    42   125    42   142 0.90 Rieske [2Fe-2S] domain
HTH_IclR             PF09339.5     52 seq658_BIOID47105    -            256   5.5e-16   57.7   1.8   1   1   1.6e-19   5.5e-16   57.7   1.2     2    52    53   103    52   103 0.97 IclR helix-turn-helix domain
FabA                 PF07977.8    138 seq660_BIOID47105    -            208   9.2e-51  170.8   0.0   1   1   8.4e-55   1.1e-50  170.5   0.0     1   137    65   194    65   195 0.98 FabA-like domain
Gp_dh_C              PF02800.15   157 seq661_BIOID47105    -            134   3.5e-42  143.3   0.1   1   1   7.7e-46   5.3e-42  142.8   0.1     1    94    39   133    39   134 0.98 Glyceraldehyde 3-phosphate dehydrogenase, C-terminal domain
Gp_dh_N              PF00044.19   151 seq661_BIOID47105    -            134   4.9e-06   26.4   0.1   1   1   1.2e-09   8.1e-06   25.7   0.0   117   151     2    34     1    34 0.96 Glyceraldehyde 3-phosphate dehydrogenase, NAD binding domain
T2SK                 PF03934.8    280 seq663_BIOID47105    -            327   1.7e-66  224.1   4.1   1   1   1.4e-70   1.9e-66  223.9   2.8     3   277    32   315    30   319 0.93 Type II secretion system (T2SS), protein K
IPPT                 PF01715.12   253 seq668_BIOID47105    -            316  2.5e-107  357.4   0.0   1   1  4.3e-111  2.9e-107  357.2   0.0     2   252    45   297    44   298 0.99 IPP transferase
IPT                  PF01745.11   233 seq668_BIOID47105    -            316   1.2e-06   27.7   0.0   1   1   1.7e-08   0.00012   21.2   0.0     5   100    14   109    10   120 0.80 Isopentenyl transferase
ABC_tran             PF00005.22   118 seq669_BIOID47105    -            251   3.4e-21   75.6   0.0   1   1   8.5e-25   5.8e-21   74.9   0.0     1   118    44   149    44   149 0.90 ABC transporter
AAA_21               PF13304.1    303 seq669_BIOID47105    -            251   2.8e-10   40.5   0.0   1   1   4.8e-11   3.3e-07   30.4   0.0     4   302    35   184    32   186 0.87 AAA domain
AmoA                 PF05145.7    318 seq670_BIOID47105    -            374  1.1e-114  382.6  34.4   1   1  1.1e-118  1.6e-114  382.1  23.9     1   317    55   369    55   370 0.99 Putative ammonia monooxygenase
ParG                 PF09274.5     76 seq672_BIOID47105    -             76   1.6e-50  168.7   1.6   1   1   1.3e-54   1.7e-50  168.6   1.1     1    76     1    76     1    76 0.99 ParG
LytTR                PF04397.10    98 seq673_BIOID47105    -            250   9.3e-33  112.1   1.0   1   1   3.2e-36   2.2e-32  110.9   0.1     2    97   152   248   151   249 0.98 LytTr DNA-binding domain
Response_reg         PF00072.19   112 seq673_BIOID47105    -            250   2.6e-23   82.0   0.1   1   1   6.3e-27   4.3e-23   81.3   0.0     1   110     9   117     9   119 0.96 Response regulator receiver domain
NAD_binding_10       PF13460.1    183 seq676_BIOID47105    -            476   4.9e-19   68.9   0.1   1   1   3.3e-22   7.5e-19   68.3   0.0     1   160     5   165     5   193 0.88 NADH(P)-binding
Epimerase            PF01370.16   236 seq676_BIOID47105    -            476   2.5e-13   49.8   0.0   1   1   5.8e-16   1.3e-12   47.5   0.0     1   121     5   116     5   132 0.89 NAD dependent epimerase/dehydratase family
NmrA                 PF05368.8    233 seq676_BIOID47105    -            476   3.4e-10   39.4   0.0   1   1   1.8e-13   4.2e-10   39.1   0.0     1   227     5   228     5   303 0.80 NmrA-like family
3Beta_HSD            PF01073.14   280 seq676_BIOID47105    -            476   7.2e-07   28.0   0.0   1   1   4.7e-10   1.1e-06   27.4   0.0     1   118     6   113     6   124 0.78 3-beta hydroxysteroid dehydrogenase/isomerase family
DUF2867              PF11066.3    149 seq676_BIOID47105    -            476   2.7e-06   27.0   0.0   1   1   3.3e-09   7.5e-06   25.6   0.0    42   148   358   463   332   463 0.88 Protein of unknown function (DUF2867)
adh_short            PF00106.20   167 seq676_BIOID47105    -            476   3.6e-06   26.8   0.2   1   1   3.8e-09   8.7e-06   25.6   0.1     3    89     5    78     3   114 0.87 short chain dehydrogenase
PBP                  PF01161.15   145 seq677_BIOID47105    -            158   5.4e-37  126.7   0.0   1   1   4.4e-41     6e-37  126.5   0.0     2   143    12   157    11   158 0.94 Phosphatidylethanolamine-binding protein
TetR_C_6             PF13977.1    131 seq680_BIOID47105    -            201   3.3e-34  117.4   4.1   1   1   4.8e-38   3.3e-34  117.4   2.8     3   130    75   198    73   199 0.94 Bacterial transcriptional repressor
TetR_N               PF00440.18    47 seq680_BIOID47105    -            201   2.5e-14   52.5   0.6   1   1   9.4e-18   6.4e-14   51.2   0.0     1    46    20    65    20    66 0.98 Bacterial regulatory proteins, tetR family
Isochorismatase      PF00857.15   174 seq681_BIOID47105    -            208   4.9e-24   85.0   0.0   1   1   8.8e-28   1.2e-23   83.8   0.0     2   172    14   165    13   166 0.91 Isochorismatase family
MS_channel           PF00924.13   206 seq682_BIOID47105    -            343   1.1e-63  214.2   0.4   1   1   7.9e-68   1.1e-63  214.2   0.3     2   205   120   323   119   324 0.99 Mechanosensitive ion channel
HPPK                 PF01288.15   127 seq684_BIOID47105    -            159   2.1e-44  150.2   0.0   1   1   1.8e-48   2.5e-44  149.9   0.0     1   127     5   132     5   132 0.99 7,8-dihydro-6-hydroxymethylpterin-pyrophosphokinase (HPPK)
Gp_dh_C              PF02800.15   157 seq687_BIOID47105    -             83   5.6e-12   45.2   0.2   1   1   4.8e-16   6.5e-12   45.0   0.2    97   157     2    63     1    63 0.93 Glyceraldehyde 3-phosphate dehydrogenase, C-terminal domain
Bac_luciferase       PF00296.15   307 seq688_BIOID47105    -            382     3e-69  233.3   0.5   1   1   2.7e-73   3.7e-69  233.0   0.3     1   302    20   339    20   344 0.93 Luciferase-like monooxygenase
IspA                 PF04279.10   176 seq689_BIOID47105    -            179     6e-72  241.1  22.8   1   1   4.9e-76   6.7e-72  241.0  15.8     1   175     1   175     1   176 0.99 Intracellular septation protein A
CTP_transf_2         PF01467.21   157 seq690_BIOID47105    -            213   2.8e-41  141.0   0.0   1   1   2.3e-45   3.2e-41  140.8   0.0     1   157     7   187     7   187 0.98 Cytidylyltransferase
DUF3521              PF12035.3     35 seq691_BIOID47105    -             80   3.2e-07   29.9   0.2   1   1   2.3e-11   3.2e-07   29.9   0.2     1    35    50    78    50    78 0.89 Protein of unknown function (DUF3521)
Molybdop_Fe4S4       PF04879.11    55 seq695_BIOID47105    -            195   2.2e-21   75.3   0.2   1   1   2.6e-24   1.8e-20   72.4   0.1     2    55    44   104    43   104 0.96 Molybdopterin oxidoreductase Fe4S4 domain
Molybdopterin        PF00384.17   432 seq695_BIOID47105    -            195   2.4e-06   26.4   0.1   1   1   4.2e-10   2.9e-06   26.1   0.0     1    35   107   139   107   190 0.79 Molybdopterin oxidoreductase
Chorismate_bind      PF00425.13   257 seq697_BIOID47105    -            456   2.5e-81  272.6   0.0   1   1   5.3e-85   3.6e-81  272.1   0.0     2   257   178   438   177   438 0.96 chorismate binding enzyme
Anth_synt_I_N        PF04715.8    140 seq697_BIOID47105    -            456   2.2e-14   53.5   0.0   1   1   3.8e-17   2.6e-13   50.0   0.0    54   139    49   128    14   129 0.79 Anthranilate synthase component I, N terminal region
Polysacc_deac_2      PF04748.8    213 seq698_BIOID47105    -            319   9.8e-81  269.7   0.4   1   1   8.6e-85   1.2e-80  269.4   0.3     1   212    28   238    28   239 0.99 Divergent polysaccharide deacetylase
BCSC_C               PF05420.6    342 seq700_BIOID47105    -           1157  2.9e-124  414.5  11.9   1   1    4e-127  5.5e-124  413.6   8.2     2   341   802  1139   801  1140 0.97 Cellulose synthase operon protein C C-terminus (BCSC_C)
TPR_16               PF13432.1     65 seq700_BIOID47105    -           1157   2.2e-28   98.1  70.6   1   2   1.2e-11   1.6e-08   34.8   2.8     2    64   274   336   273   337 0.96 Tetratricopeptide repeat
TPR_16               PF13432.1     65 seq700_BIOID47105    -           1157   2.2e-28   98.1  70.6   2   2   4.2e-12   5.7e-09   36.2   1.6     2    64   356   418   355   419 0.95 Tetratricopeptide repeat
TPR_11               PF13414.1     69 seq700_BIOID47105    -           1157   1.5e-23   82.0  38.2   1   1   1.1e-13   1.5e-10   40.4   0.6     2    69   268   334   267   334 0.96 TPR repeat
TPR_2                PF07719.12    34 seq700_BIOID47105    -           1157   6.5e-17   59.9  33.3   1   1   3.9e-08   5.3e-05   22.7   0.1     2    33   304   335   303   336 0.95 Tetratricopeptide repeat
TPR_7                PF13176.1     36 seq700_BIOID47105    -           1157     2e-12   45.7  17.4   1   1   4.4e-07    0.0006   19.3   0.0     1    32   305   334   305   341 0.85 Tetratricopeptide repeat
TPR_8                PF13181.1     34 seq700_BIOID47105    -           1157   1.4e-10   40.0  13.0   1   1   4.1e-08   5.6e-05   22.5   0.1     2    32   304   334   303   337 0.93 Tetratricopeptide repeat
TPR_1                PF00515.23    34 seq700_BIOID47105    -           1157     1e-08   34.3  21.3   1   1     6e-08   8.3e-05   21.9   0.1     2    33   304   335   303   336 0.95 Tetratricopeptide repeat
Molybdopterin        PF00384.17   432 seq701_BIOID47105    -            808   1.8e-88  297.0   0.0   1   1   4.8e-92   2.2e-88  296.7   0.0     1   432   115   566   115   566 0.93 Molybdopterin oxidoreductase
Molydop_binding      PF01568.16   109 seq701_BIOID47105    -            808   5.3e-27   93.6   0.0   1   1   2.2e-30     1e-26   92.7   0.0     1   107   687   800   687   802 0.97 Molydopterin dinucleotide binding domain
Molybdop_Fe4S4       PF04879.11    55 seq701_BIOID47105    -            808   2.7e-13   49.4   0.9   1   1     1e-16   4.7e-13   48.6   0.6     1    55    53   112    53   112 0.96 Molybdopterin oxidoreductase Fe4S4 domain
RNase_T              PF00929.19   164 seq703_BIOID47105    -            246   5.9e-40  137.1   0.4   1   1   9.7e-44   1.3e-39  135.9   0.1     1   164    12   178    12   178 0.93 Exonuclease
Dala_Dala_lig_C      PF07478.8    203 seq705_BIOID47105    -            364   7.5e-81  270.2   0.0   1   1   3.7e-84     1e-80  269.8   0.0     1   203   147   348   147   348 0.99 D-ala D-ala ligase C-terminus
Dala_Dala_lig_N      PF01820.16   117 seq705_BIOID47105    -            364   2.5e-34  117.9   0.0   1   1   1.8e-37     5e-34  116.9   0.0     2   117     5   130     4   130 0.96 D-ala D-ala ligase N-terminus
ATP-grasp_4          PF13535.1    184 seq705_BIOID47105    -            364   1.5e-16   60.6   0.0   1   1   9.6e-20   2.6e-16   59.7   0.0     2   176   138   317   137   321 0.82 ATP-grasp domain
ATP-grasp            PF02222.17   172 seq705_BIOID47105    -            364   7.7e-13   48.0   0.0   1   1   5.8e-16   1.6e-12   47.0   0.0     2   158   149   317   148   320 0.87 ATP-grasp domain
Thioredoxin          PF00085.15   104 seq708_BIOID47105    -            284   6.7e-19   67.3   0.0   1   1   9.2e-23   1.3e-18   66.5   0.0     3   103     7   108     5   109 0.94 Thioredoxin
Pribosyltran_N       PF13793.1    116 seq710_BIOID47105    -            337     4e-49  165.0   0.2   1   1   6.8e-51   4.6e-47  158.4   0.0     1   116    26   143    26   143 0.98 N-terminal domain of ribose phosphate pyrophosphokinase
Pribosyltran         PF00156.22   125 seq710_BIOID47105    -            337   3.9e-16   58.7   0.3   1   1   1.6e-19   1.1e-15   57.3   0.2    23   119   180   266   171   272 0.88 Phosphoribosyl transferase domain
Radical_SAM          PF04055.16   166 seq712_BIOID47105    -            308   7.9e-30  104.0   0.0   1   1   2.9e-33   1.3e-29  103.3   0.0     1   158    28   238    28   243 0.98 Radical SAM superfamily
Fer4_12              PF13353.1    139 seq712_BIOID47105    -            308   1.1e-11   44.8   0.3   1   1   4.8e-14   2.2e-10   40.6   0.2     2    87    21   164    20   188 0.83 4Fe-4S single cluster domain
Fer4_14              PF13394.1    117 seq712_BIOID47105    -            308   2.4e-07   30.7   2.0   1   1   2.4e-08   0.00011   22.1   1.4     1    91    29   173    28   191 0.74 4Fe-4S single cluster domain
Sigma54_activat      PF00158.21   168 seq719_BIOID47105    -            461   7.6e-74  246.6   0.2   1   1   4.6e-77   1.3e-73  245.9   0.1     2   167   146   311   145   312 0.99 Sigma-54 interaction domain
Response_reg         PF00072.19   112 seq719_BIOID47105    -            461   2.9e-31  107.6   0.3   1   1   2.2e-34   6.1e-31  106.6   0.2     1   108     7   113     7   117 0.98 Response regulator receiver domain
HTH_8                PF02954.14    42 seq719_BIOID47105    -            461   5.9e-14   51.2   2.7   1   1   4.9e-17   1.4e-13   50.0   1.9     3    42   415   454   413   454 0.96 Bacterial regulatory protein, Fis family
AAA_5                PF07728.9    139 seq719_BIOID47105    -            461   5.3e-07   29.3   0.2   1   1   9.3e-10   2.5e-06   27.1   0.0     2   123   169   287   168   297 0.80 AAA domain (dynein-related subfamily)
AAA                  PF00004.24   132 seq719_BIOID47105    -            461   2.9e-06   27.3   0.2   1   1   1.3e-08   3.5e-05   23.9   0.0     1   112   169   290   169   309 0.77 ATPase family associated with various cellular activities (AAA)
ABC_tran             PF00005.22   118 seq721_BIOID47105    -            490   2.4e-28   98.7   0.1   1   2   1.3e-12   2.9e-09   37.1   0.0     2   117    44   163    43   164 0.66 ABC transporter
ABC_tran             PF00005.22   118 seq721_BIOID47105    -            490   2.4e-28   98.7   0.1   2   2   1.5e-19   3.4e-16   59.5   0.0     1   117   300   429   300   430 0.88 ABC transporter
AAA_21               PF13304.1    303 seq721_BIOID47105    -            490   6.4e-20   72.1   9.3   1   1   9.8e-15   2.2e-11   44.1   1.2     4   297   291   460   291   463 0.83 AAA domain
GGDEF                PF00990.16   161 seq723_BIOID47105    -            153   1.1e-43  148.5   0.0   1   1   8.7e-48   1.2e-43  148.3   0.0     6   161     1   149     1   149 0.96 GGDEF domain
FliL                 PF03748.9     99 seq725_BIOID47105    -            154   4.4e-23   81.0   0.0   1   1     4e-27   5.5e-23   80.7   0.0     1    98    54   153    54   154 0.94 Flagellar basal body-associated protein FliL
DUF4132              PF13569.1    180 seq729_BIOID47105    -            224   1.8e-33  115.4   0.0   1   1   1.8e-37   2.5e-33  115.0   0.0    37   180     6   153     1   153 0.94 Domain of unknown function (DUF4132)
LysR_substrate       PF03466.15   209 seq730_BIOID47105    -            327   9.6e-54  181.5   4.7   1   1   2.5e-57   1.7e-53  180.7   3.2     3   208   116   318   114   319 0.98 LysR substrate binding domain
HTH_1                PF00126.22    60 seq730_BIOID47105    -            327   2.5e-28   97.4   0.3   1   1   1.3e-31   8.9e-28   95.6   0.2     2    60    32    90    31    90 0.98 Bacterial regulatory helix-turn-helix protein, lysR family
CbiA                 PF01656.18   195 seq731_BIOID47105    -            354   2.6e-28   98.6   0.0   1   1   1.5e-31   4.2e-28   97.9   0.0     1   172     4   249     4   280 0.83 CobQ/CobB/MinD/ParA nucleotide binding domain
AAA_31               PF13614.1    157 seq731_BIOID47105    -            354   9.9e-13   48.1   0.0   1   1   3.1e-11   8.4e-08   32.1   0.0     1    66     2    64     2    91 0.83 AAA domain
YhjQ                 PF06564.7    244 seq731_BIOID47105    -            354     4e-10   39.3   0.0   1   1   1.6e-08   4.4e-05   22.8   0.0     1    45     1    45     1    52 0.91 YhjQ protein
ArsA_ATPase          PF02374.10   305 seq731_BIOID47105    -            354   6.3e-09   35.1   0.1   1   1   2.3e-11   6.2e-08   31.9   0.0     5    46     6    47     1    61 0.91 Anion-transporting ATPase
NLPC_P60             PF00877.14   105 seq732_BIOID47105    -            249   4.2e-31  106.7   0.0   1   1   1.1e-34   7.7e-31  105.9   0.0     1   105   131   241   131   241 0.98 NlpC/P60 family
TetR_N               PF00440.18    47 seq733_BIOID47105    -            234   1.3e-13   50.2   2.0   1   1   1.5e-17   2.1e-13   49.5   0.1     1    46    34    80    34    81 0.95 Bacterial regulatory proteins, tetR family
Pectinesterase       PF01095.14   298 seq735_BIOID47105    -            427     9e-15   53.8   6.2   1   1   1.9e-15   2.6e-11   42.5   0.4    76   183   195   318   184   346 0.80 Pectinesterase
Phage_integrase      PF00589.17   173 seq736_BIOID47105    -            210   9.2e-49  165.3   0.0   1   1   7.9e-53   1.1e-48  165.0   0.0     1   171    21   191    21   193 0.98 Phage integrase family
Aldedh               PF00171.17   462 seq741_BIOID47105    -            490  9.8e-179  594.3   0.1   1   1  8.1e-183  1.1e-178  594.2   0.0     2   462    16   479    15   479 0.98 Aldehyde dehydrogenase family
PFL                  PF02901.10   648 seq743_BIOID47105    -            764  7.3e-196  652.3   0.0   1   1  1.6e-199  1.1e-195  651.8   0.0     4   648    27   618    22   618 0.97 Pyruvate formate lyase
Gly_radical          PF01228.16   106 seq743_BIOID47105    -            764   5.7e-43  145.4   0.0   1   1   1.8e-46   1.2e-42  144.4   0.0     1   106   634   745   634   745 0.98 Glycine radical
PTSIIB_sorb          PF03830.10   151 seq744_BIOID47105    -            323   1.5e-58  196.8   1.4   1   1   3.3e-62   2.2e-58  196.2   1.0     2   149   164   311   163   313 0.99 PTS system sorbose subfamily IIB component
EIIA-man             PF03610.11   116 seq744_BIOID47105    -            323   2.6e-35  120.8   0.1   1   1   9.9e-39   6.8e-35  119.5   0.0     1   114     4   117     4   119 0.98 PTS system fructose IIA component
Transposase_31       PF04754.7    205 seq745_BIOID47105    -            299   3.4e-82  274.6   0.5   1   1   3.3e-86   4.5e-82  274.2   0.1     2   204     9   209     8   210 0.99 Putative transposase, YhgA-like
T2SL                 PF05134.8    230 seq746_BIOID47105    -            387   2.7e-57  193.4   2.5   1   1   7.1e-61   4.9e-57  192.6   1.7     1   230     6   233     6   233 0.98 Type II secretion system (T2SS), protein L
GspL_C               PF12693.2    158 seq746_BIOID47105    -            387   2.4e-35  121.5   3.9   1   1     6e-39   4.1e-35  120.7   2.7     6   157   241   385   237   387 0.97 GspL periplasmic domain
Trehalase            PF01204.13   512 seq747_BIOID47105    -            565  1.2e-169  565.0   5.5   1   1  2.2e-173  1.5e-169  564.7   3.8     1   511    55   532    55   533 0.97 Trehalase
GDE_C                PF06202.9    370 seq747_BIOID47105    -            565   5.9e-11   41.5   0.0   1   1     2e-14   1.3e-10   40.4   0.0    46   273   171   441   157   448 0.86 Amylo-alpha-1,6-glucosidase
4HBT                 PF03061.17    79 seq748_BIOID47105    -            132   4.9e-18   64.9   0.3   1   1   4.7e-22   6.5e-18   64.5   0.2     1    74    26    98    26   102 0.96 Thioesterase superfamily
His_Phos_1           PF00300.17   158 seq751_BIOID47105    -            204   2.4e-37  128.3   0.1   1   1   2.1e-41   2.9e-37  128.0   0.1     1   156     3   155     3   157 0.96 Histidine phosphatase superfamily (branch 1)
GerE                 PF00196.14    58 seq755_BIOID47105    -            241   2.9e-10   39.1   0.7   1   1   3.8e-14   5.2e-10   38.3   0.5     4    57   154   207   152   208 0.95 Bacterial regulatory proteins, luxR family
MOSC                 PF03473.12   133 seq756_BIOID47105    -            369   2.5e-36  123.9   0.0   1   1   9.1e-40   4.1e-36  123.2   0.0     5   133   132   263   128   263 0.96 MOSC domain
MOSC_N               PF03476.11   120 seq756_BIOID47105    -            369   1.8e-30  104.9   0.0   1   1   7.1e-34   3.2e-30  104.1   0.0     1   119     1   116     1   117 0.97 MOSC N-terminal beta barrel domain
Fer2                 PF00111.22    78 seq756_BIOID47105    -            369     3e-14   52.3   1.1   1   1   1.3e-17     6e-14   51.4   0.8     6    78   296   362   291   362 0.79 2Fe-2S iron-sulfur cluster binding domain
Molybdopterin        PF00384.17   432 seq759_BIOID47105    -            803   9.9e-25   87.0   0.0   1   1   3.2e-25   2.2e-21   75.9   0.0   103   379     2   377     1   381 0.85 Molybdopterin oxidoreductase
Molydop_binding      PF01568.16   109 seq759_BIOID47105    -            803   5.6e-17   61.4   0.1   1   1     3e-20     2e-16   59.6   0.1     4   108   681   796   678   797 0.93 Molydopterin dinucleotide binding domain
LSM                  PF01423.17    68 seq760_BIOID47105    -            102   7.6e-09   34.8   0.2   1   1   1.1e-12   1.4e-08   33.9   0.1     6    68    17    64    10    64 0.85 LSM domain
Fimbrial             PF00419.15   145 seq763_BIOID47105    -            194   8.1e-15   55.1   9.8   1   1   7.4e-19     1e-14   54.8   6.8     2   145    31   194    30   194 0.80 Fimbrial protein
DUF945               PF06097.6    459 seq764_BIOID47105    -            502  2.1e-149  498.1  18.1   1   1  1.7e-153  2.3e-149  497.9  12.6     1   459     1   482     1   482 0.99 Bacterial protein of unknown function (DUF945)
DUF3302              PF11742.3     78 seq765_BIOID47105    -            117   2.4e-45  152.1   8.2   1   1   2.2e-49     3e-45  151.8   5.7     1    77    13    89    13    90 0.99 Protein of unknown function (DUF3302)
Ldh_1_N              PF00056.18   142 seq766_BIOID47105    -            334   3.4e-48  162.8   0.9   1   1   7.1e-52   4.9e-48  162.3   0.6     1   141    23   166    23   167 0.97 lactate/malate dehydrogenase, NAD binding domain
Ldh_1_C              PF02866.13   174 seq766_BIOID47105    -            334   8.7e-48  162.2   0.0   1   1   1.8e-51   1.2e-47  161.7   0.0     1   174   169   332   169   332 0.99 lactate/malate dehydrogenase, alpha/beta C-terminal domain
Ring_hydroxyl_B      PF00866.13   145 seq770_BIOID47105    -            172   2.4e-47  160.1   5.2   1   1     2e-51   2.7e-47  159.9   3.6     1   145    19   166    19   166 0.98 Ring hydroxylating beta subunit
Asparaginase         PF00710.15   313 seq772_BIOID47105    -            338  2.1e-112  374.9   0.0   1   1  1.8e-116  2.4e-112  374.7   0.0     2   313     6   323     5   323 0.97 Asparaginase
Sulfatase            PF00884.18   379 seq774_BIOID47105    -            527   8.9e-47  159.7   1.4   1   1   8.5e-51   1.2e-46  159.4   1.0     1   308   217   486   217   524 0.88 Sulfatase
Pyr_redox_2          PF07992.9    200 seq776_BIOID47105    -            321     1e-32  113.5   0.1   1   1   5.5e-36   1.2e-32  113.2   0.1     1   198     8   291     8   293 0.92 Pyridine nucleotide-disulphide oxidoreductase
Pyr_redox            PF00070.22    80 seq776_BIOID47105    -            321   1.6e-19   69.9   1.8   1   1   1.9e-21   4.3e-18   65.3   0.5     1    79   148   225   148   229 0.93 Pyridine nucleotide-disulphide oxidoreductase
Pyr_redox_3          PF13738.1    203 seq776_BIOID47105    -            321   1.7e-17   64.0   0.0   1   1   2.6e-18     6e-15   55.7   0.0    34   200    17   179    13   181 0.81 Pyridine nucleotide-disulphide oxidoreductase
FxsA                 PF04186.8    120 seq778_BIOID47105    -            158   1.1e-36  124.9   8.3   1   1   9.6e-41   1.3e-36  124.7   5.7     1   113     6   118     6   127 0.93 FxsA cytoplasmic membrane protein
Sdh5                 PF03937.11    51 seq780_BIOID47105    -             88   3.7e-22   77.8   2.9   1   1   3.1e-26   4.2e-22   77.7   1.3     1    51    11    60    11    60 0.99 Flavinator of succinate dehydrogenase
MMR_HSR1             PF01926.18   114 seq781_BIOID47105    -            426   3.4e-21   75.2   0.1   1   1   3.3e-24   9.1e-21   73.8   0.1     2   114   200   318   199   318 0.83 50S ribosome-binding GTPase
GTP-bdg_N            PF13167.1     95 seq781_BIOID47105    -            426   1.6e-15   56.9   0.0   1   1   1.4e-18   3.8e-15   55.6   0.0     8    95    25   112    18   112 0.96 GTP-binding GTPase N-terminal
FeoB_N               PF02421.13   189 seq781_BIOID47105    -            426     1e-08   34.5   0.1   1   1   7.5e-12   2.1e-08   33.5   0.0     2   168   199   369   198   390 0.81 Ferrous iron transport protein B
Arf                  PF00025.16   175 seq781_BIOID47105    -            426   1.2e-05   24.4   0.6   1   1   2.8e-08   7.6e-05   21.9   0.4    19   132   202   326   190   360 0.79 ADP-ribosylation factor family
Response_reg         PF00072.19   112 seq782_BIOID47105    -            225   1.1e-29  102.5   0.0   1   1   2.5e-33   1.7e-29  101.9   0.0     1   111     4   112     4   113 0.98 Response regulator receiver domain
Trans_reg_C          PF00486.23    77 seq782_BIOID47105    -            225     2e-22   78.7   0.0   1   1   6.4e-26   4.4e-22   77.6   0.0     2    77   148   223   146   223 0.97 Transcriptional regulatory protein, C terminal
Isochorismatase      PF00857.15   174 seq785_BIOID47105    -            231   8.9e-42  142.8   0.0   1   1     9e-46   1.2e-41  142.3   0.0     1   173    19   216    19   217 0.96 Isochorismatase family
DUF1422              PF07226.6    118 seq786_BIOID47105    -            119   1.1e-54  183.0   1.2   1   1   9.1e-59   1.2e-54  182.9   0.9     3   116     2   115     1   117 0.97 Protein of unknown function (DUF1422)
HlyD                 PF00529.15   306 seq787_BIOID47105    -            378   1.9e-59  201.3  13.0   1   1   6.2e-63   2.1e-59  201.2   9.0     3   306    64   349    62   349 0.98 HlyD family secretion protein
HlyD_3               PF13437.1    105 seq787_BIOID47105    -            378   3.8e-11   43.1   0.6   1   1   9.5e-12   3.3e-08   33.7   0.0     2    80   222   301   221   335 0.87 HlyD family secretion protein
Biotin_lipoyl_2      PF13533.1     50 seq787_BIOID47105    -            378   2.6e-09   36.4   1.0   1   1   1.3e-09   4.4e-06   26.1   0.2     4    49    65   110    61   113 0.93 Biotin-lipoyl like
HlyD_2               PF12700.2    328 seq787_BIOID47105    -            378   8.1e-09   34.9   0.2   1   1   4.3e-12   1.5e-08   34.1   0.2    26   240    68   301    63   319 0.74 HlyD family secretion protein
COX3                 PF00510.13   258 seq791_BIOID47105    -            204   1.8e-18   66.8  17.5   1   1   2.2e-22   3.1e-18   66.0  12.1    65   257    16   202     4   203 0.85 Cytochrome c oxidase subunit III
MtlR                 PF05068.7    170 seq793_BIOID47105    -            195   2.2e-76  254.9   0.1   1   1   1.9e-80   2.6e-76  254.7   0.0     5   169    26   188     2   189 0.96 Mannitol repressor
HTH_AraC             PF00165.18    42 seq794_BIOID47105    -             46   5.4e-12   45.0   0.0   1   1   9.6e-16   6.6e-12   44.7   0.0     9    40     8    40     2    40 0.92 Bacterial regulatory helix-turn-helix proteins, AraC family
HTH_18               PF12833.2     81 seq794_BIOID47105    -             46   3.9e-10   39.5   0.0   1   1   5.8e-14     4e-10   39.5   0.0    42    80     4    42     1    43 0.90 Helix-turn-helix domain
CsrA                 PF02599.11    54 seq795_BIOID47105    -             61   5.4e-28   96.3   1.7   1   1   4.4e-32     6e-28   96.2   1.2     1    54     1    54     1    54 0.99 Global regulator protein family
DUF1434              PF07254.7    132 seq796_BIOID47105    -            135     6e-64  213.6  15.0   1   1   5.2e-68   7.1e-64  213.4  10.4     1   132     1   131     1   131 0.98 Protein of unknown function (DUF1434)
RNA_pol_Rpb1_1       PF04997.7    338 seq797_BIOID47105    -           1407  1.8e-100  336.3   0.1   1   1  1.8e-103  4.8e-100  335.0   0.1     2   338    15   342    14   342 0.95 RNA polymerase Rpb1, domain 1
RNA_pol_Rpb1_5       PF04998.12   277 seq797_BIOID47105    -           1407   1.1e-80  270.7   0.0   1   1     8e-84   2.2e-80  269.7   0.0     1   276   766  1321   766  1322 1.00 RNA polymerase Rpb1, domain 5
RNA_pol_Rpb1_2       PF00623.15   166 seq797_BIOID47105    -           1407   6.1e-51  172.5   0.0   1   1   5.3e-53   1.5e-49  168.0   0.0     1   166   344   486   344   486 0.95 RNA polymerase Rpb1, domain 2
RNA_pol_Rpb1_3       PF04983.13   157 seq797_BIOID47105    -           1407   1.4e-27   96.2   0.0   1   1   1.2e-30   3.3e-27   95.0   0.0     1   157   489   644   489   644 0.93 RNA polymerase Rpb1, domain 3
RNA_pol_Rpb1_4       PF05000.12   108 seq797_BIOID47105    -           1407   2.5e-18   65.7   0.3   1   1   9.1e-22   2.5e-18   65.7   0.2     2   107   674   763   673   764 0.82 RNA polymerase Rpb1, domain 4
Epimerase            PF01370.16   236 seq799_BIOID47105    -            349     4e-26   91.7   0.0   1   1   5.2e-29   1.4e-25   89.9   0.0     1   235    15   246    15   247 0.91 NAD dependent epimerase/dehydratase family
NAD_binding_10       PF13460.1    183 seq799_BIOID47105    -            349   1.2e-17   64.3   0.0   1   1   6.2e-21   1.7e-17   63.8   0.0     1   151    15   188    15   202 0.85 NADH(P)-binding
3Beta_HSD            PF01073.14   280 seq799_BIOID47105    -            349   3.9e-17   61.7   0.0   1   1   1.8e-20   4.9e-17   61.4   0.0     1   271    16   268    16   276 0.89 3-beta hydroxysteroid dehydrogenase/isomerase family
RmlD_sub_bind        PF04321.12   287 seq799_BIOID47105    -            349     3e-10   39.3   0.0   1   1   2.7e-13   7.3e-10   38.0   0.0     1   241    13   274    13   288 0.85 RmlD substrate binding domain
NAD_binding_4        PF07993.7    249 seq799_BIOID47105    -            349   4.4e-09   35.5   0.0   1   1     6e-12   1.7e-08   33.6   0.0    63   200    58   185    17   227 0.79 Male sterility protein
GerE                 PF00196.14    58 seq800_BIOID47105    -            225   1.9e-15   55.7   0.1   1   1   2.5e-19   3.4e-15   55.0   0.1     3    55   152   204   150   207 0.95 Bacterial regulatory proteins, luxR family
Sulfate_transp       PF00916.15   280 seq801_BIOID47105    -            559   3.6e-71  239.2  10.3   1   1   7.9e-75   3.6e-71  239.2   7.1     1   279   119   409   119   410 0.96 Sulfate transporter family
Sulfate_tra_GLY      PF13792.1     84 seq801_BIOID47105    -            559   1.5e-24   85.3   5.5   1   1   3.3e-28   1.5e-24   85.3   3.8     6    82    20    95    12    97 0.96 Sulfate transporter N-terminal domain with GLY motif
STAS                 PF01740.16   117 seq801_BIOID47105    -            559   5.5e-12   45.0   0.0   1   1   2.1e-15   9.4e-12   44.2   0.0     4   116   453   554   451   555 0.95 STAS domain
Rieske               PF00355.21    98 seq804_BIOID47105    -            106   1.7e-17   62.6   0.0   1   1   2.8e-21   1.9e-17   62.4   0.0     3    97     4    94     2    95 0.85 Rieske [2Fe-2S] domain
Rieske_2             PF13806.1    104 seq804_BIOID47105    -            106   1.9e-12   46.6   0.0   1   1   3.3e-16   2.2e-12   46.4   0.0    18   103    17    99     4   100 0.82 Rieske-like [2Fe-2S] domain
Glycos_transf_3      PF00591.16   254 seq807_BIOID47105    -            531    2e-103  344.9   0.3   1   1  1.1e-106  3.7e-103  344.0   0.0     4   254   273   521   270   521 0.99 Glycosyl transferase family, a/b domain
GATase               PF00117.23   192 seq807_BIOID47105    -            531   2.8e-46  157.2   0.0   1   1   1.3e-49   4.4e-46  156.6   0.0     1   189     5   187     5   190 0.96 Glutamine amidotransferase class-I
Glycos_trans_3N      PF02885.12    66 seq807_BIOID47105    -            531   2.7e-18   65.2   1.0   1   1   1.9e-21   6.3e-18   64.0   0.2     1    65   199   263   199   264 0.98 Glycosyl transferase family, helical bundle domain
Peptidase_C26        PF07722.8    217 seq807_BIOID47105    -            531   5.8e-07   29.0   0.0   1   1   3.9e-10   1.3e-06   27.8   0.0   104   217    75   172    70   172 0.87 Peptidase C26
Pili_assembly_N      PF00345.15   122 seq809_BIOID47105    -            246   8.6e-44  148.1   0.0   1   1   3.4e-47   2.4e-43  146.7   0.0     2   122    27   152    26   152 0.93 Gram-negative pili assembly chaperone, N-terminal domain
Pili_assembly_C      PF02753.12    68 seq809_BIOID47105    -            246   1.3e-19   69.6   0.2   1   1   3.6e-23   2.5e-19   68.7   0.1     1    66   175   242   175   244 0.96 Gram-negative pili assembly chaperone, C-terminal domain
DeoRC                PF00455.17   162 seq811_BIOID47105    -            269   7.6e-57  191.3   1.5   1   1   1.8e-60   8.3e-57  191.2   0.5     2   161    88   247    87   248 0.99 DeoR C terminal sensor domain
HTH_DeoR             PF08220.7     57 seq811_BIOID47105    -            269   3.1e-21   74.5   0.2   1   1   1.2e-24   5.3e-21   73.7   0.1     1    57    18    74    18    74 0.98 DeoR-like helix-turn-helix domain
HTH_11               PF08279.7     55 seq811_BIOID47105    -            269   1.4e-09   37.2   0.1   1   1   8.4e-13   3.8e-09   35.9   0.1     1    48    18    64    18    68 0.91 HTH domain
Oligomerisation      PF02410.10   100 seq813_BIOID47105    -            105   3.4e-33  113.5   0.2   1   1   2.8e-37   3.8e-33  113.3   0.1     4   100     9   104     6   104 0.97 Oligomerisation domain
Phage_integrase      PF00589.17   173 seq816_BIOID47105    -            198   1.4e-46  158.1   0.6   1   1   1.2e-50   1.6e-46  158.0   0.4     1   172     5   177     5   178 0.98 Phage integrase family
EamA                 PF00892.15   126 seq817_BIOID47105    -            306   6.5e-37  126.2  34.6   1   2   3.2e-25   4.3e-21   75.1   7.0     1   125    18   140    18   141 0.93 EamA-like transporter family
EamA                 PF00892.15   126 seq817_BIOID47105    -            306   6.5e-37  126.2  34.6   2   2   1.3e-19   1.7e-15   57.0  11.4     1   125   160   284   160   285 0.87 EamA-like transporter family
EII-Sor              PF03609.9    237 seq818_BIOID47105    -            266   7.1e-89  297.0  38.7   1   1   5.9e-93     8e-89  296.8  26.8     1   237     1   238     1   238 1.00 PTS system sorbose-specific iic component
Histone_HNS          PF00816.16    93 seq822_BIOID47105    -            137   1.1e-19   70.5   6.3   1   1     1e-23   1.4e-19   70.2   3.8     2    91    25   127    24   130 0.91 H-NS histone family
T2SM                 PF04612.7    160 seq823_BIOID47105    -            161   7.6e-29  100.4   0.1   1   1   6.3e-33   8.6e-29  100.2   0.1     2   158     8   158     7   160 0.93 Type II secretion system (T2SS), protein M
AAA_5                PF07728.9    139 seq824_BIOID47105    -            384   6.6e-38  129.4   0.0   1   1     8e-42   1.1e-37  128.7   0.0     2   139   101   242   100   242 0.98 AAA domain (dynein-related subfamily)
adh_short            PF00106.20   167 seq825_BIOID47105    -            270     2e-22   79.7   0.3   1   1   7.4e-26   3.4e-22   79.0   0.2     2   166     8   174     7   175 0.87 short chain dehydrogenase
adh_short_C2         PF13561.1    243 seq825_BIOID47105    -            270   2.4e-13   50.3   0.0   1   1     6e-17   2.7e-13   50.1   0.0     6   183    16   188    13   257 0.79 Enoyl-(Acyl carrier protein) reductase
KR                   PF08659.5    181 seq825_BIOID47105    -            270   2.1e-06   27.3   0.0   1   1   1.2e-09   5.5e-06   26.0   0.0     4   103    10   103     8   122 0.84 KR domain
DUF2755              PF10954.3    100 seq826_BIOID47105    -            102   2.9e-58  193.6   0.2   1   1   2.4e-62   3.3e-58  193.4   0.1     1   100     1   101     1   101 0.99 Protein of unknown function (DUF2755)
COX4_pro             PF03626.9     75 seq831_BIOID47105    -            109   2.9e-17   62.3  18.9   1   1   2.5e-21   3.5e-17   62.1  13.1     1    75    18   100    18   100 0.97 Prokaryotic Cytochrome C oxidase subunit IV
Ribonuc_L-PSP        PF01042.16   121 seq832_BIOID47105    -            128   7.3e-33  112.7   0.0   1   1   6.5e-37   8.9e-33  112.5   0.0     4   120    13   125    10   126 0.97 Endoribonuclease L-PSP
SPOUT_MTase          PF02590.12   155 seq833_BIOID47105    -            155   4.9e-52  175.6   0.0   1   1     4e-56   5.5e-52  175.4   0.0     1   155     1   153     1   153 0.99 Predicted SPOUT methyltransferase
CoA_trans            PF01144.18   217 seq836_BIOID47105    -            220   5.9e-71  237.9   0.2   1   1   4.9e-75   6.6e-71  237.8   0.1     2   216     6   215     5   216 0.99 Coenzyme A transferase
YCII                 PF03795.9     95 seq837_BIOID47105    -            130   3.1e-29  100.8   0.0   1   1   5.4e-33   3.7e-29  100.6   0.0     2    95    34   127    33   127 0.99 YCII-related domain
Isochorismatase      PF00857.15   174 seq839_BIOID47105    -            219   1.6e-38  132.2   0.0   1   1   1.4e-42   1.9e-38  132.0   0.0     2   174    11   213    10   213 0.96 Isochorismatase family
GMC_oxred_N          PF00732.14   298 seq842_BIOID47105    -            571  1.6e-108  362.2   0.0   1   1  8.2e-112  2.8e-108  361.4   0.0     1   297    18   315    18   316 0.99 GMC oxidoreductase
GMC_oxred_C          PF05199.8    145 seq842_BIOID47105    -            571   4.2e-44  150.1   0.0   1   1     2e-47   6.9e-44  149.4   0.0     3   145   408   542   406   542 0.97 GMC oxidoreductase
Sel1                 PF08238.7     39 seq844_BIOID47105    -            184   9.5e-30  102.2   8.5   1   3   2.3e-13   3.2e-09   37.0   0.1     3    38    65    98    63    99 0.86 Sel1 repeat
Sel1                 PF08238.7     39 seq844_BIOID47105    -            184   9.5e-30  102.2   8.5   2   3   2.7e-14   3.6e-10   40.0   0.1     1    39   100   135   100   135 0.96 Sel1 repeat
Sel1                 PF08238.7     39 seq844_BIOID47105    -            184   9.5e-30  102.2   8.5   3   3   9.5e-11   1.3e-06   28.7   0.2     1    38   136   170   136   171 0.91 Sel1 repeat
Epimerase            PF01370.16   236 seq846_BIOID47105    -            352   3.6e-58  196.6   0.0   1   1   3.2e-61   4.4e-58  196.3   0.0     1   236    17   276    17   276 0.97 NAD dependent epimerase/dehydratase family
Epimerase_Csub       PF13950.1     62 seq846_BIOID47105    -            352   3.4e-26   90.8   1.2   1   1   4.2e-29   5.8e-26   90.0   0.9     1    62   289   350   289   350 0.99 UDP-glucose 4-epimerase C-term subunit
3Beta_HSD            PF01073.14   280 seq846_BIOID47105    -            352   5.5e-21   74.3   0.0   1   1   2.1e-23   2.8e-20   72.0   0.0     1   157    18   174    18   181 0.87 3-beta hydroxysteroid dehydrogenase/isomerase family
Polysacc_synt_2      PF02719.10   294 seq846_BIOID47105    -            352   4.1e-18   65.1   0.0   1   1   2.8e-20   3.8e-17   61.9   0.0     1   173    17   196    17   200 0.75 Polysaccharide biosynthesis protein
RmlD_sub_bind        PF04321.12   287 seq846_BIOID47105    -            352   2.1e-14   52.9   0.0   1   1   3.2e-17   4.3e-14   51.9   0.0     1   139    15   177    15   187 0.94 RmlD substrate binding domain
adh_short            PF00106.20   167 seq846_BIOID47105    -            352   7.6e-11   42.0   0.0   1   1   1.1e-13   1.5e-10   41.0   0.0     3   137    17   140    16   152 0.85 short chain dehydrogenase
NAD_binding_10       PF13460.1    183 seq846_BIOID47105    -            352   2.3e-10   40.6   0.0   1   1   2.8e-13   3.8e-10   39.9   0.0     1   140    17   186    17   213 0.80 NADH(P)-binding
NmrA                 PF05368.8    233 seq846_BIOID47105    -            352   4.7e-10   38.9   0.0   1   1   6.6e-11     9e-08   31.5   0.0     1   115    17   149    17   156 0.83 NmrA-like family
NAD_binding_4        PF07993.7    249 seq846_BIOID47105    -            352   4.6e-10   38.7   0.0   1   1   2.9e-12   3.9e-09   35.6   0.0     1   185    19   180    19   232 0.77 Male sterility protein
KR                   PF08659.5    181 seq846_BIOID47105    -            352   6.7e-08   32.2   0.0   1   1   8.5e-11   1.2e-07   31.5   0.0     3   149    17   150    16   153 0.84 KR domain
ABC_membrane         PF00664.18   275 seq847_BIOID47105    -            588   1.9e-38  132.3   3.2   1   1   5.4e-42   2.5e-38  131.9   2.2     3   259    26   279    24   296 0.93 ABC transporter transmembrane region
ABC_tran             PF00005.22   118 seq847_BIOID47105    -            588     2e-17   63.5   0.0   1   1   8.4e-21   3.9e-17   62.6   0.0     1   117   390   513   390   514 0.92 ABC transporter
DAO                  PF01266.19   358 seq849_BIOID47105    -            501   3.4e-44  151.0   0.1   1   1   7.1e-48   9.7e-44  149.6   0.1     1   356     5   357     5   359 0.82 FAD dependent oxidoreductase
UbiA                 PF01040.13   257 seq851_BIOID47105    -            296     2e-33  115.6  26.3   1   1   1.7e-37   2.4e-33  115.3  18.2     5   252    19   269    15   279 0.81 UbiA prenyltransferase family
Peptidase_A24        PF01478.13   106 seq852_BIOID47105    -            225   2.3e-29  101.5  12.0   1   1   1.7e-33   2.3e-29  101.5   8.3     1   105    81   189    81   190 0.95 Type IV leader peptidase family
Abhydrolase_6        PF12697.2    228 seq853_BIOID47105    -            266   1.2e-35  123.3   4.3   1   1   3.1e-39   1.4e-35  123.1   3.0     1   227    16   249    16   250 0.79 Alpha/beta hydrolase family
Abhydrolase_1        PF00561.15   230 seq853_BIOID47105    -            266   5.1e-17   62.0   0.3   1   1   1.1e-18   4.8e-15   55.6   0.2     1   228    40   251    40   253 0.79 alpha/beta hydrolase fold
Abhydrolase_5        PF12695.2    142 seq853_BIOID47105    -            266   2.7e-16   59.5   1.5   1   1   2.8e-19   1.3e-15   57.3   1.0     1   141    15   237    15   238 0.74 Alpha/beta hydrolase family
Usher                PF00577.15   552 seq856_BIOID47105    -            865    2e-160  535.0  27.3   1   1  5.4e-164  2.5e-160  534.7  18.9     1   552   199   771   199   771 0.96 Type VII secretion system (T7SS), usher protein
PapC_N               PF13954.1    146 seq856_BIOID47105    -            865   3.9e-35  120.4   2.2   1   1   1.1e-38   4.9e-35  120.1   0.5     2   145    34   185    33   186 0.92 PapC N-terminal domain
PapC_C               PF13953.1     68 seq856_BIOID47105    -            865   2.3e-17   62.2   0.1   1   1   1.6e-20   7.5e-17   60.6   0.1     1    65   781   846   781   849 0.92 PapC C-terminal domain
DUF2810              PF10928.3     54 seq858_BIOID47105    -            120   3.1e-32  109.9   2.6   1   1   2.4e-36   3.3e-32  109.8   1.1     1    53    66   118    66   119 0.96 Protein of unknown function (DUF2810)
Transpeptidase       PF00905.17   304 seq862_BIOID47105    -            633   2.1e-90  302.7   0.1   1   1   4.1e-94   2.8e-90  302.3   0.0     2   304   272   609   271   609 0.97 Penicillin binding protein transpeptidase domain
PBP_dimer            PF03717.10   190 seq862_BIOID47105    -            633   1.8e-42  145.3   1.0   1   1   3.8e-46   2.6e-42  144.8   0.7     2   189    64   239    63   240 0.95 Penicillin-binding Protein dimerisation domain
OKR_DC_1_N           PF03709.10   115 seq863_BIOID47105    -            169   8.8e-24   83.6   0.0   1   1   1.6e-27   1.1e-23   83.3   0.0     1   115     4   103     4   103 0.99 Orn/Lys/Arg decarboxylase, N-terminal domain
OKR_DC_1             PF01276.15   417 seq863_BIOID47105    -            169   1.9e-21   75.9   0.2   1   1   3.7e-25   2.5e-21   75.5   0.1     1    54   109   162   109   165 0.97 Orn/Lys/Arg decarboxylase, major domain
Catalase             PF00199.14   384 seq864_BIOID47105    -            753  2.1e-170  566.4   0.1   1   1    4e-174  2.8e-170  566.0   0.1     1   382    81   467    81   469 0.99 Catalase
Catalase-rel         PF06628.7     68 seq864_BIOID47105    -            753     4e-20   71.3   0.0   1   1   1.3e-23   8.7e-20   70.2   0.0     1    68   495   563   495   563 0.98 Catalase-related immune-responsive
DUF3521              PF12035.3     35 seq865_BIOID47105    -             31   7.3e-07   28.8   0.0   1   1     6e-11   8.1e-07   28.6   0.0     6    35     1    29     1    29 0.91 Protein of unknown function (DUF3521)
Phage_integrase      PF00589.17   173 seq866_BIOID47105    -            298   1.7e-53  180.7   0.1   1   1   3.9e-57   2.7e-53  180.0   0.0     3   172   113   285   111   286 0.97 Phage integrase family
Phage_integr_N       PF02899.12    84 seq866_BIOID47105    -            298   1.1e-24   86.2   3.3   1   1   1.6e-28   1.1e-24   86.2   2.3     1    84     8    90     8    90 0.99 Phage integrase, N-terminal SAM-like domain
Na_Pi_cotrans        PF02690.10   142 seq867_BIOID47105    -            543   1.6e-44  150.9  30.2   1   2   1.4e-39   9.5e-36  122.5   7.0     1   140    13   148    13   150 0.98 Na+/Pi-cotransporter
Na_Pi_cotrans        PF02690.10   142 seq867_BIOID47105    -            543   1.6e-44  150.9  30.2   2   2   1.6e-13   1.1e-09   38.0  10.2     1   123   139   265   139   284 0.90 Na+/Pi-cotransporter
UPF0253              PF06786.7     66 seq868_BIOID47105    -             72   1.7e-34  117.6   1.8   1   1   1.4e-38   1.9e-34  117.4   1.3     2    66     8    72     7    72 0.98 Uncharacterised protein family (UPF0253)
EIID-AGA             PF03613.9    264 seq869_BIOID47105    -            283  1.4e-114  381.3   0.8   1   1  1.2e-118  1.6e-114  381.2   0.6     1   264    11   281    11   281 0.99 PTS system mannose/fructose/sorbose family IID component
Band_7               PF01145.20   179 seq870_BIOID47105    -            419   4.9e-33  114.4   1.1   1   1   1.2e-36   8.4e-33  113.6   0.7     1   178    98   271    98   272 0.96 SPFH domain / Band 7 family
HflK_N               PF12221.3     42 seq870_BIOID47105    -            419   7.8e-17   60.6  18.5   1   1   4.1e-20   2.8e-16   58.8  12.8     1    42     1    60     1    60 0.96 Bacterial membrane protein N terminal
Fer4_11              PF13247.1     99 seq872_BIOID47105    -            205   1.2e-31  108.4  10.9   1   1   9.3e-35   1.2e-31  108.4   7.5     3    97    60   153    58   155 0.97 4Fe-4S dicluster domain
Fer4_2               PF12797.2     22 seq872_BIOID47105    -            205   1.1e-13   50.0  30.8   1   1   7.3e-10   9.1e-07   28.3   0.6     2    20     6    24     5    33 0.89 4Fe-4S binding domain
Fer4                 PF00037.22    24 seq872_BIOID47105    -            205   9.1e-13   47.1  35.1   1   1   9.4e-11   1.2e-07   30.9   3.3     1    23    92   114    92   115 0.94 4Fe-4S binding domain
Fer4_7               PF12838.2     52 seq872_BIOID47105    -            205   2.5e-12   46.8  28.2   1   1     1e-09   1.3e-06   28.6   7.3     2    50    99   147    98   149 0.87 4Fe-4S dicluster domain
Fer4_9               PF13187.1     55 seq872_BIOID47105    -            205   3.4e-12   46.3  25.8   1   1   6.1e-10   7.5e-07   29.2   7.4     2    53    99   148    98   150 0.95 4Fe-4S dicluster domain
Fer4_10              PF13237.1     52 seq872_BIOID47105    -            205     4e-11   42.4  30.3   1   1   9.2e-09   1.1e-05   24.9   8.0     2    52    92   146    91   146 0.76 4Fe-4S dicluster domain
Fer4_4               PF12800.2     17 seq872_BIOID47105    -            205   9.2e-11   41.0  31.7   1   3   1.9e-05     0.023   14.8   1.8     1    15    11    25    11    30 0.90 4Fe-4S binding domain
Fer4_4               PF12800.2     17 seq872_BIOID47105    -            205   9.2e-11   41.0  31.7   2   3   3.6e-05     0.045   13.9   2.0     2    16    65    81    64    85 0.86 4Fe-4S binding domain
Fer4_4               PF12800.2     17 seq872_BIOID47105    -            205   9.2e-11   41.0  31.7   3   3   3.2e-07    0.0004   20.3   2.0     2    17    97   112    96   112 0.91 4Fe-4S binding domain
Fer4_6               PF12837.2     24 seq872_BIOID47105    -            205   2.4e-10   39.7  39.6   1   1   3.4e-09   4.2e-06   26.2   3.2     1    23    91   113    91   114 0.95 4Fe-4S binding domain
Fer4_3               PF12798.2     15 seq872_BIOID47105    -            205   7.3e-07   29.1  40.1   1   2     1e-05     0.013   15.9   4.2     1    15    67    83    67    83 0.98 4Fe-4S binding domain
Fer4_3               PF12798.2     15 seq872_BIOID47105    -            205   7.3e-07   29.1  40.1   2   2   5.2e-05     0.065   13.7   1.6     1    13   126   147   126   149 0.94 4Fe-4S binding domain
Pyr_redox_2          PF07992.9    200 seq874_BIOID47105    -            400   1.3e-27   96.8   0.1   1   1   1.2e-29   1.6e-26   93.2   0.0     2   196     6   277     5   281 0.89 Pyridine nucleotide-disulphide oxidoreductase
Pyr_redox            PF00070.22    80 seq874_BIOID47105    -            400     8e-20   70.9   1.1   1   1   4.3e-20   5.9e-17   61.7   0.1     1    77   146   222   146   226 0.92 Pyridine nucleotide-disulphide oxidoreductase
CoA_trans            PF01144.18   217 seq875_BIOID47105    -            216     8e-44  149.2   0.2   1   1   1.3e-47     9e-44  149.1   0.2     2   214     5   195     4   198 0.96 Coenzyme A transferase
TrkA_N               PF02254.13   116 seq876_BIOID47105    -            423   8.1e-21   74.0   0.2   1   1   1.8e-24   1.2e-20   73.4   0.2     1   116   252   371   252   371 0.93 TrkA-N domain
Ion_trans_2          PF07885.11    79 seq876_BIOID47105    -            423   5.5e-15   54.7   7.5   1   1   8.1e-19   5.5e-15   54.7   5.2     2    74   155   227   154   232 0.89 Ion channel
ROF                  PF07073.7     80 seq879_BIOID47105    -             86   5.8e-25   86.9   0.1   1   1   4.8e-29   6.5e-25   86.8   0.0     1    80     9    83     9    83 0.97 Modulator of Rho-dependent transcription termination (ROF)
Fimbrial             PF00419.15   145 seq881_BIOID47105    -            184   9.4e-21   74.4   9.3   1   1   6.9e-25   9.4e-21   74.4   6.4     1   145    35   184    35   184 0.87 Fimbrial protein
Band_7               PF01145.20   179 seq883_BIOID47105    -            305   2.4e-35  121.9   0.5   1   1   1.7e-39   2.4e-35  121.9   0.3     1   178    21   203    21   204 0.96 SPFH domain / Band 7 family
OKR_DC_1             PF01276.15   417 seq885_BIOID47105    -            227   1.7e-90  303.4   0.0   1   1   1.5e-94   2.1e-90  303.1   0.0   127   334     9   226     4   227 0.99 Orn/Lys/Arg decarboxylase, major domain
Ribonuc_L-PSP        PF01042.16   121 seq886_BIOID47105    -            129   2.5e-45  153.0   0.1   1   1   2.1e-49   2.8e-45  152.8   0.1     1   120     7   126     7   127 0.98 Endoribonuclease L-PSP
TetR_C_2             PF08361.6    121 seq888_BIOID47105    -            220   1.1e-46  157.5   0.5   1   1   4.2e-50   1.9e-46  156.7   0.1     1   120    84   202    84   203 0.99 MAATS-type transcriptional repressor, C-terminal region
TetR_N               PF00440.18    47 seq888_BIOID47105    -            220     2e-18   65.6   0.0   1   1   1.3e-21   5.9e-18   64.1   0.0     1    47    16    62    16    62 0.98 Bacterial regulatory proteins, tetR family
TetR_C_4             PF08359.6    133 seq888_BIOID47105    -            220   3.9e-06   26.7   0.2   1   1   3.2e-09   1.5e-05   24.8   0.0    72   126   139   193   120   201 0.91 YsiA-like protein, C-terminal region
DmsC                 PF04976.7    276 seq890_BIOID47105    -            364  1.7e-115  384.9  19.9   1   1  1.5e-119  2.1e-115  384.6  13.8     1   276    81   354    81   354 0.99 DMSO reductase anchor subunit (DmsC)
HisG                 PF01634.13   163 seq892_BIOID47105    -            299   8.2e-55  184.7   0.0   1   1   1.7e-58   1.2e-54  184.1   0.0     1   163    53   221    53   221 0.94 ATP phosphoribosyltransferase
HisG_C               PF08029.6     75 seq892_BIOID47105    -            299   5.6e-28   96.5   0.1   1   1   2.2e-31   1.5e-27   95.2   0.0     1    75   222   297   222   297 0.98 HisG, C-terminal domain
DUF1435              PF07256.7     78 seq893_BIOID47105    -             91   5.9e-39  131.8   8.5   1   1   5.2e-43   7.1e-39  131.5   5.9     1    78    14    91    14    91 0.99 Protein of unknown function (DUF1435)
HdeA                 PF06411.6     94 seq895_BIOID47105    -            112   1.4e-28   98.5   0.5   1   1   1.2e-32   1.6e-28   98.3   0.3     4    93    13   101    10   102 0.90 HdeA/HdeB family
TonB_dep_Rec         PF00593.19   276 seq896_BIOID47105    -            628   1.4e-30  107.0  21.3   1   1     2e-34   1.4e-30  107.0  14.8     1   276   404   627   404   627 0.90 TonB dependent receptor
Plug                 PF07715.10   108 seq896_BIOID47105    -            628   6.4e-30  103.5   1.5   1   1   9.4e-34   6.4e-30  103.5   1.0     4   108    55   160    52   160 0.97 TonB-dependent Receptor Plug Domain
Acetyltransf_4       PF13420.1    155 seq897_BIOID47105    -            212   1.1e-21   77.2   0.0   1   1     7e-25   1.4e-21   76.9   0.0     1   152    43   194    43   197 0.90 Acetyltransferase (GNAT) domain
Acetyltransf_1       PF00583.19    83 seq897_BIOID47105    -            212   1.5e-17   63.2   0.0   1   1   1.4e-20   2.8e-17   62.4   0.0     2    82    97   176    96   177 0.95 Acetyltransferase (GNAT) family
Acetyltransf_3       PF13302.1    142 seq897_BIOID47105    -            212   2.9e-11   43.7   0.0   1   1   1.9e-14   3.7e-11   43.3   0.0     4   142    43   177    40   177 0.83 Acetyltransferase (GNAT) domain
Acetyltransf_10      PF13673.1    117 seq897_BIOID47105    -            212   7.7e-09   35.5   0.1   1   1   5.4e-12     1e-08   35.1   0.1     1   117    50   176    50   176 0.73 Acetyltransferase (GNAT) domain
FR47                 PF08445.5     86 seq897_BIOID47105    -            212   7.1e-09   35.2   0.0   1   1     7e-12   1.4e-08   34.2   0.0    26    79   124   178   119   183 0.91 FR47-like protein
Acetyltransf_7       PF13508.1     79 seq897_BIOID47105    -            212   1.1e-08   35.0   0.0   1   1   8.4e-12   1.6e-08   34.4   0.0     5    78    93   177    89   178 0.75 Acetyltransferase (GNAT) domain
Lactate_perm         PF02652.9    522 seq899_BIOID47105    -            560  1.9e-234  778.9  41.6   1   1  1.6e-238  2.1e-234  778.7  28.9     1   522    25   551    25   551 0.99 L-lactate permease
EI24                 PF07264.6    219 seq900_BIOID47105    -            253   1.3e-52  178.2  20.7   1   1   1.1e-56   1.5e-52  178.0  14.4     1   219    11   232    11   232 0.96 Etoposide-induced protein 2.4 (EI24)
Nitroreductase       PF00881.19   165 seq901_BIOID47105    -            196   1.1e-16   60.9   0.0   1   1   9.4e-21   1.3e-16   60.7   0.0     5   165    18   174    14   174 0.89 Nitroreductase family
Cpn10                PF00166.16    93 seq902_BIOID47105    -             97   5.2e-29   99.9   1.8   1   1   4.2e-33   5.7e-29   99.7   1.3     1    93     2    95     2    95 0.97 Chaperonin 10 Kd subunit
GalP_UDP_transf      PF01087.17   183 seq905_BIOID47105    -            348   8.9e-72  240.8   0.2   1   1   2.9e-75   1.3e-71  240.2   0.1     2   183     3   176     2   176 0.98 Galactose-1-phosphate uridyl transferase, N-terminal domain
GalP_UDP_tr_C        PF02744.12   167 seq905_BIOID47105    -            348   2.8e-71  238.3   0.1   1   1   2.6e-74   1.2e-70  236.2   0.1     2   165   183   345   182   347 0.98 Galactose-1-phosphate uridyl transferase, C-terminal domain
Fer4_11              PF13247.1     99 seq906_BIOID47105    -            294   1.2e-29  101.9  13.1   1   1   1.8e-32   2.2e-29  101.1   5.5     2    98    92   188    91   189 0.94 4Fe-4S dicluster domain
Form-deh_trans       PF09163.6     44 seq906_BIOID47105    -            294   7.8e-20   69.9   0.0   1   1   1.1e-22   1.4e-19   69.1   0.0     1    44   246   289   246   290 0.96 Formate dehydrogenase N, transmembrane
Fer4_7               PF12838.2     52 seq906_BIOID47105    -            294   4.9e-15   55.5  25.2   1   1   8.3e-11     1e-07   32.0   5.6     1    50    38   114    38   117 0.90 4Fe-4S dicluster domain
Fer4_9               PF13187.1     55 seq906_BIOID47105    -            294   3.3e-13   49.5  27.2   1   1   4.6e-11   5.7e-08   32.7   7.7     1    55   132   184   132   184 0.97 4Fe-4S dicluster domain
Fer4_10              PF13237.1     52 seq906_BIOID47105    -            294   2.6e-12   46.2  27.8   1   1   3.4e-11   4.2e-08   32.7   7.1     2    52    93   144    92   144 0.86 4Fe-4S dicluster domain
Fer4_2               PF12797.2     22 seq906_BIOID47105    -            294   3.3e-10   39.1  34.5   1   1   6.4e-09     8e-06   25.3   2.4     4    20    33    49    31    51 0.91 4Fe-4S binding domain
Fer4_3               PF12798.2     15 seq906_BIOID47105    -            294   9.7e-08   31.9  41.1   1   3   0.00035      0.43   11.1   3.8     1    15   100   117   100   117 0.89 4Fe-4S binding domain
Fer4_3               PF12798.2     15 seq906_BIOID47105    -            294   9.7e-08   31.9  41.1   2   3   6.7e-05     0.083   13.3   2.9     1    14   133   146   133   147 0.94 4Fe-4S binding domain
Fer4_3               PF12798.2     15 seq906_BIOID47105    -            294   9.7e-08   31.9  41.1   3   3   3.4e-06    0.0042   17.4   2.5     1    15   160   183   160   183 0.98 4Fe-4S binding domain
Fer4_4               PF12800.2     17 seq906_BIOID47105    -            294   3.1e-07   30.0  31.6   1   2   4.7e-05     0.059   13.6   1.8     3    15    38    50    36    56 0.91 4Fe-4S binding domain
Fer4_4               PF12800.2     17 seq906_BIOID47105    -            294   3.1e-07   30.0  31.6   2   2     1e-07   0.00013   21.9   1.8     1    17   130   146   130   146 0.92 4Fe-4S binding domain
Fer4                 PF00037.22    24 seq906_BIOID47105    -            294   3.1e-07   29.6  37.3   1   1   4.1e-08   5.1e-05   22.5   2.0     5    22   130   147   126   149 0.87 4Fe-4S binding domain
Fimbrial             PF00419.15   145 seq907_BIOID47105    -            223   1.3e-15   57.7   0.0   1   1   1.2e-19   1.6e-15   57.4   0.0     2   145    77   223    76   223 0.86 Fimbrial protein
HTH_AraC             PF00165.18    42 seq908_BIOID47105    -            253   4.5e-19   67.5   0.8   1   2     5e-10   3.4e-06   26.5   0.1     1    40   155   193   155   195 0.95 Bacterial regulatory helix-turn-helix proteins, AraC family
HTH_AraC             PF00165.18    42 seq908_BIOID47105    -            253   4.5e-19   67.5   0.8   2   2   4.7e-14   3.2e-10   39.3   0.0     6    41   208   244   206   245 0.94 Bacterial regulatory helix-turn-helix proteins, AraC family
HTH_18               PF12833.2     81 seq908_BIOID47105    -            253     6e-15   55.0   0.0   1   1   1.8e-18   1.2e-14   54.0   0.0     2    80   169   245   168   246 0.96 Helix-turn-helix domain
ABC_tran             PF00005.22   118 seq909_BIOID47105    -            637     1e-36  125.7   1.1   1   2   2.4e-18   3.3e-15   56.3   0.0     1   118    41   178    41   178 0.87 ABC transporter
ABC_tran             PF00005.22   118 seq909_BIOID47105    -            637     1e-36  125.7   1.1   2   2   2.6e-21   3.6e-18   65.9   0.0     1   118   352   459   352   459 0.92 ABC transporter
ABC_tran_2           PF12848.2     85 seq909_BIOID47105    -            637   6.6e-29   99.4   4.3   1   1   4.8e-32   6.6e-29   99.4   3.0     1    83   217   298   217   302 0.93 ABC transporter
MFS_1                PF07690.11   354 seq910_BIOID47105    -            456   2.9e-46  157.7  60.9   1   2     5e-44   3.4e-40  137.7  28.9     4   353    22   356    19   357 0.80 Major Facilitator Superfamily
MFS_1                PF07690.11   354 seq910_BIOID47105    -            456   2.9e-46  157.7  60.9   2   2   1.8e-12   1.2e-08   34.0   7.8    63   180   281   396   280   428 0.83 Major Facilitator Superfamily
Sugar_tr             PF00083.19   451 seq910_BIOID47105    -            456   5.1e-09   35.0  32.9   1   1   8.5e-13   5.8e-09   34.9  10.6    43   194    47   191    16   200 0.88 Sugar (and other) transporter
DUF830               PF05708.7    158 seq911_BIOID47105    -            233     1e-43  148.9   0.0   1   1     9e-48   1.2e-43  148.6   0.0     2   158    42   218    41   218 0.98 Orthopoxvirus protein of unknown function (DUF830)
SCFA_trans           PF02667.9    453 seq912_BIOID47105    -            440  3.2e-231  767.7  24.5   1   1  2.6e-235  3.5e-231  767.5  17.0     1   453     1   440     1   440 1.00 Short chain fatty acid transporter
SDH_alpha            PF03313.10   283 seq916_BIOID47105    -            454    4e-106  354.0   5.2   1   1  7.6e-110  5.2e-106  353.7   3.6     3   282   184   449   182   450 0.97 Serine dehydratase alpha chain
SDH_beta             PF03315.10   158 seq916_BIOID47105    -            454   6.1e-54  182.2   0.0   1   1   1.5e-57     1e-53  181.5   0.0     1   156     3   157     3   159 0.96 Serine dehydratase beta chain
Thioredoxin_2        PF13098.1    112 seq917_BIOID47105    -            236   1.2e-24   86.5   0.0   1   1   6.1e-28   2.1e-24   85.7   0.0     3   112   104   226   101   226 0.75 Thioredoxin-like domain
DsbC_N               PF10411.4     57 seq917_BIOID47105    -            236   7.5e-17   60.2   0.1   1   1   5.4e-20   1.8e-16   58.9   0.0     1    56    25    77    25    78 0.96 Disulfide bond isomerase protein N-terminus
DUF986               PF06173.7    149 seq918_BIOID47105    -            152   3.7e-65  218.1   6.4   1   1     3e-69   4.1e-65  218.0   4.4     1   148     4   151     4   152 0.99 Protein of unknown function (DUF986)
NusG                 PF02357.14    92 seq919_BIOID47105    -            162   3.6e-22   78.2   0.0   1   1   3.7e-26     5e-22   77.8   0.0     2    91     3    90     2    91 0.92 Transcription termination factor nusG
HxlR                 PF01638.12    91 seq922_BIOID47105    -            126   1.8e-32  110.7   0.1   1   1   2.8e-36   3.8e-32  109.6   0.0     2    89    29   116    28   118 0.97 HxlR-like helix-turn-helix
Cpn60_TCP1           PF00118.19   488 seq924_BIOID47105    -            548  1.2e-126  423.1  10.9   1   1  9.8e-131  1.3e-126  422.9   7.5     1   486    23   523    23   525 0.94 TCP-1/cpn60 chaperonin family
YjgP_YjgQ            PF03739.9    354 seq925_BIOID47105    -            359   7.9e-68  228.6   6.7   1   1   6.8e-72   9.3e-68  228.4   4.7     4   351     1   338     1   341 0.97 Predicted permease YjgP/YjgQ family
MgtC                 PF02308.11   135 seq926_BIOID47105    -            215   7.6e-48  161.6   9.8   1   1   8.2e-52   1.1e-47  161.1   6.8     1   128     9   136     9   143 0.96 MgtC family
MipA                 PF06629.7    226 seq927_BIOID47105    -            246   1.1e-73  247.3   1.8   1   1   8.8e-78   1.2e-73  247.1   1.3     2   226    24   246    23   246 0.99 MltA-interacting protein MipA
YcgR                 PF07317.7    108 seq928_BIOID47105    -            244   1.7e-38  130.5   0.0   1   1   3.7e-42   2.5e-38  130.0   0.0     1   108     7   111     7   111 0.99 Flagellar regulator YcgR
PilZ                 PF07238.9    102 seq928_BIOID47105    -            244   1.9e-17   63.0   0.0   1   1     1e-20   7.1e-17   61.1   0.0     1   102   112   230   112   230 0.94 PilZ domain
DUF2594              PF10769.4     74 seq929_BIOID47105    -             74   1.4e-42  143.4   2.3   1   1   1.1e-46   1.6e-42  143.3   1.6     1    74     1    74     1    74 1.00 Protein of unknown function (DUF2594)
Rick_17kDa_Anti      PF05433.10    42 seq930_BIOID47105    -            155   1.4e-07   30.9  26.2   1   1   1.8e-11   2.5e-07   30.1  18.2     1    42    62   103    62   103 0.96 Glycine zipper 2TM domain
LysR_substrate       PF03466.15   209 seq931_BIOID47105    -            293   3.7e-45  153.5   0.0   1   1   8.4e-49   5.7e-45  152.8   0.0     2   204    85   282    84   284 0.98 LysR substrate binding domain
HTH_1                PF00126.22    60 seq931_BIOID47105    -            293   2.5e-18   65.4   0.9   1   1   6.9e-22   4.7e-18   64.5   0.6     1    60     3    62     3    62 0.97 Bacterial regulatory helix-turn-helix protein, lysR family
TonB_dep_Rec         PF00593.19   276 seq934_BIOID47105    -            746   4.4e-35  121.8  14.1   1   1   6.5e-39   4.4e-35  121.8   9.7     1   275   465   744   465   745 0.93 TonB dependent receptor
Plug                 PF07715.10   108 seq934_BIOID47105    -            746   6.5e-29  100.3   3.1   1   1     1e-32   6.9e-29  100.2   1.1     8   108    49   163    43   163 0.96 TonB-dependent Receptor Plug Domain
NfeD                 PF01957.13   144 seq936_BIOID47105    -            152   1.4e-24   86.7   5.7   1   1   1.2e-28   1.6e-24   86.5   3.9     1   142    12   149    12   151 0.91 NfeD-like C-terminal, partner-binding
Iso_dh               PF00180.15   348 seq937_BIOID47105    -            361   8.9e-87  291.1   0.0   1   1     8e-91   1.1e-86  290.8   0.0     1   347     6   354     6   355 0.93 Isocitrate/isopropylmalate dehydrogenase
OKR_DC_1_C           PF03711.10   137 seq938_BIOID47105    -            236   2.5e-54  182.9   0.0   1   1   7.9e-58   5.4e-54  181.8   0.1     1   135    80   211    80   213 0.98 Orn/Lys/Arg decarboxylase, C-terminal domain
OKR_DC_1             PF01276.15   417 seq938_BIOID47105    -            236   6.6e-19   67.6   0.0   1   1   1.2e-22   8.4e-19   67.2   0.0   364   417     1    55     1    55 0.97 Orn/Lys/Arg decarboxylase, major domain
YihI                 PF04220.7    169 seq939_BIOID47105    -            169   3.4e-56  189.0  15.5   1   1   2.8e-60   3.9e-56  188.9  10.8     3   167     5   165     2   167 0.94 Der GTPase activator (YihI)
Flavin_Reduct        PF01613.13   154 seq940_BIOID47105    -            164   2.9e-31  108.2   0.2   1   1   2.4e-35   3.3e-31  108.1   0.1     1   153    13   159    13   160 0.94 Flavin reductase like domain
DUF606               PF04657.8    138 seq941_BIOID47105    -            149   1.4e-21   76.8  22.4   1   1   1.2e-25   1.6e-21   76.6  15.5     2   138     6   143     5   143 0.95 Protein of unknown function, DUF606
NicO                 PF03824.11   282 seq942_BIOID47105    -            278   2.5e-60  204.0  22.0   1   1   6.2e-64   2.8e-60  203.9  15.2     1   279    13   277    13   278 0.95 High-affinity nickel-transport protein
DUF2910              PF11139.3    214 seq942_BIOID47105    -            278   5.3e-08   32.1   0.1   1   1   2.2e-11     1e-07   31.1   0.1    34   213    53   274    21   275 0.88 Protein of unknown function (DUF2910)
DsbD_2               PF13386.1    199 seq942_BIOID47105    -            278   1.2e-07   31.5  18.7   1   1   1.2e-10   5.5e-07   29.4   2.0   105   186   160   245   144   263 0.87 Family description
Pept_tRNA_hydro      PF01195.14   184 seq944_BIOID47105    -            194   5.3e-64  214.9   0.0   1   1   4.3e-68   5.9e-64  214.8   0.0     1   184     5   189     5   189 0.99 Peptidyl-tRNA hydrolase
EAL                  PF00563.15   236 seq945_BIOID47105    -            651   3.4e-54  183.6   0.8   1   1   6.4e-57   2.9e-53  180.6   0.0     3   236   404   637   402   637 0.91 EAL domain
GGDEF                PF00990.16   161 seq945_BIOID47105    -            651   1.8e-11   43.7   0.0   1   1     2e-14   9.1e-11   41.4   0.0     6   161   236   383   231   383 0.94 GGDEF domain
HAMP                 PF00672.20    70 seq945_BIOID47105    -            651   5.2e-11   42.4   0.2   1   1   1.1e-14   5.2e-11   42.4   0.1     3    69   151   221   149   222 0.84 HAMP domain
Kinase-PPPase        PF03618.9    255 seq948_BIOID47105    -            277   3.4e-82  275.6   0.0   1   1   2.8e-86   3.9e-82  275.4   0.0     1   255     9   267     9   267 0.97 Kinase/pyrophosphorylase
Band_7               PF01145.20   179 seq949_BIOID47105    -            334   1.4e-37  129.2   0.7   1   1   1.5e-41   2.1e-37  128.6   0.5     2   178    22   243    21   245 0.97 SPFH domain / Band 7 family
OmpA                 PF00691.15    97 seq951_BIOID47105    -            262   5.6e-15   55.4   0.1   1   1   1.6e-18   2.2e-14   53.5   0.0     1    94   121   215   121   218 0.83 OmpA family
ABC_tran             PF00005.22   118 seq952_BIOID47105    -            573   5.1e-24   84.7   0.0   1   1   3.7e-27   1.7e-23   83.1   0.0     1   117   380   502   380   503 0.91 ABC transporter
ABC_membrane         PF00664.18   275 seq952_BIOID47105    -            573     2e-07   30.6  11.6   1   1   2.3e-10     1e-06   28.2   8.1    65   271    84   289    17   292 0.80 ABC transporter transmembrane region
DoxX                 PF07681.7     85 seq953_BIOID47105    -            155   9.8e-17   61.0  14.4   1   1   2.5e-20   1.7e-16   60.2  10.0     1    85    31   113    31   113 0.98 DoxX
SURF4                PF02077.10   267 seq953_BIOID47105    -            155   4.6e-08   32.6   5.5   1   1   2.9e-11     2e-07   30.5   3.8   154   262    30   154    23   155 0.74 SURF4 family
Histidinol_dh        PF00815.15   413 seq954_BIOID47105    -            434  7.5e-181  601.1   1.0   1   1  6.3e-185  8.7e-181  600.9   0.7     2   413    18   428    17   428 0.99 Histidinol dehydrogenase
Pili_assembly_N      PF00345.15   122 seq955_BIOID47105    -            241   1.1e-40  138.0   0.1   1   1   2.7e-44   1.9e-40  137.3   0.0     1   121    37   156    37   157 0.91 Gram-negative pili assembly chaperone, N-terminal domain
Pili_assembly_C      PF02753.12    68 seq955_BIOID47105    -            241   9.5e-17   60.4   0.3   1   1   8.1e-20   5.6e-16   58.0   0.1     1    65   176   234   176   237 0.95 Gram-negative pili assembly chaperone, C-terminal domain
GNVR                 PF13807.1     82 seq957_BIOID47105    -            222   2.1e-12   46.4   0.1   1   1   3.1e-16   4.3e-12   45.5   0.0     3    82   137   212   135   212 0.96 G-rich domain on putative tyrosine kinase
PALP                 PF00291.20   307 seq959_BIOID47105    -            323   1.3e-63  214.9   0.3   1   1   1.1e-67   1.5e-63  214.7   0.2     3   306    10   300     8   301 0.87 Pyridoxal-phosphate dependent enzyme
Toluene_X            PF03349.11   427 seq960_BIOID47105    -            448  1.9e-147  490.9  17.5   1   1  1.6e-151  2.2e-147  490.7  12.1     2   427    19   448    18   448 0.98 Outer membrane protein transport protein (OMPP1/FadL/TodX)
Cytochrom_B_N        PF00033.14   188 seq961_BIOID47105    -            217   1.4e-20   73.3  19.2   1   1   2.5e-24   1.7e-20   73.0  13.3     4   188    10   186     7   186 0.92 Cytochrome b(N-terminal)/b6/petB
Ni_hydr_CYTB         PF01292.15   182 seq961_BIOID47105    -            217   1.4e-18   66.8  17.8   1   1   2.5e-22   1.7e-18   66.5  12.3     5   182    13   186     9   186 0.89 Prokaryotic cytochrome b561
Abhydrolase_5        PF12695.2    142 seq962_BIOID47105    -            306   1.7e-16   60.1   0.0   1   1   8.9e-20     3e-16   59.3   0.0     2   142    37   282    36   282 0.85 Alpha/beta hydrolase family
Abhydrolase_6        PF12697.2    228 seq962_BIOID47105    -            306   6.5e-13   48.9   0.0   1   1   2.3e-16   7.9e-13   48.7   0.0     1   227    37   293    37   294 0.65 Alpha/beta hydrolase family
DLH                  PF01738.13   218 seq962_BIOID47105    -            306     5e-07   29.1   0.1   1   1   3.1e-10   1.1e-06   28.0   0.1    10   124    30   135    19   140 0.83 Dienelactone hydrolase family
Peptidase_S9         PF00326.16   213 seq962_BIOID47105    -            306   8.7e-06   24.9   0.5   1   1   4.7e-09   1.6e-05   24.1   0.1     8    85    56   131    49   146 0.88 Prolyl oligopeptidase family
EamA                 PF00892.15   126 seq963_BIOID47105    -            105   6.1e-13   48.8   5.8   1   1   4.8e-17   6.5e-13   48.7   4.0    42   123     7    88     1    91 0.92 EamA-like transporter family
Nitrate_red_del      PF02613.10   136 seq965_BIOID47105    -            207   4.1e-31  107.4   1.1   1   1   4.2e-35   5.8e-31  107.0   0.7     7   134    44   167    22   169 0.93 Nitrate reductase delta subunit
DHH                  PF01368.15   137 seq967_BIOID47105    -            577   3.5e-19   68.7   0.0   1   1   7.5e-23   5.1e-19   68.1   0.0     3   137    69   234    67   234 0.88 DHH family
DHHA1                PF02272.14    68 seq967_BIOID47105    -            577     3e-15   55.5   0.0   1   1   8.7e-19   5.9e-15   54.6   0.0     1    66   382   449   382   451 0.94 DHHA1 domain
Lact-deh-memb        PF09330.6    291 seq968_BIOID47105    -            582  1.2e-153  510.4   1.9   1   1  1.8e-157  1.2e-153  510.4   1.3     1   291   289   578   289   578 1.00 D-lactate dehydrogenase, membrane binding
FAD_binding_4        PF01565.18   139 seq968_BIOID47105    -            582   1.9e-08   33.7   0.0   1   1   4.6e-12   3.1e-08   33.0   0.0     2   115    58   177    57   197 0.85 FAD binding domain
GalKase_gal_bdg      PF10509.4     52 seq971_BIOID47105    -            382   2.5e-23   80.9   0.1   1   1   9.8e-27   4.5e-23   80.1   0.1     2    52     9    59     8    59 0.96 Galactokinase galactose-binding signature
GHMP_kinases_N       PF00288.21    67 seq971_BIOID47105    -            382   2.7e-14   52.8   0.2   1   1   1.1e-17     5e-14   52.0   0.2     2    66   115   181   114   182 0.94 GHMP kinases N terminal domain
GHMP_kinases_C       PF08544.8     85 seq971_BIOID47105    -            382   2.4e-13   49.9   0.1   1   1   1.4e-16   6.3e-13   48.6   0.1     2    84   279   361   278   362 0.93 GHMP kinases C terminal
Xan_ur_permease      PF00860.15   389 seq974_BIOID47105    -            442  3.8e-104  348.1  54.4   1   1  2.8e-108  3.8e-104  348.1  37.7     2   386    31   401    30   404 0.97 Permease family
DUF204               PF02659.10    67 seq976_BIOID47105    -            206   9.1e-39  131.3  23.3   1   2   1.2e-24   1.7e-20   72.7   1.6     1    67    31    99    31    99 0.98 Domain of unknown function DUF
DUF204               PF02659.10    67 seq976_BIOID47105    -            206   9.1e-39  131.3  23.3   2   2   5.6e-22   7.6e-18   64.2   9.2     1    67   133   196   133   196 0.99 Domain of unknown function DUF
PLDc_2               PF13091.1    126 seq979_BIOID47105    -            486   1.1e-32  112.3   0.0   1   2   5.6e-15   2.5e-11   43.2   0.0     1    94   134   242   134   255 0.90 PLD-like domain
PLDc_2               PF13091.1    126 seq979_BIOID47105    -            486   1.1e-32  112.3   0.0   2   2   3.1e-22   1.4e-18   66.7   0.0     7   113   332   445   326   456 0.88 PLD-like domain
PLDc                 PF00614.17    28 seq979_BIOID47105    -            486   2.2e-15   55.7   0.0   1   2   2.5e-10   1.1e-06   28.0   0.0     2    28   220   246   219   246 0.93 Phospholipase D Active site motif
PLDc                 PF00614.17    28 seq979_BIOID47105    -            486   2.2e-15   55.7   0.0   2   2   1.5e-09   6.9e-06   25.5   0.0     2    28   400   426   399   426 0.95 Phospholipase D Active site motif
PLDc_N               PF13396.1     46 seq979_BIOID47105    -            486   8.2e-06   25.2   6.4   1   1   4.3e-09   1.9e-05   24.0   4.4     2    44    17    59    16    60 0.89 Phospholipase_D-nuclease N-terminal
FTSW_RODA_SPOVE      PF01098.14   359 seq980_BIOID47105    -            370  3.9e-124  413.9  28.7   1   1  3.4e-128  4.7e-124  413.6  19.9     3   358    20   364    17   365 0.96 Cell cycle protein
Response_reg         PF00072.19   112 seq981_BIOID47105    -            215     2e-26   92.0   0.1   1   1   4.4e-30     3e-26   91.5   0.1     1   111    11   122    11   123 0.98 Response regulator receiver domain
GerE                 PF00196.14    58 seq981_BIOID47105    -            215   6.8e-24   82.8   0.1   1   1   1.7e-27   1.2e-23   82.1   0.1     3    58   154   209   152   209 0.97 Bacterial regulatory proteins, luxR family
ABC_tran             PF00005.22   118 seq983_BIOID47105    -            275   1.3e-25   89.9   0.0   1   1   3.3e-29   2.3e-25   89.1   0.0     1   118    75   203    75   203 0.91 ABC transporter
AAA_21               PF13304.1    303 seq983_BIOID47105    -            275   1.5e-14   54.5   0.4   1   1     1e-12   6.9e-09   35.9   0.0   233   297   171   232   146   236 0.85 AAA domain
Radical_SAM          PF04055.16   166 seq986_BIOID47105    -            457   3.7e-15   56.3   0.0   1   1     8e-19   5.4e-15   55.8   0.0     2   164    57   227    56   229 0.79 Radical SAM superfamily
HemN_C               PF06969.11    66 seq986_BIOID47105    -            457     4e-12   45.8   0.3   1   1   2.7e-15   1.8e-11   43.7   0.0     1    66   363   431   363   431 0.94 HemN C-terminal domain
AA_permease_2        PF13520.1    426 seq987_BIOID47105    -            398   3.1e-50  170.8  44.8   1   1   5.5e-54   3.8e-50  170.5  31.1     2   375    10   377     9   386 0.93 Amino acid permease
AA_permease          PF00324.16   479 seq987_BIOID47105    -            398   3.2e-21   75.1  39.9   1   1   5.9e-25   4.1e-21   74.7  27.7     5   393    17   377    12   395 0.87 Amino acid permease
YchF-GTPase_C        PF06071.8     84 seq988_BIOID47105    -            363   4.7e-41  138.3   0.6   1   1   1.8e-44     8e-41  137.6   0.4     1    84   279   362   279   362 0.99 Protein of unknown function (DUF933)
MMR_HSR1             PF01926.18   114 seq988_BIOID47105    -            363   9.2e-19   67.4   0.0   1   1     5e-22   2.3e-18   66.1   0.0     1    89     4   109     4   208 0.81 50S ribosome-binding GTPase
FeoB_N               PF02421.13   189 seq988_BIOID47105    -            363   8.1e-09   34.8   0.0   1   1   8.5e-12   3.9e-08   32.6   0.0     2    43     4    45     3    53 0.91 Ferrous iron transport protein B
YjgP_YjgQ            PF03739.9    354 seq990_BIOID47105    -            361     9e-69  231.7   5.4   1   1   7.7e-73     1e-68  231.5   3.7     1   354    10   359    10   359 0.98 Predicted permease YjgP/YjgQ family
Thiolase_N           PF00108.18   264 seq993_BIOID47105    -            394  2.1e-108  361.1   7.5   1   1    4e-112  2.7e-108  360.8   5.2     1   264     1   263     1   263 0.99 Thiolase, N-terminal domain
Thiolase_C           PF02803.13   123 seq993_BIOID47105    -            394   8.9e-54  180.0   1.4   1   1   1.3e-57   8.9e-54  180.0   1.0     1   123   270   392   270   392 0.99 Thiolase, C-terminal domain
DAHP_synth_1         PF00793.15   272 seq995_BIOID47105    -            389  1.1e-102  342.2   0.0   1   1    1e-106  1.4e-102  341.9   0.0     8   270    80   377    65   379 0.97 DAHP synthetase I family
Ferritin             PF00210.19   142 seq997_BIOID47105    -            167   2.7e-18   66.0   0.1   1   1   2.3e-22   3.1e-18   65.7   0.1     2   136    31   166    30   167 0.94 Ferritin-like domain
DUF1656              PF07869.7     58 seq1000_BIOID47105   -             78   3.3e-18   65.1   9.6   1   1   2.4e-22   3.3e-18   65.1   6.7     3    57    16    70    14    72 0.95 Protein of unknown function (DUF1656)
IMS                  PF00817.15   148 seq1001_BIOID47105   -            351     9e-48  161.7   0.0   1   1   3.2e-51   1.4e-47  161.0   0.0     1   148     7   154     7   154 0.98 impB/mucB/samB family
IMS_C                PF11799.3    137 seq1001_BIOID47105   -            351   2.1e-09   37.7   0.1   1   1   8.2e-13   3.7e-09   36.9   0.0     3    99   211   309   210   327 0.85 impB/mucB/samB family C-terminal
IMS_HHH              PF11798.3     32 seq1001_BIOID47105   -            351   1.3e-08   34.2   0.0   1   1   7.1e-12   3.2e-08   33.0   0.0     1    32   166   197   166   197 0.96 IMS family HHH motif
Usher                PF00577.15   552 seq1002_BIOID47105   -            659  2.4e-169  564.4  20.6   1   1  4.4e-173    3e-169  564.1  14.3     1   422   208   657   208   659 0.99 Type VII secretion system (T7SS), usher protein
PapC_N               PF13954.1    146 seq1002_BIOID47105   -            659   1.7e-47  160.5   0.0   1   1   6.5e-51   4.4e-47  159.1   0.0     2   146    48   194    47   194 0.98 PapC N-terminal domain
FCD                  PF07729.7    125 seq1007_BIOID47105   -            258   3.1e-23   82.3   2.7   1   1   4.6e-27   3.1e-23   82.3   1.9     1   124   100   223   100   224 0.90 FCD domain
GntR                 PF00392.16    64 seq1007_BIOID47105   -            258   2.1e-22   78.2   0.4   1   1   6.1e-26   4.2e-22   77.2   0.3     1    64     8    71     8    71 0.98 Bacterial regulatory proteins, gntR family
Epimerase            PF01370.16   236 seq1009_BIOID47105   -            326   7.2e-50  169.5   0.0   1   1   3.3e-53   9.1e-50  169.1   0.0     1   236     2   236     2   236 0.92 NAD dependent epimerase/dehydratase family
3Beta_HSD            PF01073.14   280 seq1009_BIOID47105   -            326   1.9e-12   46.3   0.0   1   1   9.9e-16   2.7e-12   45.8   0.0     1   223     3   219     3   224 0.79 3-beta hydroxysteroid dehydrogenase/isomerase family
RmlD_sub_bind        PF04321.12   287 seq1009_BIOID47105   -            326   8.4e-10   37.8   0.0   1   1   9.2e-13   2.5e-09   36.3   0.0     3   155     2   174     1   264 0.79 RmlD substrate binding domain
NAD_binding_4        PF07993.7    249 seq1009_BIOID47105   -            326   2.1e-07   30.0   0.0   1   1   4.1e-08   0.00011   21.0   0.0    86   210    67   184    47   220 0.84 Male sterility protein
Beta-lactamase       PF00144.19   330 seq1010_BIOID47105   -            385   1.2e-64  218.3   1.5   1   1   1.1e-68   1.5e-64  217.9   1.0    11   314    45   357    32   370 0.87 Beta-lactamase
Voltage_CLC          PF00654.15   355 seq1011_BIOID47105   -            438   1.1e-72  244.9  33.6   1   1   7.9e-77   1.1e-72  244.9  23.3     5   354    83   422    79   423 0.91 Voltage gated chloride channel
DUF2065              PF09838.4     57 seq1012_BIOID47105   -             65   9.4e-23   79.5   3.3   1   1   7.6e-27     1e-22   79.4   2.3     1    57     5    61     5    61 0.98 Uncharacterized protein conserved in bacteria (DUF2065)
HlyD_2               PF12700.2    328 seq1013_BIOID47105   -            464   2.8e-26   92.3   1.8   1   1     1e-29   3.6e-26   91.9   1.2     9   328   123   425   115   425 0.82 HlyD family secretion protein
HlyD                 PF00529.15   306 seq1013_BIOID47105   -            464   2.1e-22   79.6  16.4   1   1   8.1e-26   2.8e-22   79.3  11.2     1   241   135   360   135   425 0.85 HlyD family secretion protein
HlyD_3               PF13437.1    105 seq1013_BIOID47105   -            464   9.1e-17   61.2   4.0   1   1   1.5e-14   5.2e-11   42.6   0.6     1   101   246   351   246   356 0.93 HlyD family secretion protein
Biotin_lipoyl_2      PF13533.1     50 seq1013_BIOID47105   -            464   7.4e-14   51.0   6.2   1   1   2.4e-16   8.4e-13   47.6   0.2     2    50   136   184   135   184 0.97 Biotin-lipoyl like
Asp_Glu_race         PF01177.17   217 seq1014_BIOID47105   -            285   6.4e-30  104.5   0.1   1   1   6.1e-34   8.3e-30  104.2   0.1     2   215    25   234    24   236 0.85 Asp/Glu/Hydantoin racemase
Fimbrial             PF00419.15   145 seq1016_BIOID47105   -            189   7.3e-22   78.0   5.2   1   1   6.5e-26   8.9e-22   77.7   3.6     1   145    28   189    28   189 0.92 Fimbrial protein
HlyD                 PF00529.15   306 seq1017_BIOID47105   -            285   2.2e-46  158.4   6.4   1   2   1.4e-22   3.8e-19   69.0   1.7     1    78    43   120    43   128 0.92 HlyD family secretion protein
HlyD                 PF00529.15   306 seq1017_BIOID47105   -            285   2.2e-46  158.4   6.4   2   2     1e-29   2.8e-26   92.4   0.2   139   302   127   278   116   282 0.91 HlyD family secretion protein
HlyD_2               PF12700.2    328 seq1017_BIOID47105   -            285     1e-21   77.3   0.3   1   1   5.1e-25   1.4e-21   76.9   0.2    15   239    38   229    31   242 0.86 HlyD family secretion protein
HlyD_3               PF13437.1    105 seq1017_BIOID47105   -            285   9.2e-19   67.6   0.1   1   1   2.1e-15   5.7e-12   45.7   0.0     1    82   153   232   153   248 0.90 HlyD family secretion protein
Biotin_lipoyl_2      PF13533.1     50 seq1017_BIOID47105   -            285     4e-18   64.7   2.2   1   1   1.9e-18   5.1e-15   54.7   0.7     1    50    43    92    43   103 0.89 Biotin-lipoyl like
Peptidase_S66        PF02016.10   285 seq1018_BIOID47105   -            304   3.6e-77  259.0   0.0   1   1     3e-81   4.1e-77  258.8   0.0     3   285     6   286     4   286 0.92 LD-carboxypeptidase
BCCT                 PF02028.12   485 seq1019_BIOID47105   -            476  4.8e-125  417.4  33.3   1   1  3.9e-129  5.4e-125  417.2  23.1    51   485     2   439     1   439 0.98 BCCT family transporter
Aldedh               PF00171.17   462 seq1024_BIOID47105   -            681   8.1e-59  199.0   0.2   1   1   1.4e-62   9.8e-59  198.7   0.2    30   461    40   498    12   499 0.82 Aldehyde dehydrogenase family
MaoC_dehydratas      PF01575.14   123 seq1024_BIOID47105   -            681   7.6e-30  102.7   0.0   1   1   2.5e-33   1.7e-29  101.5   0.0     7   119   537   648   532   652 0.92 MaoC like domain
Sigma54_activat      PF00158.21   168 seq1027_BIOID47105   -            325   1.2e-62  210.2   0.0   1   1   3.8e-66   1.7e-62  209.6   0.0     2   163     9   170     8   175 0.98 Sigma-54 interaction domain
AAA_5                PF07728.9    139 seq1027_BIOID47105   -            325   1.2e-07   31.4   0.0   1   1   4.9e-11   2.2e-07   30.5   0.0     1   122    31   149    31   169 0.82 AAA domain (dynein-related subfamily)
PTR2                 PF00854.16   373 seq1029_BIOID47105   -            493   1.5e-73  247.6  15.9   1   1   2.8e-77   1.9e-73  247.2  11.0     2   371    77   424    76   426 0.97 POT family
MFS_1                PF07690.11   354 seq1029_BIOID47105   -            493   2.7e-16   59.1  45.5   1   1     2e-19   1.4e-15   56.8  29.8     9   347    22   423    14   431 0.73 Major Facilitator Superfamily
Thiolase_N           PF00108.18   264 seq1030_BIOID47105   -            393  6.4e-110  366.1   1.9   1   1  1.8e-113    8e-110  365.8   1.3     1   263     1   261     1   262 0.99 Thiolase, N-terminal domain
Thiolase_C           PF02803.13   123 seq1030_BIOID47105   -            393   1.7e-52  175.9   0.3   1   1   7.6e-56   3.5e-52  174.8   0.2     2   123   270   391   269   391 0.98 Thiolase, C-terminal domain
ketoacyl-synt        PF00109.21   255 seq1030_BIOID47105   -            393   2.5e-06   27.0   2.3   1   1   6.2e-10   2.8e-06   26.8   0.3   170   209    81   120    79   136 0.87 Beta-ketoacyl synthase, N-terminal domain
PseudoU_synth_2      PF00849.17   164 seq1031_BIOID47105   -            290   5.7e-16   58.6   0.1   1   1   3.6e-18   2.5e-14   53.3   0.1     2   164    69   195    68   195 0.85 RNA pseudouridylate synthase
S4                   PF01479.20    48 seq1031_BIOID47105   -            290   2.7e-14   52.2   1.5   1   1   1.1e-17   7.6e-14   50.7   0.0     1    48     7    52     7    52 0.98 S4 domain
DNA_III_psi          PF03603.8    128 seq1032_BIOID47105   -            137   1.4e-45  154.1   0.1   1   1   1.2e-49   1.6e-45  153.9   0.1     1   128     1   128     1   128 0.99 DNA polymerase III psi subunit
Abhydrolase_1        PF00561.15   230 seq1034_BIOID47105   -            341   1.3e-24   86.8   0.0   1   1   9.3e-28   4.2e-24   85.2   0.0     4   218   105   313   102   316 0.95 alpha/beta hydrolase fold
Abhydrolase_6        PF12697.2    228 seq1034_BIOID47105   -            341   2.5e-15   56.8   0.6   1   1   7.7e-19   3.5e-15   56.4   0.4     1   219    75   313    75   321 0.69 Alpha/beta hydrolase family
Abhydrolase_5        PF12695.2    142 seq1034_BIOID47105   -            341   6.3e-11   42.1   0.2   1   1   4.4e-14     2e-10   40.4   0.1     2   141    75   309    74   310 0.66 Alpha/beta hydrolase family
Adenylsucc_synt      PF00709.16   421 seq1035_BIOID47105   -            432  3.4e-177  589.2   0.0   1   1  2.8e-181  3.9e-177  588.9   0.0     2   420     5   424     4   425 0.99 Adenylosuccinate synthetase
Aminotran_1_2        PF00155.16   363 seq1036_BIOID47105   -            356   3.8e-68  229.9   0.0   1   1   3.3e-72   4.5e-68  229.7   0.0    31   363    46   351    30   351 0.94 Aminotransferase class I and II
DUF4156              PF13698.1     93 seq1038_BIOID47105   -            128   1.5e-31  108.0   0.1   1   1   1.4e-35   1.9e-31  107.6   0.0     2    93    34   126    33   126 0.98 Domain of unknown function (DUF4156)
SBP_bac_3            PF00497.15   225 seq1039_BIOID47105   -            243   5.9e-68  228.3   0.8   1   1   4.9e-72   6.7e-68  228.1   0.6     1   224    23   242    23   243 0.96 Bacterial extracellular solute-binding proteins, family 3
AFG1_ATPase          PF03969.11   362 seq1040_BIOID47105   -            254  2.1e-109  365.5   0.0   1   1  1.8e-113  2.4e-109  365.3   0.0     2   240     5   249     4   253 0.98 AFG1-like ATPase
VWA_CoxE             PF05762.9    222 seq1041_BIOID47105   -            378   2.8e-66  222.7   0.1   1   1   8.6e-70   3.9e-66  222.2   0.1     1   222   151   372   151   372 0.98 VWA domain containing CoxE-like protein
VWA_2                PF13519.1    172 seq1041_BIOID47105   -            378   2.2e-09   37.5   0.4   1   1   3.6e-12   1.6e-08   34.7   0.2     2   140   217   342   216   375 0.80 von Willebrand factor type A domain
VWA                  PF00092.23   179 seq1041_BIOID47105   -            378     4e-06   26.5   1.1   1   1   6.9e-09   3.2e-05   23.6   0.7     2   142   217   336   216   359 0.73 von Willebrand factor type A domain
Peptidase_M14        PF00246.19   279 seq1044_BIOID47105   -            242   9.4e-17   61.3   0.0   1   1   3.5e-20   1.6e-16   60.6   0.0    45   177    38   158    16   192 0.82 Zinc carboxypeptidase
DUF2817              PF10994.3    341 seq1044_BIOID47105   -            242   5.2e-06   25.6   0.0   1   1   1.5e-09   6.6e-06   25.3   0.0    55   122    43   105    29   151 0.67 Protein of unknown function (DUF2817)
MFS_1                PF07690.11   354 seq1045_BIOID47105   -            444   5.9e-53  179.7  48.9   1   1   1.4e-50   9.8e-47  159.2  26.8     1   318    23   366    23   369 0.80 Major Facilitator Superfamily
Sugar_tr             PF00083.19   451 seq1045_BIOID47105   -            444   9.4e-08   30.9  37.5   1   1     4e-11   2.7e-07   29.4  26.1    16   437    19   434     9   441 0.75 Sugar (and other) transporter
Aldose_epim          PF01263.15   301 seq1048_BIOID47105   -            346   3.1e-92  308.8   0.0   1   1   2.5e-96   3.4e-92  308.6   0.0     2   301    17   342    16   342 0.99 Aldose 1-epimerase
ApbA_C               PF08546.6    125 seq1050_BIOID47105   -            303   1.4e-39  134.7   0.2   1   1   3.1e-43   2.1e-39  134.1   0.2     1   125   168   289   168   289 0.97 Ketopantoate reductase PanE/ApbA C terminal
ApbA                 PF02558.11   151 seq1050_BIOID47105   -            303     1e-28   99.5   0.1   1   1   2.4e-32   1.6e-28   98.9   0.1     1   150     3   143     3   144 0.88 Ketopantoate reductase PanE/ApbA
SPOR                 PF05036.8     76 seq1051_BIOID47105   -            362   4.8e-17   61.7   2.1   1   1   1.7e-20   1.1e-16   60.5   1.5     1    75   287   359   287   360 0.92 Sporulation related domain
DPBB_1               PF03330.13    78 seq1051_BIOID47105   -            362   2.3e-15   56.2   0.0   1   1     7e-19   4.8e-15   55.2   0.0     2    76    79   166    78   167 0.86 Rare lipoprotein A (RlpA)-like double-psi beta-barrel
HisKA_3              PF07730.8     68 seq1054_BIOID47105   -            598   5.9e-19   68.0   0.9   1   1   1.7e-22   5.9e-19   68.0   0.6     1    64   390   453   390   457 0.97 Histidine kinase
PilJ                 PF13675.1    112 seq1054_BIOID47105   -            598   7.2e-19   68.0  14.0   1   1     3e-22     1e-18   67.5   1.3     2   108    34   131    33   135 0.91 Type IV pili methyl-accepting chemotaxis transducer N-term
HATPase_c            PF02518.21   111 seq1054_BIOID47105   -            598   1.7e-15   56.6   0.1   1   1   1.2e-18   4.1e-15   55.3   0.1     4   108   497   583   494   586 0.92 Histidine kinase-, DNA gyrase B-, and HSP90-like ATPase
HAMP                 PF00672.20    70 seq1054_BIOID47105   -            598   2.8e-11   43.3   3.2   1   1   8.1e-15   2.8e-11   43.3   2.2     4    69   159   224   158   225 0.93 HAMP domain
Acetyltransf_1       PF00583.19    83 seq1055_BIOID47105   -            148   2.5e-20   72.1   0.0   1   1   2.4e-23   3.6e-20   71.6   0.0     4    82    48   120    45   121 0.92 Acetyltransferase (GNAT) family
Acetyltransf_10      PF13673.1    117 seq1055_BIOID47105   -            148   3.5e-13   49.5   0.1   1   1   3.1e-16   4.7e-13   49.1   0.1    24   117    20   120     9   120 0.85 Acetyltransferase (GNAT) domain
FR47                 PF08445.5     86 seq1055_BIOID47105   -            148   1.4e-12   47.0   0.1   1   1   1.2e-15   1.9e-12   46.6   0.0    17    81    59   124    42   130 0.82 FR47-like protein
Acetyltransf_7       PF13508.1     79 seq1055_BIOID47105   -            148   3.5e-12   46.1   0.0   1   1   3.1e-15   4.8e-12   45.7   0.0     8    78    45   121    38   122 0.86 Acetyltransferase (GNAT) domain
Acetyltransf_4       PF13420.1    155 seq1055_BIOID47105   -            148     1e-08   35.1   0.0   1   1   7.9e-12   1.2e-08   34.9   0.0    30   148    21   134     6   141 0.82 Acetyltransferase (GNAT) domain
Acetyltransf_8       PF13523.1    152 seq1055_BIOID47105   -            148     9e-08   32.0   0.0   1   1   4.2e-10   6.4e-07   29.2   0.0    76   138    62   122     4   127 0.85 Acetyltransferase (GNAT) domain
Acetyltransf_3       PF13302.1    142 seq1055_BIOID47105   -            148   3.4e-07   30.5   0.1   1   1   6.6e-10     1e-06   29.0   0.1    67   142    49   121     3   121 0.74 Acetyltransferase (GNAT) domain
Acetyltransf_9       PF13527.1    128 seq1055_BIOID47105   -            148   4.7e-07   29.6   0.0   1   1   5.2e-10   7.9e-07   28.8   0.0    74   127    64   122    38   123 0.90 Acetyltransferase (GNAT) domain
Acetyltransf_6       PF13480.1    142 seq1055_BIOID47105   -            148   4.3e-05   23.3   0.0   1   1   3.6e-08   5.5e-05   23.0   0.0    73   131    42   100    14   107 0.90 Acetyltransferase (GNAT) domain
Fimbrial             PF00419.15   145 seq1056_BIOID47105   -            201   2.3e-17   63.4  11.5   1   1     2e-21   2.8e-17   63.1   8.0     6   145    40   201    33   201 0.76 Fimbrial protein
FMN_dh               PF01070.13   357 seq1058_BIOID47105   -            396  3.2e-125  417.5   0.0   1   1  1.3e-128  4.4e-125  417.1   0.0     1   355    13   375    13   377 0.96 FMN-dependent dehydrogenase
NMO                  PF03060.10   330 seq1058_BIOID47105   -            396   2.7e-05   23.3   2.7   1   1   1.1e-08   3.9e-05   22.8   1.9   138   225   248   335   244   373 0.87 Nitronate monooxygenase
SBP_bac_3            PF00497.15   225 seq1061_BIOID47105   -            248   3.1e-71  239.1   2.2   1   1   2.6e-75   3.5e-71  238.9   1.5     1   224    27   244    27   245 0.97 Bacterial extracellular solute-binding proteins, family 3
Leu_Phe_trans        PF03588.9    173 seq1063_BIOID47105   -            234   5.7e-75  250.1   0.0   1   1   4.9e-79   6.7e-75  249.8   0.0     2   173    35   204    34   204 0.99 Leucyl/phenylalanyl-tRNA protein transferase
PEP-utilizers_C      PF02896.13   294 seq1064_BIOID47105   -            575    2e-124  414.1   0.2   1   1  5.9e-128  2.7e-124  413.7   0.1     1   293   250   541   250   542 0.99 PEP-utilising enzyme, TIM barrel domain
PEP-utilisers_N      PF05524.8    123 seq1064_BIOID47105   -            575   1.9e-31  108.3   5.0   1   1   4.2e-35   1.9e-31  108.3   3.5     2   123     3   127     2   127 0.96 PEP-utilising enzyme, N-terminal
PEP-utilizers        PF00391.18    81 seq1064_BIOID47105   -            575     7e-25   86.2   0.2   1   1   4.5e-28   2.1e-24   84.7   0.1     9    80   152   224   147   225 0.93 PEP-utilising enzyme, mobile domain
DUF440               PF04269.7    103 seq1068_BIOID47105   -            109   2.9e-46  155.6   1.8   1   1   2.3e-50   3.2e-46  155.4   1.3     2   103     7   109     3   109 0.98 Protein of unknown function, DUF440
FUSC                 PF04632.7    650 seq1070_BIOID47105   -            670  7.8e-163  543.2  46.7   1   1  1.3e-166  8.8e-163  543.0  32.4     1   649    20   662    20   663 0.97 Fusaric acid resistance protein family
FUSC_2               PF13515.1    128 seq1070_BIOID47105   -            670   3.5e-16   59.1  13.1   1   1   5.2e-20   3.5e-16   59.1   9.1     1   125    33   163    31   166 0.86 Fusaric acid resistance protein-like
MFS_1                PF07690.11   354 seq1071_BIOID47105   -            396   3.6e-34  117.9  59.3   1   1   2.6e-38   3.6e-34  117.9  41.1     2   353    19   349    18   350 0.89 Major Facilitator Superfamily
PhdYeFM_antitox      PF02604.14    75 seq1072_BIOID47105   -             97   1.5e-09   37.1   0.1   1   1     2e-13   2.8e-09   36.3   0.1     2    73     8    74     7    79 0.90 Antitoxin Phd_YefM, type II toxin-antitoxin system
UxaC                 PF02614.9    469 seq1075_BIOID47105   -            491  4.7e-227  754.0   0.2   1   1  3.9e-231  5.3e-227  753.8   0.1     1   467    22   489    22   491 0.99 Glucuronate isomerase
PhdYeFM_antitox      PF02604.14    75 seq1076_BIOID47105   -             83   2.7e-08   33.1   0.0   1   1   2.3e-12   3.1e-08   32.9   0.0     3    67    10    72     8    80 0.90 Antitoxin Phd_YefM, type II toxin-antitoxin system
Glyco_transf_9       PF01075.12   247 seq1078_BIOID47105   -            348   2.7e-89  298.5   0.0   1   1   2.3e-93   3.1e-89  298.3   0.0     1   247    69   324    69   324 0.98 Glycosyltransferase family 9 (heptosyltransferase)
SDF                  PF00375.13   390 seq1079_BIOID47105   -            428  1.3e-114  382.9  40.9   1   1    1e-118  1.4e-114  382.7  28.3     1   390     9   401     9   401 0.97 Sodium:dicarboxylate symporter family
ACPS                 PF01648.15   113 seq1080_BIOID47105   -            256   4.6e-12   45.7   0.3   1   1   9.9e-15   1.4e-10   40.9   0.1     1    61   153   221   153   249 0.79 4'-phosphopantetheinyl transferase superfamily
HAD_2                PF13419.1    176 seq1083_BIOID47105   -            225   4.8e-28   98.4   0.0   1   1   1.2e-31   5.5e-28   98.2   0.0     1   176     6   195     6   195 0.91 Haloacid dehalogenase-like hydrolase
Hydrolase_like       PF13242.1     75 seq1083_BIOID47105   -            225   1.1e-12   47.3   0.0   1   1     4e-16   1.8e-12   46.6   0.0     3    75   149   218   147   218 0.86 HAD-hyrolase-like
Hydrolase            PF00702.21   204 seq1083_BIOID47105   -            225   2.2e-11   44.5   0.2   1   1   2.4e-14   1.1e-10   42.3   0.1   107   204    78   189     3   189 0.75 haloacid dehalogenase-like hydrolase
AFG1_ATPase          PF03969.11   362 seq1084_BIOID47105   -            137     2e-51  174.8   0.1   1   1   1.7e-55   2.4e-51  174.5   0.1   237   362     8   133     3   133 0.98 AFG1-like ATPase
BPD_transp_1         PF00528.17   185 seq1085_BIOID47105   -            238   1.4e-15   57.1  12.1   1   1   1.1e-19   1.4e-15   57.1   8.4     1   183    25   230    22   232 0.89 Binding-protein-dependent transport system inner membrane component
hemP                 PF10636.4     38 seq1086_BIOID47105   -             63   2.7e-16   58.7   1.9   1   1     9e-20   1.2e-15   56.6   0.9     1    38    26    63    26    63 0.98 Hemin uptake protein hemP
DUF2625              PF10946.3    208 seq1088_BIOID47105   -            252   3.8e-89  296.9   0.1   1   1   3.4e-93   4.6e-89  296.7   0.1     1   208    40   240    40   240 0.98 Protein of unknown function DUF2625
Na_H_Exchanger       PF00999.16   384 seq1089_BIOID47105   -            578   7.3e-57  192.4  45.0   1   1     2e-60   9.2e-57  192.1  31.2     3   383    15   388    10   389 0.95 Sodium/hydrogen exchanger family
TrkA_C               PF02080.16    71 seq1089_BIOID47105   -            578     1e-11   44.1   0.0   1   1     5e-15   2.3e-11   43.0   0.0     5    70   420   483   417   484 0.94 TrkA-C domain
CorC_HlyC            PF03471.12    81 seq1089_BIOID47105   -            578   1.3e-09   37.6   0.1   1   1     6e-13   2.7e-09   36.5   0.1     2    79   493   571   492   573 0.86 Transporter associated domain
Inositol_P           PF00459.20   271 seq1090_BIOID47105   -            246   6.5e-58  196.0   0.0   1   1   5.6e-62   7.6e-58  195.8   0.0     8   253     4   238     1   243 0.86 Inositol monophosphatase family
Plasmid_stabil       PF05016.9     90 seq1091_BIOID47105   -             93   3.4e-13   49.6   1.3   1   1   3.1e-17   4.3e-13   49.3   0.9     2    87     6    82     5    84 0.92 Plasmid stabilisation system protein
YafO_toxin           PF13957.1    109 seq1092_BIOID47105   -            132   7.8e-34  115.6   0.0   1   1   6.6e-38     9e-34  115.4   0.0     1   109    25   132    25   132 0.98 Toxin YafO, type II toxin-antitoxin system
RF-1                 PF00472.15   114 seq1094_BIOID47105   -            293   5.1e-40  135.6   1.0   1   1   1.2e-43     8e-40  135.0   0.7     2   114   154   265   153   265 0.98 RF-1 domain
PCRF                 PF03462.13   116 seq1094_BIOID47105   -            293   1.2e-34  118.4   1.8   1   1   1.7e-38   1.2e-34  118.4   1.2     5   116    16   123    13   123 0.96 PCRF domain
Fimbrial             PF00419.15   145 seq1095_BIOID47105   -            198   4.7e-07   30.0   1.1   1   1     4e-11   5.4e-07   29.8   0.7     2   144    33   197    32   198 0.79 Fimbrial protein
UPF0270              PF06794.7     70 seq1096_BIOID47105   -             72   9.2e-36  121.3   0.1   1   1   7.4e-40     1e-35  121.2   0.0     1    70     1    70     1    70 0.99 Uncharacterised protein family (UPF0270)
IGPD                 PF00475.13   145 seq1099_BIOID47105   -            355   1.3e-64  216.3   0.3   1   1   6.7e-68   2.3e-64  215.5   0.2     1   145   196   338   196   338 0.99 Imidazoleglycerol-phosphate dehydratase
HAD_2                PF13419.1    176 seq1099_BIOID47105   -            355   5.6e-07   29.8   0.0   1   1   5.3e-09   1.8e-05   24.9   0.0    76   173    30   145    19   148 0.81 Haloacid dehalogenase-like hydrolase
PNK3P                PF08645.6    158 seq1099_BIOID47105   -            355   9.4e-07   28.2   0.0   1   1   4.9e-10   1.7e-06   27.4   0.0     5   129     8   134     4   183 0.77 Polynucleotide kinase 3 phosphatase
Hydrolase_like       PF13242.1     75 seq1099_BIOID47105   -            355   1.8e-06   27.4   0.0   1   1   1.1e-09   3.8e-06   26.4   0.0     1    44   102   144   102   149 0.90 HAD-hyrolase-like
ACR_tran             PF00873.14  1021 seq1100_BIOID47105   -            649    3e-232  773.0  17.3   1   1    8e-236  3.7e-232  772.7  12.0     2   631    13   638    12   643 0.99 AcrB/AcrD/AcrF family
MMPL                 PF03176.10   333 seq1100_BIOID47105   -            649   3.4e-10   39.0   9.3   1   1   1.8e-13   8.4e-10   37.7   6.5   103   308   302   505   218   527 0.80 MMPL family
SecD_SecF            PF02355.11   189 seq1100_BIOID47105   -            649   1.2e-06   27.7  15.3   1   1   7.8e-10   3.6e-06   26.2  10.6    36   183   348   495   337   501 0.82 Protein export membrane protein
DJ-1_PfpI            PF01965.19   147 seq1101_BIOID47105   -            196   3.6e-34  117.2   0.0   1   1   3.4e-38   4.6e-34  116.8   0.0     2   146    32   172    31   173 0.94 DJ-1/PfpI family
Radical_SAM          PF04055.16   166 seq1104_BIOID47105   -            320     4e-15   56.2   0.0   1   1   4.8e-19   6.5e-15   55.5   0.0     9   165    54   213    43   214 0.90 Radical SAM superfamily
FMN_red              PF03358.10   152 seq1105_BIOID47105   -            198   8.1e-15   54.5   0.0   1   1   3.1e-18   1.1e-14   54.1   0.0    14   144    13   143     2   149 0.85 NADPH-dependent FMN reductase
Flavodoxin_1         PF00258.20   143 seq1105_BIOID47105   -            198   2.8e-11   43.4   0.1   1   1   1.4e-14   4.8e-11   42.7   0.0     1   138     6   130     6   135 0.81 Flavodoxin
Flavodoxin_2         PF02525.12   199 seq1105_BIOID47105   -            198     1e-05   25.0   0.0   1   1   3.9e-09   1.3e-05   24.6   0.0     2   138     3   117     2   147 0.74 Flavodoxin-like fold
SWIM                 PF04434.12    40 seq1108_BIOID47105   -            666   2.1e-07   30.1   0.6   1   2     6e-07    0.0082   15.4   0.0    12    39    65    88    55    89 0.87 SWIM zinc finger
SWIM                 PF04434.12    40 seq1108_BIOID47105   -            666   2.1e-07   30.1   0.6   2   2   4.6e-06     0.063   12.6   0.0    10    38   159   183   144   184 0.82 SWIM zinc finger
Ring_hydroxyl_A      PF00848.14   209 seq1113_BIOID47105   -            374   4.9e-36  124.2   0.6   1   1   9.8e-40   6.7e-36  123.7   0.4     3   205   184   370   182   374 0.91 Ring hydroxylating alpha subunit (catalytic domain)
Rieske               PF00355.21    98 seq1113_BIOID47105   -            374   4.8e-21   74.0   0.1   1   1   1.2e-24   7.9e-21   73.3   0.1     1    87    46   130    46   148 0.88 Rieske [2Fe-2S] domain
PRK                  PF00485.13   194 seq1114_BIOID47105   -            289     3e-74  248.6   0.0   1   1   2.7e-78   3.6e-74  248.4   0.0     1   194     7   214     7   214 0.99 Phosphoribulokinase / Uridine kinase family
BPD_transp_1         PF00528.17   185 seq1116_BIOID47105   -            219   7.2e-26   90.7  16.2   1   1   7.3e-30   9.9e-26   90.2  11.2     1   184    33   217    33   218 0.95 Binding-protein-dependent transport system inner membrane component
DnaJ                 PF00226.26    64 seq1118_BIOID47105   -            237   1.6e-13   50.0   0.6   1   1   2.3e-17   3.2e-13   49.0   0.0     4    56    74   122    71   129 0.93 DnaJ domain
Acetyltransf_10      PF13673.1    117 seq1119_BIOID47105   -            150   5.2e-21   74.8   0.0   1   1   1.9e-24   6.3e-21   74.5   0.0     1   117    13   124    13   124 0.92 Acetyltransferase (GNAT) domain
Acetyltransf_7       PF13508.1     79 seq1119_BIOID47105   -            150   8.7e-09   35.3   0.0   1   1   4.4e-12   1.5e-08   34.5   0.0     2    78    55   125    54   126 0.90 Acetyltransferase (GNAT) domain
Acetyltransf_1       PF00583.19    83 seq1119_BIOID47105   -            150   7.4e-07   29.0   0.0   1   1   4.9e-10   1.7e-06   27.8   0.0    24    83    74   125    36   125 0.79 Acetyltransferase (GNAT) family
KduI                 PF04962.7    262 seq1122_BIOID47105   -            278   3.2e-42  144.2   0.2   1   1   2.8e-46   3.9e-42  144.0   0.1     8   261    31   273    24   274 0.89 KduI/IolB family
LysR_substrate       PF03466.15   209 seq1123_BIOID47105   -             76   1.1e-07   31.0   0.2   1   1   8.9e-12   1.2e-07   30.9   0.1   151   208    15    72     6    73 0.94 LysR substrate binding domain
Ribosomal_L13        PF00572.13   128 seq1124_BIOID47105   -            142   4.3e-55  185.0   0.3   1   1   3.6e-59   4.9e-55  184.9   0.2     1   127    15   141    15   142 0.99 Ribosomal protein L13
Peptidase_S11        PF00768.15   241 seq1127_BIOID47105   -            427    7e-100  333.1   0.1   1   1  2.1e-103  9.4e-100  332.7   0.0     4   240    62   296    59   297 0.98 D-alanyl-D-alanine carboxypeptidase
PBP5_C               PF07943.8     91 seq1127_BIOID47105   -            427   2.8e-25   88.0   0.0   1   1   1.1e-28     5e-25   87.2   0.0     1    91   316   407   316   407 0.99 Penicillin-binding protein 5, C-terminal domain
Beta-lactamase2      PF13354.1    197 seq1127_BIOID47105   -            427   2.9e-08   33.2   0.0   1   1     9e-12   4.1e-08   32.7   0.0     2   141    79   230    78   273 0.81 Beta-lactamase enzyme family
His_Phos_1           PF00300.17   158 seq1128_BIOID47105   -            250     5e-43  146.7   0.0   1   1   4.8e-47   6.5e-43  146.4   0.0     1   158     5   191     5   191 0.94 Histidine phosphatase superfamily (branch 1)
eIF-1a               PF01176.14    65 seq1130_BIOID47105   -             72   5.3e-29   99.3   0.0   1   1   4.3e-33   5.9e-29   99.1   0.0     1    65     5    70     5    70 0.98 Translation initiation factor 1A / IF-1
BPD_transp_1         PF00528.17   185 seq1132_BIOID47105   -            222   1.9e-12   46.9  16.4   1   1   1.1e-15   1.5e-11   44.0  11.5     3   182    32   214    14   217 0.90 Binding-protein-dependent transport system inner membrane component
Rrf2                 PF02082.15    83 seq1133_BIOID47105   -            141   2.1e-25   88.5   0.1   1   1   2.4e-29   3.3e-25   87.9   0.1     1    82     1    82     1    83 0.99 Transcriptional regulator
HpcH_HpaI            PF03328.9    221 seq1134_BIOID47105   -            256   9.1e-62  207.7   0.0   1   1   1.5e-65     1e-61  207.5   0.0     1   219    20   244    20   246 0.97 HpcH/HpaI aldolase/citrate lyase family
PK                   PF00224.16   348 seq1134_BIOID47105   -            256   0.00011   20.8   0.0   1   1   1.9e-08   0.00013   20.6   0.0   195   254   123   184    76   214 0.80 Pyruvate kinase, barrel domain
Fimbrial             PF00419.15   145 seq1136_BIOID47105   -            412     2e-13   50.6   7.0   1   1   1.4e-17     2e-13   50.6   4.8     3   144   242   411   240   412 0.71 Fimbrial protein
Rib_5-P_isom_A       PF06026.9    173 seq1137_BIOID47105   -            231   2.7e-63  212.2   0.5   1   1   2.6e-67   3.5e-63  211.9   0.3     3   173    61   227    59   227 0.98 Ribose 5-phosphate isomerase A (phosphoriboisomerase A)
Ecotin               PF03974.8    128 seq1139_BIOID47105   -            169   2.2e-52  176.0   0.1   1   1     2e-56   2.7e-52  175.7   0.1     2   128    35   160    34   160 0.97 Ecotin
PapC_C               PF13953.1     68 seq1140_BIOID47105   -            161   1.6e-28   97.9   0.1   1   1   4.4e-32     3e-28   97.1   0.1     1    67    83   148    83   149 0.97 PapC C-terminal domain
Usher                PF00577.15   552 seq1140_BIOID47105   -            161   1.1e-27   96.9   0.4   1   1     2e-31   1.4e-27   96.5   0.3   480   552     1    73     1    73 0.99 Type VII secretion system (T7SS), usher protein
Glyco_transf_9       PF01075.12   247 seq1143_BIOID47105   -            318   4.3e-84  281.4   0.1   1   1   3.9e-88   5.3e-84  281.1   0.1     1   245    75   315    75   317 0.98 Glycosyltransferase family 9 (heptosyltransferase)
YccJ                 PF13993.1     69 seq1144_BIOID47105   -             75   3.5e-42  142.2   2.1   1   1   2.9e-46   3.9e-42  142.0   1.5     1    69     7    75     7    75 0.99 YccJ-like protein
Phage_integrase      PF00589.17   173 seq1147_BIOID47105   -            405   3.4e-23   82.0   0.0   1   1   1.1e-26   7.3e-23   80.9   0.0     1   171   204   380   204   382 0.87 Phage integrase family
DUF4102              PF13356.1     89 seq1147_BIOID47105   -            405   4.4e-18   64.8   0.4   1   1   2.6e-21   1.8e-17   62.9   0.2     1    89     3    92     3    92 0.87 Domain of unknown function (DUF4102)
Ribosomal_S9         PF00380.14   121 seq1148_BIOID47105   -            130   1.4e-47  160.8   2.1   1   1   1.1e-51   1.5e-47  160.6   1.5     1   121    10   130    10   130 1.00 Ribosomal protein S9/S16
tRNA-synt_2          PF00152.15   335 seq1149_BIOID47105   -            505   1.6e-98  329.4   0.5   1   1  4.6e-102   2.1e-98  329.0   0.3     2   334   163   502   162   503 0.91 tRNA synthetases class II (D, K and N)
tRNA_anti            PF01336.20    76 seq1149_BIOID47105   -            505   4.9e-15   55.0   0.0   1   1     2e-18   9.2e-15   54.1   0.0     1    76    68   146    68   146 0.98 OB-fold nucleic acid binding domain
RNB                  PF00773.14   325 seq1150_BIOID47105   -            827  9.2e-106  353.6   0.0   1   1  3.9e-109  1.3e-105  353.1   0.0     1   325   274   602   274   602 0.97 RNB domain
OB_RNB               PF08206.6     58 seq1150_BIOID47105   -            827   1.9e-29  100.8   9.9   1   2   2.4e-25   8.1e-22   76.3   0.1     1    58   101   158   101   158 0.99 Ribonuclease B OB domain
OB_RNB               PF08206.6     58 seq1150_BIOID47105   -            827   1.9e-29  100.8   9.9   2   2     2e-09   6.7e-06   25.4   0.0     6    58   172   227   170   227 0.96 Ribonuclease B OB domain
S1                   PF00575.18    74 seq1150_BIOID47105   -            827   8.7e-20   70.4   0.4   1   1   6.9e-23   2.4e-19   69.0   0.3     2    73   655   738   654   739 0.98 S1 RNA binding domain
HTH_12               PF08461.5     66 seq1150_BIOID47105   -            827   1.7e-13   49.9   0.8   1   1   1.1e-16   3.8e-13   48.8   0.5     2    64    37    97    36    99 0.93 Ribonuclease R winged-helix domain
Redoxin              PF08534.5    146 seq1151_BIOID47105   -            168   4.5e-29  100.7   0.1   1   1     8e-33   5.5e-29  100.4   0.1     1   146    20   163    20   163 0.96 Redoxin
AhpC-TSA             PF00578.16   124 seq1151_BIOID47105   -            168   4.3e-16   58.5   0.0   1   1   7.6e-20   5.2e-16   58.3   0.0     2   122    22   145    21   147 0.95 AhpC/TSA family
ABC_tran             PF00005.22   118 seq1153_BIOID47105   -            240   1.8e-26   92.6   0.0   1   1   9.7e-30   2.6e-26   92.1   0.0     1   118    41   165    41   165 0.89 ABC transporter
AAA_21               PF13304.1    303 seq1153_BIOID47105   -            240   3.9e-15   56.4   0.0   1   1   1.4e-10   3.9e-07   30.2   0.0   234   298   134   195   130   198 0.95 AAA domain
Flavodoxin_2         PF02525.12   199 seq1154_BIOID47105   -            201   3.9e-48  163.4   0.0   1   1   6.5e-52   4.5e-48  163.3   0.0     2   195     3   195     2   199 0.91 Flavodoxin-like fold
FMN_red              PF03358.10   152 seq1154_BIOID47105   -            201   2.4e-12   46.4   0.0   1   1   4.5e-16   3.1e-12   46.1   0.0     2   148     3   174     2   178 0.77 NADPH-dependent FMN reductase
E1-E2_ATPase         PF00122.15   230 seq1156_BIOID47105   -            834   4.8e-55  185.9   0.2   1   1   1.8e-58   4.8e-55  185.9   0.1     1   229   291   512   291   513 0.99 E1-E2 ATPase
Hydrolase            PF00702.21   204 seq1156_BIOID47105   -            834   9.1e-52  176.4   8.2   1   1     4e-55   1.1e-51  176.1   4.5     2   204   518   732   517   732 0.96 haloacid dehalogenase-like hydrolase
HMA                  PF00403.21    62 seq1156_BIOID47105   -            834   1.1e-29  102.2   0.1   1   2   9.1e-15   2.5e-11   43.4   0.0     3    62     8    62     6    62 0.96 Heavy-metal-associated domain
HMA                  PF00403.21    62 seq1156_BIOID47105   -            834   1.1e-29  102.2   0.1   2   2   8.4e-19   2.3e-15   56.3   0.0     3    61   104   159   102   160 0.96 Heavy-metal-associated domain
HAD                  PF12710.2    191 seq1156_BIOID47105   -            834   1.6e-20   73.9   0.0   1   1   3.5e-23   9.5e-20   71.4   0.0     1   190   520   728   520   729 0.63 haloacid dehalogenase-like hydrolase
Hydrolase_3          PF08282.7    254 seq1156_BIOID47105   -            834   2.3e-09   37.0   1.2   1   1   7.9e-10   2.2e-06   27.3   0.7   194   254   704   764   699   764 0.93 haloacid dehalogenase-like hydrolase
DUF1271              PF06902.6     64 seq1159_BIOID47105   -             76   5.8e-29   99.5   0.0   1   1   4.8e-33   6.6e-29   99.4   0.0     1    64    13    76    13    76 0.98 Protein of unknown function (DUF1271)
Response_reg         PF00072.19   112 seq1160_BIOID47105   -            216   3.4e-31  107.4   0.1   1   1   1.5e-34   5.1e-31  106.8   0.0     1   111     9   120     9   121 0.98 Response regulator receiver domain
GerE                 PF00196.14    58 seq1160_BIOID47105   -            216   6.4e-23   79.7   0.4   1   1   3.8e-26   1.3e-22   78.7   0.3     2    57   154   209   153   210 0.97 Bacterial regulatory proteins, luxR family
Sigma70_r4_2         PF08281.7     54 seq1160_BIOID47105   -            216   3.3e-10   39.1   0.1   1   1     2e-13   6.7e-10   38.1   0.0     9    54   154   198   151   198 0.95 Sigma-70, region 4
Sigma70_r4           PF04545.11    50 seq1160_BIOID47105   -            216   1.1e-06   27.6   0.4   1   1   7.6e-10   2.6e-06   26.5   0.1     3    49   154   199   153   200 0.93 Sigma-70, region 4
UPF0027              PF01139.12   420 seq1161_BIOID47105   -             88     3e-12   46.1   0.0   1   1   2.4e-16   3.3e-12   46.0   0.0     6    61    18    73    13    74 0.92 Uncharacterized protein family UPF0027
Cu_amine_oxid        PF01179.15   414 seq1164_BIOID47105   -            757  1.2e-139  465.5   0.3   1   1  4.2e-143  1.4e-139  465.2   0.2     1   409   335   752   335   757 0.96 Copper amine oxidase, enzyme domain
Cu_amine_oxidN3      PF02728.11   101 seq1164_BIOID47105   -            757   7.2e-29   99.7   0.2   1   1   1.2e-31   4.2e-28   97.2   0.0     2   101   216   317   215   317 0.98 Copper amine oxidase, N3 domain
Cu_amine_oxidN2      PF02727.11    86 seq1164_BIOID47105   -            757   8.8e-27   92.9   1.6   1   1   5.1e-30   1.8e-26   91.9   0.2     1    85   124   209   124   210 0.96 Copper amine oxidase, N2 domain
Cu_amine_oxidN1      PF07833.6     93 seq1164_BIOID47105   -            757     1e-12   48.1   0.0   1   1   7.7e-16   2.6e-12   46.7   0.0     5    79    36   110    33   121 0.94 Copper amine oxidase N-terminal domain
GATase               PF00117.23   192 seq1165_BIOID47105   -            196   8.4e-28   97.0   0.0   1   1   2.8e-31   9.7e-28   96.8   0.0     1   189     4   194     4   196 0.81 Glutamine amidotransferase class-I
GATase_3             PF07685.9    158 seq1165_BIOID47105   -            196   9.6e-06   25.1   0.0   1   1   4.3e-09   1.5e-05   24.5   0.0     8    79    39   100    32   106 0.87 CobB/CobQ-like glutamine amidotransferase domain
GD_AH_C              PF04295.8    397 seq1166_BIOID47105   -            495  2.8e-154  513.4   0.0   1   1    5e-158  3.4e-154  513.1   0.0     3   397   106   495   104   495 0.99 D-galactarate dehydratase / Altronate hydrolase, C terminus
SAF                  PF08666.7     63 seq1166_BIOID47105   -            495   1.9e-15   56.9   0.9   1   1   5.8e-19     4e-15   55.8   0.6     1    62    10    80    10    81 0.98 SAF domain
Fimbrial             PF00419.15   145 seq1167_BIOID47105   -            182   1.8e-21   76.8   4.0   1   1   1.5e-25   2.1e-21   76.5   2.8     1   145    33   182    33   182 0.94 Fimbrial protein
DUF3950              PF13132.1     30 seq1168_BIOID47105   -             57   8.4e-19   66.6   0.4   1   1   1.1e-22   1.5e-18   65.9   0.3     1    30     1    30     1    30 0.99 Domain of unknown function (DUF3950)
Peptidase_M16_C      PF05193.16   184 seq1170_BIOID47105   -            498   6.3e-19   68.2   0.0   1   1   2.8e-22   1.9e-18   66.6   0.0     3   183   201   377   199   378 0.83 Peptidase M16 inactive domain
Peptidase_M16        PF00675.15   149 seq1170_BIOID47105   -            498   7.2e-07   28.9   0.0   1   1   2.6e-10   1.8e-06   27.6   0.0     2   123    46   169    45   190 0.86 Insulinase (Peptidase family M16)
HATPase_c            PF02518.21   111 seq1171_BIOID47105   -            778     5e-31  106.5   0.1   1   1     1e-33   1.7e-30  104.8   0.1     2   109   395   504   394   506 0.96 Histidine kinase-, DNA gyrase B-, and HSP90-like ATPase
Response_reg         PF00072.19   112 seq1171_BIOID47105   -            778   5.1e-22   77.8   0.1   1   1   8.6e-25   1.5e-21   76.4   0.1     1   111   528   639   528   640 0.93 Response regulator receiver domain
PAS                  PF00989.19   113 seq1171_BIOID47105   -            778   2.9e-18   65.5   0.0   1   1   5.7e-21   9.8e-18   63.8   0.0     2   113   156   266   155   266 0.91 PAS fold
HisKA                PF00512.20    68 seq1171_BIOID47105   -            778   6.2e-17   61.2   1.5   1   1   2.2e-19   3.7e-16   58.7   0.1     2    67   283   346   282   347 0.97 His Kinase A (phospho-acceptor) domain
PAS_4                PF08448.5    110 seq1171_BIOID47105   -            778   2.5e-15   56.3   0.0   1   1   7.7e-18   1.3e-14   54.0   0.0     1   110   161   271   161   271 0.99 PAS fold
Hpt                  PF01627.18    90 seq1171_BIOID47105   -            778   5.7e-13   48.5   2.1   1   1   4.4e-15   7.6e-12   44.9   0.0     3    90   686   771   684   771 0.96 Hpt domain
PAS_9                PF13426.1    104 seq1171_BIOID47105   -            778   8.8e-11   42.0   0.0   1   1   6.1e-13     1e-09   38.5   0.0     1   104   165   268   165   268 0.98 PAS domain
HATPase_c_3          PF13589.1    137 seq1171_BIOID47105   -            778   2.9e-07   30.1   0.0   1   1   3.9e-10   6.7e-07   28.9   0.0     6   114   402   514   397   525 0.79 Histidine kinase-, DNA gyrase B-, and HSP90-like ATPase
UTRA                 PF07702.8    141 seq1172_BIOID47105   -            240     2e-37  127.8   0.0   1   1   4.2e-41   2.9e-37  127.3   0.0     2   141    91   229    90   229 0.98 UTRA domain
GntR                 PF00392.16    64 seq1172_BIOID47105   -            240   6.3e-25   86.2   0.8   1   1   1.6e-28   1.1e-24   85.5   0.5     1    64     6    69     6    69 0.99 Bacterial regulatory proteins, gntR family
adh_short            PF00106.20   167 seq1173_BIOID47105   -            253   5.6e-28   97.8   0.1   1   1   1.7e-31   7.8e-28   97.3   0.1     1   166    11   176    11   177 0.93 short chain dehydrogenase
adh_short_C2         PF13561.1    243 seq1173_BIOID47105   -            253   1.8e-20   73.6   0.0   1   1   5.4e-24   2.4e-20   73.2   0.0     5   241    19   249    17   250 0.91 Enoyl-(Acyl carrier protein) reductase
KR                   PF08659.5    181 seq1173_BIOID47105   -            253   3.4e-06   26.7   0.1   1   1   1.2e-09   5.4e-06   26.0   0.1     3   125    13   129    12   192 0.84 KR domain
RF-1                 PF00472.15   114 seq1175_BIOID47105   -            185   1.1e-23   83.0   2.0   1   1   1.2e-27   1.6e-23   82.5   1.4     9   104    84   178    78   181 0.86 RF-1 domain
PTS_EIIA_1           PF00358.15   133 seq1176_BIOID47105   -            169   5.4e-54  181.2   2.2   1   1   4.7e-58   6.5e-54  180.9   1.5     3   132    20   149    18   150 0.98 phosphoenolpyruvate-dependent sugar phosphotransferase system, EIIA 1
NAD_binding_2        PF03446.10   162 seq1177_BIOID47105   -            299   5.2e-53  179.1   2.5   1   1   2.5e-56   8.4e-53  178.4   1.7     2   162     6   167     5   167 0.98 NAD binding domain of 6-phosphogluconate dehydrogenase
F420_oxidored        PF03807.12    96 seq1177_BIOID47105   -            299   9.5e-10   38.6   2.4   1   1   1.2e-12   4.2e-09   36.5   0.2     1    93     7    98     7   100 0.79 NADP oxidoreductase coenzyme F420-dependent
2-Hacid_dh_C         PF02826.14   178 seq1177_BIOID47105   -            299   2.2e-08   33.3   0.3   1   1     2e-11   6.9e-08   31.7   0.1    37   158     6   130     4   140 0.86 D-isomer specific 2-hydroxyacid dehydrogenase, NAD binding domain
3HCDH_N              PF02737.13   180 seq1177_BIOID47105   -            299   6.5e-05   22.5   1.3   1   1   2.9e-08   9.9e-05   21.9   0.1     1    84     7    87     7    95 0.78 3-hydroxyacyl-CoA dehydrogenase, NAD binding domain
YobH                 PF13996.1     70 seq1178_BIOID47105   -             79   1.7e-36  123.8   1.2   1   1   1.4e-40   1.9e-36  123.6   0.8     1    70     2    71     2    71 0.99 YobH-like protein
DUF1398              PF07166.6    125 seq1179_BIOID47105   -            141   9.6e-63  209.5   8.2   1   1     8e-67   1.1e-62  209.3   5.7     1   125     8   132     8   132 0.99 Protein of unknown function (DUF1398)
SBP_bac_3            PF00497.15   225 seq1181_BIOID47105   -            243   1.1e-71  240.5   0.2   1   1   1.8e-75   1.2e-71  240.4   0.2     1   224    23   242    23   243 0.96 Bacterial extracellular solute-binding proteins, family 3
Fer2                 PF00111.22    78 seq1182_BIOID47105   -            321   2.5e-12   46.2   3.7   1   1   1.6e-15   5.4e-12   45.1   2.6     6    77   242   312   238   313 0.88 2Fe-2S iron-sulfur cluster binding domain
FAD_binding_6        PF00970.19    99 seq1182_BIOID47105   -            321   1.5e-10   40.9   0.0   1   1   1.1e-13   3.7e-10   39.7   0.0     2    97     9   106     8   108 0.90 Oxidoreductase FAD-binding domain
NAD_binding_1        PF00175.16   109 seq1182_BIOID47105   -            321   3.8e-10   40.2   0.0   1   1   6.5e-13   2.2e-09   37.7   0.0     1   108   117   207   117   208 0.81 Oxidoreductase NAD-binding domain
DUF1107              PF06526.7     64 seq1183_BIOID47105   -             81   1.1e-30  105.0   0.8   1   1   9.6e-35   1.3e-30  104.8   0.5     1    64    14    77    14    77 0.99 Protein of unknown function (DUF1107)
Sigma54_activat      PF00158.21   168 seq1185_BIOID47105   -            637   3.9e-67  224.8   0.0   1   1   3.7e-70   7.2e-67  223.9   0.0     2   167   325   491   324   492 0.98 Sigma-54 interaction domain
PrpR_N               PF06506.6    175 seq1185_BIOID47105   -            637   3.1e-37  127.5   0.0   1   1   3.1e-40   6.1e-37  126.6   0.0     5   173    25   192    21   195 0.96 Propionate catabolism activator
PAS                  PF00989.19   113 seq1185_BIOID47105   -            637   1.8e-07   30.8   0.1   1   1   1.9e-10   3.8e-07   29.7   0.0     2    52   198   248   197   291 0.86 PAS fold
PAS_9                PF13426.1    104 seq1185_BIOID47105   -            637   6.6e-07   29.5   0.2   1   1   9.7e-10   1.9e-06   28.1   0.1     2    43   208   249   207   298 0.79 PAS domain
Mg_chelatase         PF01078.16   207 seq1185_BIOID47105   -            637   7.6e-07   28.3   0.1   1   1   7.3e-08   0.00014   20.9   0.0    90   159   401   468   397   477 0.88 Magnesium chelatase, subunit ChlI
AAA                  PF00004.24   132 seq1185_BIOID47105   -            637   5.4e-06   26.5   0.0   1   1   7.4e-09   1.4e-05   25.1   0.0     1   113   348   470   348   482 0.85 ATPase family associated with various cellular activities (AAA)
2-Hacid_dh_C         PF02826.14   178 seq1186_BIOID47105   -            410   1.5e-50  170.7   0.0   1   1   8.2e-54   2.8e-50  169.8   0.0     2   178   118   294   117   294 0.93 D-isomer specific 2-hydroxyacid dehydrogenase, NAD binding domain
2-Hacid_dh           PF00389.25   133 seq1186_BIOID47105   -            410   7.1e-38  128.9   0.0   1   1   3.3e-41   1.1e-37  128.3   0.0     2   133    14   326    13   326 0.99 D-isomer specific 2-hydroxyacid dehydrogenase, catalytic domain
ACT                  PF01842.20    66 seq1186_BIOID47105   -            410   1.7e-10   40.0   0.1   1   1   2.1e-13   7.2e-10   38.0   0.0     7    66   344   402   339   402 0.95 ACT domain
NAD_binding_2        PF03446.10   162 seq1186_BIOID47105   -            410   2.2e-06   27.5   0.7   1   1   7.7e-09   2.6e-05   24.0   0.0     2   112   152   258   151   265 0.92 NAD binding domain of 6-phosphogluconate dehydrogenase
SNARE_assoc          PF09335.6    123 seq1187_BIOID47105   -            192   3.1e-18   66.0   1.9   1   1   2.3e-22   3.1e-18   66.0   1.3     3   122    23   143    21   144 0.92 SNARE associated Golgi protein
GST_N_3              PF13417.1     75 seq1188_BIOID47105   -            212     2e-20   72.6   0.1   1   1   1.4e-23   3.8e-20   71.7   0.0     1    75    13    87    13    87 0.98 Glutathione S-transferase, N-terminal domain
GST_N                PF02798.15    76 seq1188_BIOID47105   -            212     2e-17   62.9   0.0   1   1   4.2e-20   1.1e-16   60.5   0.0     2    76    10    81     9    81 0.95 Glutathione S-transferase, N-terminal domain
GST_N_2              PF13409.1     70 seq1188_BIOID47105   -            212   4.3e-14   52.1   0.1   1   1   3.6e-17   9.8e-14   51.0   0.0     4    69    21    81    19    82 0.93 Glutathione S-transferase, N-terminal domain
GST_C                PF00043.20    95 seq1188_BIOID47105   -            212     6e-11   42.0   0.0   1   1   3.3e-14     9e-11   41.5   0.0     2    95   102   194   101   194 0.93 Glutathione S-transferase, C-terminal domain
GST_C_2              PF13410.1     69 seq1188_BIOID47105   -            212   3.1e-09   36.4   0.0   1   1   2.4e-12   6.6e-09   35.4   0.0     3    53   124   174   109   189 0.85 Glutathione S-transferase, C-terminal domain
MarR                 PF01047.17    59 seq1190_BIOID47105   -            144   5.8e-18   64.2   0.0   1   1   1.9e-21   8.8e-18   63.6   0.0     1    59    38    96    38    96 0.98 MarR family
MarR_2               PF12802.2     62 seq1190_BIOID47105   -            144   1.4e-13   50.1   0.0   1   1   5.2e-17   2.4e-13   49.4   0.0     1    62    36    95    36    95 0.98 MarR family
HTH_27               PF13463.1     68 seq1190_BIOID47105   -            144   4.1e-09   36.5   0.0   1   1   2.9e-12   1.3e-08   34.9   0.0     1    68    38   104    38   104 0.92 Winged helix DNA-binding domain
Fimbrial             PF00419.15   145 seq1191_BIOID47105   -            169   1.3e-09   38.3   8.2   1   1   1.2e-13   1.6e-09   37.9   5.7     1   144    30   168    30   169 0.74 Fimbrial protein
Isochorismatase      PF00857.15   174 seq1192_BIOID47105   -            199   2.1e-38  131.8   0.0   1   1   1.8e-42   2.5e-38  131.6   0.0     1   173    20   193    20   194 0.90 Isochorismatase family
O-antigen_lig        PF13425.1    137 seq1193_BIOID47105   -            405   2.6e-16   59.7   8.9   1   1   3.8e-20   2.6e-16   59.7   6.2     1   136   189   343   189   344 0.80 O-antigen ligase like membrane protein
Wzy_C                PF04932.10   163 seq1193_BIOID47105   -            405   1.5e-12   47.5   7.2   1   1   2.1e-16   1.5e-12   47.5   5.0     2   163   195   341   190   341 0.75 O-Antigen ligase
His_biosynth         PF00977.16   228 seq1194_BIOID47105   -            246   5.3e-76  254.7   0.2   1   1   1.8e-79     6e-76  254.5   0.2     1   228     2   235     2   235 0.98 Histidine biosynthesis protein
Trp_syntA            PF00290.15   259 seq1194_BIOID47105   -            246   1.9e-06   26.4   1.0   1   1     1e-08   3.6e-05   22.2   0.1   174   232    52   109    34   115 0.88 Tryptophan synthase alpha chain
DUF493               PF04359.9     85 seq1197_BIOID47105   -             87   2.5e-31  107.7   0.0   1   1     2e-35   2.7e-31  107.6   0.0     2    85     6    87     5    87 0.98 Protein of unknown function (DUF493)
Form_Nir_trans       PF01226.12   250 seq1199_BIOID47105   -            310   9.1e-53  178.5  18.0   1   1   7.6e-57     1e-52  178.3  12.5     3   249    39   279    37   280 0.97 Formate/nitrite transporter
cNMP_binding         PF00027.24    91 seq1200_BIOID47105   -            210   8.9e-24   83.0   0.0   1   1     4e-27   1.4e-23   82.4   0.0     3    90    23   111    21   112 0.97 Cyclic nucleotide-binding domain
Crp                  PF00325.15    32 seq1200_BIOID47105   -            210   2.1e-15   55.7   0.4   1   1   1.1e-18   3.9e-15   54.8   0.3     1    32   166   197   166   197 0.98 Bacterial regulatory proteins, crp family
HTH_Crp_2            PF13545.1     76 seq1200_BIOID47105   -            210   2.2e-11   43.2   0.1   1   1   1.5e-14     5e-11   42.1   0.1     1    67   142   206   142   207 0.94 Crp-like helix-turn-helix domain
MS_channel           PF00924.13   206 seq1201_BIOID47105   -            741   2.7e-44  150.8   1.8   1   1   3.9e-48   5.4e-44  149.8   1.2     2   205   515   714   514   715 0.98 Mechanosensitive ion channel
Elong-fact-P_C       PF09285.6     56 seq1203_BIOID47105   -            188   5.3e-27   92.8   1.0   1   1   2.4e-30   1.1e-26   91.8   0.2     1    56   131   186   131   186 0.99 Elongation factor P, C-terminal
EFP                  PF01132.15    55 seq1203_BIOID47105   -            188   3.2e-24   84.2   0.1   1   1   1.2e-27   5.5e-24   83.4   0.0     3    55    71   123    69   123 0.97 Elongation factor P (EF-P) OB domain
EFP_N                PF08207.7     58 seq1203_BIOID47105   -            188   5.8e-24   83.6   0.0   1   1   4.5e-27     2e-23   81.8   0.0     3    57     7    61     5    62 0.97 Elongation factor P (EF-P) KOW-like domain
Pantoate_transf      PF02548.10   261 seq1204_BIOID47105   -            264  2.2e-107  357.9   0.2   1   1  1.8e-111  2.5e-107  357.7   0.1     2   261     3   260     2   260 0.99 Ketopantoate hydroxymethyltransferase
ACR_tran             PF00873.14  1021 seq1206_BIOID47105   -            410    2e-135  452.5   6.0   1   1  1.8e-139  2.4e-135  452.2   4.1   634  1020     8   392     6   393 0.99 AcrB/AcrD/AcrF family
NUDIX                PF00293.23   135 seq1212_BIOID47105   -            141   1.8e-21   76.0   0.1   1   1   1.6e-25   2.2e-21   75.8   0.0     2   130     3   136     2   140 0.88 NUDIX domain
HTH_18               PF12833.2     81 seq1214_BIOID47105   -            129   1.1e-19   70.2   0.3   1   1   2.1e-23   1.4e-19   69.8   0.2     2    79    34   110    33   112 0.96 Helix-turn-helix domain
HTH_AraC             PF00165.18    42 seq1214_BIOID47105   -            129   5.4e-18   64.0   0.2   1   2     2e-09   1.4e-05   24.6   0.0     1    42    20    61    20    61 0.97 Bacterial regulatory helix-turn-helix proteins, AraC family
HTH_AraC             PF00165.18    42 seq1214_BIOID47105   -            129   5.4e-18   64.0   0.2   2   2     2e-13   1.4e-09   37.3   0.0     2    41    73   110    68   111 0.93 Bacterial regulatory helix-turn-helix proteins, AraC family
BPL_LplA_LipB        PF03099.14   125 seq1215_BIOID47105   -            213     1e-18   67.4   0.0   1   1   1.1e-22   1.4e-18   66.9   0.0    15   125    57   159    47   159 0.85 Biotin/lipoate A/B protein ligase family
CHAT                 PF12770.2    287 seq1217_BIOID47105   -            710   9.6e-06   24.8   0.0   1   1   1.1e-09   1.5e-05   24.1   0.0   132   248   490   594   463   604 0.76 CHAT domain
Gly_kinase           PF02595.10   378 seq1219_BIOID47105   -            408  9.3e-190  630.0  14.3   1   1  7.8e-194  1.1e-189  629.8   9.9     1   377    28   404    28   405 1.00 Glycerate kinase family
Sugar_tr             PF00083.19   451 seq1220_BIOID47105   -            507  6.6e-130  433.5  32.8   1   1  2.2e-133  7.7e-130  433.3  22.7     2   449    61   494    60   496 0.96 Sugar (and other) transporter
MFS_1                PF07690.11   354 seq1220_BIOID47105   -            507   5.4e-38  130.5  40.4   1   1   4.6e-41   1.6e-37  129.0  23.0     2   328    65   410    64   422 0.80 Major Facilitator Superfamily
MFS_2                PF13347.1    427 seq1220_BIOID47105   -            507   1.1e-10   40.4  32.3   1   1   2.2e-11   7.7e-08   31.0   4.9   190   344    24   177    16   183 0.85 MFS/sugar transport protein
TRI12                PF06609.8    599 seq1220_BIOID47105   -            507   1.3e-09   36.7   6.5   1   1   3.7e-13   1.3e-09   36.7   4.5    38   229    51   246    35   257 0.75 Fungal trichothecene efflux pump (TRI12)
FimH_man-bind        PF09160.5    147 seq1222_BIOID47105   -            303   1.5e-57  193.4   0.2   1   1     4e-61   2.8e-57  192.5   0.1     1   147    27   171    27   171 0.99 FimH, mannose binding
Fimbrial             PF00419.15   145 seq1222_BIOID47105   -            303   1.1e-09   38.4   7.6   1   1   1.7e-13   1.1e-09   38.4   5.3     7   145   176   303   170   303 0.85 Fimbrial protein
SspB                 PF04386.8    155 seq1224_BIOID47105   -            165   3.4e-47  159.8   0.0   1   1     3e-51   4.2e-47  159.5   0.0     5   155     8   165     5   165 0.90 Stringent starvation protein B
PGI                  PF00342.14   486 seq1228_BIOID47105   -            549  8.9e-235  779.5   0.1   1   1  7.4e-239    1e-234  779.3   0.0     1   486    52   541    52   541 0.99 Phosphoglucose isomerase
DUF72                PF01904.13   230 seq1229_BIOID47105   -            272   1.4e-52  178.5   1.0   1   1   1.3e-56   1.8e-52  178.3   0.7    11   229    21   251    11   252 0.90 Protein of unknown function DUF72
Exonuc_VII_S         PF02609.11    53 seq1233_BIOID47105   -             80   9.5e-23   79.6   3.9   1   1   8.5e-27   1.2e-22   79.3   2.7     1    53    11    63    11    63 0.99 Exonuclease VII small subunit
His_biosynth         PF00977.16   228 seq1234_BIOID47105   -            258   4.2e-78  261.6   0.6   1   1   1.4e-81   4.7e-78  261.4   0.4     1   227     5   239     5   240 0.96 Histidine biosynthesis protein
Usp                  PF00582.21   140 seq1236_BIOID47105   -            142     1e-14   54.7   0.0   1   1   8.6e-19   1.2e-14   54.6   0.0     2   140     3   138     2   138 0.96 Universal stress protein family
Entericidin          PF08085.6     21 seq1238_BIOID47105   -             41   5.3e-09   35.3   0.0   1   1   4.6e-13   6.3e-09   35.1   0.0     1    21    20    40    20    40 0.99 Entericidin EcnA/B family
MFS_1                PF07690.11   354 seq1239_BIOID47105   -            494   2.7e-50  171.0  47.5   1   1   5.8e-54   2.7e-50  171.0  32.9     2   353    59   449    58   450 0.90 Major Facilitator Superfamily
Sugar_tr             PF00083.19   451 seq1239_BIOID47105   -            494   1.4e-08   33.6  16.2   1   1     3e-12   1.4e-08   33.6  11.3    44   192    86   229    54   232 0.88 Sugar (and other) transporter
MFS_3                PF05977.8    524 seq1239_BIOID47105   -            494   0.00022   19.3  14.4   1   1   4.8e-08   0.00022   19.3  10.0    12   214    55   253    47   279 0.90 Transmembrane secretion effector
FUSC-like            PF12805.2    284 seq1240_BIOID47105   -            696     3e-72  242.8   3.3   1   1   8.7e-76     3e-72  242.8   2.3     2   280    63   335    62   340 0.95 FUSC-like inner membrane protein yccS
FUSC_2               PF13515.1    128 seq1240_BIOID47105   -            696   8.6e-20   70.8  11.0   1   1   2.5e-23   8.6e-20   70.8   7.6     2   126   377   498   375   500 0.90 Fusaric acid resistance protein-like
FUSC                 PF04632.7    650 seq1240_BIOID47105   -            696     5e-08   31.7   4.4   1   1   1.5e-11     5e-08   31.7   3.0     7   280   369   659   363   690 0.79 Fusaric acid resistance protein family
ALMT                 PF11744.3    406 seq1240_BIOID47105   -            696   1.2e-05   24.0   1.6   1   1   1.4e-08   4.8e-05   22.0   0.8    41   193   389   528   373   592 0.80 Aluminium activated malate transporter
MarB                 PF13999.1     66 seq1241_BIOID47105   -             72   1.5e-34  117.2   0.5   1   1   1.3e-38   1.7e-34  117.0   0.3     2    66     6    70     5    70 0.98 MarB protein
polyprenyl_synt      PF00348.12   260 seq1243_BIOID47105   -            299   5.6e-92  307.1   0.4   1   1   4.8e-96   6.5e-92  306.9   0.3     2   259    33   294    32   295 0.98 Polyprenyl synthetase
Phage_integrase      PF00589.17   173 seq1244_BIOID47105   -            425   4.1e-31  107.8   0.0   1   1   9.9e-35   6.8e-31  107.1   0.0     2   171   209   389   208   391 0.92 Phage integrase family
DUF4102              PF13356.1     89 seq1244_BIOID47105   -            425     6e-25   86.8   2.1   1   1   1.7e-28   1.2e-24   85.9   1.4     1    88     7    95     7    96 0.93 Domain of unknown function (DUF4102)
YbgS                 PF13985.1    122 seq1245_BIOID47105   -            126   1.5e-61  205.5  17.1   1   1   1.2e-65   1.6e-61  205.4  11.8     1   122     3   126     3   126 0.99 YbgS-like protein
Imp-YgjV             PF10688.4    164 seq1247_BIOID47105   -            183   5.4e-60  201.4  10.9   1   1   4.4e-64     6e-60  201.2   7.6     1   163     3   165     3   166 0.99 Bacterial inner membrane protein
Pantoate_ligase      PF02569.10   280 seq1250_BIOID47105   -            283    5e-123  409.2   0.1   1   1  4.1e-127  5.5e-123  409.0   0.0     1   280     1   280     1   280 0.97 Pantoate-beta-alanine ligase
Entericidin          PF08085.6     21 seq1253_BIOID47105   -             48   1.2e-08   34.2   2.6   1   1   1.2e-12   1.7e-08   33.7   1.8     1    21    23    43    23    43 0.98 Entericidin EcnA/B family
Voltage_CLC          PF00654.15   355 seq1256_BIOID47105   -            418   6.4e-19   68.0  38.0   1   1   4.7e-23   6.4e-19   68.0  26.3    34   317    93   365    62   397 0.79 Voltage gated chloride channel
Multi_Drug_Res       PF00893.14    93 seq1257_BIOID47105   -            155   7.1e-33  112.8  10.5   1   1   1.7e-36   2.4e-32  111.1   7.2     1    93    51   143    51   143 0.99 Small Multidrug Resistance protein
OsmC                 PF02566.14   100 seq1258_BIOID47105   -            143   1.5e-19   69.9   0.1   1   1   1.4e-23   1.9e-19   69.5   0.0     2    99    42   139    41   140 0.89 OsmC-like protein
LysR_substrate       PF03466.15   209 seq1260_BIOID47105   -            317   9.6e-18   63.9   0.0   1   1   1.9e-21   1.3e-17   63.4   0.0     5   207   116   316   114   317 0.95 LysR substrate binding domain
HTH_1                PF00126.22    60 seq1260_BIOID47105   -            317   1.2e-14   53.6   0.0   1   1   3.1e-18   2.1e-14   52.8   0.0     1    59    31    89    31    90 0.96 Bacterial regulatory helix-turn-helix protein, lysR family
MFS_1                PF07690.11   354 seq1263_BIOID47105   -            417   5.8e-39  133.7  62.6   1   2   3.2e-31   2.2e-27   95.6  18.9     1   224    41   261    40   270 0.82 Major Facilitator Superfamily
MFS_1                PF07690.11   354 seq1263_BIOID47105   -            417   5.8e-39  133.7  62.6   2   2   9.1e-15   6.2e-11   41.5  23.0     7   168   249   407   247   415 0.82 Major Facilitator Superfamily
Sugar_tr             PF00083.19   451 seq1263_BIOID47105   -            417   2.8e-14   52.4  34.3   1   1   9.1e-18   6.2e-14   51.2   7.0    46   197    71   217    11   223 0.90 Sugar (and other) transporter
Pyr_redox_2          PF07992.9    200 seq1264_BIOID47105   -            450   2.5e-34  118.7   6.1   1   1   1.5e-35   2.1e-32  112.5   4.2     2   198    15   305    14   307 0.94 Pyridine nucleotide-disulphide oxidoreductase
Pyr_redox_dim        PF02852.17   110 seq1264_BIOID47105   -            450   1.7e-28   98.6   0.0   1   1   2.5e-31   3.4e-28   97.7   0.0     1   107   337   443   337   446 0.98 Pyridine nucleotide-disulphide oxidoreductase, dimerisation domain
Pyr_redox            PF00070.22    80 seq1264_BIOID47105   -            450   2.2e-24   85.5   0.9   1   1   1.5e-24     2e-21   76.0   0.0     1    78   169   244   169   247 0.95 Pyridine nucleotide-disulphide oxidoreductase
3HCDH_N              PF02737.13   180 seq1264_BIOID47105   -            450   4.1e-09   36.2   0.5   1   1   1.1e-07   0.00016   21.3   0.0     2    75   170   242   169   258 0.79 3-hydroxyacyl-CoA dehydrogenase, NAD binding domain
Cation_efflux        PF01545.16   285 seq1265_BIOID47105   -            313   2.4e-78  262.9   6.2   1   1     2e-82   2.7e-78  262.8   4.3     1   283    21   294    21   296 0.97 Cation efflux family
MAPEG                PF01124.13   129 seq1267_BIOID47105   -            131   1.3e-26   92.5   9.3   1   1   1.1e-30   1.5e-26   92.3   6.5     1   129     3   120     3   120 0.98 MAPEG family
WGR                  PF05406.10    81 seq1268_BIOID47105   -            244   2.6e-15   56.0   0.9   1   1   4.1e-19   5.5e-15   54.9   0.6    12    80     6    71     3    72 0.92 WGR domain
ACR_tran             PF00873.14  1021 seq1269_BIOID47105   -           1025         0 1225.2  16.2   1   1         0         0 1225.0  11.3     2  1020     4  1008     3  1009 0.99 AcrB/AcrD/AcrF family
MMPL                 PF03176.10   333 seq1269_BIOID47105   -           1025     3e-13   49.0  19.1   1   2   1.5e-11   6.8e-08   31.4   4.7   137   313   326   501   203   521 0.81 MMPL family
MMPL                 PF03176.10   333 seq1269_BIOID47105   -           1025     3e-13   49.0  19.1   2   2   6.6e-09     3e-05   22.7   3.1    73   306   785  1012   680  1024 0.75 MMPL family
SecD_SecF            PF02355.11   189 seq1269_BIOID47105   -           1025   5.9e-12   45.0  19.3   1   2     3e-10   1.4e-06   27.5   6.0    35   186   336   489   317   492 0.80 Protein export membrane protein
SecD_SecF            PF02355.11   189 seq1269_BIOID47105   -           1025   5.9e-12   45.0  19.3   2   2   8.1e-09   3.7e-05   22.8   2.0    25   183   844  1005   831  1022 0.87 Protein export membrane protein
PRA-CH               PF01502.13    75 seq1270_BIOID47105   -            202   1.4e-33  114.2   0.0   1   1   3.1e-37   2.1e-33  113.6   0.0     1    74    33   106    33   107 0.99 Phosphoribosyl-AMP cyclohydrolase
PRA-PH               PF01503.12    83 seq1270_BIOID47105   -            202   3.6e-15   55.8   0.2   1   1   7.4e-19   5.1e-15   55.4   0.2     2    82   116   201   115   202 0.96 Phosphoribosyl-ATP pyrophosphohydrolase
DrsE                 PF02635.10   117 seq1271_BIOID47105   -            117   3.9e-23   81.6   0.0   1   1   3.2e-27   4.4e-23   81.5   0.0     2   117     3   117     2   117 0.94 DsrE/DsrF-like family
DegT_DnrJ_EryC1      PF01041.12   363 seq1280_BIOID47105   -            385  8.1e-133  442.8   0.1   1   1  3.4e-136  9.2e-133  442.6   0.1     3   363    18   380    16   380 0.98 DegT/DnrJ/EryC1/StrS aminotransferase family
Aminotran_1_2        PF00155.16   363 seq1280_BIOID47105   -            385   1.3e-09   37.3   0.1   1   1   1.2e-12   3.4e-09   36.0   0.0    46   197    41   170    24   216 0.89 Aminotransferase class I and II
Cys_Met_Meta_PP      PF01053.15   386 seq1280_BIOID47105   -            385   2.8e-08   32.3   0.1   1   1   1.5e-11     4e-08   31.8   0.1    54   193    38   176    36   251 0.81 Cys/Met metabolism PLP-dependent enzyme
Beta_elim_lyase      PF01212.16   290 seq1280_BIOID47105   -            385     6e-07   28.7   0.0   1   1   3.7e-10     1e-06   28.0   0.0    29   243    39   256    32   302 0.72 Beta-eliminating lyase
Aminotran_5          PF00266.14   371 seq1280_BIOID47105   -            385   2.1e-06   26.5   0.2   1   1   1.1e-09   2.9e-06   26.1   0.1    55   297    48   283    41   326 0.81 Aminotransferase class-V
TetR_N               PF00440.18    47 seq1281_BIOID47105   -            199   1.5e-10   40.4   0.0   1   1   1.7e-14   2.3e-10   39.8   0.0     1    42    13    54    13    59 0.93 Bacterial regulatory proteins, tetR family
DXP_synthase_N       PF13292.1    270 seq1283_BIOID47105   -            620  5.6e-113  376.2   0.0   1   1  3.8e-116  8.6e-113  375.6   0.0     2   270    12   282    11   282 0.99 1-deoxy-D-xylulose-5-phosphate synthase
Transket_pyr         PF02779.19   178 seq1283_BIOID47105   -            620   7.3e-40  136.2   0.0   1   1   5.6e-43   1.3e-39  135.4   0.0     4   174   320   480   318   482 0.98 Transketolase, pyrimidine binding domain
Transketolase_C      PF02780.15   124 seq1283_BIOID47105   -            620   1.2e-27   96.1   0.0   1   1   1.4e-30   3.3e-27   94.7   0.0     1   122   495   609   495   611 0.96 Transketolase, C-terminal domain
E1_dh                PF00676.15   300 seq1283_BIOID47105   -            620   1.1e-06   27.5   0.0   1   1   8.3e-10   1.9e-06   26.7   0.0   104   166   124   186    93   192 0.85 Dehydrogenase E1 component
TPP_enzyme_C         PF02775.16   153 seq1283_BIOID47105   -            620   1.6e-05   24.3   0.1   1   1   2.3e-08   5.3e-05   22.7   0.1    32    84   125   183   103   194 0.78 Thiamine pyrophosphate enzyme, C-terminal TPP binding domain
SpoU_methylase       PF00588.14   142 seq1284_BIOID47105   -            243     7e-42  142.5   0.0   1   1   1.9e-45   1.3e-41  141.6   0.0     2   142    96   236    95   236 0.96 SpoU rRNA Methylase family
SpoU_sub_bind        PF08032.7     76 seq1284_BIOID47105   -            243   3.1e-19   68.7   0.1   1   1   2.9e-22     2e-18   66.2   0.0     1    72     4    76     4    80 0.96 RNA 2'-O ribose methyltransferase substrate binding
Pribosyltran         PF00156.22   125 seq1285_BIOID47105   -            152   2.2e-11   43.4   0.0   1   1   2.3e-15   3.2e-11   42.9   0.0     2   112     4   105     3   112 0.87 Phosphoribosyl transferase domain
Methyltransf_18      PF12847.2    112 seq1286_BIOID47105   -            247   6.9e-15   55.4   0.0   1   1   7.3e-18   1.1e-14   54.8   0.0     2   110    57   163    56   165 0.92 Methyltransferase domain
Methyltransf_11      PF08241.7     95 seq1286_BIOID47105   -            247     7e-12   45.5   0.0   1   1   9.1e-15   1.4e-11   44.6   0.0     2    95    62   162    61   162 0.95 Methyltransferase domain
Methyltransf_31      PF13847.1    152 seq1286_BIOID47105   -            247   1.5e-10   40.7   0.0   1   1   1.5e-13   2.3e-10   40.1   0.0     3   110    56   164    54   198 0.86 Methyltransferase domain
Methyltransf_25      PF13649.1    101 seq1286_BIOID47105   -            247   1.1e-09   38.4   0.0   1   1   1.6e-12   2.4e-09   37.3   0.0     1   101    60   158    60   158 0.89 Methyltransferase domain
Methyltransf_12      PF08242.7     99 seq1286_BIOID47105   -            247   3.8e-09   36.8   0.0   1   1     4e-12     6e-09   36.1   0.0     2    99    62   160    61   160 0.91 Methyltransferase domain
Methyltransf_23      PF13489.1    162 seq1286_BIOID47105   -            247   4.3e-07   29.6   0.0   1   1   4.5e-10   6.8e-07   28.9   0.0    14   124    51   174    36   227 0.72 Methyltransferase domain
MTS                  PF05175.9    170 seq1286_BIOID47105   -            247   1.7e-05   24.1   0.0   1   1   1.6e-08   2.4e-05   23.6   0.0    23   166    49   190    44   194 0.78 Methyltransferase small domain
Ubie_methyltran      PF01209.13   233 seq1286_BIOID47105   -            247   2.5e-05   23.4   0.0   1   1   2.7e-08     4e-05   22.7   0.0    45   154    54   165    47   240 0.83 ubiE/COQ5 methyltransferase family
Abhydrolase_6        PF12697.2    228 seq1290_BIOID47105   -            254   5.7e-34  117.8   5.1   1   1   2.4e-37   6.6e-34  117.6   3.5     1   227    19   246    19   247 0.79 Alpha/beta hydrolase family
Abhydrolase_1        PF00561.15   230 seq1290_BIOID47105   -            254   1.4e-18   67.1   0.8   1   2   4.2e-14   1.1e-10   41.3   0.3     3    80    45   124    43   184 0.79 alpha/beta hydrolase fold
Abhydrolase_1        PF00561.15   230 seq1290_BIOID47105   -            254   1.4e-18   67.1   0.8   2   2   5.8e-09   1.6e-05   24.4   0.0   173   228   193   248   187   250 0.93 alpha/beta hydrolase fold
Abhydrolase_5        PF12695.2    142 seq1290_BIOID47105   -            254   4.5e-16   58.7   0.3   1   1   3.8e-19     1e-15   57.6   0.2     1   141    18   234    18   235 0.85 Alpha/beta hydrolase family
PGAP1                PF07819.8    225 seq1290_BIOID47105   -            254   1.3e-09   37.8   0.2   1   1   1.1e-11   3.1e-08   33.3   0.1     3   144    15   138    13   159 0.80 PGAP1-like protein
DUF676               PF05057.9    218 seq1290_BIOID47105   -            254   7.7e-05   21.9   0.0   1   1   4.2e-08   0.00011   21.3   0.0     8   104    19   106    12   122 0.83 Putative serine esterase (DUF676)
HNH_2                PF13391.1     68 seq1291_BIOID47105   -            241   2.7e-09   36.5   0.5   1   1   5.3e-13   7.3e-09   35.1   0.3     1    67   169   222   169   223 0.91 HNH endonuclease
DJ-1_PfpI            PF01965.19   147 seq1295_BIOID47105   -            220   5.8e-23   80.8   0.2   1   1   5.7e-27   7.8e-23   80.4   0.1     1   145    48   204    48   206 0.85 DJ-1/PfpI family
ALAD                 PF00490.16   324 seq1297_BIOID47105   -            335  1.7e-136  454.2   0.1   1   1  1.5e-140  2.1e-136  454.0   0.1     3   322    16   330    14   332 0.99 Delta-aminolevulinic acid dehydratase
Asp_Glu_race         PF01177.17   217 seq1298_BIOID47105   -            230   1.8e-35  122.7   0.1   1   1   1.6e-39   2.2e-35  122.4   0.1     1   216     7   224     7   225 0.92 Asp/Glu/Hydantoin racemase
MFS_1                PF07690.11   354 seq1300_BIOID47105   -            395     2e-29  102.3  51.1   1   1   3.1e-33   2.1e-29  102.2  26.2     2   344    13   341    12   343 0.82 Major Facilitator Superfamily
EAL                  PF00563.15   236 seq1301_BIOID47105   -            255   1.4e-28   99.8   0.0   1   1   1.3e-32   1.8e-28   99.5   0.0    13   236    30   242    17   242 0.82 EAL domain
DnaJ_C               PF01556.13    81 seq1304_BIOID47105   -            306   8.6e-28   95.9   0.6   1   1     4e-22   2.7e-18   65.5   0.0     1    75   210   280   210   286 0.89 DnaJ C terminal domain
DnaJ                 PF00226.26    64 seq1304_BIOID47105   -            306     6e-25   86.6   0.9   1   1   1.9e-28   1.3e-24   85.5   0.6     1    64     5    66     5    66 0.99 DnaJ domain
DUF1100              PF06500.6    411 seq1307_BIOID47105   -            414  1.1e-222  738.7   0.0   1   1  2.8e-226  1.3e-222  738.5   0.0     1   411     1   414     1   414 0.99 Alpha/beta hydrolase of unknown function (DUF1100)
Abhydrolase_5        PF12695.2    142 seq1307_BIOID47105   -            414   2.3e-08   33.7   0.0   1   1   9.2e-12   4.2e-08   32.9   0.0     1   121   196   375   196   392 0.75 Alpha/beta hydrolase family
Abhydrolase_6        PF12697.2    228 seq1307_BIOID47105   -            414   2.2e-06   27.6   0.5   1   1   9.9e-10   4.5e-06   26.6   0.1    12   107   208   326   197   390 0.70 Alpha/beta hydrolase family
Oxidored_FMN         PF00724.15   341 seq1308_BIOID47105   -            365   2.3e-90  302.9   0.0   1   1   1.9e-94   2.6e-90  302.7   0.0     1   340     5   343     5   344 0.93 NADH:flavin oxidoreductase / NADH oxidase family
TraB                 PF01963.12   259 seq1309_BIOID47105   -            264   3.9e-41  141.1   0.2   1   1   3.5e-45   4.8e-41  140.8   0.1     8   250    30   264    21   264 0.96 TraB family
Relaxase             PF03432.9    242 seq1310_BIOID47105   -            388   8.7e-10   38.2   4.0   1   1   1.2e-13   1.7e-09   37.3   2.8     9   158    70   227    64   283 0.68 Relaxase/Mobilisation nuclease domain
Radical_SAM          PF04055.16   166 seq1312_BIOID47105   -            321   1.7e-14   54.2   0.0   1   1   1.9e-18   2.6e-14   53.6   0.0     4   165    91   251    88   252 0.91 Radical SAM superfamily
Bac_surface_Ag       PF01103.18   323 seq1313_BIOID47105   -            577   4.2e-59  200.5   6.6   1   1     1e-62   6.9e-59  199.7   4.6     1   322   290   576   290   577 0.92 Surface antigen
Surf_Ag_VNR          PF07244.10    78 seq1313_BIOID47105   -            577     1e-15   57.7   0.3   1   1   9.2e-13   6.3e-09   36.0   0.0     1    67   189   249   189   263 0.83 Surface antigen variable number repeat
CSD                  PF00313.17    66 seq1314_BIOID47105   -             74   2.9e-29  100.5   0.2   1   1   2.3e-33   3.2e-29  100.3   0.1     2    64     3    65     2    67 0.96 'Cold-shock' DNA-binding domain
DUF2502              PF10697.4     82 seq1315_BIOID47105   -            108   1.8e-22   79.1  25.5   1   1   1.7e-26   2.3e-22   78.7  17.7     1    82    23   106    23   106 0.97 Protein of unknown function (DUF2502)
Transgly             PF00912.17   178 seq1318_BIOID47105   -            858   1.4e-67  226.3   0.0   1   1   4.3e-71   2.9e-67  225.2   0.0     1   177    62   237    62   238 0.98 Transglycosylase
Transpeptidase       PF00905.17   304 seq1318_BIOID47105   -            858   3.1e-28   98.5   3.4   1   1   1.5e-29   9.9e-26   90.3   0.1     2   204   436   617   435   681 0.79 Penicillin binding protein transpeptidase domain
Methyltransf_9       PF08003.6    315 seq1320_BIOID47105   -            323    2e-172  572.0   0.0   1   1  9.6e-176  2.2e-172  571.8   0.0     1   315     7   322     7   322 1.00 Protein of unknown function (DUF1698)
Methyltransf_23      PF13489.1    162 seq1320_BIOID47105   -            323   4.4e-11   42.6   0.0   1   1   3.5e-14     8e-11   41.7   0.0    12   159   114   269   103   272 0.71 Methyltransferase domain
Methyltransf_18      PF12847.2    112 seq1320_BIOID47105   -            323   7.7e-08   32.7   0.0   1   1   7.1e-11   1.6e-07   31.7   0.0     2   111   123   226   122   227 0.86 Methyltransferase domain
Methyltransf_31      PF13847.1    152 seq1320_BIOID47105   -            323   1.2e-07   31.3   0.0   1   1   9.6e-11   2.2e-07   30.4   0.0     5   112   124   228   121   284 0.90 Methyltransferase domain
Methyltransf_11      PF08241.7     95 seq1320_BIOID47105   -            323   2.6e-05   24.4   0.0   1   1   2.2e-08   4.9e-05   23.6   0.0     1    94   127   223   127   224 0.81 Methyltransferase domain
CMAS                 PF02353.15   273 seq1320_BIOID47105   -            323   5.9e-05   22.1   0.0   1   1   4.6e-08    0.0001   21.3   0.0    50   173   110   233   105   292 0.79 Mycolic acid cyclopropane synthetase
Transgly             PF00912.17   178 seq1322_BIOID47105   -            242   2.9e-54  182.9   0.0   1   1   2.7e-58   3.7e-54  182.6   0.0     9   178    59   228    50   228 0.96 Transglycosylase
DUF2170              PF09938.4    140 seq1323_BIOID47105   -            133   1.6e-42  144.0   1.4   1   1   1.3e-46   1.7e-42  143.9   1.0     3   139     2   132     1   133 0.96 Uncharacterized protein conserved in bacteria (DUF2170)
Maf                  PF02545.9    195 seq1324_BIOID47105   -            207   1.6e-64  216.5   0.0   1   1   1.4e-68   1.9e-64  216.2   0.0     2   189    16   201    15   205 0.98 Maf-like protein
YjbE                 PF11106.3     80 seq1325_BIOID47105   -             80   1.5e-43  146.4  27.9   1   1   1.2e-47   1.7e-43  146.3  19.3     1    80     1    80     1    80 0.99 Exopolysaccharide production protein YjbE
RHH_1                PF01402.16    39 seq1327_BIOID47105   -            120   3.8e-09   35.9   2.0   1   1     5e-13   6.8e-09   35.1   1.4     1    37    75   111    75   113 0.95 Ribbon-helix-helix protein, copG family
UPF0149              PF03695.8    178 seq1328_BIOID47105   -            192   4.7e-42  143.7   1.4   1   1   3.9e-46   5.4e-42  143.5   1.0     1   175    10   177    10   180 0.94 Uncharacterised protein family (UPF0149)
FCD                  PF07729.7    125 seq1329_BIOID47105   -            263   1.9e-22   79.8   6.7   1   1   2.8e-26   1.9e-22   79.8   4.7     3   124   125   246   123   247 0.94 FCD domain
GntR                 PF00392.16    64 seq1329_BIOID47105   -            263   4.7e-21   73.8   0.9   1   1   1.2e-24     8e-21   73.1   0.6     1    64    32    95    32    95 0.97 Bacterial regulatory proteins, gntR family
DUF1471              PF07338.8     56 seq1331_BIOID47105   -             82     4e-09   35.8   0.2   1   1   3.9e-13   5.4e-09   35.4   0.1     7    56    34    82    32    82 0.97 Protein of unknown function (DUF1471)
GTP_EFTU             PF00009.22   188 seq1332_BIOID47105   -            607     1e-56  191.2   0.0   1   1   7.2e-60     2e-56  190.3   0.0     2   187     4   195     3   196 0.96 Elongation factor Tu GTP binding domain
EFG_C                PF00679.19    89 seq1332_BIOID47105   -            607   1.9e-21   75.6   0.0   1   1   1.6e-24   4.3e-21   74.4   0.0     3    83   397   477   395   483 0.96 Elongation factor G C-terminus
GTP_EFTU_D2          PF03144.20    74 seq1332_BIOID47105   -            607   7.4e-10   38.6   3.2   1   1   8.1e-13   2.2e-09   37.1   2.2     1    74   219   289   219   289 0.94 Elongation factor Tu domain 2
MMR_HSR1             PF01926.18   114 seq1332_BIOID47105   -            607   1.3e-05   25.0   0.2   1   1   1.5e-08   4.1e-05   23.4   0.0     2   113     8   128     7   129 0.55 50S ribosome-binding GTPase
SpoVR                PF04293.8    427 seq1334_BIOID47105   -            510  2.9e-200  665.0   7.2   1   1  2.5e-204  3.4e-200  664.7   5.0     2   427    18   453    17   453 0.98 SpoVR like protein
Glycos_transf_2      PF00535.21   169 seq1335_BIOID47105   -            322   1.1e-30  106.4   0.0   1   1   3.2e-34   1.4e-30  106.0   0.0     1   165    11   171    11   175 0.85 Glycosyl transferase family 2
Glyco_tranf_2_3      PF13641.1    230 seq1335_BIOID47105   -            322   3.3e-12   46.6   0.0   1   1   1.4e-15   6.2e-12   45.7   0.0     2   130     9   134     8   185 0.81 Glycosyltransferase like family 2
Glyco_tranf_2_2      PF10111.4    281 seq1335_BIOID47105   -            322   9.7e-06   24.7   0.0   1   1   3.1e-09   1.4e-05   24.2   0.0     1   104    11   108    11   120 0.81 Glycosyltransferase like family 2
FMN_red              PF03358.10   152 seq1336_BIOID47105   -            191   7.3e-36  122.8   0.0   1   1   1.4e-39   9.8e-36  122.4   0.0     1   148     1   141     1   144 0.94 NADPH-dependent FMN reductase
Flavodoxin_2         PF02525.12   199 seq1336_BIOID47105   -            191   7.5e-07   28.7   0.0   1   1   2.1e-10   1.5e-06   27.7   0.0     1   103     1    91     1   129 0.85 Flavodoxin-like fold
Asr                  PF06392.6     19 seq1338_BIOID47105   -            111   7.1e-07   29.3  23.9   1   1   5.2e-11   7.1e-07   29.3  16.6     1    19    53    71    53    71 0.99 Acid shock protein repeat
AsmA                 PF05170.9    604 seq1339_BIOID47105   -            691  5.2e-172  573.4   0.0   1   1  8.9e-176  6.1e-172  573.2   0.0     1   603     6   587     6   588 0.99 AsmA family
AsmA_2               PF13502.1    220 seq1339_BIOID47105   -            691   5.6e-28   97.6   3.5   1   1   5.3e-30   3.6e-26   91.7   1.0     2   220   438   640   437   640 0.89 AsmA-like C-terminal region
Pilus_PilP           PF11356.3     87 seq1340_BIOID47105   -            271   1.2e-11   44.5   0.0   1   1   1.4e-15   1.9e-11   43.9   0.0     4    86    67   150    64   151 0.89 Type IV pilus biogenesis
DUF2886              PF11102.3    200 seq1341_BIOID47105   -            212   9.1e-57  191.7   1.0   1   1   7.5e-61     1e-56  191.5   0.7     1   199    13   206    13   207 0.98 Protein of unknown function (DUF2886)
DUF417               PF04224.7    175 seq1342_BIOID47105   -            197   8.8e-79  262.7   0.1   1   1   7.4e-83     1e-78  262.6   0.1     1   175     2   182     2   182 0.99 Protein of unknown function, DUF417
NAD_synthase         PF02540.12   242 seq1343_BIOID47105   -            275   7.5e-79  263.9   0.0   1   1   6.3e-83   8.7e-79  263.7   0.0     2   242    23   265    22   265 0.98 NAD synthase
PspA_IM30            PF04012.7    221 seq1344_BIOID47105   -            232   4.3e-57  192.8  28.8   1   1   3.5e-61   4.8e-57  192.7  20.0     1   221     2   232     2   232 0.97 PspA/IM30 family
Asp_decarbox         PF02261.11   116 seq1345_BIOID47105   -            126   3.2e-49  165.2   0.0   1   1   2.7e-53   3.7e-49  165.0   0.0     1   115     1   115     1   116 0.99 Aspartate decarboxylase
THF_DHG_CYH_C        PF02882.14   161 seq1346_BIOID47105   -            288   1.5e-68  228.8   0.1   1   1   3.6e-72   2.5e-68  228.1   0.1     1   157   124   279   124   283 0.99 Tetrahydrofolate dehydrogenase/cyclohydrolase, NAD(P)-binding domain
THF_DHG_CYH          PF00763.18   117 seq1346_BIOID47105   -            288   1.2e-41  141.3   0.1   1   1   2.8e-45   1.9e-41  140.6   0.1     1   117     4   121     4   121 0.99 Tetrahydrofolate dehydrogenase/cyclohydrolase, catalytic domain
Peptidase_M24        PF00557.19   205 seq1347_BIOID47105   -            512   1.3e-63  214.2   0.2   1   1   2.7e-67   1.8e-63  213.7   0.1     3   205   256   485   254   485 0.91 Metallopeptidase family M24
AMP_N                PF05195.11   134 seq1347_BIOID47105   -            512   3.9e-41  139.4   0.1   1   1   1.2e-44   8.3e-41  138.4   0.1     1   128    75   204    75   210 0.93 Aminopeptidase P, N-terminal domain
Na_Ca_ex             PF01699.19   139 seq1351_BIOID47105   -            395   4.1e-09   36.0  12.2   1   1     3e-13   4.1e-09   36.0   8.5     1   138   261   392   261   393 0.83 Sodium/calcium exchanger protein
UxuA                 PF03786.8    351 seq1353_BIOID47105   -            394  4.2e-163  541.7   0.2   1   1    7e-167  4.8e-163  541.6   0.1     1   350     1   388     1   389 0.99 D-mannonate dehydratase (UxuA)
AP_endonuc_2         PF01261.19   211 seq1353_BIOID47105   -            394   7.7e-09   35.0   0.0   1   1   7.8e-12   5.3e-08   32.3   0.0     3   189    18   299    16   322 0.81 Xylose isomerase-like TIM barrel
MerR_2               PF13591.1     84 seq1354_BIOID47105   -            101   6.9e-30  102.3   0.3   1   1   5.7e-34   7.9e-30  102.1   0.2     1    84     8    92     8    92 0.95 MerR HTH family regulatory protein
Flavodoxin_1         PF00258.20   143 seq1355_BIOID47105   -            176   3.1e-33  114.6   0.1   1   1     1e-36   3.6e-33  114.4   0.0     1   143     6   160     6   160 0.95 Flavodoxin
Flavodoxin_3         PF12641.2    160 seq1355_BIOID47105   -            176   1.1e-11   44.3   0.0   1   1   3.6e-15   1.2e-11   44.1   0.0     2   110     6   124     5   164 0.85 Flavodoxin domain
Flavodoxin_5         PF12724.2    143 seq1355_BIOID47105   -            176   4.1e-08   33.2   0.0   1   1   1.7e-11   5.7e-08   32.7   0.0     2    84     6    89     5   108 0.83 Flavodoxin domain
Fer4_11              PF13247.1     99 seq1356_BIOID47105   -            644   4.4e-16   58.4  15.0   1   1   4.2e-19   4.4e-16   58.4  10.4     6    97    57   142    53   144 0.90 4Fe-4S dicluster domain
Pyr_redox_2          PF07992.9    200 seq1356_BIOID47105   -            644   7.7e-11   42.1   0.0   1   1   3.3e-13   3.4e-10   40.0   0.0     1   198   317   617   317   619 0.87 Pyridine nucleotide-disulphide oxidoreductase
Pyr_redox            PF00070.22    80 seq1356_BIOID47105   -            644     3e-10   40.2   1.3   1   1   4.8e-08     5e-05   23.4   0.1     1    63   317   388   317   393 0.81 Pyridine nucleotide-disulphide oxidoreductase
Fer4_9               PF13187.1     55 seq1356_BIOID47105   -            644   4.4e-10   39.5  44.0   1   1   2.2e-09   2.3e-06   27.6   8.3     1    54    91   138    91   139 0.94 4Fe-4S dicluster domain
NAD_binding_8        PF13450.1     68 seq1356_BIOID47105   -            644   7.5e-09   35.3   0.1   1   1   1.9e-11     2e-08   34.0   0.0     1    35   320   354   320   362 0.96 NAD(P)-binding Rossmann-like domain
Fer4_6               PF12837.2     24 seq1356_BIOID47105   -            644   2.4e-08   33.3  55.3   1   1   3.9e-09   4.1e-06   26.3   1.4     2    23    85   106    84   107 0.91 4Fe-4S binding domain
Fer4_10              PF13237.1     52 seq1356_BIOID47105   -            644   1.6e-07   30.9  46.1   1   1   1.7e-09   1.8e-06   27.4   7.2     3    52    86   135    84   135 0.86 4Fe-4S dicluster domain
Fer4                 PF00037.22    24 seq1356_BIOID47105   -            644     1e-06   27.9   3.0   1   1   9.8e-10     1e-06   27.9   2.1     2    23    86   107    85   108 0.90 4Fe-4S binding domain
FAD_binding_3        PF01494.14   356 seq1356_BIOID47105   -            644   5.9e-06   25.4   0.1   1   1   1.4e-08   1.5e-05   24.1   0.0     3    34   317   348   315   350 0.94 FAD binding domain
Thi4                 PF01946.12   230 seq1356_BIOID47105   -            644     1e-05   24.6   0.0   1   1   1.9e-08     2e-05   23.7   0.0    19    63   317   361   307   386 0.79 Thi4 family
HI0933_like          PF03486.9    409 seq1356_BIOID47105   -            644   8.3e-06   24.4   0.3   1   1   1.5e-08   1.6e-05   23.4   0.2     2    36   317   351   316   356 0.94 HI0933-like protein
DUF2002              PF09400.5    111 seq1359_BIOID47105   -            114   8.2e-66  218.6   0.2   1   1   6.8e-70   9.3e-66  218.4   0.2     1   110     1   110     1   112 0.99 Protein of unknown function (DUF2002)
FliD_C               PF07195.7    239 seq1360_BIOID47105   -            468   6.5e-60  202.2  20.6   1   1   9.5e-64   6.5e-60  202.2  14.3     1   239   222   452   222   452 0.98 Flagellar hook-associated protein 2 C-terminus
FliD_N               PF02465.13    99 seq1360_BIOID47105   -            468   1.2e-23   83.2  12.7   1   1   1.7e-27   1.2e-23   83.2   8.8     1    99    10   107    10   107 0.96 Flagellar hook-associated protein 2 C-terminus
YbaK                 PF04073.10   123 seq1361_BIOID47105   -            159   1.2e-24   86.3   0.2   1   1     1e-28   1.4e-24   86.1   0.1     8   122    31   146    22   147 0.93 YbaK / prolyl-tRNA synthetases associated domain
NMT1                 PF09084.6    216 seq1362_BIOID47105   -            333   2.8e-14   53.1   0.0   1   1   2.4e-17   6.5e-14   51.9   0.0    29   147    78   197    71   261 0.85 NMT1/THI5 like
SBP_bac_3            PF00497.15   225 seq1362_BIOID47105   -            333   2.2e-13   49.8   0.0   1   1   5.8e-13   1.6e-09   37.2   0.0    87   212   125   250   117   259 0.83 Bacterial extracellular solute-binding proteins, family 3
NMT1_2               PF13379.1    252 seq1362_BIOID47105   -            333   2.7e-12   46.5   0.0   1   1   1.3e-15   3.4e-12   46.1   0.0     4   248    39   266    36   270 0.83 NMT1-like family
Phosphonate-bd       PF12974.2    243 seq1362_BIOID47105   -            333   9.5e-10   38.1   0.1   1   1   5.7e-13   1.6e-09   37.4   0.0    41   171    82   204    63   278 0.82 ABC transporter, phosphonate, periplasmic substrate-binding protein
OpuAC                PF04069.7    257 seq1362_BIOID47105   -            333   4.1e-08   32.7   0.0   1   1   2.1e-11   5.8e-08   32.2   0.0     3   235    43   260    41   282 0.78 Substrate binding domain of ABC-type glycine betaine transport system
HTH_18               PF12833.2     81 seq1364_BIOID47105   -            301   8.5e-21   73.7   0.1   1   1   2.3e-24   1.6e-20   72.8   0.0     1    81   219   299   219   299 0.94 Helix-turn-helix domain
HTH_AraC             PF00165.18    42 seq1364_BIOID47105   -            301     4e-12   45.4   0.6   1   1   3.6e-15   2.5e-11   42.9   0.0     4    42   259   298   257   298 0.94 Bacterial regulatory helix-turn-helix proteins, AraC family
DUF1471              PF07338.8     56 seq1365_BIOID47105   -            134   1.1e-19   69.7   0.2   1   1   1.3e-23   1.7e-19   69.0   0.1     1    56    81   134    81   134 0.99 Protein of unknown function (DUF1471)
Glyoxalase           PF00903.20   128 seq1369_BIOID47105   -            135   3.7e-25   88.2   0.0   1   1   9.3e-29   4.2e-25   88.0   0.0     2   128     3   123     2   123 0.92 Glyoxalase/Bleomycin resistance protein/Dioxygenase superfamily
Glyoxalase_2         PF12681.2    108 seq1369_BIOID47105   -            135   3.6e-18   66.0   0.0   1   1   9.1e-22   4.2e-18   65.8   0.0     1   108     8   124     8   124 0.77 Glyoxalase-like domain
Glyoxalase_4         PF13669.1    110 seq1369_BIOID47105   -            135   5.7e-09   35.8   0.0   1   1   6.2e-12   2.8e-08   33.6   0.0     2   106     5   108     4   112 0.88 Glyoxalase/Bleomycin resistance protein/Dioxygenase superfamily
Trypsin              PF00089.21   220 seq1370_BIOID47105   -            273   1.1e-11   44.6   0.0   1   1   4.4e-15     3e-11   43.2   0.0     9   198    50   244    44   266 0.72 Trypsin
Trypsin_2            PF13365.1    120 seq1370_BIOID47105   -            273   1.5e-07   31.2   0.0   1   1   3.8e-11   2.6e-07   30.5   0.0     1   120    69   240    69   240 0.66 Trypsin-like peptidase domain
Caps_synth_GfcC      PF06251.6    229 seq1371_BIOID47105   -            245   1.6e-91  305.4   0.0   1   1   1.3e-95   1.8e-91  305.2   0.0     2   229    20   245    19   245 0.99 Capsule biosynthesis GfcC
Crl                  PF07417.7    127 seq1372_BIOID47105   -            133     1e-54  183.5   0.1   1   1   8.7e-59   1.2e-54  183.3   0.1     2   122     3   123     2   131 0.96 Transcriptional regulator Crl
DHDPS                PF00701.17   289 seq1373_BIOID47105   -            297  2.1e-107  357.9   0.0   1   1  1.8e-111  2.4e-107  357.7   0.0     2   289     5   293     4   293 0.99 Dihydrodipicolinate synthetase family
Aldo_ket_red         PF00248.16   283 seq1376_BIOID47105   -            348   1.5e-76  256.8   0.0   1   1   1.2e-80   1.7e-76  256.6   0.0     1   280    39   337    39   340 0.94 Aldo/keto reductase family
Orn_Arg_deC_N        PF02784.11   251 seq1379_BIOID47105   -            420   1.1e-66  224.4   0.0   1   1   2.1e-70   1.4e-66  224.1   0.0     1   251    32   276    32   276 0.97 Pyridoxal-dependent decarboxylase, pyridoxal binding domain
Orn_DAP_Arg_deC      PF00278.17   116 seq1379_BIOID47105   -            420   5.8e-22   77.4   0.0   1   1   1.4e-25   9.4e-22   76.8   0.0     1   115   279   396   279   397 0.95 Pyridoxal-dependent decarboxylase, C-terminal sheet domain
Epimerase            PF01370.16   236 seq1380_BIOID47105   -            660   1.8e-41  142.0   0.0   1   1     8e-45   2.7e-41  141.4   0.0     1   236   318   566   318   566 0.91 NAD dependent epimerase/dehydratase family
Formyl_trans_N       PF00551.14   181 seq1380_BIOID47105   -            660   5.5e-25   87.8   0.0   1   1   2.4e-28   8.4e-25   87.2   0.0    63   178    59   174    17   177 0.90 Formyl transferase
Formyl_trans_C       PF02911.13   100 seq1380_BIOID47105   -            660   2.3e-20   72.4   0.0   1   1   1.2e-23   4.3e-20   71.5   0.0     3    98   202   295   200   297 0.95 Formyl transferase, C-terminal domain
3Beta_HSD            PF01073.14   280 seq1380_BIOID47105   -            660   5.8e-06   25.0   0.0   1   1   2.4e-09   8.2e-06   24.5   0.0     1   157   319   474   319   504 0.79 3-beta hydroxysteroid dehydrogenase/isomerase family
DUF2491              PF10679.4    212 seq1381_BIOID47105   -            219   8.1e-71  237.2   0.0   1   1   6.5e-75   8.9e-71  237.1   0.0     2   212     5   217     1   217 0.98 Protein of unknown function (DUF2491)
S4_2                 PF13275.1     65 seq1385_BIOID47105   -             73   1.1e-24   85.7   0.0   1   1   8.3e-29   1.1e-24   85.6   0.0     5    65    12    72     7    72 0.95 S4 domain
Peripla_BP_3         PF13377.1    160 seq1386_BIOID47105   -            332   6.4e-26   91.1   0.0   1   1   2.6e-28     7e-25   87.7   0.0     2   146   176   322   175   331 0.90 Periplasmic binding protein-like domain
Peripla_BP_1         PF00532.16   279 seq1386_BIOID47105   -            332   1.2e-23   83.6   0.1   1   1   8.3e-27   2.3e-23   82.7   0.1    13   267    77   321    70   330 0.88 Periplasmic binding proteins and sugar binding domain of LacI family
LacI                 PF00356.16    46 seq1386_BIOID47105   -            332   6.8e-22   76.7   0.4   1   1   4.6e-25   1.2e-21   75.8   0.3     1    46     4    49     4    49 0.99 Bacterial regulatory proteins, lacI family
Peripla_BP_4         PF13407.1    258 seq1386_BIOID47105   -            332     3e-17   62.7   0.0   1   1   2.1e-20   5.7e-17   61.8   0.0     7   257    74   317    70   318 0.93 Periplasmic binding protein domain
DLH                  PF01738.13   218 seq1387_BIOID47105   -            289   1.4e-76  256.4   0.0   1   1   6.4e-80   1.8e-76  256.1   0.0     1   217    60   283    60   284 0.99 Dienelactone hydrolase family
Abhydrolase_5        PF12695.2    142 seq1387_BIOID47105   -            289   3.5e-15   55.8   0.1   1   1   1.9e-18   5.3e-15   55.3   0.0     2   142    77   255    76   255 0.76 Alpha/beta hydrolase family
Abhydrolase_6        PF12697.2    228 seq1387_BIOID47105   -            289   4.7e-12   46.1   1.9   1   1   3.4e-09   9.3e-06   25.5   0.0   163   221   198   260   182   267 0.74 Alpha/beta hydrolase family
BAAT_C               PF08840.6    213 seq1387_BIOID47105   -            289   5.6e-09   35.9   0.1   1   1   5.9e-09   1.6e-05   24.6   0.0   109   175   204   268   191   270 0.82 BAAT / Acyl-CoA thioester hydrolase C terminal
Peptidase_S9         PF00326.16   213 seq1387_BIOID47105   -            289   1.1e-06   27.9   0.0   1   1   1.5e-08   4.2e-05   22.7   0.0   136   210   202   284   186   287 0.79 Prolyl oligopeptidase family
Glyco_hydro_32N      PF00251.15   308 seq1388_BIOID47105   -            477   1.9e-99  332.8   0.8   1   1  3.5e-103   2.4e-99  332.4   0.6     1   308    29   330    29   330 0.95 Glycosyl hydrolases family 32 N-terminal domain
Glyco_hydro_32C      PF08244.7     86 seq1388_BIOID47105   -            477     4e-09   36.6   0.0   1   1   1.1e-12   7.2e-09   35.7   0.0    23    86   384   440   368   440 0.87 Glycosyl hydrolases family 32 C terminal
FUR                  PF01475.14   120 seq1390_BIOID47105   -            148   4.9e-49  165.1   0.2   1   1   4.3e-53   5.8e-49  164.8   0.1     1   120    10   130    10   130 0.99 Ferric uptake regulator family
RNase_T              PF00929.19   164 seq1391_BIOID47105   -            215   9.4e-37  126.7   0.1   1   1   7.9e-41   1.1e-36  126.5   0.0     1   164    20   194    20   194 0.96 Exonuclease
TonB_dep_Rec         PF00593.19   276 seq1392_BIOID47105   -            760   1.6e-35  123.2  13.4   1   1   2.3e-39   1.6e-35  123.2   9.3     1   275   514   758   514   759 0.91 TonB dependent receptor
Plug                 PF07715.10   108 seq1392_BIOID47105   -            760   2.6e-20   72.6   3.3   1   1   1.3e-23     9e-20   70.8   2.3     2   107    68   168    67   169 0.95 TonB-dependent Receptor Plug Domain
Gln-synt_C           PF00120.19   259 seq1393_BIOID47105   -            472   1.3e-76  257.0   0.0   1   1   1.3e-80   1.7e-76  256.6   0.0     3   257   135   388   133   390 0.95 Glutamine synthetase, catalytic domain
GIY-YIG              PF01541.19    80 seq1394_BIOID47105   -            295   2.9e-05   24.2   0.0   1   1   4.2e-09   5.8e-05   23.2   0.0     2    76    35   104    34   109 0.76 GIY-YIG catalytic domain
HTH_18               PF12833.2     81 seq1395_BIOID47105   -            294   8.4e-21   73.7   0.5   1   1   3.8e-24   1.7e-20   72.7   0.1     1    81    38   117    11   117 0.97 Helix-turn-helix domain
HTH_AraC             PF00165.18    42 seq1395_BIOID47105   -            294   2.8e-16   58.6   0.2   1   1   8.7e-14     4e-10   39.0   0.1     9    42    82   116    78   116 0.94 Bacterial regulatory helix-turn-helix proteins, AraC family
GyrI-like            PF06445.10   155 seq1395_BIOID47105   -            294   4.3e-09   36.4   0.2   1   1   1.9e-12   8.7e-09   35.4   0.2     6   155   142   292   137   292 0.75 GyrI-like small molecule binding domain
DUF490               PF04357.8    379 seq1396_BIOID47105   -           1259   2.2e-80  270.5  37.3   1   1   6.3e-84   8.7e-80  268.5   2.7     6   379   922  1259   911  1259 0.92 Family of unknown function (DUF490)
DUF457               PF04307.9    157 seq1400_BIOID47105   -            173   2.3e-29  101.6  11.5   1   1     2e-33   2.7e-29  101.3   7.9     2   142     5   158     4   172 0.86 Predicted membrane-bound metal-dependent hydrolase (DUF457)
Bac_luciferase       PF00296.15   307 seq1403_BIOID47105   -            381   8.1e-80  268.0   5.6   1   1   7.3e-84     1e-79  267.7   3.9     3   306     5   325     3   326 0.97 Luciferase-like monooxygenase
DUF940               PF06082.6    658 seq1405_BIOID47105   -            698  4.9e-258  857.9  13.1   1   1  4.1e-262  5.6e-258  857.7   9.1     1   658    29   693    29   693 0.97 Bacterial putative lipoprotein (DUF940)
Mannitol_dh_C        PF08125.8    245 seq1407_BIOID47105   -            486   1.8e-96  321.9   0.0   1   1  3.5e-100   2.4e-96  321.5   0.0     1   245   216   463   216   463 0.99 Mannitol dehydrogenase C-terminal domain
Mannitol_dh          PF01232.18   151 seq1407_BIOID47105   -            486   2.9e-54  182.9   0.0   1   1   7.2e-58   4.9e-54  182.2   0.0     2   151    24   188    23   188 0.99 Mannitol dehydrogenase Rossmann domain
DUF350               PF03994.9     54 seq1408_BIOID47105   -            132   1.6e-31  107.6  11.9   1   2   2.3e-22   3.1e-18   65.1   0.4     1    53    13    65    13    66 0.98 Domain of Unknown Function (DUF350)
DUF350               PF03994.9     54 seq1408_BIOID47105   -            132   1.6e-31  107.6  11.9   2   2   8.5e-17   1.2e-12   47.2   3.4     1    54    78   130    78   130 0.99 Domain of Unknown Function (DUF350)
MFS_1                PF07690.11   354 seq1409_BIOID47105   -            471   4.2e-55  186.8  70.8   1   2   9.8e-53   6.7e-49  166.4  36.1     1   353    15   405    15   406 0.91 Major Facilitator Superfamily
MFS_1                PF07690.11   354 seq1409_BIOID47105   -            471   4.2e-55  186.8  70.8   2   2   1.3e-12   8.7e-09   34.4   7.4    56   178   321   455   319   469 0.79 Major Facilitator Superfamily
MFS_3                PF05977.8    524 seq1409_BIOID47105   -            471     5e-09   34.7  13.8   1   1   7.2e-13     5e-09   34.7   9.6    20   187    20   183     6   246 0.85 Transmembrane secretion effector
Nucleos_tra2_C       PF07662.8    210 seq1410_BIOID47105   -            413   2.3e-69  232.9  16.2   1   1   3.3e-73   2.3e-69  232.9  11.2     1   209   206   412   206   413 0.98 Na+ dependent nucleoside transporter C-terminus
Nucleos_tra2_N       PF01773.15    75 seq1410_BIOID47105   -            413   1.9e-24   85.6   4.2   1   1   2.8e-28   1.9e-24   85.6   2.9     1    74    22    95    22    96 0.98 Na+ dependent nucleoside transporter N-terminus
LrgA                 PF03788.9     96 seq1411_BIOID47105   -            135   4.4e-29   99.9  10.2   1   1   4.3e-33   5.8e-29   99.5   7.1     1    94    24   117    24   119 0.98 LrgA family
SLT                  PF01464.15   121 seq1413_BIOID47105   -            215   2.6e-19   68.7   0.0   1   1   6.9e-23   9.4e-19   66.9   0.0     3   106     9   140     7   152 0.92 Transglycosylase SLT domain
MFS_1                PF07690.11   354 seq1415_BIOID47105   -            506   3.5e-38  131.1  60.4   1   2   5.3e-29   3.6e-25   88.3  23.8     2   286    36   298    35   306 0.70 Major Facilitator Superfamily
MFS_1                PF07690.11   354 seq1415_BIOID47105   -            506   3.5e-38  131.1  60.4   2   2   1.3e-15   8.8e-12   44.3  16.6     2   175   291   462   289   500 0.80 Major Facilitator Superfamily
Sugar_tr             PF00083.19   451 seq1415_BIOID47105   -            506   1.1e-26   93.3  11.4   1   1   1.6e-30   1.1e-26   93.3   7.9     2   197    31   210    30   221 0.91 Sugar (and other) transporter
FAD_binding_3        PF01494.14   356 seq1416_BIOID47105   -            392     1e-23   83.8   3.9   1   1   3.7e-27   1.3e-23   83.5   2.7     3   345     2   336     1   345 0.77 FAD binding domain
CRCB                 PF02537.10   117 seq1417_BIOID47105   -            127   2.9e-29  101.2  12.8   1   1   2.4e-33   3.3e-29  101.0   8.9     2   116     6   118     5   119 0.95 CrcB-like protein
FliS                 PF02561.9    122 seq1418_BIOID47105   -            136   4.8e-45  152.2   1.3   1   1   3.9e-49   5.4e-45  152.0   0.9     2   120     4   127     2   129 0.96 Flagellar protein FliS
DEAD_assoc           PF08494.6    187 seq1419_BIOID47105   -           1538   9.7e-58  194.8   0.0   1   1   9.4e-61   3.2e-57  193.1   0.0     2   186   679   867   678   868 0.96 DEAD/H associated
DEAD                 PF00270.24   173 seq1419_BIOID47105   -           1538     6e-27   94.0   0.0   1   1   4.5e-30   1.5e-26   92.7   0.0     1   167    31   218    31   224 0.88 DEAD/DEAH box helicase
Helicase_C           PF00271.26    78 seq1419_BIOID47105   -           1538     2e-13   49.8   0.1   1   1   1.9e-16   6.6e-13   48.2   0.0    12    75   354   417   348   419 0.96 Helicase conserved C-terminal domain
ResIII               PF04851.10   184 seq1419_BIOID47105   -           1538   2.2e-07   30.7   0.0   1   1   1.4e-10   4.8e-07   29.6   0.0    23   182    42   217    21   219 0.74 Type III restriction enzyme, res subunit
UTRA                 PF07702.8    141 seq1421_BIOID47105   -            236   2.1e-20   72.6   0.0   1   1   5.6e-24   3.8e-20   71.8   0.0     1   140    91   230    91   231 0.97 UTRA domain
GntR                 PF00392.16    64 seq1421_BIOID47105   -            236   6.3e-20   70.2   0.0   1   1   1.4e-23   9.4e-20   69.7   0.0     2    64     8    70     7    70 0.97 Bacterial regulatory proteins, gntR family
IclR                 PF01614.13   129 seq1422_BIOID47105   -            282   2.1e-44  150.1   0.0   1   1   4.7e-48   3.2e-44  149.6   0.0     2   128   143   268   142   269 0.97 Bacterial transcriptional regulator
HTH_IclR             PF09339.5     52 seq1422_BIOID47105   -            282   1.8e-14   52.9   0.0   1   1   5.2e-18   3.5e-14   51.9   0.0     1    50    25    74    25    76 0.96 IclR helix-turn-helix domain
Histone_HNS          PF00816.16    93 seq1423_BIOID47105   -            134   2.2e-20   72.8   7.8   1   1   2.2e-24     3e-20   72.3   5.0     5    93    28   129    24   129 0.87 H-NS histone family
DUF1190              PF06693.6    165 seq1424_BIOID47105   -            212   2.1e-35  122.1   3.2   1   1   1.9e-39   2.7e-35  121.7   2.2     1   165    63   212    63   212 0.91 Protein of unknown function (DUF1190)
Gp_dh_C              PF02800.15   157 seq1425_BIOID47105   -            331   4.2e-75  250.3   0.1   1   1   8.7e-79   5.9e-75  249.8   0.0     1   157   155   312   155   312 1.00 Glyceraldehyde 3-phosphate dehydrogenase, C-terminal domain
Gp_dh_N              PF00044.19   151 seq1425_BIOID47105   -            331   3.1e-60  202.3   0.6   1   1     8e-64   5.5e-60  201.5   0.1     1   151     3   150     3   150 0.99 Glyceraldehyde 3-phosphate dehydrogenase, NAD binding domain
RNase_E_G            PF10150.4    271 seq1427_BIOID47105   -           1061  9.1e-101  336.5   0.0   1   1    2e-104  9.1e-101  336.5   0.0     1   270   121   392   121   393 0.98 Ribonuclease E/G family
PNPase_C             PF12111.3     39 seq1427_BIOID47105   -           1061     5e-18   63.9   8.5   1   1   1.1e-21     5e-18   63.9   5.9     1    39  1021  1059  1021  1059 0.98 Polyribonucleotide phosphorylase C terminal
S1                   PF00575.18    74 seq1427_BIOID47105   -           1061   1.3e-16   60.2   0.0   1   1   6.3e-20   2.9e-16   59.2   0.0     2    73    36   118    35   119 0.97 S1 RNA binding domain
LrgB                 PF04172.11   215 seq1428_BIOID47105   -            231   1.2e-82  276.2  15.2   1   1   9.7e-87   1.3e-82  276.0  10.6     1   215    12   226    12   226 0.99 LrgB-like family
NUDIX                PF00293.23   135 seq1429_BIOID47105   -            257   1.9e-21   75.9   0.1   1   1   1.3e-24     6e-21   74.3   0.0     6   125   132   240   127   249 0.90 NUDIX domain
zf-NADH-PPase        PF09297.6     32 seq1429_BIOID47105   -            257   2.8e-10   39.4   5.4   1   1     1e-13   4.8e-10   38.6   3.8     1    32    93   124    93   124 0.98 NADH pyrophosphatase zinc ribbon domain
NUDIX-like           PF09296.6     98 seq1429_BIOID47105   -            257   3.7e-06   27.0   0.1   1   1   1.6e-09   7.3e-06   26.1   0.1     2    97    11    90    10    91 0.96 NADH pyrophosphatase-like rudimentary NUDIX domain
Peptidase_M3         PF01432.15   458 seq1430_BIOID47105   -            680  3.2e-177  590.0   0.0   1   1  2.9e-181    4e-177  589.7   0.0     1   457   222   677   222   678 0.99 Peptidase family M3
DUF2554              PF10829.3     76 seq1432_BIOID47105   -             56   5.2e-36  122.4   3.2   1   1   4.1e-40   5.6e-36  122.3   2.2    21    76     1    56     1    56 0.98 Protein of unknown function (DUF2554)
EAL                  PF00563.15   236 seq1436_BIOID47105   -            646   9.5e-33  113.5   0.1   1   1   3.1e-36   2.1e-32  112.3   0.1     8   234   407   628   400   630 0.92 EAL domain
GGDEF                PF00990.16   161 seq1436_BIOID47105   -            646   5.1e-32  110.5   0.1   1   1   1.4e-35   9.9e-32  109.6   0.1     1   160   224   380   224   381 0.96 GGDEF domain
FliT                 PF05400.8     84 seq1440_BIOID47105   -            121   6.3e-17   61.6   4.2   1   1   6.9e-21   9.4e-17   61.0   2.9     1    84    21   106    21   106 0.98 Flagellar protein FliT
TrbC                 PF04956.8     99 seq1441_BIOID47105   -            109   7.9e-22   77.0   1.3   1   1   6.4e-26   8.7e-22   76.8   0.9     3    99    14   108     6   108 0.94 TrbC/VIRB2 family
Fer4_11              PF13247.1     99 seq1442_BIOID47105   -            163     6e-17   61.2  13.2   1   1   4.8e-20     6e-17   61.2   9.2     6    96    52   141    47   144 0.88 4Fe-4S dicluster domain
Fer4_9               PF13187.1     55 seq1442_BIOID47105   -            163   2.5e-14   53.1  25.5   1   1     2e-12   2.5e-09   37.1   6.4     1    54    86   138    86   139 0.96 4Fe-4S dicluster domain
Fer4_7               PF12838.2     52 seq1442_BIOID47105   -            163   4.3e-14   52.5  28.8   1   1   2.9e-11   3.6e-08   33.5   6.9     1    52    86   138    86   138 0.87 4Fe-4S dicluster domain
Fer4_10              PF13237.1     52 seq1442_BIOID47105   -            163   1.9e-13   49.8  39.7   1   2   2.3e-10   2.9e-07   30.0   8.4     8    52    55    98    49    98 0.95 4Fe-4S dicluster domain
Fer4_10              PF13237.1     52 seq1442_BIOID47105   -            163   1.9e-13   49.8  39.7   2   2   6.3e-09   7.8e-06   25.4   9.5     5    52    83   135    80   135 0.91 4Fe-4S dicluster domain
Fer4                 PF00037.22    24 seq1442_BIOID47105   -            163   1.9e-13   49.2  37.1   1   1     2e-10   2.4e-07   29.9   0.9     3    24    82   103    80   103 0.90 4Fe-4S binding domain
Fer4_2               PF12797.2     22 seq1442_BIOID47105   -            163   3.7e-08   32.6  39.4   1   1   8.2e-09     1e-05   25.0   1.9     5    21    82    98    79    99 0.87 4Fe-4S binding domain
Fer4_3               PF12798.2     15 seq1442_BIOID47105   -            163   1.7e-07   31.1  46.5   1   2   4.1e-06    0.0051   17.1   3.2     1    14    87   100    87   101 0.96 4Fe-4S binding domain
Fer4_3               PF12798.2     15 seq1442_BIOID47105   -            163   1.7e-07   31.1  46.5   2   2   1.6e-06     0.002   18.4   2.3     1    15   118   138   118   138 0.97 4Fe-4S binding domain
Fer4_4               PF12800.2     17 seq1442_BIOID47105   -            163     5e-06   26.3  39.3   1   2   0.00033      0.41   11.0   3.0     2    14    11    23    10    25 0.91 4Fe-4S binding domain
Fer4_4               PF12800.2     17 seq1442_BIOID47105   -            163     5e-06   26.3  39.3   2   2   6.4e-08     8e-05   22.5   2.9     1    17    84   100    84   100 0.92 4Fe-4S binding domain
NhaB                 PF06450.7    515 seq1444_BIOID47105   -            513  1.4e-306 1016.9  26.1   1   1  2.3e-310  1.6e-306 1016.7  18.1     1   514     1   511     1   512 1.00 Bacterial Na+/H+ antiporter B (NhaB)
CitMHS               PF03600.11   349 seq1444_BIOID47105   -            513     8e-09   34.4   4.3   1   1   1.2e-12     8e-09   34.4   3.0   130   344   200   436   192   441 0.76 Citrate transporter
AA_kinase            PF00696.23   241 seq1445_BIOID47105   -            396   4.4e-43  147.4   2.1   1   1   8.2e-47   5.6e-43  147.1   1.5     2   240    35   263    34   264 0.93 Amino acid kinase family
PUA                  PF01472.15    74 seq1445_BIOID47105   -            396     1e-22   79.4   0.1   1   1   4.6e-26   3.1e-22   77.9   0.1     1    74   305   379   305   379 0.98 PUA domain
GSP_synth            PF03738.9     97 seq1446_BIOID47105   -            430     2e-25   88.7   0.0   1   1     5e-29   6.8e-25   87.0   0.0     2    97   215   306   214   306 0.92 Glutathionylspermidine synthase preATP-grasp
ROK                  PF00480.15   179 seq1447_BIOID47105   -            397   1.6e-27   96.4   0.0   1   1   1.6e-31   2.1e-27   95.9   0.0    26   179   111   267    85   267 0.89 ROK family
BPD_transp_1         PF00528.17   185 seq1448_BIOID47105   -            278   8.1e-28   97.0  12.8   1   1     6e-32   8.1e-28   97.0   8.9     1   181    95   262    91   266 0.97 Binding-protein-dependent transport system inner membrane component
UPF0118              PF01594.11   327 seq1449_BIOID47105   -            344   5.1e-74  249.0  42.7   1   1   4.2e-78   5.8e-74  248.8  29.6     2   326    14   328    13   329 0.99 Domain of unknown function DUF20
AP_endonuc_2         PF01261.19   211 seq1450_BIOID47105   -            326   3.1e-14   52.6   0.1   1   1   3.4e-18   4.7e-14   52.0   0.1     1   204    41   222    41   229 0.91 Xylose isomerase-like TIM barrel
CagE_TrbE_VirB       PF03135.9    205 seq1451_BIOID47105   -            917   6.6e-46  156.5   0.0   1   1   2.8e-49   1.3e-45  155.6   0.0     2   205   272   474   271   474 0.99 CagE, TrbE, VirB family, component of type IV transporter system
AAA_10               PF12846.2    328 seq1451_BIOID47105   -            917   5.5e-29  101.3   0.0   1   1   2.2e-32     1e-28  100.4   0.0     3   318   539   825   538   833 0.86 AAA-like domain
VirB3                PF05101.8     89 seq1451_BIOID47105   -            917     1e-21   76.5   0.6   1   1   4.3e-25   1.9e-21   75.6   0.4     7    86     2    84     1    87 0.97 Type IV secretory pathway, VirB3-like protein
CinA                 PF02464.12   155 seq1452_BIOID47105   -            172   1.4e-45  154.3   0.9   1   1   1.2e-49   1.7e-45  154.1   0.6     2   155    18   171    17   171 0.98 Competence-damaged protein
Alpha-amylase        PF00128.19   316 seq1455_BIOID47105   -            495   4.9e-26   91.7   0.4   1   1   1.9e-29   1.3e-25   90.3   0.3     8   304    26   367    21   375 0.69 Alpha amylase, catalytic domain
Glyco_hydro_70       PF02324.11   809 seq1455_BIOID47105   -            495     2e-13   48.9   0.2   1   1   1.4e-10   9.8e-07   26.8   0.0   589   698    24   132    22   143 0.87 Glycosyl hydrolase family 70
MFS_1                PF07690.11   354 seq1457_BIOID47105   -            406   9.6e-39  133.0  57.6   1   2   9.5e-30   1.3e-25   89.8  16.1     2   247    31   264    30   267 0.80 Major Facilitator Superfamily
MFS_1                PF07690.11   354 seq1457_BIOID47105   -            406   9.6e-39  133.0  57.6   2   2   8.7e-20   1.2e-15   57.0  18.3     1   178   232   404   232   406 0.90 Major Facilitator Superfamily
Fer4_11              PF13247.1     99 seq1458_BIOID47105   -            157   3.9e-17   61.8  25.1   1   1   1.1e-19   1.9e-16   59.6  13.5     7    98    55   143    49   144 0.88 4Fe-4S dicluster domain
Fer4_7               PF12838.2     52 seq1458_BIOID47105   -            157   2.4e-12   46.9  61.4   1   1   2.5e-10   4.3e-07   30.1   8.1     1    52    88   138    88   138 0.85 4Fe-4S dicluster domain
Fer4                 PF00037.22    24 seq1458_BIOID47105   -            157   1.1e-12   46.8  44.1   1   1     2e-10   3.4e-07   29.4   0.9     3    23    84   104    82   105 0.89 4Fe-4S binding domain
Fer4_9               PF13187.1     55 seq1458_BIOID47105   -            157   1.8e-11   44.0  34.2   1   1   5.4e-11   9.2e-08   32.1   6.3     1    54    88   138    88   139 0.88 4Fe-4S dicluster domain
Fer4_2               PF12797.2     22 seq1458_BIOID47105   -            157   1.5e-09   37.0  13.1   1   1   1.7e-09     3e-06   26.7   1.0     2    21    81   100    80   101 0.93 4Fe-4S binding domain
Fer4_10              PF13237.1     52 seq1458_BIOID47105   -            157     2e-09   36.9  34.4   1   1   2.8e-10   4.8e-07   29.3   7.3     2    52    82   135    81   135 0.83 4Fe-4S dicluster domain
Fer4_3               PF12798.2     15 seq1458_BIOID47105   -            157   1.5e-08   34.4  48.1   1   2   1.7e-06     0.003   17.8   2.9     1    15    89   103    89   103 0.98 4Fe-4S binding domain
Fer4_3               PF12798.2     15 seq1458_BIOID47105   -            157   1.5e-08   34.4  48.1   2   2   1.7e-07    0.0003   21.0   2.7     1    15   118   138   118   138 0.98 4Fe-4S binding domain
URO-D                PF01208.12   343 seq1459_BIOID47105   -            354  1.7e-140  467.7   0.0   1   1  1.4e-144  1.9e-140  467.5   0.0     2   342     5   347     4   348 0.98 Uroporphyrinogen decarboxylase (URO-D)
Polysacc_deac_1      PF01522.16   124 seq1460_BIOID47105   -            296   2.5e-14   52.8   0.0   1   1   4.5e-18   6.1e-14   51.6   0.0    16   123    15   169     6   170 0.93 Polysaccharide deacetylase
dCMP_cyt_deam_2      PF08211.6    124 seq1461_BIOID47105   -            294   2.3e-50  169.6   0.2   1   1   6.8e-52   4.7e-48  162.1   0.0     1   123   157   278   157   279 0.98 Cytidine and deoxycytidylate deaminase zinc-binding region
dCMP_cyt_deam_1      PF00383.17   102 seq1461_BIOID47105   -            294   1.3e-17   63.2   0.0   1   1   4.4e-18     3e-14   52.3   0.0    10    93    56   139    47   143 0.86 Cytidine and deoxycytidylate deaminase zinc-binding region
AA_permease          PF00324.16   479 seq1463_BIOID47105   -            461   3.7e-43  147.4  35.4   1   1   6.6e-47   4.5e-43  147.1  24.5     2   428    27   421    26   442 0.81 Amino acid permease
AA_permease_2        PF13520.1    426 seq1463_BIOID47105   -            461   3.6e-32  111.3  36.8   1   1   6.7e-36   4.6e-32  110.9  25.5    39   400    61   416    22   435 0.79 Amino acid permease
HTH_Tnp_IS1          PF12759.2     50 seq1464_BIOID47105   -             33   9.9e-18   63.2   1.0   1   1   7.8e-22   1.1e-17   63.1   0.7    21    50     1    30     1    30 0.99 InsA C-terminal domain
FAD_binding_3        PF01494.14   356 seq1465_BIOID47105   -            400   1.2e-31  109.9   0.4   1   1   1.5e-34   3.4e-31  108.4   0.3     2   351     4   345     3   349 0.77 FAD binding domain
HATPase_c            PF02518.21   111 seq1469_BIOID47105   -            467   1.2e-24   85.9   0.0   1   1   5.8e-28   2.6e-24   84.9   0.0     1   111   349   460   349   460 0.98 Histidine kinase-, DNA gyrase B-, and HSP90-like ATPase
HAMP                 PF00672.20    70 seq1469_BIOID47105   -            467   1.5e-17   63.4   0.4   1   1   3.3e-21   1.5e-17   63.4   0.2     2    69   168   235   167   236 0.96 HAMP domain
HisKA                PF00512.20    68 seq1469_BIOID47105   -            467   9.5e-14   51.0   0.2   1   1   2.1e-17   9.5e-14   51.0   0.1     1    68   240   304   240   304 0.97 His Kinase A (phospho-acceptor) domain
DUF535               PF04393.8    288 seq1471_BIOID47105   -            330  8.3e-105  349.6   0.7   1   1    7e-109  9.6e-105  349.4   0.5     5   288    44   328    40   328 0.98 Protein of unknown function (DUF535)
Aldose_epim          PF01263.15   301 seq1472_BIOID47105   -            301   3.5e-46  157.5   0.2   1   1   3.1e-50   4.2e-46  157.3   0.1     1   284    34   281    34   294 0.88 Aldose 1-epimerase
HTH_Tnp_1            PF01527.15    76 seq1475_BIOID47105   -            122     3e-11   43.0   0.7   1   1   5.5e-15   3.8e-11   42.6   0.5     1    76     1    76     1    76 0.94 Transposase
GntR                 PF00392.16    64 seq1477_BIOID47105   -            257   1.8e-23   81.5   1.4   1   1     7e-27   3.2e-23   80.8   0.2     1    64    10    73    10    73 0.99 Bacterial regulatory proteins, gntR family
FCD                  PF07729.7    125 seq1477_BIOID47105   -            257   7.8e-21   74.5   6.9   1   1   2.6e-24   1.2e-20   74.0   4.8     1   125    97   226    97   226 0.92 FCD domain
Rrf2                 PF02082.15    83 seq1477_BIOID47105   -            257   6.5e-05   22.8   0.1   1   1   3.8e-08   0.00017   21.4   0.0    28    67    36    74    23    80 0.88 Transcriptional regulator
IgaA                 PF07095.6    706 seq1479_BIOID47105   -            711         0 1237.3   0.0   1   1         0         0 1237.0   0.0     1   705     1   706     1   707 1.00 Intracellular growth attenuator protein IgaA
NanE                 PF04131.9    192 seq1480_BIOID47105   -            229   8.2e-93  308.5   0.5   1   1   7.1e-97   9.7e-93  308.3   0.4     1   192    35   226    35   226 0.99 Putative N-acetylmannosamine-6-phosphate epimerase
Pmp3                 PF01679.12    51 seq1482_BIOID47105   -             52   6.9e-21   73.6   7.8   1   1   5.2e-25   7.1e-21   73.5   5.4     3    49     3    49     1    51 0.95 Proteolipid membrane potential modulator
ABC_tran             PF00005.22   118 seq1483_BIOID47105   -            255   2.6e-22   79.3   0.0   1   1   6.4e-26   4.4e-22   78.5   0.0     1   117    51   160    51   161 0.92 ABC transporter
HTH_38               PF13936.1     44 seq1484_BIOID47105   -            383   5.5e-23   80.1   2.1   1   1   5.6e-21   1.9e-17   62.4   0.9     4    44    58    98    55    98 0.97 Helix-turn-helix domain
rve                  PF00665.21   120 seq1484_BIOID47105   -            383   4.1e-16   59.0   0.0   1   1   2.6e-19     9e-16   57.9   0.0     3   119   228   336   226   337 0.94 Integrase core domain
2OG-FeII_Oxy_3       PF13640.1    100 seq1485_BIOID47105   -            237   6.4e-13   48.9   0.1   1   1   2.5e-16   1.1e-12   48.1   0.1     3    99    96   187    95   188 0.91 2OG-Fe(II) oxygenase superfamily
2OG-FeII_Oxy         PF03171.15    99 seq1485_BIOID47105   -            237   9.3e-06   25.7   0.0   1   1   3.5e-09   1.6e-05   25.0   0.0     6    98    95   188    91   189 0.88 2OG-Fe(II) oxygenase superfamily
Pro_isomerase        PF00160.16   155 seq1489_BIOID47105   -            164   6.8e-47  159.4   1.6   1   1   5.5e-51   7.5e-47  159.2   1.1     2   155     2   162     1   162 0.88 Cyclophilin type peptidyl-prolyl cis-trans isomerase/CLD
MFS_1                PF07690.11   354 seq1492_BIOID47105   -            393     2e-24   85.8  58.2   1   1   1.3e-26   1.8e-22   79.4  34.4     2   328    14   320    10   327 0.84 Major Facilitator Superfamily
LysM                 PF01476.15    44 seq1493_BIOID47105   -            149   5.1e-13   48.5   0.0   1   1   1.4e-16   9.9e-13   47.6   0.0     1    44    99   147    99   147 0.98 LysM domain
BON                  PF04972.12    64 seq1493_BIOID47105   -            149   6.2e-10   38.5   3.1   1   1   1.4e-13   9.3e-10   38.0   2.1     2    62    29    89    28    91 0.92 BON domain
Aldedh               PF00171.17   462 seq1494_BIOID47105   -            417   1.2e-20   73.2   3.4   1   1   2.2e-20     3e-16   58.6   1.0    37   298     8   282     2   304 0.81 Aldehyde dehydrogenase family
MFS_1                PF07690.11   354 seq1497_BIOID47105   -            421   3.6e-23   81.7  32.6   1   1   2.6e-27   3.6e-23   81.7  22.6    21   351    32   365    13   367 0.79 Major Facilitator Superfamily
DcuC                 PF03606.10   463 seq1499_BIOID47105   -            461  1.3e-137  458.8  49.1   1   1  2.1e-141  1.4e-137  458.6  34.0     2   462     6   451     5   452 0.99 C4-dicarboxylate anaerobic carrier
DctM                 PF06808.7    416 seq1499_BIOID47105   -            461   1.3e-08   33.7  42.1   1   1   1.9e-12   1.3e-08   33.7  29.2    97   412   124   449   117   453 0.79 DctM-like transporters
PMT                  PF02366.13   245 seq1500_BIOID47105   -            550   1.6e-54  184.7  21.7   1   1   2.4e-58   1.6e-54  184.7  15.0     3   245     5   237     3   237 0.98 Dolichyl-phosphate-mannose-protein mannosyltransferase
PMT_2                PF13231.1    159 seq1500_BIOID47105   -            550   6.8e-12   45.4  22.0   1   1     1e-15   6.8e-12   45.4  15.3     2   159    61   222    60   222 0.80 Dolichyl-phosphate-mannose-protein mannosyltransferase
AMP-binding          PF00501.23   418 seq1501_BIOID47105   -            719   2.2e-73  246.9   0.0   1   1   4.9e-77   3.4e-73  246.2   0.0     1   409   233   635   233   642 0.91 AMP-binding enzyme
Acyltransferase      PF01553.16   132 seq1501_BIOID47105   -            719   3.5e-19   68.4   0.0   1   1   1.1e-22   7.3e-19   67.4   0.0     1   131    15   137    15   138 0.96 Acyltransferase
DUF3521              PF12035.3     35 seq1502_BIOID47105   -             45   1.2e-17   63.2   0.6   1   1     1e-21   1.4e-17   63.1   0.4     1    35     7    41     7    41 0.98 Protein of unknown function (DUF3521)
GntP_permease        PF02447.11   441 seq1503_BIOID47105   -             72   3.2e-21   75.2   0.5   1   1   2.5e-25   3.4e-21   75.1   0.3   372   441     2    71     1    71 0.96 GntP family permease
Acyl-CoA_dh_1        PF00441.19   150 seq1506_BIOID47105   -            546   1.2e-32  112.9   0.8   1   1   2.2e-35     1e-31  109.9   0.3     1   148   290   443   290   445 0.97 Acyl-CoA dehydrogenase, C-terminal domain
Acyl-CoA_dh_M        PF02770.14    52 seq1506_BIOID47105   -            546   5.4e-14   51.3   0.0   1   1   2.2e-17     1e-13   50.4   0.0     1    51   186   236   186   238 0.96 Acyl-CoA dehydrogenase, middle domain
Acyl-CoA_dh_2        PF08028.6    134 seq1506_BIOID47105   -            546   2.1e-08   34.3   0.2   1   1   1.3e-11   5.8e-08   32.9   0.0    10   123   314   423   308   432 0.86 Acyl-CoA dehydrogenase, C-terminal domain
MTS                  PF05175.9    170 seq1507_BIOID47105   -            378   3.5e-59  198.8   0.0   1   1   1.1e-59   1.6e-56  190.2   0.0     2   170   199   370   198   370 0.98 Methyltransferase small domain
Methyltransf_31      PF13847.1    152 seq1507_BIOID47105   -            378     2e-13   50.1   0.0   1   1   5.3e-16   8.1e-13   48.1   0.0     6   117   231   347   227   371 0.83 Methyltransferase domain
Methyltransf_26      PF13659.1    117 seq1507_BIOID47105   -            378   2.9e-11   43.2   0.0   1   1   5.4e-14   8.3e-11   41.8   0.0     3   115   231   340   229   342 0.86 Methyltransferase domain
Methyltransf_18      PF12847.2    112 seq1507_BIOID47105   -            378   2.3e-10   40.9   0.0   1   1   4.6e-13     7e-10   39.3   0.0     3   110   230   339   229   341 0.78 Methyltransferase domain
Methyltransf_12      PF08242.7     99 seq1507_BIOID47105   -            378   4.9e-08   33.2   0.0   1   1     2e-10     3e-07   30.7   0.0     1    99   233   336   233   336 0.91 Methyltransferase domain
PrmA                 PF06325.8    295 seq1507_BIOID47105   -            378     9e-06   24.8   0.1   1   1   3.4e-08   5.2e-05   22.3   0.0   163   232   230   305   218   320 0.73 Ribosomal protein L11 methyltransferase (PrmA)
DUF218               PF02698.12   155 seq1509_BIOID47105   -            239   3.3e-21   75.2   0.0   1   1   3.3e-25   4.6e-21   74.8   0.0     4   132    47   172    45   186 0.93 DUF218 domain
Endonuclease_5       PF04493.9    206 seq1511_BIOID47105   -            223   1.1e-70  237.0   0.0   1   1   9.3e-75   1.3e-70  236.8   0.0     1   205     9   208     9   209 0.99 Endonuclease V
PqiA                 PF04403.8    160 seq1512_BIOID47105   -            427   1.3e-82  275.0  28.0   1   2   3.6e-41     5e-37  126.8   5.9     1   160    65   221    65   221 0.96 Paraquat-inducible protein A
PqiA                 PF04403.8    160 seq1512_BIOID47105   -            427   1.3e-82  275.0  28.0   2   2   1.1e-49   1.5e-45  154.5   8.0     1   158   262   420   262   422 0.97 Paraquat-inducible protein A
ROK                  PF00480.15   179 seq1513_BIOID47105   -            291   3.8e-54  183.1   0.1   1   1   4.4e-58     6e-54  182.4   0.0     1   179     5   183     5   183 0.98 ROK family
Metallophos_2        PF12850.2    156 seq1515_BIOID47105   -            240   3.7e-13   49.4   0.0   1   1     1e-16     7e-13   48.5   0.0     1   125     1   203     1   218 0.81 Calcineurin-like phosphoesterase superfamily domain
Metallophos          PF00149.23   201 seq1515_BIOID47105   -            240   8.3e-12   44.8   0.0   1   1   7.2e-15   4.9e-11   42.3   0.0     3   201     3   199     1   199 0.95 Calcineurin-like phosphoesterase
PALP                 PF00291.20   307 seq1516_BIOID47105   -            442   7.1e-43  146.8   0.0   1   1   7.1e-47   9.8e-43  146.3   0.0    15   289    92   399    73   409 0.84 Pyridoxal-phosphate dependent enzyme
SAM_MT               PF04445.8    235 seq1517_BIOID47105   -            264  4.7e-114  379.2   0.0   1   1  3.9e-118  5.4e-114  379.1   0.0     3   234    30   261    28   262 0.99 Putative SAM-dependent methyltransferase
DsbB                 PF02600.11   156 seq1518_BIOID47105   -            178   2.3e-42  144.2  14.5   1   1     2e-46   2.8e-42  144.0  10.0     3   155    12   163     3   164 0.96 Disulfide bond formation protein DsbB
tRNA-synt_2          PF00152.15   335 seq1519_BIOID47105   -            335   5.4e-70  235.6   0.0   1   1     5e-74   6.9e-70  235.3   0.0    21   333    25   333    14   335 0.88 tRNA synthetases class II (D, K and N)
PsiE                 PF06146.7     69 seq1520_BIOID47105   -            136   1.8e-16   59.9   5.7   1   1   1.3e-20   1.8e-16   59.9   3.9     5    69    62   123    58   123 0.95 Phosphate-starvation-inducible E
Pro_CA               PF00484.14   148 seq1522_BIOID47105   -            220   5.2e-48  162.6   0.0   1   1   4.7e-52   6.4e-48  162.3   0.0     2   147    38   187    37   188 0.91 Carbonic anhydrase
zf-dskA_traR         PF01258.12    36 seq1524_BIOID47105   -             88   4.3e-12   45.4   5.9   1   1   4.4e-16     6e-12   44.9   4.1     5    34    38    67    31    69 0.89 Prokaryotic dksA/traR C4-type zinc finger
Ribonuc_L-PSP        PF01042.16   121 seq1525_BIOID47105   -            115   3.4e-28   97.7   0.5   1   1   2.7e-32   3.7e-28   97.5   0.4     2   121     4   115     3   115 0.96 Endoribonuclease L-PSP
PIG-L                PF02585.12   128 seq1527_BIOID47105   -            223   1.4e-24   86.9   1.4   1   1   1.6e-28   2.2e-24   86.2   1.0     1   127    20   141    20   142 0.94 GlcNAc-PI de-N-acetylase
MarC                 PF01914.12   203 seq1529_BIOID47105   -            197   6.1e-63  211.4  18.6   1   1     1e-66   6.8e-63  211.3  12.9     1   203     1   195     1   195 0.97 MarC family integral membrane protein
TerC                 PF03741.11   184 seq1529_BIOID47105   -            197   3.6e-05   23.1   1.0   1   1   5.3e-09   3.6e-05   23.1   0.7    14    82    20    92     6   107 0.89 Integral membrane protein TerC family
Na_H_Exchanger       PF00999.16   384 seq1530_BIOID47105   -            558   8.9e-76  254.7  52.7   1   1   1.8e-79   1.2e-75  254.3  36.5     4   379    14   385    11   389 0.94 Sodium/hydrogen exchanger family
TrkA_N               PF02254.13   116 seq1530_BIOID47105   -            558   8.9e-25   86.8   0.2   1   1   2.3e-28   1.6e-24   86.0   0.2     2   115   421   534   420   535 0.97 TrkA-N domain
Response_reg         PF00072.19   112 seq1532_BIOID47105   -            240     2e-25   88.8   0.0   1   1   4.3e-29   2.9e-25   88.3   0.0     1   112    13   122    13   122 0.98 Response regulator receiver domain
Trans_reg_C          PF00486.23    77 seq1532_BIOID47105   -            240   3.7e-22   77.9   0.1   1   1   9.6e-26   6.6e-22   77.1   0.0     2    77   157   232   156   232 0.96 Transcriptional regulatory protein, C terminal
DUF2543              PF10820.3     81 seq1533_BIOID47105   -             81   1.5e-50  168.9   1.2   1   1   1.2e-54   1.7e-50  168.8   0.9     1    81     1    81     1    81 1.00 Protein of unknown function (DUF2543)
MreB_Mbl             PF06723.8    327 seq1535_BIOID47105   -            347  9.3e-151  500.8   3.4   1   1  3.4e-154  1.2e-150  500.5   2.4     2   324    11   338    10   340 0.99 MreB/Mbl protein
HSP70                PF00012.15   602 seq1535_BIOID47105   -            347     3e-13   48.4   0.2   1   1   1.9e-16   6.6e-13   47.3   0.0   136   241   108   207    84   221 0.86 Hsp70 protein
Actin                PF00022.14   393 seq1535_BIOID47105   -            347     8e-11   40.8   0.0   1   1   1.5e-10   5.1e-07   28.3   0.0    45   211    52   226    13   243 0.79 Actin
FtsA                 PF14450.1    120 seq1535_BIOID47105   -            347   1.1e-08   34.8   0.2   1   1   1.2e-11   4.1e-08   32.9   0.0     2    98   162   319   161   328 0.92 Cell division protein FtsA
LysR_substrate       PF03466.15   209 seq1537_BIOID47105   -            317   2.2e-43  147.6   1.4   1   1   4.6e-47   3.1e-43  147.1   1.0     3   207    86   288    84   290 0.97 LysR substrate binding domain
HTH_1                PF00126.22    60 seq1537_BIOID47105   -            317   3.7e-17   61.6   1.4   1   1   1.4e-20   9.5e-17   60.3   1.0     2    60     5    63     4    63 0.97 Bacterial regulatory helix-turn-helix protein, lysR family
DUF2542              PF10808.3     79 seq1541_BIOID47105   -             70   2.1e-30  104.7   0.9   1   1   1.7e-34   2.3e-30  104.5   0.6     1    56     1    55     1    69 0.90 Protein of unknown function (DUF2542)
rve                  PF00665.21   120 seq1544_BIOID47105   -            272   4.5e-25   87.9   0.0   1   1   2.3e-28     8e-25   87.1   0.0     2   119   106   221   105   222 0.97 Integrase core domain
rve_3                PF13683.1     67 seq1544_BIOID47105   -            272   1.5e-17   62.7   0.2   1   1   9.7e-21   3.3e-17   61.6   0.2     2    67   194   260   193   260 0.98 Integrase core domain
rve_2                PF13333.1     52 seq1544_BIOID47105   -            272     1e-12   47.8   0.7   1   1   6.5e-16   2.2e-12   46.7   0.5     1    51   212   267   212   267 0.93 Integrase core domain
HTH_21               PF13276.1     60 seq1544_BIOID47105   -            272   9.6e-10   38.2   4.7   1   1   7.3e-13   2.5e-09   36.8   3.3     3    59    27    82    23    83 0.89 HTH-like domain
DUF1471              PF07338.8     56 seq1546_BIOID47105   -             86   1.6e-18   65.9   2.7   1   1     2e-22   2.7e-18   65.2   1.9     1    56    33    86    33    86 0.99 Protein of unknown function (DUF1471)
AIRC                 PF00731.15   150 seq1547_BIOID47105   -            169   3.6e-66  220.9   1.9   1   1     3e-70   4.1e-66  220.7   1.3     2   150     9   159     8   159 0.99 AIR carboxylase
Sulf_transp          PF04143.9     43 seq1548_BIOID47105   -            401   3.1e-19   68.5  35.9   1   2     6e-14   8.2e-10   38.4   5.6     3    41   114   153   112   155 0.94 Sulphur transport
Sulf_transp          PF04143.9     43 seq1548_BIOID47105   -            401   3.1e-19   68.5  35.9   2   2   1.2e-15   1.6e-11   43.8   5.0     3    42   290   329   288   336 0.93 Sulphur transport
DUF386               PF04074.7    153 seq1549_BIOID47105   -            154     6e-54  181.5   0.0   1   1   4.9e-58   6.7e-54  181.4   0.0     1   152     1   150     1   151 0.99 Domain of unknown function (DUF386)
2-Hacid_dh_C         PF02826.14   178 seq1550_BIOID47105   -            329   3.6e-53  179.2   0.0   1   1   1.2e-56   5.5e-53  178.6   0.0     1   178   110   297   110   297 0.94 D-isomer specific 2-hydroxyacid dehydrogenase, NAD binding domain
2-Hacid_dh           PF00389.25   133 seq1550_BIOID47105   -            329   2.3e-35  120.8   0.0   1   1   5.9e-39   2.7e-35  120.6   0.0     3   132     5   328     3   329 0.98 D-isomer specific 2-hydroxyacid dehydrogenase, catalytic domain
NAD_binding_2        PF03446.10   162 seq1550_BIOID47105   -            329   4.7e-06   26.4   0.0   1   1   3.2e-09   1.5e-05   24.8   0.0     3   119   146   259   144   263 0.91 NAD binding domain of 6-phosphogluconate dehydrogenase
Ferritin             PF00210.19   142 seq1552_BIOID47105   -            167   4.3e-22   78.3   1.3   1   1   3.6e-26   4.9e-22   78.1   0.9     3   140     9   142     7   144 0.93 Ferritin-like domain
DUF1889              PF08986.5    119 seq1553_BIOID47105   -            119   2.3e-83  276.1   0.8   1   1   1.8e-87   2.5e-83  276.0   0.6     1   119     1   119     1   119 1.00 Domain of unknown function (DUF1889)
Glycos_transf_2      PF00535.21   169 seq1554_BIOID47105   -            398   8.8e-24   83.9   0.0   1   1   3.9e-27   1.3e-23   83.3   0.0     2   167    34   200    33   202 0.85 Glycosyl transferase family 2
Glyco_tranf_2_3      PF13641.1    230 seq1554_BIOID47105   -            398   1.7e-19   70.5   0.0   1   1   6.6e-23   2.2e-19   70.0   0.0     5   230    34   254    29   254 0.86 Glycosyltransferase like family 2
Glyco_transf_21      PF13506.1    174 seq1554_BIOID47105   -            398   3.1e-12   46.0   0.0   1   1   1.7e-15   5.8e-12   45.1   0.0    18   173    97   252    86   253 0.82 Glycosyl transferase family 21
Glyco_trans_2_3      PF13632.1    192 seq1554_BIOID47105   -            398     2e-10   40.5  14.9   1   1   5.4e-13   1.8e-09   37.4  10.3     4   190   115   310   113   362 0.64 Glycosyl transferase family group 2
SBP_bac_5            PF00496.17   374 seq1555_BIOID47105   -            547     2e-82  276.9   0.2   1   1   1.7e-86   2.4e-82  276.6   0.1     3   371    80   456    78   459 0.94 Bacterial extracellular solute-binding proteins, family 5 Middle
AIG2                 PF06094.7    102 seq1558_BIOID47105   -            113   1.1e-18   67.4   0.1   1   1   9.9e-23   1.3e-18   67.1   0.1     1   102     3    94     3    94 0.95 AIG2-like family
BenE                 PF03594.8    378 seq1559_BIOID47105   -            391  8.5e-156  518.1  48.6   1   1  7.2e-160  9.8e-156  517.9  33.7     3   378     6   381     4   381 0.99 Benzoate membrane transport protein
Pyr_redox_2          PF07992.9    200 seq1560_BIOID47105   -            412   8.5e-17   61.5   0.1   1   1   1.3e-18   1.4e-15   57.5   0.1     1   198   126   384   126   386 0.80 Pyridine nucleotide-disulphide oxidoreductase
Pyr_redox            PF00070.22    80 seq1560_BIOID47105   -            412   5.4e-14   52.2   1.4   1   1   1.6e-10   1.8e-07   31.3   0.1     2    77   256   329   255   332 0.79 Pyridine nucleotide-disulphide oxidoreductase
NAD_binding_8        PF13450.1     68 seq1560_BIOID47105   -            412   3.5e-09   36.4   0.0   1   1   7.6e-12   8.6e-09   35.1   0.0     1    37   129   165   129   185 0.91 NAD(P)-binding Rossmann-like domain
HI0933_like          PF03486.9    409 seq1560_BIOID47105   -            412   9.4e-07   27.5   0.8   1   1   1.2e-08   1.4e-05   23.6   0.0     2    36   126   160   125   164 0.94 HI0933-like protein
FAD_binding_3        PF01494.14   356 seq1560_BIOID47105   -            412   2.5e-05   23.4   0.5   1   1     1e-07   0.00012   21.1   0.0     3    34   126   157   125   169 0.93 FAD binding domain
Thi4                 PF01946.12   230 seq1560_BIOID47105   -            412   4.6e-05   22.5   0.1   1   1     1e-07   0.00012   21.1   0.0    20    59   127   166   121   211 0.89 Thi4 family
Pyr_redox_2          PF07992.9    200 seq1561_BIOID47105   -            847     2e-36  125.6   0.0   1   1   3.9e-39   8.8e-36  123.5   0.0     1   198     5   285     5   287 0.95 Pyridine nucleotide-disulphide oxidoreductase
NIR_SIR              PF01077.17   157 seq1561_BIOID47105   -            847     3e-27   94.8   0.1   1   1   3.5e-30     8e-27   93.4   0.0     2   150   632   770   631   776 0.94 Nitrite and sulphite reductase 4Fe-4S domain
Fer2_BFD             PF04324.10    55 seq1561_BIOID47105   -            847   2.8e-21   75.1   4.8   1   1     7e-19   1.6e-15   56.7   2.0     2    53   423   472   422   474 0.93 BFD-like [2Fe-2S] binding domain
Pyr_redox            PF00070.22    80 seq1561_BIOID47105   -            847   1.5e-15   57.2   0.7   1   1   6.4e-19   1.5e-15   57.2   0.5     2    72   148   219   147   229 0.91 Pyridine nucleotide-disulphide oxidoreductase
NIR_SIR_ferr         PF03460.12    69 seq1561_BIOID47105   -            847   4.4e-12   45.3   0.0   1   1     4e-15   9.1e-12   44.3   0.0     3    68   560   622   558   623 0.95 Nitrite/Sulfite reductase ferredoxin-like half domain
Pyr_redox_3          PF13738.1    203 seq1561_BIOID47105   -            847     2e-08   34.3   0.4   1   1   1.5e-09   3.5e-06   27.1   0.0    78   196    55   174    42   179 0.83 Pyridine nucleotide-disulphide oxidoreductase
MCE                  PF02470.15    81 seq1565_BIOID47105   -            879   1.2e-64  214.1  10.4   1   3   3.5e-21   4.8e-17   61.6   0.1     2    81    48   139    47   139 0.97 mce related protein
MCE                  PF02470.15    81 seq1565_BIOID47105   -            879   1.2e-64  214.1  10.4   2   3   1.6e-11   2.2e-07   30.6   0.0     2    76   282   357   281   371 0.88 mce related protein
MCE                  PF02470.15    81 seq1565_BIOID47105   -            879   1.2e-64  214.1  10.4   3   3   1.2e-14   1.6e-10   40.7   0.0     4    81   638   726   636   726 0.96 mce related protein
Response_reg         PF00072.19   112 seq1566_BIOID47105   -            230   9.9e-27   93.0   0.1   1   1   3.5e-30   2.4e-26   91.8   0.1     1   112     5   114     5   114 0.98 Response regulator receiver domain
Trans_reg_C          PF00486.23    77 seq1566_BIOID47105   -            230   1.4e-16   60.0   0.2   1   1   4.4e-20     3e-16   58.9   0.1     1    77   153   225   153   225 0.97 Transcriptional regulatory protein, C terminal
DUF2136              PF09907.4     76 seq1569_BIOID47105   -            104   8.8e-25   86.4   0.1   1   1   7.8e-29   1.1e-24   86.2   0.1     2    74    19    93    18    95 0.97 Uncharacterized protein conserved in bacteria (DUF2136)
ATP-grasp            PF02222.17   172 seq1571_BIOID47105   -            355   1.3e-56  190.5   0.0   1   1   2.3e-60   1.6e-56  190.2   0.0     2   171    88   253    86   254 0.97 ATP-grasp domain
ATP-grasp_4          PF13535.1    184 seq1571_BIOID47105   -            355   8.6e-10   38.5   0.0   1   1   2.6e-13   1.7e-09   37.5   0.0     4   179    79   243    76   248 0.84 ATP-grasp domain
AA_permease_2        PF13520.1    426 seq1572_BIOID47105   -            505   1.8e-32  112.3  60.8   1   1   3.5e-36   2.4e-32  111.9  42.2     2   419    14   473    13   488 0.77 Amino acid permease
AA_permease          PF00324.16   479 seq1572_BIOID47105   -            505   1.7e-14   52.9  52.2   1   1   1.7e-17   1.1e-13   50.2  36.2    14   446    26   470    14   489 0.72 Amino acid permease
adh_short            PF00106.20   167 seq1573_BIOID47105   -            248   2.5e-34  118.4   0.0   1   1   1.2e-37   3.2e-34  118.1   0.0     2   166     2   165     1   166 0.93 short chain dehydrogenase
adh_short_C2         PF13561.1    243 seq1573_BIOID47105   -            248   2.5e-14   53.5   0.0   1   1   1.1e-17   3.1e-14   53.2   0.0     3   222     9   218     7   232 0.89 Enoyl-(Acyl carrier protein) reductase
KR                   PF08659.5    181 seq1573_BIOID47105   -            248   2.2e-13   50.1   0.0   1   1   1.1e-16   3.1e-13   49.6   0.0     3   173     3   170     2   177 0.89 KR domain
Epimerase            PF01370.16   236 seq1573_BIOID47105   -            248   1.4e-06   27.8   0.1   1   1   1.6e-09   4.3e-06   26.2   0.0     1   117     3   135     3   176 0.80 NAD dependent epimerase/dehydratase family
NAD_binding_10       PF13460.1    183 seq1573_BIOID47105   -            248   2.8e-06   27.3   0.0   1   1   1.3e-09   3.7e-06   26.9   0.0     1    60     3    67     3   173 0.77 NADH(P)-binding
T4SS                 PF07996.6    195 seq1574_BIOID47105   -            252   3.6e-23   82.3  10.3   1   1   3.4e-27   4.6e-23   81.9   7.2     1   185    22   215    22   229 0.86 Type IV secretion system proteins
EamA                 PF00892.15   126 seq1575_BIOID47105   -            111   3.2e-10   40.0   8.9   1   1   8.4e-14   3.8e-10   39.7   6.2    24   124     3   107     1   109 0.84 EamA-like transporter family
Multi_Drug_Res       PF00893.14    93 seq1575_BIOID47105   -            111   3.4e-08   33.7   4.9   1   1     1e-11   4.6e-08   33.2   3.4     1    93     1   100     1   100 0.87 Small Multidrug Resistance protein
HAD_2                PF13419.1    176 seq1576_BIOID47105   -            237   4.6e-23   82.2   0.1   1   1   8.7e-27     6e-23   81.8   0.1     1   174    28   205    28   206 0.87 Haloacid dehalogenase-like hydrolase
Bac_DNA_binding      PF00216.16    90 seq1577_BIOID47105   -             90   3.2e-33  113.4   1.4   1   1   2.6e-37   3.6e-33  113.3   1.0     1    90     1    90     1    90 0.99 Bacterial DNA-binding protein
Globin               PF00042.17   108 seq1581_BIOID47105   -            403   3.4e-15   56.1   0.0   1   1   1.7e-18   7.7e-15   55.0   0.0     2   107    14   109    13   110 0.96 Globin
NAD_binding_1        PF00175.16   109 seq1581_BIOID47105   -            403   1.8e-14   54.0   0.0   1   1   7.5e-18   3.4e-14   53.2   0.0     1   108   271   379   271   380 0.82 Oxidoreductase NAD-binding domain
FAD_binding_6        PF00970.19    99 seq1581_BIOID47105   -            403     1e-13   51.0   0.0   1   1   4.8e-17   2.2e-13   50.0   0.0     2    97   162   259   161   261 0.90 Oxidoreductase FAD-binding domain
MreC                 PF04085.9    152 seq1583_BIOID47105   -            367     1e-47  161.2   0.3   1   1   1.1e-51   1.4e-47  160.7   0.2     1   150   122   270   122   272 0.99 rod shape-determining protein MreC
HTH_19               PF12844.2     64 seq1584_BIOID47105   -            138     6e-08   32.5   0.0   1   1   3.2e-11   2.2e-07   30.6   0.0     4    56    84   134    82   138 0.92 Helix-turn-helix domain
HTH_3                PF01381.17    55 seq1584_BIOID47105   -            138     2e-07   30.6   0.0   1   1   5.3e-11   3.6e-07   29.7   0.0     1    54    84   135    84   136 0.94 Helix-turn-helix
PQQ                  PF01011.16    38 seq1586_BIOID47105   -            796   2.1e-55  181.4   7.8   1   5   1.7e-11   7.8e-08   31.3   0.0     2    34   226   258   225   262 0.88 PQQ enzyme repeat
PQQ                  PF01011.16    38 seq1586_BIOID47105   -            796   2.1e-55  181.4   7.8   2   5   7.3e-09   3.3e-05   23.0   0.0     8    34   361   387   353   391 0.85 PQQ enzyme repeat
PQQ                  PF01011.16    38 seq1586_BIOID47105   -            796   2.1e-55  181.4   7.8   3   5   1.2e-11   5.6e-08   31.8   0.0     8    37   439   468   436   469 0.91 PQQ enzyme repeat
PQQ                  PF01011.16    38 seq1586_BIOID47105   -            796   2.1e-55  181.4   7.8   4   5   2.7e-11   1.2e-07   30.7   0.0     3    36   662   696   660   698 0.91 PQQ enzyme repeat
PQQ                  PF01011.16    38 seq1586_BIOID47105   -            796   2.1e-55  181.4   7.8   5   5   5.8e-10   2.6e-06   26.5   0.0     2    38   722   759   721   759 0.93 PQQ enzyme repeat
PQQ_2                PF13360.1    238 seq1586_BIOID47105   -            796   1.9e-28   99.4   0.0   1   2   4.3e-16   1.9e-12   47.0   0.0    14   148   195   379   181   390 0.77 PQQ-like domain
PQQ_2                PF13360.1    238 seq1586_BIOID47105   -            796   1.9e-28   99.4   0.0   2   2   9.1e-11   4.2e-07   29.5   0.0     4    86   671   774   669   780 0.77 PQQ-like domain
GPW_gp25             PF04965.9     99 seq1587_BIOID47105   -            130   6.7e-13   47.9   0.0   1   1   6.2e-17   8.4e-13   47.5   0.0     3    94    18   108    16   113 0.90 Gene 25-like lysozyme
BCCT                 PF02028.12   485 seq1588_BIOID47105   -            667  5.3e-195  648.1  43.0   1   1  4.5e-199  6.1e-195  647.9  29.8     1   485    21   506    21   506 0.98 BCCT family transporter
DUF1323              PF07037.6    122 seq1590_BIOID47105   -            119   9.2e-49  164.5   0.0   1   1   8.9e-53   1.2e-48  164.1   0.0     1   122     6   118     6   118 0.94 Putative transcription regulator (DUF1323)
DUF1481              PF07356.7    195 seq1591_BIOID47105   -            233   7.5e-71  237.5   0.6   1   1   1.3e-74   8.8e-71  237.2   0.4     1   195    44   229    44   229 0.99 Protein of unknown function (DUF1481)
LPAM_1               PF08139.7     26 seq1591_BIOID47105   -            233   2.1e-06   27.5   0.7   1   1   6.8e-10   4.6e-06   26.5   0.5     1    26     1    35     1    35 0.83 Prokaryotic membrane lipoprotein lipid attachment site
MFS_1                PF07690.11   354 seq1596_BIOID47105   -            397   9.2e-14   50.8  42.0   1   1   6.7e-18   9.2e-14   50.8  29.1     2   345    20   350    19   359 0.72 Major Facilitator Superfamily
META                 PF03724.11   101 seq1597_BIOID47105   -            140   3.5e-18   65.2   0.2   1   1   3.1e-22   4.3e-18   64.9   0.1     2   100    30   125    29   126 0.93 META domain
SirA                 PF01206.12    70 seq1598_BIOID47105   -             77   2.7e-20   71.6   0.0   1   1   2.2e-24   2.9e-20   71.5   0.0     2    70     9    77     8    77 0.98 SirA-like protein
DUF1323              PF07037.6    122 seq1600_BIOID47105   -            130   5.2e-55  184.7   0.0   1   1   1.3e-58   5.8e-55  184.5   0.0     1   122     8   129     8   129 0.99 Putative transcription regulator (DUF1323)
HTH_17               PF12728.2     51 seq1600_BIOID47105   -            130     2e-08   34.2   0.1   1   1   1.2e-11   5.5e-08   32.8   0.0     2    38     8    49     8    52 0.82 Helix-turn-helix domain
MIP                  PF00230.15   227 seq1601_BIOID47105   -            231   4.3e-49  166.9  19.6   1   1   3.5e-53   4.9e-49  166.7  13.6     8   227     2   223     1   223 0.90 Major intrinsic protein
AAA_PrkA             PF08298.6    358 seq1602_BIOID47105   -            644  1.3e-180  599.6   0.0   1   1  2.6e-184  1.8e-180  599.1   0.0     2   358    20   380    19   380 0.99 PrkA AAA domain
PrkA                 PF06798.7    254 seq1602_BIOID47105   -            644   6.8e-86  287.5   2.2   1   1   2.2e-89   1.5e-85  286.4   1.5     1   254   382   636   382   636 0.98 PrkA serine protein kinase C-terminal domain
S4                   PF01479.20    48 seq1603_BIOID47105   -            133   7.2e-13   47.6   0.0   1   1   9.3e-17   1.3e-12   46.8   0.0     1    46     9    53     9    55 0.95 S4 domain
DUF3251              PF11622.3    165 seq1605_BIOID47105   -            179   1.3e-80  268.4   2.5   1   1   1.1e-84   1.5e-80  268.3   1.7     1   157    20   176    20   179 0.99 Protein of unknown function (DUF3251)
FCD                  PF07729.7    125 seq1610_BIOID47105   -            228   1.6e-26   92.9   5.9   1   1   3.5e-30   2.4e-26   92.3   4.1     5   124    89   208    87   209 0.99 FCD domain
GntR                 PF00392.16    64 seq1610_BIOID47105   -            228   9.3e-18   63.3   0.0   1   1   3.6e-21   2.4e-17   61.9   0.0     3    64    15    75    13    75 0.98 Bacterial regulatory proteins, gntR family
YecR                 PF13992.1     74 seq1611_BIOID47105   -            107   2.8e-27   94.5   0.2   1   1   2.5e-31   3.5e-27   94.2   0.1     2    74    26    98    25    98 0.98 YecR-like lipoprotein
Hexapep              PF00132.19    36 seq1614_BIOID47105   -            146   1.7e-14   52.4   5.3   1   1   4.5e-10   6.2e-06   25.3   0.8     4    34     2    32     1    34 0.91 Bacterial transferase hexapeptide (six repeats)
DHO_dh               PF01180.16   293 seq1615_BIOID47105   -            411   6.9e-35  120.3   0.0   1   1   1.9e-38   8.7e-35  120.0   0.0     2   293     6   304     5   304 0.84 Dihydroorotate dehydrogenase
Dus                  PF01207.12   310 seq1615_BIOID47105   -            411   5.9e-08   31.7   0.1   1   1   2.4e-11   1.1e-07   30.9   0.1    43   153    91   198    80   203 0.83 Dihydrouridine synthase (Dus)
DUF159               PF02586.9    208 seq1618_BIOID47105   -            165   2.1e-32  112.2   0.0   1   1   1.7e-36   2.4e-32  112.0   0.0     1   133     1   134     1   158 0.90 Uncharacterised ACR, COG2135
TrbL                 PF04610.9    225 seq1620_BIOID47105   -            377     2e-32  112.6  26.9   1   1   2.6e-36   3.6e-32  111.7  18.6     2   225    69   285    68   285 0.96 TrbL/VirB6 plasmid conjugal transfer protein
SIS                  PF01380.17   131 seq1624_BIOID47105   -            298   5.5e-09   35.6   0.0   1   1     8e-13   5.5e-09   35.6   0.0    50   128   128   208   114   211 0.95 SIS domain
SIS_2                PF13580.1    138 seq1624_BIOID47105   -            298   2.5e-07   30.3   1.2   1   1   8.6e-11   5.9e-07   29.1   0.1    20   136    47   164    39   166 0.85 SIS domain
GerE                 PF00196.14    58 seq1625_BIOID47105   -            200     7e-22   76.4   1.3   1   1   3.1e-25   1.1e-21   75.8   0.9     2    57   140   195   139   196 0.97 Bacterial regulatory proteins, luxR family
Sigma70_r4_2         PF08281.7     54 seq1625_BIOID47105   -            200   6.7e-09   34.9   0.2   1   1   3.8e-12   1.3e-08   34.0   0.1     8    47   139   177   139   184 0.93 Sigma-70, region 4
Sigma70_r4           PF04545.11    50 seq1625_BIOID47105   -            200     1e-06   27.7   0.3   1   1   5.9e-10     2e-06   26.8   0.2     2    48   139   184   139   186 0.91 Sigma-70, region 4
Glutaredoxin         PF00462.19    60 seq1626_BIOID47105   -             90     1e-14   54.1   0.1   1   1     2e-18   1.4e-14   53.6   0.0     2    60     9    74     8    74 0.90 Glutaredoxin
DUF836               PF05768.9     81 seq1626_BIOID47105   -             90   1.5e-05   25.0   0.0   1   1   2.6e-09   1.8e-05   24.7   0.0     3    57     9    71     7    86 0.77 Glutaredoxin-like domain (DUF836)
Abhydrolase_5        PF12695.2    142 seq1627_BIOID47105   -            249   2.2e-18   66.2   0.0   1   1   1.3e-21   2.9e-18   65.8   0.0     3   130    31   215    29   231 0.79 Alpha/beta hydrolase family
Abhydrolase_6        PF12697.2    228 seq1627_BIOID47105   -            249   9.7e-16   58.2   3.3   1   1   1.7e-18   3.8e-15   56.3   2.3     2   205    31   215    30   242 0.67 Alpha/beta hydrolase family
Peptidase_S9         PF00326.16   213 seq1627_BIOID47105   -            249     1e-10   41.0   0.0   1   1   5.8e-14   1.3e-10   40.7   0.0    43   190    86   234    43   249 0.74 Prolyl oligopeptidase family
HSP33                PF01430.14   280 seq1629_BIOID47105   -            294     1e-97  326.5   0.0   1   1  8.3e-102   1.1e-97  326.3   0.0     1   279     6   275     6   276 0.96 Hsp33 protein
HlyE                 PF06109.8    299 seq1631_BIOID47105   -            351  2.7e-193  640.4  12.9   1   1  2.8e-197  3.8e-193  639.9   9.0     1   299    52   350    52   350 1.00 Haemolysin E (HlyE)
BPD_transp_1         PF00528.17   185 seq1632_BIOID47105   -            321   1.5e-44  151.6  11.2   1   1   1.1e-48   1.5e-44  151.6   7.8     1   181    92   311    92   315 0.99 Binding-protein-dependent transport system inner membrane component
MreD                 PF04093.7    160 seq1633_BIOID47105   -            162   1.2e-46  158.3  22.1   1   1     1e-50   1.4e-46  158.1  15.3     2   160     5   155     4   155 0.99 rod shape-determining protein MreD
Ferritin             PF00210.19   142 seq1637_BIOID47105   -            165   7.3e-34  116.4   5.6   1   1   6.2e-38   8.5e-34  116.2   3.9     1   140     7   142     7   144 0.93 Ferritin-like domain
HATPase_c            PF02518.21   111 seq1642_BIOID47105   -            914   3.4e-29  100.6   0.0   1   1   4.3e-32   1.2e-28   98.9   0.0     1   110   557   662   557   663 0.98 Histidine kinase-, DNA gyrase B-, and HSP90-like ATPase
HisKA                PF00512.20    68 seq1642_BIOID47105   -            914     9e-17   60.7   0.2   1   1   3.3e-20     9e-17   60.7   0.1     2    68   444   508   443   508 0.95 His Kinase A (phospho-acceptor) domain
Response_reg         PF00072.19   112 seq1642_BIOID47105   -            914   2.3e-14   53.2   0.2   1   1   5.4e-17   1.5e-13   50.6   0.0     1   107   684   790   684   795 0.95 Response regulator receiver domain
Hpt                  PF01627.18    90 seq1642_BIOID47105   -            914   4.6e-11   42.4   1.1   1   1   1.7e-14   4.6e-11   42.4   0.8     1    85   827   907   827   910 0.92 Hpt domain
HAMP                 PF00672.20    70 seq1642_BIOID47105   -            914     8e-09   35.4   0.4   1   1   2.9e-12     8e-09   35.4   0.3     1    68   334   402   334   407 0.85 HAMP domain
[truncated: 1,205,116 more chars]
