# Supplementary material for: A domain sequence approach to pangenomics: applications to Escherichia coli
Source: F1000Res. 2013 May 29;1:19. Originally published 2012 Oct 1. [Version 2] doi: 10.12688/f1000research.1-19.v2 (PMC3901455; doi:10.12688/f1000research.1-19.v2)
Supplement: The 347 text files show the results from scanning each of the fasta-files against the Pfam-A database [file f1000research-1-1101-s0002.tgz › Escherichia_coli_83972_BIOID55485.txt]

#                                                                            --- full sequence --- -------------- this domain -------------   hmm coord   ali coord   env coord
# target name        accession   tlen query name           accession   qlen   E-value  score  bias   #  of  c-Evalue  i-Evalue  score  bias  from    to  from    to  from    to  acc description of target
#------------------- ---------- ----- -------------------- ---------- ----- --------- ------ ----- --- --- --------- --------- ------ ----- ----- ----- ----- ----- ----- ----- ---- ---------------------
DUF905               PF06006.7     71 seq5_BIOID55485      -             97   3.8e-34  115.7   0.1   1   1   3.4e-38   4.6e-34  115.4   0.1     2    71    27    96    26    96 0.97 Bacterial protein of unknown function (DUF905)
HTH_Tnp_1            PF01527.15    76 seq8_BIOID55485      -             99   5.4e-08   32.5   4.6   1   1     5e-12   6.9e-08   32.2   3.2     3    76    11    79     9    89 0.92 Transposase
HTH_Tnp_1            PF01527.15    76 seq10_BIOID55485     -            136   4.5e-19   68.0   0.6   1   1   1.2e-22     8e-19   67.2   0.4     2    74    23   102    22   104 0.89 Transposase
HTH_28               PF13518.1     52 seq10_BIOID55485     -            136   2.1e-06   27.4   0.5   1   1   6.5e-10   4.4e-06   26.4   0.0     1    43    32    75    32    78 0.93 Helix-turn-helix domain
HTH_29               PF13551.1    113 seq12_BIOID55485     -             90   1.1e-08   35.1   0.0   1   1     6e-12   4.1e-08   33.2   0.0     1    65    32    89    32    90 0.87 Winged helix-turn helix
HTH_23               PF13384.1     50 seq12_BIOID55485     -             90     3e-08   32.9   0.1   1   1   7.5e-12   5.2e-08   32.1   0.0     3    45    28    70    26    78 0.91 Homeodomain-like domain
Transposase_20       PF02371.11    87 seq13_BIOID55485     -            377   5.7e-27   93.5   0.0   1   1   5.2e-30   3.5e-26   90.9   0.0     3    76   226   299   224   312 0.93 Transposase IS116/IS110/IS902 family
DEDD_Tnp_IS110       PF01548.12   144 seq13_BIOID55485     -            377   5.9e-23   81.0   0.0   1   1   1.7e-26   1.2e-22   80.0   0.0     1   138     9   145     9   151 0.94 Transposase
Aldolase_II          PF00596.16   183 seq14_BIOID55485     -            274   5.6e-30  104.2   0.0   1   1   5.5e-34   7.5e-30  103.8   0.0     2   182    12   238    11   239 0.87 Class II Aldolase and Adducin N-terminal domain
DUF3279              PF11682.3    128 seq16_BIOID55485     -            136   5.7e-58  193.9   4.3   1   1   4.8e-62   6.6e-58  193.7   3.0     1   125     2   125     2   128 0.98 Protein of unknown function (DUF3279)
DUF987               PF06174.6     66 seq18_BIOID55485     -             73   4.5e-43  144.4   0.1   1   1   3.7e-47     5e-43  144.3   0.1     1    66     1    66     1    66 0.99 Protein of unknown function (DUF987)
Fil_haemagg_2        PF13332.1    170 seq23_BIOID55485     -            269   2.2e-27   95.7  40.3   1   2     6e-07    0.0082   15.8  13.1     6   118    15   130     8   156 0.65 Haemagluttinin repeat
Fil_haemagg_2        PF13332.1    170 seq23_BIOID55485     -            269   2.2e-27   95.7  40.3   2   2   1.9e-28   2.6e-24   85.7   9.3     2    95   158   255   157   266 0.93 Haemagluttinin repeat
AA_permease_2        PF13520.1    426 seq26_BIOID55485     -            511   1.9e-57  194.5  52.9   1   1   3.5e-61   2.4e-57  194.2  36.6     1   424    13   452    13   457 0.92 Amino acid permease
AA_permease          PF00324.16   479 seq26_BIOID55485     -            511   1.7e-20   72.6  45.7   1   1   3.9e-24   2.7e-20   72.0  31.7    20   462    32   459    15   474 0.76 Amino acid permease
4HBT                 PF03061.17    79 seq33_BIOID55485     -            136   5.5e-17   61.5   0.1   1   1   6.2e-21   8.5e-17   60.9   0.1     1    79    50   127    50   127 0.99 Thioesterase superfamily
TonB_dep_Rec         PF00593.19   276 seq38_BIOID55485     -            721   3.4e-23   82.8  17.0   1   1     5e-27   3.4e-23   82.8  11.8     1   275   476   719   476   720 0.82 TonB dependent receptor
Plug                 PF07715.10   108 seq38_BIOID55485     -            721   5.9e-14   52.1   2.0   1   1   1.2e-17   8.5e-14   51.6   0.4     4   107    68   164    65   165 0.94 TonB-dependent Receptor Plug Domain
Abi                  PF02517.11    92 seq39_BIOID55485     -            228   5.6e-16   58.3   6.1   1   1   4.1e-20   5.6e-16   58.3   4.2     4    92   122   214   118   214 0.91 CAAX protease self-immunity
Hexapep              PF00132.19    36 seq41_BIOID55485     -            184   7.2e-20   69.4   6.7   1   3   8.1e-10   1.1e-05   24.5   0.0     2    36    13    47    12    47 0.96 Bacterial transferase hexapeptide (six repeats)
Hexapep              PF00132.19    36 seq41_BIOID55485     -            184   7.2e-20   69.4   6.7   2   3   1.2e-10   1.6e-06   27.2   0.7     3    33    82   111    80   112 0.94 Bacterial transferase hexapeptide (six repeats)
Hexapep              PF00132.19    36 seq41_BIOID55485     -            184   7.2e-20   69.4   6.7   3   3     9e-12   1.2e-07   30.7   0.6     1    34    97   130    97   132 0.95 Bacterial transferase hexapeptide (six repeats)
Aldo_ket_red         PF00248.16   283 seq42_BIOID55485     -            267   7.9e-57  192.1   0.7   1   1   7.3e-61     1e-56  191.7   0.5     2   281     6   250     5   251 0.95 Aldo/keto reductase family
AICARFT_IMPCHas      PF01808.13   315 seq45_BIOID55485     -            529  1.8e-146  487.1   5.2   1   1  3.2e-150  2.2e-146  486.8   3.6     1   315   137   461   137   461 0.99 AICARFT/IMPCHase bienzyme
MGS                  PF02142.17    95 seq45_BIOID55485     -            529   4.7e-30  103.2   0.0   1   1   1.6e-33   1.1e-29  102.1   0.0     1    95    19   132    19   132 0.97 MGS-like domain
HTH_29               PF13551.1    113 seq48_BIOID55485     -            228   1.8e-14   53.6   0.1   1   1   8.5e-18   2.9e-14   53.0   0.1     1   110    30   137    30   140 0.94 Winged helix-turn helix
HTH_23               PF13384.1     50 seq48_BIOID55485     -            228   1.9e-11   43.1   0.6   1   1   8.9e-14     3e-10   39.2   0.1     3    50    26    73    24    73 0.95 Homeodomain-like domain
HTH_32               PF13565.1     77 seq48_BIOID55485     -            228   9.7e-10   39.0   2.8   1   1   1.9e-12   6.4e-09   36.3   0.1     1    77    56   136    56   136 0.87 Homeodomain-like domain
HTH_28               PF13518.1     52 seq48_BIOID55485     -            228     7e-08   32.1   0.6   1   1   1.5e-10   5.1e-07   29.4   0.1     1    50    29    79    29    84 0.89 Helix-turn-helix domain
YagB_YeeU_YfjZ       PF06154.6    105 seq53_BIOID55485     -            122   3.1e-53  178.3   0.0   1   1   2.7e-57   3.6e-53  178.1   0.0     2   104    16   118    15   119 0.98 YagB/YeeU/YfjZ family
DDE_3                PF13358.1    146 seq56_BIOID55485     -            223   8.2e-37  126.0   0.0   1   1   1.6e-40   1.1e-36  125.6   0.0     2   146    46   190    45   190 0.98 DDE superfamily endonuclease
HTH_33               PF13592.1     60 seq56_BIOID55485     -            223   2.3e-12   46.1   0.1   1   1   9.7e-16   6.6e-12   44.6   0.1    27    60     1    34     1    34 0.97 Winged helix-turn helix
Abi                  PF02517.11    92 seq60_BIOID55485     -            142   3.3e-15   55.8   8.1   1   1   4.2e-19   5.8e-15   55.1   5.6     4    91    39   130    35   131 0.91 CAAX protease self-immunity
DDE_Tnp_IS66         PF03050.9    271 seq61_BIOID55485     -            512  1.8e-100  335.5   0.0   1   1  5.1e-104  1.8e-100  335.5   0.0     1   271   175   462   175   462 0.98 Transposase IS66 family
DDE_Tnp_IS66_C       PF13817.1     39 seq61_BIOID55485     -            512   1.8e-19   69.3   0.0   1   1   1.3e-22   4.5e-19   68.0   0.0     1    39   468   506   468   506 0.98 IS66 C-terminal element
HTH_Tnp_IS66         PF13005.2     59 seq61_BIOID55485     -            512   2.4e-17   62.3   0.7   1   1   1.4e-20   4.7e-17   61.4   0.5     3    59   115   169   113   169 0.95 putative Helix-turn-helix domain of transposase IS66
LZ_Tnp_IS66          PF13007.2     78 seq61_BIOID55485     -            512   3.7e-13   49.8   3.2   1   1   1.1e-16   3.7e-13   49.8   2.2     1    77    38   110    38   111 0.82 Transposase C of IS166 homeodomain
Fimbrial             PF00419.15   145 seq63_BIOID55485     -            195   5.5e-10   39.5   0.0   1   1   4.7e-14   6.5e-10   39.2   0.0     3   145    49   195    47   195 0.85 Fimbrial protein
rve                  PF00665.21   120 seq71_BIOID55485     -            240   3.3e-23   81.9   0.0   1   1   2.3e-26   7.7e-23   80.7   0.0     2   119    76   191    75   192 0.98 Integrase core domain
rve_2                PF13333.1     52 seq71_BIOID55485     -            240   4.1e-21   74.6   2.4   1   1   2.8e-24   9.6e-21   73.4   1.6     1    51   182   236   182   236 0.95 Integrase core domain
HTH_21               PF13276.1     60 seq71_BIOID55485     -            240   1.9e-16   59.7   1.3   1   1   1.3e-19   4.5e-16   58.4   0.9     8    59     3    53     1    55 0.92 HTH-like domain
rve_3                PF13683.1     67 seq71_BIOID55485     -            240   1.6e-11   43.4   0.1   1   1   4.6e-15   1.6e-11   43.4   0.0     3    67   165   229   163   229 0.96 Integrase core domain
DUF957               PF06117.6     65 seq74_BIOID55485     -             65     2e-33  113.6   0.4   1   1   1.6e-37   2.1e-33  113.5   0.3     1    65     1    65     1    65 0.99 Enterobacterial protein of unknown function (DUF957)
DUF258               PF03193.11   161 seq80_BIOID55485     -            361   2.7e-55  185.8   0.0   1   1   1.1e-58   3.8e-55  185.3   0.0     2   161   185   345   184   345 0.97 Protein of unknown function, DUF258
MMR_HSR1             PF01926.18   114 seq80_BIOID55485     -            361   2.5e-06   27.3   0.0   1   1   1.6e-09   5.6e-06   26.2   0.0     4    57   223   283   221   345 0.75 50S ribosome-binding GTPase
ABC_tran             PF00005.22   118 seq81_BIOID55485     -            343   2.1e-27   95.6   0.0   1   1   1.3e-30   4.4e-27   94.6   0.0     1   118    45   169    45   169 0.95 ABC transporter
NIL                  PF09383.5     76 seq81_BIOID55485     -            343   7.6e-23   79.7   0.0   1   1   4.6e-26   1.6e-22   78.7   0.0     4    76   268   340   266   340 0.98 NIL domain
AAA_21               PF13304.1    303 seq81_BIOID55485     -            343   1.3e-12   48.1   0.1   1   1   1.8e-11     6e-08   32.8   0.0   220   298   124   200    87   205 0.84 AAA domain
DUF1219              PF06755.7    117 seq83_BIOID55485     -            124   3.6e-60  200.5   0.0   1   1     3e-64   4.1e-60  200.3   0.0     1   113     1   113     1   123 0.98 Protein of unknown function (DUF1219)
DUF718               PF05336.8    106 seq89_BIOID55485     -            104   2.5e-36  123.5   0.8   1   1     2e-40   2.8e-36  123.4   0.6     2   105     3   103     2   104 0.99 Domain of unknown function (DUF718)
YagB_YeeU_YfjZ       PF06154.6    105 seq90_BIOID55485     -            122   5.7e-49  164.6   0.0   1   1   4.9e-53   6.7e-49  164.4   0.0     3   104    17   118    15   119 0.98 YagB/YeeU/YfjZ family
DUF1819              PF08849.6    191 seq92_BIOID55485     -             83   1.6e-16   60.1   0.0   1   1   1.3e-20   1.8e-16   60.0   0.0     2    60     5    63     4    66 0.94 Putative inner membrane protein (DUF1819)
DDE_3                PF13358.1    146 seq93_BIOID55485     -            115   4.7e-15   55.4   0.4   1   1   8.4e-19   5.7e-15   55.2   0.3    61   141     7    87     3    92 0.92 DDE superfamily endonuclease
rve                  PF00665.21   120 seq93_BIOID55485     -            115   2.5e-07   30.6   0.0   1   1   5.1e-11   3.5e-07   30.2   0.0    48   119     7    78     3    79 0.93 Integrase core domain
Methyltransf_27      PF13708.1    194 seq95_BIOID55485     -            282   2.2e-74  249.0   0.1   1   1   2.1e-78   2.8e-74  248.7   0.1     2   194    87   279    86   279 0.99 Methyltransferase domain
PRK                  PF00485.13   194 seq97_BIOID55485     -            368   3.9e-13   49.2   0.0   1   1   5.3e-17   7.2e-13   48.4   0.0     1   148   142   296   142   306 0.87 Phosphoribulokinase / Uridine kinase family
Fil_haemagg_2        PF13332.1    170 seq100_BIOID55485    -            175   2.3e-05   24.1  15.2   1   2   5.2e-07    0.0072   16.0   0.5   149   170     2    23     1    23 0.92 Haemagluttinin repeat
Fil_haemagg_2        PF13332.1    170 seq100_BIOID55485    -            175   2.3e-05   24.1  15.2   2   2   4.8e-07    0.0065   16.1   2.1    73   152    18    98    17   116 0.76 Haemagluttinin repeat
FCD                  PF07729.7    125 seq102_BIOID55485    -            244   5.4e-21   75.1   0.1   1   1   1.4e-24   9.8e-21   74.2   0.1     2   123   116   237   115   239 0.92 FCD domain
GntR                 PF00392.16    64 seq102_BIOID55485    -            244   3.3e-18   64.7   0.4   1   1   8.2e-22   5.6e-18   64.0   0.3     2    60    25    83    24    87 0.94 Bacterial regulatory proteins, gntR family
Usher                PF00577.15   552 seq106_BIOID55485    -            843  3.8e-179  596.8  21.9   1   1  9.9e-183  4.5e-179  596.6  15.2     2   552   204   757   203   757 0.97 Type VII secretion system (T7SS), usher protein
PapC_N               PF13954.1    146 seq106_BIOID55485    -            843   8.9e-44  148.4   0.0   1   1     4e-47   1.8e-43  147.4   0.0     1   145    35   188    35   189 0.98 PapC N-terminal domain
PapC_C               PF13953.1     68 seq106_BIOID55485    -            843     2e-19   68.8   0.1   1   1   2.2e-22   9.8e-19   66.6   0.0     3    63   769   827   767   832 0.95 PapC C-terminal domain
DDE_Tnp_ISL3         PF01610.12   248 seq110_BIOID55485    -            285   1.2e-11   44.5   0.0   1   1     3e-15   4.1e-11   42.8   0.0    20   139     4   120     1   165 0.75 Transposase
WYL                  PF13280.1    172 seq115_BIOID55485    -            301   4.3e-13   49.3   0.0   1   1   4.6e-17   6.3e-13   48.8   0.0     2   101   125   245   124   265 0.77 WYL domain
Amidase              PF01425.16   435 seq116_BIOID55485    -            487   1.4e-79  267.8   0.0   1   1   1.5e-83   2.1e-79  267.3   0.0     2   432    26   465    25   468 0.87 Amidase
Fe-S_biosyn          PF01521.15    91 seq117_BIOID55485    -            122   7.4e-25   86.4   0.0   1   1   6.3e-29   8.6e-25   86.1   0.0     2    91    19   108    18   108 0.99 Iron-sulphur cluster biosynthesis
Trns_repr_metal      PF02583.12    85 seq121_BIOID55485    -             98   3.6e-26   91.0   0.8   1   1     3e-30   4.1e-26   90.8   0.6     2    85    13    96    12    96 0.94 Metal-sensitive transcriptional repressor
AA_permease          PF00324.16   479 seq122_BIOID55485    -            514  5.1e-121  404.2  46.7   1   1  8.4e-125  5.7e-121  404.0  32.4     2   478    50   491    49   492 0.97 Amino acid permease
AA_permease_2        PF13520.1    426 seq122_BIOID55485    -            514   8.9e-43  146.2  49.8   1   1   1.5e-46   1.1e-42  146.0  34.5     5   423    49   477    45   480 0.85 Amino acid permease
UPF0051              PF01458.12   230 seq126_BIOID55485    -            508   6.1e-62  208.9   0.2   1   1   5.7e-66   7.8e-62  208.6   0.1     3   230   244   479   242   479 0.97 Uncharacterized protein family (UPF0051)
DUF187               PF02638.10   401 seq128_BIOID55485    -            439  3.1e-173  575.6   0.1   1   1  2.6e-177  3.5e-173  575.5   0.1     1   401     3   431     3   431 0.99 Uncharacterised BCR, COG1649
BPD_transp_1         PF00528.17   185 seq129_BIOID55485    -            217   9.7e-21   74.0  20.3   1   1   7.1e-25   9.7e-21   74.0  14.1     2   181    32   216    27   217 0.85 Binding-protein-dependent transport system inner membrane component
PduV-EutP            PF10662.4    143 seq130_BIOID55485    -            118   4.6e-15   55.2   0.0   1   1     5e-19   6.9e-15   54.6   0.0    86   142    57   112    42   113 0.92 Ethanolamine utilisation - propanediol utilisation
Lumazine_bd_2        PF12893.2    116 seq132_BIOID55485    -            182   2.8e-05   24.4   0.6   1   1   4.1e-09   5.7e-05   23.5   0.4     2   111    52   169    51   174 0.78 Putative lumazine-binding
ADH_N                PF08240.7    109 seq133_BIOID55485    -            369   1.1e-28   99.0   2.4   1   1   1.6e-32   1.1e-28   99.0   1.7     2   108    28   154    27   155 0.91 Alcohol dehydrogenase GroES-like domain
ADH_zinc_N           PF00107.21   130 seq133_BIOID55485    -            369   3.6e-20   71.7   0.1   1   1   9.2e-24   6.3e-20   70.9   0.0     1   128   197   330   197   332 0.90 Zinc-binding dehydrogenase
GARS_A               PF01071.14   194 seq135_BIOID55485    -            429   5.5e-87  290.2   0.1   1   1   3.9e-90   7.6e-87  289.7   0.0     1   194   103   296   103   296 0.99 Phosphoribosylglycinamide synthetase, ATP-grasp (A) domain
GARS_N               PF02844.10   100 seq135_BIOID55485    -            429   6.1e-38  129.1   0.1   1   1     6e-41   1.2e-37  128.2   0.1     1   100     1   102     1   102 0.95 Phosphoribosylglycinamide synthetase, N domain
GARS_C               PF02843.11    93 seq135_BIOID55485    -            429   8.4e-30  102.7   0.1   1   1   2.6e-32     5e-29  100.2   0.0     1    92   330   423   330   424 0.94 Phosphoribosylglycinamide synthetase, C domain
ATP-grasp_4          PF13535.1    184 seq135_BIOID55485    -            429   6.2e-15   55.3   0.0   1   1   7.4e-18   1.5e-14   54.1   0.0     5   180   105   292   103   293 0.78 ATP-grasp domain
ATP-grasp_3          PF02655.9    161 seq135_BIOID55485    -            429   1.5e-07   31.3   0.0   1   1   1.3e-10   2.5e-07   30.6   0.0     3   158   104   291   103   294 0.78 ATP-grasp domain
CPSase_L_D2          PF02786.12   211 seq135_BIOID55485    -            429   4.4e-06   26.0   0.0   1   1     5e-09   9.9e-06   24.8   0.0     5   179   108   290   104   294 0.70 Carbamoyl-phosphate synthase L chain, ATP binding domain
ATP-grasp            PF02222.17   172 seq135_BIOID55485    -            429   7.4e-05   22.0   0.0   1   1     6e-08   0.00012   21.4   0.0     2    83   113   200   112   223 0.84 ATP-grasp domain
Phage_integrase      PF00589.17   173 seq136_BIOID55485    -            200     1e-15   57.7   0.1   1   1     1e-19   1.4e-15   57.2   0.1    16   166    33   183    21   188 0.88 Phage integrase family
UPF0253              PF06786.7     66 seq137_BIOID55485    -             66     2e-35  120.6   1.3   1   1   1.6e-39   2.1e-35  120.5   0.9     1    66     1    66     1    66 0.99 Uncharacterised protein family (UPF0253)
Peptidase_M20        PF01546.23   171 seq140_BIOID55485    -            396   2.9e-31  108.2   0.0   1   1   1.5e-34     1e-30  106.4   0.0     1   169    89   390    89   392 0.96 Peptidase family M20/M25/M40
M20_dimer            PF07687.9    109 seq140_BIOID55485    -            396   1.2e-24   86.0   0.0   1   1     3e-28   2.1e-24   85.2   0.0     2   107   191   301   190   303 0.91 Peptidase dimerisation domain
PS_Dcarbxylase       PF02666.10   202 seq141_BIOID55485    -            322   2.1e-62  209.9   0.0   1   1   1.9e-66   2.5e-62  209.6   0.0     1   198    63   281    63   285 0.93 Phosphatidylserine decarboxylase
IucA_IucC            PF04183.7    252 seq142_BIOID55485    -            574     8e-60  202.0   0.5   1   1   1.7e-63   1.2e-59  201.5   0.4     3   250   134   367   132   369 0.92 IucA / IucC family
FhuF                 PF06276.7    163 seq142_BIOID55485    -            574   2.2e-30  105.6   0.7   1   1   6.8e-34   4.6e-30  104.6   0.5     2   162   398   554   397   555 0.97 Ferric iron reductase FhuF-like transporter
ROF                  PF07073.7     80 seq144_BIOID55485    -             86   1.2e-24   86.0   0.0   1   1   9.8e-29   1.3e-24   85.8   0.0     1    80     9    83     9    83 0.97 Modulator of Rho-dependent transcription termination (ROF)
Exo_endo_phos        PF03372.18   251 seq146_BIOID55485    -            274   6.6e-12   45.7   0.3   1   1   8.9e-16   1.2e-11   44.8   0.2     2   251    56   260    55   260 0.65 Endonuclease/Exonuclease/phosphatase family
DUF1814              PF08843.6    233 seq150_BIOID55485    -            246     1e-26   94.0   0.0   1   1   9.5e-31   1.3e-26   93.7   0.0     1   170    34   225    31   239 0.89 Nucleotidyl transferase of unknown function (DUF1814)
SNF2_N               PF00176.18   296 seq151_BIOID55485    -           1092   1.7e-18   66.4   1.1   1   1   2.3e-20   7.9e-17   60.9   0.0     1   181   254   420   254   435 0.75 SNF2 family N-terminal domain
Helicase_C           PF00271.26    78 seq151_BIOID55485    -           1092   1.7e-10   40.4   0.0   1   1   2.6e-13   8.8e-10   38.2   0.0    31    78   790   837   746   837 0.85 Helicase conserved C-terminal domain
ResIII               PF04851.10   184 seq151_BIOID55485    -           1092   3.3e-10   39.9   0.0   1   1   2.4e-11   8.1e-08   32.1   0.0     3   182   250   406   249   408 0.70 Type III restriction enzyme, res subunit
DEAD                 PF00270.24   173 seq151_BIOID55485    -           1092   6.2e-06   25.6   0.0   1   1   1.8e-08     6e-05   22.4   0.0    13   167   268   407   252   414 0.74 DEAD/DEAH box helicase
DUF3440              PF11922.3    181 seq152_BIOID55485    -            428   1.2e-57  194.2   1.0   1   1   2.4e-58   1.1e-54  184.6   0.7     1   181   260   413   260   413 0.97 Domain of unknown function (DUF3440)
PAPS_reduct          PF01507.14   174 seq152_BIOID55485    -            428   9.6e-17   61.2   0.2   1   2   3.3e-10   1.5e-06   28.0   0.0     3    51    53   105    51   116 0.88 Phosphoadenosine phosphosulfate reductase family
PAPS_reduct          PF01507.14   174 seq152_BIOID55485    -            428   9.6e-17   61.2   0.2   2   2   4.2e-11   1.9e-07   30.9   0.0   101   164   183   258   177   260 0.85 Phosphoadenosine phosphosulfate reductase family
YadA                 PF03895.10    78 seq154_BIOID55485    -            184   2.5e-25   88.1  10.1   1   1   5.4e-29   2.5e-25   88.1   7.0     2    78   107   184   106   184 0.98 YadA-like C-terminal region
HIM                  PF05662.9     21 seq154_BIOID55485    -            184   2.4e-19   68.0  12.1   1   2   8.3e-15   3.8e-11   42.1   1.8     1    21     8    28     8    28 0.98 Haemagglutinin
HIM                  PF05662.9     21 seq154_BIOID55485    -            184   2.4e-19   68.0  12.1   2   2   2.7e-11   1.2e-07   31.0   1.5     1    21    61    81    61    81 0.96 Haemagglutinin
Peripla_BP_2         PF01497.13   238 seq158_BIOID55485    -            237   1.5e-14   53.6   0.0   1   1   1.3e-18   1.8e-14   53.3   0.0     1   176    30   209    30   222 0.88 Periplasmic binding protein
FMN_dh               PF01070.13   357 seq159_BIOID55485    -            409  3.2e-107  358.3   1.9   1   1  1.7e-110  5.7e-107  357.5   1.3     1   356    70   403    70   404 0.92 FMN-dependent dehydrogenase
Lipoprotein_9        PF03180.9    237 seq160_BIOID55485    -            271    1e-100  335.4   2.9   1   1  1.7e-104  1.1e-100  335.2   2.0     1   237    33   271    33   271 0.99 NLPA lipoprotein
OpuAC                PF04069.7    257 seq160_BIOID55485    -            271   8.9e-05   21.8   1.0   1   1   1.8e-08   0.00013   21.3   0.7     2   113    32   132    31   261 0.83 Substrate binding domain of ABC-type glycine betaine transport system
Trehalase            PF01204.13   512 seq163_BIOID55485    -            549  3.6e-161  537.1   0.1   1   1  3.2e-165  4.3e-161  536.8   0.0     1   511    70   546    70   547 0.96 Trehalase
HsdM_N               PF12161.3    137 seq169_BIOID55485    -             98   1.1e-06   28.9   0.2   1   1   9.4e-11   1.3e-06   28.7   0.2     9    78     2    81     1    96 0.71 HsdM N-terminal domain
MatE                 PF01554.13   162 seq172_BIOID55485    -            479     1e-38  132.3  59.7   1   2   2.4e-25   3.3e-21   75.4  14.8     1   162    38   201    38   201 0.98 MatE
MatE                 PF01554.13   162 seq172_BIOID55485    -            479     1e-38  132.3  59.7   2   2   1.4e-22   1.9e-18   66.4  14.1     3   162   264   423   262   423 0.99 MatE
MscS_TM              PF12794.2    340 seq173_BIOID55485    -           1107  3.7e-122  407.0  13.3   1   1  8.1e-126  3.7e-122  407.0   9.2     2   340   474   814   473   814 0.97 Mechanosensitive ion channel inner membrane domain 1
MscS_porin           PF12795.2    240 seq173_BIOID55485    -           1107   3.3e-57  193.4  55.4   1   1   7.3e-61   3.3e-57  193.4  38.4     1   239    30   260    27   261 0.96 Mechanosensitive ion channel porin domain
MS_channel           PF00924.13   206 seq173_BIOID55485    -           1107   1.1e-53  181.5   2.9   1   1   2.6e-57   1.2e-53  181.4   0.5     2   206   875  1074   874  1074 0.99 Mechanosensitive ion channel
tRNA_U5-meth_tr      PF05958.6    352 seq174_BIOID55485    -            366  7.2e-187  620.1   1.3   1   1    3e-190  8.1e-187  619.9   0.9     1   351    10   365    10   366 0.99 tRNA (Uracil-5-)-methyltransferase
Methyltransf_4       PF02390.12   197 seq174_BIOID55485    -            366   5.3e-07   28.7   0.1   1   1   3.8e-10     1e-06   27.8   0.1    21    86   211   275   179   286 0.81 Putative methyltransferase
MTS                  PF05175.9    170 seq174_BIOID55485    -            366   8.1e-06   25.2   0.0   1   1   5.7e-09   1.6e-05   24.2   0.0    31    87   210   264   188   282 0.85 Methyltransferase small domain
Cons_hypoth95        PF03602.10   183 seq174_BIOID55485    -            366   1.6e-05   24.2   0.2   1   1   2.2e-08     6e-05   22.3   0.2    41   123   209   301   196   350 0.73 Conserved hypothetical protein 95
rve                  PF00665.21   120 seq176_BIOID55485    -            340     2e-20   72.9   0.0   1   1   2.2e-23   3.8e-20   72.0   0.0     3   118   118   242   117   244 0.96 Integrase core domain
HTH_38               PF13936.1     44 seq176_BIOID55485    -            340   1.8e-09   36.8   0.5   1   1   4.1e-12     7e-09   34.9   0.1     6    41     3    38     2    40 0.94 Helix-turn-helix domain
HTH_7                PF02796.10    45 seq176_BIOID55485    -            340   3.5e-09   36.2   0.3   1   1   5.4e-12   9.2e-09   34.9   0.2    13    44     9    40     5    41 0.93 Helix-turn-helix domain of resolvase
HTH_23               PF13384.1     50 seq176_BIOID55485    -            340   1.1e-06   27.9   0.0   1   1     2e-09   3.4e-06   26.3   0.0     9    40     9    40     2    43 0.89 Homeodomain-like domain
HTH_28               PF13518.1     52 seq176_BIOID55485    -            340     1e-05   25.2   0.1   1   1   1.5e-08   2.6e-05   23.9   0.1     7    34    12    39     8    40 0.89 Helix-turn-helix domain
Sigma70_r4_2         PF08281.7     54 seq176_BIOID55485    -            340   1.2e-05   24.5   0.0   1   1   1.5e-08   2.5e-05   23.5   0.0    25    48    16    39    12    40 0.94 Sigma-70, region 4
HTH_3                PF01381.17    55 seq176_BIOID55485    -            340   0.00013   21.6   0.1   1   1   1.4e-07   0.00024   20.7   0.1     7    37    15    45     8    48 0.91 Helix-turn-helix
Esterase             PF00756.15   251 seq178_BIOID55485    -            277   1.5e-76  257.0   0.1   1   1   3.9e-80   1.8e-76  256.7   0.0     1   250    21   268    21   269 0.99 Putative esterase
Esterase_phd         PF10503.4    220 seq178_BIOID55485    -            277     5e-07   29.0   0.1   1   1   7.8e-10   3.6e-06   26.2   0.1     4   129    31   169    28   175 0.78 Esterase PHB depolymerase
Chlorophyllase2      PF12740.2    260 seq178_BIOID55485    -            277   4.1e-05   22.4   0.0   1   1   1.4e-08   6.2e-05   21.8   0.0    12   119    38   165    27   215 0.74 Chlorophyllase enzyme
Methyltransf_11      PF08241.7     95 seq179_BIOID55485    -            256   3.1e-23   81.9   0.1   1   1   5.2e-26   5.5e-23   81.1   0.1     1    95    49   145    49   145 0.97 Methyltransferase domain
Methyltransf_31      PF13847.1    152 seq179_BIOID55485    -            256   1.7e-19   69.7   0.0   1   1   2.2e-22   2.3e-19   69.3   0.0     5   113    46   159    43   236 0.85 Methyltransferase domain
Methyltransf_23      PF13489.1    162 seq179_BIOID55485    -            256   1.6e-17   63.5   0.0   1   1   2.1e-20   2.2e-17   63.1   0.0     7   159    31   191    26   194 0.79 Methyltransferase domain
Ubie_methyltran      PF01209.13   233 seq179_BIOID55485    -            256   3.4e-16   58.9   0.0   1   1   4.4e-19   4.6e-16   58.5   0.0    32   158    27   152     2   162 0.83 ubiE/COQ5 methyltransferase family
Methyltransf_18      PF12847.2    112 seq179_BIOID55485    -            256   1.5e-14   54.4   0.1   1   1   2.6e-17   2.8e-14   53.5   0.0     1   109    44   145    44   148 0.90 Methyltransferase domain
Methyltransf_12      PF08242.7     99 seq179_BIOID55485    -            256   2.2e-12   47.2   0.1   1   1   3.4e-15   3.6e-12   46.5   0.1     1    99    49   143    49   143 0.93 Methyltransferase domain
Methyltransf_25      PF13649.1    101 seq179_BIOID55485    -            256   2.8e-12   46.7   0.4   1   1   4.8e-15   5.1e-12   45.9   0.1     1   101    48   141    48   141 0.91 Methyltransferase domain
Methyltransf_26      PF13659.1    117 seq179_BIOID55485    -            256   1.4e-09   37.9   0.7   1   1   2.8e-12   2.9e-09   36.8   0.2     3   112    47   144    45   147 0.87 Methyltransferase domain
MTS                  PF05175.9    170 seq179_BIOID55485    -            256   8.3e-09   34.9   0.1   1   1   1.4e-11   1.5e-08   34.0   0.0    25   141    38   147    32   176 0.80 Methyltransferase small domain
Methyltransf_8       PF05148.10   219 seq179_BIOID55485    -            256   2.4e-08   33.7   0.0   1   1   1.8e-10   1.9e-07   30.8   0.0    50   163    16   152     6   177 0.68 Hypothetical methyltransferase
Methyltransf_29      PF03141.11   506 seq179_BIOID55485    -            256   2.1e-06   26.2   0.1   1   1   2.5e-09   2.6e-06   25.9   0.0   117   217    44   145     8   172 0.75 Putative S-adenosyl-L-methionine-dependent methyltransferase
TehB                 PF03848.9    192 seq179_BIOID55485    -            256   6.3e-06   25.3   0.0   1   1   1.1e-08   1.2e-05   24.4   0.0    31   101    45   117    13   156 0.80 Tellurite resistance protein TehB
Methyltransf_9       PF08003.6    315 seq179_BIOID55485    -            256   8.2e-06   24.6   0.0   1   1   1.1e-08   1.2e-05   24.1   0.0   100   224    29   152    23   160 0.80 Protein of unknown function (DUF1698)
DDE_Tnp_ISL3         PF01610.12   248 seq188_BIOID55485    -            249   1.2e-18   67.5   0.0   1   1   2.1e-22   1.4e-18   67.2   0.0     1   107    28   125    28   206 0.78 Transposase
Lactate_perm         PF02652.9    522 seq191_BIOID55485    -            551  6.4e-234  777.1  41.5   1   1  5.3e-238  7.3e-234  776.9  28.8     1   522    16   542    16   542 0.99 L-lactate permease
ABC_tran             PF00005.22   118 seq193_BIOID55485    -            248   3.8e-08   33.5   0.0   1   1   7.7e-12   5.3e-08   33.1   0.0     1   115    41   171    41   174 0.82 ABC transporter
FecCD                PF01032.13   311 seq198_BIOID55485    -            352   1.3e-85  286.8  34.8   1   1   2.3e-89   1.5e-85  286.6  24.1     2   311    32   346    27   346 0.98 FecCD transport family
ABC-3                PF00950.12   258 seq198_BIOID55485    -            352   8.8e-05   21.7  17.2   1   1   1.3e-08   8.8e-05   21.7  11.9     6   232    79   317    74   346 0.83 ABC 3 transport family
GGDEF                PF00990.16   161 seq199_BIOID55485    -             70   2.4e-08   33.5   0.0   1   1   1.9e-12   2.7e-08   33.4   0.0   115   161    18    62     7    62 0.90 GGDEF domain
PEPcase              PF00311.12   793 seq201_BIOID55485    -            883  1.2e-292  972.4   0.0   1   1  1.1e-296  1.5e-292  972.1   0.0     2   793   129   883   128   883 0.98 Phosphoenolpyruvate carboxylase
ParBc                PF02195.13    90 seq204_BIOID55485    -            214   3.1e-08   33.4   0.0   1   1   4.2e-12   5.7e-08   32.6   0.0     2    85    56   146    55   151 0.75 ParB-like nuclease domain
DUF2268              PF10026.4    195 seq205_BIOID55485    -             99   3.1e-15   55.9   0.0   1   1   2.6e-19   3.6e-15   55.7   0.0    87   178    12    97     4    99 0.89 Predicted Zn-dependent protease (DUF2268)
Methyltransf_2       PF00891.13   241 seq209_BIOID55485    -            352   5.9e-17   61.5   0.0   1   1   2.7e-20   9.3e-17   60.9   0.0     6   231    85   315    80   326 0.81 O-methyltransferase
Methyltransf_31      PF13847.1    152 seq209_BIOID55485    -            352   1.7e-08   34.0   0.0   1   1   7.2e-12   2.4e-08   33.5   0.0     4   152   178   330   175   330 0.79 Methyltransferase domain
Methyltransf_12      PF08242.7     99 seq209_BIOID55485    -            352   9.7e-08   32.2   0.0   1   1   4.9e-11   1.7e-07   31.5   0.0     2    99   183   280   182   280 0.94 Methyltransferase domain
Methyltransf_18      PF12847.2    112 seq209_BIOID55485    -            352   1.1e-06   29.0   0.0   1   1   6.7e-10   2.3e-06   28.0   0.0     4   109   180   282   177   285 0.86 Methyltransferase domain
EAL                  PF00563.15   236 seq210_BIOID55485    -            807   1.3e-66  224.3   0.0   1   1   1.4e-69   2.5e-66  223.4   0.0     3   236   555   789   553   789 0.96 EAL domain
PAS_9                PF13426.1    104 seq210_BIOID55485    -            807   7.7e-32  109.7   0.0   1   2   1.3e-20   2.3e-17   63.1   0.0     3   102    32   133    30   135 0.91 PAS domain
PAS_9                PF13426.1    104 seq210_BIOID55485    -            807   7.7e-32  109.7   0.0   2   2   1.6e-14   2.7e-11   43.6   0.0     3   104   156   258   154   258 0.87 PAS domain
GGDEF                PF00990.16   161 seq210_BIOID55485    -            807   7.4e-22   77.5   0.0   1   1   9.1e-25   1.6e-21   76.4   0.0     3   160   386   533   384   534 0.94 GGDEF domain
PAS                  PF00989.19   113 seq210_BIOID55485    -            807   8.6e-21   73.7   0.1   1   2   1.3e-12   2.1e-09   37.0   0.0    13   112    32   132    24   133 0.77 PAS fold
PAS                  PF00989.19   113 seq210_BIOID55485    -            807   8.6e-21   73.7   0.1   2   2   2.2e-11   3.7e-08   33.0   0.0     7   113   150   256   146   256 0.83 PAS fold
PAS_4                PF08448.5    110 seq210_BIOID55485    -            807   8.3e-14   51.4   0.0   1   1   2.7e-12   4.7e-09   36.1   0.0     1   110   150   261   150   261 0.94 PAS fold
PAS_8                PF13188.1     64 seq210_BIOID55485    -            807   5.9e-12   44.8   0.1   1   2   5.5e-07   0.00094   18.8   0.0    11    50    31    73    15    87 0.67 PAS domain
PAS_8                PF13188.1     64 seq210_BIOID55485    -            807   5.9e-12   44.8   0.1   2   2   2.8e-08   4.8e-05   22.9   0.0     7    44   150   191   141   214 0.67 PAS domain
DoxX                 PF07681.7     85 seq211_BIOID55485    -            132   4.1e-18   65.4  12.6   1   1   8.5e-22   5.8e-18   64.9   8.7     1    84     8    89     8    90 0.98 DoxX
SURF4                PF02077.10   267 seq211_BIOID55485    -            132   1.8e-11   43.8   5.6   1   1   6.1e-15   4.2e-11   42.6   3.9   177   262    51   131     2   132 0.88 SURF4 family
DUF1471              PF07338.8     56 seq214_BIOID55485    -             86   1.5e-15   56.4   0.0   1   1   1.9e-19   2.5e-15   55.7   0.0     1    56    33    86    33    86 0.98 Protein of unknown function (DUF1471)
Pili_assembly_N      PF00345.15   122 seq215_BIOID55485    -            244   4.4e-38  129.6   0.4   1   1   9.4e-42   6.4e-38  129.1   0.2     1   122    27   147    27   147 0.92 Gram-negative pili assembly chaperone, N-terminal domain
Pili_assembly_C      PF02753.12    68 seq215_BIOID55485    -            244   6.4e-12   45.0   0.1   1   1   2.1e-15   1.5e-11   43.8   0.1     2    63   168   226   167   230 0.83 Gram-negative pili assembly chaperone, C-terminal domain
Acetyltransf_8       PF13523.1    152 seq217_BIOID55485    -            315   2.3e-51  173.5   0.5   1   1   2.9e-55     4e-51  172.7   0.3     1   152   145   302   145   302 0.93 Acetyltransferase (GNAT) domain
UPF0066              PF01980.11   120 seq219_BIOID55485    -            235   1.9e-40  137.4   0.0   1   1     3e-44   4.1e-40  136.3   0.0     1   118    18   142    18   144 0.95 Uncharacterised protein family UPF0066
DDE_Tnp_ISL3         PF01610.12   248 seq220_BIOID55485    -            167   1.7e-15   57.1   0.1   1   1   1.3e-19   1.8e-15   57.0   0.1   135   248    55   162    16   162 0.86 Transposase
UPF0051              PF01458.12   230 seq221_BIOID55485    -            423   6.3e-78  261.2   3.7   1   1   5.8e-82   7.9e-78  260.9   2.5     4   230   167   393   164   393 0.99 Uncharacterized protein family (UPF0051)
Citrate_synt         PF00285.16   356 seq222_BIOID55485    -            427  8.7e-134  445.6   0.0   1   1  7.2e-138  9.9e-134  445.4   0.0     1   356    46   409    46   409 0.99 Citrate synthase
IstB_IS21            PF01695.12   178 seq223_BIOID55485    -            259   1.2e-70  236.4   0.1   1   1   7.4e-74   2.5e-70  235.3   0.0     1   178    56   235    56   235 0.98 IstB-like ATP binding protein
Bac_DnaA             PF00308.13   219 seq223_BIOID55485    -            259   5.3e-07   29.3   0.0   1   1   2.3e-10   7.8e-07   28.8   0.0    37   136   105   202    75   207 0.84 Bacterial dnaA  protein
AAA                  PF00004.24   132 seq223_BIOID55485    -            259   1.8e-05   24.8   0.0   1   1     9e-09   3.1e-05   24.0   0.0     1    74   105   180   105   214 0.76 ATPase family associated with various cellular activities (AAA)
PhoH                 PF02562.11   205 seq223_BIOID55485    -            259   1.4e-05   24.3   0.1   1   1   1.4e-08   4.8e-05   22.5   0.0    11    48    94   131    83   159 0.83 PhoH-like protein
TetR_N               PF00440.18    47 seq225_BIOID55485    -            186   5.4e-08   32.2   0.0   1   1   6.2e-12   8.4e-08   31.6   0.0     1    46     7    52     7    53 0.93 Bacterial regulatory proteins, tetR family
ECH                  PF00378.15   245 seq226_BIOID55485    -            771   2.2e-78  262.6   0.0   1   1   1.1e-81     5e-78  261.4   0.0     3   244    54   308    52   309 0.99 Enoyl-CoA hydratase/isomerase family
3HCDH_N              PF02737.13   180 seq226_BIOID55485    -            771   1.2e-60  204.1   0.2   1   1   6.4e-64   2.9e-60  202.8   0.1     2   180   358   536   357   536 0.99 3-hydroxyacyl-CoA dehydrogenase, NAD binding domain
3HCDH                PF00725.17    97 seq226_BIOID55485    -            771   2.5e-35  120.6   2.4   1   2   1.2e-29   5.7e-26   90.6   0.1     1    97   538   634   538   634 0.97 3-hydroxyacyl-CoA dehydrogenase, C-terminal domain
3HCDH                PF00725.17    97 seq226_BIOID55485    -            771   2.5e-35  120.6   2.4   2   2   1.2e-09   5.4e-06   26.6   0.0     4    62   670   732   669   753 0.86 3-hydroxyacyl-CoA dehydrogenase, C-terminal domain
AMP-binding          PF00501.23   418 seq236_BIOID55485    -           1455     1e-97  327.0   0.3   1   1  3.8e-101   1.7e-97  326.2   0.2     1   418   475   868   475   868 0.96 AMP-binding enzyme
Condensation         PF00668.15   301 seq236_BIOID55485    -           1455   5.3e-60  202.6   0.0   1   2   1.8e-42   8.1e-39  133.1   0.0     6   298     6   294     4   297 0.90 Condensation domain
Condensation         PF00668.15   301 seq236_BIOID55485    -           1455   5.3e-60  202.6   0.0   2   2   2.8e-22   1.3e-18   66.8   0.0    15   299  1042  1313  1038  1315 0.80 Condensation domain
PP-binding           PF00550.20    67 seq236_BIOID55485    -           1455   1.5e-09   37.8   0.0   1   1   1.4e-12   6.2e-09   35.8   0.0     7    67   960  1017   955  1017 0.90 Phosphopantetheine attachment site
GFO_IDH_MocA         PF01408.17   120 seq237_BIOID55485    -            359   1.6e-25   89.8   0.0   1   1   5.6e-29   2.6e-25   89.1   0.0     1   120    18   135    18   135 0.96 Oxidoreductase family, NAD-binding Rossmann fold
GFO_IDH_MocA_C       PF02894.12   115 seq237_BIOID55485    -            359   2.5e-18   65.8   0.0   1   1   9.4e-22   4.3e-18   65.0   0.0     1   115   147   254   147   254 0.97 Oxidoreductase family, C-terminal alpha/beta domain
Semialdhyde_dh       PF01118.19   121 seq237_BIOID55485    -            359   4.3e-06   26.9   0.0   1   1   1.6e-09   7.2e-06   26.2   0.0     1    95    19   107    19   113 0.88 Semialdehyde dehydrogenase, NAD binding domain
2-Hacid_dh_C         PF02826.14   178 seq238_BIOID55485    -            329   5.3e-53  178.6   0.0   1   1   1.8e-56   8.2e-53  178.0   0.0     1   178   110   297   110   297 0.94 D-isomer specific 2-hydroxyacid dehydrogenase, NAD binding domain
2-Hacid_dh           PF00389.25   133 seq238_BIOID55485    -            329   2.3e-35  120.8   0.0   1   1   5.9e-39   2.7e-35  120.6   0.0     3   132     5   328     3   329 0.98 D-isomer specific 2-hydroxyacid dehydrogenase, catalytic domain
NAD_binding_2        PF03446.10   162 seq238_BIOID55485    -            329   7.5e-06   25.8   0.0   1   1   5.1e-09   2.3e-05   24.2   0.0     3   119   146   259   144   263 0.91 NAD binding domain of 6-phosphogluconate dehydrogenase
ABC_tran             PF00005.22   118 seq242_BIOID55485    -            255     3e-18   66.1   0.0   1   1   1.8e-21   4.9e-18   65.4   0.0     1   117    44   161    44   162 0.89 ABC transporter
AAA_21               PF13304.1    303 seq242_BIOID55485    -            255     1e-14   55.0   0.2   1   1   6.6e-10   1.8e-06   28.0   0.0     1    24    32    55    32    79 0.80 AAA domain
AAA_16               PF13191.1    166 seq242_BIOID55485    -            255     1e-07   32.3   0.8   1   1   7.2e-11     2e-07   31.4   0.6    14   139    20   159    13   208 0.63 AAA ATPase domain
AAA_25               PF13481.1    194 seq242_BIOID55485    -            255   8.3e-07   28.4   0.0   1   1   7.4e-10     2e-06   27.2   0.0    29    77    26    82    14   158 0.89 AAA domain
Rad17                PF03215.10   498 seq242_BIOID55485    -            255   0.00011   21.0   0.0   1   1     4e-08   0.00011   21.0   0.0    41   110    28    93    16   198 0.81 Rad17 cell cycle checkpoint protein
TonB_dep_Rec         PF00593.19   276 seq243_BIOID55485    -            700     2e-38  132.7  12.4   1   1   2.9e-42     2e-38  132.7   8.6     2   275   449   695   448   696 0.98 TonB dependent receptor
Plug                 PF07715.10   108 seq243_BIOID55485    -            700   3.1e-22   78.8   2.3   1   1   1.1e-25   7.2e-22   77.6   1.6     3   108    41   151    39   151 0.96 TonB-dependent Receptor Plug Domain
SIS                  PF01380.17   131 seq250_BIOID55485    -            327   5.4e-37  126.2   0.1   1   1   1.6e-40   1.1e-36  125.1   0.1     2   131    53   184    52   184 0.98 SIS domain
CBS                  PF00571.23    57 seq250_BIOID55485    -            327   7.2e-20   70.3   0.5   1   2   1.7e-11   1.1e-07   31.2   0.0     1    56   213   268   213   269 0.97 CBS domain
CBS                  PF00571.23    57 seq250_BIOID55485    -            327   7.2e-20   70.3   0.5   2   2   5.4e-13   3.7e-09   35.9   0.0     2    48   279   325   278   327 0.94 CBS domain
DUF417               PF04224.7    175 seq251_BIOID55485    -            142   1.3e-39  135.2  14.9   1   1   1.4e-42   1.9e-38  131.4  10.3     1   175     1   138     1   138 0.99 Protein of unknown function, DUF417
Fimbrial             PF00419.15   145 seq253_BIOID55485    -            182     1e-19   71.1  11.0   1   1   8.6e-24   1.2e-19   70.8   7.6     1   145    27   182    27   182 0.87 Fimbrial protein
Molybdop_Fe4S4       PF04879.11    55 seq254_BIOID55485    -            195   6.1e-20   70.6   0.2   1   1   2.3e-23   1.6e-19   69.3   0.1     2    55    44   104    43   104 0.91 Molybdopterin oxidoreductase Fe4S4 domain
Molybdopterin        PF00384.17   432 seq254_BIOID55485    -            195   1.8e-06   26.8   0.0   1   1   3.2e-10   2.2e-06   26.6   0.0     1    48   107   147   107   191 0.74 Molybdopterin oxidoreductase
tRNA-synt_2b         PF00587.20   173 seq255_BIOID55485    -            572   2.1e-42  144.5   0.0   1   1   6.6e-46     3e-42  144.0   0.0     3   169    51   215    49   219 0.97 tRNA synthetase class II core domain (G, H, P, S and T)
YbaK                 PF04073.10   123 seq255_BIOID55485    -            572   5.9e-27   93.8   0.1   1   1   2.4e-30   1.1e-26   92.9   0.1     1   119   257   376   257   379 0.96 YbaK / prolyl-tRNA synthetases associated domain
HGTP_anticodon       PF03129.15    94 seq255_BIOID55485    -            572   7.3e-22   77.0   0.1   1   1   3.7e-25   1.7e-21   75.8   0.1     1    93   475   568   475   569 0.97 Anticodon binding domain
Pep_deformylase      PF01327.16   157 seq256_BIOID55485    -            169   6.4e-53  178.2   0.1   1   1   5.6e-57   7.6e-53  177.9   0.1     2   156     4   152     3   153 0.94 Polypeptide deformylase
IucA_IucC            PF04183.7    252 seq257_BIOID55485    -            580   4.3e-77  258.6   0.0   1   1   9.7e-81   6.6e-77  258.0   0.0    10   251   130   374   111   375 0.97 IucA / IucC family
FhuF                 PF06276.7    163 seq257_BIOID55485    -            580   5.4e-32  110.8   0.2   1   1   1.8e-35   1.2e-31  109.7   0.1     2   149   395   546   394   566 0.92 Ferric iron reductase FhuF-like transporter
DUF1097              PF06496.6    144 seq258_BIOID55485    -            165   7.9e-38  129.3  25.9   1   1   6.6e-42     9e-38  129.2  17.9     2   143     9   156     8   157 0.98 Protein of unknown function (DUF1097)
YfiO                 PF13525.1    203 seq259_BIOID55485    -            245   1.1e-84  282.8   5.8   1   1   2.8e-88   1.3e-84  282.6   4.0     1   202    28   236    28   238 0.97 Outer membrane lipoprotein
TPR_18               PF13512.1    142 seq259_BIOID55485    -            245   5.1e-65  217.7   7.3   1   1     3e-68   1.4e-64  216.3   1.2     2   142    24   167    23   167 0.98 Tetratricopeptide repeat
Ketoacyl-synt_2      PF13723.1    218 seq260_BIOID55485    -            240   1.2e-77  260.0   0.8   1   1   9.7e-82   1.3e-77  259.8   0.5     1   218    23   238    23   238 0.99 Beta-ketoacyl synthase, N-terminal domain
OMP_b-brl            PF13505.1    176 seq263_BIOID55485    -            251   6.4e-25   87.9  11.0   1   1   3.1e-28   8.4e-25   87.5   7.6     2   176    14   251    13   251 0.78 Outer membrane protein beta-barrel domain
OmpA_membrane        PF01389.12   183 seq263_BIOID55485    -            251   2.8e-08   33.3   1.9   1   1   2.8e-11   7.6e-08   31.9   1.3     5   174    33   242    29   251 0.72 OmpA-like transmembrane domain
Opacity              PF02462.10   132 seq263_BIOID55485    -            251   3.5e-07   30.0   2.3   1   1   8.8e-10   2.4e-06   27.3   1.6    24   115   119   221    53   251 0.75 Opacity family porin protein
OmpW                 PF03922.9    192 seq263_BIOID55485    -            251    0.0001   21.8   0.1   1   1   6.6e-08   0.00018   21.1   0.0    88   192   132   251   119   251 0.88 OmpW family
Peripla_BP_3         PF13377.1    160 seq265_BIOID55485    -            363   8.8e-34  116.6   0.2   1   1   1.1e-36   3.6e-33  114.6   0.0     1   160   174   332   174   332 0.90 Periplasmic binding protein-like domain
Peripla_BP_1         PF00532.16   279 seq265_BIOID55485    -            363   2.5e-23   82.5   0.3   1   1   9.9e-27   3.4e-23   82.1   0.2    18   278    81   329    79   330 0.92 Periplasmic binding proteins and sugar binding domain of LacI family
LacI                 PF00356.16    46 seq265_BIOID55485    -            363     2e-22   78.4   2.0   1   1   1.3e-25   4.6e-22   77.2   0.6     1    46     8    53     8    53 0.99 Bacterial regulatory proteins, lacI family
Peripla_BP_4         PF13407.1    258 seq265_BIOID55485    -            363   1.9e-16   60.0   0.1   1   1   7.9e-20   2.7e-16   59.5   0.0    15   257    81   314    67   315 0.91 Periplasmic binding protein domain
FCD                  PF07729.7    125 seq267_BIOID55485    -            258   5.9e-23   81.4   3.0   1   1   8.7e-27   5.9e-23   81.4   2.1     1   124   100   223   100   224 0.90 FCD domain
GntR                 PF00392.16    64 seq267_BIOID55485    -            258   2.1e-22   78.1   0.4   1   1   6.1e-26   4.2e-22   77.2   0.3     1    64     8    71     8    71 0.98 Bacterial regulatory proteins, gntR family
Fimbrial             PF00419.15   145 seq270_BIOID55485    -            178   3.4e-13   49.9   0.0   1   1   2.9e-17     4e-13   49.6   0.0     1   144    24   177    24   178 0.88 Fimbrial protein
Pili_assembly_N      PF00345.15   122 seq272_BIOID55485    -            267   2.1e-45  153.3   0.0   1   1   4.5e-49   3.1e-45  152.7   0.0     1   122    46   177    46   177 0.91 Gram-negative pili assembly chaperone, N-terminal domain
Pili_assembly_C      PF02753.12    68 seq272_BIOID55485    -            267   2.6e-21   75.1   0.9   1   1     9e-25   6.2e-21   73.9   0.2     1    67   196   263   196   264 0.97 Gram-negative pili assembly chaperone, C-terminal domain
Phage_AlpA           PF05930.7     51 seq273_BIOID55485    -             68   9.9e-20   69.9   0.1   1   1   1.7e-23   1.2e-19   69.6   0.1     1    51    10    59    10    59 0.98 Prophage CP4-57 regulatory protein (AlpA)
HTH_17               PF12728.2     51 seq273_BIOID55485    -             68   2.2e-07   30.9   0.1   1   1   3.7e-11   2.5e-07   30.7   0.0     9    50    20    62    15    63 0.90 Helix-turn-helix domain
Formyl_trans_N       PF00551.14   181 seq274_BIOID55485    -            315   1.9e-55  187.0   0.0   1   1   4.1e-59   2.8e-55  186.5   0.0     2   180     6   183     5   184 0.98 Formyl transferase
Formyl_trans_C       PF02911.13   100 seq274_BIOID55485    -            315   5.6e-33  112.8   0.1   1   1   1.3e-36   8.7e-33  112.2   0.1     1    99   207   304   207   305 0.98 Formyl transferase, C-terminal domain
Aminotran_5          PF00266.14   371 seq276_BIOID55485    -            406  1.7e-158  527.1   0.0   1   1  1.4e-162  1.9e-158  526.9   0.0     2   371    26   394    25   394 1.00 Aminotransferase class-V
Molybdopterin        PF00384.17   432 seq278_BIOID55485    -            804   8.8e-22   77.3   0.0   1   1   1.9e-24   1.3e-20   73.4   0.0   103   380     2   378     1   380 0.82 Molybdopterin oxidoreductase
Molydop_binding      PF01568.16   109 seq278_BIOID55485    -            804   2.1e-16   59.5   0.0   1   1   9.2e-20   6.3e-16   58.0   0.0     4   108   682   797   679   798 0.95 Molydopterin dinucleotide binding domain
LysR_substrate       PF03466.15   209 seq279_BIOID55485    -            310   1.5e-19   69.8   0.0   1   1   3.2e-23   2.2e-19   69.2   0.0     2   191    91   280    90   292 0.92 LysR substrate binding domain
HTH_1                PF00126.22    60 seq279_BIOID55485    -            310   8.5e-18   63.7   0.6   1   1   2.6e-21   1.8e-17   62.7   0.4     3    60     9    66     8    66 0.96 Bacterial regulatory helix-turn-helix protein, lysR family
LysR_substrate       PF03466.15   209 seq280_BIOID55485    -            323     3e-40  137.4   0.2   1   1   6.1e-44   4.1e-40  136.9   0.1     3   206   113   316   111   319 0.97 LysR substrate binding domain
HTH_1                PF00126.22    60 seq280_BIOID55485    -            323   7.3e-19   67.1   0.6   1   1     2e-22   1.3e-18   66.3   0.4     2    59    29    86    28    87 0.97 Bacterial regulatory helix-turn-helix protein, lysR family
Acyltransferase      PF01553.16   132 seq281_BIOID55485    -            279     3e-17   62.1   0.0   1   1   3.3e-21   4.5e-17   61.6   0.0     3   132    83   204    81   204 0.95 Acyltransferase
META                 PF03724.11   101 seq285_BIOID55485    -            140   3.4e-18   65.2   0.2   1   1   3.1e-22   4.3e-18   64.9   0.1     2   100    30   125    29   126 0.93 META domain
DUF4391              PF14335.1    221 seq286_BIOID55485    -            233   2.6e-61  206.7   0.0   1   1   2.2e-65     3e-61  206.5   0.0     1   221    14   224    14   224 0.98 Domain of unknown function (DUF4391)
Fimbrial             PF00419.15   145 seq288_BIOID55485    -            173   3.2e-19   69.4   6.4   1   1   2.7e-23   3.7e-19   69.2   4.4     2   144    29   172    28   173 0.90 Fimbrial protein
FMN_dh               PF01070.13   357 seq289_BIOID55485    -            396  1.7e-124  415.1   0.0   1   1  6.9e-128  2.3e-124  414.7   0.0     1   355    13   375    13   377 0.96 FMN-dependent dehydrogenase
NMO                  PF03060.10   330 seq289_BIOID55485    -            396   2.7e-05   23.3   2.7   1   1   1.1e-08   3.9e-05   22.8   1.9   138   225   248   335   244   373 0.87 Nitronate monooxygenase
Ribosomal_S30AE      PF02482.14    94 seq293_BIOID55485    -            113   3.8e-29  100.7   0.1   1   1   3.5e-33   4.8e-29  100.4   0.1     2    92     3    93     2    95 0.97 Sigma 54 modulation protein / S30EA ribosomal protein
Sulfatase            PF00884.18   379 seq295_BIOID55485    -            499   5.1e-32  111.1   0.1   1   1   5.1e-36   6.9e-32  110.7   0.1     2   308   193   459   192   489 0.82 Sulfatase
AmoA                 PF05145.7    318 seq300_BIOID55485    -            363  3.6e-114  380.9  34.3   1   1  3.8e-118  5.3e-114  380.4  23.8     1   317    44   358    44   359 0.99 Putative ammonia monooxygenase
Usher                PF00577.15   552 seq301_BIOID55485    -            861  9.9e-169  562.4  20.9   1   1  2.8e-172  1.3e-168  562.1  14.5     1   552   209   764   209   764 0.98 Type VII secretion system (T7SS), usher protein
PapC_N               PF13954.1    146 seq301_BIOID55485    -            861   8.4e-35  119.3   0.0   1   1   3.3e-38   1.5e-34  118.5   0.0     2   145    54   195    53   196 0.94 PapC N-terminal domain
PapC_C               PF13953.1     68 seq301_BIOID55485    -            861   6.9e-17   60.7   0.0   1   1   6.5e-20     3e-16   58.7   0.0     1    67   774   840   774   841 0.96 PapC C-terminal domain
Exonuc_X-T_C         PF08411.5    269 seq303_BIOID55485    -            491  3.1e-104  347.6   0.1   1   1  5.6e-108  3.8e-104  347.3   0.1     1   268   228   489   228   490 0.99 Exonuclease C-terminal
RNase_T              PF00929.19   164 seq303_BIOID55485    -            491   3.8e-25   88.9   0.0   1   1   1.1e-28   7.4e-25   88.0   0.0     2   162    29   208    28   210 0.95 Exonuclease
Glyco_hydro_2_C      PF02836.12   298 seq305_BIOID55485    -           1024  3.7e-125  416.6   0.0   1   1  1.5e-128  5.2e-125  416.1   0.0     1   297   336   629   336   630 0.98 Glycosyl hydrolases family 2, TIM barrel domain
Bgal_small_N         PF02929.12   276 seq305_BIOID55485    -           1024   2.8e-90  301.9   0.0   1   1   1.2e-93   4.2e-90  301.3   0.0     5   275   753  1021   749  1022 0.98 Beta galactosidase small chain
Glyco_hydro_2_N      PF02837.13   167 seq305_BIOID55485    -           1024     2e-51  173.7   0.0   1   1   1.2e-54     4e-51  172.7   0.0     2   167    50   219    49   219 0.94 Glycosyl hydrolases family 2, sugar binding domain
Glyco_hydro_2        PF00703.16   110 seq305_BIOID55485    -           1024   7.1e-16   58.5   0.0   1   1   6.9e-19   2.4e-15   56.8   0.0     2   110   222   334   221   334 0.86 Glycosyl hydrolases family 2
Metal_resist         PF13801.1    125 seq309_BIOID55485    -            139   9.6e-20   70.7   1.7   1   1   9.7e-24   1.3e-19   70.2   1.2     7   122    11   120     5   123 0.84 Heavy-metal resistance
Methyltransf_11      PF08241.7     95 seq310_BIOID55485    -            240   2.3e-12   47.1   0.0   1   1   2.6e-16   3.6e-12   46.4   0.0    45    95    67   125    50   125 0.83 Methyltransferase domain
Nol1_Nop2_Fmu        PF01189.12   283 seq312_BIOID55485    -            429  4.8e-104  347.5   0.0   1   1  3.1e-107  6.1e-104  347.2   0.0     1   282   164   426   164   427 0.99 NOL1/NOP2/sun family
NusB                 PF01029.13   134 seq312_BIOID55485    -            429   1.7e-25   89.4   0.0   1   1   1.4e-28   2.7e-25   88.7   0.0     1   134     5   127     5   127 0.97 NusB family
Methyltransf_26      PF13659.1    117 seq312_BIOID55485    -            429   6.8e-11   42.1   0.0   1   1   7.2e-14   1.4e-10   41.1   0.0     2   116   248   375   247   376 0.90 Methyltransferase domain
Methyltransf_18      PF12847.2    112 seq312_BIOID55485    -            429   1.4e-10   41.6   0.0   1   1   1.3e-13   2.5e-10   40.7   0.0     2   112   247   375   246   375 0.84 Methyltransferase domain
Methyltransf_31      PF13847.1    152 seq312_BIOID55485    -            429   1.9e-09   37.1   0.0   1   1   1.7e-12   3.3e-09   36.3   0.0     2   113   245   381   244   416 0.82 Methyltransferase domain
MTS                  PF05175.9    170 seq312_BIOID55485    -            429   9.8e-07   28.2   0.0   1   1     1e-09     2e-06   27.1   0.0    24   151   239   385   229   397 0.86 Methyltransferase small domain
FtsJ                 PF01728.14   181 seq312_BIOID55485    -            429    0.0001   22.1   0.0   1   1   1.1e-07   0.00022   21.1   0.0    19   140   242   375   233   402 0.66 FtsJ-like methyltransferase
Fimbrial             PF00419.15   145 seq314_BIOID55485    -            177   2.1e-18   66.7   3.8   1   1   1.9e-22   2.6e-18   66.5   2.7     1   145    33   177    33   177 0.85 Fimbrial protein
PP-binding           PF00550.20    67 seq315_BIOID55485    -             85   5.3e-09   36.1   0.7   1   1   4.6e-13   6.3e-09   35.8   0.5     3    65     8    81     6    82 0.85 Phosphopantetheine attachment site
Sulfatase            PF00884.18   379 seq316_BIOID55485    -            577   1.2e-48  165.9   6.5   1   1   2.6e-52   1.8e-48  165.3   4.5     2   308   238   535   237   565 0.93 Sulfatase
DUF1705              PF08019.7    156 seq316_BIOID55485    -            577     5e-05   22.7   7.5   1   1   7.3e-09     5e-05   22.7   5.2    11   149    59   206    50   211 0.60 Domain of unknown function (DUF1705)
PDT                  PF00800.13   182 seq318_BIOID55485    -            386   1.2e-60  204.0   0.2   1   1   2.6e-64   1.8e-60  203.4   0.1     1   180   106   286   106   288 0.96 Prephenate dehydratase
CM_2                 PF01817.16    81 seq318_BIOID55485    -            386   1.9e-22   79.0   2.0   1   1   6.3e-26   4.3e-22   77.8   1.4     1    80    11    90    11    91 0.99 Chorismate mutase type II
Virul_fac_BrkB       PF03631.10   260 seq320_BIOID55485    -            337   3.4e-49  167.4  16.0   1   1     3e-53   4.1e-49  167.1  11.1     4   258    65   325    62   327 0.91 Virulence factor BrkB
Thiolase_N           PF00108.18   264 seq321_BIOID55485    -            387   4.5e-93  310.9   1.6   1   1   1.4e-96   6.4e-93  310.4   1.1     1   264     1   254     1   254 0.97 Thiolase, N-terminal domain
Thiolase_C           PF02803.13   123 seq321_BIOID55485    -            387   1.6e-49  166.3   0.3   1   1   9.3e-53   4.2e-49  164.9   0.2     1   123   261   386   261   386 0.98 Thiolase, C-terminal domain
ketoacyl-synt        PF00109.21   255 seq321_BIOID55485    -            387   3.5e-05   23.3   1.0   1   1   7.6e-09   3.5e-05   23.3   0.7   169   217    83   131    76   145 0.85 Beta-ketoacyl synthase, N-terminal domain
DUF830               PF05708.7    158 seq322_BIOID55485    -            274   4.1e-17   62.4   0.0   1   1     1e-20   7.1e-17   61.7   0.0     2   123    65   220    64   239 0.95 Orthopoxvirus protein of unknown function (DUF830)
NLPC_P60             PF00877.14   105 seq322_BIOID55485    -            274   6.6e-09   35.4   0.0   1   1   2.1e-09   1.4e-05   24.6   0.0    14    96    28   121    22   130 0.85 NlpC/P60 family
K_oxygenase          PF13434.1    341 seq323_BIOID55485    -            425  4.1e-116  387.5   0.0   1   1  1.1e-119  4.9e-116  387.2   0.0     2   340     4   333     3   334 0.96 L-lysine 6-monooxygenase (NADPH-requiring)
Pyr_redox_3          PF13738.1    203 seq323_BIOID55485    -            425   2.2e-16   60.4   0.0   1   1   4.7e-16   2.2e-12   47.3   0.0    78   200    93   218    60   221 0.84 Pyridine nucleotide-disulphide oxidoreductase
POR_N                PF01855.14   230 seq324_BIOID55485    -           1174   6.9e-81  271.0   1.6   1   1     1e-83   1.1e-80  270.3   1.1     2   230    13   244    12   244 0.98 Pyruvate flavodoxin/ferredoxin oxidoreductase, thiamine diP-bdg
POR                  PF01558.13   173 seq324_BIOID55485    -           1174   8.5e-30  103.7   0.0   1   1   1.6e-32   1.6e-29  102.8   0.0     1   173   426   610   426   610 0.90 Pyruvate ferredoxin/flavodoxin oxidoreductase
EKR                  PF10371.4     60 seq324_BIOID55485    -           1174   3.8e-23   80.6   0.0   1   1   8.1e-26   8.5e-23   79.5   0.0     6    59   625   678   620   679 0.93 Domain of unknown function
Fer4_7               PF12838.2     52 seq324_BIOID55485    -           1174   1.9e-10   40.8   8.8   1   1   1.8e-13   1.9e-10   40.8   6.1     2    50   689   757   688   758 0.72 4Fe-4S dicluster domain
TPP_enzyme_C         PF02775.16   153 seq324_BIOID55485    -           1174   2.3e-09   36.8   0.1   1   1   8.3e-12   8.8e-09   35.0   0.0    46   152   954  1066   939  1067 0.89 Thiamine pyrophosphate enzyme, C-terminal TPP binding domain
Fer4                 PF00037.22    24 seq324_BIOID55485    -           1174   4.7e-09   35.3  20.6   1   2   1.7e-08   1.8e-05   24.0   0.9     2    24   683   705   682   705 0.93 4Fe-4S binding domain
Fer4                 PF00037.22    24 seq324_BIOID55485    -           1174   4.7e-09   35.3  20.6   2   2   5.8e-08   6.1e-05   22.3   2.7     3    20   740   757   738   758 0.89 4Fe-4S binding domain
Fer4_16              PF13484.1     67 seq324_BIOID55485    -           1174   2.9e-08   34.2   7.1   1   1   8.8e-11   9.3e-08   32.5   4.9     2    66   689   757   688   758 0.59 4Fe-4S double cluster binding domain
Fer4_6               PF12837.2     24 seq324_BIOID55485    -           1174   6.2e-08   32.0  18.8   1   1   1.1e-08   1.2e-05   24.8   1.7     1    24   681   704   681   704 0.94 4Fe-4S binding domain
Fer4_10              PF13237.1     52 seq324_BIOID55485    -           1174   1.7e-07   30.8  23.1   1   1   9.6e-10     1e-06   28.3   7.7     3    52   683   756   681   756 0.82 4Fe-4S dicluster domain
Fer4_17              PF13534.1     61 seq324_BIOID55485    -           1174   1.8e-06   28.1   5.3   1   1   1.7e-09   1.8e-06   28.1   3.6     2    58   689   757   672   760 0.73 4Fe-4S dicluster domain
SlyX                 PF04102.7     69 seq326_BIOID55485    -             72   4.1e-26   91.0   2.4   1   1   3.4e-30   4.6e-26   90.8   1.7     1    69     5    72     5    72 0.99 SlyX
SufE                 PF02657.10   125 seq327_BIOID55485    -            138   2.7e-50  169.0   0.0   1   1   2.2e-54     3e-50  168.9   0.0     2   124    11   134    10   135 0.98 Fe-S metabolism associated domain
UvrD_C_2             PF13538.1    104 seq329_BIOID55485    -             52   9.1e-09   35.2   0.0   1   1   6.8e-13   9.3e-09   35.2   0.0    58   102     3    49     1    51 0.86 Family description
PP-binding           PF00550.20    67 seq330_BIOID55485    -             83   4.3e-13   49.1   0.0   1   1   3.5e-17   4.8e-13   49.0   0.0     2    67    10    76     5    76 0.90 Phosphopantetheine attachment site
DUF3950              PF13132.1     30 seq333_BIOID55485    -             66   6.9e-17   60.5   0.1   1   1   6.9e-21   9.4e-17   60.1   0.1     2    30    22    50    21    50 0.96 Domain of unknown function (DUF3950)
Poly_export          PF02563.11    83 seq335_BIOID55485    -            558   1.1e-17   63.3   0.4   1   1   6.8e-21   4.6e-17   61.4   0.0     6    81    85   161    80   163 0.90 Polysaccharide biosynthesis/export protein
PapG_N               PF03627.8    226 seq336_BIOID55485    -            334    6e-106  352.8   1.2   1   1  1.1e-109  7.6e-106  352.4   0.8     1   226     1   224     1   224 0.99 PapG carbohydrate binding domain
PapG_C               PF03628.8    108 seq336_BIOID55485    -            334   2.3e-58  194.4   0.1   1   1     6e-62   4.1e-58  193.5   0.1     1   108   226   334   226   334 0.99 PapG chaperone-binding domain
N6_N4_Mtase          PF01555.13   231 seq337_BIOID55485    -            670   4.4e-34  117.8   0.0   1   1   4.9e-38   6.6e-34  117.2   0.0     1   223   131   487   131   515 0.82 DNA methylase
SpoU_methylase       PF00588.14   142 seq341_BIOID55485    -            157   4.4e-34  117.2   0.0   1   1   3.6e-38   4.9e-34  117.1   0.0     1   142     1   142     1   142 0.95 SpoU rRNA Methylase family
rve                  PF00665.21   120 seq342_BIOID55485    -            243   2.3e-09   37.2   0.0   1   1   2.9e-13   3.9e-09   36.5   0.0     2   120    77   186    76   186 0.92 Integrase core domain
BDM                  PF10684.4     92 seq346_BIOID55485    -             71   3.2e-49  165.0   0.3   1   1   2.5e-53   3.5e-49  164.9   0.2    22    92     1    71     1    71 0.99 Putative biofilm-dependent modulation protein
Acetyltransf_4       PF13420.1    155 seq347_BIOID55485    -            172   1.4e-21   76.9   0.0   1   1   8.2e-25   1.6e-21   76.7   0.0     1   152     3   154     3   157 0.91 Acetyltransferase (GNAT) domain
Acetyltransf_1       PF00583.19    83 seq347_BIOID55485    -            172   9.1e-18   63.9   0.0   1   1   8.2e-21   1.6e-17   63.1   0.0     2    82    57   136    56   137 0.95 Acetyltransferase (GNAT) family
Acetyltransf_3       PF13302.1    142 seq347_BIOID55485    -            172   1.2e-11   44.9   0.0   1   1   7.3e-15   1.4e-11   44.7   0.0     4   142     3   137     1   137 0.82 Acetyltransferase (GNAT) domain
Acetyltransf_10      PF13673.1    117 seq347_BIOID55485    -            172     4e-09   36.4   0.1   1   1   2.7e-12   5.2e-09   36.1   0.0     1   117    10   136    10   136 0.72 Acetyltransferase (GNAT) domain
Acetyltransf_7       PF13508.1     79 seq347_BIOID55485    -            172   5.4e-09   35.9   0.0   1   1   4.2e-12   8.1e-09   35.4   0.0     5    78    53   137    49   138 0.75 Acetyltransferase (GNAT) domain
FR47                 PF08445.5     86 seq347_BIOID55485    -            172   4.9e-09   35.6   0.0   1   1   4.5e-12   8.7e-09   34.9   0.0    26    80    84   139    79   144 0.91 FR47-like protein
Acetyltransf_9       PF13527.1    128 seq347_BIOID55485    -            172   3.4e-06   26.8   0.1   1   1   5.2e-09     1e-05   25.2   0.0     2   109     3   115     2   122 0.89 Acetyltransferase (GNAT) domain
YkuD                 PF03734.9    146 seq348_BIOID55485    -            334   2.2e-21   76.5   0.0   1   1   5.6e-25   3.8e-21   75.7   0.0     3   146    97   232    95   232 0.83 L,D-transpeptidase catalytic domain
LysM                 PF01476.15    44 seq348_BIOID55485    -            334     7e-09   35.3   0.0   1   1   2.2e-12   1.5e-08   34.2   0.0     1    44    42    85    42    85 0.99 LysM domain
EII-GUT              PF03608.8    168 seq352_BIOID55485    -            187     7e-77  256.8   0.7   1   1   5.9e-81     8e-77  256.6   0.5     2   168     5   171     4   171 0.99 PTS system enzyme II sorbitol-specific factor
Ribosomal_S22        PF08136.6     45 seq353_BIOID55485    -             45   3.2e-32  110.3   1.3   1   1   2.5e-36   3.4e-32  110.2   0.9     1    45     1    45     1    45 1.00 30S ribosomal protein subunit S22 family
RNase_T              PF00929.19   164 seq354_BIOID55485    -            246   5.4e-40  137.2   0.4   1   1   9.7e-44   1.3e-39  135.9   0.1     1   164    12   178    12   178 0.93 Exonuclease
AMP-binding          PF00501.23   418 seq355_BIOID55485    -            452     9e-20   70.2   1.2   1   2   1.3e-11   1.8e-07   29.7   0.0   140   300   134   286   110   313 0.86 AMP-binding enzyme
AMP-binding          PF00501.23   418 seq355_BIOID55485    -            452     9e-20   70.2   1.2   2   2   2.6e-10   3.6e-06   25.4   0.1   371   417   324   370   315   371 0.96 AMP-binding enzyme
DUF3296              PF11726.3    180 seq358_BIOID55485    -            243   4.8e-44  149.9   0.3   1   1   3.2e-47   4.4e-43  146.8   0.2     2   180    13   234    12   234 0.95 Protein of unknown function (DUF3296)
TrkA_N               PF02254.13   116 seq359_BIOID55485    -            458   4.2e-58  194.2   3.5   1   2   5.4e-33   5.3e-30  103.6   0.0     1   108     3   111     3   125 0.92 TrkA-N domain
TrkA_N               PF02254.13   116 seq359_BIOID55485    -            458   4.2e-58  194.2   3.5   2   2   5.9e-29   5.7e-26   90.6   0.7     1   116   235   350   235   350 0.95 TrkA-N domain
TrkA_C               PF02080.16    71 seq359_BIOID55485    -            458   1.9e-21   75.3   0.7   1   2   4.7e-13   4.5e-10   38.8   0.0     3    70   157   225   155   226 0.91 TrkA-C domain
TrkA_C               PF02080.16    71 seq359_BIOID55485    -            458   1.9e-21   75.3   0.7   2   2     2e-11   1.9e-08   33.6   0.2     8    70   390   451   388   452 0.89 TrkA-C domain
F420_oxidored        PF03807.12    96 seq359_BIOID55485    -            458   1.9e-12   47.2   2.2   1   2   1.5e-07   0.00015   22.0   0.0     1    52     2    49     2    88 0.87 NADP oxidoreductase coenzyme F420-dependent
F420_oxidored        PF03807.12    96 seq359_BIOID55485    -            458   1.9e-12   47.2   2.2   2   2   1.5e-07   0.00015   22.0   0.3     2    48   235   279   234   355 0.80 NADP oxidoreductase coenzyme F420-dependent
NAD_binding_7        PF13241.1    103 seq359_BIOID55485    -            458   1.2e-11   44.6   3.0   1   1   7.5e-08   7.3e-05   22.8   0.0     8    82   233   319   228   323 0.75 Putative NAD(P)-binding
Shikimate_DH         PF01488.15   135 seq359_BIOID55485    -            458   1.4e-11   44.4   0.6   1   1   5.3e-09   5.2e-06   26.4   0.2    12   102   232   332   222   367 0.77 Shikimate / quinate 5-dehydrogenase
DUF606               PF04657.8    138 seq361_BIOID55485    -            149   1.1e-21   77.2  22.6   1   1   8.9e-26   1.2e-21   77.1  15.6     2   138     6   143     5   143 0.95 Protein of unknown function, DUF606
Malic_M              PF03949.10   255 seq363_BIOID55485    -            574   6.1e-93  310.9   0.0   1   1   1.3e-96   8.6e-93  310.4   0.0     1   254   280   539   280   540 0.99 Malic enzyme, NAD binding domain
malic                PF00390.14   182 seq363_BIOID55485    -            574     2e-80  268.5   0.0   1   1   5.8e-84   3.9e-80  267.5   0.0     1   182    90   270    90   270 0.99 Malic enzyme, N-terminal domain
Fer4_11              PF13247.1     99 seq365_BIOID55485    -            300   1.4e-28   98.5  12.8   1   1   1.6e-31   1.8e-28   98.1   5.3     2    98    92   188    91   189 0.94 4Fe-4S dicluster domain
Form-deh_trans       PF09163.6     44 seq365_BIOID55485    -            300   4.8e-21   73.8   0.1   1   1   8.7e-24   9.9e-21   72.8   0.1     1    43   246   288   246   289 0.98 Formate dehydrogenase N, transmembrane
Fer4_7               PF12838.2     52 seq365_BIOID55485    -            300     5e-15   55.5  22.2   1   1   7.4e-11   8.4e-08   32.3   3.7     1    50    38   114    38   117 0.90 4Fe-4S dicluster domain
Fer4_9               PF13187.1     55 seq365_BIOID55485    -            300   4.7e-14   52.2  24.0   1   1     1e-10   1.2e-07   31.7   7.7     2    55   133   184   132   184 0.97 4Fe-4S dicluster domain
Fer4_10              PF13237.1     52 seq365_BIOID55485    -            300   1.8e-12   46.7  26.0   1   1   1.2e-10   1.4e-07   31.0   7.4     2    52    93   144    92   144 0.91 4Fe-4S dicluster domain
Fer4_3               PF12798.2     15 seq365_BIOID55485    -            300   2.6e-07   30.6  41.4   1   3    0.0005      0.57   10.7   3.8     1    14   100   116   100   117 0.87 4Fe-4S binding domain
Fer4_3               PF12798.2     15 seq365_BIOID55485    -            300   2.6e-07   30.6  41.4   2   3   7.2e-05     0.082   13.3   2.8     1    14   133   146   133   147 0.94 4Fe-4S binding domain
Fer4_3               PF12798.2     15 seq365_BIOID55485    -            300   2.6e-07   30.6  41.4   3   3   5.6e-06    0.0063   16.8   2.9     1    15   160   183   160   183 0.98 4Fe-4S binding domain
Fer4_4               PF12800.2     17 seq365_BIOID55485    -            300   8.1e-07   28.7  31.6   1   2     5e-05     0.057   13.6   1.7     3    15    38    50    36    56 0.91 4Fe-4S binding domain
Fer4_4               PF12800.2     17 seq365_BIOID55485    -            300   8.1e-07   28.7  31.6   2   2   4.7e-07   0.00053   19.9   2.0     1    17   130   146   130   146 0.90 4Fe-4S binding domain
Fer4                 PF00037.22    24 seq365_BIOID55485    -            300   1.5e-06   27.3  37.4   1   1     7e-08   7.9e-05   21.9   1.8     5    22   130   147   126   149 0.87 4Fe-4S binding domain
DDE_Tnp_IS66_C       PF13817.1     39 seq366_BIOID55485    -             60   3.8e-19   68.2   0.2   1   1   3.4e-23   4.6e-19   68.0   0.1     2    39    18    55    17    55 0.99 IS66 C-terminal element
Sugar_tr             PF00083.19   451 seq367_BIOID55485    -            440   1.1e-35  123.0  34.2   1   2     1e-31     7e-28   97.2   5.6     2   203    23   232    22   236 0.89 Sugar (and other) transporter
Sugar_tr             PF00083.19   451 seq367_BIOID55485    -            440   1.1e-35  123.0  34.2   2   2     2e-12   1.4e-08   33.6  11.9   242   443   240   439   226   440 0.70 Sugar (and other) transporter
MFS_1                PF07690.11   354 seq367_BIOID55485    -            440   2.1e-29  102.3  60.5   1   2   4.8e-21   3.3e-17   62.1  18.9     2   239    28   275    27   287 0.71 Major Facilitator Superfamily
MFS_1                PF07690.11   354 seq367_BIOID55485    -            440   2.1e-29  102.3  60.5   2   2   6.4e-16   4.4e-12   45.3  19.1    27   176   283   435   271   440 0.81 Major Facilitator Superfamily
TonB_dep_Rec         PF00593.19   276 seq370_BIOID55485    -            733     1e-26   94.3  17.4   1   1   1.5e-30     1e-26   94.3  12.0     3   275   477   731   475   731 0.86 TonB dependent receptor
Plug                 PF07715.10   108 seq370_BIOID55485    -            733   5.9e-18   65.0   2.2   1   1     1e-21     7e-18   64.8   0.4     3   107    45   146    43   147 0.94 TonB-dependent Receptor Plug Domain
EIIBC-GUT_N          PF03612.9    183 seq372_BIOID55485    -            319   5.9e-72  240.9   1.5   1   1   1.6e-75   1.1e-71  240.1   1.0     2   183     3   171     2   171 0.95 Sorbitol phosphotransferase enzyme II N-terminus
EIIBC-GUT_C          PF07663.6     93 seq372_BIOID55485    -            319   6.4e-48  160.7   5.0   1   1   9.3e-52   6.4e-48  160.7   3.5     1    93   226   318   226   318 0.99 Sorbitol phosphotransferase enzyme II C-terminus
Pyr_redox_2          PF07992.9    200 seq382_BIOID55485    -            466   5.3e-32  111.2   0.0   1   1   5.4e-35   1.1e-31  110.2   0.0     1   198     8   315     8   317 0.89 Pyridine nucleotide-disulphide oxidoreductase
Pyr_redox_dim        PF02852.17   110 seq382_BIOID55485    -            466   4.3e-30  103.8   0.8   1   1   5.4e-33   1.1e-29  102.5   0.5     1   109   346   457   346   458 0.97 Pyridine nucleotide-disulphide oxidoreductase, dimerisation domain
Pyr_redox            PF00070.22    80 seq382_BIOID55485    -            466   1.7e-18   66.6   1.7   1   1   4.2e-19   8.3e-16   58.0   0.0     1    76   178   251   178   258 0.94 Pyridine nucleotide-disulphide oxidoreductase
Pyr_redox_3          PF13738.1    203 seq382_BIOID55485    -            466   3.6e-08   33.5   0.0   1   1   1.7e-10   3.2e-07   30.4   0.0     1   176    10   185    10   212 0.71 Pyridine nucleotide-disulphide oxidoreductase
FAD_binding_2        PF00890.19   421 seq382_BIOID55485    -            466   6.7e-06   25.0   3.4   1   1   3.2e-08   6.2e-05   21.9   1.5     1    40     8    48     8    51 0.96 FAD binding domain
Thi4                 PF01946.12   230 seq382_BIOID55485    -            466   1.5e-05   24.1   0.4   1   1   3.4e-08   6.6e-05   21.9   0.2    17    61     6    50     2    64 0.89 Thi4 family
HTH_18               PF12833.2     81 seq385_BIOID55485    -            283   6.4e-21   74.1   1.8   1   1   1.7e-24   1.2e-20   73.2   0.1     1    81   191   270   191   270 0.97 Helix-turn-helix domain
HTH_AraC             PF00165.18    42 seq385_BIOID55485    -            283   2.8e-17   61.8   0.4   1   1   6.6e-15   4.5e-11   42.0   0.0     8    42   234   269   230   269 0.95 Bacterial regulatory helix-turn-helix proteins, AraC family
CobU                 PF02283.11   167 seq390_BIOID55485    -            181   2.5e-62  209.0   0.2   1   1   2.1e-66   2.8e-62  208.8   0.1     1   167     3   180     3   180 0.97 Cobinamide kinase / cobinamide phosphate guanyltransferase
CTP_transf_3         PF02348.14   217 seq392_BIOID55485    -            246   7.6e-64  215.1   0.0   1   1   1.4e-67   9.6e-64  214.8   0.0     1   217     5   213     5   215 0.98 Cytidylyltransferase
NTP_transf_3         PF12804.2    179 seq392_BIOID55485    -            246     2e-12   47.5   0.4   1   1   1.8e-15   1.2e-11   44.9   0.3    14   124    14   129    10   229 0.77 MobA-like NTP transferase domain
Fimbrial             PF00419.15   145 seq393_BIOID55485    -            359   1.5e-15   57.5   3.5   1   1   6.6e-19     9e-15   55.0   0.7     7   145   211   359   205   359 0.80 Fimbrial protein
AMP-binding          PF00501.23   418 seq397_BIOID55485    -            652    4e-112  374.5   0.0   1   1  1.1e-115  4.8e-112  374.2   0.0     1   418   109   547   109   547 0.97 AMP-binding enzyme
DUF3448              PF11930.3     82 seq397_BIOID55485    -            652   3.5e-30  103.3   0.2   1   1   1.9e-33   8.7e-30  102.1   0.1     3    81    20   101    17   102 0.96 Domain of unknown function (DUF3448)
DUF4009              PF13193.1     41 seq397_BIOID55485    -            652   8.6e-16   56.9   0.0   1   1   3.5e-19   1.6e-15   56.1   0.0     2    41   591   634   590   634 0.95 Domain of unknown function (DUF4009)
Cytochrom_B_N        PF00033.14   188 seq400_BIOID55485    -            211   1.7e-23   82.8  20.0   1   1   3.3e-27   2.3e-23   82.4  13.8     2   188     8   184     7   184 0.88 Cytochrome b(N-terminal)/b6/petB
Ni_hydr_CYTB         PF01292.15   182 seq400_BIOID55485    -            211   3.2e-22   78.6  18.2   1   1   5.9e-26     4e-22   78.3  12.6     1   182     9   184     9   184 0.88 Prokaryotic cytochrome b561
ketoacyl-synt        PF00109.21   255 seq404_BIOID55485    -            819   1.9e-56  191.2   0.0   1   1   5.1e-60   3.5e-56  190.4   0.0     3   255    12   250    11   250 0.88 Beta-ketoacyl synthase, N-terminal domain
Ketoacyl-synt_C      PF02801.17   119 seq404_BIOID55485    -            819   1.5e-35  121.4   0.2   1   1   5.6e-39   3.9e-35  120.1   0.2     1   118   258   375   258   376 0.98 Beta-ketoacyl synthase, C-terminal domain
ResIII               PF04851.10   184 seq406_BIOID55485    -           1023   2.8e-15   56.4   1.5   1   1   5.8e-19     4e-15   56.0   0.1     2   182     5   256     4   258 0.80 Type III restriction enzyme, res subunit
DEAD                 PF00270.24   173 seq406_BIOID55485    -           1023   2.9e-05   23.5   0.0   1   1   1.3e-08   8.7e-05   21.9   0.0    19   167    99   257    76   263 0.71 DEAD/DEAH box helicase
PTSIIA_gutA          PF03829.8    117 seq407_BIOID55485    -            123   3.8e-44  149.0   0.0   1   1   3.3e-48   4.6e-44  148.7   0.0     1   116     1   116     1   118 0.98 PTS system glucitol/sorbitol-specific IIA component
CobS                 PF02654.10   235 seq408_BIOID55485    -            247   4.2e-82  275.1  13.8   1   1   3.5e-86   4.7e-82  274.9   9.5     1   235     5   246     5   246 0.99 Cobalamin-5-phosphate synthase
MMR_HSR1             PF01926.18   114 seq409_BIOID55485    -            255   1.3e-13   50.7   0.0   1   1   1.3e-16   4.6e-13   49.0   0.0     2   109    52   161    51   169 0.74 50S ribosome-binding GTPase
DUF258               PF03193.11   161 seq409_BIOID55485    -            255   1.3e-06   27.5   0.0   1   1     6e-10   2.1e-06   26.9   0.0    23   103    36   113    17   130 0.73 Protein of unknown function, DUF258
MscL                 PF01741.13   128 seq411_BIOID55485    -            137   3.4e-57  191.9   3.1   1   1   2.9e-61   3.9e-57  191.7   2.1     1   128     3   133     3   133 0.98 Large-conductance mechanosensitive channel, MscL
Glycos_transf_2      PF00535.21   169 seq412_BIOID55485    -            558   2.2e-19   69.6   0.0   1   1   2.7e-23   3.7e-19   68.9   0.0     1   123     8   130     8   160 0.93 Glycosyl transferase family 2
LacAB_rpiB           PF02502.13   140 seq413_BIOID55485    -            212   3.2e-32  110.9   0.1   1   1   7.4e-36   5.1e-32  110.3   0.0     1   137     2   158     2   161 0.94 Ribose/Galactose Isomerase
DUF3666              PF12408.3     48 seq413_BIOID55485    -            212   5.4e-22   76.5   0.1   1   1   1.3e-25   9.2e-22   75.7   0.1     2    48   163   209   162   209 0.97 Ribose-5-phosphate isomerase
LacY_symp            PF01306.14   413 seq416_BIOID55485    -            417  9.6e-206  683.0  41.9   1   1  2.4e-209  1.1e-205  682.8  29.0     2   412     2   412     1   413 0.99 LacY proton/sugar symporter
MFS_1                PF07690.11   354 seq416_BIOID55485    -            417   1.1e-22   80.1  55.8   1   1   3.7e-25   1.7e-21   76.2  29.5     3   313    14   333    12   340 0.77 Major Facilitator Superfamily
MFS_1_like           PF12832.2     77 seq416_BIOID55485    -            417   5.4e-07   29.2   8.9   1   1   1.2e-10   5.4e-07   29.2   6.2     2    73     9    81     8    85 0.93 MFS_1 like family
Phage_AlpA           PF05930.7     51 seq417_BIOID55485    -             78   1.9e-17   62.6   0.2   1   1   1.6e-21   2.2e-17   62.3   0.2     3    51    19    66    17    66 0.95 Prophage CP4-57 regulatory protein (AlpA)
Capsule_synth        PF05159.9    269 seq418_BIOID55485    -            675  2.6e-181  600.8   0.0   1   2   8.4e-96   1.1e-91  306.8   0.0     1   269    37   299    37   299 0.99 Capsule polysaccharide biosynthesis protein
Capsule_synth        PF05159.9    269 seq418_BIOID55485    -            675  2.6e-181  600.8   0.0   2   2   2.4e-91   3.2e-87  292.2   0.0     2   269   366   623   365   623 0.97 Capsule polysaccharide biosynthesis protein
FdhE                 PF04216.7    293 seq419_BIOID55485    -            309  1.1e-113  379.7   0.9   1   1  9.4e-118  1.3e-113  379.5   0.6     5   293    19   304     9   304 0.98 Protein involved in formate dehydrogenase formation
adh_short            PF00106.20   167 seq420_BIOID55485    -            259   7.1e-26   90.9   1.8   1   1   1.9e-29   8.6e-26   90.7   1.2     2   166     4   172     3   173 0.92 short chain dehydrogenase
adh_short_C2         PF13561.1    243 seq420_BIOID55485    -            259   7.7e-16   58.5   0.0   1   1   2.5e-19   1.1e-15   57.9   0.0     7   241    13   255     9   256 0.86 Enoyl-(Acyl carrier protein) reductase
KR                   PF08659.5    181 seq420_BIOID55485    -            259   3.3e-05   23.4   0.5   1   1   1.3e-08   5.8e-05   22.7   0.4     3   152     5   157     4   185 0.81 KR domain
ADH_N                PF08240.7    109 seq422_BIOID55485    -            346   6.1e-31  106.3   7.9   1   1   1.3e-34   6.1e-31  106.3   5.5     2   109    35   141    34   141 0.97 Alcohol dehydrogenase GroES-like domain
ADH_zinc_N           PF00107.21   130 seq422_BIOID55485    -            346   5.7e-28   96.9   1.7   1   1   2.4e-31   1.1e-27   96.0   1.1     1   129   182   308   182   309 0.97 Zinc-binding dehydrogenase
ADH_zinc_N_2         PF13602.1    127 seq422_BIOID55485    -            346   4.7e-08   33.8   1.7   1   1     2e-11     9e-08   32.9   1.2     1   127   215   342   215   342 0.78 Zinc-binding dehydrogenase
FAD_binding_2        PF00890.19   421 seq423_BIOID55485    -            602  2.5e-116  388.8   1.2   1   1  5.6e-120  2.5e-116  388.8   0.8     1   421     7   397     7   397 0.98 FAD binding domain
Succ_DH_flav_C       PF02910.15   129 seq423_BIOID55485    -            602   4.4e-40  136.3   0.1   1   1   1.6e-43   7.2e-40  135.7   0.1     1   129   453   581   453   581 0.98 Fumarate reductase flavoprotein C-term
Peripla_BP_1         PF00532.16   279 seq426_BIOID55485    -            342  3.7e-100  334.6   0.0   1   1  1.5e-103  5.2e-100  334.1   0.0     2   278    65   341    64   342 0.99 Periplasmic binding proteins and sugar binding domain of LacI family
LacI                 PF00356.16    46 seq426_BIOID55485    -            342     1e-18   66.5   0.1   1   1   6.5e-22   2.2e-18   65.4   0.1     1    46     8    53     8    53 0.99 Bacterial regulatory proteins, lacI family
Peripla_BP_3         PF13377.1    160 seq426_BIOID55485    -            342   1.1e-17   64.4   0.1   1   1   8.8e-21     3e-17   62.9   0.1     2   156   175   340   174   342 0.85 Periplasmic binding protein-like domain
Peripla_BP_4         PF13407.1    258 seq426_BIOID55485    -            342   4.9e-14   52.2   0.0   1   1   1.8e-17   6.3e-14   51.8   0.0     1   208    67   268    67   322 0.85 Periplasmic binding protein domain
HTH_Tnp_1            PF01527.15    76 seq429_BIOID55485    -             72   4.9e-14   51.9   0.0   1   1   8.7e-18   5.9e-14   51.6   0.0     3    49    11    58     9    68 0.91 Transposase
HTH_28               PF13518.1     52 seq429_BIOID55485    -             72   9.5e-06   25.3   0.0   1   1   1.7e-09   1.2e-05   25.0   0.0     1    41    19    60    19    67 0.92 Helix-turn-helix domain
DUF3296              PF11726.3    180 seq431_BIOID55485    -            199   1.5e-05   24.4   0.0   1   1   1.3e-09   1.8e-05   24.2   0.0     3   117    31   144    29   169 0.83 Protein of unknown function (DUF3296)
DBI_PRT              PF02277.12   327 seq433_BIOID55485    -            359  1.5e-117  392.2  11.6   1   1  1.2e-121  1.7e-117  392.0   8.0     2   327     8   347     7   347 0.99 Phosphoribosyltransferase
DUF3296              PF11726.3    180 seq434_BIOID55485    -            189   1.6e-55  187.3   0.0   1   1   1.3e-59   1.8e-55  187.1   0.0     1   180    11   188    11   188 0.98 Protein of unknown function (DUF3296)
Peptidase_S6         PF02395.11   769 seq436_BIOID55485    -           1371  4.2e-297  987.3  18.8   1   1  6.2e-301  4.2e-297  987.3  13.1     6   766    52   798    47   801 0.97 Immunoglobulin A1 protease
Autotransporter      PF03797.14   265 seq436_BIOID55485    -           1371   3.5e-45  154.3  14.7   1   1   2.7e-48   1.8e-44  151.9  10.2     2   260  1107  1352  1106  1361 0.94 Autotransporter beta-domain
TnpB_IS66            PF05717.8    108 seq440_BIOID55485    -            116   8.5e-41  137.6   0.1   1   1   7.4e-45     1e-40  137.4   0.1     2   104     7   107     6   110 0.97 IS66 Orf2 like protein
DUF2799              PF10973.3     89 seq441_BIOID55485    -            121   3.6e-17   62.0   0.6   1   1   3.3e-21   4.5e-17   61.7   0.4     1    88    31   113    31   114 0.93 Protein of unknown function (DUF2799)
GutM                 PF06923.6    109 seq447_BIOID55485    -            119   1.9e-37  127.1   0.0   1   1   1.6e-41   2.1e-37  126.9   0.0     2   109     3   110     2   110 0.98 Glucitol operon activator protein (GutM)
NusG                 PF02357.14    92 seq448_BIOID55485    -            162   3.5e-22   78.3   0.0   1   1   3.7e-26     5e-22   77.8   0.0     2    91     3    90     2    91 0.92 Transcription termination factor nusG
ABC_tran             PF00005.22   118 seq449_BIOID55485    -            637     1e-36  125.7   1.1   1   2   2.4e-18   3.3e-15   56.3   0.0     1   118    41   178    41   178 0.87 ABC transporter
ABC_tran             PF00005.22   118 seq449_BIOID55485    -            637     1e-36  125.7   1.1   2   2   2.3e-21   3.2e-18   66.1   0.0     1   118   352   459   352   459 0.92 ABC transporter
ABC_tran_2           PF12848.2     85 seq449_BIOID55485    -            637   6.6e-29   99.4   4.3   1   1   4.8e-32   6.6e-29   99.4   3.0     1    83   217   298   217   302 0.93 ABC transporter
HTH_Tnp_IS66         PF13005.2     59 seq450_BIOID55485    -            224   1.2e-14   53.7   3.6   1   1   1.8e-18   1.2e-14   53.7   2.5     1    59   136   192   136   192 0.97 putative Helix-turn-helix domain of transposase IS66
LZ_Tnp_IS66          PF13007.2     78 seq450_BIOID55485    -            224   8.8e-13   48.6   7.3   1   1   1.3e-16   8.8e-13   48.6   5.1     1    77    61   133    61   134 0.90 Transposase C of IS166 homeodomain
HTH_Tnp_1            PF01527.15    76 seq451_BIOID55485    -            103   1.6e-09   37.4   0.7   1   1   4.5e-13   2.1e-09   37.1   0.5     2    76     4    79     3    85 0.84 Transposase
HTH_28               PF13518.1     52 seq451_BIOID55485    -            103   9.4e-08   31.7   0.1   1   1   3.8e-11   1.7e-07   30.9   0.1     1    40    13    53    13    60 0.88 Helix-turn-helix domain
HTH_23               PF13384.1     50 seq451_BIOID55485    -            103   1.2e-06   27.8   0.1   1   1     2e-09   9.3e-06   25.0   0.0     7    47    14    57    10    60 0.81 Homeodomain-like domain
Porin_1              PF00267.16   337 seq452_BIOID55485    -            377  3.1e-148  493.4  27.2   1   1  5.1e-152  3.5e-148  493.2  18.8     1   337    27   377    27   377 0.98 Gram-negative porin
Porin_4              PF13609.1    311 seq452_BIOID55485    -            377     2e-24   86.5  38.2   1   1   3.9e-28   2.7e-24   86.1  26.5     5   304    13   347     6   354 0.79 Gram-negative porin
TetR_C_6             PF13977.1    131 seq453_BIOID55485    -            201   3.8e-33  113.9   3.4   1   1   5.6e-37   3.8e-33  113.9   2.4     3   130    75   198    73   199 0.94 Bacterial transcriptional repressor
TetR_N               PF00440.18    47 seq453_BIOID55485    -            201     3e-14   52.2   0.7   1   1   9.4e-18   6.4e-14   51.2   0.0     1    46    20    65    20    66 0.98 Bacterial regulatory proteins, tetR family
DUF4154              PF13689.1    145 seq454_BIOID55485    -            172   1.7e-32  111.8   0.0   1   1   1.6e-36   2.1e-32  111.5   0.0     6   145    32   168    27   168 0.95 Domain of unknown function (DUF4154)
Hexapep              PF00132.19    36 seq455_BIOID55485    -            206   5.5e-18   63.4  15.3   1   1   3.7e-16   2.5e-12   45.5   5.8     2    36   135   169   134   169 0.96 Bacterial transferase hexapeptide (six repeats)
Mac                  PF12464.3     55 seq455_BIOID55485    -            206   6.1e-14   51.6   0.1   1   1   1.7e-17   1.1e-13   50.7   0.1     2    55    10    63     9    63 0.98 Maltose acetyltransferase
DeoRC                PF00455.17   162 seq459_BIOID55485    -            257   1.7e-52  177.2   0.6   1   1   5.8e-56   2.7e-52  176.5   0.2     3   161    74   232    72   233 0.97 DeoR C terminal sensor domain
HTH_DeoR             PF08220.7     57 seq459_BIOID55485    -            257   9.1e-22   76.2   0.1   1   1   3.8e-25   1.7e-21   75.3   0.1     1    56     6    61     6    62 0.98 DeoR-like helix-turn-helix domain
HTH_11               PF08279.7     55 seq459_BIOID55485    -            257   5.3e-09   35.4   0.1   1   1   3.9e-12   1.8e-08   33.8   0.0     1    46     6    50     6    56 0.92 HTH domain
DUF2767              PF10965.3     69 seq464_BIOID55485    -             69   8.2e-42  140.7   2.3   1   1   6.5e-46     9e-42  140.6   1.6     1    69     1    69     1    69 0.99 Protein of unknown function (DUF2767)
Plasmid_killer       PF05015.8     93 seq465_BIOID55485    -             92   7.9e-28   96.3   0.0   1   1   6.4e-32   8.7e-28   96.1   0.0     1    93     1    92     1    92 0.99 Plasmid maintenance system killer protein
adh_short_C2         PF13561.1    243 seq467_BIOID55485    -            255   2.1e-41  142.2   0.2   1   1   7.3e-45   2.5e-41  141.9   0.1     6   241    21   249    18   251 0.95 Enoyl-(Acyl carrier protein) reductase
adh_short            PF00106.20   167 seq467_BIOID55485    -            255   9.9e-34  116.5   0.8   1   1   5.2e-37   1.8e-33  115.7   0.5     1   165    12   176    12   178 0.94 short chain dehydrogenase
KR                   PF08659.5    181 seq467_BIOID55485    -            255   1.4e-08   34.4   0.3   1   1   6.1e-12   2.1e-08   33.9   0.2     4   161    15   171    13   178 0.89 KR domain
3HCDH_N              PF02737.13   180 seq467_BIOID55485    -            255   9.6e-05   21.9   0.3   1   1   5.4e-08   0.00019   21.0   0.2     4    46    16    58    13    95 0.77 3-hydroxyacyl-CoA dehydrogenase, NAD binding domain
4HBT_2               PF13279.1    121 seq469_BIOID55485    -            140   3.9e-13   49.7   0.6   1   1     1e-16   4.7e-13   49.5   0.4     2   109    16   122    15   137 0.84 Thioesterase-like superfamily
4HBT                 PF03061.17    79 seq469_BIOID55485    -            140   8.3e-10   38.5   0.0   1   1   2.8e-13   1.3e-09   37.9   0.0     1    62    23    91    23   107 0.89 Thioesterase superfamily
rve                  PF00665.21   120 seq472_BIOID55485    -            225   4.6e-29  100.8   0.1   1   1     2e-32   6.9e-29  100.2   0.0     2   120    53   169    52   169 0.98 Integrase core domain
rve_3                PF13683.1     67 seq472_BIOID55485    -            225   1.9e-15   55.9   0.3   1   1     1e-18   3.5e-15   55.1   0.2     2    67   141   207   140   207 0.97 Integrase core domain
DDE_Tnp_IS240        PF13610.1    140 seq472_BIOID55485    -            225     1e-11   44.8   0.0   1   1   3.9e-15   1.3e-11   44.4   0.0     2   139    58   199    57   200 0.91 DDE domain
rve_2                PF13333.1     52 seq472_BIOID55485    -            225   5.6e-10   39.0   0.1   1   1     3e-13     1e-09   38.1   0.1     1    46   159   209   159   214 0.91 Integrase core domain
YkuD                 PF03734.9    146 seq473_BIOID55485    -            311     7e-20   71.6   0.1   1   1   8.3e-24   1.1e-19   70.9   0.0     2   146    97   231    96   231 0.81 L,D-transpeptidase catalytic domain
DUF485               PF04341.7     91 seq477_BIOID55485    -            104   1.6e-35  120.5   0.0   1   1   1.3e-39   1.8e-35  120.3   0.0     1    91     9   100     9   100 0.98 Protein of unknown function, DUF485
HTH_3                PF01381.17    55 seq478_BIOID55485    -             94     2e-09   37.0   0.1   1   1   1.4e-12   1.9e-08   33.8   0.0     2    53    14    65    13    67 0.92 Helix-turn-helix
Peptidase_S6         PF02395.11   769 seq480_BIOID55485    -           1295  7.8e-145  483.8  63.5   1   1  1.7e-145    8e-142  473.8  40.1     4   745    44   720    41   746 0.89 Immunoglobulin A1 protease
Autotransporter      PF03797.14   265 seq480_BIOID55485    -           1295   8.2e-44  149.8  14.5   1   1   5.1e-47   2.3e-43  148.3  10.0     3   260  1032  1276  1030  1286 0.93 Autotransporter beta-domain
ESPR                 PF13018.1     24 seq480_BIOID55485    -           1295   2.7e-06   26.6   0.0   1   1   1.7e-09   7.6e-06   25.1   0.0     1    24     1    24     1    24 0.99 Extended Signal Peptide of Type V secretion system
GGDEF                PF00990.16   161 seq481_BIOID55485    -            408   7.4e-45  152.3   0.5   1   1   8.6e-49   1.2e-44  151.6   0.3     1   159   249   403   249   405 0.96 GGDEF domain
Metalloenzyme        PF01676.13   262 seq482_BIOID55485    -            514  1.7e-101  338.8   0.5   1   1  4.2e-105  1.9e-101  338.6   0.3     1   261     6   507     6   508 0.99 Metalloenzyme superfamily
iPGM_N               PF06415.8    223 seq482_BIOID55485    -            514   1.9e-88  295.4   0.8   1   1   6.1e-92   2.8e-88  294.9   0.5     2   223    85   308    84   308 0.99 BPG-independent PGAM N-terminus (iPGM_N)
Phosphodiest         PF01663.17   364 seq482_BIOID55485    -            514   2.3e-05   23.7   0.0   1   1   7.6e-09   3.5e-05   23.2   0.0   104   246   303   449   259   491 0.73 Type I phosphodiesterase / nucleotide pyrophosphatase
Rsd_AlgQ             PF04353.8    153 seq484_BIOID55485    -            158   4.9e-49  165.8   0.5   1   1   4.1e-53   5.5e-49  165.6   0.3     1   150     1   148     1   151 0.98 Regulator of RNA polymerase sigma(70) subunit, Rsd/AlgQ
Aldedh               PF00171.17   462 seq485_BIOID55485    -            490  2.5e-178  593.0   0.1   1   1    2e-182  2.8e-178  592.8   0.1     2   462    16   479    15   479 0.98 Aldehyde dehydrogenase family
LolA                 PF03548.10   165 seq489_BIOID55485    -            201   3.7e-14   52.5   0.9   1   1     4e-18   5.5e-14   51.9   0.6     6   155    33   187    28   195 0.83 Outer membrane lipoprotein carrier protein LolA
PTR2                 PF00854.16   373 seq490_BIOID55485    -            493   1.5e-72  244.3  16.3   1   1   2.7e-76   1.8e-72  244.0  11.3     2   371    77   424    76   426 0.97 POT family
MFS_1                PF07690.11   354 seq490_BIOID55485    -            493     2e-16   59.6  45.3   1   1   2.2e-19   1.5e-15   56.7  29.9     9   347    22   423    14   431 0.73 Major Facilitator Superfamily
SSF                  PF00474.12   406 seq494_BIOID55485    -            549  2.5e-140  467.5  38.3   1   1  2.7e-144  3.7e-140  467.0  26.6     1   406    63   468    63   468 1.00 Sodium:solute symporter family
Beta-lactamase       PF00144.19   330 seq495_BIOID55485    -            504     8e-54  182.7   0.1   1   1   7.8e-58   1.1e-53  182.3   0.0     3   312    45   355    43   358 0.91 Beta-lactamase
Fer2_3               PF13085.1    110 seq496_BIOID55485    -            244   7.9e-31  106.0   0.0   1   1   6.3e-34   1.4e-30  105.1   0.0     1   110     8   112     8   112 0.96 2Fe-2S iron-sulfur cluster binding domain
Fer4_8               PF13183.1     57 seq496_BIOID55485    -            244   1.1e-12   47.6   4.8   1   1   7.4e-16   1.7e-12   47.0   1.5     2    57   146   219   145   219 0.72 4Fe-4S dicluster domain
Fer4_17              PF13534.1     61 seq496_BIOID55485    -            244   6.9e-10   39.0  13.3   1   1     6e-11   1.4e-07   31.6   3.5     2    61   149   220   148   220 0.72 4Fe-4S dicluster domain
Fer4_10              PF13237.1     52 seq496_BIOID55485    -            244   7.2e-10   38.4   1.9   1   1   3.2e-13   7.2e-10   38.4   1.3     8    52   148   216   141   216 0.95 4Fe-4S dicluster domain
Fer4_7               PF12838.2     52 seq496_BIOID55485    -            244   2.2e-06   27.8   2.7   1   1   9.8e-10   2.2e-06   27.8   1.9     2    51   149   218   148   219 0.55 4Fe-4S dicluster domain
Capsule_synth        PF05159.9    269 seq498_BIOID55485    -            389     2e-82  276.6   0.1   1   1   1.7e-86   2.3e-82  276.3   0.1     1   269    82   389    82   389 0.98 Capsule polysaccharide biosynthesis protein
SIS                  PF01380.17   131 seq499_BIOID55485    -            321     4e-27   94.2   0.0   1   1   9.9e-31   6.8e-27   93.5   0.0     2   130    39   169    38   170 0.98 SIS domain
CBS                  PF00571.23    57 seq499_BIOID55485    -            321   1.4e-15   56.5   0.1   1   2   4.2e-09   2.8e-05   23.5   0.2     1    56   199   256   199   257 0.91 CBS domain
CBS                  PF00571.23    57 seq499_BIOID55485    -            321   1.4e-15   56.5   0.1   2   2   4.7e-10   3.2e-06   26.5   0.0     8    51   272   315   265   318 0.82 CBS domain
Fer4_11              PF13247.1     99 seq500_BIOID55485    -            208   6.3e-19   67.5  25.1   1   1   1.2e-21   1.5e-18   66.3  13.6     3    97   116   201   114   203 0.95 4Fe-4S dicluster domain
Fer4                 PF00037.22    24 seq500_BIOID55485    -            208   1.5e-16   59.0  32.3   1   2   1.6e-08     2e-05   23.8   1.2     1    20   149   168   149   170 0.92 4Fe-4S binding domain
Fer4                 PF00037.22    24 seq500_BIOID55485    -            208   1.5e-16   59.0  32.3   2   2   1.1e-10   1.4e-07   30.7   1.6     6    24   181   199   178   199 0.93 4Fe-4S binding domain
Fer4_10              PF13237.1     52 seq500_BIOID55485    -            208     5e-15   54.9  58.7   1   2   1.2e-09   1.5e-06   27.7  12.3     3    52   117   167   115   167 0.93 4Fe-4S dicluster domain
Fer4_10              PF13237.1     52 seq500_BIOID55485    -            208     5e-15   54.9  58.7   2   2     2e-10   2.4e-07   30.3  11.8     2    52   149   194   148   194 0.89 4Fe-4S dicluster domain
Fer4_7               PF12838.2     52 seq500_BIOID55485    -            208   1.2e-14   54.2  59.0   1   2   4.2e-10   5.3e-07   29.8  11.6     2    50   123   168   122   170 0.92 4Fe-4S dicluster domain
Fer4_7               PF12838.2     52 seq500_BIOID55485    -            208   1.2e-14   54.2  59.0   2   2   3.3e-10   4.1e-07   30.1  11.1     1    52   155   197   155   197 0.93 4Fe-4S dicluster domain
Fer4_6               PF12837.2     24 seq500_BIOID55485    -            208   8.7e-15   53.7  35.5   1   1     7e-09   8.8e-06   25.2   1.3     7    24   181   198   178   198 0.93 4Fe-4S binding domain
Fer4_9               PF13187.1     55 seq500_BIOID55485    -            208   5.7e-12   45.6  32.9   1   1   3.2e-11     4e-08   33.2   9.2     1    54   155   197   155   198 0.95 4Fe-4S dicluster domain
Fer4_4               PF12800.2     17 seq500_BIOID55485    -            208   1.3e-09   37.5  36.9   1   4   0.00016       0.2   11.9   2.6     2    14    66    78    65    82 0.92 4Fe-4S binding domain
Fer4_4               PF12800.2     17 seq500_BIOID55485    -            208   1.3e-09   37.5  36.9   2   4    0.0003      0.37   11.1   1.2     2    15   121   136   120   145 0.84 4Fe-4S binding domain
Fer4_4               PF12800.2     17 seq500_BIOID55485    -            208   1.3e-09   37.5  36.9   3   4   1.1e-06    0.0014   18.7   1.2     2    15   154   167   153   175 0.92 4Fe-4S binding domain
Fer4_4               PF12800.2     17 seq500_BIOID55485    -            208   1.3e-09   37.5  36.9   4   4   8.3e-06      0.01   15.9   2.5     1    17   180   196   180   196 0.91 4Fe-4S binding domain
Fer4_3               PF12798.2     15 seq500_BIOID55485    -            208   2.5e-07   30.6  42.6   1   3   0.00015      0.19   12.2   2.7     1    15   123   139   121   139 0.90 4Fe-4S binding domain
Fer4_3               PF12798.2     15 seq500_BIOID55485    -            208   2.5e-07   30.6  42.6   2   3   4.7e-05     0.058   13.8   3.4     1    13   156   168   156   170 0.96 4Fe-4S binding domain
Fer4_3               PF12798.2     15 seq500_BIOID55485    -            208   2.5e-07   30.6  42.6   3   3   3.4e-05     0.042   14.2   5.2     1    15   183   197   183   197 0.98 4Fe-4S binding domain
PTS_EIIA_2           PF00359.17   142 seq501_BIOID55485    -            147   3.8e-34  117.3   0.0   1   1   3.2e-38   4.3e-34  117.1   0.0     2   141     5   146     4   147 0.95 Phosphoenolpyruvate-dependent sugar phosphotransferase system, EIIA 2
Histone_HNS          PF00816.16    93 seq502_BIOID55485    -            144   9.6e-16   57.9   0.4   1   1   9.5e-20   1.3e-15   57.5   0.3     3    93    38   128    35   128 0.82 H-NS histone family
Usp                  PF00582.21   140 seq505_BIOID55485    -            144     3e-28   98.6   0.7   1   1   2.5e-32   3.4e-28   98.4   0.5     1   140     1   144     1   144 0.99 Universal stress protein family
ThiC                 PF01964.13   421 seq506_BIOID55485    -            631  3.9e-201  667.9   0.0   1   1  2.8e-204  1.9e-200  665.6   0.0     1   420   148   597   148   598 0.99 ThiC family
ThiC-associated      PF13667.1     80 seq506_BIOID55485    -            631   7.4e-33  111.8   0.1   1   1     3e-36   2.1e-32  110.4   0.0     2    80    26   109    25   109 0.94 ThiC-associated domain
TetR_N               PF00440.18    47 seq507_BIOID55485    -            196   2.1e-18   65.5   0.1   1   1   6.1e-22   8.4e-18   63.6   0.0     1    47    16    62    16    62 0.98 Bacterial regulatory proteins, tetR family
MMPL                 PF03176.10   333 seq509_BIOID55485    -            772   2.1e-09   36.4   8.0   1   1   1.5e-13   2.1e-09   36.4   5.6   139   297   252   400   207   431 0.85 MMPL family
AFOR_C               PF01314.13   382 seq511_BIOID55485    -            728   2.6e-81  273.1   0.0   1   1   4.7e-85   3.2e-81  272.8   0.0     3   382   255   713   253   713 0.90 Aldehyde ferredoxin oxidoreductase, domains 2 & 3
AFOR_N               PF02730.10   202 seq511_BIOID55485    -            728   6.1e-70  234.5   0.3   1   1   1.4e-73   9.3e-70  233.9   0.2     1   202    33   234    33   234 0.97 Aldehyde ferredoxin oxidoreductase, N-terminal domain
PTS_IIB              PF02302.12    90 seq513_BIOID55485    -             95   6.3e-12   45.6   1.0   1   1   5.1e-16   6.9e-12   45.5   0.7     1    86     2    83     2    87 0.83 PTS system, Lactose/Cellobiose specific IIB subunit
HisG                 PF01634.13   163 seq515_BIOID55485    -            299   8.2e-55  184.7   0.0   1   1   1.7e-58   1.2e-54  184.1   0.0     1   163    53   221    53   221 0.94 ATP phosphoribosyltransferase
HisG_C               PF08029.6     75 seq515_BIOID55485    -            299   5.5e-28   96.5   0.1   1   1   2.2e-31   1.5e-27   95.2   0.0     1    75   222   297   222   297 0.98 HisG, C-terminal domain
Fumarate_red_C       PF02300.12   129 seq516_BIOID55485    -            131   6.5e-59  197.2   3.5   1   1   5.4e-63   7.4e-59  197.1   2.4     1   128     2   129     2   130 0.99 Fumarate reductase subunit C
Abhydrolase_1        PF00561.15   230 seq518_BIOID55485    -            340   1.8e-26   92.9   0.0   1   1   1.7e-29   5.9e-26   91.3   0.0     4   218   105   312   102   315 0.96 alpha/beta hydrolase fold
Abhydrolase_6        PF12697.2    228 seq518_BIOID55485    -            340   3.6e-16   59.6   0.4   1   1   1.5e-19     5e-16   59.1   0.3     1   219    75   312    75   320 0.72 Alpha/beta hydrolase family
Abhydrolase_5        PF12695.2    142 seq518_BIOID55485    -            340   7.8e-11   41.8   0.2   1   1     7e-14   2.4e-10   40.2   0.1     2   141    75   308    74   309 0.65 Alpha/beta hydrolase family
ABC-3                PF00950.12   258 seq521_BIOID55485    -            122   1.1e-26   93.6   4.9   1   1   8.9e-31   1.2e-26   93.4   3.4     5    98     1    94     1   105 0.96 ABC 3 transport family
OmpA                 PF00691.15    97 seq522_BIOID55485    -            160   3.4e-18   65.7   0.1   1   1   3.8e-22   5.3e-18   65.1   0.1     1    97    55   151    55   151 0.95 OmpA family
EIIC-GAT             PF03611.9    415 seq524_BIOID55485    -            418  8.5e-145  482.5  42.7   1   1  7.1e-149  9.7e-145  482.3  29.6     2   415     9   406     8   406 0.99 PTS system sugar-specific permease component
PfkB                 PF00294.19   301 seq525_BIOID55485    -            337   1.6e-69  234.2   0.0   1   1   1.4e-73   1.9e-69  233.9   0.0     2   297    31   331    30   335 0.97 pfkB family carbohydrate kinase
Fumarate_red_D       PF02313.12   118 seq528_BIOID55485    -            119   5.9e-53  177.6   5.6   1   1   4.8e-57   6.6e-53  177.4   3.9     2   117     3   117     2   118 0.98 Fumarate reductase subunit D
GMC_oxred_N          PF00732.14   298 seq529_BIOID55485    -            571  1.7e-107  358.8   0.0   1   1  6.6e-111    3e-107  358.0   0.0     1   297    18   315    18   316 0.99 GMC oxidoreductase
GMC_oxred_C          PF05199.8    145 seq529_BIOID55485    -            571   2.1e-43  147.9   0.0   1   1   7.5e-47   3.4e-43  147.2   0.0     3   145   408   542   406   542 0.97 GMC oxidoreductase
Abhydrolase_3        PF07859.8    211 seq530_BIOID55485    -            306   3.3e-66  222.7   0.0   1   1   9.1e-70   4.1e-66  222.4   0.0     1   210    79   284    79   285 0.97 alpha/beta hydrolase fold
COesterase           PF00135.23   538 seq530_BIOID55485    -            306   1.5e-08   33.7   0.0   1   1   8.8e-12     4e-08   32.3   0.0   110   224    63   165    58   177 0.87 Carboxylesterase family
DUF2424              PF10340.4    374 seq530_BIOID55485    -            306   9.1e-05   21.1   0.0   1   1   3.2e-08   0.00014   20.4   0.0   114   239    69   192    47   226 0.75 Protein of unknown function (DUF2424)
Peptidase_M23        PF01551.17    96 seq532_BIOID55485    -            427   2.2e-25   88.4   0.2   1   1   3.6e-29     5e-25   87.2   0.1     3    96   328   421   327   421 0.98 Peptidase family M23
Glyco_hydro_2_C      PF02836.12   298 seq536_BIOID55485    -            603  5.9e-105  350.3   0.1   1   1  3.9e-108  1.8e-104  348.7   0.0     1   297   274   592   274   593 0.98 Glycosyl hydrolases family 2, TIM barrel domain
Glyco_hydro_2_N      PF02837.13   167 seq536_BIOID55485    -            603   1.7e-47  160.9   1.1   1   1   6.3e-51   2.9e-47  160.2   0.7     2   167    10   180     9   180 0.96 Glycosyl hydrolases family 2, sugar binding domain
Glyco_hydro_2        PF00703.16   110 seq536_BIOID55485    -            603   2.8e-08   34.0   0.1   1   1   1.6e-11   7.3e-08   32.7   0.0     3   110   184   272   182   272 0.86 Glycosyl hydrolases family 2
Beta-lactamase       PF00144.19   330 seq537_BIOID55485    -            420   9.5e-89  297.5   0.8   1   1   8.2e-93   1.1e-88  297.3   0.6     3   329    73   419    71   420 0.97 Beta-lactamase
Thioesterase         PF00975.15   229 seq538_BIOID55485    -            240   8.9e-32  111.0   0.0   1   1   3.2e-35   1.1e-31  110.7   0.0     3   228     6   232     5   233 0.87 Thioesterase domain
Abhydrolase_6        PF12697.2    228 seq538_BIOID55485    -            240   7.6e-13   48.7   0.0   1   1   3.7e-16   1.3e-12   48.0   0.0     3   225     8   225     6   227 0.78 Alpha/beta hydrolase family
Abhydrolase_5        PF12695.2    142 seq538_BIOID55485    -            240   3.9e-10   39.5   0.0   1   1   1.9e-13   6.4e-10   38.8   0.0    34   142    37   216     6   216 0.65 Alpha/beta hydrolase family
FSH1                 PF03959.8    212 seq538_BIOID55485    -            240   5.2e-05   22.6   0.0   1   1   2.2e-08   7.4e-05   22.1   0.0   103   201    71   216    45   222 0.82 Serine hydrolase (FSH1)
Histidinol_dh        PF00815.15   413 seq542_BIOID55485    -            434  1.8e-182  606.4   0.9   1   1  1.5e-186    2e-182  606.2   0.6     2   413    18   428    17   428 0.99 Histidinol dehydrogenase
ADH_N                PF08240.7    109 seq544_BIOID55485    -            353   7.4e-28   96.3   1.0   1   1   4.5e-31   1.2e-27   95.6   0.7     1   109    42   152    42   152 0.96 Alcohol dehydrogenase GroES-like domain
ADH_zinc_N           PF00107.21   130 seq544_BIOID55485    -            353     7e-23   80.4   0.0   1   1     4e-26   1.1e-22   79.8   0.0     1   129   193   315   193   316 0.98 Zinc-binding dehydrogenase
ADH_zinc_N_2         PF13602.1    127 seq544_BIOID55485    -            353   4.5e-08   33.9   0.0   1   1   2.8e-11   7.6e-08   33.1   0.0     1   127   225   349   225   349 0.73 Zinc-binding dehydrogenase
2-Hacid_dh_C         PF02826.14   178 seq544_BIOID55485    -            353   3.8e-06   26.0   0.0   1   1   2.3e-09   6.2e-06   25.3   0.0    34    80   181   227   171   262 0.72 D-isomer specific 2-hydroxyacid dehydrogenase, NAD binding domain
AlaDh_PNT_C          PF01262.16   168 seq544_BIOID55485    -            353   1.5e-05   24.4   0.0   1   1     1e-08   2.8e-05   23.6   0.0    21    74   184   237   175   258 0.85 Alanine dehydrogenase/PNT, C-terminal domain
UPF0270              PF06794.7     70 seq545_BIOID55485    -             72   9.2e-36  121.3   0.1   1   1   7.4e-40     1e-35  121.2   0.0     1    70     1    70     1    70 0.99 Uncharacterised protein family (UPF0270)
PRK                  PF00485.13   194 seq548_BIOID55485    -            289   4.4e-74  248.1   0.0   1   1     4e-78   5.4e-74  247.8   0.0     1   194     7   214     7   214 0.99 Phosphoribulokinase / Uridine kinase family
DUF1706              PF08020.6    166 seq549_BIOID55485    -            170   2.3e-57  192.9   0.5   1   1   1.9e-61   2.6e-57  192.8   0.3     1   166     1   167     1   167 0.98 Protein of unknown function (DUF1706)
TMP-TENI             PF02581.12   180 seq550_BIOID55485    -            211   1.4e-56  190.3   0.4   1   1   1.2e-60   1.7e-56  190.1   0.3     3   180    17   189    15   189 0.98 Thiamine monophosphate synthase/TENI
Dimer_Tnp_Tn5        PF02281.11   109 seq554_BIOID55485    -            114   1.6e-15   57.0   0.3   1   1   1.4e-19     2e-15   56.7   0.2     9   102    19   110    12   113 0.81 Transposase Tn5 dimerisation domain
Polysacc_deac_2      PF04748.8    213 seq557_BIOID55485    -            319   3.4e-81  271.1   0.5   1   1     3e-85   4.1e-81  270.9   0.3     1   212    28   238    28   239 0.99 Divergent polysaccharide deacetylase
Lactamase_B          PF00753.22   194 seq561_BIOID55485    -            479   5.4e-28   97.8   0.2   1   1   1.6e-31   7.4e-28   97.4   0.1     2   158    31   179    30   246 0.90 Metallo-beta-lactamase superfamily
Rubredoxin           PF00301.15    47 seq561_BIOID55485    -            479   1.2e-19   69.8   2.7   1   1   4.7e-23   2.2e-19   68.9   1.9     1    47   425   471   425   471 0.98 Rubredoxin
Flavodoxin_1         PF00258.20   143 seq561_BIOID55485    -            479     1e-11   44.9   0.0   1   1   3.8e-15   1.7e-11   44.1   0.0     1   142   256   388   256   389 0.78 Flavodoxin
DUF3261              PF11659.3    154 seq562_BIOID55485    -            194   5.2e-45  152.6   0.3   1   1   4.6e-49   6.3e-45  152.4   0.2     2   153    14   167    13   168 0.95 Protein of unknown function (DUF3261)
Lipocalin_2          PF08212.7    143 seq564_BIOID55485    -            177   8.1e-51  171.4   0.0   1   1   1.4e-54   9.4e-51  171.2   0.0     1   143    34   174    34   174 0.98 Lipocalin-like domain
Lipocalin            PF00061.18   144 seq564_BIOID55485    -            177     4e-09   36.5   0.0   1   1   7.7e-13   5.3e-09   36.1   0.0     2   139    41   171    40   175 0.85 Lipocalin / cytosolic fatty-acid binding protein family
LysR_substrate       PF03466.15   209 seq566_BIOID55485    -            294   2.5e-42  144.2   0.0   1   1   5.1e-46   3.5e-42  143.7   0.0     2   204    87   286    86   290 0.96 LysR substrate binding domain
HTH_1                PF00126.22    60 seq566_BIOID55485    -            294   1.4e-22   79.0   0.1   1   1   8.3e-26   5.7e-22   77.1   0.0     1    60     3    62     3    62 0.98 Bacterial regulatory helix-turn-helix protein, lysR family
ThiF                 PF00899.16   136 seq567_BIOID55485    -            282   8.2e-43  145.3   0.1   1   1   1.8e-46   1.2e-42  144.8   0.1     2   134    59   190    58   192 0.98 ThiF family
MoeZ_MoeB            PF05237.8     84 seq567_BIOID55485    -            282   4.3e-29   99.8   0.0   1   1   1.2e-32   8.2e-29   98.9   0.0     4    82   199   276   197   278 0.96 MoeZ/MoeB domain
PapB                 PF03333.8     91 seq568_BIOID55485    -             90   2.3e-31  107.3   1.8   1   1   1.8e-35   2.4e-31  107.2   1.3     9    91     6    88     1    88 0.95 Adhesin biosynthesis transcription regulatory protein
Aminotran_1_2        PF00155.16   363 seq569_BIOID55485    -            356   2.3e-67  227.4   0.0   1   1     2e-71   2.7e-67  227.1   0.0    31   362    46   350    30   351 0.93 Aminotransferase class I and II
PEP-utilizers_C      PF02896.13   294 seq571_BIOID55485    -            833    4e-111  370.4   0.0   1   1  1.9e-114  5.3e-111  370.0   0.0     2   293   363   653   362   654 0.99 PEP-utilising enzyme, TIM barrel domain
PTS_EIIA_2           PF00359.17   142 seq571_BIOID55485    -            833     1e-31  109.4   0.0   1   1   8.5e-35   2.3e-31  108.2   0.0     2   141   689   829   688   830 0.97 Phosphoenolpyruvate-dependent sugar phosphotransferase system, EIIA 2
PEP-utilizers        PF00391.18    81 seq571_BIOID55485    -            833   2.5e-19   68.4   0.0   1   1   2.8e-22   7.8e-19   66.9   0.0     7    81   262   337   259   337 0.95 PEP-utilising enzyme, mobile domain
PTS-HPr              PF00381.14    84 seq571_BIOID55485    -            833   5.3e-17   61.3   0.0   1   1   4.7e-20   1.3e-16   60.1   0.0     5    83     6    86     2    87 0.94 PTS HPr component phosphorylation site
PEP-utilisers_N      PF05524.8    123 seq571_BIOID55485    -            833   7.8e-14   51.4   1.4   1   1   3.7e-17     1e-13   51.0   0.0     2   123   119   238   118   238 0.87 PEP-utilising enzyme, N-terminal
ATP_bind_3           PF01171.15   182 seq574_BIOID55485    -            311     2e-14   53.3   0.0   1   1   2.4e-18   3.3e-14   52.6   0.0     2   161    42   205    41   209 0.84 PP-loop family
MFS_2                PF13347.1    427 seq576_BIOID55485    -            457    2e-110  369.0  37.7   1   1  3.3e-114  2.3e-110  368.8  26.1     3   427    10   431     8   431 0.97 MFS/sugar transport protein
MFS_1                PF07690.11   354 seq576_BIOID55485    -            457   1.9e-14   53.1  48.6   1   1   3.2e-17   2.2e-13   49.6  29.5    13   352    26   377    21   379 0.83 Major Facilitator Superfamily
Ketoacyl-synt_C      PF02801.17   119 seq577_BIOID55485    -            389   7.9e-27   93.3   0.1   1   1   3.1e-30   1.4e-26   92.5   0.1     5   111   236   336   233   343 0.92 Beta-ketoacyl synthase, C-terminal domain
ketoacyl-synt        PF00109.21   255 seq577_BIOID55485    -            389     2e-21   76.5   0.2   1   1     2e-24   8.9e-21   74.4   0.1    73   252    53   229     1   231 0.71 Beta-ketoacyl synthase, N-terminal domain
Thiolase_N           PF00108.18   264 seq577_BIOID55485    -            389   3.7e-06   26.0   0.0   1   1   1.8e-09   8.2e-06   24.8   0.0    79   124   147   192   139   203 0.92 Thiolase, N-terminal domain
Fer4_11              PF13247.1     99 seq580_BIOID55485    -            222   3.4e-26   90.9  15.3   1   1   3.7e-29   5.7e-26   90.1   7.3     2    98    84   180    83   181 0.95 4Fe-4S dicluster domain
Fer4_7               PF12838.2     52 seq580_BIOID55485    -            222   1.4e-14   54.1  27.6   1   2   1.1e-09   1.7e-06   28.1   7.5     1    52    45   108    45   108 0.66 4Fe-4S dicluster domain
Fer4_7               PF12838.2     52 seq580_BIOID55485    -            222   1.4e-14   54.1  27.6   2   2     2e-10   3.1e-07   30.5   6.3     1    52   123   175   123   175 0.87 4Fe-4S dicluster domain
Fer4_9               PF13187.1     55 seq580_BIOID55485    -            222   5.6e-12   45.6  27.5   1   1   3.2e-10   4.8e-07   29.8   6.7     2    54   124   175   123   176 0.96 4Fe-4S dicluster domain
Fer4                 PF00037.22    24 seq580_BIOID55485    -            222   2.8e-10   39.2  35.7   1   1   8.9e-08   0.00014   21.2   1.4     3    22   119   138   117   140 0.86 4Fe-4S binding domain
Fer4_10              PF13237.1     52 seq580_BIOID55485    -            222   2.9e-09   36.4  29.6   1   1   4.2e-09   6.4e-06   25.7   6.4     2    52   117   172   116   172 0.88 4Fe-4S dicluster domain
Fer4_4               PF12800.2     17 seq580_BIOID55485    -            222   2.6e-05   24.0  36.5   1   3   0.00016      0.24   11.7   2.0     2    15    44    57    43    65 0.92 4Fe-4S binding domain
Fer4_4               PF12800.2     17 seq580_BIOID55485    -            222   2.6e-05   24.0  36.5   2   3   0.00049      0.75   10.1   2.9     2    17    90   107    89   107 0.88 4Fe-4S binding domain
Fer4_4               PF12800.2     17 seq580_BIOID55485    -            222   2.6e-05   24.0  36.5   3   3   1.3e-05      0.02   15.0   2.4     3    17   123   137   120   137 0.90 4Fe-4S binding domain
ADH_N                PF08240.7    109 seq582_BIOID55485    -            343   3.4e-26   91.0   3.4   1   1   5.7e-30   3.9e-26   90.8   1.5     3   108    29   139    27   140 0.94 Alcohol dehydrogenase GroES-like domain
ADH_zinc_N           PF00107.21   130 seq582_BIOID55485    -            343   1.4e-25   89.1   0.0   1   1   3.6e-29   2.5e-25   88.4   0.0     1   129   180   304   180   305 0.97 Zinc-binding dehydrogenase
ThiS                 PF02597.15    78 seq584_BIOID55485    -             66   7.2e-17   61.4   0.1   1   1   5.7e-21   7.8e-17   61.3   0.1     1    78     3    66     3    66 0.98 ThiS family
cNMP_binding         PF00027.24    91 seq586_BIOID55485    -            210   8.9e-24   83.0   0.0   1   1     4e-27   1.4e-23   82.4   0.0     3    90    23   111    21   112 0.97 Cyclic nucleotide-binding domain
Crp                  PF00325.15    32 seq586_BIOID55485    -            210   2.1e-15   55.7   0.4   1   1   1.1e-18   3.9e-15   54.8   0.3     1    32   166   197   166   197 0.98 Bacterial regulatory proteins, crp family
HTH_Crp_2            PF13545.1     76 seq586_BIOID55485    -            210   2.2e-11   43.2   0.1   1   1   1.5e-14     5e-11   42.1   0.1     1    67   142   206   142   207 0.94 Crp-like helix-turn-helix domain
HTH_Tnp_1            PF01527.15    76 seq588_BIOID55485    -            122   1.2e-15   57.0   0.2   1   1   1.1e-19   1.5e-15   56.7   0.1     2    75     3    75     2    76 0.95 Transposase
AMP-binding          PF00501.23   418 seq589_BIOID55485    -           3208   5.1e-93  311.5   0.4   1   1     1e-95   1.2e-92  310.4   0.3     1   418   526   916   526   916 0.97 AMP-binding enzyme
ketoacyl-synt        PF00109.21   255 seq589_BIOID55485    -           3208   1.9e-59  201.1   0.2   1   1   3.3e-62   3.8e-59  200.1   0.1     2   255  1087  1334  1086  1334 0.92 Beta-ketoacyl synthase, N-terminal domain
Acyl_transf_1        PF00698.16   318 seq589_BIOID55485    -           3208   1.1e-52  179.1   0.1   1   1   1.9e-55   2.2e-52  178.2   0.1     2   277  1606  1882  1605  1922 0.91 Acyl transferase domain
Condensation         PF00668.15   301 seq589_BIOID55485    -           3208   1.6e-52  178.1   0.1   1   1   1.9e-54   2.2e-51  174.4   0.0     3   299    19   338    17   340 0.88 Condensation domain
Ketoacyl-synt_C      PF02801.17   119 seq589_BIOID55485    -           3208     4e-39  133.0   2.2   1   1   1.2e-41   1.4e-38  131.3   0.0     1   118  1342  1458  1342  1459 0.98 Beta-ketoacyl synthase, C-terminal domain
PP-binding           PF00550.20    67 seq589_BIOID55485    -           3208   1.1e-25   89.5   0.3   1   2   3.2e-16   3.6e-13   49.4   0.0     2    67  1004  1067  1003  1067 0.95 Phosphopantetheine attachment site
PP-binding           PF00550.20    67 seq589_BIOID55485    -           3208   1.1e-25   89.5   0.3   2   2   4.1e-12   4.7e-09   36.2   0.0     2    66  3102  3163  3101  3164 0.94 Phosphopantetheine attachment site
KR                   PF08659.5    181 seq589_BIOID55485    -           3208   3.1e-24   85.5   3.7   1   1   7.6e-27   8.7e-24   84.0   2.6     4   180  2196  2368  2193  2369 0.87 KR domain
adh_short            PF00106.20   167 seq589_BIOID55485    -           3208   2.5e-23   82.6   4.5   1   1   2.2e-26   2.5e-23   82.6   3.1     4   166  2196  2354  2193  2355 0.89 short chain dehydrogenase
ADH_zinc_N           PF00107.21   130 seq589_BIOID55485    -           3208   1.3e-19   69.8   0.1   1   1   2.9e-22   3.3e-19   68.6   0.0     1   127  2831  2957  2831  2960 0.85 Zinc-binding dehydrogenase
ADH_zinc_N_2         PF13602.1    127 seq589_BIOID55485    -           3208   5.7e-13   49.7   0.2   1   1     3e-15   3.4e-12   47.2   0.0     1   127  2863  2998  2863  2998 0.82 Zinc-binding dehydrogenase
ADH_N                PF08240.7    109 seq589_BIOID55485    -           3208   6.9e-09   35.3   0.0   1   1   1.4e-11   1.6e-08   34.1   0.0     2    83  2708  2794  2707  2819 0.77 Alcohol dehydrogenase GroES-like domain
Potass_KdpF          PF09604.5     25 seq590_BIOID55485    -             67   1.4e-05   24.6   8.1   1   1     1e-09   1.4e-05   24.6   5.6     2    25    44    67    43    67 0.96 F subunit of K+-transporting ATPase (Potass_KdpF)
ThiG                 PF05690.9    247 seq591_BIOID55485    -            256  1.9e-109  364.3   1.3   1   1  1.6e-113  2.1e-109  364.2   0.9     2   247     4   247     3   247 0.99 Thiazole biosynthesis protein ThiG
Phage_integrase      PF00589.17   173 seq595_BIOID55485    -            187   2.9e-44  150.6   0.1   1   1   2.3e-48   3.2e-44  150.5   0.0     1   172     4   176     4   177 0.98 Phage integrase family
IGPD                 PF00475.13   145 seq596_BIOID55485    -            355   1.2e-64  216.3   0.3   1   1   6.7e-68   2.3e-64  215.5   0.2     1   145   196   338   196   338 0.99 Imidazoleglycerol-phosphate dehydratase
HAD_2                PF13419.1    176 seq596_BIOID55485    -            355   5.7e-07   29.8   0.0   1   1   4.1e-09   1.4e-05   25.3   0.0    76   173    30   145    20   148 0.80 Haloacid dehalogenase-like hydrolase
PNK3P                PF08645.6    158 seq596_BIOID55485    -            355   1.4e-06   27.7   0.0   1   1   7.4e-10   2.5e-06   26.9   0.0     5   129     8   134     4   183 0.77 Polynucleotide kinase 3 phosphatase
Hydrolase_like       PF13242.1     75 seq596_BIOID55485    -            355   1.8e-06   27.4   0.0   1   1   1.1e-09   3.8e-06   26.4   0.0     1    44   102   144   102   149 0.90 HAD-hyrolase-like
KdpA                 PF03814.10   552 seq598_BIOID55485    -            557  3.3e-243  807.5  30.1   1   1  2.8e-247  3.8e-243  807.3  20.8     1   552     9   557     9   557 0.99 Potassium-transporting ATPase A subunit
Pyr_redox_2          PF07992.9    200 seq603_BIOID55485    -            377   1.2e-26   93.7   0.0   1   1     2e-29     3e-26   92.4   0.0     2   198     5   277     4   279 0.90 Pyridine nucleotide-disulphide oxidoreductase
Pyr_redox            PF00070.22    80 seq603_BIOID55485    -            377   4.6e-18   65.2   0.0   1   1   8.3e-20   1.3e-16   60.6   0.0     1    75   143   216   143   223 0.95 Pyridine nucleotide-disulphide oxidoreductase
Pyr_redox_3          PF13738.1    203 seq603_BIOID55485    -            377   2.7e-10   40.5   0.0   1   1   6.1e-10   9.3e-07   28.9   0.0    66   199    38   173     8   177 0.75 Pyridine nucleotide-disulphide oxidoreductase
K_oxygenase          PF13434.1    341 seq603_BIOID55485    -            377   1.5e-09   37.0   0.1   1   1   2.4e-09   3.6e-06   26.0   0.0   139   217    91   168    64   187 0.84 L-lysine 6-monooxygenase (NADPH-requiring)
HTH_38               PF13936.1     44 seq604_BIOID55485    -            383   5.6e-23   80.1   2.1   1   1   5.6e-21   1.9e-17   62.4   0.9     4    44    58    98    55    98 0.97 Helix-turn-helix domain
rve                  PF00665.21   120 seq604_BIOID55485    -            383     1e-16   61.0   0.0   1   1   6.5e-20   2.2e-16   59.9   0.0     3   120   228   337   226   337 0.94 Integrase core domain
Ni_hydr_CYTB         PF01292.15   182 seq605_BIOID55485    -            261   2.1e-28   98.8  10.5   1   1   3.1e-32   2.1e-28   98.8   7.3     2   182    69   257    68   257 0.90 Prokaryotic cytochrome b561
Cytochrom_B_N        PF00033.14   188 seq605_BIOID55485    -            261     1e-27   96.6  12.6   1   1   1.5e-31     1e-27   96.6   8.7     2   188    67   257    66   257 0.89 Cytochrome b(N-terminal)/b6/petB
FUSC-like            PF12805.2    284 seq611_BIOID55485    -            696   9.1e-72  241.2   2.7   1   1     2e-75   9.1e-72  241.2   1.9     2   280    63   335    62   340 0.95 FUSC-like inner membrane protein yccS
FUSC_2               PF13515.1    128 seq611_BIOID55485    -            696   2.5e-19   69.3  10.9   1   1   5.4e-23   2.5e-19   69.3   7.5     2   126   377   498   375   500 0.90 Fusaric acid resistance protein-like
ALMT                 PF11744.3    406 seq611_BIOID55485    -            696     2e-05   23.3   1.8   1   1   1.9e-08   8.5e-05   21.2   1.0    41   193   389   528   373   594 0.82 Aluminium activated malate transporter
FabA                 PF07977.8    138 seq614_BIOID55485    -            154   1.7e-07   30.7   0.0   1   1   5.1e-11   6.9e-07   28.7   0.0     1   118    11   117    11   132 0.83 FabA-like domain
OprD                 PF03573.8    391 seq616_BIOID55485    -            421   1.1e-06   27.5   0.9   1   1   2.5e-10   3.4e-06   25.9   0.6    18   370    42   394    26   418 0.69 outer membrane porin, OprD family
BATS                 PF06968.8     92 seq618_BIOID55485    -            377   1.5e-21   75.8   0.0   1   1     1e-24   6.9e-21   73.7   0.0     1    92   256   361   256   361 0.98 Biotin and Thiamin Synthesis associated domain
Radical_SAM          PF04055.16   166 seq618_BIOID55485    -            377   1.4e-08   34.9   0.0   1   1   3.4e-12   2.3e-08   34.2   0.0     4   151    82   227    79   237 0.85 Radical SAM superfamily
adh_short            PF00106.20   167 seq619_BIOID55485    -            254   3.1e-34  118.2   0.3   1   1   1.5e-37   6.9e-34  117.0   0.1     2   166    11   176    10   177 0.94 short chain dehydrogenase
adh_short_C2         PF13561.1    243 seq619_BIOID55485    -            254   1.2e-27   97.2   0.0   1   1   2.9e-31   1.3e-27   97.0   0.0     5   242    18   250    15   251 0.97 Enoyl-(Acyl carrier protein) reductase
KR                   PF08659.5    181 seq619_BIOID55485    -            254   3.5e-12   46.2   0.1   1   1   1.3e-15   5.8e-12   45.5   0.1     3   154    12   163    11   177 0.89 KR domain
Phage_AlpA           PF05930.7     51 seq621_BIOID55485    -             68   6.1e-20   70.5   0.1   1   1   1.1e-23   7.2e-20   70.3   0.1     1    51    10    59    10    59 0.98 Prophage CP4-57 regulatory protein (AlpA)
HTH_17               PF12728.2     51 seq621_BIOID55485    -             68   2.3e-07   30.8   0.1   1   1     4e-11   2.7e-07   30.6   0.1     9    50    20    62    16    63 0.90 Helix-turn-helix domain
Radical_SAM          PF04055.16   166 seq622_BIOID55485    -            342   5.2e-09   36.3   0.0   1   1   3.4e-12   1.6e-08   34.8   0.0     5   157   118   263   115   270 0.74 Radical SAM superfamily
Fer4_14              PF13394.1    117 seq622_BIOID55485    -            342   2.5e-06   27.4   0.0   1   1   1.6e-09   7.5e-06   25.8   0.0     6    86   118   195   114   222 0.68 4Fe-4S single cluster domain
Fer4_12              PF13353.1    139 seq622_BIOID55485    -            342   1.5e-05   25.0   0.0   1   1   9.7e-09   4.4e-05   23.4   0.0     8    68   112   172   104   191 0.72 4Fe-4S single cluster domain
GerE                 PF00196.14    58 seq623_BIOID55485    -            264   4.6e-09   35.3   0.1   1   1   8.1e-13   1.1e-08   34.1   0.0     4    49   135   180   133   185 0.95 Bacterial regulatory proteins, luxR family
adh_short            PF00106.20   167 seq626_BIOID55485    -            243   4.2e-35  120.9   2.2   1   1   1.2e-38   5.4e-35  120.6   1.5     2   166     4   171     3   172 0.97 short chain dehydrogenase
adh_short_C2         PF13561.1    243 seq626_BIOID55485    -            243   3.2e-25   89.2   0.7   1   1   8.5e-29   3.9e-25   88.9   0.5     5   242    11   242     9   243 0.91 Enoyl-(Acyl carrier protein) reductase
KR                   PF08659.5    181 seq626_BIOID55485    -            243   3.1e-20   72.4   0.4   1   1   1.1e-23   4.9e-20   71.8   0.3     3   154     5   158     4   188 0.90 KR domain
EamA                 PF00892.15   126 seq627_BIOID55485    -            293   7.8e-14   51.6  36.6   1   2   9.3e-12   1.3e-07   31.6   8.0     1   125    15   137    15   138 0.91 EamA-like transporter family
EamA                 PF00892.15   126 seq627_BIOID55485    -            293   7.8e-14   51.6  36.6   2   2   4.4e-10     6e-06   26.2  11.8     1   123   167   285   167   288 0.82 EamA-like transporter family
GATase               PF00117.23   192 seq630_BIOID55485    -            196   1.2e-27   96.5   0.0   1   1   3.9e-31   1.3e-27   96.3   0.0     1   189     4   194     4   196 0.81 Glutamine amidotransferase class-I
GATase_3             PF07685.9    158 seq630_BIOID55485    -            196   9.6e-06   25.1   0.0   1   1   4.3e-09   1.5e-05   24.5   0.0     8    79    39   100    32   106 0.87 CobB/CobQ-like glutamine amidotransferase domain
Cytochrom_C_asm      PF01578.15   214 seq633_BIOID55485    -            288   5.7e-45  153.3  17.3   1   1   4.2e-49   5.7e-45  153.3  12.0     5   212    62   286    58   288 0.97 Cytochrome C assembly protein
DUF2554              PF10829.3     76 seq636_BIOID55485    -             56   1.4e-35  121.1   3.2   1   1   1.1e-39   1.5e-35  121.0   2.2    21    76     1    56     1    56 0.98 Protein of unknown function (DUF2554)
rve                  PF00665.21   120 seq639_BIOID55485    -            272   4.8e-25   87.8   0.0   1   1   2.3e-28     8e-25   87.1   0.0     2   119   106   221   105   222 0.97 Integrase core domain
rve_3                PF13683.1     67 seq639_BIOID55485    -            272   1.4e-17   62.8   0.2   1   1   9.7e-21   3.3e-17   61.6   0.2     2    67   194   260   193   260 0.98 Integrase core domain
rve_2                PF13333.1     52 seq639_BIOID55485    -            272     1e-12   47.7   0.7   1   1   6.5e-16   2.2e-12   46.7   0.5     1    51   212   267   212   267 0.93 Integrase core domain
HTH_21               PF13276.1     60 seq639_BIOID55485    -            272   1.5e-09   37.5   5.4   1   1   1.2e-12   3.9e-09   36.2   3.8     3    59    27    82    23    83 0.89 HTH-like domain
Sigma70_r4_2         PF08281.7     54 seq640_BIOID55485    -            173   2.5e-15   55.5   0.4   1   1   1.5e-18   5.1e-15   54.5   0.0     2    54   112   164   111   164 0.97 Sigma-70, region 4
Sigma70_r2           PF04542.9     71 seq640_BIOID55485    -            173   8.4e-12   44.4   0.2   1   1   3.6e-15   1.2e-11   43.9   0.1     1    69    16    81    16    83 0.90 Sigma-70 region 2
Sigma70_r4           PF04545.11    50 seq640_BIOID55485    -            173   7.6e-08   31.4   0.0   1   1   4.6e-11   1.6e-07   30.4   0.0     2    47   118   163   117   164 0.95 Sigma-70, region 4
Sigma70_ECF          PF07638.6    185 seq640_BIOID55485    -            173     4e-05   23.2   0.1   1   1   2.7e-08   9.1e-05   22.0   0.1    53   172    42   157    11   164 0.76 ECF sigma factor
GntP_permease        PF02447.11   441 seq642_BIOID55485    -            439  3.2e-183  609.1  48.3   1   1  8.2e-187  3.7e-183  608.8  33.5     1   440     1   436     1   437 0.99 GntP family permease
CitMHS               PF03600.11   349 seq642_BIOID55485    -            439   2.2e-11   42.8  38.3   1   1   4.9e-15   2.2e-11   42.8  26.6     5   344     8   382     3   387 0.77 Citrate transporter
DctM                 PF06808.7    416 seq642_BIOID55485    -            439     4e-06   25.5  18.3   1   1   8.7e-10     4e-06   25.5  12.7   200   357   198   379   153   393 0.71 DctM-like transporters
Transaldolase        PF00923.14   287 seq645_BIOID55485    -            220   1.8e-47  161.7   0.1   1   1   2.8e-51   3.8e-47  160.6   0.1     1   244     3   206     3   218 0.94 Transaldolase
His_biosynth         PF00977.16   228 seq647_BIOID55485    -            245   1.5e-75  253.2   0.2   1   1   6.3e-79   1.7e-75  253.0   0.1     1   228     1   234     1   234 0.98 Histidine biosynthesis protein
Trp_syntA            PF00290.15   259 seq647_BIOID55485    -            245   1.1e-06   27.1   0.5   1   1     1e-08   2.7e-05   22.6   0.0   174   232    51   108    33   118 0.88 Tryptophan synthase alpha chain
ketoacyl-synt        PF00109.21   255 seq651_BIOID55485    -            409     6e-40  137.2   0.5   1   1   1.9e-43   8.5e-40  136.7   0.3     2   255     3   247     2   247 0.85 Beta-ketoacyl synthase, N-terminal domain
Ketoacyl-synt_C      PF02801.17   119 seq651_BIOID55485    -            409   1.7e-29  101.9   0.0   1   1   8.4e-33   3.8e-29  100.8   0.0     1   118   255   364   255   365 0.95 Beta-ketoacyl synthase, C-terminal domain
Hydrolase            PF00702.21   204 seq652_BIOID55485    -            682   1.2e-36  127.0   4.7   1   1   3.6e-40   1.2e-36  127.0   3.3     1   204   301   530   301   530 0.81 haloacid dehalogenase-like hydrolase
E1-E2_ATPase         PF00122.15   230 seq652_BIOID55485    -            682   1.4e-34  119.0   0.2   1   1   4.1e-38   1.4e-34  119.0   0.1     3   230    73   297    71   297 0.93 E1-E2 ATPase
HAD                  PF12710.2    191 seq652_BIOID55485    -            682   2.5e-14   53.7   0.0   1   1   1.5e-17   5.1e-14   52.7   0.0     2   190   305   526   304   527 0.67 haloacid dehalogenase-like hydrolase
Hydrolase_3          PF08282.7    254 seq652_BIOID55485    -            682   2.2e-05   24.0   1.2   1   1   4.3e-08   0.00015   21.3   0.3   193   241   501   549   497   556 0.89 haloacid dehalogenase-like hydrolase
FecR                 PF04773.8     98 seq654_BIOID55485    -            317   2.7e-17   62.6   0.8   1   1   3.1e-21   4.3e-17   62.0   0.6     2    98   110   203   109   203 0.90 FecR protein
DUF21                PF01595.15   183 seq656_BIOID55485    -            420   2.7e-55  186.4   4.9   1   1   8.2e-59   3.7e-55  185.9   3.4     3   175     2   175     1   180 0.98 Domain of unknown function DUF21
CorC_HlyC            PF03471.12    81 seq656_BIOID55485    -            420   2.9e-20   71.7   0.2   1   1     2e-23   9.2e-20   70.1   0.1     2    79   335   410   334   412 0.95 Transporter associated domain
CBS                  PF00571.23    57 seq656_BIOID55485    -            420   9.5e-06   25.0   0.2   1   1   8.6e-08   0.00039   19.9   0.0     8    56   270   318   249   319 0.87 CBS domain
MFS_1                PF07690.11   354 seq660_BIOID55485    -            462   4.6e-10   38.6  69.3   1   1   3.4e-14   4.6e-10   38.6  48.1     2   354    43   419    36   419 0.69 Major Facilitator Superfamily
Fe-ADH               PF00465.14   366 seq662_BIOID55485    -            380   9.1e-64  215.2   5.9   1   1   1.6e-67   1.1e-63  214.9   4.1     1   366    21   361    21   361 0.92 Iron-containing alcohol dehydrogenase
Fe-ADH_2             PF13685.1    250 seq662_BIOID55485    -            380   1.5e-33  116.0   0.1   1   1   2.8e-37   1.9e-33  115.6   0.0     3   250    27   289    25   289 0.82 Iron-containing alcohol dehydrogenase
His_biosynth         PF00977.16   228 seq666_BIOID55485    -            258   1.1e-78  263.5   0.6   1   1   3.6e-82   1.2e-78  263.3   0.4     1   227     5   239     5   240 0.96 Histidine biosynthesis protein
IclR                 PF01614.13   129 seq667_BIOID55485    -            284   1.6e-21   76.2   0.5   1   1   6.7e-25   4.5e-21   74.7   0.0     5   128   157   272   153   273 0.94 Bacterial transcriptional regulator
HTH_IclR             PF09339.5     52 seq667_BIOID55485    -            284   7.7e-11   41.2   3.3   1   1   2.3e-14   1.6e-10   40.3   0.1     1    51    42    90    42    91 0.96 IclR helix-turn-helix domain
DUF1205              PF06722.7     97 seq668_BIOID55485    -            387     2e-29  101.5   0.1   1   1   7.8e-33   5.3e-29  100.1   0.0     1    97   181   276   181   276 0.96 Protein of unknown function (DUF1205)
UDPGT                PF00201.13   500 seq668_BIOID55485    -            387   8.3e-07   27.7   0.0   1   1   1.9e-10   1.3e-06   27.1   0.0   281   396   227   344   215   359 0.78 UDP-glucoronosyl and UDP-glucosyl transferase
Autotransporter      PF03797.14   265 seq670_BIOID55485    -            770   7.5e-48  163.0  19.6   1   1   5.5e-52   7.5e-48  163.0  13.6     2   263   506   754   505   756 0.96 Autotransporter beta-domain
DeoRC                PF00455.17   162 seq673_BIOID55485    -            260   4.1e-30  104.4   0.0   1   1   8.2e-34   5.6e-30  103.9   0.0    10   161    84   235    76   236 0.98 DeoR C terminal sensor domain
HTH_DeoR             PF08220.7     57 seq673_BIOID55485    -            260   6.1e-09   35.1   0.4   1   1   1.8e-12   1.2e-08   34.2   0.3     1    45     8    52     8    62 0.87 DeoR-like helix-turn-helix domain
Peripla_BP_3         PF13377.1    160 seq675_BIOID55485    -            332   6.5e-24   84.6   0.0   1   1   4.2e-27   1.4e-23   83.5   0.0     9   156   181   328   172   332 0.83 Periplasmic binding protein-like domain
Peripla_BP_1         PF00532.16   279 seq675_BIOID55485    -            332   8.6e-21   74.2   0.0   1   1   3.3e-24   1.1e-20   73.8   0.0     3   267    65   317    63   324 0.86 Periplasmic binding proteins and sugar binding domain of LacI family
LacI                 PF00356.16    46 seq675_BIOID55485    -            332   2.3e-19   68.6   0.1   1   1   1.2e-22   4.1e-19   67.8   0.1     1    46     7    52     7    52 0.98 Bacterial regulatory proteins, lacI family
Peripla_BP_4         PF13407.1    258 seq675_BIOID55485    -            332   4.4e-15   55.6   0.0   1   1   2.1e-18   7.2e-15   54.9   0.0     2   256    67   312    66   314 0.88 Periplasmic binding protein domain
TonB_dep_Rec         PF00593.19   276 seq679_BIOID55485    -            774   2.9e-22   79.8  18.4   1   1   6.3e-26   2.9e-22   79.8  12.7     2   274   526   771   525   773 0.89 TonB dependent receptor
Plug                 PF07715.10   108 seq679_BIOID55485    -            774   9.6e-20   70.8   0.4   1   1   7.4e-23   3.4e-19   69.0   0.3     4   108   132   244   129   244 0.88 TonB-dependent Receptor Plug Domain
STN                  PF07660.9     52 seq679_BIOID55485    -            774   3.4e-10   39.1   0.0   1   1   2.3e-13     1e-09   37.6   0.0     2    52    57   107    56   107 0.95 Secretin and TonB N terminus short domain
HTH_Tnp_1            PF01527.15    76 seq682_BIOID55485    -            153   1.6e-19   69.5   1.3   1   1   9.7e-10   3.3e-06   26.8   0.1     7    54     2    50     1    57 0.92 Transposase
HTH_28               PF13518.1     52 seq682_BIOID55485    -            153   5.7e-11   42.0   9.2   1   1   1.2e-08     4e-05   23.3   1.1     1    48     6    57     6    60 0.87 Helix-turn-helix domain
PRA-CH               PF01502.13    75 seq684_BIOID55485    -            203   2.5e-33  113.4   0.0   1   1   7.2e-37   4.9e-33  112.4   0.0     1    74    33   106    33   107 0.99 Phosphoribosyl-AMP cyclohydrolase
PRA-PH               PF01503.12    83 seq684_BIOID55485    -            203   1.6e-13   50.6   0.5   1   1   3.2e-17   2.2e-13   50.1   0.4     2    82   116   201   115   202 0.96 Phosphoribosyl-ATP pyrophosphohydrolase
Epimerase            PF01370.16   236 seq686_BIOID55485    -            310   9.4e-50  169.1   0.0   1   1   4.3e-53   1.2e-49  168.8   0.0     1   236     2   236     2   236 0.92 NAD dependent epimerase/dehydratase family
3Beta_HSD            PF01073.14   280 seq686_BIOID55485    -            310   3.8e-12   45.3   0.0   1   1   1.9e-15   5.3e-12   44.9   0.0     1   223     3   219     3   224 0.79 3-beta hydroxysteroid dehydrogenase/isomerase family
RmlD_sub_bind        PF04321.12   287 seq686_BIOID55485    -            310   3.9e-10   38.9   0.0   1   1     3e-13   8.3e-10   37.9   0.0     3   155     2   174     1   269 0.80 RmlD substrate binding domain
NAD_binding_4        PF07993.7    249 seq686_BIOID55485    -            310   1.8e-07   30.2   0.0   1   1   3.6e-08   9.9e-05   21.2   0.0    86   210    67   184    47   220 0.84 Male sterility protein
GGDEF                PF00990.16   161 seq687_BIOID55485    -            430   1.2e-45  154.8   0.0   1   1   4.6e-49   2.1e-45  154.0   0.0     1   161   273   426   273   426 0.96 GGDEF domain
PAS_4                PF08448.5    110 seq687_BIOID55485    -            430   6.8e-09   35.6   0.0   1   1   6.9e-12   3.2e-08   33.4   0.0     6   110   162   264   156   264 0.89 PAS fold
PAS_8                PF13188.1     64 seq687_BIOID55485    -            430   6.2e-07   28.9   0.0   1   2   6.3e-05      0.29   10.9   0.0     5    34    27    58    24    98 0.75 PAS domain
PAS_8                PF13188.1     64 seq687_BIOID55485    -            430   6.2e-07   28.9   0.0   2   2   3.7e-06     0.017   14.8   0.0     9    37   157   191   150   217 0.74 PAS domain
DGOK                 PF05035.7    287 seq689_BIOID55485    -            334   5.7e-87  290.9   0.0   1   1   4.8e-91   6.6e-87  290.7   0.0     1   287    11   318    11   318 0.94 2-keto-3-deoxy-galactonokinase
Molybdopterin        PF00384.17   432 seq693_BIOID55485    -           1275  2.5e-167  556.9   0.0   1   1  4.5e-171  3.1e-167  556.6   0.0     1   432   137   861   137   861 0.99 Molybdopterin oxidoreductase
Molydop_binding      PF01568.16   109 seq693_BIOID55485    -           1275   6.5e-21   74.0   0.1   1   1     2e-24   1.4e-20   73.0   0.0     1   105  1115  1230  1115  1234 0.93 Molydopterin dinucleotide binding domain
HTH_21               PF13276.1     60 seq695_BIOID55485    -            179   4.7e-14   52.0   4.2   1   1   3.5e-18   4.7e-14   52.0   2.9    10    60   107   156    98   158 0.87 HTH-like domain
DUF1287              PF06940.6    164 seq696_BIOID55485    -            205   5.1e-77  256.7   0.0   1   1   4.5e-81   6.1e-77  256.5   0.0     1   164    39   202    39   202 0.99 Domain of unknown function (DUF1287)
ABC_membrane         PF00664.18   275 seq698_BIOID55485    -           1261     3e-51  174.3  15.5   1   2   2.2e-24   2.3e-21   76.3   2.4    11   274    73   338    69   339 0.90 ABC transporter transmembrane region
ABC_membrane         PF00664.18   275 seq698_BIOID55485    -           1261     3e-51  174.3  15.5   2   2   9.1e-33   9.6e-30  103.8   2.9     7   275   693   961   687   961 0.86 ABC transporter transmembrane region
ABC_tran             PF00005.22   118 seq698_BIOID55485    -           1261   3.3e-47  159.6   0.1   1   2   1.6e-27   1.6e-24   86.3   0.0     1   118   424   553   424   553 0.98 ABC transporter
ABC_tran             PF00005.22   118 seq698_BIOID55485    -           1261   3.3e-47  159.6   0.1   2   2   1.4e-22   1.5e-19   70.4   0.0     1   118  1046  1171  1046  1171 0.95 ABC transporter
KdpC                 PF02669.10   188 seq700_BIOID55485    -            190  3.1e-101  336.7   0.2   1   1  2.5e-105  3.4e-101  336.5   0.1     1   188     1   188     1   188 0.99 K+-transporting ATPase, c chain
DUF853               PF05872.7    504 seq704_BIOID55485    -            500  1.3e-249  828.6   0.2   1   1  8.4e-253  1.4e-249  828.4   0.1     4   504     6   500     3   500 0.98 Bacterial protein of unknown function (DUF853)
AAA_10               PF12846.2    328 seq704_BIOID55485    -            500   2.5e-19   69.6   0.0   1   1   5.8e-14     1e-10   41.3   0.0   245   307   255   319   223   339 0.79 AAA-like domain
TrwB_AAD_bind        PF10412.4    386 seq704_BIOID55485    -            500   7.6e-08   31.2   0.2   1   1   2.8e-08   4.8e-05   22.0   0.0    14    56    22    64    14    84 0.92 Type IV secretion-system coupling protein DNA-binding domain
FtsK_SpoIIIE         PF01580.13   205 seq704_BIOID55485    -            500   5.2e-07   29.2   0.0   1   1   2.1e-09   3.5e-06   26.5   0.0    35    84    18    64     8    75 0.85 FtsK/SpoIIIE family
DUF87                PF01935.12   229 seq704_BIOID55485    -            500     4e-06   26.7   0.0   1   1   4.2e-09   7.2e-06   25.8   0.0    20    69    20    73    12   227 0.74 Domain of unknown function DUF87
GD_AH_C              PF04295.8    397 seq706_BIOID55485    -            113   1.9e-29  102.4   0.1   1   1   1.5e-33   2.1e-29  102.2   0.1     2   100    10   112     9   113 0.96 D-galactarate dehydratase / Altronate hydrolase, C terminus
HTH_18               PF12833.2     81 seq707_BIOID55485    -            107   2.8e-24   84.9   0.9   1   1   4.9e-28   3.3e-24   84.6   0.7     1    81    27   106    27   106 0.97 Helix-turn-helix domain
HTH_AraC             PF00165.18    42 seq707_BIOID55485    -            107   6.1e-17   60.7   0.1   1   1   4.2e-16   2.9e-12   45.8   0.0     2    42    67   105    66   105 0.95 Bacterial regulatory helix-turn-helix proteins, AraC family
NAD_kinase           PF01513.16   285 seq708_BIOID55485    -            292   4.4e-73  245.4   0.0   1   1   3.7e-77     5e-73  245.2   0.0     2   284     8   271     7   272 0.98 ATP-NAD kinase
BenE                 PF03594.8    378 seq709_BIOID55485    -            390  4.7e-156  518.9  47.9   1   1  3.9e-160  5.4e-156  518.7  33.2     3   378     6   381     4   381 0.99 Benzoate membrane transport protein
Glyco_transf_9       PF01075.12   247 seq710_BIOID55485    -            348   2.3e-89  298.7   0.0   1   1     2e-93   2.8e-89  298.4   0.0     1   247    69   324    69   324 0.98 Glycosyltransferase family 9 (heptosyltransferase)
rve_2                PF13333.1     52 seq713_BIOID55485    -            140   1.1e-14   54.0   0.3   1   1   3.8e-18   1.7e-14   53.4   0.1     1    50    81   136    81   137 0.91 Integrase core domain
rve                  PF00665.21   120 seq713_BIOID55485    -            140   1.1e-11   44.7   0.0   1   1   3.6e-15   1.6e-11   44.2   0.0    30   119     1    90     1    91 0.98 Integrase core domain
rve_3                PF13683.1     67 seq713_BIOID55485    -            140   2.1e-10   39.8   0.0   1   1   8.3e-14   3.8e-10   39.0   0.0     6    67    67   130    62   130 0.92 Integrase core domain
Aldolase             PF01081.14   196 seq715_BIOID55485    -            209     5e-31  107.2   0.5   1   1   4.2e-35   5.7e-31  107.1   0.3     4   179     6   182     3   195 0.93 KDPG and KHG aldolase
KdpD                 PF02702.12   211 seq716_BIOID55485    -            894   5.2e-99  329.5   0.0   1   1  3.4e-102   7.8e-99  328.9   0.0     2   211    21   230    20   230 0.99 Osmosensitive K+ channel His kinase sensor domain
HATPase_c            PF02518.21   111 seq716_BIOID55485    -            894   1.1e-24   86.1   0.0   1   1   1.1e-27   2.5e-24   84.9   0.0     6   110   778   881   774   882 0.97 Histidine kinase-, DNA gyrase B-, and HSP90-like ATPase
DUF4118              PF13493.1    105 seq716_BIOID55485    -            894   6.4e-15   55.1  14.3   1   1   4.8e-18   1.1e-14   54.3   9.9     5   103   407   499   402   501 0.84 Domain of unknown function (DUF4118)
HisKA                PF00512.20    68 seq716_BIOID55485    -            894   2.6e-11   43.2   1.8   1   1   1.1e-14   2.6e-11   43.2   1.2     2    68   664   730   663   730 0.88 His Kinase A (phospho-acceptor) domain
GAF_3                PF13492.1    129 seq716_BIOID55485    -            894   7.6e-10   38.8   0.0   1   1   9.7e-13   2.2e-09   37.3   0.0    10   129   536   644   527   644 0.82 GAF domain
Usp                  PF00582.21   140 seq716_BIOID55485    -            894   1.6e-05   24.9   0.5   1   1   3.2e-08   7.3e-05   22.8   0.3     3   133   251   365   249   373 0.85 Universal stress protein family
Pertactin            PF03212.9    121 seq717_BIOID55485    -            418   1.4e-06   27.8   0.4   1   1   1.2e-09   1.6e-05   24.5   0.0     1    78   329   403   329   414 0.87 Pertactin
GD_AH_C              PF04295.8    397 seq721_BIOID55485    -             68   1.3e-26   93.0   0.3   1   1     1e-30   1.4e-26   92.9   0.2   159   225     1    67     1    68 0.97 D-galactarate dehydratase / Altronate hydrolase, C terminus
Sigma54_activat      PF00158.21   168 seq723_BIOID55485    -            528   3.5e-65  218.4   0.1   1   1   1.4e-68   4.8e-65  218.0   0.0     1   167   218   393   218   394 0.97 Sigma-54 interaction domain
PrpR_N               PF06506.6    175 seq723_BIOID55485    -            528   7.2e-58  194.7   0.2   1   1   3.2e-61   1.1e-57  194.1   0.1     2   171    29   197    28   202 0.98 Propionate catabolism activator
HTH_8                PF02954.14    42 seq723_BIOID55485    -            528     1e-10   40.8   0.1   1   1   2.4e-13   8.2e-10   37.9   0.0    11    40   498   527   498   528 0.98 Bacterial regulatory protein, Fis family
Mg_chelatase         PF01078.16   207 seq723_BIOID55485    -            528   3.6e-05   22.9   0.3   1   1   3.8e-08   0.00013   21.0   0.2     9   156   226   367   215   379 0.79 Magnesium chelatase, subunit ChlI
GD_AH_C              PF04295.8    397 seq725_BIOID55485    -            166   9.1e-59  198.9   0.4   1   1   7.2e-63   9.8e-59  198.8   0.3   236   396     3   165     1   166 0.97 D-galactarate dehydratase / Altronate hydrolase, C terminus
DUF4259              PF14078.1    128 seq727_BIOID55485    -            142   7.1e-06   26.4   0.4   1   1   6.6e-10     9e-06   26.1   0.3     1    77     2    85     2   136 0.72 Domain of unknown function (DUF4259)
Fumerase             PF05681.9    271 seq730_BIOID55485    -            548   2.2e-89  299.0   0.0   1   1   4.1e-93   2.8e-89  298.6   0.0     2   271    48   328    47   328 0.98 Fumarate hydratase (Fumerase)
Fumerase_C           PF05683.7    206 seq730_BIOID55485    -            548   1.8e-84  281.8   0.0   1   1   5.4e-88   3.7e-84  280.8   0.0     1   204   332   539   332   541 0.98 Fumarase C-terminus
AAA_23               PF13476.1    202 seq733_BIOID55485    -            553     1e-18   68.3   2.1   1   1   1.1e-20   7.3e-17   62.2   0.0     1   198     4   198     4   222 0.61 AAA domain
SMC_N                PF02463.14   220 seq733_BIOID55485    -            553   8.2e-19   67.5   0.0   1   1   2.4e-22   1.6e-18   66.5   0.0     1   217     1   511     1   514 0.94 RecF/RecN/SMC N terminal domain
TctC                 PF03401.9    274 seq734_BIOID55485    -            324   4.3e-62  209.4   0.0   1   1   3.7e-66     5e-62  209.1   0.0     1   273    52   321    52   322 0.98 Tripartite tricarboxylate transporter family receptor
GNVR                 PF13807.1     82 seq736_BIOID55485    -            222   2.2e-12   46.4   0.0   1   1   3.1e-16   4.3e-12   45.5   0.0     3    82   137   212   135   212 0.96 G-rich domain on putative tyrosine kinase
Glyco_transf_9       PF01075.12   247 seq737_BIOID55485    -            326   1.7e-84  282.7   0.1   1   1   1.7e-88   2.3e-84  282.3   0.1     1   234    75   304    75   315 0.97 Glycosyltransferase family 9 (heptosyltransferase)
Peripla_BP_2         PF01497.13   238 seq740_BIOID55485    -            300   2.3e-30  105.3   0.4   1   1   2.1e-34   2.9e-30  105.0   0.3     1   237    40   269    40   270 0.93 Periplasmic binding protein
AA_permease_2        PF13520.1    426 seq747_BIOID55485    -            438     7e-32  110.3  37.7   1   1   1.2e-35   8.4e-32  110.1  26.1     1   401    28   420    28   438 0.77 Amino acid permease
AA_permease          PF00324.16   479 seq747_BIOID55485    -            438   3.3e-11   42.1  34.0   1   1   6.4e-15   4.4e-11   41.6  23.6    11   443    42   434    30   438 0.71 Amino acid permease
TctB                 PF07331.6    142 seq754_BIOID55485    -            168   1.1e-24   86.5  14.4   1   1   9.4e-29   1.3e-24   86.3  10.0     3   142    21   162    19   162 0.98 Tripartite tricarboxylate transporter TctB family
HTH_18               PF12833.2     81 seq755_BIOID55485    -            271   2.8e-20   72.0   0.2   1   1   2.2e-23   7.7e-20   70.6   0.1     1    81   180   258   180   258 0.97 Helix-turn-helix domain
AraC_binding         PF02311.14   136 seq755_BIOID55485    -            271   1.2e-07   31.3   0.1   1   1   1.4e-10   4.8e-07   29.4   0.1    15    70    27    80    18   172 0.86 AraC-like ligand binding domain
Cupin_2              PF07883.6     71 seq755_BIOID55485    -            271   2.8e-06   26.5   0.0   1   1   1.6e-09   5.6e-06   25.6   0.0     8    67    25    83    21    87 0.92 Cupin domain
Tagatose_6_P_K       PF08013.6    424 seq756_BIOID55485    -            207   1.1e-41  142.5   0.0   1   1   2.2e-45   1.5e-41  142.1   0.0     1    97     1    97     1   105 0.97 Tagatose 6 phosphate kinase
SIS                  PF01380.17   131 seq756_BIOID55485    -            207   1.4e-05   24.5   0.0   1   1   3.8e-09   2.6e-05   23.7   0.0    44   129    91   181    74   183 0.82 SIS domain
MFS_1                PF07690.11   354 seq758_BIOID55485    -            393     2e-24   85.8  58.2   1   1   1.3e-26   1.8e-22   79.4  34.4     2   328    14   320    10   327 0.84 Major Facilitator Superfamily
FecCD                PF01032.13   311 seq760_BIOID55485    -            332   2.3e-86  289.3  30.0   1   1     4e-90   2.7e-86  289.0  20.8     2   311    18   330    17   330 0.95 FecCD transport family
ABC-3                PF00950.12   258 seq760_BIOID55485    -            332   2.4e-07   30.2  14.3   1   1     2e-10   1.4e-06   27.7  10.1    75   253   144   326    65   330 0.78 ABC 3 transport family
TctA                 PF01970.11   419 seq763_BIOID55485    -            496  2.1e-145  484.2  48.6   1   1  2.1e-149  2.8e-145  483.8  33.7     2   419    21   439    20   439 0.97 Tripartite tricarboxylate transporter TctA family
Lyase_1              PF00206.15   312 seq765_BIOID55485    -            467  1.6e-125  418.3   0.1   1   1  3.4e-129  2.3e-125  417.8   0.1     1   312    12   342    12   342 0.98 Lyase
FumaraseC_C          PF10415.4     55 seq765_BIOID55485    -            467   1.3e-26   92.2   0.7   1   1   5.5e-30   3.8e-26   90.8   0.1     1    54   408   461   408   462 0.98 Fumarase C C-terminus
F_bP_aldolase        PF01116.15   287 seq766_BIOID55485    -             88   3.6e-12   45.8   0.0   1   1   2.8e-16   3.8e-12   45.7   0.0     4    69     5    77     2    86 0.82 Fructose-bisphosphate aldolase class-II
LysE                 PF01810.13   191 seq768_BIOID55485    -            224   3.4e-50  169.8  12.7   1   1     3e-54   4.1e-50  169.6   8.8     2   191    29   220    28   220 0.98 LysE type translocator
SmpA_OmlA            PF04355.8     71 seq769_BIOID55485    -            113   5.7e-27   93.0   0.3   1   1   5.1e-31     7e-27   92.7   0.2     1    70    35   104    35   105 0.98 SmpA / OmlA family
F_bP_aldolase        PF01116.15   287 seq771_BIOID55485    -             31   8.1e-07   28.2   0.7   1   1   6.1e-11   8.3e-07   28.2   0.5    74   104     1    31     1    31 0.96 Fructose-bisphosphate aldolase class-II
Response_reg         PF00072.19   112 seq774_BIOID55485    -            225   1.1e-29  102.5   0.0   1   1   2.5e-33   1.7e-29  101.9   0.0     1   111     4   112     4   113 0.98 Response regulator receiver domain
Trans_reg_C          PF00486.23    77 seq774_BIOID55485    -            225     2e-22   78.7   0.0   1   1   6.4e-26   4.4e-22   77.6   0.0     2    77   148   223   146   223 0.97 Transcriptional regulatory protein, C terminal
Aminotran_1_2        PF00155.16   363 seq777_BIOID55485    -            387   3.4e-34  118.2   0.0   1   1   3.2e-38   4.3e-34  117.9   0.0    43   348    66   372    37   380 0.92 Aminotransferase class I and II
ABG_transport        PF03806.8    502 seq778_BIOID55485    -             63   7.2e-06   24.1   0.5   1   1   5.3e-10   7.2e-06   24.1   0.4   459   500    23    60    13    62 0.78 AbgT putative transporter family
FecCD                PF01032.13   311 seq779_BIOID55485    -            328   4.7e-94  314.5  27.2   1   1   4.3e-98   5.9e-94  314.2  18.9     2   311    23   326    18   326 0.98 FecCD transport family
Lum_binding          PF00677.12    85 seq781_BIOID55485    -            213   7.3e-62  205.1   0.9   1   2   3.9e-34   5.3e-30  103.0   0.1     1    85     3    87     3    87 0.99 Lumazine binding domain
Lum_binding          PF00677.12    85 seq781_BIOID55485    -            213   7.3e-62  205.1   0.9   2   2   1.5e-33     2e-29  101.1   0.1     1    85   100   185   100   185 0.99 Lumazine binding domain
Fer4_11              PF13247.1     99 seq783_BIOID55485    -            514   1.8e-40  136.7   4.7   1   1   5.1e-44   1.8e-40  136.7   3.2     2    98   175   271   174   272 0.98 4Fe-4S dicluster domain
DNA_binding_1        PF01035.15    85 seq784_BIOID55485    -            171   3.5e-32  109.8   0.0   1   1   7.3e-36     5e-32  109.3   0.0     1    82    87   168    87   171 0.98 6-O-methylguanine DNA methyltransferase, DNA binding domain
Methyltransf_1N      PF02870.10    77 seq784_BIOID55485    -            171   1.6e-20   73.3   0.0   1   1   3.2e-24   2.2e-20   72.9   0.0     2    76     4    83     3    84 0.97 6-O-methylguanine DNA methyltransferase, ribonuclease-like domain
ABC_tran             PF00005.22   118 seq786_BIOID55485    -            940   1.3e-25   89.9   0.0   1   1   2.1e-20   4.8e-17   62.3   0.0     1   118   647   861   647   861 0.95 ABC transporter
Esterase             PF00756.15   251 seq788_BIOID55485    -            409   6.2e-36  123.9   0.0   1   1   1.3e-39   8.7e-36  123.5   0.0     5   247   184   403   180   407 0.94 Putative esterase
DUF3327              PF11806.3    122 seq788_BIOID55485    -            409   5.3e-27   94.4   0.0   1   1     2e-30   1.4e-26   93.1   0.0     2   121    51   166    43   167 0.97 Domain of unknown function (DUF3327)
Pyr_redox_2          PF07992.9    200 seq790_BIOID55485    -            847     2e-36  125.6   0.0   1   1   3.9e-39   8.8e-36  123.5   0.0     1   198     5   285     5   287 0.95 Pyridine nucleotide-disulphide oxidoreductase
NIR_SIR              PF01077.17   157 seq790_BIOID55485    -            847   2.8e-27   94.8   0.1   1   1   3.5e-30     8e-27   93.4   0.0     2   150   632   770   631   776 0.94 Nitrite and sulphite reductase 4Fe-4S domain
Fer2_BFD             PF04324.10    55 seq790_BIOID55485    -            847   2.8e-21   75.1   4.8   1   1     7e-19   1.6e-15   56.7   2.0     2    53   423   472   422   474 0.93 BFD-like [2Fe-2S] binding domain
Pyr_redox            PF00070.22    80 seq790_BIOID55485    -            847   1.5e-15   57.2   0.7   1   1   6.4e-19   1.5e-15   57.2   0.5     2    72   148   219   147   229 0.91 Pyridine nucleotide-disulphide oxidoreductase
NIR_SIR_ferr         PF03460.12    69 seq790_BIOID55485    -            847   4.4e-12   45.3   0.0   1   1     4e-15   9.1e-12   44.3   0.0     3    68   560   622   558   623 0.95 Nitrite/Sulfite reductase ferredoxin-like half domain
Pyr_redox_3          PF13738.1    203 seq790_BIOID55485    -            847     2e-08   34.3   0.4   1   1   1.5e-09   3.5e-06   27.1   0.0    78   196    55   174    42   179 0.83 Pyridine nucleotide-disulphide oxidoreductase
Lyase_1              PF00206.15   312 seq793_BIOID55485    -            478  9.7e-118  392.7   0.0   1   1  1.7e-121  1.2e-117  392.5   0.0     1   312    13   345    13   345 0.99 Lyase
FumaraseC_C          PF10415.4     55 seq793_BIOID55485    -            478   4.4e-21   74.5   0.0   1   1   1.7e-24   1.2e-20   73.2   0.0     1    55   411   465   411   465 0.99 Fumarase C C-terminus
PfkB                 PF00294.19   301 seq796_BIOID55485    -            315   2.3e-53  181.1   0.0   1   1   1.9e-57   2.7e-53  180.9   0.0     1   299    18   302    18   304 0.93 pfkB family carbohydrate kinase
Peptidase_M17        PF00883.16   311 seq798_BIOID55485    -            503  5.1e-133  442.6   0.1   1   1  1.3e-136  8.6e-133  441.8   0.0     2   310   185   490   184   491 0.99 Cytosol aminopeptidase family, catalytic domain
Peptidase_M17_N      PF02789.12   125 seq798_BIOID55485    -            503   5.3e-31  106.8   0.0   1   1   2.2e-34   1.5e-30  105.4   0.0     1   125    19   147    19   147 0.96 Cytosol aminopeptidase family, N-terminal domain
cNMP_binding         PF00027.24    91 seq800_BIOID55485    -            264   5.3e-16   58.1   0.0   1   1     2e-19     9e-16   57.3   0.0     4    90    66   151    63   152 0.95 Cyclic nucleotide-binding domain
Crp                  PF00325.15    32 seq800_BIOID55485    -            264   3.7e-15   54.9   1.4   1   1   9.7e-19   4.4e-15   54.7   0.3     1    32   207   238   207   238 0.97 Bacterial regulatory proteins, crp family
HTH_Crp_2            PF13545.1     76 seq800_BIOID55485    -            264   5.5e-13   48.4   0.0   1   1   2.2e-16     1e-12   47.5   0.0     1    76   182   256   182   256 0.96 Crp-like helix-turn-helix domain
SmpB                 PF01668.13    68 seq801_BIOID55485    -            160   1.3e-29  101.6   0.0   1   1   1.5e-33   2.1e-29  100.9   0.0     2    67    13    78    12    80 0.96 SmpB protein
ABC_tran             PF00005.22   118 seq802_BIOID55485    -            255   7.7e-21   74.5   0.0   1   1   2.5e-24   1.1e-20   73.9   0.0     1   118    42   167    42   167 0.95 ABC transporter
AAA_29               PF13555.1     62 seq802_BIOID55485    -            255   6.8e-08   31.8   0.1   1   1   3.6e-11   1.6e-07   30.6   0.1    21    54    26    59    17    62 0.86 P-loop containing region of AAA domain
MethyltransfD12      PF02086.10   260 seq806_BIOID55485    -            254   3.3e-27   95.4   0.0   1   1   3.1e-31   4.2e-27   95.1   0.0     1   247    11   229    11   238 0.86 D12 class N6 adenine-specific DNA methyltransferase
OKR_DC_1             PF01276.15   417 seq808_BIOID55485    -            735  9.3e-199  660.0   0.0   1   1  2.5e-202  1.1e-198  659.8   0.0     1   417   112   554   112   554 0.99 Orn/Lys/Arg decarboxylase, major domain
OKR_DC_1_C           PF03711.10   137 seq808_BIOID55485    -            735     2e-53  180.0   0.2   1   1   1.2e-56   5.6e-53  178.5   0.1     1   135   579   710   579   712 0.98 Orn/Lys/Arg decarboxylase, C-terminal domain
OKR_DC_1_N           PF03709.10   115 seq808_BIOID55485    -            735   7.6e-25   87.0   0.0   1   1     3e-28   1.4e-24   86.2   0.0     1   115     7   106     7   106 0.99 Orn/Lys/Arg decarboxylase, N-terminal domain
Esterase             PF00756.15   251 seq812_BIOID55485    -            318   4.4e-08   32.7   0.1   1   1   7.1e-12   9.7e-08   31.6   0.1     6   135    65   201    60   281 0.75 Putative esterase
Nitrate_red_del      PF02613.10   136 seq813_BIOID55485    -            231   1.7e-25   89.3   1.8   1   1   2.3e-29   3.2e-25   88.4   1.3     7   133     9   154     3   157 0.85 Nitrate reductase delta subunit
DeoRC                PF00455.17   162 seq814_BIOID55485    -            262   2.8e-47  160.2   0.4   1   1   2.3e-50   3.9e-47  159.7   0.3     4   161    80   237    78   238 0.99 DeoR C terminal sensor domain
HTH_DeoR             PF08220.7     57 seq814_BIOID55485    -            262   1.5e-23   81.9   1.6   1   1   8.5e-27   1.5e-23   81.9   1.1     1    56    11    66    11    67 0.97 DeoR-like helix-turn-helix domain
HTH_11               PF08279.7     55 seq814_BIOID55485    -            262   2.9e-10   39.5   0.1   1   1     4e-13   6.8e-10   38.3   0.1     2    44    12    53    11    60 0.89 HTH domain
HTH_20               PF12840.2     61 seq814_BIOID55485    -            262   6.6e-08   32.1   1.3   1   1   3.1e-10   5.3e-07   29.2   0.1     3    57     3    57     2    61 0.88 Helix-turn-helix domain
HTH_27               PF13463.1     68 seq814_BIOID55485    -            262   8.2e-07   29.1   0.1   1   1   1.1e-09   1.8e-06   28.0   0.1     2    50     9    56     9    67 0.92 Winged helix DNA-binding domain
GntR                 PF00392.16    64 seq814_BIOID55485    -            262     7e-07   28.4   0.1   1   1     1e-09   1.7e-06   27.2   0.1    27    62    27    62    19    64 0.91 Bacterial regulatory proteins, gntR family
MarR                 PF01047.17    59 seq814_BIOID55485    -            262   4.3e-06   26.2   0.1   1   1   4.8e-09   8.2e-06   25.3   0.0     8    50    15    57     9    59 0.94 MarR family
DLH                  PF01738.13   218 seq815_BIOID55485    -            287   8.8e-76  253.8   0.0   1   1     4e-79   1.1e-75  253.5   0.0     1   217    60   283    60   284 0.99 Dienelactone hydrolase family
Abhydrolase_5        PF12695.2    142 seq815_BIOID55485    -            287   1.4e-15   57.1   0.1   1   1   8.1e-19   2.2e-15   56.5   0.0     2   142    77   255    76   255 0.76 Alpha/beta hydrolase family
Abhydrolase_6        PF12697.2    228 seq815_BIOID55485    -            287   2.9e-12   46.8   2.3   1   1   1.5e-09     4e-06   26.7   0.0   162   221   192   260   180   266 0.74 Alpha/beta hydrolase family
BAAT_C               PF08840.6    213 seq815_BIOID55485    -            287   3.4e-08   33.3   0.1   1   1     7e-09   1.9e-05   24.3   0.1   111   177   206   270   191   284 0.82 BAAT / Acyl-CoA thioester hydrolase C terminal
Usp                  PF00582.21   140 seq816_BIOID55485    -            316   1.9e-33  115.5   0.0   1   2   4.8e-21   6.6e-17   61.9   0.0     1   140     3   146     3   146 0.98 Universal stress protein family
Usp                  PF00582.21   140 seq816_BIOID55485    -            316   1.9e-33  115.5   0.0   2   2   6.6e-18   9.1e-14   51.7   0.1    16   140   174   300   156   300 0.88 Universal stress protein family
DcuA_DcuB            PF03605.9    364 seq819_BIOID55485    -            322  1.5e-126  422.0  20.2   1   1  2.6e-130  1.8e-126  421.7  14.0     1   303     5   304     5   315 0.98 Anaerobic c4-dicarboxylate membrane transporter
Na_H_antiporter      PF03553.9    303 seq819_BIOID55485    -            322   2.1e-08   33.4  12.6   1   1   3.1e-12   2.1e-08   33.4   8.7   162   301    48   187    43   189 0.92 Na+/H+ antiporter family
Glyco_transf_9       PF01075.12   247 seq821_BIOID55485    -            350   1.3e-07   30.9   0.0   1   1   2.2e-11   2.9e-07   29.8   0.0   127   220   228   318   168   342 0.75 Glycosyltransferase family 9 (heptosyltransferase)
ketoacyl-synt        PF00109.21   255 seq823_BIOID55485    -            869   3.9e-61  206.6   0.0   1   1   1.2e-64   5.5e-61  206.1   0.0     2   255    13   262    12   262 0.88 Beta-ketoacyl synthase, N-terminal domain
Ketoacyl-synt_C      PF02801.17   119 seq823_BIOID55485    -            869   6.9e-40  135.4   1.8   1   1   3.9e-43   1.8e-39  134.1   1.0     1   118   270   386   270   387 0.98 Beta-ketoacyl synthase, C-terminal domain
PP-binding           PF00550.20    67 seq823_BIOID55485    -            869   8.3e-15   54.7   0.0   1   1   6.6e-18     3e-14   52.9   0.0     6    67   795   854   790   854 0.89 Phosphopantetheine attachment site
Nitrate_red_gam      PF02665.9    223 seq826_BIOID55485    -            226     6e-87  290.5  12.3   1   1     5e-91   6.9e-87  290.3   8.5     2   223     5   226     4   226 0.99 Nitrate reductase gamma subunit
DNA_pol3_chi         PF04364.8    137 seq829_BIOID55485    -            147   5.2e-45  152.5   0.0   1   1   4.2e-49   5.8e-45  152.3   0.0     1   137     1   143     1   143 0.97 DNA polymerase III chi subunit, HolC
HTH_24               PF13412.1     48 seq830_BIOID55485    -            104   3.6e-06   26.1   0.2   1   1   1.9e-09   8.6e-06   24.9   0.2     6    46    16    58     9    58 0.84 Winged helix-turn-helix DNA-binding
HTH_IclR             PF09339.5     52 seq830_BIOID55485    -            104   4.2e-06   26.1   0.5   1   1   1.7e-09     8e-06   25.2   0.3     3    48    13    59    11    62 0.92 IclR helix-turn-helix domain
CsiD                 PF08943.5    297 seq831_BIOID55485    -            325  3.2e-149  495.6   0.0   1   1  5.3e-153  3.6e-149  495.4   0.0     1   297    20   315    20   315 1.00 CsiD
TauD                 PF02668.11   258 seq831_BIOID55485    -            325   3.7e-11   43.0   0.1   1   1   7.4e-15   5.1e-11   42.6   0.1    33   256    88   309    64   311 0.80 Taurine catabolism dioxygenase TauD, TfdA family
Isochorismatase      PF00857.15   174 seq833_BIOID55485    -            222   2.8e-48  163.9   0.0   1   1   2.4e-52   3.3e-48  163.7   0.0     1   172    20   213    20   215 0.96 Isochorismatase family
Rieske_2             PF13806.1    104 seq834_BIOID55485    -            108   2.7e-40  136.1   0.0   1   1   2.2e-44     3e-40  136.0   0.0     1   103     3   106     3   107 0.98 Rieske-like [2Fe-2S] domain
tRNA-synt_1          PF00133.17   601 seq837_BIOID55485    -            951  4.3e-227  754.7   0.6   1   1  8.1e-230  2.2e-226  752.4   0.4     2   601    14   631    13   631 0.97 tRNA synthetases class I (I, L, M and V)
Anticodon_1          PF08264.8    153 seq837_BIOID55485    -            951     1e-42  145.3   0.0   1   1   9.7e-46   2.7e-42  144.0   0.0     1   151   674   824   674   826 0.90 Anticodon-binding domain of tRNA
tRNA-synt_1g         PF09334.6    391 seq837_BIOID55485    -            951   6.7e-19   67.6   0.1   1   1   3.6e-11   9.9e-08   30.9   0.1     5   125    39   178    35   209 0.62 tRNA synthetases class I (M)
Val_tRNA-synt_C      PF10458.4     66 seq837_BIOID55485    -            951   2.7e-17   62.4   7.1   1   1   2.2e-20   6.1e-17   61.3   4.9     3    61   886   944   884   949 0.95 Valyl tRNA synthetase tRNA binding arm
tRNA-synt_1_2        PF13603.1    185 seq837_BIOID55485    -            951   2.3e-09   36.7   0.0   1   1   4.1e-10   1.1e-06   27.9   0.0    86   166   247   327   243   348 0.76 Leucyl-tRNA synthetase, Domain 2
DcuA_DcuB            PF03605.9    364 seq839_BIOID55485    -            130   6.6e-21   74.4   0.2   1   1   6.9e-25   9.5e-21   73.9   0.1   305   364     3    62     1    62 0.98 Anaerobic c4-dicarboxylate membrane transporter
PhzC-PhzF            PF02567.11   282 seq842_BIOID55485    -            297     1e-82  277.5   0.0   1   1   8.2e-87   1.1e-82  277.3   0.0     1   281     8   290     8   291 0.97 Phenazine biosynthesis-like protein
Pyr_redox_2          PF07992.9    200 seq843_BIOID55485    -            450     1e-34  120.0   5.9   1   1   6.1e-36   8.3e-33  113.8   4.1     2   198    15   305    14   307 0.95 Pyridine nucleotide-disulphide oxidoreductase
Pyr_redox_dim        PF02852.17   110 seq843_BIOID55485    -            450     4e-29  100.7   0.0   1   1   5.8e-32   7.9e-29   99.7   0.0     1   107   337   443   337   446 0.98 Pyridine nucleotide-disulphide oxidoreductase, dimerisation domain
Pyr_redox            PF00070.22    80 seq843_BIOID55485    -            450   2.1e-24   85.5   0.9   1   1   1.5e-24     2e-21   76.0   0.0     1    78   169   244   169   247 0.95 Pyridine nucleotide-disulphide oxidoreductase
3HCDH_N              PF02737.13   180 seq843_BIOID55485    -            450   4.1e-09   36.2   0.5   1   1   1.1e-07   0.00016   21.3   0.0     2    75   170   242   169   258 0.79 3-hydroxyacyl-CoA dehydrogenase, NAD binding domain
MS_channel           PF00924.13   206 seq844_BIOID55485    -            343   8.6e-64  214.5   0.4   1   1   6.3e-68   8.6e-64  214.5   0.3     2   205   120   323   119   324 0.99 Mechanosensitive ion channel
Form_Nir_trans       PF01226.12   250 seq845_BIOID55485    -            268   6.5e-62  208.5  28.6   1   1   5.6e-66   7.7e-62  208.3  19.8    16   249    20   248     4   249 0.92 Formate/nitrite transporter
AA_permease_2        PF13520.1    426 seq846_BIOID55485    -            439   2.2e-50  171.3  53.8   1   1   3.7e-54   2.6e-50  171.1  37.3     2   415    10   415     9   428 0.91 Amino acid permease
AA_permease          PF00324.16   479 seq846_BIOID55485    -            439   2.4e-20   72.2  46.2   1   1   4.7e-24   3.2e-20   71.8  32.0     5   419    17   403    12   425 0.88 Amino acid permease
LysR_substrate       PF03466.15   209 seq850_BIOID55485    -            310   9.5e-26   90.0   0.0   1   1   2.6e-29   1.8e-25   89.1   0.0     2   206    88   290    87   292 0.95 LysR substrate binding domain
HTH_1                PF00126.22    60 seq850_BIOID55485    -            310   8.8e-21   73.2   0.2   1   1   2.1e-24   1.5e-20   72.5   0.1     4    59     7    62     5    63 0.95 Bacterial regulatory helix-turn-helix protein, lysR family
DAO                  PF01266.19   358 seq852_BIOID55485    -            444   2.9e-62  210.5   0.0   1   1   2.6e-66   3.5e-62  210.2   0.0     1   356    25   412    25   414 0.86 FAD dependent oxidoreductase
DUF2877              PF11392.3    111 seq853_BIOID55485    -            286   1.9e-36  124.5   0.0   1   1   2.1e-40   2.9e-36  123.9   0.0     1   110   168   280   168   281 0.98 Protein of unknown function (DUF2877)
CutA1                PF03091.10   102 seq854_BIOID55485    -            112   1.2e-37  127.5   0.1   1   1   9.8e-42   1.3e-37  127.3   0.0     2   101    12   111    11   112 0.98 CutA1 divalent ion tolerance protein
Peptidase_M24        PF00557.19   205 seq856_BIOID55485    -            264   2.2e-49  167.8   0.2   1   1   1.8e-53   2.5e-49  167.6   0.2     1   205    12   242    12   242 0.86 Metallopeptidase family M24
Collar               PF07484.7     57 seq859_BIOID55485    -            170   2.9e-16   58.8   1.1   1   1   4.4e-20     6e-16   57.8   0.0     1    57    10    57    10    57 0.98 Phage Tail Collar Domain
DsbC                 PF11412.3    117 seq860_BIOID55485    -            592   3.4e-36  123.4   0.3   1   1   2.6e-39   5.9e-36  122.7   0.2     2   115    55   165    54   167 0.97 Disulphide bond corrector protein DsbC
DsbD                 PF02683.10   211 seq860_BIOID55485    -            592   5.3e-20   71.8  19.8   1   1   3.8e-23   8.6e-20   71.1  13.7     2   209   198   403   197   405 0.83 Cytochrome C biogenesis protein transmembrane region
Thioredoxin_7        PF13899.1     82 seq860_BIOID55485    -            592   2.3e-13   49.8   0.1   1   1   1.7e-16     4e-13   49.0   0.1     7    81   487   563   481   564 0.81 Thioredoxin-like
Thioredoxin_2        PF13098.1    112 seq860_BIOID55485    -            592   3.7e-13   49.5   0.0   1   1   3.5e-16     8e-13   48.4   0.0     2   112   492   587   491   587 0.87 Thioredoxin-like domain
DsbD_2               PF13386.1    199 seq860_BIOID55485    -            592   2.8e-10   40.1  25.8   1   1   1.2e-13   2.8e-10   40.1  17.9     2   182   197   382   196   402 0.75 Family description
Thioredoxin          PF00085.15   104 seq860_BIOID55485    -            592   1.5e-08   34.1   0.0   1   1   1.1e-11   2.5e-08   33.4   0.0     9   101   485   587   478   590 0.66 Thioredoxin
rve                  PF00665.21   120 seq861_BIOID55485    -            589   3.8e-13   49.4   0.0   1   1   8.4e-17   1.2e-12   47.9   0.0     3   117   151   297   149   300 0.93 Integrase core domain
Pilus_PilP           PF11356.3     87 seq862_BIOID55485    -            271     4e-12   46.0   0.0   1   1   4.6e-16   6.3e-12   45.4   0.0     4    86    67   150    64   151 0.89 Type IV pilus biogenesis
TP_methylase         PF00590.15   210 seq864_BIOID55485    -            457   1.6e-49  168.3   0.1   1   1   5.4e-53   2.5e-49  167.7   0.0     2   209   218   426   217   427 0.92 Tetrapyrrole (Corrin/Porphyrin) Methylases
NAD_binding_7        PF13241.1    103 seq864_BIOID55485    -            457   6.1e-28   96.9   0.1   1   1   1.3e-29     6e-26   90.5   0.0     1   103     6   115     6   115 0.89 Putative NAD(P)-binding
CysG_dimeriser       PF10414.4     60 seq864_BIOID55485    -            457   1.7e-19   68.9   0.9   1   1   3.7e-23   1.7e-19   68.9   0.6     2    60   150   209   149   209 0.97 Sirohaem synthase dimerisation region
Caudo_TAP            PF02413.12   130 seq867_BIOID55485    -            204   2.2e-27   95.6   1.9   1   1   2.3e-31   3.1e-27   95.1   1.3     1   129    79   199    79   200 0.95 Caudovirales tail fibre assembly protein
Ligase_CoA           PF00549.14   153 seq870_BIOID55485    -            519   9.5e-56  187.5   0.0   1   1   7.9e-59   5.4e-55  185.0   0.0     1   153   350   507   350   507 0.98 CoA-ligase
CoA_binding          PF02629.14    96 seq870_BIOID55485    -            519   5.4e-20   71.6   0.4   1   1   4.1e-22   2.8e-18   66.0   0.1     2    96   189   285   188   285 0.97 CoA binding domain
GlnD_UR_UTase        PF08335.6    142 seq871_BIOID55485    -            890   7.7e-40  135.8   0.3   1   1   2.8e-43   7.7e-40  135.8   0.2     1   142   192   331   192   331 0.98 GlnD PII-uridylyltransferase
ACT                  PF01842.20    66 seq871_BIOID55485    -            890   4.6e-20   70.5   0.2   1   2   8.3e-12   2.3e-08   33.2   0.0     1    55   708   763   708   767 0.91 ACT domain
ACT                  PF01842.20    66 seq871_BIOID55485    -            890   4.6e-20   70.5   0.2   2   2   2.7e-12   7.4e-09   34.8   0.1     3    63   817   874   815   877 0.82 ACT domain
HD                   PF01966.17   122 seq871_BIOID55485    -            890   5.8e-15   55.2   1.5   1   1   4.4e-18   1.2e-14   54.2   0.1     1   121   468   601   468   602 0.93 HD domain
NTP_transf_2         PF01909.18    93 seq871_BIOID55485    -            890   2.9e-11   43.3   0.0   1   1   2.7e-14   7.3e-11   42.1   0.0    11    92    78   168    68   169 0.84 Nucleotidyltransferase domain
DUF294               PF03445.8    169 seq871_BIOID55485    -            890   1.7e-05   24.1   0.1   1   1   6.5e-08   0.00018   20.8   0.0     3    88    43   124    41   139 0.84 Putative nucleotidyltransferase DUF294
DUF1471              PF07338.8     56 seq872_BIOID55485    -             82   5.8e-10   38.5   0.3   1   1   5.7e-14   7.8e-10   38.1   0.2     7    56    34    82    32    82 0.97 Protein of unknown function (DUF1471)
5_nucleotid_C        PF02872.13   156 seq877_BIOID55485    -            517   6.7e-37  126.7   0.3   1   1   5.3e-40   2.4e-36  124.9   0.1     1   154   330   476   330   478 0.92 5'-nucleotidase, C-terminal domain
Metallophos          PF00149.23   201 seq877_BIOID55485    -            517   2.2e-14   53.2   0.3   1   1   9.7e-18   4.4e-14   52.2   0.2     2   200    27   254    26   255 0.92 Calcineurin-like phosphoesterase
PGA_cap              PF09587.5    250 seq877_BIOID55485    -            517   2.5e-07   30.1   0.1   1   1   1.1e-10   5.2e-07   29.1   0.0    60   237    88   265    55   270 0.70 Bacterial capsule synthesis protein PGA_cap
Secretin             PF00263.16   165 seq878_BIOID55485    -            654   2.9e-51  173.0   5.0   1   1   9.4e-55   6.4e-51  171.8   3.4     1   165   437   599   437   599 0.93 Bacterial type II and III secretion system protein
Secretin_N           PF03958.12    82 seq878_BIOID55485    -            654   1.3e-46  156.5  10.1   1   3   1.1e-14   7.4e-11   41.9   0.1     1    78   131   190   131   193 0.97 Bacterial type II/III secretion system short domain
Secretin_N           PF03958.12    82 seq878_BIOID55485    -            654   1.3e-46  156.5  10.1   2   3   6.5e-21   4.4e-17   61.9   0.1     2    80   197   266   196   268 0.94 Bacterial type II/III secretion system short domain
Secretin_N           PF03958.12    82 seq878_BIOID55485    -            654   1.3e-46  156.5  10.1   3   3   2.2e-19   1.5e-15   56.9   0.9     1    82   272   351   272   351 0.95 Bacterial type II/III secretion system short domain
Aldedh               PF00171.17   462 seq879_BIOID55485    -            482  1.5e-174  580.6   0.2   1   1  1.2e-178  1.7e-174  580.4   0.1     1   461    19   477    19   478 0.99 Aldehyde dehydrogenase family
3HCDH_N              PF02737.13   180 seq880_BIOID55485    -            289     2e-56  190.3   1.6   1   1   7.6e-60   2.6e-56  190.0   1.1     1   179     3   183     3   184 0.96 3-hydroxyacyl-CoA dehydrogenase, NAD binding domain
3HCDH                PF00725.17    97 seq880_BIOID55485    -            289   2.8e-32  110.8   0.1   1   1   1.7e-35     6e-32  109.8   0.1     1    97   186   282   186   282 1.00 3-hydroxyacyl-CoA dehydrogenase, C-terminal domain
NAD_binding_2        PF03446.10   162 seq880_BIOID55485    -            289   6.4e-07   29.2   0.4   1   1   3.4e-10   1.2e-06   28.4   0.3     1    78     1    84     1   120 0.69 NAD binding domain of 6-phosphogluconate dehydrogenase
UDPG_MGDP_dh_N       PF03721.9    185 seq880_BIOID55485    -            289   1.7e-05   24.1   0.4   1   1   1.1e-08   3.8e-05   23.0   0.2     1    81     2    87     2   100 0.75 UDP-glucose/GDP-mannose dehydrogenase family, NAD binding domain
DUF417               PF04224.7    175 seq881_BIOID55485    -            197   5.8e-78  260.1   0.1   1   1   4.8e-82   6.6e-78  259.9   0.0     2   175     3   182     2   182 0.98 Protein of unknown function, DUF417
HATPase_c            PF02518.21   111 seq883_BIOID55485    -            606   9.6e-24   83.1   0.0   1   1   3.8e-27   2.6e-23   81.7   0.0     2   109   495   599   494   601 0.98 Histidine kinase-, DNA gyrase B-, and HSP90-like ATPase
HisKA                PF00512.20    68 seq883_BIOID55485    -            606   1.8e-06   27.7   0.9   1   1   2.6e-10   1.8e-06   27.7   0.6     2    65   385   449   384   451 0.90 His Kinase A (phospho-acceptor) domain
rve_3                PF13683.1     67 seq885_BIOID55485    -            117   3.8e-12   45.4   0.1   1   1   7.4e-16     5e-12   45.0   0.0     2    67    37   103    36   103 0.96 Integrase core domain
rve                  PF00665.21   120 seq885_BIOID55485    -            117   7.1e-12   45.3   0.0   1   1   1.7e-15   1.1e-11   44.7   0.0    57   120     2    65     1    65 0.95 Integrase core domain
HTH_3                PF01381.17    55 seq886_BIOID55485    -            153   6.4e-10   38.6   0.1   1   1   7.8e-14   1.1e-09   37.9   0.0     4    54    23    75    22    76 0.95 Helix-turn-helix
Flavin_Reduct        PF01613.13   154 seq888_BIOID55485    -            189   7.7e-16   58.2   0.0   1   1   7.1e-20   9.6e-16   57.8   0.0     6   136    19   153    14   165 0.88 Flavin reductase like domain
HMGL-like            PF00682.14   237 seq891_BIOID55485    -            537   3.2e-91  305.0   3.0   1   1   7.7e-95   5.2e-91  304.3   2.1     1   236    27   265    27   266 0.99 HMGL-like
LeuA_dimer           PF08502.5    133 seq891_BIOID55485    -            537   4.9e-39  133.0   0.3   1   1   1.6e-42   1.1e-38  131.9   0.2     1   133   383   514   383   514 0.98 LeuA allosteric (dimerisation) domain
AAA_22               PF13401.1    131 seq895_BIOID55485    -            388   4.6e-17   62.2   0.0   1   1   2.1e-20   9.4e-17   61.2   0.0     2   130   142   284   139   285 0.83 AAA domain
AAA_16               PF13191.1    166 seq895_BIOID55485    -            388   7.6e-08   32.7   0.3   1   1   1.2e-10   5.5e-07   29.9   0.2    12   157   133   263   127   276 0.67 AAA ATPase domain
TetR_N               PF00440.18    47 seq896_BIOID55485    -            199     8e-06   25.2   0.0   1   1     1e-09   1.4e-05   24.5   0.0     3    44    16    57    14    60 0.94 Bacterial regulatory proteins, tetR family
DUF1391              PF07151.7     49 seq898_BIOID55485    -             51   2.2e-34  116.5   1.0   1   1   1.7e-38   2.4e-34  116.4   0.7     1    48     2    49     2    50 0.97 Protein of unknown function (DUF1391)
PP-binding           PF00550.20    67 seq899_BIOID55485    -             84   4.6e-08   33.0   0.8   1   1     4e-12   5.5e-08   32.8   0.6     5    67    10    77     6    77 0.84 Phosphopantetheine attachment site
DUF4223              PF13978.1     56 seq900_BIOID55485    -             55   1.2e-36  124.0   0.7   1   1   9.5e-41   1.3e-36  123.9   0.5     1    55     1    55     1    55 0.99 Protein of unknown function (DUF4223)
LysR_substrate       PF03466.15   209 seq903_BIOID55485    -            354   1.3e-33  115.7   0.0   1   1   2.7e-37   1.9e-33  115.2   0.0     6   208   148   352   143   353 0.97 LysR substrate binding domain
HTH_1                PF00126.22    60 seq903_BIOID55485    -            354   6.2e-19   67.3   2.6   1   1   1.9e-22   1.3e-18   66.3   1.8     1    60    60   119    60   119 0.94 Bacterial regulatory helix-turn-helix protein, lysR family
MFS_1                PF07690.11   354 seq904_BIOID55485    -            389   1.5e-31  109.3  61.4   1   1   3.2e-35   2.2e-31  108.7  31.3     1   335    10   323    10   331 0.86 Major Facilitator Superfamily
Sugar_tr             PF00083.19   451 seq904_BIOID55485    -            389   1.3e-06   27.1  15.0   1   1   1.9e-10   1.3e-06   27.1  10.4    48   189    42   176    30   182 0.91 Sugar (and other) transporter
DUF1116              PF06545.6    216 seq905_BIOID55485    -            491  2.8e-101  336.9   0.4   1   1  2.1e-105  2.8e-101  336.9   0.2     1   216   157   372   157   372 1.00 Protein of unknown function (DUF1116)
Acyl-CoA_dh_1        PF00441.19   150 seq906_BIOID55485    -            376   2.1e-42  144.5   3.2   1   1   1.1e-45   3.7e-42  143.8   2.2     3   149   222   370   220   371 0.98 Acyl-CoA dehydrogenase, C-terminal domain
Acyl-CoA_dh_N        PF02771.11   113 seq906_BIOID55485    -            376     3e-18   66.3   0.1   1   1   1.7e-21   5.7e-18   65.4   0.1     2   113     4   114     3   114 0.89 Acyl-CoA dehydrogenase, N-terminal domain
Acyl-CoA_dh_M        PF02770.14    52 seq906_BIOID55485    -            376   2.9e-17   61.7   0.0   1   1   2.1e-20   7.1e-17   60.5   0.0     1    48   118   165   118   166 0.98 Acyl-CoA dehydrogenase, middle domain
Acyl-CoA_dh_2        PF08028.6    134 seq906_BIOID55485    -            376   4.9e-15   55.8   2.3   1   1   2.9e-18     1e-14   54.8   1.6     4   128   239   354   236   360 0.94 Acyl-CoA dehydrogenase, C-terminal domain
Aminotran_3          PF00202.16   339 seq913_BIOID55485    -            428  8.1e-121  402.8   0.2   1   1    7e-125  9.6e-121  402.6   0.1     2   338    29   362    28   363 0.98 Aminotransferase class-III
5_nucleotid_C        PF02872.13   156 seq914_BIOID55485    -            541   7.3e-36  123.3   0.1   1   1   3.5e-39   1.6e-35  122.2   0.1     2   155   354   500   353   501 0.92 5'-nucleotidase, C-terminal domain
Metallophos          PF00149.23   201 seq914_BIOID55485    -            541   2.5e-14   53.0   3.7   1   1   1.1e-17   4.8e-14   52.1   2.6     2   200    29   277    28   278 0.85 Calcineurin-like phosphoesterase
PGA_cap              PF09587.5    250 seq914_BIOID55485    -            541   2.4e-06   26.9   0.0   1   1   9.1e-10   4.1e-06   26.2   0.0    51   228    80   278    51   291 0.65 Bacterial capsule synthesis protein PGA_cap
HTH_18               PF12833.2     81 seq918_BIOID55485    -            296   2.7e-20   72.1   1.1   1   1   1.1e-23     5e-20   71.2   0.7     1    81    38   117    38   117 0.96 Helix-turn-helix domain
HTH_AraC             PF00165.18    42 seq918_BIOID55485    -            296   3.1e-16   58.5   0.2   1   1   9.5e-14   4.3e-10   38.9   0.1     9    42    82   116    78   116 0.94 Bacterial regulatory helix-turn-helix proteins, AraC family
GyrI-like            PF06445.10   155 seq918_BIOID55485    -            296   4.7e-11   42.8   0.2   1   1   1.6e-14   7.1e-11   42.2   0.1     2   155   138   294   137   294 0.89 GyrI-like small molecule binding domain
Sigma54_activat      PF00158.21   168 seq919_BIOID55485    -            452   4.5e-67  224.6   0.1   1   1   3.3e-70   7.4e-67  223.8   0.0     1   167   147   313   147   314 0.99 Sigma-54 interaction domain
Response_reg         PF00072.19   112 seq919_BIOID55485    -            452   1.2e-22   79.9   0.1   1   1     1e-25   2.3e-22   78.9   0.1     2   111    11   119     8   120 0.96 Response regulator receiver domain
HTH_8                PF02954.14    42 seq919_BIOID55485    -            452   3.4e-10   39.1   0.1   1   1   4.5e-13     1e-09   37.6   0.0     3    42   400   439   399   439 0.96 Bacterial regulatory protein, Fis family
AAA_5                PF07728.9    139 seq919_BIOID55485    -            452   6.1e-08   32.3   0.1   1   1   7.7e-11   1.8e-07   30.8   0.0     1   123   170   289   170   303 0.86 AAA domain (dynein-related subfamily)
AAA                  PF00004.24   132 seq919_BIOID55485    -            452   3.2e-05   24.0   0.1   1   1   6.4e-08   0.00015   21.8   0.0     1   111   171   289   171   309 0.75 ATPase family associated with various cellular activities (AAA)
T2SE                 PF00437.15   272 seq922_BIOID55485    -            493   8.6e-88  293.6   4.2   1   1   1.3e-91   8.6e-88  293.6   2.9     3   271   115   380   113   381 0.98 Type II/IV secretion system protein
AAA_23               PF13476.1    202 seq922_BIOID55485    -            493   1.6e-07   31.7   0.1   1   1   5.2e-11   3.6e-07   30.6   0.0     2    46   219   269   218   336 0.74 AAA domain
DUF2819              PF10995.3    317 seq924_BIOID55485    -            523  9.8e-130  431.8   0.0   1   1  9.2e-134  1.3e-129  431.4   0.0     2   317   163   474   162   474 0.99 Protein of unknown function (DUF2819)
Iso_dh               PF00180.15   348 seq926_BIOID55485    -            363  4.4e-140  466.4   0.0   1   1  3.6e-144  4.9e-140  466.2   0.0     1   348     6   355     6   355 0.99 Isocitrate/isopropylmalate dehydrogenase
Trans_reg_C          PF00486.23    77 seq927_BIOID55485    -            512     8e-18   64.0   0.0   1   1   1.1e-21   1.5e-17   63.1   0.0     1    77    24   100    24   100 0.96 Transcriptional regulatory protein, C terminal
Phage_Mu_Gam         PF07352.7    149 seq929_BIOID55485    -            176   9.2e-48  161.4   0.1   1   1   7.9e-52   1.1e-47  161.2   0.0     1   149    22   170    22   170 0.99 Bacteriophage Mu Gam like protein
Abhydrolase_6        PF12697.2    228 seq930_BIOID55485    -            254   2.3e-35  122.4   4.8   1   1   9.9e-39   2.7e-35  122.2   3.3     1   227    19   246    19   247 0.79 Alpha/beta hydrolase family
Abhydrolase_1        PF00561.15   230 seq930_BIOID55485    -            254   1.9e-20   73.2   0.6   1   2   2.8e-15   7.5e-12   45.1   0.2     3    80    45   124    43   184 0.79 alpha/beta hydrolase fold
Abhydrolase_1        PF00561.15   230 seq930_BIOID55485    -            254   1.9e-20   73.2   0.6   2   2   1.2e-09   3.3e-06   26.7   0.0   173   228   193   248   187   250 0.93 alpha/beta hydrolase fold
Abhydrolase_5        PF12695.2    142 seq930_BIOID55485    -            254   1.1e-16   60.7   0.2   1   1   9.3e-20   2.5e-16   59.5   0.1     1   141    18   234    18   235 0.85 Alpha/beta hydrolase family
PGAP1                PF07819.8    225 seq930_BIOID55485    -            254   2.1e-09   37.1   0.1   1   1   1.9e-11   5.2e-08   32.6   0.1     3   144    15   138    13   159 0.78 PGAP1-like protein
DUF676               PF05057.9    218 seq930_BIOID55485    -            254   0.00011   21.4   0.0   1   1   6.1e-08   0.00017   20.8   0.0     8   103    19   105    12   121 0.84 Putative serine esterase (DUF676)
Acyl_transf_1        PF00698.16   318 seq931_BIOID55485    -            422   1.4e-24   86.9   0.2   1   1   2.3e-28   3.2e-24   85.7   0.1     3   274     8   292     6   298 0.82 Acyl transferase domain
Acetyltransf_1       PF00583.19    83 seq934_BIOID55485    -            167   1.3e-13   50.6   0.1   1   1   9.2e-17   2.1e-13   49.9   0.1     2    83    66   145    65   145 0.96 Acetyltransferase (GNAT) family
Acetyltransf_10      PF13673.1    117 seq934_BIOID55485    -            167   8.2e-12   45.1   0.0   1   1   4.3e-15   9.8e-12   44.9   0.0     1   117    18   144    18   144 0.84 Acetyltransferase (GNAT) domain
Acetyltransf_7       PF13508.1     79 seq934_BIOID55485    -            167     4e-10   39.5   0.1   1   1   2.9e-13   6.6e-10   38.9   0.0     3    78    60   145    58   146 0.83 Acetyltransferase (GNAT) domain
Acetyltransf_4       PF13420.1    155 seq934_BIOID55485    -            167     5e-10   39.4   0.0   1   1   2.6e-13     6e-10   39.1   0.0     1   137    11   147    11   153 0.81 Acetyltransferase (GNAT) domain
Acetyltransf_3       PF13302.1    142 seq934_BIOID55485    -            167   8.9e-08   32.4   0.0   1   1   4.8e-11   1.1e-07   32.1   0.0     2   142     9   145     8   145 0.76 Acetyltransferase (GNAT) domain
FR47                 PF08445.5     86 seq934_BIOID55485    -            167   3.1e-05   23.5   0.0   1   1   2.4e-08   5.6e-05   22.7   0.0    19    81    85   148    82   151 0.90 FR47-like protein
DicB                 PF05358.6     62 seq935_BIOID55485    -             97   6.1e-38  128.0   0.1   1   1   4.5e-42   6.1e-38  128.0   0.1     1    62    36    97    36    97 1.00 DicB protein
Hexapep              PF00132.19    36 seq936_BIOID55485    -            274   2.1e-14   52.1   9.5   1   2   2.5e-09   3.5e-05   23.0   1.3     1    36   131   166   131   166 0.96 Bacterial transferase hexapeptide (six repeats)
Hexapep              PF00132.19    36 seq936_BIOID55485    -            274   2.1e-14   52.1   9.5   2   2   6.2e-12   8.5e-08   31.2   0.9     2    35   176   209   175   210 0.96 Bacterial transferase hexapeptide (six repeats)
Abhydrolase_5        PF12695.2    142 seq937_BIOID55485    -            310     1e-16   60.8   0.0   1   1   5.3e-20   1.8e-16   60.0   0.0     2   142    41   286    40   286 0.85 Alpha/beta hydrolase family
Abhydrolase_6        PF12697.2    228 seq937_BIOID55485    -            310   8.2e-13   48.6   0.0   1   1   2.9e-16   9.8e-13   48.4   0.0     1   220    41   290    41   298 0.66 Alpha/beta hydrolase family
DLH                  PF01738.13   218 seq937_BIOID55485    -            310   1.3e-08   34.2   0.1   1   1   8.3e-12   2.8e-08   33.1   0.1    10   124    34   139    23   144 0.83 Dienelactone hydrolase family
Peptidase_S9         PF00326.16   213 seq937_BIOID55485    -            310   8.1e-06   25.0   0.2   1   1   5.1e-09   1.8e-05   23.9   0.2    10    86    62   136    54   164 0.87 Prolyl oligopeptidase family
AA_kinase            PF00696.23   241 seq939_BIOID55485    -            318   4.3e-23   81.9   0.0   1   1   4.2e-27   5.7e-23   81.5   0.0     3   232     6   286     4   291 0.85 Amino acid kinase family
DUF1482              PF07358.6     57 seq942_BIOID55485    -             66   2.5e-28   97.3   0.2   1   1   2.1e-32   2.8e-28   97.1   0.1     1    57     7    65     7    65 0.98 Protein of unknown function (DUF1482)
Cytochrom_B_N        PF00033.14   188 seq945_BIOID55485    -            199   2.2e-27   95.5  17.5   1   1   3.6e-31   2.5e-27   95.3  12.2     2   188     8   198     7   198 0.93 Cytochrome b(N-terminal)/b6/petB
Ni_hydr_CYTB         PF01292.15   182 seq945_BIOID55485    -            199   3.7e-24   84.9  16.9   1   1   6.2e-28   4.3e-24   84.7  11.7     2   182    10   198     9   198 0.87 Prokaryotic cytochrome b561
AA_permease          PF00324.16   479 seq946_BIOID55485    -            487  8.6e-122  406.7  48.4   1   1  1.4e-125  9.8e-122  406.5  33.6     1   474    39   474    39   479 0.98 Amino acid permease
AA_permease_2        PF13520.1    426 seq946_BIOID55485    -            487   1.6e-42  145.4  47.9   1   1   2.8e-46   1.9e-42  145.1  33.2     5   424    39   460    35   466 0.86 Amino acid permease
HypA                 PF01155.14   113 seq947_BIOID55485    -            120   3.2e-32  110.4   6.0   1   1   2.6e-36   3.6e-32  110.3   4.1     1   112     5   117     5   118 0.98 Hydrogenase expression/synthesis hypA family
RHH_1                PF01402.16    39 seq951_BIOID55485    -            120   3.9e-09   35.9   2.0   1   1     5e-13   6.8e-09   35.1   1.4     1    37    75   111    75   113 0.95 Ribbon-helix-helix protein, copG family
Gln-synt_C           PF00120.19   259 seq952_BIOID55485    -            469  2.1e-106  354.7   0.0   1   1    4e-110  2.7e-106  354.3   0.0     2   259   103   379   102   379 0.98 Glutamine synthetase, catalytic domain
Gln-synt_N           PF03951.14    84 seq952_BIOID55485    -            469   2.1e-31  107.1   0.1   1   1   6.2e-35   4.2e-31  106.2   0.1     1    84    14    95    14    95 0.98 Glutamine synthetase, beta-Grasp domain
Aconitase            PF00330.15   465 seq953_BIOID55485    -            466  7.3e-198  657.6   0.2   1   1    6e-202  8.2e-198  657.4   0.1     1   465     4   457     4   457 0.99 Aconitase family (aconitate hydratase)
Channel_Tsx          PF03502.8    238 seq954_BIOID55485    -            286   9.3e-65  218.6  15.0   1   1   7.7e-69   1.1e-64  218.4  10.4     3   238    29   286    27   286 0.97 Nucleoside-specific channel-forming protein, Tsx
cobW                 PF02492.14   178 seq956_BIOID55485    -            290     1e-48  165.0   0.0   1   1   9.8e-53   1.3e-48  164.6   0.0     2   177   106   267   105   268 0.98 CobW/HypB/UreG, nucleotide-binding domain
T2SF                 PF00482.18   124 seq958_BIOID55485    -            398   1.7e-56  189.3   7.6   1   2   4.6e-35   6.2e-31  106.7   0.1     1   124    64   187    64   187 0.99 Type II secretion system (T2SS), protein F
T2SF                 PF00482.18   124 seq958_BIOID55485    -            398   1.7e-56  189.3   7.6   2   2   2.1e-28   2.9e-24   85.2   1.9     1   124   267   389   267   389 0.98 Type II secretion system (T2SS), protein F
NAD_binding_10       PF13460.1    183 seq959_BIOID55485    -            212   2.4e-34  118.7   0.0   1   1   8.1e-38   2.8e-34  118.6   0.0     1   182     4   187     4   188 0.96 NADH(P)-binding
NmrA                 PF05368.8    233 seq959_BIOID55485    -            212   1.4e-09   37.4   0.8   1   1   1.5e-12     5e-09   35.6   0.6     1   100     4   100     4   201 0.89 NmrA-like family
Epimerase            PF01370.16   236 seq959_BIOID55485    -            212   6.8e-07   28.8   0.0   1   1   1.5e-08   5.2e-05   22.6   0.0     1   148     4   137     4   151 0.74 NAD dependent epimerase/dehydratase family
3Beta_HSD            PF01073.14   280 seq959_BIOID55485    -            212   9.5e-06   24.3   0.1   1   1   1.2e-08   4.1e-05   22.2   0.0     1    71     5    71     5   113 0.80 3-beta hydroxysteroid dehydrogenase/isomerase family
Oxidored_molyb       PF00174.14   169 seq961_BIOID55485    -            256   2.9e-39  134.0   0.0   1   1   2.6e-43   3.6e-39  133.7   0.0     5   169   101   247    97   247 0.97 Oxidoreductase molybdopterin binding domain
DUF3461              PF11944.3    125 seq966_BIOID55485    -            128   6.5e-59  197.1   2.9   1   1   5.3e-63   7.2e-59  196.9   2.0     1   125     1   125     1   125 1.00 Protein of unknown function (DUF3461)
DUF2786              PF10979.3     43 seq967_BIOID55485    -            227   1.9e-15   56.1   1.6   1   1   3.1e-19   4.3e-15   55.0   1.1     1    42     5    44     5    45 0.97 Protein of unknown function (DUF2786)
DUF2636              PF11120.3     62 seq968_BIOID55485    -             63   5.2e-33  112.2   0.6   1   1   4.2e-37   5.7e-33  112.1   0.4     1    62     2    63     2    63 0.99 Protein of unknown function (DUF2636)
AMP-binding          PF00501.23   418 seq969_BIOID55485    -           1598  5.1e-188  624.5   0.0   1   2  7.7e-103   2.6e-99  332.2   0.0     1   418    42   446    42   446 0.95 AMP-binding enzyme
AMP-binding          PF00501.23   418 seq969_BIOID55485    -           1598  5.1e-188  624.5   0.0   2   2   5.7e-90   1.9e-86  289.8   0.0     1   418  1011  1408  1011  1408 0.92 AMP-binding enzyme
Condensation         PF00668.15   301 seq969_BIOID55485    -           1598   3.8e-67  226.1   0.6   1   1     2e-70   6.7e-67  225.3   0.4     4   300   531   825   529   826 0.93 Condensation domain
HxxPF_rpt            PF13745.1     91 seq969_BIOID55485    -           1598   8.1e-20   70.8   0.0   1   1   7.5e-23   2.6e-19   69.2   0.0     2    90   848   936   847   937 0.98 HxxPF-repeated domain
PP-binding           PF00550.20    67 seq969_BIOID55485    -           1598   1.1e-11   44.7   0.0   1   1   7.2e-15   2.5e-11   43.5   0.0     1    67  1496  1560  1496  1560 0.96 Phosphopantetheine attachment site
Flavodoxin_1         PF00258.20   143 seq970_BIOID55485    -            176   3.1e-33  114.6   0.1   1   1     1e-36   3.6e-33  114.4   0.0     1   143     6   160     6   160 0.95 Flavodoxin
Flavodoxin_3         PF12641.2    160 seq970_BIOID55485    -            176   1.1e-11   44.3   0.0   1   1   3.6e-15   1.2e-11   44.1   0.0     2   110     6   124     5   164 0.85 Flavodoxin domain
Flavodoxin_5         PF12724.2    143 seq970_BIOID55485    -            176   4.1e-08   33.2   0.0   1   1   1.7e-11   5.7e-08   32.7   0.0     2    84     6    89     5   108 0.83 Flavodoxin domain
Glycos_transf_N      PF04413.11   186 seq974_BIOID55485    -            425   4.5e-75  250.8   0.0   1   1   6.1e-78   4.2e-74  247.6   0.0     1   185    31   212    31   213 0.98 3-Deoxy-D-manno-octulosonic-acid transferase (kdotransferase)
Glycos_transf_1      PF00534.15   172 seq974_BIOID55485    -            425   3.5e-10   39.4   0.0   1   1   9.8e-14   6.7e-10   38.5   0.0    65   169   291   398   231   401 0.75 Glycosyl transferases group 1
OTCace               PF00185.19   158 seq975_BIOID55485    -            334   2.3e-52  176.9   0.1   1   1   7.6e-56   5.2e-52  175.7   0.1     2   157   156   330   155   331 0.97 Aspartate/ornithine carbamoyltransferase, Asp/Orn binding domain
OTCace_N             PF02729.16   142 seq975_BIOID55485    -            334   2.5e-47  159.9   0.0   1   1   5.3e-51   3.6e-47  159.4   0.0     1   142     7   148     7   148 0.99 Aspartate/ornithine carbamoyltransferase, carbamoyl-P binding domain
DUF3260              PF11658.3    518 seq978_BIOID55485    -            559  1.5e-233  775.5   0.0   1   1  1.3e-237  1.7e-233  775.3   0.0     2   518    24   554    23   554 0.99 Protein of unknown function (DUF3260)
Gp_dh_C              PF02800.15   157 seq981_BIOID55485    -            333   1.1e-60  203.5   0.1   1   1   3.1e-64   2.1e-60  202.5   0.1     1   157   155   313   155   313 0.97 Glyceraldehyde 3-phosphate dehydrogenase, C-terminal domain
Gp_dh_N              PF00044.19   151 seq981_BIOID55485    -            333   2.4e-52  176.7   0.0   1   1   6.3e-56   4.3e-52  175.9   0.0     2   151     3   150     2   150 0.98 Glyceraldehyde 3-phosphate dehydrogenase, NAD binding domain
Transp_cyt_pur       PF02133.10   439 seq983_BIOID55485    -            407   2.4e-14   52.6  43.4   1   1   2.3e-18   3.2e-14   52.2  30.0     8   438    10   399     3   400 0.80 Permease for cytosine/purines, uracil, thiamine, allantoin
AA_permease_2        PF13520.1    426 seq985_BIOID55485    -            444     2e-40  138.5  55.6   1   1   4.6e-44   3.1e-40  137.8  38.5     1   423     7   420     7   424 0.85 Amino acid permease
AA_permease          PF00324.16   479 seq985_BIOID55485    -            444   3.8e-22   78.1  47.2   1   1   1.1e-25   7.8e-22   77.1  32.7     8   391    18   377     8   435 0.81 Amino acid permease
HupF_HypC            PF01455.13    68 seq987_BIOID55485    -             90   1.9e-25   88.4   0.2   1   1   1.7e-29   2.3e-25   88.2   0.1     1    68     1    72     1    72 0.98 HupF/HypC family
Glutaredoxin         PF00462.19    60 seq990_BIOID55485    -            115     3e-18   65.4   0.0   1   1   3.6e-22   4.9e-18   64.7   0.0     1    60    17    81    17    81 0.98 Glutaredoxin
Peptidase_M14        PF00246.19   279 seq992_BIOID55485    -            242   3.1e-16   59.6   0.0   1   1     7e-20   4.8e-16   59.0   0.0    51   177    44   158    17   196 0.81 Zinc carboxypeptidase
DUF2817              PF10994.3    341 seq992_BIOID55485    -            242   7.6e-06   25.1   0.0   1   1   1.4e-09   9.7e-06   24.7   0.0    55   122    43   105    29   151 0.66 Protein of unknown function (DUF2817)
FCD                  PF07729.7    125 seq993_BIOID55485    -            220   1.1e-17   64.4  10.4   1   1   2.5e-21   1.7e-17   63.7   7.2     1   124    76   207    76   208 0.85 FCD domain
GntR                 PF00392.16    64 seq993_BIOID55485    -            220   9.6e-13   47.2   0.0   1   1   3.1e-16   2.1e-12   46.1   0.0     7    64    10    66     6    66 0.96 Bacterial regulatory proteins, gntR family
FUR                  PF01475.14   120 seq995_BIOID55485    -            148   4.9e-49  165.1   0.2   1   1   4.3e-53   5.8e-49  164.8   0.1     1   120    10   130    10   130 0.99 Ferric uptake regulator family
HypD                 PF01924.11   356 seq996_BIOID55485    -            373  9.5e-154  511.2   0.0   1   1    8e-158  1.1e-153  511.0   0.0     5   355    13   368     9   369 0.96 Hydrogenase formation hypA family
Aconitase_C          PF00694.14   131 seq1000_BIOID55485   -            201   8.6e-44  148.7   0.0   1   1   8.7e-48   1.2e-43  148.2   0.0     2   129     3   125     2   127 0.97 Aconitase C-terminal domain
T2SG                 PF08334.6    108 seq1001_BIOID55485   -            145   4.8e-35  119.4   0.3   1   1   1.2e-38   5.6e-35  119.2   0.2     1   108    32   138    32   138 0.97 Type II secretion system (T2SS), protein G
N_methyl_2           PF13544.1     31 seq1001_BIOID55485   -            145   7.7e-09   34.5   0.7   1   1   3.3e-12   1.5e-08   33.6   0.5     8    31     2    25     1    25 0.90 Type IV pilin N-term methylation site GFxxxE
N_methyl             PF07963.7     20 seq1001_BIOID55485   -            145   2.1e-07   30.1   4.1   1   1   7.8e-11   3.5e-07   29.4   2.8     1    20     8    27     8    27 0.96 Prokaryotic N-terminal methylation motif
DUF1018              PF06252.7    119 seq1002_BIOID55485   -            150   4.8e-40  136.6   1.2   1   1   4.2e-44   5.8e-40  136.4   0.9     1   119    20   137    20   137 0.98 Protein of unknown function (DUF1018)
HATPase_c            PF02518.21   111 seq1003_BIOID55485   -            349   7.9e-20   70.5   0.0   1   1   3.2e-23   1.5e-19   69.6   0.0     2   109   234   346   233   348 0.91 Histidine kinase-, DNA gyrase B-, and HSP90-like ATPase
HisKA                PF00512.20    68 seq1003_BIOID55485   -            349   4.5e-13   48.8   0.1   1   1     1e-16   4.5e-13   48.8   0.1     3    60   131   186   129   190 0.97 His Kinase A (phospho-acceptor) domain
PAS                  PF00989.19   113 seq1003_BIOID55485   -            349   7.2e-08   32.0   0.0   1   1   5.4e-11   2.4e-07   30.3   0.0     5    96    11    99    10   108 0.91 PAS fold
CTP_transf_2         PF01467.21   157 seq1007_BIOID55485   -            159   5.6e-25   88.1   0.1   1   1   9.9e-29   6.8e-25   87.8   0.1     1   156     6   134     6   135 0.98 Cytidylyltransferase
Citrate_ly_lig       PF08218.6    182 seq1007_BIOID55485   -            159   9.7e-07   28.2   0.1   1   1   2.4e-10   1.6e-06   27.5   0.0     9   106    12   113    10   117 0.81 Citrate lyase ligase C-terminal domain
GspH                 PF12019.3    114 seq1008_BIOID55485   -            169   3.1e-09   36.8   0.1   1   1   9.1e-13   4.1e-09   36.4   0.0     2   112    44   153    43   156 0.71 Type II transport protein GspH
N_methyl_2           PF13544.1     31 seq1008_BIOID55485   -            169   6.2e-07   28.5   1.1   1   1   2.6e-10   1.2e-06   27.6   0.7    11    30     2    21     1    22 0.93 Type IV pilin N-term methylation site GFxxxE
N_methyl             PF07963.7     20 seq1008_BIOID55485   -            169   1.6e-06   27.3   2.0   1   1     9e-10   4.1e-06   26.0   1.4     1    19     5    23     5    24 0.94 Prokaryotic N-terminal methylation motif
Mor                  PF08765.6    108 seq1009_BIOID55485   -            132   8.1e-44  147.7   0.1   1   1   6.9e-48   9.5e-44  147.4   0.1     1   108     9   116     9   116 0.99 Mor transcription activator family
LysR_substrate       PF03466.15   209 seq1014_BIOID55485   -            301   1.4e-24   86.2   0.0   1   1   3.1e-28   2.2e-24   85.6   0.0     2   205    89   290    88   292 0.95 LysR substrate binding domain
HTH_1                PF00126.22    60 seq1014_BIOID55485   -            301   5.5e-16   57.9   0.0   1   1   1.6e-19   1.1e-15   56.9   0.0     3    59     7    63     6    64 0.96 Bacterial regulatory helix-turn-helix protein, lysR family
OKR_DC_1             PF01276.15   417 seq1016_BIOID55485   -            728  3.1e-199  661.6   0.2   1   1  9.5e-203  4.3e-199  661.1   0.1     1   417   143   558   143   558 1.00 Orn/Lys/Arg decarboxylase, major domain
OKR_DC_1_C           PF03711.10   137 seq1016_BIOID55485   -            728   3.3e-54  182.5   1.0   1   1   1.5e-57   6.8e-54  181.5   0.7     1   136   583   716   583   717 0.99 Orn/Lys/Arg decarboxylase, C-terminal domain
OKR_DC_1_N           PF03709.10   115 seq1016_BIOID55485   -            728   6.1e-29  100.3   0.1   1   1   2.6e-32   1.2e-28   99.3   0.1     1   115    27   137    27   137 0.99 Orn/Lys/Arg decarboxylase, N-terminal domain
SgrR_N               PF12793.2    115 seq1018_BIOID55485   -            551   1.1e-38  131.6   5.1   1   1   1.6e-42   1.1e-38  131.6   3.5     1   115     5   118     5   118 0.98 Sugar transport-related sRNA regulator N-term
SBP_bac_5            PF00496.17   374 seq1018_BIOID55485   -            551     1e-29  103.4   0.0   1   1   2.3e-32   1.6e-28   99.5   0.0     1   343   163   446   163   502 0.85 Bacterial extracellular solute-binding proteins, family 5 Middle
Exc                  PF07825.6     77 seq1019_BIOID55485   -             82   6.4e-08   32.1   0.1   1   1   5.1e-12   6.9e-08   32.0   0.1     4    70     6    74     3    81 0.88 Excisionase-like protein
AIRS_C               PF02769.17   153 seq1021_BIOID55485   -            336   2.2e-23   82.7   1.9   1   1   6.2e-27   4.3e-23   81.9   1.3     2   149   166   313   165   315 0.95 AIR synthase related protein, C-terminal domain
AIRS                 PF00586.19    96 seq1021_BIOID55485   -            336   1.9e-13   50.3   2.8   1   1   3.5e-17   2.4e-13   50.0   0.0    11    96    49   132    27   132 0.91 AIR synthase related protein, N-terminal domain
T2SI                 PF02501.12    81 seq1022_BIOID55485   -            125   2.2e-13   49.8   0.1   1   1   2.2e-17   3.1e-13   49.3   0.0     1    78    39   115    39   118 0.92 Type II secretion system (T2SS), protein I
HlyC                 PF02794.11   134 seq1023_BIOID55485   -            209   7.1e-53  177.6   0.1   1   1   9.5e-57   1.3e-52  176.8   0.1     1   132    47   176    47   198 0.97 RTX toxin acyltransferase family
Sigma54_activat      PF00158.21   168 seq1027_BIOID55485   -            489   1.2e-70  236.2   0.0   1   1   6.6e-74   1.8e-70  235.6   0.0     1   167   160   326   160   327 0.99 Sigma-54 interaction domain
Response_reg         PF00072.19   112 seq1027_BIOID55485   -            489   1.4e-32  111.9   0.0   1   1     1e-35   2.9e-32  110.8   0.0     1   111    26   135    26   136 0.97 Response regulator receiver domain
HTH_8                PF02954.14    42 seq1027_BIOID55485   -            489   2.3e-15   55.7   3.9   1   1   1.7e-18   4.5e-15   54.7   1.0     3    42   447   486   445   486 0.96 Bacterial regulatory protein, Fis family
AAA_5                PF07728.9    139 seq1027_BIOID55485   -            489   3.9e-08   33.0   0.0   1   1   3.2e-11   8.8e-08   31.8   0.0     2   124   184   303   183   320 0.87 AAA domain (dynein-related subfamily)
AAA_2                PF07724.9    171 seq1027_BIOID55485   -            489   3.5e-05   23.6   0.0   1   1   2.6e-08     7e-05   22.6   0.0     2   123   180   297   179   324 0.79 AAA domain (Cdc48 subfamily)
Phage_integ_N        PF09003.5     81 seq1028_BIOID55485   -            376   1.9e-28   97.8   0.2   1   1   6.4e-32   4.4e-28   96.6   0.1     3    77     2    76     1    84 0.95 Bacteriophage lambda integrase, N-terminal domain
Phage_integrase      PF00589.17   173 seq1028_BIOID55485   -            376   2.7e-15   56.3   0.0   1   1   6.9e-19   4.7e-15   55.5   0.0     2   170   193   367   192   370 0.87 Phage integrase family
Amidinotransf        PF02274.12   281 seq1031_BIOID55485   -            407   4.6e-91  304.6   0.0   1   1   3.8e-95   5.3e-91  304.4   0.0     1   281    19   404    19   404 0.99 Amidinotransferase
HTH_5                PF01022.15    47 seq1033_BIOID55485   -             99   4.6e-14   51.6   0.1   1   1   2.7e-17   7.4e-14   51.0   0.0     1    47    23    70    23    70 0.97 Bacterial regulatory protein, arsR family
HTH_20               PF12840.2     61 seq1033_BIOID55485   -             99   3.3e-09   36.2   0.4   1   1   1.7e-12   4.6e-09   35.8   0.2     2    58    16    72    11    75 0.94 Helix-turn-helix domain
MarR_2               PF12802.2     62 seq1033_BIOID55485   -             99   5.4e-09   35.4   0.1   1   1   3.4e-12   9.2e-09   34.7   0.1     5    60    24    75    20    77 0.90 MarR family
HTH_24               PF13412.1     48 seq1033_BIOID55485   -             99   2.8e-07   29.7   0.0   1   1   2.5e-10     7e-07   28.4   0.0     5    47    26    68    24    69 0.95 Winged helix-turn-helix DNA-binding
T2SJ                 PF11612.3    169 seq1034_BIOID55485   -            195   7.6e-22   77.7   2.7   1   1   3.1e-25   1.4e-21   76.8   1.9     2   168    39   177    38   178 0.91 Type II secretion system (T2SS), protein J
N_methyl_2           PF13544.1     31 seq1034_BIOID55485   -            195   5.3e-08   31.8   0.6   1   1   2.4e-11   1.1e-07   30.8   0.4    10    31     2    23     1    23 0.93 Type IV pilin N-term methylation site GFxxxE
N_methyl             PF07963.7     20 seq1034_BIOID55485   -            195   2.3e-06   26.9   1.3   1   1   1.1e-09   4.9e-06   25.8   0.9     1    20     6    25     6    25 0.95 Prokaryotic N-terminal methylation motif
Redoxin              PF08534.5    146 seq1036_BIOID55485   -            168   4.5e-29  100.7   0.1   1   1     8e-33   5.5e-29  100.4   0.1     1   146    20   163    20   163 0.96 Redoxin
AhpC-TSA             PF00578.16   124 seq1036_BIOID55485   -            168   4.3e-16   58.5   0.0   1   1   7.6e-20   5.2e-16   58.3   0.0     2   122    22   145    21   147 0.95 AhpC/TSA family
RTX                  PF02382.10   653 seq1037_BIOID55485   -            138   5.3e-53  180.1   4.6   1   1   4.4e-57     6e-53  180.0   3.2     2   135     6   138     5   138 0.98 RTX N-terminal domain
Rhodanese            PF00581.15   113 seq1038_BIOID55485   -            174   2.1e-11   44.0   0.0   1   1   5.1e-15   3.5e-11   43.3   0.0     2   112     8    98     7    99 0.82 Rhodanese-like domain
DUF2892              PF11127.3     66 seq1038_BIOID55485   -            174   4.1e-11   42.4   3.5   1   1   9.1e-15   6.2e-11   41.8   2.5    10    60   115   170   112   174 0.88 Protein of unknown function (DUF2892)
HTH_6                PF01418.12    77 seq1043_BIOID55485   -            281   1.9e-22   78.6   0.0   1   1   9.5e-26   4.3e-22   77.5   0.0     3    74     6    77     4    80 0.96 Helix-turn-helix domain, rpiR family
SIS                  PF01380.17   131 seq1043_BIOID55485   -            281     7e-21   74.0   0.1   1   1   2.4e-24   1.1e-20   73.4   0.1     2   129   127   254   126   256 0.94 SIS domain
T2SK                 PF03934.8    280 seq1046_BIOID55485   -            327   2.1e-66  223.8   2.9   1   1   1.8e-70   2.4e-66  223.6   2.0     5   277    34   315    30   319 0.93 Type II secretion system (T2SS), protein K
Trp_Tyr_perm         PF03222.8    394 seq1047_BIOID55485   -            444   3.9e-05   22.5  38.3   1   1   6.3e-09   8.6e-05   21.4  26.6     7   374    42   425    38   437 0.76 Tryptophan/tyrosine permease family
Sigma54_activat      PF00158.21   168 seq1049_BIOID55485   -            692   4.2e-71  237.7   0.1   1   1   3.8e-74   7.4e-71  236.9   0.0     1   168   381   548   381   548 0.99 Sigma-54 interaction domain
GAF_3                PF13492.1    129 seq1049_BIOID55485   -            692     1e-17   64.3   0.0   1   1   6.2e-15   1.2e-11   44.6   0.0     1   129   202   346   202   346 0.85 GAF domain
GAF                  PF01590.21   154 seq1049_BIOID55485   -            692   7.9e-16   58.4   0.1   1   1   2.8e-14   5.4e-11   42.7   0.0     1   154   202   344   202   344 0.90 GAF domain
GAF_2                PF13185.1    148 seq1049_BIOID55485   -            692   3.2e-13   50.2   0.0   1   1   5.3e-12     1e-08   35.6   0.0     3   148   202   345   194   345 0.77 GAF domain
AAA_5                PF07728.9    139 seq1049_BIOID55485   -            692   5.2e-08   32.5   0.1   1   1   6.5e-11   1.3e-07   31.3   0.0     2   130   405   529   404   538 0.79 AAA domain (dynein-related subfamily)
AAA                  PF00004.24   132 seq1049_BIOID55485   -            692   3.4e-06   27.1   0.0   1   1   4.7e-09   9.2e-06   25.7   0.0     1   112   405   525   405   541 0.81 ATPase family associated with various cellular activities (AAA)
HTH_8                PF02954.14    42 seq1049_BIOID55485   -            692   7.6e-05   22.0   0.2   1   1   3.9e-08   7.6e-05   22.0   0.1     6    42   645   684   642   684 0.90 Bacterial regulatory protein, Fis family
RTX                  PF02382.10   653 seq1050_BIOID55485   -            865  9.5e-271  899.6  17.9   1   1  2.1e-274  9.5e-271  899.6  12.4   157   653     1   497     1   497 1.00 RTX N-terminal domain
RTX_C                PF08339.5    145 seq1050_BIOID55485   -            865   4.4e-41  139.8   1.7   1   1   9.6e-45   4.4e-41  139.8   1.2     1   145   714   865   714   865 0.98 RTX C-terminal domain
HemolysinCabind      PF00353.14    18 seq1050_BIOID55485   -            865   2.3e-14   52.1  83.9   1   6    0.0015       6.7    7.2   0.3     1    18   573   590   573   590 0.90 Hemolysin-type calcium-binding repeat (2 copies)
HemolysinCabind      PF00353.14    18 seq1050_BIOID55485   -            865   2.3e-14   52.1  83.9   2   6   1.2e-07   0.00054   19.9   3.0     2    18   592   608   591   608 0.95 Hemolysin-type calcium-binding repeat (2 copies)
HemolysinCabind      PF00353.14    18 seq1050_BIOID55485   -            865   2.3e-14   52.1  83.9   3   6     1e-06    0.0047   17.0   5.2     1    18   609   626   609   626 0.94 Hemolysin-type calcium-binding repeat (2 copies)
HemolysinCabind      PF00353.14    18 seq1050_BIOID55485   -            865   2.3e-14   52.1  83.9   4   6   6.8e-06     0.031   14.5   5.6     1    18   627   644   627   644 0.94 Hemolysin-type calcium-binding repeat (2 copies)
HemolysinCabind      PF00353.14    18 seq1050_BIOID55485   -            865   2.3e-14   52.1  83.9   5   6   2.2e-07     0.001   19.1   0.4     1    18   657   674   657   674 0.94 Hemolysin-type calcium-binding repeat (2 copies)
HemolysinCabind      PF00353.14    18 seq1050_BIOID55485   -            865   2.3e-14   52.1  83.9   6   6   2.1e-06    0.0094   16.1   4.3     1    18   675   692   675   692 0.94 Hemolysin-type calcium-binding repeat (2 copies)
AA_kinase            PF00696.23   241 seq1053_BIOID55485   -            310   6.3e-28   97.8   0.0   1   1   5.6e-32   7.7e-28   97.5   0.0     2   232     6   276     5   282 0.89 Amino acid kinase family
SBP_bac_6            PF13343.1    242 seq1055_BIOID55485   -            331     3e-17   62.6   2.9   1   1   8.4e-21   3.8e-17   62.3   2.0     1   217    77   292    77   317 0.78 Bacterial extracellular solute-binding protein
SBP_bac_1            PF01547.20   314 seq1055_BIOID55485   -            331   6.5e-17   62.1   5.7   1   1   2.1e-20   9.5e-17   61.5   3.9    14   313    44   276    36   277 0.85 Bacterial extracellular solute-binding protein
SBP_bac_11           PF13531.1    231 seq1055_BIOID55485   -            331   2.6e-15   56.5   0.2   1   1   7.9e-19   3.6e-15   56.1   0.1    17   224    45   278    26   281 0.83 Bacterial extracellular solute-binding protein
T2SL                 PF05134.8    230 seq1059_BIOID55485   -            387   3.2e-55  186.7   2.4   1   1   7.7e-59   5.3e-55  185.9   1.7     2   230     7   233     6   233 0.98 Type II secretion system (T2SS), protein L
GspL_C               PF12693.2    158 seq1059_BIOID55485   -            387   1.1e-33  116.1   3.0   1   1   2.6e-37   1.8e-33  115.4   2.1     6   157   241   385   237   387 0.97 GspL periplasmic domain
GlpM                 PF06942.7    107 seq1060_BIOID55485   -            111   3.6e-48  162.1  11.6   1   1     3e-52     4e-48  161.9   8.0     1   107     5   111     5   111 0.99 GlpM protein
PTR2                 PF00854.16   373 seq1062_BIOID55485   -            485   3.5e-68  229.9  17.9   1   1   9.2e-72   6.3e-68  229.1  12.4     3   370    77   417    75   420 0.95 POT family
MFS_1                PF07690.11   354 seq1062_BIOID55485   -            485   1.1e-18   67.0  48.8   1   1   1.6e-22   1.1e-18   67.0  33.8     9   348    21   418    13   425 0.76 Major Facilitator Superfamily
Aldo_ket_red         PF00248.16   283 seq1063_BIOID55485   -            283   3.2e-57  193.3   0.0   1   1   2.8e-61   3.9e-57  193.1   0.0     2   282    15   258    14   259 0.96 Aldo/keto reductase family
DFP                  PF04127.10   183 seq1066_BIOID55485   -            430   5.9e-72  241.0   0.2   1   1   8.7e-76   5.9e-72  241.0   0.2     2   182   211   395   210   396 0.97 DNA / pantothenate metabolism flavoprotein
Flavoprotein         PF02441.14   129 seq1066_BIOID55485   -            430   2.7e-31  107.8   0.3   1   1   8.1e-35   5.6e-31  106.7   0.2     1   128    30   157    30   158 0.90 Flavoprotein
DUF1144              PF06610.8    143 seq1067_BIOID55485   -            149   4.1e-71  237.2   7.6   1   1   3.3e-75   4.5e-71  237.0   5.3     4   143     3   142     1   142 0.98 Protein of unknown function (DUF1144)
OTCace               PF00185.19   158 seq1070_BIOID55485   -            334   4.6e-50  169.4   0.1   1   1   1.2e-53     8e-50  168.6   0.1     3   157   158   330   156   331 0.96 Aspartate/ornithine carbamoyltransferase, Asp/Orn binding domain
OTCace_N             PF02729.16   142 seq1070_BIOID55485   -            334   4.3e-44  149.4   0.0   1   1   9.9e-48   6.8e-44  148.8   0.0     1   142     8   149     8   149 0.99 Aspartate/ornithine carbamoyltransferase, carbamoyl-P binding domain
DUF1289              PF06945.8     51 seq1071_BIOID55485   -             79   5.2e-19   67.3   5.6   1   1   4.6e-23   6.3e-19   67.0   3.9     1    49    11    58    11    60 0.96 Protein of unknown function (DUF1289)
MetJ                 PF01340.15   104 seq1072_BIOID55485   -            105   9.5e-70  230.8   0.1   1   1   7.7e-74     1e-69  230.6   0.1     1   104     2   105     2   105 1.00 Met Apo-repressor, MetJ
BPD_transp_1         PF00528.17   185 seq1073_BIOID55485   -            536   5.1e-17   61.8  21.5   1   2   5.9e-16     8e-12   44.9   6.5     5   182    74   267    70   273 0.82 Binding-protein-dependent transport system inner membrane component
BPD_transp_1         PF00528.17   185 seq1073_BIOID55485   -            536   5.1e-17   61.8  21.5   2   2     1e-11   1.4e-07   31.1   2.9    25   174   376   524   361   534 0.81 Binding-protein-dependent transport system inner membrane component
Aldo_ket_red         PF00248.16   283 seq1074_BIOID55485   -            298   6.5e-54  182.5   0.0   1   1   5.3e-58   7.3e-54  182.3   0.0     2   281    17   291    16   293 0.95 Aldo/keto reductase family
ketoacyl-synt        PF00109.21   255 seq1076_BIOID55485   -           1010   7.2e-64  215.6   0.9   1   1   3.7e-67   1.3e-63  214.8   0.2     3   255     7   256     5   256 0.89 Beta-ketoacyl synthase, N-terminal domain
Acyl_transf_1        PF00698.16   318 seq1076_BIOID55485   -           1010   2.4e-54  184.7   0.8   1   1   1.1e-57   3.8e-54  184.0   0.6     3   277   532   810   531   850 0.92 Acyl transferase domain
Ketoacyl-synt_C      PF02801.17   119 seq1076_BIOID55485   -           1010   6.1e-44  148.5   4.9   1   1   6.4e-47   2.2e-43  146.7   0.7     1   119   264   382   264   382 0.99 Beta-ketoacyl synthase, C-terminal domain
PP-binding           PF00550.20    67 seq1076_BIOID55485   -           1010   3.8e-12   46.1   0.7   1   1   1.4e-14   4.8e-11   42.6   0.2     3    67   926   988   924   988 0.94 Phosphopantetheine attachment site
PNP_UDP_1            PF01048.15   234 seq1077_BIOID55485   -            232   4.8e-50  169.5   2.1   1   1     4e-54   5.5e-50  169.4   1.4     1   233     2   226     2   227 0.94 Phosphorylase superfamily
Aldo_ket_red         PF00248.16   283 seq1078_BIOID55485   -            329   1.3e-75  253.6   0.0   1   1   1.1e-79   1.5e-75  253.5   0.0     2   281    16   308    15   310 0.98 Aldo/keto reductase family
DUF830               PF05708.7    158 seq1079_BIOID55485   -            202     5e-45  153.2   0.0   1   1   4.1e-49   5.6e-45  153.0   0.0     2   157    21   193    20   194 0.97 Orthopoxvirus protein of unknown function (DUF830)
T2SM                 PF04612.7    160 seq1083_BIOID55485   -            161   8.6e-29  100.2   0.1   1   1   7.1e-33   9.7e-29  100.1   0.1     2   157     8   157     7   160 0.92 Type II secretion system (T2SS), protein M
TOBE                 PF03459.12    64 seq1085_BIOID55485   -            147   1.2e-32  111.6   6.6   1   2   4.9e-21   6.7e-17   61.2   0.8     2    64     9    71     8    71 0.98 TOBE domain
TOBE                 PF03459.12    64 seq1085_BIOID55485   -            147   1.2e-32  111.6   6.6   2   2     1e-18   1.4e-14   53.8   0.3     2    63    81   142    81   143 0.98 TOBE domain
DUF883               PF05957.8     94 seq1088_BIOID55485   -            113   6.8e-27   93.5   1.2   1   1   5.9e-31   8.1e-27   93.3   0.9     1    94    19   111    19   111 0.97 Bacterial protein of unknown function (DUF883)
dUTPase              PF00692.14   129 seq1091_BIOID55485   -            152   1.2e-41  141.0   0.0   1   1   9.9e-46   1.4e-41  140.9   0.0     2   129    17   150    16   150 0.98 dUTPase
DcuC                 PF03606.10   463 seq1093_BIOID55485   -            482    6e-127  423.6  39.3   1   1    5e-131  6.9e-127  423.4  27.3     1   461    21   479    21   481 0.98 C4-dicarboxylate anaerobic carrier
Peptidase_A24        PF01478.13   106 seq1097_BIOID55485   -            225   2.4e-29  101.4  11.5   1   1   1.8e-33   2.4e-29  101.4   8.0     1   105    81   189    81   190 0.94 Type IV leader peptidase family
Peripla_BP_2         PF01497.13   238 seq1098_BIOID55485   -            266   1.5e-27   96.1   0.1   1   1   1.4e-31   1.9e-27   95.8   0.1     1   203    26   217    26   231 0.93 Periplasmic binding protein
tRNA-synt_2          PF00152.15   335 seq1099_BIOID55485   -            505   1.5e-98  329.5   1.0   1   1  4.3e-102     2e-98  329.1   0.7     1   334   162   502   162   503 0.90 tRNA synthetases class II (D, K and N)
tRNA_anti            PF01336.20    76 seq1099_BIOID55485   -            505   1.2e-15   56.9   0.0   1   1   4.7e-19   2.1e-15   56.1   0.0     1    76    68   146    68   146 0.98 OB-fold nucleic acid binding domain
Sod_Cu               PF00080.15   142 seq1100_BIOID55485   -            173   1.4e-31  109.4   1.5   1   1   1.2e-35   1.6e-31  109.2   1.0    10   142    35   172    17   172 0.88 Copper/zinc superoxide dismutase (SODC)
ABC_membrane         PF00664.18   275 seq1101_BIOID55485   -            707   9.1e-54  182.6  17.0   1   1   3.4e-57   1.2e-53  182.2  11.8     3   275   152   424   150   424 0.98 ABC transporter transmembrane region
Peptidase_C39        PF03412.10   131 seq1101_BIOID55485   -            707   1.9e-27   95.5   0.0   1   1     1e-30   3.5e-27   94.6   0.0    12   130     8   129     3   130 0.97 Peptidase C39 family
ABC_tran             PF00005.22   118 seq1101_BIOID55485   -            707   1.5e-20   73.6   0.0   1   1   8.2e-24   2.8e-20   72.7   0.0     1   118   509   634   509   634 0.94 ABC transporter
DEAD                 PF00270.24   173 seq1103_BIOID55485   -            756   7.4e-19   67.7   0.0   1   1   5.3e-22   2.4e-18   66.0   0.0     4   168   227   386   224   391 0.83 DEAD/DEAH box helicase
Helicase_C           PF00271.26    78 seq1103_BIOID55485   -            756   7.3e-11   41.6   0.0   1   1     2e-11   9.1e-08   31.7   0.0    20    78   543   613   525   613 0.80 Helicase conserved C-terminal domain
ResIII               PF04851.10   184 seq1103_BIOID55485   -            756   3.6e-10   39.8   0.0   1   1   2.1e-13   9.7e-10   38.4   0.0     3   182   222   383   220   385 0.79 Type III restriction enzyme, res subunit
TetR_N               PF00440.18    47 seq1104_BIOID55485   -            198   2.8e-11   42.7   0.0   1   1   3.4e-15   4.6e-11   42.0   0.0     3    46    18    61    16    62 0.94 Bacterial regulatory proteins, tetR family
MutS_V               PF00488.16   235 seq1107_BIOID55485   -            853  7.3e-105  349.4   0.0   1   1  4.6e-108  1.3e-104  348.6   0.0     1   234   567   798   567   799 0.99 MutS domain V
MutS_III             PF05192.13   204 seq1107_BIOID55485   -            853   3.5e-49  167.2   3.1   1   1   2.4e-52   6.4e-49  166.3   2.1     1   204   271   560   271   560 0.96 MutS domain III
MutS_I               PF01624.15   113 seq1107_BIOID55485   -            853   2.8e-44  149.6   0.0   1   1   2.8e-47   7.6e-44  148.2   0.0     1   112    11   122    11   123 0.99 MutS domain I
MutS_II              PF05188.12   137 seq1107_BIOID55485   -            853   1.8e-33  115.3   0.0   1   1   1.6e-36   4.5e-33  114.1   0.0     1   137   131   256   131   256 0.98 MutS domain II
MutS_IV              PF05190.13    92 seq1107_BIOID55485   -            853   3.3e-28   97.5   0.1   1   1   3.6e-31   9.9e-28   96.0   0.1     1    90   428   517   428   519 0.97 MutS family domain IV
ABC_tran             PF00005.22   118 seq1108_BIOID55485   -            232   4.9e-26   91.3   0.0   1   1   1.3e-29   8.7e-26   90.5   0.0     1   117    39   157    39   158 0.90 ABC transporter
AAA_21               PF13304.1    303 seq1108_BIOID55485   -            232   3.4e-12   46.8   0.1   1   1   1.8e-10   1.2e-06   28.5   0.0   234   298   127   189   100   191 0.92 AAA domain
UPF0126              PF03458.8     81 seq1110_BIOID55485   -            207   5.3e-49  163.6  19.4   1   2   3.4e-30   4.7e-26   90.1   2.7     2    78     4    80     3    83 0.97 UPF0126 domain
UPF0126              PF03458.8     81 seq1110_BIOID55485   -            207   5.3e-49  163.6  19.4   2   2   7.9e-27   1.1e-22   79.3   5.3     3    76    92   164    90   169 0.94 UPF0126 domain
MMR_HSR1             PF01926.18   114 seq1112_BIOID55485   -            215   5.9e-18   64.8   0.0   1   1   2.3e-21   7.9e-18   64.4   0.0     1   114    33   151    33   169 0.86 50S ribosome-binding GTPase
FeoB_N               PF02421.13   189 seq1112_BIOID55485   -            215   4.9e-06   25.7   0.1   1   1   2.7e-09   9.1e-06   24.9   0.1     1   163    32   205    32   213 0.72 Ferrous iron transport protein B
Arg_repressor_C      PF02863.13    70 seq1116_BIOID55485   -            184     2e-17   62.2   0.0   1   1   4.5e-21   3.1e-17   61.6   0.0     2    69   109   176   108   177 0.96 Arginine repressor, C-terminal domain
Arg_repressor        PF01316.16    70 seq1116_BIOID55485   -            184   3.6e-14   51.9   1.0   1   1   9.9e-18   6.8e-14   51.0   0.7     8    66    38    97    31    99 0.91 Arginine repressor, DNA binding domain
CMD                  PF02627.15    85 seq1118_BIOID55485   -            143   2.4e-20   72.0   0.3   1   1   2.6e-24   3.5e-20   71.5   0.2     1    84    13    94    13    95 0.92 Carboxymuconolactone decarboxylase family
Peripla_BP_3         PF13377.1    160 seq1120_BIOID55485   -            332   5.7e-26   91.3   0.0   1   1   2.3e-28   6.4e-25   87.8   0.0     2   146   176   322   175   330 0.90 Periplasmic binding protein-like domain
Peripla_BP_1         PF00532.16   279 seq1120_BIOID55485   -            332   1.8e-24   86.3   0.1   1   1   1.2e-27   3.2e-24   85.5   0.1    13   269    77   323    61   330 0.89 Periplasmic binding proteins and sugar binding domain of LacI family
LacI                 PF00356.16    46 seq1120_BIOID55485   -            332   6.6e-22   76.7   0.4   1   1   4.6e-25   1.2e-21   75.8   0.3     1    46     4    49     4    49 0.99 Bacterial regulatory proteins, lacI family
Peripla_BP_4         PF13407.1    258 seq1120_BIOID55485   -            332   1.5e-17   63.7   0.0   1   1   1.1e-20   2.9e-17   62.7   0.0     7   257    74   317    70   318 0.93 Periplasmic binding protein domain
Glutaredoxin         PF00462.19    60 seq1122_BIOID55485   -             81   7.9e-14   51.2   0.0   1   1   6.6e-18     9e-14   51.0   0.0     1    57     3    58     3    61 0.95 Glutaredoxin
OTCace_N             PF02729.16   142 seq1123_BIOID55485   -            311   1.7e-43  147.5   0.1   1   1   4.3e-47   2.9e-43  146.8   0.0     1   141     8   148     8   149 0.95 Aspartate/ornithine carbamoyltransferase, carbamoyl-P binding domain
OTCace               PF00185.19   158 seq1123_BIOID55485   -            311   2.5e-36  124.8   0.1   1   1   6.6e-40   4.5e-36  123.9   0.1     1   157   154   303   154   304 0.93 Aspartate/ornithine carbamoyltransferase, Asp/Orn binding domain
FaeA                 PF04703.7     62 seq1125_BIOID55485   -             73   3.3e-29  100.7   0.1   1   1   2.7e-33   3.7e-29  100.5   0.1     1    61     1    60     1    61 0.98 FaeA-like protein
Polysacc_deac_1      PF01522.16   124 seq1126_BIOID55485   -            672   1.1e-31  108.8   0.1   1   1   2.7e-35   3.6e-31  107.2   0.0     2   123   102   270   101   271 0.92 Polysaccharide deacetylase
HlyD                 PF00529.15   306 seq1127_BIOID55485   -            478   1.7e-31  109.5  13.9   1   1   5.9e-35     2e-31  109.3   9.6     1   305    95   407    95   408 0.93 HlyD family secretion protein
HlyD_3               PF13437.1    105 seq1127_BIOID55485   -            478   3.5e-21   75.4   3.2   1   1   7.6e-22   2.6e-18   66.1   0.6     1   104   329   444   329   445 0.89 HlyD family secretion protein
HlyD_2               PF12700.2    328 seq1127_BIOID55485   -            478   3.9e-08   32.7  17.3   1   1   3.3e-10   1.1e-06   27.9  12.0    11   226    84   396    77   454 0.79 HlyD family secretion protein
Flavodoxin_NdrI      PF07972.6    122 seq1128_BIOID55485   -            136   5.1e-47  158.6   0.0   1   1   4.3e-51   5.8e-47  158.4   0.0     1   122     5   123     5   123 0.97 NrdI Flavodoxin like
AlaDh_PNT_C          PF01262.16   168 seq1130_BIOID55485   -            528   7.2e-57  191.4   1.4   1   1   2.4e-60   1.1e-56  190.9   1.0     2   168   165   329   164   329 0.98 Alanine dehydrogenase/PNT, C-terminal domain
AlaDh_PNT_N          PF05222.10   136 seq1130_BIOID55485   -            528   2.1e-52  176.5   0.0   1   1   9.7e-56   4.4e-52  175.5   0.0     1   136    22   155    22   155 0.99 Alanine dehydrogenase/PNT, N-terminal domain
DUF3814              PF12769.2     87 seq1130_BIOID55485   -            528   1.8e-37  127.2   7.5   1   1   9.8e-41   4.5e-37  125.9   4.8     3    87   445   527   443   527 0.96 Domain of unknown function (DUF3814)
Abhydrolase_5        PF12695.2    142 seq1134_BIOID55485   -            306   1.2e-10   41.1   0.0   1   1   8.3e-14   1.9e-10   40.5   0.0    17   142    49   282    31   282 0.78 Alpha/beta hydrolase family
Abhydrolase_6        PF12697.2    228 seq1134_BIOID55485   -            306   3.7e-10   39.9   0.1   1   1     2e-13   4.5e-10   39.6   0.1    18   225    51   291    32   294 0.57 Alpha/beta hydrolase family
Peptidase_S15        PF02129.13   272 seq1134_BIOID55485   -            306   9.2e-10   38.2   0.0   1   1   8.1e-13   1.9e-09   37.2   0.0     5   131    13   134    11   189 0.86 X-Pro dipeptidyl-peptidase (S15 family)
DLH                  PF01738.13   218 seq1134_BIOID55485   -            306   6.4e-05   22.2   0.1   1   1     1e-07   0.00024   20.3   0.1    13   124    28   131    18   145 0.73 Dienelactone hydrolase family
BAAT_C               PF08840.6    213 seq1134_BIOID55485   -            306    0.0001   21.9   0.0   1   1     7e-08   0.00016   21.3   0.0     9    59    92   142    85   190 0.74 BAAT / Acyl-CoA thioester hydrolase C terminal
YicC_N               PF03755.8    159 seq1135_BIOID55485   -            287   6.4e-49  165.8   0.1   1   1   9.3e-53   6.4e-49  165.8   0.1     1   157     2   153     2   155 0.96 YicC-like family, N-terminal region
DUF1732              PF08340.6     87 seq1135_BIOID55485   -            287     2e-34  117.1   7.3   1   1   2.9e-38     2e-34  117.1   5.0     1    87   202   287   202   287 0.97 Domain of unknown function (DUF1732)
Flavodoxin_2         PF02525.12   199 seq1136_BIOID55485   -            201     8e-48  162.4   0.0   1   1   1.3e-51   9.1e-48  162.2   0.0     2   195     3   195     2   199 0.91 Flavodoxin-like fold
FMN_red              PF03358.10   152 seq1136_BIOID55485   -            201   3.1e-12   46.1   0.0   1   1   5.8e-16   3.9e-12   45.7   0.0     2   148     3   174     2   178 0.76 NADPH-dependent FMN reductase
DUF796               PF05638.7    134 seq1141_BIOID55485   -             97   2.5e-15   56.5   0.0   1   1   2.3e-19   3.2e-15   56.2   0.0     1    89     6    96     6    97 0.93 Protein of unknown function (DUF796)
Ribonuc_red_lgC      PF02867.10   537 seq1142_BIOID55485   -            714  4.2e-152  507.3   0.0   1   1  4.5e-154    2e-150  501.7   0.0     1   537   175   694   175   694 0.97 Ribonucleotide reductase, barrel domain
RNR_N                PF08343.5     82 seq1142_BIOID55485   -            714   1.7e-29  101.2   0.1   1   1   9.7e-33   4.4e-29  100.0   0.1     1    82    16    97    16    97 0.99 Ribonucleotide reductase N-terminal
Ribonuc_red_lgN      PF00317.16    83 seq1142_BIOID55485   -            714   1.3e-12   47.2   0.0   1   1     7e-16   3.2e-12   45.9   0.0     2    82    99   171    98   172 0.95 Ribonucleotide reductase, all-alpha domain
Peripla_BP_3         PF13377.1    160 seq1144_BIOID55485   -            343   2.5e-44  150.9   0.0   1   1   1.4e-47   4.9e-44  150.0   0.0     1   160   178   339   178   339 0.95 Periplasmic binding protein-like domain
Peripla_BP_1         PF00532.16   279 seq1144_BIOID55485   -            343   2.1e-36  125.4   0.0   1   1   8.3e-40   2.8e-36  125.0   0.0     2   259    70   317    69   335 0.91 Periplasmic binding proteins and sugar binding domain of LacI family
LacI                 PF00356.16    46 seq1144_BIOID55485   -            343   1.6e-19   69.0   0.9   1   1     8e-23   2.7e-19   68.3   0.6     1    46    13    58    13    58 0.98 Bacterial regulatory proteins, lacI family
Peripla_BP_4         PF13407.1    258 seq1144_BIOID55485   -            343   3.5e-14   52.6   0.0   1   1   5.9e-17     2e-13   50.1   0.0     1   257    72   320    72   321 0.86 Periplasmic binding protein domain
Fe-ADH               PF00465.14   366 seq1146_BIOID55485   -            385   1.1e-99  333.4   0.1   1   1  1.8e-103   1.2e-99  333.2   0.1     3   366     7   370     5   370 0.94 Iron-containing alcohol dehydrogenase
Fe-ADH_2             PF13685.1    250 seq1146_BIOID55485   -            385   1.8e-16   60.1   0.0   1   1   1.5e-14     1e-10   41.2   0.0     3    96    11   103     9   107 0.91 Iron-containing alcohol dehydrogenase
PyrI                 PF01948.13    96 seq1147_BIOID55485   -            153   7.1e-37  125.2   0.0   1   1   1.5e-40     1e-36  124.6   0.0     2    94     5    97     4    99 0.97 Aspartate carbamoyltransferase regulatory chain, allosteric domain
PyrI_C               PF02748.10    52 seq1147_BIOID55485   -            153   7.8e-21   73.1   1.7   1   1   1.8e-24   1.2e-20   72.5   1.2     1    51   101   151   101   152 0.95 Aspartate carbamoyltransferase regulatory chain, metal binding domain
HATPase_c            PF02518.21   111 seq1151_BIOID55485   -            543   3.1e-22   78.2   0.0   1   1   2.3e-25   7.7e-22   77.0   0.0     5   109   434   535   430   537 0.95 Histidine kinase-, DNA gyrase B-, and HSP90-like ATPase
PAS                  PF00989.19   113 seq1151_BIOID55485   -            543   6.3e-15   54.8   0.1   1   1   1.2e-17   4.2e-14   52.1   0.0     1   112   222   323   222   324 0.95 PAS fold
PAS_10               PF13596.1    106 seq1151_BIOID55485   -            543   1.7e-07   31.3   0.1   1   1   2.7e-10   9.2e-07   28.9   0.0     2   104   225   323   224   325 0.86 PAS domain
PAS_8                PF13188.1     64 seq1151_BIOID55485   -            543     2e-06   27.3   0.0   1   1   1.6e-09   5.4e-06   25.9   0.0     3    45   224   269   222   294 0.76 PAS domain
Metallophos          PF00149.23   201 seq1155_BIOID55485   -            218   7.9e-13   48.1   2.9   1   1   1.9e-16   2.6e-12   46.4   2.0     2   168    16   151    15   191 0.72 Calcineurin-like phosphoesterase
Aminotran_3          PF00202.16   339 seq1158_BIOID55485   -            426   2.5e-75  253.3   0.0   1   1   2.1e-79   2.9e-75  253.1   0.0     1   338    35   360    35   361 0.92 Aminotransferase class-III
Ribonuc_L-PSP        PF01042.16   121 seq1159_BIOID55485   -            141   3.6e-46  155.7   0.9   1   1     3e-50   4.1e-46  155.5   0.6     1   120    20   139    20   140 0.98 Endoribonuclease L-PSP
Phage_integrase      PF00589.17   173 seq1160_BIOID55485   -            417   9.6e-21   74.0   0.0   1   1   2.5e-24   1.7e-20   73.2   0.0     1   170   213   385   213   388 0.89 Phage integrase family
DUF4102              PF13356.1     89 seq1160_BIOID55485   -            417   1.5e-18   66.3   1.2   1   1     7e-22   4.8e-18   64.7   0.5     1    88     4    92     4    93 0.89 Domain of unknown function (DUF4102)
Oxidored_FMN         PF00724.15   341 seq1161_BIOID55485   -            380   7.8e-80  268.3   0.0   1   1   6.6e-84     9e-80  268.0   0.0     1   340     7   343     7   344 0.90 NADH:flavin oxidoreductase / NADH oxidase family
SPOR                 PF05036.8     76 seq1166_BIOID55485   -            319   4.4e-17   61.8   0.3   1   1   1.3e-20   1.8e-16   59.9   0.0     3    72   246   312   244   315 0.91 Sporulation related domain
MarR                 PF01047.17    59 seq1167_BIOID55485   -            146   4.8e-19   67.7   0.1   1   1   2.9e-22   1.3e-18   66.2   0.1     1    58    31    89    31    90 0.98 MarR family
HTH_27               PF13463.1     68 seq1167_BIOID55485   -            146   2.1e-14   53.4   1.1   1   1   7.6e-18   3.5e-14   52.7   0.3     1    67    31    97    31    98 0.93 Winged helix DNA-binding domain
MarR_2               PF12802.2     62 seq1167_BIOID55485   -            146     1e-11   44.1   0.1   1   1   5.9e-15   2.7e-11   42.8   0.0     2    62    30    89    29    89 0.96 MarR family
PNTB                 PF02233.11   464 seq1168_BIOID55485   -            462  7.5e-230  763.3  19.7   1   1  6.2e-234  8.5e-230  763.1  13.6     2   464     5   462     4   462 0.98 NAD(P) transhydrogenase beta subunit
UT                   PF03253.9    301 seq1169_BIOID55485   -            123   4.8e-17   61.6   4.7   1   1     4e-21   5.5e-17   61.5   3.3     2   100    15   118    14   122 0.90 Urea transporter
DHDPS                PF00701.17   289 seq1171_BIOID55485   -            295   8.2e-64  214.8   0.0   1   1   6.7e-68   9.2e-64  214.6   0.0     2   287     5   291     4   293 0.94 Dihydrodipicolinate synthetase family
Glyco_tranf_2_3      PF13641.1    230 seq1173_BIOID55485   -            441   6.4e-41  140.5   0.0   1   1   2.8e-44   6.4e-41  140.5   0.0     1   230    75   299    75   299 0.96 Glycosyltransferase like family 2
Glycos_transf_2      PF00535.21   169 seq1173_BIOID55485   -            441   2.5e-36  124.7   0.0   1   1   1.7e-39   3.9e-36  124.1   0.0     1   168    78   245    78   246 0.95 Glycosyl transferase family 2
Glyco_trans_2_3      PF13632.1    192 seq1173_BIOID55485   -            441   1.8e-25   89.6  13.1   1   1     8e-29   1.8e-25   89.6   9.1     1   177   158   359   158   423 0.72 Glycosyl transferase family group 2
Glyco_transf_21      PF13506.1    174 seq1173_BIOID55485   -            441   1.4e-14   53.7   0.1   1   1   9.3e-18   2.1e-14   53.1   0.1    17   174   141   298   104   298 0.89 Glycosyl transferase family 21
Chitin_synth_2       PF03142.10   527 seq1173_BIOID55485   -            441   2.5e-08   32.6   5.8   1   1   5.3e-10   1.2e-06   27.1   0.0   177   304   131   256    85   260 0.85 Chitin synthase
Glyco_tranf_2_2      PF10111.4    281 seq1173_BIOID55485   -            441   4.9e-08   32.2   0.1   1   1   3.8e-11   8.8e-08   31.4   0.0     1   111    78   178    78   185 0.94 Glycosyltransferase like family 2
CNF1                 PF05785.7    281 seq1175_BIOID55485   -           1014  6.2e-103  343.4   1.3   1   1  8.1e-107  1.1e-102  342.6   0.9     2   281   721  1014   720  1014 0.99 Rho-activating domain of cytotoxic necrotizing factor
Response_reg         PF00072.19   112 seq1177_BIOID55485   -            239   5.3e-18   64.9   0.1   1   1   5.6e-22   7.6e-18   64.4   0.1     1   111     4   117     4   118 0.96 Response regulator receiver domain
Ribonuc_red_sm       PF00268.16   281 seq1178_BIOID55485   -            319   1.5e-80  270.0   0.0   1   1   1.3e-84   1.8e-80  269.8   0.0     1   280     1   280     1   281 0.97 Ribonucleotide reductase, small chain
Proteasome           PF00227.21   190 seq1182_BIOID55485   -            176   1.5e-25   89.4   0.2   1   1     2e-29   2.8e-25   88.6   0.1     5   186     2   168     2   172 0.94 Proteasome subunit
NAD_binding_2        PF03446.10   162 seq1183_BIOID55485   -            302   7.3e-37  126.6   5.9   1   1   7.8e-41   1.1e-36  126.0   4.1     3   161     8   168     6   169 0.95 NAD binding domain of 6-phosphogluconate dehydrogenase
TerC                 PF03741.11   184 seq1184_BIOID55485   -            252   1.3e-48  164.7  17.7   1   1   1.2e-52   1.7e-48  164.4  12.3     1   183    15   205    15   206 0.94 Integral membrane protein TerC family
UPF0075              PF03702.9    364 seq1188_BIOID55485   -            369    1e-170  567.4   0.0   1   1  8.3e-175  1.1e-170  567.2   0.0     2   363     5   366     4   367 0.99 Uncharacterised protein family (UPF0075)
Acyltransferase      PF01553.16   132 seq1190_BIOID55485   -            310     3e-14   52.4   0.0   1   1   3.1e-18   4.2e-14   51.9   0.0     3   119    84   220    82   238 0.82 Acyltransferase
FGGY_C               PF02782.11   197 seq1192_BIOID55485   -            566   5.4e-35  120.7   0.6   1   1   1.3e-38   9.1e-35  119.9   0.4     4   197   292   501   289   501 0.90 FGGY family of carbohydrate kinases, C-terminal domain
AAA_2                PF07724.9    171 seq1194_BIOID55485   -            443   5.3e-52  176.0   0.7   1   2   6.4e-10   1.5e-06   28.1   0.0     5    66    52   113    49   115 0.92 AAA domain (Cdc48 subfamily)
AAA_2                PF07724.9    171 seq1194_BIOID55485   -            443   5.3e-52  176.0   0.7   2   2   3.9e-46   8.9e-43  146.0   0.1    10   171   188   329   170   329 0.89 AAA domain (Cdc48 subfamily)
AAA                  PF00004.24   132 seq1194_BIOID55485   -            443     2e-16   60.2   0.1   1   2   2.2e-10   5.1e-07   29.8   0.0     1    57    53   107    53   142 0.72 ATPase family associated with various cellular activities (AAA)
AAA                  PF00004.24   132 seq1194_BIOID55485   -            443     2e-16   60.2   0.1   2   2   9.6e-10   2.2e-06   27.7   0.0    39   130   226   332   188   334 0.73 ATPase family associated with various cellular activities (AAA)
AAA_5                PF07728.9    139 seq1194_BIOID55485   -            443   7.6e-08   32.0   0.3   1   1   1.4e-09   3.3e-06   26.7   0.0     1    99    52   149    52   206 0.77 AAA domain (dynein-related subfamily)
ClpB_D2-small        PF10431.4     81 seq1194_BIOID55485   -            443   2.2e-06   27.3   0.8   1   1   6.9e-09   1.6e-05   24.6   0.0     1    62   335   405   335   412 0.90 C-terminal, D2-small domain, of ClpB protein
PgaD                 PF13994.1    138 seq1195_BIOID55485   -            137   1.4e-30  105.4   5.5   1   1   1.7e-34   2.4e-30  104.7   3.8     1   137     4   126     4   127 0.94 PgaD-like protein
Ribosomal_L31        PF01197.13    69 seq1196_BIOID55485   -             88   2.4e-27   94.5   0.2   1   1   2.3e-31   3.1e-27   94.2   0.1     1    68     2    80     2    81 0.99 Ribosomal protein L31
Phage_AlpA           PF05930.7     51 seq1197_BIOID55485   -             75   8.2e-12   44.5   0.0   1   1   1.4e-15   9.6e-12   44.3   0.0     4    51    20    67    17    67 0.96 Prophage CP4-57 regulatory protein (AlpA)
HTH_17               PF12728.2     51 seq1197_BIOID55485   -             75   5.8e-09   35.9   0.2   1   1   1.9e-12   1.3e-08   34.8   0.0     7    51    25    71    24    71 0.89 Helix-turn-helix domain
BNR_2                PF13088.1    275 seq1198_BIOID55485   -            389   4.8e-75  252.2   2.8   1   1   8.3e-79   5.7e-75  252.0   2.0     1   275    43   365    43   365 0.96 BNR repeat-like domain
DUF1537              PF07005.6    223 seq1199_BIOID55485   -            420   7.2e-62  208.8  15.2   1   1   8.7e-66   1.2e-61  208.1  10.6     1   223   161   380   161   380 0.95 Protein of unknown function, DUF1537
Ribosomal_L36        PF00444.13    38 seq1201_BIOID55485   -             47     2e-20   72.3   1.6   1   1   1.9e-24   2.7e-20   71.9   1.1     1    38     2    42     2    42 0.99 Ribosomal protein L36
DcuA_DcuB            PF03605.9    364 seq1202_BIOID55485   -            446    5e-164  545.3  20.1   1   1  4.3e-168  5.9e-164  545.0  13.9     1   364     6   376     6   376 0.98 Anaerobic c4-dicarboxylate membrane transporter
AntA                 PF08346.7     71 seq1203_BIOID55485   -            266   1.1e-22   79.9   0.1   1   1   2.2e-26     3e-22   78.4   0.0     1    71    43   117    43   117 0.89 AntA/AntB antirepressor
ABC_tran             PF00005.22   118 seq1204_BIOID55485   -            400   3.9e-26   91.6   0.0   1   1   2.4e-29   8.4e-26   90.5   0.0     1   117    68   192    68   193 0.97 ABC transporter
CBS                  PF00571.23    57 seq1204_BIOID55485   -            400   2.6e-06   26.8   0.0   1   1   3.5e-07    0.0012   18.3   0.0    32    55   369   392   346   394 0.86 CBS domain
MliC                 PF09864.4     72 seq1206_BIOID55485   -            107   2.5e-19   68.6   0.0   1   1   2.3e-23   3.1e-19   68.3   0.0     1    71    33    99    33   100 0.94 Membrane-bound lysozyme-inhibitor of c-type lysozyme
Pyridox_oxidase      PF01243.15    89 seq1209_BIOID55485   -            218   7.1e-24   83.5   0.0   1   1   2.2e-27     1e-23   83.0   0.0     2    86    40   122    39   125 0.95 Pyridoxamine 5'-phosphate oxidase
PNPOx_C              PF10590.4     42 seq1209_BIOID55485   -            218   5.2e-20   70.5   2.6   1   1   2.9e-23   1.3e-19   69.2   1.8     1    42   178   218   178   218 0.99 Pyridoxine 5'-phosphate oxidase C-terminal dimerisation region
Pyridox_oxase_2      PF12766.2    100 seq1209_BIOID55485   -            218   7.5e-05   22.8   0.0   1   1   2.7e-08   0.00012   22.1   0.0     5    96    36   118    32   122 0.87 Pyridoxamine 5'-phosphate oxidase
Multi_Drug_Res       PF00893.14    93 seq1211_BIOID55485   -            121   2.2e-25   88.8  12.2   1   1   2.2e-29     3e-25   88.4   8.4     2    92     4    94     3    95 0.98 Small Multidrug Resistance protein
UbiA                 PF01040.13   257 seq1212_BIOID55485   -            308   1.7e-36  125.6  22.4   1   1   1.6e-40   2.2e-36  125.2  15.5     1   225    21   273    21   306 0.76 UbiA prenyltransferase family
Phage_ASH            PF10554.4    108 seq1213_BIOID55485   -            283   1.4e-05   25.2   0.3   1   1     3e-09   4.2e-05   23.7   0.1    27   101    92   223    68   235 0.83 Ash protein family
LysR_substrate       PF03466.15   209 seq1214_BIOID55485   -            317     2e-43  147.8   1.4   1   1   4.1e-47   2.8e-43  147.3   1.0     3   207    86   288    84   290 0.97 LysR substrate binding domain
HTH_1                PF00126.22    60 seq1214_BIOID55485   -            317   3.7e-17   61.6   1.4   1   1   1.4e-20   9.5e-17   60.3   1.0     2    60     5    63     4    63 0.97 Bacterial regulatory helix-turn-helix protein, lysR family
DUF386               PF04074.7    153 seq1216_BIOID55485   -            156   2.1e-22   79.1   0.0   1   1   1.8e-26   2.5e-22   78.9   0.0     1   151     1   150     1   152 0.89 Domain of unknown function (DUF386)
Arabinose_Isome      PF02610.10   359 seq1218_BIOID55485   -            500  6.5e-186  617.3   0.4   1   1  1.1e-189  7.7e-186  617.1   0.3     1   359     1   359     1   359 1.00 L-arabinose isomerase
Arabinose_Iso_C      PF11762.3    115 seq1218_BIOID55485   -            500   9.2e-49  163.7   0.0   1   1   2.7e-52   1.9e-48  162.7   0.0     1   115   362   476   362   476 0.99 L-arabinose isomerase C-terminal domain
Aldolase_II          PF00596.16   183 seq1219_BIOID55485   -            212   1.6e-44  151.6   0.0   1   1   1.4e-48   1.9e-44  151.4   0.0     2   181    14   190    13   192 0.93 Class II Aldolase and Adducin N-terminal domain
GerE                 PF00196.14    58 seq1220_BIOID55485   -            180   7.8e-13   47.4   0.2   1   1   1.3e-16   1.8e-12   46.2   0.2     2    46   127   171   126   174 0.96 Bacterial regulatory proteins, luxR family
Multi_Drug_Res       PF00893.14    93 seq1222_BIOID55485   -            109   5.5e-29  100.3   6.6   1   1   4.8e-33   6.6e-29  100.1   4.6     3    93     6    99     4    99 0.96 Small Multidrug Resistance protein
Peripla_BP_3         PF13377.1    160 seq1225_BIOID55485   -            315   4.5e-22   78.6   0.5   1   1   8.4e-25   2.9e-21   76.0   0.1     1   154   167   314   167   315 0.88 Periplasmic binding protein-like domain
LacI                 PF00356.16    46 seq1225_BIOID55485   -            315   3.5e-21   74.4   0.1   1   1   2.1e-24   7.3e-21   73.4   0.1     1    46     6    51     6    51 0.99 Bacterial regulatory proteins, lacI family
Peripla_BP_1         PF00532.16   279 seq1225_BIOID55485   -            315     1e-10   41.1   0.0   1   1   5.7e-14     2e-10   40.2   0.0    23   274    84   313    61   315 0.78 Periplasmic binding proteins and sugar binding domain of LacI family
HTH_3                PF01381.17    55 seq1225_BIOID55485   -            315   8.6e-05   22.1   0.1   1   1   7.2e-08   0.00025   20.7   0.0     8    40     3    35     1    45 0.87 Helix-turn-helix
Na_sulph_symp        PF00939.14   471 seq1226_BIOID55485   -            504   5.1e-14   51.8  35.5   1   1   7.2e-17   4.9e-13   48.6  24.6    28   458    81   494    73   504 0.77 Sodium:sulfate symporter transmembrane region
BPD_transp_1         PF00528.17   185 seq1228_BIOID55485   -            354   2.5e-26   92.2  16.2   1   1   1.8e-30   2.5e-26   92.2  11.2     1   176   163   324   163   332 0.91 Binding-protein-dependent transport system inner membrane component
Fumerase             PF05681.9    271 seq1229_BIOID55485   -            548   9.8e-92  306.7   0.0   1   1   1.8e-95   1.2e-91  306.4   0.0     2   271    48   328    47   328 0.98 Fumarate hydratase (Fumerase)
Fumerase_C           PF05683.7    206 seq1229_BIOID55485   -            548   6.5e-83  276.7   0.0   1   1   1.9e-86   1.3e-82  275.8   0.0     1   204   332   539   332   541 0.98 Fumarase C-terminus
tRNA-synt_1b         PF00579.20   292 seq1230_BIOID55485   -            428   8.2e-95  317.1   0.0   1   1   1.5e-98   1.1e-94  316.7   0.0     3   292    35   333    33   333 0.98 tRNA synthetases class I (W and Y)
S4                   PF01479.20    48 seq1230_BIOID55485   -            428   4.6e-06   25.8   0.0   1   1   1.5e-09     1e-05   24.7   0.0     3    47   363   407   363   408 0.93 S4 domain
AP_endonuc_2         PF01261.19   211 seq1233_BIOID55485   -            258   4.5e-32  110.9   0.9   1   1   3.9e-36   5.4e-32  110.7   0.6     1   211    21   219    21   219 0.95 Xylose isomerase-like TIM barrel
Methyltransf_6       PF03737.10   154 seq1235_BIOID55485   -            161   4.3e-55  185.6   0.4   1   1   3.5e-59   4.8e-55  185.5   0.2     1   153     1   152     1   153 0.99 Demethylmenaquinone methyltransferase
PTS_EIIC             PF02378.13   321 seq1240_BIOID55485   -            473   7.7e-30  103.7  24.5   1   1   1.1e-33   7.7e-30  103.7  17.0     2   320   113   405   112   407 0.88 Phosphotransferase system, EIIC
PTS_EIIB             PF00367.15    35 seq1240_BIOID55485   -            473   1.1e-10   40.4   0.1   1   1     3e-14     2e-10   39.5   0.1     3    31    12    40    11    43 0.91 phosphotransferase system, EIIB
OpuAC                PF04069.7    257 seq1244_BIOID55485   -            330   5.8e-57  192.8   3.5   1   1   5.1e-61     7e-57  192.5   2.4     2   256    30   312    29   313 0.94 Substrate binding domain of ABC-type glycine betaine transport system
GntP_permease        PF02447.11   441 seq1248_BIOID55485   -            454  3.9e-154  513.2  49.5   1   1  6.5e-158  4.4e-154  513.0  34.3     2   439     5   451     4   454 0.98 GntP family permease
CitMHS               PF03600.11   349 seq1248_BIOID55485   -            454   6.6e-09   34.7  37.4   1   1   1.2e-12   8.5e-09   34.3  25.9     3   318    11   375     7   403 0.80 Citrate transporter
DUF4222              PF13973.1     53 seq1250_BIOID55485   -             80   2.7e-08   32.9   2.0   1   1     3e-12   4.2e-08   32.3   1.4     1    32    16    48    16    48 0.97 Domain of unknown function (DUF4222)
Aldolase_II          PF00596.16   183 seq1251_BIOID55485   -            231   2.7e-47  160.6   0.4   1   1   2.4e-51   3.2e-47  160.4   0.3     2   181     8   196     7   198 0.91 Class II Aldolase and Adducin N-terminal domain
Phos_pyr_kin         PF08543.7    246 seq1252_BIOID55485   -            287   9.3e-16   57.6   0.0   1   1   1.8e-19   1.2e-15   57.2   0.0    53   234    68   257    51   268 0.83 Phosphomethylpyrimidine kinase
PfkB                 PF00294.19   301 seq1252_BIOID55485   -            287   4.6e-11   42.2   0.0   1   1   4.1e-14   2.8e-10   39.6   0.0   175   284   132   250    96   263 0.83 pfkB family carbohydrate kinase
Pox_D5               PF03288.11    86 seq1254_BIOID55485   -            604   5.2e-14   52.1   0.0   1   1   1.5e-17     1e-13   51.1   0.0     2    84   495   590   494   592 0.94 Poxvirus D5 protein-like
D5_N                 PF08706.6    150 seq1254_BIOID55485   -            604   2.4e-11   43.8   0.1   1   1   1.8e-14   1.3e-10   41.4   0.0     2   147   161   291   160   293 0.83 D5 N terminal like
MIP                  PF00230.15   227 seq1256_BIOID55485   -            281   1.8e-76  256.4  12.9   1   1   1.5e-80     2e-76  256.2   9.0     2   227     2   251     1   251 0.97 Major intrinsic protein
DUF2238              PF09997.4    143 seq1258_BIOID55485   -            216   2.4e-59  198.7   0.8   1   1   2.5e-63   3.4e-59  198.2   0.5     1   143    41   182    41   182 0.99 Predicted membrane protein (DUF2238)
Adenine_glyco        PF03352.8    179 seq1260_BIOID55485   -            242   1.6e-84  281.7   0.0   1   1   1.4e-88   1.9e-84  281.4   0.0     1   178    61   238    61   239 0.99 Methyladenine glycosylase
DNA_pol_B            PF00136.16   467 seq1261_BIOID55485   -            783   2.5e-49  168.1   0.0   1   1   1.3e-51     9e-48  163.0   0.0    42   451   400   771   373   779 0.80 DNA polymerase family B
DNA_pol_B_exo1       PF03104.14   317 seq1261_BIOID55485   -            783   2.1e-15   56.3   0.0   1   1   6.6e-18   4.5e-14   51.9   0.0    65   317    74   296    54   296 0.91 DNA polymerase family B, exonuclease domain
MFS_1                PF07690.11   354 seq1262_BIOID55485   -            394     1e-35  123.0  55.3   1   2     3e-29     4e-25   88.1  17.4     2   188    17   198    16   218 0.87 Major Facilitator Superfamily
MFS_1                PF07690.11   354 seq1262_BIOID55485   -            394     1e-35  123.0  55.3   2   2   8.8e-15   1.2e-10   40.5  15.6     3   175   218   387   216   394 0.89 Major Facilitator Superfamily
Transgly             PF00912.17   178 seq1264_BIOID55485   -            858   1.4e-67  226.3   0.0   1   1   4.3e-71   2.9e-67  225.2   0.0     1   177    62   237    62   238 0.98 Transglycosylase
Transpeptidase       PF00905.17   304 seq1264_BIOID55485   -            858   4.3e-28   98.1   3.4   1   1   1.5e-29     1e-25   90.3   0.0     2   204   436   617   435   681 0.79 Penicillin binding protein transpeptidase domain
Alpha-amylase        PF00128.19   316 seq1265_BIOID55485   -            551  1.2e-110  369.7   0.0   1   1  2.4e-114  1.6e-110  369.3   0.0     1   313    30   371    30   378 0.98 Alpha amylase, catalytic domain
DUF3459              PF11941.3     89 seq1265_BIOID55485   -            551   7.9e-10   38.6   0.1   1   1   2.5e-12   1.7e-08   34.3   0.1     2    89   459   548   458   549 0.82 Domain of unknown function (DUF3459)
NTP_transf_3         PF12804.2    179 seq1266_BIOID55485   -            194   2.3e-42  145.0   0.1   1   1   1.9e-46   2.6e-42  144.9   0.1     1   179     9   187     9   187 0.90 MobA-like NTP transferase domain
FGGY_N               PF00370.16   245 seq1267_BIOID55485   -            502   1.3e-92  309.4   0.2   1   1   2.6e-96   1.8e-92  308.9   0.2     1   245     6   253     6   253 0.99 FGGY family of carbohydrate kinases, N-terminal domain
FGGY_C               PF02782.11   197 seq1267_BIOID55485   -            502   7.4e-63  211.6   0.4   1   1   3.9e-66   2.7e-62  209.8   0.7     1   197   262   452   262   452 0.96 FGGY family of carbohydrate kinases, C-terminal domain
Acetyltransf_10      PF13673.1    117 seq1268_BIOID55485   -            146   1.7e-13   50.5   0.0   1   1   6.5e-17   2.2e-13   50.2   0.0     4   117    12   120     9   120 0.80 Acetyltransferase (GNAT) domain
Acetyltransf_7       PF13508.1     79 seq1268_BIOID55485   -            146   2.6e-12   46.6   0.1   1   1     1e-15   3.4e-12   46.2   0.1     3    78    48   121    46   122 0.92 Acetyltransferase (GNAT) domain
Acetyltransf_1       PF00583.19    83 seq1268_BIOID55485   -            146     7e-12   45.1   0.1   1   1   3.3e-15   1.1e-11   44.4   0.1     1    83    53   121    53   121 0.97 Acetyltransferase (GNAT) family
FR47                 PF08445.5     86 seq1268_BIOID55485   -            146   2.7e-05   23.7   0.0   1   1   1.2e-08   4.3e-05   23.0   0.0    20    80    67   123    50   128 0.84 FR47-like protein
MobB                 PF03205.9    140 seq1270_BIOID55485   -            175   1.7e-36  124.8   0.0   1   1   1.5e-40     2e-36  124.6   0.0     1   120     8   129     8   157 0.93 Molybdopterin guanine dinucleotide synthesis protein B
LysE                 PF01810.13   191 seq1271_BIOID55485   -            206   7.4e-46  155.7  14.2   1   1   6.3e-50   8.6e-46  155.5   9.9     1   189    14   202    14   204 0.98 LysE type translocator
LysR_substrate       PF03466.15   209 seq1272_BIOID55485   -            297   5.7e-47  159.3   1.3   1   1   1.2e-50   7.9e-47  158.9   0.9     2   208    89   296    88   297 0.96 LysR substrate binding domain
HTH_1                PF00126.22    60 seq1272_BIOID55485   -            297     2e-23   81.7   1.9   1   1   5.8e-27   3.9e-23   80.8   1.3     1    60     5    64     5    64 0.98 Bacterial regulatory helix-turn-helix protein, lysR family
AzlC                 PF03591.9    143 seq1275_BIOID55485   -            245   7.3e-42  142.5  10.2   1   1   5.3e-46   7.3e-42  142.5   7.1     1   141    23   165    23   167 0.97 AzlC protein
Glucosamine_iso      PF01182.15   199 seq1278_BIOID55485   -            266   6.7e-25   87.8   0.0   1   1   6.5e-29   8.9e-25   87.4   0.0     4   198    15   216    12   217 0.85 Glucosamine-6-phosphate isomerases/6-phosphogluconolactonase
FMN_red              PF03358.10   152 seq1281_BIOID55485   -            183   3.5e-11   42.7   0.0   1   1   2.2e-14     6e-11   41.9   0.0    60   141    39   122    10   130 0.84 NADPH-dependent FMN reductase
Flavodoxin_5         PF12724.2    143 seq1281_BIOID55485   -            183   2.6e-09   37.0   0.0   1   1   1.2e-12   3.2e-09   36.7   0.0     2    72     6    78     5   115 0.85 Flavodoxin domain
Flavodoxin_2         PF02525.12   199 seq1281_BIOID55485   -            183     1e-08   34.8   0.1   1   1   5.3e-12   1.4e-08   34.3   0.1    70   116    40    86    15   114 0.79 Flavodoxin-like fold
Flavodoxin_1         PF00258.20   143 seq1281_BIOID55485   -            183   5.3e-07   29.6   0.0   1   1   2.1e-10   5.9e-07   29.4   0.0     1    76     6    83     6   170 0.75 Flavodoxin
HTH_AraC             PF00165.18    42 seq1283_BIOID55485   -            302   6.1e-21   73.4   0.2   1   2   8.7e-11   5.9e-07   28.9   0.0     1    42   200   241   200   241 0.97 Bacterial regulatory helix-turn-helix proteins, AraC family
HTH_AraC             PF00165.18    42 seq1283_BIOID55485   -            302   6.1e-21   73.4   0.2   2   2   6.7e-15   4.6e-11   42.0   0.1     6    42   254   291   252   291 0.94 Bacterial regulatory helix-turn-helix proteins, AraC family
HTH_18               PF12833.2     81 seq1283_BIOID55485   -            302   3.1e-19   68.7   0.2   1   1   9.3e-23   6.4e-19   67.7   0.1     2    80   214   291   213   292 0.95 Helix-turn-helix domain
FBPase_glpX          PF03320.8    309 seq1286_BIOID55485   -            336  5.5e-135  448.8   7.6   1   1  4.6e-139  6.2e-135  448.6   5.3     2   309     3   322     2   322 0.99 Bacterial fructose-1,6-bisphosphatase, glpX-encoded
AzlD                 PF05437.7     99 seq1287_BIOID55485   -            111   2.4e-12   46.5   5.6   1   1   2.1e-16   2.9e-12   46.2   3.9     1    98     5   104     5   105 0.92 Branched-chain amino acid transport protein (AzlD)
ROK                  PF00480.15   179 seq1288_BIOID55485   -            406   3.9e-36  124.4   0.0   1   1   4.1e-40   5.6e-36  123.9   0.0     4   178    92   273    89   274 0.88 ROK family
CoA_trans            PF01144.18   217 seq1289_BIOID55485   -            523   1.5e-28   99.3   0.8   1   1   2.3e-29   3.2e-25   88.4   0.1     4   216     9   250     6   251 0.90 Coenzyme A transferase
NRDD                 PF13597.1    547 seq1290_BIOID55485   -            712   4.3e-81  272.5   0.0   1   1   1.4e-83   6.2e-80  268.7   0.0     3   546   115   705   111   706 0.84 Anaerobic ribonucleoside-triphosphate reductase
Gly_radical          PF01228.16   106 seq1290_BIOID55485   -            712   4.4e-27   94.4   0.0   1   1   4.2e-30   1.9e-26   92.3   0.0     2   104   582   685   581   687 0.98 Glycine radical
ATP-cone             PF03477.11    90 seq1290_BIOID55485   -            712   5.7e-21   74.6   1.7   1   1     4e-24   1.8e-20   73.0   0.5     2    89     4    89     3    90 0.93 ATP cone domain
Amidohydro_1         PF01979.15   333 seq1292_BIOID55485   -            382   1.6e-39  136.4   0.3   1   1   5.3e-43   1.8e-39  136.2   0.2     1   332    50   363    50   364 0.94 Amidohydrolase family
Amidohydro_4         PF13147.1    304 seq1292_BIOID55485   -            382   1.2e-12   48.3   0.1   1   1   4.6e-15   1.6e-11   44.7   0.1     2   304    46   361    45   361 0.64 Amidohydrolase
Amidohydro_3         PF07969.6    404 seq1292_BIOID55485   -            382   1.5e-05   24.2   0.1   1   1   9.1e-09   3.1e-05   23.2   0.0   368   403   326   361   305   362 0.90 Amidohydrolase family
FCD                  PF07729.7    125 seq1293_BIOID55485   -            274   1.4e-22   80.2   6.7   1   1     3e-26   2.1e-22   79.6   4.7     1   124   116   246   116   247 0.90 FCD domain
GntR                 PF00392.16    64 seq1293_BIOID55485   -            274     6e-14   51.1   0.2   1   1   1.8e-17   1.2e-13   50.1   0.1     4    62    31    89    29    91 0.95 Bacterial regulatory proteins, gntR family
ProQ                 PF04352.8    115 seq1294_BIOID55485   -            176   4.8e-29  100.1   0.5   1   1   3.5e-33   4.8e-29  100.1   0.3     2   113    59   170    58   173 0.95 ProQ/FINO family
MarR                 PF01047.17    59 seq1295_BIOID55485   -            176   1.6e-17   62.8   2.8   1   1   1.3e-20     6e-17   60.9   0.1     1    58    53   112    53   113 0.98 MarR family
MarR_2               PF12802.2     62 seq1295_BIOID55485   -            176     1e-08   34.5   0.1   1   1   4.8e-12   2.2e-08   33.5   0.0     5    61    55   111    51   112 0.90 MarR family
HTH_27               PF13463.1     68 seq1295_BIOID55485   -            176   3.6e-07   30.3   0.1   1   1   1.8e-10   8.1e-07   29.1   0.0    17    68    70   121    54   121 0.86 Winged helix DNA-binding domain
RapA_C               PF12137.3    362 seq1296_BIOID55485   -            968    3e-161  536.1   1.0   1   1  1.5e-164  4.2e-161  535.6   0.7     1   362   604   966   604   966 1.00 RNA polymerase recycling family C-terminal
SNF2_N               PF00176.18   296 seq1296_BIOID55485   -            968   1.7e-40  138.6   0.0   1   1     2e-43   5.4e-40  136.9   0.0     1   256   157   422   157   468 0.88 SNF2 family N-terminal domain
Helicase_C           PF00271.26    78 seq1296_BIOID55485   -            968   1.3e-13   50.5   0.0   1   1   1.2e-16   3.1e-13   49.2   0.0     3    78   524   601   522   601 0.96 Helicase conserved C-terminal domain
ResIII               PF04851.10   184 seq1296_BIOID55485   -            968   1.7e-08   34.3   0.0   1   1   2.4e-11   6.4e-08   32.5   0.0    24   183   169   317   151   318 0.75 Type III restriction enzyme, res subunit
DEAD                 PF00270.24   173 seq1296_BIOID55485   -            968   4.2e-08   32.7   0.0   1   1   1.6e-10   4.5e-07   29.3   0.0    16   167   172   317   155   321 0.75 DEAD/DEAH box helicase
PerC                 PF06069.6     90 seq1300_BIOID55485   -             95   3.6e-32  110.1   0.6   1   1   2.9e-36     4e-32  109.9   0.4     1    89     1    89     1    90 0.99 PerC transcriptional activator
OKR_DC_1             PF01276.15   417 seq1301_BIOID55485   -            756  1.5e-190  633.0   0.0   1   1  4.1e-194  1.9e-190  632.7   0.0     1   416   141   590   141   591 0.99 Orn/Lys/Arg decarboxylase, major domain
OKR_DC_1_C           PF03711.10   137 seq1301_BIOID55485   -            756   4.3e-43  146.5   0.0   1   1     2e-46   9.1e-43  145.4   0.0     1   131   616   744   616   748 0.99 Orn/Lys/Arg decarboxylase, C-terminal domain
OKR_DC_1_N           PF03709.10   115 seq1301_BIOID55485   -            756   2.7e-27   94.9   0.1   1   1   1.1e-30     5e-27   94.1   0.0     3   115    19   135    17   135 0.98 Orn/Lys/Arg decarboxylase, N-terminal domain
HlyD                 PF00529.15   306 seq1302_BIOID55485   -            390   3.6e-79  266.1  15.0   1   1   1.3e-82   4.5e-79  265.8  10.4     1   306    60   343    60   343 0.99 HlyD family secretion protein
HlyD_2               PF12700.2    328 seq1302_BIOID55485   -            390   2.2e-17   63.1   1.3   1   1   9.2e-21   3.1e-17   62.6   0.9    20   234    60   290    51   316 0.77 HlyD family secretion protein
HlyD_3               PF13437.1    105 seq1302_BIOID55485   -            390   5.2e-16   58.7   3.5   1   1   1.4e-16   4.9e-13   49.2   0.2     2   105   218   338   217   338 0.79 HlyD family secretion protein
Biotin_lipoyl_2      PF13533.1     50 seq1302_BIOID55485   -            390   1.1e-08   34.4   1.6   1   1   5.4e-11   1.9e-07   30.5   0.1     2    49    61   108    60   109 0.91 Biotin-lipoyl like
NAD_binding_1        PF00175.16   109 seq1303_BIOID55485   -            248   6.8e-17   61.9   0.0   1   1   1.4e-20   9.8e-17   61.3   0.0     1   109   111   223   111   223 0.89 Oxidoreductase NAD-binding domain
FAD_binding_6        PF00970.19    99 seq1303_BIOID55485   -            248   3.1e-10   39.9   0.0   1   1     9e-14   6.1e-10   38.9   0.0     9    90    14    90     6    98 0.85 Oxidoreductase FAD-binding domain
Pro_dh               PF01619.13   345 seq1305_BIOID55485   -           1320  2.5e-133  444.1   0.0   1   1  5.1e-137  3.5e-133  443.6   0.0     2   344   229   573   228   574 0.99 Proline dehydrogenase
Aldedh               PF00171.17   462 seq1305_BIOID55485   -           1320  1.8e-112  375.9   0.4   1   1  4.7e-116  3.2e-112  375.1   0.3     7   450   659  1103   654  1111 0.94 Aldehyde dehydrogenase family
AAA_26               PF13500.1    199 seq1308_BIOID55485   -            231   2.5e-30  105.4   0.0   1   1   4.2e-34   2.8e-30  105.2   0.0     2   196     4   207     3   210 0.92 AAA domain
CbiA                 PF01656.18   195 seq1308_BIOID55485   -            231   2.3e-17   62.9   0.0   1   1   4.2e-21   2.9e-17   62.6   0.0     2   181     6   196     5   212 0.79 CobQ/CobB/MinD/ParA nucleotide binding domain
OmpA                 PF00691.15    97 seq1309_BIOID55485   -            219   1.2e-23   83.2   0.1   1   1     4e-27   1.8e-23   82.6   0.1     1    97   115   210   115   210 0.97 OmpA family
Gly-zipper_Omp       PF13488.1     46 seq1309_BIOID55485   -            219   1.2e-12   47.1  16.5   1   1   2.7e-16   1.2e-12   47.1  11.4     1    46    37    85    37    85 0.95 Glycine zipper
Gly-zipper_YMGG      PF13441.1     45 seq1309_BIOID55485   -            219   6.8e-09   34.9  18.1   1   1   1.5e-12   6.8e-09   34.9  12.5     5    45    33    80    29    80 0.81 YMGG-like Gly-zipper
ROK                  PF00480.15   179 seq1310_BIOID55485   -            406   1.5e-59  200.7   0.2   1   1   5.1e-63   3.5e-59  199.5   0.0     1   179    90   274    90   274 0.99 ROK family
MarR                 PF01047.17    59 seq1310_BIOID55485   -            406   8.4e-08   31.7   0.0   1   1     4e-11   2.8e-07   30.0   0.0    10    48    25    63    18    67 0.94 MarR family
Pili_assembly_N      PF00345.15   122 seq1313_BIOID55485   -            236   1.6e-05   24.5   0.0   1   1   2.5e-09   3.5e-05   23.4   0.0     2    98    28   130    27   156 0.69 Gram-negative pili assembly chaperone, N-terminal domain
IgaA                 PF07095.6    706 seq1315_BIOID55485   -            711         0 1236.1   0.0   1   1         0         0 1235.8   0.0     1   705     1   706     1   707 1.00 Intracellular growth attenuator protein IgaA
ECH                  PF00378.15   245 seq1316_BIOID55485   -            259   2.4e-52  177.4   0.2   1   1     2e-56   2.7e-52  177.2   0.1     5   245    11   251     7   251 0.94 Enoyl-CoA hydratase/isomerase family
2-Hacid_dh_C         PF02826.14   178 seq1321_BIOID55485   -            324   2.1e-62  209.2   0.0   1   1   7.4e-66   3.4e-62  208.6   0.0     1   178   108   287   108   287 0.97 D-isomer specific 2-hydroxyacid dehydrogenase, NAD binding domain
2-Hacid_dh           PF00389.25   133 seq1321_BIOID55485   -            324   1.6e-31  108.4   0.1   1   1     4e-35   1.8e-31  108.2   0.1     1   133     5   319     5   319 0.97 D-isomer specific 2-hydroxyacid dehydrogenase, catalytic domain
NAD_binding_2        PF03446.10   162 seq1321_BIOID55485   -            324   2.9e-05   23.9   0.1   1   1   2.8e-08   0.00013   21.8   0.0     2   116   146   259   145   267 0.85 NAD binding domain of 6-phosphogluconate dehydrogenase
MFS_1                PF07690.11   354 seq1322_BIOID55485   -            512   5.7e-55  186.3  38.3   1   1   4.2e-59   5.7e-55  186.3  26.5     1   353    19   413    19   414 0.89 Major Facilitator Superfamily
Fer4_12              PF13353.1    139 seq1325_BIOID55485   -            154   1.5e-51  174.0   0.0   1   1   2.5e-55   1.7e-51  173.8   0.0     1   139    12   151    12   151 0.97 4Fe-4S single cluster domain
Fer4_14              PF13394.1    117 seq1325_BIOID55485   -            154   3.5e-31  107.5   0.0   1   1   6.1e-35   4.2e-31  107.3   0.0     1   117    21   130    21   130 0.95 4Fe-4S single cluster domain
Sugar_tr             PF00083.19   451 seq1326_BIOID55485   -            466   9.7e-31  106.6  24.9   1   2   6.3e-30   2.9e-26   91.9   5.4     3   213    22   237    20   246 0.85 Sugar (and other) transporter
Sugar_tr             PF00083.19   451 seq1326_BIOID55485   -            466   9.7e-31  106.6  24.9   2   2   1.6e-09   7.3e-06   24.7   4.9   243   447   237   445   223   449 0.75 Sugar (and other) transporter
MFS_1                PF07690.11   354 seq1326_BIOID55485   -            466   2.4e-28   98.7  77.5   1   1     9e-29   4.1e-25   88.1  30.1     9   353    32   390    24   391 0.75 Major Facilitator Superfamily
MFS_2                PF13347.1    427 seq1326_BIOID55485   -            466   7.7e-09   34.3  20.0   1   1   3.1e-11   1.4e-07   30.1   5.5   138   341   156   364   145   370 0.79 MFS/sugar transport protein
AMP-binding          PF00501.23   418 seq1329_BIOID55485   -            574   3.7e-84  282.3   0.0   1   1   3.3e-88   4.6e-84  282.0   0.0     2   413    49   484    48   487 0.95 AMP-binding enzyme
Hydrolase_6          PF13344.1    101 seq1330_BIOID55485   -            250   5.2e-23   80.7   0.0   1   1     3e-26     1e-22   79.7   0.0     1   101     6   105     6   105 0.98 Haloacid dehalogenase-like hydrolase
Hydrolase_like       PF13242.1     75 seq1330_BIOID55485   -            250   2.4e-19   68.6   0.0   1   1   2.4e-22   8.1e-19   67.0   0.0     2    74   174   246   173   247 0.97 HAD-hyrolase-like
HAD_2                PF13419.1    176 seq1330_BIOID55485   -            250   2.8e-10   40.6   0.0   1   1   3.2e-08   0.00011   22.4   0.0   131   176   174   220   136   220 0.90 Haloacid dehalogenase-like hydrolase
Hydrolase            PF00702.21   204 seq1330_BIOID55485   -            250   1.7e-09   38.4   0.0   1   1   4.2e-11   1.4e-07   32.1   0.0     1   204     3   214     3   214 0.62 haloacid dehalogenase-like hydrolase
AAA_4                PF04326.9    122 seq1332_BIOID55485   -            662   3.8e-13   49.5   0.0   1   1     1e-16     7e-13   48.6   0.0     1   121    15   144    15   145 0.79 Divergent AAA domain
HATPase_c_4          PF13749.1     89 seq1332_BIOID55485   -            662   7.4e-07   28.7   0.0   1   1   2.7e-10   1.8e-06   27.5   0.0     9    81   332   401   325   409 0.87 ATP-dependent DNA helicase recG C-terminal
4HBT                 PF03061.17    79 seq1335_BIOID55485   -            155   8.5e-19   67.3   0.1   1   1   1.7e-22   1.1e-18   66.9   0.1     2    78    57   145    56   146 0.97 Thioesterase superfamily
4HBT_3               PF13622.1    256 seq1335_BIOID55485   -            155   7.1e-07   29.1   0.3   1   1   1.4e-10   9.4e-07   28.7   0.2     3    85    52   153    47   154 0.85 Thioesterase-like superfamily
DUF1454              PF07305.7    200 seq1336_BIOID55485   -            199  1.5e-110  366.8   1.7   1   1  1.2e-114  1.7e-110  366.6   1.2     1   200     1   199     1   199 1.00 Protein of unknown function (DUF1454)
PseudoU_synth_2      PF00849.17   164 seq1337_BIOID55485   -            219   2.9e-30  105.1   0.0   1   1   2.6e-34   3.5e-30  104.8   0.0     1   163    22   169    22   170 0.92 RNA pseudouridylate synthase
Asn_synthase         PF00733.16   255 seq1339_BIOID55485   -            632   2.1e-76  256.6   0.1   1   1   1.7e-79   4.7e-76  255.5   0.0     1   255   289   528   289   528 0.99 Asparagine synthase
GATase_7             PF13537.1    124 seq1339_BIOID55485   -            632   4.2e-42  142.7   0.0   1   1   3.4e-45   9.2e-42  141.6   0.0     1   123   126   244   126   245 0.96 Glutamine amidotransferase domain
GATase_6             PF13522.1    133 seq1339_BIOID55485   -            632   6.2e-37  126.4   0.0   1   1   6.2e-40   1.7e-36  124.9   0.0     1   133   111   239   111   239 0.98 Glutamine amidotransferase domain
DUF3700              PF12481.3    228 seq1339_BIOID55485   -            632   5.4e-11   42.0   0.2   1   1     5e-14   1.4e-10   40.6   0.0   115   204   186   271   138   281 0.80 Aluminium induced protein
HTH_AraC             PF00165.18    42 seq1340_BIOID55485   -            253   3.7e-18   64.6   0.7   1   2   5.9e-11     4e-07   29.5   0.0     1    42   155   195   155   195 0.97 Bacterial regulatory helix-turn-helix proteins, AraC family
HTH_AraC             PF00165.18    42 seq1340_BIOID55485   -            253   3.7e-18   64.6   0.7   2   2   3.3e-12   2.2e-08   33.5   0.1     8    39   210   242   207   245 0.91 Bacterial regulatory helix-turn-helix proteins, AraC family
HTH_18               PF12833.2     81 seq1340_BIOID55485   -            253   1.6e-13   50.4   0.0   1   1   3.9e-17   2.7e-13   49.7   0.0     2    80   169   245   168   246 0.95 Helix-turn-helix domain
ABC_membrane         PF00664.18   275 seq1342_BIOID55485   -            600   2.5e-20   72.9   2.4   1   1   9.9e-24   3.4e-20   72.4   1.7     4   272    27   296    25   299 0.85 ABC transporter transmembrane region
ABC_tran             PF00005.22   118 seq1342_BIOID55485   -            600   1.5e-17   63.9   0.0   1   1   1.2e-20   4.1e-17   62.5   0.0     1   118   384   509   384   509 0.84 ABC transporter
AAA_16               PF13191.1    166 seq1342_BIOID55485   -            600   4.6e-07   30.2   0.3   1   1   3.2e-10   1.1e-06   29.0   0.2    20   157   368   525   356   538 0.61 AAA ATPase domain
HAD_2                PF13419.1    176 seq1345_BIOID55485   -            237   9.8e-23   81.1   0.2   1   1   9.2e-27   1.3e-22   80.8   0.1     1   174    28   205    28   206 0.87 Haloacid dehalogenase-like hydrolase
EamA                 PF00892.15   126 seq1346_BIOID55485   -            296   2.8e-17   62.8  33.8   1   2   3.4e-16   2.3e-12   46.9   8.4     1   123    18   142    18   145 0.90 EamA-like transporter family
EamA                 PF00892.15   126 seq1346_BIOID55485   -            296   2.8e-17   62.8  33.8   2   2   9.1e-09   6.2e-05   22.9   8.8     1   125   159   284   159   285 0.84 EamA-like transporter family
EmrE                 PF13536.1    113 seq1346_BIOID55485   -            296   2.5e-08   33.9  35.0   1   1     1e-11   6.8e-08   32.5   9.3     4   108    42   147    39   151 0.90 Multidrug resistance efflux transporter
FAD_binding_2        PF00890.19   421 seq1347_BIOID55485   -            164   4.8e-08   32.1   0.7   1   1   4.1e-12   5.6e-08   31.9   0.5     2    85    45   125    44   140 0.82 FAD binding domain
TIM                  PF00121.13   244 seq1349_BIOID55485   -            255   3.2e-93  311.1   1.0   1   1   2.6e-97   3.6e-93  311.0   0.7     1   243     4   245     4   246 0.97 Triosephosphate isomerase
Epimerase            PF01370.16   236 seq1353_BIOID55485   -            304     3e-26   92.1   0.0   1   1   1.1e-28   1.9e-25   89.5   0.0     1   233     5   206     5   209 0.89 NAD dependent epimerase/dehydratase family
NAD_binding_10       PF13460.1    183 seq1353_BIOID55485   -            304   2.5e-22   79.6   0.0   1   1     2e-25   3.5e-22   79.1   0.0     1   177     5   192     5   197 0.87 NADH(P)-binding
NAD_binding_4        PF07993.7    249 seq1353_BIOID55485   -            304   3.9e-16   58.6   0.2   1   1   7.7e-08   0.00013   20.8   0.1     1    33     7    37     7    54 0.81 Male sterility protein
3Beta_HSD            PF01073.14   280 seq1353_BIOID55485   -            304   3.9e-16   58.4   0.0   1   1   1.2e-14   2.1e-11   42.9   0.0     1   119     6   114     6   120 0.85 3-beta hydroxysteroid dehydrogenase/isomerase family
NmrA                 PF05368.8    233 seq1353_BIOID55485   -            304   2.3e-14   53.0   0.0   1   1   1.9e-17   3.2e-14   52.6   0.0     1   105     5   114     5   149 0.86 NmrA-like family
adh_short            PF00106.20   167 seq1353_BIOID55485   -            304   1.7e-05   24.7   4.6   1   1   7.6e-08   0.00013   21.8   1.7     2   162     4   136     3   140 0.82 short chain dehydrogenase
HTH_3                PF01381.17    55 seq1354_BIOID55485   -             96   8.2e-06   25.4   0.0   1   1   8.4e-10   1.2e-05   24.9   0.0     1    43    38    80    38    82 0.95 Helix-turn-helix
AA_permease_2        PF13520.1    426 seq1356_BIOID55485   -            445   1.4e-52  178.5  55.6   1   1   2.7e-56   1.8e-52  178.1  38.6     2   401    11   403    10   428 0.89 Amino acid permease
AA_permease          PF00324.16   479 seq1356_BIOID55485   -            445     7e-35  120.1  50.8   1   1   1.7e-38   1.1e-34  119.4  35.2     2   421    15   405    14   429 0.88 Amino acid permease
LigT_PEase           PF02834.11    87 seq1357_BIOID55485   -            176   2.5e-24   84.9   0.4   1   2   3.1e-17   2.1e-13   49.9   0.1     1    87    11    89    11    89 0.92 LigT like Phosphoesterase
LigT_PEase           PF02834.11    87 seq1357_BIOID55485   -            176   2.5e-24   84.9   0.4   2   2   1.1e-11   7.3e-08   32.1   0.0     4    87    92   166    90   166 0.74 LigT like Phosphoesterase
2_5_RNA_ligase2      PF13563.1    153 seq1357_BIOID55485   -            176   7.3e-11   41.8   0.0   1   1   1.2e-14   8.3e-11   41.7   0.0     2   121    14   135    13   162 0.88 2'-5' RNA ligase superfamily
S4                   PF01479.20    48 seq1359_BIOID55485   -            133   7.7e-13   47.5   0.0   1   1   9.3e-17   1.3e-12   46.8   0.0     1    46     9    53     9    55 0.95 S4 domain
AAA_33               PF13671.1    143 seq1362_BIOID55485   -            370   2.6e-25   88.8   0.1   1   1   3.1e-29   4.2e-25   88.1   0.0     1   143   226   355   226   355 0.93 AAA domain
DUF615               PF04751.9    158 seq1365_BIOID55485   -            183   1.4e-58  196.9  10.2   1   1   1.2e-62   1.7e-58  196.6   7.1     2   158    22   177    19   177 0.98 Protein of unknown function (DUF615)
HSP33                PF01430.14   280 seq1366_BIOID55485   -            294     1e-97  326.5   0.0   1   1  8.3e-102   1.1e-97  326.3   0.0     1   279     6   275     6   276 0.96 Hsp33 protein
CSD                  PF00313.17    66 seq1368_BIOID55485   -             70   3.6e-33  113.0   0.2   1   1   5.8e-37   3.9e-33  112.9   0.1     1    65     5    69     5    70 0.98 'Cold-shock' DNA-binding domain
OB_RNB               PF08206.6     58 seq1368_BIOID55485   -             70   9.9e-06   24.8   0.4   1   1     2e-09   1.4e-05   24.4   0.3     7    29    15    37     7    39 0.86 Ribonuclease B OB domain
SfsA                 PF03749.8    216 seq1369_BIOID55485   -            234   8.7e-83  276.9   0.0   1   1   7.2e-87   9.8e-83  276.7   0.0     1   213    13   228    13   231 0.98 Sugar fermentation stimulation protein
DUF3289              PF11692.3    277 seq1370_BIOID55485   -            282   2.3e-83  279.5   8.0   1   1     2e-87   2.7e-83  279.3   5.6     4   271     7   275     1   280 0.93 Protein of unknown function (DUF3289)
OstA_C               PF04453.9    388 seq1372_BIOID55485   -            784  1.5e-109  366.5  32.2   1   1  2.1e-113  1.5e-109  366.5  22.3     2   388   309   697   308   697 0.99 Organic solvent tolerance protein
OstA                 PF03968.9    113 seq1372_BIOID55485   -            784   2.1e-28   98.4   0.0   1   1   6.9e-32   4.7e-28   97.2   0.0     1   112    53   194    53   195 0.98 OstA-like protein
PP-binding           PF00550.20    67 seq1373_BIOID55485   -             82   1.2e-12   47.8   0.8   1   1   9.7e-17   1.3e-12   47.6   0.6     1    66     9    74     9    75 0.92 Phosphopantetheine attachment site
ABC_tran             PF00005.22   118 seq1374_BIOID55485   -            600   4.8e-23   81.6   0.0   1   1   1.6e-26   1.1e-22   80.5   0.0     1   118   385   510   385   510 0.93 ABC transporter
ABC_membrane         PF00664.18   275 seq1374_BIOID55485   -            600   5.2e-06   25.9   0.7   1   1   7.6e-10   5.2e-06   25.9   0.5    29   185    54   212    28   227 0.65 ABC transporter transmembrane region
Bro-N                PF02498.12    87 seq1375_BIOID55485   -            278   2.2e-07   30.9   0.0   1   1   5.3e-11   7.2e-07   29.2   0.0     1    75    14   105    14   113 0.74 BRO family, N-terminal domain
Aminotran_1_2        PF00155.16   363 seq1377_BIOID55485   -            390   2.2e-54  184.6   0.0   1   1   7.8e-58   2.7e-54  184.4   0.0     2   362    44   384    43   385 0.92 Aminotransferase class I and II
Aminotran_5          PF00266.14   371 seq1377_BIOID55485   -            390   1.1e-05   24.2   0.0   1   1   5.4e-09   1.8e-05   23.5   0.0    48   181    93   216    62   219 0.90 Aminotransferase class-V
Cys_Met_Meta_PP      PF01053.15   386 seq1377_BIOID55485   -            390   1.8e-05   23.1   0.0   1   1   7.5e-09   2.6e-05   22.5   0.0    26   183    55   216    47   239 0.89 Cys/Met metabolism PLP-dependent enzyme
Sulfatase            PF00884.18   379 seq1381_BIOID55485   -            557   4.6e-56  190.3   0.4   1   1   8.7e-60     6e-56  189.9   0.3     3   310   248   539   246   554 0.92 Sulfatase
DUF1705              PF08019.7    156 seq1381_BIOID55485   -            557     2e-45  153.9   8.2   1   1   2.9e-49     2e-45  153.9   5.7     2   154    68   221    67   223 0.98 Domain of unknown function (DUF1705)
Peptidase_S6         PF02395.11   769 seq1382_BIOID55485   -           1376  2.3e-241  803.0  37.3   1   1    5e-245  2.3e-241  803.0  25.9     7   767    53   808    47   810 0.92 Immunoglobulin A1 protease
Autotransporter      PF03797.14   265 seq1382_BIOID55485   -           1376   3.3e-38  131.4  19.0   1   1   7.2e-42   3.3e-38  131.4  13.2     4   259  1114  1358  1112  1367 0.93 Autotransporter beta-domain
ESPR                 PF13018.1     24 seq1382_BIOID55485   -           1376   2.1e-06   26.9   0.8   1   1   4.7e-10   2.1e-06   26.9   0.5     1    24     1    24     1    24 0.98 Extended Signal Peptide of Type V secretion system
zf-dskA_traR         PF01258.12    36 seq1383_BIOID55485   -            151   4.2e-09   35.8   3.7   1   1   5.5e-13   7.6e-09   35.0   2.6     4    35   112   143   109   147 0.87 Prokaryotic dksA/traR C4-type zinc finger
DUF943               PF06092.7    157 seq1384_BIOID55485   -            165     2e-49  166.7   3.4   1   1   1.7e-53   2.3e-49  166.5   2.4     1   156     1   154     1   155 0.97 Enterobacterial putative membrane protein (DUF943)
Sigma54_activat      PF00158.21   168 seq1386_BIOID55485   -            325   1.2e-62  210.2   0.0   1   1   5.1e-66   1.7e-62  209.6   0.0     2   163     9   170     8   175 0.98 Sigma-54 interaction domain
AAA_5                PF07728.9    139 seq1386_BIOID55485   -            325   1.2e-07   31.4   0.0   1   1   6.6e-11   2.2e-07   30.5   0.0     1   122    31   149    31   169 0.82 AAA domain (dynein-related subfamily)
HTH_8                PF02954.14    42 seq1386_BIOID55485   -            325   1.2e-05   24.5   0.7   1   1   7.1e-09   2.4e-05   23.6   0.5     6    41   287   322   283   323 0.89 Bacterial regulatory protein, Fis family
Bac_luciferase       PF00296.15   307 seq1387_BIOID55485   -            382   4.8e-69  232.7   0.4   1   1   4.6e-73   6.3e-69  232.3   0.3     1   301    20   338    20   343 0.93 Luciferase-like monooxygenase
ADH_zinc_N           PF00107.21   130 seq1388_BIOID55485   -            327   7.8e-30  102.9   0.0   1   1     3e-33   1.4e-29  102.2   0.0     1   108   152   258   152   285 0.89 Zinc-binding dehydrogenase
ADH_zinc_N_2         PF13602.1    127 seq1388_BIOID55485   -            327   2.6e-15   57.3   0.0   1   1   9.7e-19   4.4e-15   56.5   0.0     2   123   185   321   184   325 0.81 Zinc-binding dehydrogenase
ADH_N                PF08240.7    109 seq1388_BIOID55485   -            327   1.1e-13   50.7   0.1   1   1   1.5e-16   6.8e-13   48.2   0.0     2    62    29    88    28   104 0.94 Alcohol dehydrogenase GroES-like domain
tRNA-synt_1c         PF00749.16   314 seq1394_BIOID55485   -            308   6.7e-50  169.4   0.0   1   1   1.7e-53   2.3e-49  167.6   0.0     5   295    19   284    17   298 0.93 tRNA synthetases class I (E and Q), catalytic domain
UPF0126              PF03458.8     81 seq1395_BIOID55485   -            205   1.5e-44  149.3  24.6   1   2   3.2e-25   4.3e-21   74.1   4.6     2    78     4    80     3    83 0.96 UPF0126 domain
UPF0126              PF03458.8     81 seq1395_BIOID55485   -            205   1.5e-44  149.3  24.6   2   2   1.8e-28   2.5e-24   84.5   4.1     1    79    89   166    89   168 0.97 UPF0126 domain
FBPase               PF00316.15   325 seq1398_BIOID55485   -            353  5.2e-144  478.9   0.0   1   1  4.3e-148  5.9e-144  478.7   0.0     2   324    24   349    23   350 0.98 Fructose-1-6-bisphosphatase
Isochorismatase      PF00857.15   174 seq1399_BIOID55485   -            244   1.2e-42  145.7   0.0   1   1   1.1e-46   1.6e-42  145.3   0.0     1   173    32   229    32   230 0.97 Isochorismatase family
MFS_1                PF07690.11   354 seq1401_BIOID55485   -            426   4.9e-14   51.7  87.2   1   1   1.7e-14   2.3e-10   39.6  32.7     4   341    25   367    18   371 0.76 Major Facilitator Superfamily
PolyA_pol_arg_C      PF12626.2    124 seq1402_BIOID55485   -            472   9.1e-43  144.7   2.1   1   1   3.9e-46   1.8e-42  143.7   1.5     1   123   342   465   342   466 0.94 Polymerase A arginine-rich C-terminus
PolyA_pol            PF01743.15   126 seq1402_BIOID55485   -            472   9.7e-40  135.5   0.5   1   1   9.9e-43   4.5e-39  133.4   0.1     1   126    69   200    69   200 0.93 Poly A polymerase head domain
PolyA_pol_RNAbd      PF12627.2     64 seq1402_BIOID55485   -            472   9.6e-22   76.2   0.2   1   1   8.3e-25   3.8e-21   74.3   0.0     1    61   227   287   227   290 0.96 Probable RNA and SrmB- binding site of polymerase A
DUF2543              PF10820.3     81 seq1403_BIOID55485   -             81   9.2e-51  169.6   1.1   1   1   7.4e-55     1e-50  169.5   0.7     1    81     1    81     1    81 1.00 Protein of unknown function (DUF2543)
Response_reg         PF00072.19   112 seq1404_BIOID55485   -            222   4.8e-26   90.8   0.0   1   1   9.2e-30   6.3e-26   90.4   0.0     1   112     3   113     3   113 0.99 Response regulator receiver domain
Trans_reg_C          PF00486.23    77 seq1404_BIOID55485   -            222   2.6e-20   71.9   0.1   1   1   2.1e-23   1.4e-19   69.6   0.0     1    77   145   216   145   216 0.97 Transcriptional regulatory protein, C terminal
Rotamase             PF00639.16    95 seq1405_BIOID55485   -            428   2.5e-50  169.0   0.0   1   2   8.1e-24   2.2e-20   73.0   0.0     1    95   178   272   178   272 0.97 PPIC-type PPIASE domain
Rotamase             PF00639.16    95 seq1405_BIOID55485   -            428   2.5e-50  169.0   0.0   2   2   5.3e-30   1.4e-26   92.8   0.0     1    94   289   381   289   382 0.98 PPIC-type PPIASE domain
Rotamase_3           PF13616.1    117 seq1405_BIOID55485   -            428   2.3e-49  166.3   0.0   1   2   1.7e-23   4.7e-20   71.8   0.0     8   115   166   272   159   274 0.92 PPIC-type PPIASE domain
Rotamase_3           PF13616.1    117 seq1405_BIOID55485   -            428   2.3e-49  166.3   0.0   2   2   9.5e-30   2.6e-26   92.0   0.0    14   116   283   383   275   384 0.93 PPIC-type PPIASE domain
SurA_N               PF09312.6    118 seq1405_BIOID55485   -            428   9.3e-46  154.3   9.3   1   1   3.4e-49   9.3e-46  154.3   6.5     1   118    25   142    25   142 0.99 SurA N-terminal domain
Rotamase_2           PF13145.1    121 seq1405_BIOID55485   -            428   1.3e-20   74.0   0.7   1   2   5.7e-13   1.6e-09   38.3   0.0    33   110   194   275   180   286 0.77 PPIC-type PPIASE domain
Rotamase_2           PF13145.1    121 seq1405_BIOID55485   -            428   1.3e-20   74.0   0.7   2   2   2.3e-11   6.2e-08   33.1   0.1    33   110   302   385   293   395 0.69 PPIC-type PPIASE domain
SurA_N_3             PF13624.1    154 seq1405_BIOID55485   -            428     7e-10   38.9   4.0   1   1   4.6e-13   1.3e-09   38.1   2.7    26   152    12   140     5   142 0.78 SurA N-terminal domain
DUF2233              PF09992.4    170 seq1407_BIOID55485   -            254   1.5e-20   73.7   0.1   1   1   1.5e-24     2e-20   73.3   0.0     2   146    84   232    83   248 0.85 Predicted periplasmic protein (DUF2233)
Ribonuc_L-PSP        PF01042.16   121 seq1408_BIOID55485   -            128   7.3e-33  112.7   0.0   1   1   6.5e-37   8.9e-33  112.5   0.0     4   120    13   125    10   126 0.97 Endoribonuclease L-PSP
Radical_SAM          PF04055.16   166 seq1409_BIOID55485   -            474   4.8e-30  104.7   0.0   1   1   1.7e-33   7.9e-30  104.0   0.0     1   166   151   325   151   325 0.97 Radical SAM superfamily
UPF0004              PF00919.15    98 seq1409_BIOID55485   -            474   7.8e-29   99.2   0.0   1   1     3e-32   1.4e-28   98.4   0.0     1    98     4   104     4   104 0.95 Uncharacterized protein family UPF0004
TRAM                 PF01938.15    61 seq1409_BIOID55485   -            474   4.6e-20   71.0   0.1   1   1   2.3e-23   1.1e-19   69.9   0.1     1    61   378   440   378   440 0.96 TRAM domain
SBP_bac_5            PF00496.17   374 seq1411_BIOID55485   -            547   6.2e-83  278.5   0.3   1   1   5.5e-87   7.5e-83  278.2   0.2     3   371    80   456    78   459 0.94 Bacterial extracellular solute-binding proteins, family 5 Middle
PEPCK_ATP            PF01293.15   467 seq1412_BIOID55485   -            540  3.2e-216  718.1   0.0   1   1  2.7e-220  3.7e-216  717.9   0.0     3   466    21   492    19   493 0.98 Phosphoenolpyruvate carboxykinase
HATPase_c            PF02518.21   111 seq1413_BIOID55485   -            366   1.1e-18   66.8   0.0   1   1   3.7e-22   1.7e-18   66.2   0.0     1   110   252   358   252   359 0.95 Histidine kinase-, DNA gyrase B-, and HSP90-like ATPase
HAMP                 PF00672.20    70 seq1413_BIOID55485   -            366     1e-08   35.1   3.5   1   1   2.9e-11   1.3e-07   31.5   0.2     2    69    73   140    72   141 0.91 HAMP domain
HisKA                PF00512.20    68 seq1413_BIOID55485   -            366   1.8e-08   34.1   4.2   1   1   5.4e-12   2.5e-08   33.6   1.3     3    66   147   203   145   205 0.76 His Kinase A (phospho-acceptor) domain
Abhydrolase_6        PF12697.2    228 seq1415_BIOID55485   -            266   1.2e-34  120.0   4.4   1   1   3.1e-38   1.4e-34  119.8   3.0     1   227    16   249    16   250 0.79 Alpha/beta hydrolase family
Abhydrolase_5        PF12695.2    142 seq1415_BIOID55485   -            266   1.1e-16   60.7   1.0   1   1   1.9e-19   8.8e-16   57.8   0.7     1   141    15   237    15   238 0.71 Alpha/beta hydrolase family
Abhydrolase_1        PF00561.15   230 seq1415_BIOID55485   -            266   1.3e-16   60.7   0.2   1   1   3.2e-18   1.5e-14   54.0   0.1     1   228    40   251    40   253 0.89 alpha/beta hydrolase fold
Chorismate_bind      PF00425.13   257 seq1416_BIOID55485   -            434   1.4e-68  230.8   0.0   1   1   1.3e-72   1.8e-68  230.5   0.0     3   257   173   424   171   424 0.97 chorismate binding enzyme
SAM_adeno_trans      PF01887.11   259 seq1418_BIOID55485   -            300   8.6e-80  267.4   0.0   1   1   7.1e-84   9.7e-80  267.2   0.0     2   255    25   289    24   295 0.95 S-adenosyl-l-methionine hydroxide adenosyltransferase
FUR                  PF01475.14   120 seq1419_BIOID55485   -            205   2.9e-15   56.1   0.3   1   1   5.1e-19   6.9e-15   54.9   0.0     2   118    54   172    53   174 0.90 Ferric uptake regulator family
HPPK                 PF01288.15   127 seq1420_BIOID55485   -            159   1.6e-44  150.5   0.0   1   1   1.4e-48   1.9e-44  150.3   0.0     1   127     5   132     5   132 0.99 7,8-dihydro-6-hydroxymethylpterin-pyrophosphokinase (HPPK)
PdxA                 PF04166.7    299 seq1421_BIOID55485   -            329  8.8e-123  409.1   0.0   1   1  8.1e-127  1.1e-122  408.8   0.0     6   299    29   322    25   322 0.99 Pyridoxal phosphate biosynthetic protein PdxA
Nitroreductase       PF00881.19   165 seq1422_BIOID55485   -            196   9.1e-18   64.4   0.0   1   1     8e-22   1.1e-17   64.2   0.0     5   165    18   174    14   174 0.93 Nitroreductase family
Guanylate_kin        PF00625.16   183 seq1423_BIOID55485   -            207   1.6e-70  236.1   0.0   1   1   1.3e-74   1.8e-70  235.9   0.0     2   183     4   186     3   186 0.98 Guanylate kinase
Acyl_transf_3        PF01757.17   340 seq1425_BIOID55485   -            331   1.7e-34  119.0  37.6   1   1   1.5e-38   2.1e-34  118.7  26.1     2   339     6   318     5   322 0.89 Acyltransferase family
PhoH                 PF02562.11   205 seq1427_BIOID55485   -            359     8e-97  322.2   0.0   1   1  1.5e-100     1e-96  321.9   0.0     2   205   131   334   130   334 0.99 PhoH-like protein
AAA_30               PF13604.1    196 seq1427_BIOID55485   -            359   7.3e-08   32.1   0.0   1   1   5.1e-11   3.5e-07   29.8   0.0     4   133   136   287   134   289 0.84 AAA domain
Fimbrial             PF00419.15   145 seq1428_BIOID55485   -            196   1.1e-14   54.7   9.1   1   1   1.1e-18   1.5e-14   54.3   6.3     2   145    33   196    32   196 0.77 Fimbrial protein
BPD_transp_1         PF00528.17   185 seq1429_BIOID55485   -            321   3.1e-44  150.5  11.5   1   1   2.3e-48   3.1e-44  150.5   7.9     1   181    92   311    92   315 0.99 Binding-protein-dependent transport system inner membrane component
Flavin_Reduct        PF01613.13   154 seq1430_BIOID55485   -            164   4.7e-31  107.6   0.2   1   1   3.9e-35   5.3e-31  107.4   0.1     1   153    13   159    13   160 0.93 Flavin reductase like domain
RNA_pol_Rpb6         PF01192.17    57 seq1431_BIOID55485   -             91     1e-17   63.4   0.1   1   1   9.7e-22   1.3e-17   63.1   0.1     1    56     7    62     7    63 0.95 RNA polymerase Rpb6
Response_reg         PF00072.19   112 seq1432_BIOID55485   -            232   5.1e-29  100.4   0.4   1   1   1.2e-32     8e-29   99.8   0.3     1   112     4   112     4   112 0.98 Response regulator receiver domain
Trans_reg_C          PF00486.23    77 seq1432_BIOID55485   -            232   1.5e-21   75.9   0.0   1   1   5.1e-25   3.5e-21   74.7   0.0     1    77   152   228   152   228 0.95 Transcriptional regulatory protein, C terminal
RrnaAD               PF00398.15   262 seq1433_BIOID55485   -            273   1.9e-77  259.7   0.0   1   1   1.6e-81   2.1e-77  259.5   0.0     3   261    10   265     8   266 0.98 Ribosomal RNA adenine dimethylase
MarR                 PF01047.17    59 seq1437_BIOID55485   -            174   1.3e-11   43.9   0.1   1   1   5.8e-15   2.6e-11   42.9   0.1     2    59    63   122    62   122 0.94 MarR family
MarR_2               PF12802.2     62 seq1437_BIOID55485   -            174   2.2e-09   36.7   0.0   1   1   7.7e-13   3.5e-09   36.0   0.0     5    62    64   121    60   121 0.95 MarR family
HD_4                 PF13328.1    153 seq1439_BIOID55485   -            702   6.5e-54  181.6   1.2   1   1   2.4e-57   6.5e-54  181.6   0.8     2   152    27   175    26   176 0.97 HD domain
RelA_SpoT            PF04607.12   116 seq1439_BIOID55485   -            702   1.1e-36  125.2   0.5   1   1   1.1e-39   3.1e-36  123.7   0.0     1   115   235   345   235   346 0.98 Region found in RelA / SpoT proteins
TGS                  PF02824.16    60 seq1439_BIOID55485   -            702   6.7e-22   77.0   0.0   1   1   6.1e-25   1.7e-21   75.7   0.0     1    60   388   447   388   447 0.99 TGS domain
ACT_4                PF13291.1     80 seq1439_BIOID55485   -            702   2.2e-18   66.2   2.5   1   1   2.1e-21   5.7e-18   64.9   1.0     2    80   622   699   621   699 0.97 ACT domain
HD                   PF01966.17   122 seq1439_BIOID55485   -            702   1.3e-13   50.9   1.9   1   1   1.7e-16   4.7e-13   49.0   0.3     1   122    45   144    45   144 0.81 HD domain
HTH_31               PF13560.1     64 seq1440_BIOID55485   -             98   2.6e-10   40.2   0.1   1   1   4.7e-12   3.2e-08   33.5   0.1     7    45    40    77    39    87 0.89 Helix-turn-helix domain
HTH_3                PF01381.17    55 seq1440_BIOID55485   -             98   1.8e-06   27.5   0.0   1   1   7.8e-09   5.3e-05   22.8   0.0     1    37    39    75    39    77 0.96 Helix-turn-helix
Xan_ur_permease      PF00860.15   389 seq1441_BIOID55485   -            464    1e-104  350.0  54.1   1   1  1.2e-108  1.6e-104  349.4  37.5     2   386    53   423    52   426 0.97 Permease family
Pili_assembly_N      PF00345.15   122 seq1442_BIOID55485   -            246   6.8e-43  145.2   0.0   1   1   1.5e-46   1.1e-42  144.5   0.0     2   121    27   151    26   152 0.92 Gram-negative pili assembly chaperone, N-terminal domain
Pili_assembly_C      PF02753.12    68 seq1442_BIOID55485   -            246     9e-19   66.9   0.1   1   1   2.4e-22   1.7e-18   66.1   0.1     1    66   175   242   175   244 0.96 Gram-negative pili assembly chaperone, C-terminal domain
Peptidase_M28        PF04389.12   176 seq1443_BIOID55485   -            345   4.8e-30  104.4   0.1   1   1     2e-33   9.1e-30  103.5   0.0     2   173   111   318   110   320 0.88 Peptidase family M28
Peptidase_M20        PF01546.23   171 seq1443_BIOID55485   -            345   7.6e-07   28.7   0.0   1   1   2.2e-10     1e-06   28.3   0.0     1    82   113   207   113   307 0.74 Peptidase family M20/M25/M40
Peptidase_M42        PF05343.9    292 seq1443_BIOID55485   -            345   4.8e-06   25.4   0.2   1   1   3.8e-08   0.00018   20.3   0.0   134   180   143   189   136   215 0.87 M42 glutamyl aminopeptidase
HATPase_c            PF02518.21   111 seq1444_BIOID55485   -            457     1e-25   89.4   0.0   1   1   2.3e-28   7.9e-25   86.6   0.0     2   110   346   453   345   454 0.97 Histidine kinase-, DNA gyrase B-, and HSP90-like ATPase
HisKA                PF00512.20    68 seq1444_BIOID55485   -            457   9.8e-15   54.1   3.5   1   1   2.9e-18   9.8e-15   54.1   2.4     1    67   238   299   238   300 0.95 His Kinase A (phospho-acceptor) domain
HAMP                 PF00672.20    70 seq1444_BIOID55485   -            457   8.2e-13   48.2   0.1   1   1   2.4e-16   8.2e-13   48.2   0.1     2    70   165   234   164   234 0.96 HAMP domain
HATPase_c_3          PF13589.1    137 seq1444_BIOID55485   -            457   5.7e-07   29.1   0.0   1   1   3.4e-10   1.2e-06   28.1   0.0     3    82   350   424   348   430 0.88 Histidine kinase-, DNA gyrase B-, and HSP90-like ATPase
UPF0054              PF02130.12   145 seq1445_BIOID55485   -            155   2.7e-43  146.5   0.0   1   1   2.3e-47   3.2e-43  146.3   0.0    13   144    22   144     9   145 0.88 Uncharacterized protein family UPF0054
BPD_transp_1         PF00528.17   185 seq1446_BIOID55485   -            296     9e-19   67.5  13.8   1   1   1.3e-22     9e-19   67.5   9.6     1   180   113   292   113   296 0.91 Binding-protein-dependent transport system inner membrane component
OppC_N               PF12911.2     56 seq1446_BIOID55485   -            296   1.1e-10   40.5   1.6   1   1   1.9e-12   1.3e-08   33.9   0.0     5    56    16    67    12    67 0.94 N-terminal TM domain of oligopeptide transport permease C
DUF525               PF04379.9     90 seq1447_BIOID55485   -            125   1.1e-35  121.3   0.1   1   1     1e-39   1.4e-35  121.0   0.1     2    89    17   104    16   105 0.98 Protein of unknown function (DUF525)
Usher                PF00577.15   552 seq1450_BIOID55485   -            862    8e-162  539.6  26.2   1   1  2.1e-165  9.8e-162  539.3  18.2     1   552   196   768   196   768 0.96 Type VII secretion system (T7SS), usher protein
PapC_N               PF13954.1    146 seq1450_BIOID55485   -            862   2.9e-35  120.8   0.5   1   1   6.3e-39   2.9e-35  120.8   0.4     2   145    31   182    30   183 0.90 PapC N-terminal domain
PapC_C               PF13953.1     68 seq1450_BIOID55485   -            862   2.3e-15   55.8   0.1   1   1   1.5e-18   6.8e-15   54.3   0.0     1    66   778   844   778   846 0.92 PapC C-terminal domain
Metallophos          PF00149.23   201 seq1451_BIOID55485   -            282   1.2e-20   73.7   0.1   1   1   9.6e-25   1.3e-20   73.5   0.0     4   170     4   133     1   244 0.85 Calcineurin-like phosphoesterase
UPF0257              PF06788.8    236 seq1454_BIOID55485   -            248  4.1e-140  464.6   1.2   1   1  3.4e-144  4.6e-140  464.4   0.8     1   236    13   248    13   248 1.00 Uncharacterised protein family (UPF0257)
CorC_HlyC            PF03471.12    81 seq1455_BIOID55485   -            292   3.5e-24   84.3   0.4   1   1   1.6e-27   1.1e-23   82.7   0.0     2    79   206   281   205   283 0.94 Transporter associated domain
CBS                  PF00571.23    57 seq1455_BIOID55485   -            292   1.2e-21   75.9   3.1   1   2   4.4e-14     3e-10   39.5   0.1     1    52    69   123    69   128 0.96 CBS domain
CBS                  PF00571.23    57 seq1455_BIOID55485   -            292   1.2e-21   75.9   3.1   2   2   3.1e-13   2.1e-09   36.7   0.3     4    56   138   189   135   190 0.92 CBS domain
ABC_tran             PF00005.22   118 seq1457_BIOID55485   -            330   3.1e-19   69.3   0.0   1   1   7.1e-22   3.3e-18   66.0   0.0     1   118    47   187    47   187 0.91 ABC transporter
oligo_HPY            PF08352.7     64 seq1457_BIOID55485   -            330   4.6e-18   65.2   0.4   1   1     2e-21   9.1e-18   64.2   0.2     1    64   238   305   238   305 0.96 Oligopeptide/dipeptide transporter, C-terminal region
AAA_21               PF13304.1    303 seq1457_BIOID55485   -            330   7.7e-11   42.3   0.2   1   1   7.7e-11   3.5e-07   30.3   0.0   234   300   156   220   131   223 0.86 AAA domain
CN_hydrolase         PF00795.17   184 seq1458_BIOID55485   -            512   2.7e-26   91.9   0.0   1   1   3.3e-30   4.5e-26   91.2   0.0     2   184   224   412   223   412 0.89 Carbon-nitrogen hydrolase
FMN_red              PF03358.10   152 seq1459_BIOID55485   -            198   8.1e-15   54.5   0.0   1   1   3.1e-18   1.1e-14   54.1   0.0    14   144    13   143     2   149 0.85 NADPH-dependent FMN reductase
Flavodoxin_1         PF00258.20   143 seq1459_BIOID55485   -            198   2.8e-11   43.4   0.1   1   1   1.4e-14   4.8e-11   42.7   0.0     1   138     6   130     6   135 0.81 Flavodoxin
Flavodoxin_2         PF02525.12   199 seq1459_BIOID55485   -            198     1e-05   25.0   0.0   1   1   3.9e-09   1.3e-05   24.6   0.0     2   138     3   117     2   147 0.74 Flavodoxin-like fold
Acyltransferase      PF01553.16   132 seq1461_BIOID55485   -            827   3.9e-25   87.6   0.0   1   1   5.1e-29   6.9e-25   86.8   0.0     2   131   302   444   301   445 0.95 Acyltransferase
SpoU_methylase       PF00588.14   142 seq1463_BIOID55485   -            229   4.7e-37  126.9   0.1   1   1   9.5e-41   6.5e-37  126.4   0.1     2   142    20   159    19   159 0.96 SpoU rRNA Methylase family
SpoU_methylas_C      PF12105.3     57 seq1463_BIOID55485   -            229   1.1e-25   88.8   1.7   1   1   2.2e-29   1.5e-25   88.3   0.4     1    57   163   221   163   221 0.99 SpoU, rRNA methylase, C-terminal
ABC_tran             PF00005.22   118 seq1464_BIOID55485   -            268   1.6e-20   73.5   0.0   1   1   4.5e-24   3.1e-20   72.5   0.0     1   117    54   178    54   179 0.88 ABC transporter
GreA_GreB_N          PF03449.10    74 seq1466_BIOID55485   -            158     1e-29  102.2   0.7   1   1   2.3e-33   1.6e-29  101.6   0.5     1    74     1    74     1    74 0.97 Transcription elongation factor, N-terminal
GreA_GreB            PF01272.14    77 seq1466_BIOID55485   -            158   1.3e-22   79.1   0.0   1   1   3.1e-26   2.2e-22   78.4   0.0     2    77    81   155    80   155 0.98 Transcription elongation factor, GreA/GreB, C-term
YccJ                 PF13993.1     69 seq1467_BIOID55485   -             75   3.5e-42  142.2   2.1   1   1   2.9e-46   3.9e-42  142.0   1.5     1    69     7    75     7    75 0.99 YccJ-like protein
DEAD                 PF00270.24   173 seq1470_BIOID55485   -            704   8.7e-24   83.7   0.2   1   1   3.8e-25   8.7e-22   77.2   0.0     4   169   284   445   281   449 0.80 DEAD/DEAH box helicase
Helicase_C           PF00271.26    78 seq1470_BIOID55485   -            704   1.2e-16   60.1   0.0   1   1   5.4e-18   1.2e-14   53.7   0.0     3    77   524   599   522   600 0.95 Helicase conserved C-terminal domain
ResIII               PF04851.10   184 seq1470_BIOID55485   -            704   8.8e-09   35.3   0.0   1   1   9.1e-12   2.1e-08   34.1   0.0    29   182   304   441   278   443 0.75 Type III restriction enzyme, res subunit
tRNA_anti            PF01336.20    76 seq1470_BIOID55485   -            704   2.1e-07   30.5   0.0   1   1   1.9e-10   4.3e-07   29.5   0.0     2    74    74   145    73   147 0.96 OB-fold nucleic acid binding domain
SecA_DEAD            PF07517.9    266 seq1470_BIOID55485   -            704   5.9e-07   28.9   0.0   1   1   5.5e-10   1.3e-06   27.8   0.0    95   163   305   373   241   409 0.87 SecA DEAD-like domain
SNF2_N               PF00176.18   296 seq1470_BIOID55485   -            704   5.7e-05   22.0   0.0   1   1   4.4e-08    0.0001   21.1   0.0    27   172   308   446   285   450 0.80 SNF2 family N-terminal domain
UPF0060              PF02694.10   107 seq1472_BIOID55485   -            111   7.3e-49  164.1  11.9   1   1   5.9e-53     8e-49  164.0   8.3     1   106     4   110     4   111 0.98 Uncharacterised BCR, YnfA/UPF0060 family
Pyrophosphatase      PF00719.14   156 seq1474_BIOID55485   -            176   2.9e-61  205.3   0.1   1   1   2.4e-65   3.3e-61  205.1   0.0     2   155    18   174    17   175 0.98 Inorganic pyrophosphatase
Tex_N                PF09371.5    193 seq1475_BIOID55485   -            773     4e-80  267.5   0.3   1   1   1.7e-83   7.8e-80  266.6   0.2     1   192    10   201    10   202 0.99 Tex-like protein N-terminal domain
HHH_3                PF12836.2     65 seq1475_BIOID55485   -            773     5e-27   93.5   0.0   1   1   2.5e-30   1.1e-26   92.3   0.0     1    65   491   555   491   555 0.99 Helix-hairpin-helix motif
S1                   PF00575.18    74 seq1475_BIOID55485   -            773   4.2e-24   84.3   0.6   1   1   1.7e-27   7.8e-24   83.4   0.4     2    74   648   720   647   720 0.98 S1 RNA binding domain
MR_MLE_N             PF02746.11   117 seq1477_BIOID55485   -            415   1.2e-35  121.9   0.0   1   1   5.6e-39   2.6e-35  120.8   0.0    22   117    22   121     9   121 0.96 Mandelate racemase / muconate lactonizing enzyme, N-terminal domain
MR_MLE_C             PF13378.1    111 seq1477_BIOID55485   -            415   3.4e-27   94.5   0.1   1   1   1.8e-30   8.4e-27   93.2   0.0     1   111   274   386   274   386 0.88 Enolase C-terminal domain-like
MR_MLE               PF01188.16    67 seq1477_BIOID55485   -            415   6.1e-11   42.5   0.0   1   1   2.8e-14   1.3e-10   41.5   0.0     2    67   207   274   206   274 0.93 Mandelate racemase / muconate lactonizing enzyme, C-terminal domain
Fimbrial             PF00419.15   145 seq1480_BIOID55485   -            188     1e-19   71.0   6.0   1   1   9.1e-24   1.2e-19   70.7   4.2     1   145    28   188    28   188 0.90 Fimbrial protein
Fimbrial             PF00419.15   145 seq1486_BIOID55485   -            202   3.2e-17   63.0  12.9   1   1   2.8e-21   3.8e-17   62.7   8.9     5   145    37   202    33   202 0.77 Fimbrial protein
TerC                 PF03741.11   184 seq1488_BIOID55485   -            540   4.9e-49  166.1  13.4   1   1   1.6e-52   7.4e-49  165.5   9.3     1   183    27   216    27   217 0.94 Integral membrane protein TerC family
CorC_HlyC            PF03471.12    81 seq1488_BIOID55485   -            540   2.3e-20   72.0   0.1   1   1   5.5e-23   2.5e-19   68.7   0.0     2    79   453   529   452   531 0.93 Transporter associated domain
CBS                  PF00571.23    57 seq1488_BIOID55485   -            540   3.3e-16   58.5   1.7   1   2   3.1e-09   1.4e-05   24.5   0.6     1    56   315   374   315   375 0.94 CBS domain
CBS                  PF00571.23    57 seq1488_BIOID55485   -            540   3.3e-16   58.5   1.7   2   2   9.7e-12   4.4e-08   32.5   0.0     3    53   382   432   381   436 0.93 CBS domain
Peripla_BP_4         PF13407.1    258 seq1491_BIOID55485   -            330   1.4e-62  211.2  13.0   1   1   2.4e-66   1.6e-62  211.0   9.0    13   258    40   286    28   286 0.95 Periplasmic binding protein domain
Peripla_BP_1         PF00532.16   279 seq1491_BIOID55485   -            330     3e-13   49.5   1.9   1   1   1.1e-16   7.4e-13   48.2   1.3    23   214    47   244    26   278 0.78 Periplasmic binding proteins and sugar binding domain of LacI family
PhnA                 PF03831.9     56 seq1492_BIOID55485   -            137   3.1e-29  100.0   6.8   1   1   5.8e-33     4e-29   99.6   4.7     1    56    69   123    69   123 0.98 PhnA protein
PhnA_Zn_Ribbon       PF08274.7     30 seq1492_BIOID55485   -            137     1e-15   57.1   7.4   1   1   2.4e-19   1.7e-15   56.3   5.1     1    30    28    57    28    57 0.97 PhnA Zinc-Ribbon
ADH_N                PF08240.7    109 seq1493_BIOID55485   -            339   2.2e-37  127.0   1.8   1   1   6.3e-41   4.3e-37  126.0   1.2     2   109    25   131    24   131 0.98 Alcohol dehydrogenase GroES-like domain
ADH_zinc_N           PF00107.21   130 seq1493_BIOID55485   -            339   7.3e-19   67.4   0.0   1   1   2.1e-22   1.4e-18   66.5   0.0     1   129   171   297   171   298 0.97 Zinc-binding dehydrogenase
DnaJ_C               PF01556.13    81 seq1495_BIOID55485   -            306   5.4e-28   96.6   0.9   1   1   2.1e-22   1.5e-18   66.3   0.0     1    75   210   280   210   286 0.89 DnaJ C terminal domain
DnaJ                 PF00226.26    64 seq1495_BIOID55485   -            306     6e-25   86.6   0.9   1   1   1.9e-28   1.3e-24   85.5   0.6     1    64     5    66     5    66 0.99 DnaJ domain
RhaT                 PF06379.7    344 seq1498_BIOID55485   -            355  5.6e-218  722.5  33.1   1   1  4.6e-222  6.3e-218  722.3  23.0     1   343    12   354    12   355 1.00 L-rhamnose-proton symport protein (RhaT)
3-dmu-9_3-mt         PF06983.8    116 seq1500_BIOID55485   -            147   2.2e-07   31.1   0.5   1   1   2.6e-10   1.8e-06   28.1   0.4     4   115     4   138     2   139 0.74 3-demethylubiquinone-9 3-methyltransferase
Glyoxalase           PF00903.20   128 seq1500_BIOID55485   -            147   4.2e-05   23.4   0.0   1   1   9.4e-09   6.4e-05   22.8   0.0     7   128     8   138     3   138 0.86 Glyoxalase/Bleomycin resistance protein/Dioxygenase superfamily
Fimbrial             PF00419.15   145 seq1503_BIOID55485   -            421   1.9e-13   50.7   4.4   1   1   1.4e-17   1.9e-13   50.7   3.0     5   144   256   420   251   421 0.71 Fimbrial protein
ABC_tran             PF00005.22   118 seq1504_BIOID55485   -            525   1.9e-35  121.6   0.2   1   2   4.5e-23     3e-19   69.3   0.1     1   118    56   183    56   183 0.89 ABC transporter
ABC_tran             PF00005.22   118 seq1504_BIOID55485   -            525   1.9e-35  121.6   0.2   2   2   4.1e-17   2.8e-13   50.1   0.0    15   117   328   445   314   446 0.76 ABC transporter
MerR_2               PF13591.1     84 seq1506_BIOID55485   -            101   7.9e-30  102.1   0.2   1   1   6.7e-34   9.1e-30  101.9   0.2     1    84     8    92     8    92 0.95 MerR HTH family regulatory protein
MFS_1                PF07690.11   354 seq1507_BIOID55485   -            455   2.3e-32  112.0  43.8   1   2     2e-25   9.1e-22   77.1  20.0     2   259    21   291    20   294 0.78 Major Facilitator Superfamily
MFS_1                PF07690.11   354 seq1507_BIOID55485   -            455   2.3e-32  112.0  43.8   2   2   1.7e-14   7.9e-11   41.1   7.2    38   180   283   429   276   450 0.82 Major Facilitator Superfamily
Sugar_tr             PF00083.19   451 seq1507_BIOID55485   -            455   3.6e-25   88.3  32.6   1   1   4.9e-27   2.2e-23   82.4   9.3    50   201    61   222    30   234 0.87 Sugar (and other) transporter
ABC_tran             PF00005.22   118 seq1508_BIOID55485   -            262   1.7e-24   86.3   0.0   1   1   4.6e-28   3.1e-24   85.4   0.0     1   117    44   180    44   181 0.88 ABC transporter
SBP_bac_3            PF00497.15   225 seq1509_BIOID55485   -            302   1.4e-49  168.2   0.7   1   1   2.6e-53   1.8e-49  167.9   0.5     1   224    42   271    42   272 0.93 Bacterial extracellular solute-binding proteins, family 3
NMT1                 PF09084.6    216 seq1509_BIOID55485   -            302     3e-06   26.8   0.4   1   1     4e-09   2.7e-05   23.7   0.1    20   141    85   199    82   217 0.81 NMT1/THI5 like
FeoA                 PF04023.9     74 seq1510_BIOID55485   -             75   3.5e-09   36.3   0.0   1   1     3e-13   4.1e-09   36.1   0.0     7    73     4    71     2    72 0.90 FeoA domain
Gp49                 PF05973.9     91 seq1513_BIOID55485   -             73   5.1e-14   51.9   0.4   1   1   4.6e-18   6.3e-14   51.6   0.3    48    91    20    63    17    63 0.94 Phage derived protein Gp49-like (DUF891)
FeoB_N               PF02421.13   189 seq1515_BIOID55485   -            773   2.6e-71  238.6   0.1   1   1   2.2e-74   4.9e-71  237.7   0.0     2   187     5   192     4   194 0.94 Ferrous iron transport protein B
Gate                 PF07670.9    109 seq1515_BIOID55485   -            773   6.9e-48  160.9  20.5   1   2   5.2e-18   1.2e-14   54.0   2.5     3   106   352   443   350   450 0.94 Nucleoside recognition
Gate                 PF07670.9    109 seq1515_BIOID55485   -            773   6.9e-48  160.9  20.5   2   2   2.7e-38   6.1e-35  119.2   0.3     1   107   512   689   512   691 0.99 Nucleoside recognition
FeoB_C               PF07664.7     54 seq1515_BIOID55485   -            773   3.2e-21   74.3   2.1   1   1   1.4e-24   3.2e-21   74.3   1.5     1    54   454   507   454   507 0.99 Ferrous iron transport protein B C terminus
MMR_HSR1             PF01926.18   114 seq1515_BIOID55485   -            773     2e-17   63.1   0.0   1   1   1.6e-20   3.7e-17   62.2   0.0     2   113     6   120     5   121 0.68 50S ribosome-binding GTPase
SRPRB                PF09439.5    181 seq1515_BIOID55485   -            773   3.1e-06   26.4   0.0   1   1   2.2e-09     5e-06   25.7   0.0     5    71     5    72     1   126 0.67 Signal recognition particle receptor beta subunit
Response_reg         PF00072.19   112 seq1516_BIOID55485   -            260   1.3e-27   95.9   0.0   1   1     3e-31   2.1e-27   95.2   0.0     1   112    40   149    40   149 0.99 Response regulator receiver domain
Trans_reg_C          PF00486.23    77 seq1516_BIOID55485   -            260   4.7e-25   87.1   0.0   1   1   1.6e-28   1.1e-24   86.0   0.0     3    77   182   255   178   255 0.95 Transcriptional regulatory protein, C terminal
Xan_ur_permease      PF00860.15   389 seq1517_BIOID55485   -            463  4.4e-113  377.5  39.0   1   1  4.4e-117    6e-113  377.1  27.0     2   388    34   427    33   428 0.97 Permease family
Phosphonate-bd       PF12974.2    243 seq1518_BIOID55485   -            338   2.3e-73  246.4   0.0   1   1   2.2e-77     3e-73  246.0   0.0     1   240    35   277    35   280 0.97 ABC transporter, phosphonate, periplasmic substrate-binding protein
PTPS                 PF01242.14   123 seq1519_BIOID55485   -            121   8.3e-36  122.2   0.0   1   1   6.7e-40   9.1e-36  122.1   0.0     2   123     6   121     5   121 0.97 6-pyruvoyl tetrahydropterin synthase
Pantoate_transf      PF02548.10   261 seq1522_BIOID55485   -            264  9.3e-108  359.1   0.2   1   1  7.8e-112  1.1e-107  358.9   0.1     2   261     3   260     2   260 0.99 Ketopantoate hydroxymethyltransferase
BPD_transp_1         PF00528.17   185 seq1524_BIOID55485   -            246   3.6e-27   94.9   8.0   1   1   2.6e-31   3.6e-27   94.9   5.6     4   184    46   238    43   239 0.96 Binding-protein-dependent transport system inner membrane component
DAO                  PF01266.19   358 seq1525_BIOID55485   -            423   1.8e-22   79.6   7.7   1   2   1.2e-12   1.5e-09   37.1   0.6     1    48     6    52     6    87 0.80 FAD dependent oxidoreductase
DAO                  PF01266.19   358 seq1525_BIOID55485   -            423   1.8e-22   79.6   7.7   2   2   1.7e-15   2.1e-12   46.5   0.5   140   357    95   324    54   325 0.65 FAD dependent oxidoreductase
FAD_oxidored         PF12831.2    428 seq1525_BIOID55485   -            423   9.4e-11   41.3   0.0   1   1   1.3e-13   1.6e-10   40.5   0.0     1   143     6   151     6   165 0.75 FAD dependent oxidoreductase
HI0933_like          PF03486.9    409 seq1525_BIOID55485   -            423   7.2e-10   37.7   0.0   1   1   3.3e-10   4.1e-07   28.7   0.0     1    43     5    47     5    81 0.92 HI0933-like protein
FAD_binding_2        PF00890.19   421 seq1525_BIOID55485   -            423   1.1e-09   37.5   1.2   1   1   1.3e-10   1.7e-07   30.3   0.3     1    32     6    37     6    52 0.88 FAD binding domain
Pyr_redox_2          PF07992.9    200 seq1525_BIOID55485   -            423   1.4e-08   34.7   0.0   1   1   1.6e-11     2e-08   34.2   0.0     1   123     6   160     6   177 0.86 Pyridine nucleotide-disulphide oxidoreductase
NAD_binding_8        PF13450.1     68 seq1525_BIOID55485   -            423   2.2e-07   30.6   0.2   1   1     6e-10   7.4e-07   28.9   0.1     1    32     9    40     9    64 0.87 NAD(P)-binding Rossmann-like domain
GIDA                 PF01134.17   392 seq1525_BIOID55485   -            423     5e-07   28.7   0.7   1   1   2.3e-09   2.8e-06   26.3   0.5     1   154     6   157     6   192 0.64 Glucose inhibited division protein A
FAD_binding_3        PF01494.14   356 seq1525_BIOID55485   -            423   6.5e-07   28.6   2.1   1   1   6.6e-09   8.2e-06   24.9   0.4     1   197     4   183     4   245 0.79 FAD binding domain
Lycopene_cycl        PF05834.7    374 seq1525_BIOID55485   -            423   6.4e-06   25.2   0.2   1   1   1.6e-08     2e-05   23.5   0.2     1   149     6   165     6   182 0.75 Lycopene cyclase protein
Thi4                 PF01946.12   230 seq1525_BIOID55485   -            423   3.7e-05   22.8   0.0   1   1   5.5e-08   6.9e-05   21.9   0.0    18    65     5    52     2    59 0.93 Thi4 family
HATPase_c            PF02518.21   111 seq1526_BIOID55485   -            452   1.1e-13   50.7   0.0   1   1   5.7e-17   2.6e-13   49.5   0.0     2   109   345   449   344   451 0.86 Histidine kinase-, DNA gyrase B-, and HSP90-like ATPase
HisKA                PF00512.20    68 seq1526_BIOID55485   -            452   4.8e-11   42.3   1.0   1   1   2.7e-14   1.2e-10   41.0   0.7     2    66   236   299   235   301 0.97 His Kinase A (phospho-acceptor) domain
HAMP                 PF00672.20    70 seq1526_BIOID55485   -            452   1.3e-09   38.0   2.3   1   1   4.5e-13   2.1e-09   37.3   0.0     2    69   162   230   161   231 0.94 HAMP domain
BPD_transp_2         PF02653.11   267 seq1527_BIOID55485   -            393   1.6e-50  171.4  43.0   1   1   1.1e-54   1.6e-50  171.4  29.8     2   267    57   383    56   383 0.98 Branched-chain amino acid transport system / permease component
Mannitol_dh_C        PF08125.8    245 seq1528_BIOID55485   -            486   3.1e-97  324.4   0.0   1   1  1.1e-100   7.2e-97  323.2   0.0     1   243   213   458   213   460 0.97 Mannitol dehydrogenase C-terminal domain
Mannitol_dh          PF01232.18   151 seq1528_BIOID55485   -            486   7.5e-52  175.1   0.0   1   1     2e-55   1.3e-51  174.3   0.0     2   151    23   185    22   185 0.99 Mannitol dehydrogenase Rossmann domain
BPD_transp_1         PF00528.17   185 seq1533_BIOID55485   -            276   1.3e-22   80.1   5.2   1   1   9.4e-27   1.3e-22   80.1   3.6     2   179   105   275   104   276 0.98 Binding-protein-dependent transport system inner membrane component
Pantoate_ligase      PF02569.10   280 seq1534_BIOID55485   -            283    2e-123  410.4   0.1   1   1  1.6e-127  2.3e-123  410.3   0.0     1   280     1   280     1   280 0.97 Pantoate-beta-alanine ligase
BPD_transp_1         PF00528.17   185 seq1535_BIOID55485   -            224   1.2e-18   67.2  19.4   1   1   1.1e-22   1.5e-18   66.8  13.5     1   183    34   223    12   224 0.92 Binding-protein-dependent transport system inner membrane component
GST_C_2              PF13410.1     69 seq1536_BIOID55485   -            304   7.6e-10   38.4   0.3   1   1   6.9e-13   1.9e-09   37.1   0.2     2    68   190   260   189   261 0.82 Glutathione S-transferase, C-terminal domain
GST_C                PF00043.20    95 seq1536_BIOID55485   -            304   6.7e-09   35.5   0.0   1   1     5e-12   1.4e-08   34.5   0.0    33    95   199   266   187   266 0.85 Glutathione S-transferase, C-terminal domain
GST_N_2              PF13409.1     70 seq1536_BIOID55485   -            304   2.1e-06   27.5   0.0   1   1   1.7e-09   4.7e-06   26.3   0.0     3    69    69   143    67   144 0.89 Glutathione S-transferase, N-terminal domain
GST_N                PF02798.15    76 seq1536_BIOID55485   -            304   3.4e-05   23.8   0.0   1   1   4.2e-08   0.00012   22.1   0.0    17    76    82   143    74   143 0.91 Glutathione S-transferase, N-terminal domain
AsmA                 PF05170.9    604 seq1537_BIOID55485   -            577  6.6e-167  556.6   7.6   1   1  1.8e-170  8.3e-167  556.3   5.3     1   565     9   558     9   574 0.98 AsmA family
FGGY_N               PF00370.16   245 seq1538_BIOID55485   -            489     6e-30  104.2   0.0   1   1   1.3e-33   9.1e-30  103.6   0.0     3   242     7   241     5   244 0.86 FGGY family of carbohydrate kinases, N-terminal domain
FGGY_C               PF02782.11   197 seq1538_BIOID55485   -            489   1.1e-25   90.3   0.0   1   1   2.7e-29   1.8e-25   89.6   0.0     1   195   253   439   253   441 0.89 FGGY family of carbohydrate kinases, C-terminal domain
Frataxin_Cyay        PF01491.11   109 seq1539_BIOID55485   -            106   1.1e-37  128.0   0.1   1   1   8.6e-42   1.2e-37  127.9   0.1     1   108     1   105     1   106 0.97 Frataxin-like domain
ABC_tran             PF00005.22   118 seq1541_BIOID55485   -            241   2.8e-27   95.3   0.0   1   1   8.5e-31   3.9e-27   94.8   0.0     1   118    41   165    41   165 0.95 ABC transporter
Peripla_BP_3         PF13377.1    160 seq1542_BIOID55485   -            392   2.7e-38  131.3   0.7   1   1   6.8e-40   2.3e-36  125.0   0.1     3   160   113   277   111   277 0.95 Periplasmic binding protein-like domain
HTH_AraC             PF00165.18    42 seq1542_BIOID55485   -            392   3.3e-22   77.5   0.1   1   2   2.8e-11   9.7e-08   31.4   0.0     1    42   294   335   294   335 0.97 Bacterial regulatory helix-turn-helix proteins, AraC family
HTH_AraC             PF00165.18    42 seq1542_BIOID55485   -            392   3.3e-22   77.5   0.1   2   2   9.9e-15   3.4e-11   42.4   0.1     6    41   348   384   346   385 0.95 Bacterial regulatory helix-turn-helix proteins, AraC family
HTH_18               PF12833.2     81 seq1542_BIOID55485   -            392   8.3e-20   70.5   0.1   1   1   1.7e-22   5.8e-19   67.8   0.0     3    79   309   384   307   385 0.97 Helix-turn-helix domain
Peripla_BP_4         PF13407.1    258 seq1542_BIOID55485   -            392   5.4e-13   48.7   0.0   1   1   2.6e-16   8.8e-13   48.0   0.0    75   258    72   258    52   258 0.85 Periplasmic binding protein domain
UTRA                 PF07702.8    141 seq1543_BIOID55485   -            241   2.9e-32  111.1   0.2   1   1   1.5e-35   5.2e-32  110.2   0.0     1   140    96   235    96   236 0.94 UTRA domain
GntR                 PF00392.16    64 seq1543_BIOID55485   -            241   3.9e-22   77.3   0.3   1   1   2.2e-25   7.5e-22   76.4   0.2     2    64    14    75    13    75 0.98 Bacterial regulatory proteins, gntR family
MarR                 PF01047.17    59 seq1543_BIOID55485   -            241   4.8e-06   26.0   0.0   1   1   4.1e-09   1.4e-05   24.5   0.0    21    51    39    69    35    71 0.95 MarR family
G3P_antiterm         PF04309.7    175 seq1544_BIOID55485   -            191   2.3e-70  235.0   0.3   1   1   1.9e-74   2.6e-70  234.9   0.2     1   175    11   185    11   185 0.99 Glycerol-3-phosphate responsive antiterminator
FeoC                 PF09012.5     69 seq1546_BIOID55485   -             78   2.5e-15   55.7   0.4   1   1   4.3e-19     3e-15   55.5   0.2     1    66     3    70     3    75 0.92 FeoC like transcriptional regulator
TrmB                 PF01978.14    68 seq1546_BIOID55485   -             78   3.3e-06   26.5   0.0   1   1   6.4e-10   4.3e-06   26.1   0.0    17    59    10    53     7    56 0.92 Sugar-specific transcriptional regulator TrmB
Transposase_31       PF04754.7    205 seq1549_BIOID55485   -            197   2.7e-36  124.7   0.0   1   1   4.2e-40   5.8e-36  123.6   0.0    90   204     1   114     1   115 0.97 Putative transposase, YhgA-like
PhnG                 PF06754.7    147 seq1550_BIOID55485   -            150   1.9e-60  202.6   3.1   1   1   1.5e-64   2.1e-60  202.5   2.1     2   147     4   149     3   149 0.99 Phosphonate metabolism protein PhnG
IU_nuc_hydro         PF01156.14   314 seq1551_BIOID55485   -            311  1.6e-102  342.8   0.1   1   1  1.3e-106  1.8e-102  342.7   0.1     3   311     4   308     2   311 0.95 Inosine-uridine preferring nucleoside hydrolase
RhaA                 PF06134.6    417 seq1554_BIOID55485   -            419  7.3e-239  792.5   0.0   1   1  6.1e-243  8.4e-239  792.3   0.0     1   417     3   418     3   418 1.00 L-rhamnose isomerase (RhaA)
PhnH                 PF05845.7    192 seq1555_BIOID55485   -            194   6.3e-67  224.6   0.8   1   1   5.2e-71   7.1e-67  224.5   0.5     1   192     3   193     3   193 0.99 Bacterial phosphonate metabolism protein (PhnH)
Asp_decarbox         PF02261.11   116 seq1561_BIOID55485   -            126   3.2e-49  165.2   0.0   1   1   2.7e-53   3.7e-49  165.0   0.0     1   115     1   115     1   116 0.99 Aspartate decarboxylase
PhnI                 PF05861.7    359 seq1565_BIOID55485   -            354  1.8e-168  559.5   0.0   1   1  1.5e-172    2e-168  559.3   0.0     1   357     1   352     1   354 0.99 Bacterial phosphonate metabolism protein (PhnI)
GGDEF                PF00990.16   161 seq1567_BIOID55485   -           1105   4.4e-45  153.0   0.2   1   1   5.5e-48   9.4e-45  151.9   0.1     1   160   682   838   682   839 0.97 GGDEF domain
MASE1                PF05231.9    299 seq1567_BIOID55485   -           1105   1.8e-33  115.7  42.3   1   1     1e-36   1.8e-33  115.7  29.3     2   298    19   294    18   295 0.88 MASE1
PAS_9                PF13426.1    104 seq1567_BIOID55485   -           1105   4.2e-29  100.9   0.0   1   2   3.3e-15   5.7e-12   45.8   0.0     3   104   314   416   312   416 0.95 PAS domain
PAS_9                PF13426.1    104 seq1567_BIOID55485   -           1105   4.2e-29  100.9   0.0   2   2   3.7e-12   6.4e-09   36.0   0.0     2   104   566   670   565   670 0.92 PAS domain
PAS_3                PF08447.6     91 seq1567_BIOID55485   -           1105     9e-26   89.6   0.0   1   2   1.2e-12     2e-09   37.3   0.0     5    89   328   409   324   411 0.93 PAS fold
PAS_3                PF08447.6     91 seq1567_BIOID55485   -           1105     9e-26   89.6   0.0   2   2   1.9e-13   3.2e-10   39.8   0.0     2    91   452   537   451   537 0.95 PAS fold
PAS_4                PF08448.5    110 seq1567_BIOID55485   -           1105   2.5e-23   82.0   0.0   1   2   1.9e-09   3.2e-06   27.0   0.0     7   110   314   419   309   419 0.90 PAS fold
PAS_4                PF08448.5    110 seq1567_BIOID55485   -           1105   2.5e-23   82.0   0.0   2   2   1.1e-13     2e-10   40.5   0.0     1   109   561   672   561   673 0.94 PAS fold
PAS                  PF00989.19   113 seq1567_BIOID55485   -           1105   3.5e-23   81.4   0.1   1   2   3.1e-12   5.2e-09   35.7   0.0     2   113   303   414   302   414 0.91 PAS fold
PAS                  PF00989.19   113 seq1567_BIOID55485   -           1105   3.5e-23   81.4   0.1   2   2   5.8e-11   9.9e-08   31.6   0.0     7   113   561   668   555   668 0.94 PAS fold
EAL                  PF00563.15   236 seq1567_BIOID55485   -           1105   2.1e-17   63.3   0.2   1   1   3.5e-20     6e-17   61.8   0.1    37   234   896  1088   890  1090 0.92 EAL domain
PAS_8                PF13188.1     64 seq1567_BIOID55485   -           1105   1.1e-11   44.0   0.0   1   2   7.5e-07    0.0013   18.4   0.0     2    51   303   358   302   371 0.72 PAS domain
PAS_8                PF13188.1     64 seq1567_BIOID55485   -           1105   1.1e-11   44.0   0.0   2   2   1.6e-07   0.00027   20.5   0.0     1    52   555   607   555   619 0.80 PAS domain
SBP_bac_1            PF01547.20   314 seq1569_BIOID55485   -            396   2.8e-42  145.4  15.1   1   1   8.5e-46   3.9e-42  144.9  10.5     9   312    45   315    37   317 0.90 Bacterial extracellular solute-binding protein
SBP_bac_8            PF13416.1    281 seq1569_BIOID55485   -            396   2.6e-41  142.1  12.0   1   1   7.4e-45   3.4e-41  141.7   7.8     2   280    49   344    48   345 0.84 Bacterial extracellular solute-binding protein
SBP_bac_6            PF13343.1    242 seq1569_BIOID55485   -            396   1.4e-06   27.6   3.2   1   1   1.2e-09   5.4e-06   25.7   2.2     4   210    83   323    80   345 0.71 Bacterial extracellular solute-binding protein
Pribosyltran         PF00156.22   125 seq1572_BIOID55485   -            227   9.7e-10   38.1   0.0   1   1   1.2e-13   1.6e-09   37.4   0.0    45   124   141   223   136   224 0.82 Phosphoribosyl transferase domain
Peptidase_M3         PF01432.15   458 seq1576_BIOID55485   -            681  4.8e-147  490.5   0.1   1   1  5.8e-151  7.9e-147  489.8   0.1     2   457   230   678   229   679 0.97 Peptidase family M3
Response_reg         PF00072.19   112 seq1578_BIOID55485   -            230   1.4e-26   92.5   0.1   1   1   5.1e-30   3.5e-26   91.2   0.0     1   112     5   114     5   114 0.98 Response regulator receiver domain
Trans_reg_C          PF00486.23    77 seq1578_BIOID55485   -            230   1.4e-16   60.0   0.2   1   1   4.4e-20     3e-16   58.9   0.1     1    77   153   225   153   225 0.97 Transcriptional regulatory protein, C terminal
tRNA-synt_1_2        PF13603.1    185 seq1579_BIOID55485   -            907   1.1e-79  265.9   0.0   1   1   7.5e-83     2e-79  265.0   0.0     1   184   268   450   268   451 0.98 Leucyl-tRNA synthetase, Domain 2
tRNA-synt_1          PF00133.17   601 seq1579_BIOID55485   -            907   1.1e-70  238.2   9.2   1   5   1.6e-29   4.2e-26   90.9   0.2     4   178    63   218    60   221 0.88 tRNA synthetases class I (I, L, M and V)
tRNA-synt_1          PF00133.17   601 seq1579_BIOID55485   -            907   1.1e-70  238.2   9.2   2   5   6.4e-09   1.7e-05   22.9   0.2   361   412   221   272   217   276 0.95 tRNA synthetases class I (I, L, M and V)
tRNA-synt_1          PF00133.17   601 seq1579_BIOID55485   -            907   1.1e-70  238.2   9.2   3   5   2.6e-22     7e-19   67.1   0.0   188   349   277   455   272   464 0.79 tRNA synthetases class I (I, L, M and V)
tRNA-synt_1          PF00133.17   601 seq1579_BIOID55485   -            907   1.1e-70  238.2   9.2   4   5     1e-10   2.7e-07   28.8   0.0   414   557   464   619   457   621 0.64 tRNA synthetases class I (I, L, M and V)
tRNA-synt_1          PF00133.17   601 seq1579_BIOID55485   -            907   1.1e-70  238.2   9.2   5   5     4e-10   1.1e-06   26.8   0.0   560   593   665   698   655   706 0.87 tRNA synthetases class I (I, L, M and V)
tRNA-synt_1g         PF09334.6    391 seq1579_BIOID55485   -            907   8.9e-34  116.6   0.0   1   2   6.2e-27   1.7e-23   82.8   0.0     5   218    86   271    82   287 0.83 tRNA synthetases class I (M)
tRNA-synt_1g         PF09334.6    391 seq1579_BIOID55485   -            907   8.9e-34  116.6   0.0   2   2   5.8e-09   1.6e-05   23.6   0.0   314   364   653   703   642   717 0.81 tRNA synthetases class I (M)
Anticodon_1          PF08264.8    153 seq1579_BIOID55485   -            907     5e-17   61.9   0.0   1   1   3.3e-20   8.9e-17   61.1   0.0     3   148   747   868   745   874 0.79 Anticodon-binding domain of tRNA
BCCT                 PF02028.12   485 seq1581_BIOID55485   -            504  7.5e-124  413.4  44.0   1   1  6.2e-128  8.5e-124  413.3  30.5     1   484    14   500    14   501 0.98 BCCT family transporter
Alpha-amylase        PF00128.19   316 seq1582_BIOID55485   -            676   1.4e-42  146.1   6.9   1   1   2.6e-46   3.5e-42  144.8   4.8     1   308   226   595   226   598 0.75 Alpha amylase, catalytic domain
adh_short_C2         PF13561.1    243 seq1585_BIOID55485   -            262   3.7e-79  265.8   0.1   1   1     6e-83   4.1e-79  265.6   0.1     1   243    13   252    13   252 0.98 Enoyl-(Acyl carrier protein) reductase
adh_short            PF00106.20   167 seq1585_BIOID55485   -            262   1.1e-08   35.0   0.1   1   1   2.1e-12   1.4e-08   34.7   0.1     2   165     8   176     7   178 0.83 short chain dehydrogenase
Fe-S_biosyn          PF01521.15    91 seq1586_BIOID55485   -            191   2.1e-23   81.7   0.0   1   1   1.6e-26   1.1e-22   79.4   0.0     1    91     2    94     2    94 0.98 Iron-sulphur cluster biosynthesis
NifU                 PF01106.12    68 seq1586_BIOID55485   -            191     2e-10   40.1   0.0   1   1   4.4e-14     3e-10   39.5   0.0     2    65   112   177   111   180 0.90 NifU-like domain
PhnJ                 PF06007.6    279 seq1587_BIOID55485   -            281    2e-155  515.4   0.1   1   1  1.7e-159  2.3e-155  515.3   0.0     3   277     5   279     3   281 0.99 Phosphonate metabolism protein PhnJ
Porphobil_deam       PF01379.15   215 seq1589_BIOID55485   -            320   9.6e-92  305.6   0.0   1   1   1.7e-95   1.2e-91  305.3   0.0     2   214    13   223    12   224 0.99 Porphobilinogen deaminase, dipyromethane cofactor binding domain
Porphobil_deamC      PF03900.10    74 seq1589_BIOID55485   -            320   1.1e-25   89.3   0.1   1   1   3.2e-29   2.2e-25   88.4   0.1     1    74   232   303   232   303 0.97 Porphobilinogen deaminase, C-terminal domain
PMSR                 PF01625.16   156 seq1591_BIOID55485   -            221   8.1e-61  204.3   0.0   1   1   7.6e-65     1e-60  204.0   0.0     2   153    54   209    53   211 0.98 Peptide methionine sulfoxide reductase
BPD_transp_1         PF00528.17   185 seq1593_BIOID55485   -            519     5e-22   78.1  16.2   1   1   3.7e-26     5e-22   78.1  11.2     4   171   303   506   300   513 0.83 Binding-protein-dependent transport system inner membrane component
HD                   PF01966.17   122 seq1596_BIOID55485   -            216   5.4e-15   55.3   0.7   1   1     7e-19   9.6e-15   54.5   0.5     4   121    29   131    27   132 0.90 HD domain
ABC_tran             PF00005.22   118 seq1598_BIOID55485   -            252   5.4e-22   78.2   0.0   1   1   1.7e-25   7.7e-22   77.7   0.0     1   117    45   173    45   174 0.86 ABC transporter
oligo_HPY            PF08352.7     64 seq1598_BIOID55485   -            252   2.5e-06   27.6   0.0   1   1     1e-09   4.6e-06   26.7   0.0     1    26   225   250   225   252 0.94 Oligopeptide/dipeptide transporter, C-terminal region
GntP_permease        PF02447.11   441 seq1600_BIOID55485   -            438  2.1e-188  626.2  45.8   1   1  5.2e-192  2.4e-188  626.0  31.7     1   441     1   437     1   437 0.99 GntP family permease
CitMHS               PF03600.11   349 seq1600_BIOID55485   -            438   5.3e-09   35.0  40.0   1   1   1.6e-12   7.2e-09   34.5  27.5     5   348     8   386     3   387 0.78 Citrate transporter
Na_H_antiporter      PF03553.9    303 seq1600_BIOID55485   -            438   3.8e-06   26.0  19.5   1   1   8.3e-10   3.8e-06   26.0  13.5    67   257   215   393   160   394 0.69 Na+/H+ antiporter family
HEM4                 PF02602.10   231 seq1601_BIOID55485   -            246   1.2e-38  132.5   0.0   1   1   9.7e-43   1.3e-38  132.4   0.0     2   230    14   242    13   243 0.93 Uroporphyrinogen-III synthase HemD
Acyl-CoA_dh_1        PF00441.19   150 seq1602_BIOID55485   -            380   9.8e-47  158.6   1.3   1   1   3.9e-50   1.3e-46  158.2   0.9     1   150   227   376   227   376 0.99 Acyl-CoA dehydrogenase, C-terminal domain
Acyl-CoA_dh_N        PF02771.11   113 seq1602_BIOID55485   -            380   7.7e-17   61.7   0.1   1   1   4.7e-20   1.6e-16   60.7   0.0     1   106     6   110     6   116 0.92 Acyl-CoA dehydrogenase, N-terminal domain
Acyl-CoA_dh_M        PF02770.14    52 seq1602_BIOID55485   -            380   2.9e-16   58.5   0.1   1   1   2.7e-19   9.2e-16   56.9   0.0     3    51   123   171   121   172 0.97 Acyl-CoA dehydrogenase, middle domain
Acyl-CoA_dh_2        PF08028.6    134 seq1602_BIOID55485   -            380   1.4e-15   57.5   0.8   1   1   6.8e-19   2.3e-15   56.8   0.6     9   125   250   356   243   359 0.95 Acyl-CoA dehydrogenase, C-terminal domain
HATPase_c            PF02518.21   111 seq1605_BIOID55485   -            910   5.3e-30  103.2   0.0   1   1   6.2e-33   1.7e-29  101.6   0.0     1   110   557   662   557   663 0.98 Histidine kinase-, DNA gyrase B-, and HSP90-like ATPase
HisKA                PF00512.20    68 seq1605_BIOID55485   -            910     9e-17   60.7   0.2   1   1   3.3e-20     9e-17   60.7   0.1     2    68   444   508   443   508 0.95 His Kinase A (phospho-acceptor) domain
Response_reg         PF00072.19   112 seq1605_BIOID55485   -            910   1.4e-14   53.9   0.1   1   1     2e-17   5.5e-14   52.0   0.0     1   107   684   790   684   795 0.95 Response regulator receiver domain
Hpt                  PF01627.18    90 seq1605_BIOID55485   -            910   6.6e-11   41.9   0.7   1   1   2.4e-14   6.6e-11   41.9   0.5     1    84   827   906   827   908 0.92 Hpt domain
HAMP                 PF00672.20    70 seq1605_BIOID55485   -            910   1.7e-08   34.4   0.5   1   1   6.2e-12   1.7e-08   34.4   0.4     2    67   335   401   334   407 0.83 HAMP domain
DUF21                PF01595.15   183 seq1606_BIOID55485   -            447   2.4e-44  150.7   3.6   1   1   8.2e-48   3.7e-44  150.0   2.5     3   183     5   197     3   197 0.98 Domain of unknown function DUF21
CorC_HlyC            PF03471.12    81 seq1606_BIOID55485   -            447   2.8e-23   81.4   0.1   1   1   1.3e-26     6e-23   80.3   0.0     2    80   347   425   346   426 0.94 Transporter associated domain
CBS                  PF00571.23    57 seq1606_BIOID55485   -            447   5.5e-11   41.8   0.7   1   2   4.9e-07    0.0022   17.4   0.0     9    56   222   270   215   271 0.80 CBS domain
CBS                  PF00571.23    57 seq1606_BIOID55485   -            447   5.5e-11   41.8   0.7   2   2   2.7e-08   0.00012   21.5   0.0     9    55   286   332   280   334 0.91 CBS domain
DNA_methylase        PF00145.12   335 seq1607_BIOID55485   -            472   1.2e-76  257.9   0.0   1   1   1.3e-80   1.8e-76  257.3   0.0     1   331    87   448    87   451 0.87 C-5 cytosine-specific DNA methylase
BOF                  PF04076.8    103 seq1608_BIOID55485   -             53   3.5e-07   29.8   0.0   1   1     3e-11   4.1e-07   29.6   0.0    69   103    19    53    16    53 0.95 Bacterial OB fold (BOF) protein
ABC_tran             PF00005.22   118 seq1609_BIOID55485   -            259   8.3e-20   71.2   0.0   1   1   3.2e-23   1.5e-19   70.4   0.0     1   118    81   211    81   211 0.93 ABC transporter
AAA_16               PF13191.1    166 seq1609_BIOID55485   -            259   9.3e-07   29.2   0.1   1   1   3.1e-10   1.4e-06   28.6   0.1    19    60    64   104    57   251 0.74 AAA ATPase domain
Aminotran_1_2        PF00155.16   363 seq1610_BIOID55485   -            452     1e-21   77.1   0.0   1   1   2.7e-25   3.8e-21   75.3   0.0   126   348   200   426    68   440 0.77 Aminotransferase class I and II
HemX                 PF04375.9    372 seq1611_BIOID55485   -            403    4e-152  506.0  32.9   1   1  3.6e-156  4.9e-152  505.7  22.8     1   370     8   370     8   375 0.98 HemX
MCPsignal_assoc      PF13682.1     70 seq1612_BIOID55485   -            133   1.8e-09   37.5   0.2   1   1   1.9e-13   2.6e-09   37.0   0.1     1    68    19    90    19    92 0.87 MCP-signal associated domain
BPD_transp_1         PF00528.17   185 seq1613_BIOID55485   -            296   1.6e-15   56.9  16.5   1   1   1.2e-19   1.6e-15   56.9  11.5    10   181   111   287    97   291 0.82 Binding-protein-dependent transport system inner membrane component
RNB                  PF00773.14   325 seq1614_BIOID55485   -            644     2e-82  276.9   0.0   1   1   5.5e-86   2.5e-82  276.6   0.0     1   324   189   516   189   517 0.95 RNB domain
OB_RNB               PF08206.6     58 seq1614_BIOID55485   -            644   4.3e-19   67.6   0.0   1   1   2.6e-22   1.2e-18   66.2   0.0     1    57    24    80    24    81 0.95 Ribonuclease B OB domain
S1                   PF00575.18    74 seq1614_BIOID55485   -            644   1.7e-11   43.8   0.7   1   1   5.5e-12   2.5e-08   33.7   0.1     4    69   560   638   557   640 0.80 S1 RNA binding domain
LptE                 PF04390.7    155 seq1615_BIOID55485   -            193   8.2e-34  116.4   0.0   1   1   7.9e-38   1.1e-33  116.0   0.0     2   153    10   159     9   161 0.94 Lipopolysaccharide-assembly
CoA_transf_3         PF02515.12   191 seq1616_BIOID55485   -            405   1.5e-47  161.1   0.0   1   1   1.6e-51   2.2e-47  160.6   0.0     2   181    70   249    69   258 0.93 CoA-transferase family III
Amidohydro_4         PF13147.1    304 seq1617_BIOID55485   -            378   2.6e-29  103.0   5.6   1   1   1.1e-32   3.9e-29  102.4   3.9     1   304    41   356    41   356 0.86 Amidohydrolase
Amidohydro_3         PF07969.6    404 seq1617_BIOID55485   -            378   3.4e-11   42.9   2.1   1   1   1.7e-14   5.8e-11   42.1   0.3   283   404   242   357   188   357 0.75 Amidohydrolase family
Amidohydro_1         PF01979.15   333 seq1617_BIOID55485   -            378     4e-09   36.4   1.5   1   1   2.1e-10   7.3e-07   29.0   0.1   227   331   244   357   227   358 0.56 Amidohydrolase family
Amidohydro_5         PF13594.1     68 seq1617_BIOID55485   -            378   1.3e-06   28.0   0.2   1   1   1.1e-09   3.7e-06   26.5   0.0     4    68    22    92    21    92 0.71 Amidohydrolase
GGDEF                PF00990.16   161 seq1618_BIOID55485   -            135   8.5e-36  122.8   0.0   1   1     7e-40   9.6e-36  122.6   0.0    36   161     1   122     1   122 0.97 GGDEF domain
Pro_CA               PF00484.14   148 seq1621_BIOID55485   -            220   5.2e-48  162.6   0.0   1   1   4.7e-52   6.4e-48  162.3   0.0     2   147    38   187    37   188 0.91 Carbonic anhydrase
DNA_pol3_delta       PF06144.8    172 seq1623_BIOID55485   -            343     2e-48  164.0   0.4   1   1   2.6e-52   3.6e-48  163.2   0.1     1   172    21   190    21   190 0.99 DNA polymerase III, delta subunit
Vsr                  PF03852.10    75 seq1624_BIOID55485   -            156   2.4e-34  116.6   0.1   1   1   2.9e-38     4e-34  115.9   0.1     2    73     3    74     2    76 0.98 DNA mismatch endonuclease Vsr
HemY_N               PF07219.8    108 seq1627_BIOID55485   -            398   1.4e-37  127.4   1.8   1   1     2e-41   1.4e-37  127.4   1.3     1   108    26   133    26   133 1.00 HemY protein N-terminus
TPR_2                PF07719.12    34 seq1627_BIOID55485   -            398     7e-07   28.5  16.9   1   1   2.2e-09   1.5e-05   24.4   0.0     2    33   329   360   328   361 0.94 Tetratricopeptide repeat
YtfJ_HI0045          PF09695.5    160 seq1630_BIOID55485   -            185   5.1e-75  250.0   0.3   1   1   4.2e-79   5.8e-75  249.8   0.2     2   159    24   181    23   182 0.99 Bacterial protein of unknown function (YtfJ_HI0045)
HSP70                PF00012.15   602 seq1631_BIOID55485   -            450   9.4e-25   86.4   0.0   1   2   1.7e-18   1.1e-14   53.1   0.0     2   207     3   228     2   259 0.76 Hsp70 protein
HSP70                PF00012.15   602 seq1631_BIOID55485   -            450   9.4e-25   86.4   0.0   2   2   1.9e-11   1.3e-07   29.8   0.0   250   352   329   423   305   448 0.80 Hsp70 protein
AAA_18               PF13238.1    129 seq1633_BIOID55485   -            185   6.7e-09   36.0   0.0   1   1   1.9e-11   8.5e-08   32.4   0.0     1   118     6   138     6   147 0.66 AAA domain
AAA_33               PF13671.1    143 seq1633_BIOID55485   -            185   7.3e-08   32.2   0.4   1   1   4.2e-11   1.9e-07   30.9   0.3     1   136     5   150     5   153 0.78 AAA domain
Guanylate_kin        PF00625.16   183 seq1633_BIOID55485   -            185   4.5e-06   26.0   0.0   1   1   1.1e-09   5.2e-06   25.8   0.0     3   152     4   149     2   178 0.79 Guanylate kinase
AMP-binding          PF00501.23   418 seq1636_BIOID55485   -            522  8.4e-109  363.5   0.0   1   1  1.4e-112  9.7e-109  363.3   0.0     1   418    44   456    44   456 0.98 AMP-binding enzyme
MFS_1                PF07690.11   354 seq1637_BIOID55485   -            425   1.5e-22   79.7  45.8   1   1   1.5e-26   2.1e-22   79.2  26.9    13   330    26   346    12   365 0.76 Major Facilitator Superfamily
CTP_transf_2         PF01467.21   157 seq1639_BIOID55485   -            213   1.1e-41  142.3   0.0   1   1   9.7e-46   1.3e-41  142.1   0.0     1   157     7   187     7   187 0.98 Cytidylyltransferase
Acetyltransf_1       PF00583.19    83 seq1640_BIOID55485   -            144   1.1e-14   54.1   0.3   1   1   3.8e-18   1.8e-14   53.4   0.2     3    83    54   134    52   134 0.95 Acetyltransferase (GNAT) family
Acetyltransf_7       PF13508.1     79 seq1640_BIOID55485   -            144   1.3e-09   37.9   0.0   1   1   3.7e-13   1.7e-09   37.5   0.0    11    78    55   134    32   135 0.78 Acetyltransferase (GNAT) domain
Acetyltransf_10      PF13673.1    117 seq1640_BIOID55485   -            144   4.8e-09   36.2   0.1   1   1   1.2e-12   5.6e-09   36.0   0.0    39   117    42   133    13   133 0.81 Acetyltransferase (GNAT) domain
Fer4_5               PF12801.2     48 seq1642_BIOID55485   -            357   9.2e-22   76.4   7.6   1   2   2.7e-17   7.4e-14   51.1   0.3     2    47    97   142    96   143 0.93 4Fe-4S binding domain
Fer4_5               PF12801.2     48 seq1642_BIOID55485   -            357   9.2e-22   76.4   7.6   2   2   9.9e-13   2.7e-09   36.5   1.0     1    48   200   247   200   247 0.93 4Fe-4S binding domain
Fer4                 PF00037.22    24 seq1642_BIOID55485   -            357     1e-10   40.6  16.8   1   1   4.2e-08   0.00012   21.4   1.7     3    20   246   263   244   267 0.88 4Fe-4S binding domain
Fer4_10              PF13237.1     52 seq1642_BIOID55485   -            357   1.6e-08   34.1  13.1   1   1   1.1e-11   2.9e-08   33.2   7.8     2    52   244   289   243   295 0.95 4Fe-4S dicluster domain
PQQ                  PF01011.16    38 seq1643_BIOID55485   -            796   2.1e-55  181.4   7.8   1   5   1.7e-11   7.8e-08   31.3   0.0     2    34   226   258   225   262 0.88 PQQ enzyme repeat
PQQ                  PF01011.16    38 seq1643_BIOID55485   -            796   2.1e-55  181.4   7.8   2   5   7.3e-09   3.3e-05   23.0   0.0     8    34   361   387   353   391 0.85 PQQ enzyme repeat
PQQ                  PF01011.16    38 seq1643_BIOID55485   -            796   2.1e-55  181.4   7.8   3   5   1.2e-11   5.6e-08   31.8   0.0     8    37   439   468   436   469 0.91 PQQ enzyme repeat
PQQ                  PF01011.16    38 seq1643_BIOID55485   -            796   2.1e-55  181.4   7.8   4   5   2.7e-11   1.2e-07   30.7   0.0     3    36   662   696   660   698 0.91 PQQ enzyme repeat
PQQ                  PF01011.16    38 seq1643_BIOID55485   -            796   2.1e-55  181.4   7.8   5   5   5.8e-10   2.6e-06   26.5   0.0     2    38   722   759   721   759 0.93 PQQ enzyme repeat
PQQ_2                PF13360.1    238 seq1643_BIOID55485   -            796   2.3e-28   99.1   0.0   1   2   4.7e-16   2.1e-12   46.8   0.0    24   148   213   379   181   393 0.78 PQQ-like domain
PQQ_2                PF13360.1    238 seq1643_BIOID55485   -            796   2.3e-28   99.1   0.0   2   2   9.1e-11   4.2e-07   29.5   0.0     4    86   671   774   669   780 0.77 PQQ-like domain
EAL                  PF00563.15   236 seq1644_BIOID55485   -            661   6.5e-58  195.8   0.9   1   1   3.3e-61   1.1e-57  195.1   0.6     3   236   412   644   410   644 0.94 EAL domain
GGDEF                PF00990.16   161 seq1644_BIOID55485   -            661   1.6e-45  154.4   0.0   1   1     8e-49   2.7e-45  153.7   0.0     1   160   237   390   237   391 0.97 GGDEF domain
PAS_9                PF13426.1    104 seq1644_BIOID55485   -            661   5.6e-10   39.4   0.0   1   1   4.3e-13   1.5e-09   38.1   0.0     2   104   122   225   121   225 0.78 PAS domain
PAS                  PF00989.19   113 seq1644_BIOID55485   -            661     5e-07   29.3   0.0   1   1   5.3e-10   1.8e-06   27.5   0.0     4   107   114   217   111   223 0.64 PAS fold
DUF808               PF05661.7    295 seq1647_BIOID55485   -            305  2.8e-134  446.4  17.1   1   1  2.5e-138  3.4e-134  446.1  11.8     1   293     3   292     3   294 0.95 Protein of unknown function (DUF808)
Lactamase_B_2        PF12706.2    194 seq1648_BIOID55485   -            252   7.3e-15   54.8   0.0   1   1   6.5e-19   8.8e-15   54.6   0.0    28   194    66   223    30   223 0.84 Beta-lactamase superfamily domain
His_Phos_1           PF00300.17   158 seq1649_BIOID55485   -            204   2.3e-36  125.1   0.4   1   1     2e-40   2.8e-36  124.8   0.3     1   156     3   155     3   157 0.96 Histidine phosphatase superfamily (branch 1)
EamA                 PF00892.15   126 seq1650_BIOID55485   -            306   1.6e-25   89.4  39.4   1   2   9.2e-16   6.3e-12   45.5  11.0     1   124    21   137    21   138 0.80 EamA-like transporter family
EamA                 PF00892.15   126 seq1650_BIOID55485   -            306   1.6e-25   89.4  39.4   2   2   4.1e-17   2.8e-13   49.8  10.8     1   124   160   292   160   294 0.94 EamA-like transporter family
TPT                  PF03151.11   153 seq1650_BIOID55485   -            306   1.9e-07   30.7  25.0   1   1   3.8e-09   2.6e-05   23.8   8.7     1   149   151   290   151   291 0.91 Triose-phosphate Transporter family
5_nucleotid_C        PF02872.13   156 seq1652_BIOID55485   -            650     2e-27   95.9   0.1   1   1   8.1e-31   5.5e-27   94.5   0.1     1   149   358   553   358   558 0.82 5'-nucleotidase, C-terminal domain
Metallophos          PF00149.23   201 seq1652_BIOID55485   -            650   2.2e-20   72.8   0.0   1   1   5.6e-24   3.8e-20   72.0   0.0     1   199    27   262    27   264 0.94 Calcineurin-like phosphoesterase
Ldh_2                PF02615.9    335 seq1653_BIOID55485   -            332  9.9e-144  478.0   0.0   1   1    8e-148  1.1e-143  477.8   0.0     1   334     1   331     1   332 0.99 Malate/L-lactate dehydrogenase
Sulfatase            PF00884.18   379 seq1654_BIOID55485   -            551   2.4e-97  326.2   1.2   1   1  4.1e-101   2.8e-97  326.0   0.8     1   377    86   514    86   516 0.97 Sulfatase
FGGY_C               PF02782.11   197 seq1655_BIOID55485   -            492   3.5e-23   82.1   0.0   1   1   8.2e-27   5.6e-23   81.5   0.0     1   196   225   419   225   420 0.81 FGGY family of carbohydrate kinases, C-terminal domain
FGGY_N               PF00370.16   245 seq1655_BIOID55485   -            492   2.9e-22   79.0   0.0   1   2   8.1e-16   5.5e-12   45.3   0.0     1   105     5   110     5   120 0.92 FGGY family of carbohydrate kinases, N-terminal domain
FGGY_N               PF00370.16   245 seq1655_BIOID55485   -            492   2.9e-22   79.0   0.0   2   2   1.1e-11   7.6e-08   31.8   0.0   154   245   123   216   112   216 0.91 FGGY family of carbohydrate kinases, N-terminal domain
ECH                  PF00378.15   245 seq1656_BIOID55485   -            297   2.6e-81  272.2   0.0   1   1   2.2e-85     3e-81  272.0   0.0     3   245    44   289    42   289 0.99 Enoyl-CoA hydratase/isomerase family
Oligomerisation      PF02410.10   100 seq1659_BIOID55485   -            105   3.4e-33  113.5   0.2   1   1   2.8e-37   3.8e-33  113.3   0.1     4   100     9   104     6   104 0.97 Oligomerisation domain
DUF2158              PF09926.4     53 seq1661_BIOID55485   -             60     2e-18   65.3   0.4   1   1   1.8e-22   2.4e-18   65.1   0.3     1    53     3    49     3    49 0.97 Uncharacterized small protein (DUF2158)
SPOUT_MTase          PF02590.12   155 seq1663_BIOID55485   -            155   4.9e-52  175.6   0.0   1   1     4e-56   5.5e-52  175.4   0.0     1   155     1   153     1   153 0.99 Predicted SPOUT methyltransferase
DUF386               PF04074.7    153 seq1664_BIOID55485   -            154   6.9e-55  184.6   0.0   1   1   5.6e-59   7.7e-55  184.4   0.0     1   152     1   151     1   152 0.99 Domain of unknown function (DUF386)
GGDEF                PF00990.16   161 seq1665_BIOID55485   -            564   1.9e-46  157.4   0.1   1   1   2.4e-50   3.2e-46  156.7   0.0     1   161   398   557   398   557 0.97 GGDEF domain
Aldo_ket_red         PF00248.16   283 seq1666_BIOID55485   -            346   1.1e-75  253.9   0.0   1   1   9.4e-80   1.3e-75  253.7   0.0     2   282    28   332    27   333 0.96 Aldo/keto reductase family
Hexapep              PF00132.19    36 seq1670_BIOID55485   -            196   2.9e-16   58.0  17.4   1   3   1.1e-09   1.5e-05   24.1   0.3     2    34    11    43    10    45 0.90 Bacterial transferase hexapeptide (six repeats)
Hexapep              PF00132.19    36 seq1670_BIOID55485   -            196   2.9e-16   58.0  17.4   2   3     1e-08   0.00014   21.0   2.3     1    30    71    99    71   100 0.94 Bacterial transferase hexapeptide (six repeats)
Hexapep              PF00132.19    36 seq1670_BIOID55485   -            196   2.9e-16   58.0  17.4   3   3   9.1e-13   1.2e-08   33.8   0.4     1    35    88   122    88   123 0.95 Bacterial transferase hexapeptide (six repeats)
Transpeptidase       PF00905.17   304 seq1671_BIOID55485   -            633   2.1e-90  302.7   0.1   1   1   4.1e-94   2.8e-90  302.3   0.0     2   304   272   609   271   609 0.97 Penicillin binding protein transpeptidase domain
PBP_dimer            PF03717.10   190 seq1671_BIOID55485   -            633   1.8e-42  145.3   1.0   1   1   3.8e-46   2.6e-42  144.8   0.7     2   189    64   239    63   240 0.95 Penicillin-binding Protein dimerisation domain
CSD                  PF00313.17    66 seq1673_BIOID55485   -             66   1.9e-22   78.6   0.0   1   1   1.5e-26     2e-22   78.6   0.0     1    65     1    65     1    66 0.98 'Cold-shock' DNA-binding domain
SIS                  PF01380.17   131 seq1676_BIOID55485   -            307   1.7e-30  105.1   0.1   1   1   5.1e-34   2.3e-30  104.7   0.0     2   130   149   277   148   278 0.98 SIS domain
HTH_6                PF01418.12    77 seq1676_BIOID55485   -            307   3.9e-26   90.4   0.0   1   1   2.1e-29   9.7e-26   89.2   0.0     2    77    26   101    25   101 0.97 Helix-turn-helix domain, rpiR family
PTS_IIB              PF02302.12    90 seq1677_BIOID55485   -            103   7.2e-21   74.3   1.4   1   1   5.9e-25   8.1e-21   74.1   1.0     1    89     3    95     3    96 0.91 PTS system, Lactose/Cellobiose specific IIB subunit
DeoRC                PF00455.17   162 seq1680_BIOID55485   -            249   6.1e-46  155.8   0.0   1   1   2.8e-49   9.7e-46  155.2   0.0     2   162    68   228    67   228 0.98 DeoR C terminal sensor domain
HTH_DeoR             PF08220.7     57 seq1680_BIOID55485   -            249   5.5e-16   57.7   0.4   1   1   3.4e-19   1.2e-15   56.6   0.2     1    56     4    59     4    60 0.98 DeoR-like helix-turn-helix domain
HTH_11               PF08279.7     55 seq1680_BIOID55485   -            249   3.3e-09   36.1   0.2   1   1     2e-12   6.7e-09   35.1   0.1     1    42     4    44     4    53 0.91 HTH domain
HTH_Mga              PF08280.6     59 seq1680_BIOID55485   -            249   1.5e-06   27.7   0.0   1   1   1.1e-09   3.8e-06   26.4   0.0     5    44     3    42     2    46 0.94 M protein trans-acting positive regulator (MGA) HTH domain
PTS_EIIC             PF02378.13   321 seq1681_BIOID55485   -            440   1.3e-49  168.6  33.7   1   1   9.6e-54   1.3e-49  168.6  23.3     1   321    32   365    32   365 0.85 Phosphotransferase system, EIIC
DctQ                 PF04290.7    133 seq1686_BIOID55485   -            155   4.4e-29  100.8   3.3   1   1   4.2e-33   5.8e-29  100.4   2.3     2   132    17   145    16   146 0.94 Tripartite ATP-independent periplasmic transporters, DctQ component
NmrA                 PF05368.8    233 seq1687_BIOID55485   -            286   4.6e-22   78.2   0.2   1   1   3.7e-25   7.2e-22   77.6   0.2     1   232     2   220     2   221 0.89 NmrA-like family
NAD_binding_10       PF13460.1    183 seq1687_BIOID55485   -            286     1e-17   64.5   3.4   1   1     9e-21   1.8e-17   63.8   2.4     1   181     2   182     2   184 0.89 NADH(P)-binding
NAD_binding_4        PF07993.7    249 seq1687_BIOID55485   -            286   4.1e-06   25.7   0.0   1   1   3.9e-09   7.7e-06   24.8   0.0     1    41     4    44     4   103 0.84 Male sterility protein
TrkA_N               PF02254.13   116 seq1687_BIOID55485   -            286   9.1e-06   25.5   0.1   1   1     1e-08     2e-05   24.4   0.1     1    58     2    62     2   100 0.89 TrkA-N domain
3Beta_HSD            PF01073.14   280 seq1687_BIOID55485   -            286   7.1e-06   24.8   0.1   1   1   8.9e-09   1.7e-05   23.5   0.0     2   117     4   105     3   128 0.84 3-beta hydroxysteroid dehydrogenase/isomerase family
adh_short            PF00106.20   167 seq1687_BIOID55485   -            286     9e-05   22.3   1.5   1   1   4.6e-08     9e-05   22.3   1.1     4    75     3    67     1    97 0.87 short chain dehydrogenase
Peripla_BP_4         PF13407.1    258 seq1688_BIOID55485   -            313   1.3e-58  198.3  11.3   1   1   3.7e-62   1.7e-58  197.9   7.8     2   255    30   290    29   293 0.95 Periplasmic binding protein domain
Peripla_BP_1         PF00532.16   279 seq1688_BIOID55485   -            313   2.4e-19   69.5   0.5   1   1   6.3e-23   2.9e-19   69.2   0.4     5   207    30   243    26   290 0.80 Periplasmic binding proteins and sugar binding domain of LacI family
Peripla_BP_3         PF13377.1    160 seq1688_BIOID55485   -            313   3.1e-12   46.6   0.0   1   1   1.5e-15   6.8e-12   45.5   0.0    12   140   161   291   159   307 0.87 Periplasmic binding protein-like domain
GerE                 PF00196.14    58 seq1689_BIOID55485   -            901   4.1e-20   70.7   0.0   1   1   1.3e-23   1.7e-19   68.7   0.0     2    58   834   890   833   890 0.97 Bacterial regulatory proteins, luxR family
DctM                 PF06808.7    416 seq1691_BIOID55485   -            491  7.9e-129  429.7  52.8   1   1  1.4e-132  9.4e-129  429.4  36.6     1   416    73   482    73   482 0.99 DctM-like transporters
adh_short_C2         PF13561.1    243 seq1692_BIOID55485   -            294   7.6e-30  104.3   0.0   1   1   1.9e-33   8.7e-30  104.1   0.0     5   241    58   290    55   292 0.92 Enoyl-(Acyl carrier protein) reductase
adh_short            PF00106.20   167 seq1692_BIOID55485   -            294   3.3e-26   92.0   0.2   1   1     9e-30   4.1e-26   91.7   0.1     3   166    52   217    50   218 0.95 short chain dehydrogenase
KR                   PF08659.5    181 seq1692_BIOID55485   -            294   2.3e-08   33.7   0.0   1   1   6.9e-12   3.2e-08   33.3   0.0     4   167    53   221    51   234 0.77 KR domain
Rick_17kDa_Anti      PF05433.10    42 seq1694_BIOID55485   -             72     2e-08   33.6  20.8   1   1     2e-12   2.7e-08   33.1  14.4     2    42    33    71    32    71 0.96 Glycine zipper 2TM domain
LemA                 PF04011.7    186 seq1695_BIOID55485   -            200   4.5e-59  198.5   1.0   1   1   3.6e-63   4.9e-59  198.4   0.7     6   186     3   193     1   193 0.94 LemA family
FTSW_RODA_SPOVE      PF01098.14   359 seq1698_BIOID55485   -            370  2.1e-124  414.8  28.8   1   1  1.8e-128  2.5e-124  414.5  20.0     3   358    20   364    17   365 0.96 Cell cycle protein
PTS_IIA              PF02255.11    96 seq1699_BIOID55485   -            103   3.3e-34  116.5   3.1   1   1   2.7e-38   3.7e-34  116.3   2.1     1    96     5   100     5   100 0.98 PTS system, Lactose/Cellobiose specific IIA subunit
EamA                 PF00892.15   126 seq1700_BIOID55485   -            324   3.1e-13   49.7  26.6   1   1   5.5e-14   3.8e-10   39.7   3.8     1   112    16   126    16   144 0.87 EamA-like transporter family
EmrE                 PF13536.1    113 seq1700_BIOID55485   -            324   5.9e-07   29.5   4.2   1   1   8.6e-11   5.9e-07   29.5   2.9     4   111    40   149    37   151 0.78 Multidrug resistance efflux transporter
Repair_PSII          PF04536.9    119 seq1701_BIOID55485   -            307   8.8e-33  112.5   0.2   1   1   8.3e-37   1.1e-32  112.2   0.1     2   118    46   163    45   164 0.98 Repair protein
PulS_OutS            PF09691.5    109 seq1702_BIOID55485   -            115   2.3e-08   33.8   0.0   1   1     2e-12   2.8e-08   33.6   0.0    21   102    26   106    14   113 0.89 Bacterial chaperone lipoprotein (PulS_OutS)
ABC_tran             PF00005.22   118 seq1703_BIOID55485   -            510   4.6e-37  126.8   0.1   1   2   3.4e-24   1.5e-20   73.5   0.2     1   118    45   174    45   174 0.95 ABC transporter
ABC_tran             PF00005.22   118 seq1703_BIOID55485   -            510   4.6e-37  126.8   0.1   2   2   3.2e-17   1.5e-13   51.0   0.0     3   117   305   437   303   438 0.84 ABC transporter
LamB                 PF02264.10   398 seq1704_BIOID55485   -            557  1.3e-106  356.8  22.9   1   1  2.8e-110  1.9e-106  356.4  15.9     1   398   147   557   147   557 0.93 LamB porin
Sugarporin_N         PF11471.3     60 seq1704_BIOID55485   -            557   7.6e-23   79.8   2.9   1   1   2.2e-26   1.5e-22   78.8   2.0     1    59     1    60     1    61 0.98 Maltoporin periplasmic N-terminal extension
HlyD_2               PF12700.2    328 seq1707_BIOID55485   -            464     9e-26   90.6   1.2   1   1   3.5e-29   1.2e-25   90.2   0.9     9   328   123   425   115   425 0.82 HlyD family secretion protein
HlyD                 PF00529.15   306 seq1707_BIOID55485   -            464   1.4e-23   83.5  16.6   1   1   5.4e-27   1.8e-23   83.1  11.3     1   241   135   360   135   425 0.85 HlyD family secretion protein
HlyD_3               PF13437.1    105 seq1707_BIOID55485   -            464   1.6e-16   60.4   3.4   1   1   3.7e-14   1.3e-10   41.4   0.4     1   101   246   351   246   356 0.93 HlyD family secretion protein
Biotin_lipoyl_2      PF13533.1     50 seq1707_BIOID55485   -            464   8.1e-14   50.9   9.0   1   1   7.9e-17   2.7e-13   49.2   0.3     2    50   136   184   135   184 0.97 Biotin-lipoyl like
Spermine_synth       PF01564.12   246 seq1708_BIOID55485   -            288   6.5e-89  296.9   0.2   1   1   1.5e-92     1e-88  296.3   0.1     5   238     6   239     3   248 0.97 Spermine/spermidine synthase
Methyltransf_18      PF12847.2    112 seq1708_BIOID55485   -            288   5.4e-07   30.0   0.0   1   1   1.5e-10   1.1e-06   29.1   0.0     3   110    79   191    77   193 0.79 Methyltransferase domain
DSRB                 PF10781.4     62 seq1709_BIOID55485   -             62   3.6e-41  138.3   0.2   1   1   2.8e-45   3.9e-41  138.2   0.1     1    61     1    61     1    62 0.98 Dextransucrase DSRB
SBP_bac_7            PF03480.8    286 seq1712_BIOID55485   -            328  8.3e-104  346.5   0.0   1   1  6.9e-108  9.5e-104  346.3   0.0     1   285    30   312    30   313 0.99 Bacterial extracellular solute-binding protein, family 7
SPOR                 PF05036.8     76 seq1714_BIOID55485   -            362   4.8e-17   61.7   2.1   1   1   1.7e-20   1.1e-16   60.5   1.5     1    75   287   359   287   360 0.92 Sporulation related domain
DPBB_1               PF03330.13    78 seq1714_BIOID55485   -            362   2.3e-15   56.2   0.0   1   1     7e-19   4.8e-15   55.2   0.0     2    76    79   166    78   167 0.86 Rare lipoprotein A (RlpA)-like double-psi beta-barrel
Repair_PSII          PF04536.9    119 seq1715_BIOID55485   -            384   2.1e-20   72.6   0.0   1   1   2.3e-24   3.1e-20   72.1   0.0     2   117    30   149    29   151 0.96 Repair protein
Hemerythrin          PF01814.18   132 seq1716_BIOID55485   -            220   1.2e-28   99.7   0.2   1   1   3.1e-32   2.1e-28   98.9   0.1     2   132    76   216    75   216 0.98 Hemerythrin HHE cation binding domain
ScdA_N               PF04405.9     56 seq1716_BIOID55485   -            220   1.6e-20   72.1   0.0   1   1   3.9e-24   2.6e-20   71.4   0.0     2    55     5    58     4    59 0.97 Domain of Unknown function (DUF542)
AdoMet_dc            PF02675.10   106 seq1718_BIOID55485   -            264   1.8e-35  120.9   0.0   1   1   3.4e-39   4.7e-35  119.5   0.0    11   106    39   169    32   169 0.98 S-adenosylmethionine decarboxylase
Cys_Met_Meta_PP      PF01053.15   386 seq1719_BIOID55485   -            440  6.7e-123  409.6   0.0   1   1  5.6e-127  7.6e-123  409.4   0.0     1   385    52   436    52   437 0.97 Cys/Met metabolism PLP-dependent enzyme
Phage_integrase      PF00589.17   173 seq1720_BIOID55485   -            427   1.7e-29  102.6   0.0   1   1   4.5e-33   3.1e-29  101.7   0.0     2   171   230   395   229   397 0.95 Phage integrase family
DUF4102              PF13356.1     89 seq1720_BIOID55485   -            427   3.2e-27   94.1   0.7   1   1   1.1e-30   7.3e-27   92.9   0.2     1    88    27   113    27   114 0.98 Domain of unknown function (DUF4102)
BPD_transp_2         PF02653.11   267 seq1721_BIOID55485   -            326   7.4e-48  162.7  45.5   1   1   5.4e-52   7.4e-48  162.7  31.6     1   267    52   318    52   318 0.91 Branched-chain amino acid transport system / permease component
FGGY_N               PF00370.16   245 seq1723_BIOID55485   -            498   1.3e-91  306.1   0.0   1   1   2.5e-95   1.7e-91  305.8   0.0     1   245     4   250     4   250 0.99 FGGY family of carbohydrate kinases, N-terminal domain
FGGY_C               PF02782.11   197 seq1723_BIOID55485   -            498     8e-23   81.0   0.8   1   1   4.5e-26     3e-22   79.1   0.5     3   196   261   441   259   442 0.81 FGGY family of carbohydrate kinases, C-terminal domain
ACR_tran             PF00873.14  1021 seq1724_BIOID55485   -           1040         0 1231.4  34.2   1   1         0         0 1231.3  23.7     2  1020    13  1022    12  1023 1.00 AcrB/AcrD/AcrF family
SecD_SecF            PF02355.11   189 seq1724_BIOID55485   -           1040   2.9e-08   33.0  32.4   1   1   1.6e-09   1.1e-05   24.6  10.9    36   183   348   495   338   501 0.82 Protein export membrane protein
Glyco_hydro_1        PF00232.13   455 seq1725_BIOID55485   -            479  2.6e-129  431.2   2.2   1   1  2.2e-133    3e-129  431.0   1.5     5   454     4   476     1   477 0.92 Glycosyl hydrolase family 1
Repair_PSII          PF04536.9    119 seq1726_BIOID55485   -            293   2.4e-34  117.6   0.6   1   1   2.2e-38   3.1e-34  117.2   0.4     2   117    39   155    38   157 0.97 Repair protein
Peptidase_S11        PF00768.15   241 seq1727_BIOID55485   -            403  6.1e-100  333.3   0.1   1   1  1.8e-103    8e-100  332.9   0.0     4   240    38   272    35   273 0.98 D-alanyl-D-alanine carboxypeptidase
PBP5_C               PF07943.8     91 seq1727_BIOID55485   -            403   2.6e-25   88.1   0.0   1   1   9.9e-29   4.5e-25   87.3   0.0     1    91   292   383   292   383 0.99 Penicillin-binding protein 5, C-terminal domain
Beta-lactamase2      PF13354.1    197 seq1727_BIOID55485   -            403   2.6e-08   33.4   0.0   1   1   7.9e-12   3.6e-08   32.9   0.0     2   141    55   206    54   249 0.81 Beta-lactamase enzyme family
AA_kinase            PF00696.23   241 seq1728_BIOID55485   -            449   1.5e-47  162.0   0.1   1   1   4.9e-51   2.2e-47  161.5   0.1     2   240     4   277     3   278 0.80 Amino acid kinase family
ACT                  PF01842.20    66 seq1728_BIOID55485   -            449   1.7e-07   30.4   0.0   1   1   2.6e-09   1.2e-05   24.5   0.0    11    42   322   355   316   379 0.74 ACT domain
Ribul_P_3_epim       PF00834.14   201 seq1730_BIOID55485   -            231   6.2e-63  211.4   0.0   1   1   5.5e-67   7.5e-63  211.1   0.0     1   195     2   196     2   203 0.96 Ribulose-phosphate 3 epimerase family
SNARE_assoc          PF09335.6    123 seq1731_BIOID55485   -            219   3.3e-19   69.1   5.8   1   1   2.4e-23   3.3e-19   69.1   4.0     1   122    48   173    48   174 0.96 SNARE associated Golgi protein
OMPdecase            PF00215.19   226 seq1733_BIOID55485   -            220   1.4e-28   99.7   0.2   1   1   1.2e-32   1.6e-28   99.5   0.1     2   223     5   204     4   207 0.94 Orotidine 5'-phosphate decarboxylase / HUMPS family
ROK                  PF00480.15   179 seq1734_BIOID55485   -            309     9e-56  188.4   0.0   1   1   8.7e-60   1.2e-55  188.0   0.0     1   179    10   193    10   193 0.99 ROK family
Porin_1              PF00267.16   337 seq1735_BIOID55485   -            353    6e-142  472.7  25.4   1   1    1e-145  6.8e-142  472.5  17.6     1   337    29   353    29   353 0.98 Gram-negative porin
Porin_4              PF13609.1    311 seq1735_BIOID55485   -            353   1.7e-21   76.9  31.3   1   1   2.5e-25   1.7e-21   76.9  21.7     1   304     9   327     7   336 0.77 Gram-negative porin
DUF493               PF04359.9     85 seq1736_BIOID55485   -             87   2.5e-31  107.7   0.0   1   1     2e-35   2.7e-31  107.6   0.0     2    85     6    87     5    87 0.98 Protein of unknown function (DUF493)
GTP_cyclohydro2      PF00925.15   169 seq1737_BIOID55485   -            196   4.1e-69  231.0   0.0   1   1   3.5e-73   4.8e-69  230.8   0.0     2   169     4   171     3   171 0.99 GTP cyclohydrolase II
DUF3811              PF11656.3     87 seq1740_BIOID55485   -             90   4.5e-41  138.7   6.3   1   1   3.7e-45     5e-41  138.5   4.4     1    87     3    90     3    90 0.99 YjbD family (DUF3811)
BPL_LplA_LipB        PF03099.14   125 seq1742_BIOID55485   -            213     1e-18   67.4   0.0   1   1   1.1e-22   1.4e-18   66.9   0.0    15   125    57   159    47   159 0.85 Biotin/lipoate A/B protein ligase family
AP_endonuc_2         PF01261.19   211 seq1744_BIOID55485   -            286   1.1e-31  109.6   0.0   1   1   1.1e-35   1.4e-31  109.3   0.0     3   211    25   234    23   234 0.96 Xylose isomerase-like TIM barrel
OapA                 PF04225.7     85 seq1748_BIOID55485   -            224   3.1e-35  119.8   0.0   1   1   6.3e-39   4.3e-35  119.3   0.0     1    84   139   223   139   224 0.98 Opacity-associated protein A LysM-like domain
OapA_N               PF08525.6     30 seq1748_BIOID55485   -            224     9e-10   37.8   0.4   1   1   1.9e-13   1.3e-09   37.3   0.3     1    30    34    63    34    63 0.96 Opacity-associated protein A N-terminal motif
RtcR                 PF06956.6    183 seq1749_BIOID55485   -            532   3.2e-88  293.7   0.0   1   1   2.2e-91   4.9e-88  293.1   0.0     1   183     1   185     1   185 0.98 Regulator of RNA terminal phosphate cyclase
Sigma54_activat      PF00158.21   168 seq1749_BIOID55485   -            532   1.7e-51  173.9   0.1   1   1   1.3e-54   2.9e-51  173.1   0.1     2   166   187   355   186   357 0.93 Sigma-54 interaction domain
AAA                  PF00004.24   132 seq1749_BIOID55485   -            532   5.5e-08   32.9   0.0   1   1   6.6e-11   1.5e-07   31.5   0.0     1   100   211   321   211   345 0.81 ATPase family associated with various cellular activities (AAA)
AAA_5                PF07728.9    139 seq1749_BIOID55485   -            532   6.4e-07   29.0   0.0   1   1   1.3e-09     3e-06   26.8   0.0     2   119   211   328   210   344 0.78 AAA domain (dynein-related subfamily)
Mg_chelatase         PF01078.16   207 seq1749_BIOID55485   -            532     2e-06   27.0   0.2   1   1   2.2e-08   4.9e-05   22.4   0.1    16   135   202   311   194   330 0.71 Magnesium chelatase, subunit ChlI
NACHT                PF05729.7    167 seq1749_BIOID55485   -            532   2.3e-05   23.9   0.0   1   1   2.3e-08   5.3e-05   22.7   0.0     2   109   210   301   209   316 0.83 NACHT domain
Lactamase_B          PF00753.22   194 seq1751_BIOID55485   -            665   7.4e-37  126.7   0.2   1   1     8e-41   1.1e-36  126.2   0.1     2   194   134   359   133   359 0.99 Metallo-beta-lactamase superfamily
Aldolase_II          PF00596.16   183 seq1754_BIOID55485   -            231   2.7e-45  154.1   0.9   1   1   2.4e-49   3.3e-45  153.8   0.6     2   181     8   196     7   198 0.90 Class II Aldolase and Adducin N-terminal domain
MarC                 PF01914.12   203 seq1755_BIOID55485   -            221   3.3e-69  231.9  11.4   1   1   2.7e-73   3.7e-69  231.7   7.9     1   203     5   217     5   217 0.98 MarC family integral membrane protein
Fe-ADH               PF00465.14   366 seq1756_BIOID55485   -            387   2.2e-86  289.7   0.1   1   1   3.7e-90   2.5e-86  289.4   0.1     1   351     9   363     9   377 0.91 Iron-containing alcohol dehydrogenase
Fe-ADH_2             PF13685.1    250 seq1756_BIOID55485   -            387   1.9e-13   50.2   0.1   1   1   3.3e-11   2.3e-07   30.3   0.0     4   101    16   111    13   114 0.81 Iron-containing alcohol dehydrogenase
ACR_tran             PF00873.14  1021 seq1758_BIOID55485   -           1025         0 1225.8  15.8   1   1         0         0 1225.6  10.9     2  1020     4  1008     3  1009 0.99 AcrB/AcrD/AcrF family
MMPL                 PF03176.10   333 seq1758_BIOID55485   -           1025   5.9e-13   48.1  19.7   1   2   4.8e-11   2.2e-07   29.7   5.7   138   313   327   501   226   521 0.83 MMPL family
MMPL                 PF03176.10   333 seq1758_BIOID55485   -           1025   5.9e-13   48.1  19.7   2   2   4.4e-09     2e-05   23.3   2.5    73   306   785  1012   686  1024 0.76 MMPL family
SecD_SecF            PF02355.11   189 seq1758_BIOID55485   -           1025     1e-11   44.2  20.1   1   2     3e-10   1.4e-06   27.5   6.0    35   186   336   489   317   492 0.80 Protein export membrane protein
SecD_SecF            PF02355.11   189 seq1758_BIOID55485   -           1025     1e-11   44.2  20.1   2   2   1.3e-08     6e-05   22.2   2.5    25   183   844  1005   833  1022 0.87 Protein export membrane protein
Sugar-bind           PF04198.8    255 seq1760_BIOID55485   -            343   2.7e-76  255.7   0.0   1   1   1.5e-79   3.4e-76  255.3   0.0     2   255    86   343    85   343 0.97 Putative sugar-binding domain
HTH_38               PF13936.1     44 seq1760_BIOID55485   -            343   3.2e-09   36.0   0.6   1   1   6.2e-12   1.4e-08   34.0   0.3    12    44    40    73    36    73 0.90 Helix-turn-helix domain
HTH_28               PF13518.1     52 seq1760_BIOID55485   -            343   2.4e-06   27.2   0.2   1   1   2.6e-09     6e-06   26.0   0.1     4    41    40    78    39    82 0.84 Helix-turn-helix domain
Sigma70_r4           PF04545.11    50 seq1760_BIOID55485   -            343   1.7e-06   27.1   1.1   1   1   1.2e-09   2.8e-06   26.3   0.4    14    46    43    75    40    76 0.94 Sigma-70, region 4
HTH_23               PF13384.1     50 seq1760_BIOID55485   -            343   2.7e-06   26.7   0.2   1   1     3e-09   6.9e-06   25.4   0.2     9    40    40    72    32    79 0.87 Homeodomain-like domain
Sigma70_r4_2         PF08281.7     54 seq1760_BIOID55485   -            343   6.1e-06   25.4   0.2   1   1   1.8e-08   4.2e-05   22.8   0.1    21    51    44    74    43    76 0.96 Sigma-70, region 4
Radical_SAM          PF04055.16   166 seq1761_BIOID55485   -            321   1.7e-14   54.2   0.0   1   1   1.9e-18   2.6e-14   53.6   0.0     4   165    91   251    88   252 0.91 Radical SAM superfamily
DUF3300              PF11737.3    228 seq1764_BIOID55485   -            593   6.3e-76  254.4   8.1   1   1   4.6e-80   6.3e-76  254.4   5.6     1   228    73   342    73   342 0.89 Protein of unknown function (DUF3300)
adh_short            PF00106.20   167 seq1765_BIOID55485   -            263   5.8e-27   94.5   0.0   1   1   1.6e-30   7.1e-27   94.2   0.0     2   165     7   184     6   186 0.90 short chain dehydrogenase
adh_short_C2         PF13561.1    243 seq1765_BIOID55485   -            263   2.1e-16   60.3   0.0   1   1   5.4e-20   2.5e-16   60.1   0.0     1   243    12   259    12   259 0.91 Enoyl-(Acyl carrier protein) reductase
KR                   PF08659.5    181 seq1765_BIOID55485   -            263   2.1e-11   43.7   0.0   1   1   7.1e-15   3.2e-11   43.0   0.0     3   166     8   184     7   191 0.89 KR domain
Aldo_ket_red         PF00248.16   283 seq1766_BIOID55485   -            275   8.6e-56  188.6   0.0   1   1   7.6e-60     1e-55  188.4   0.0     2   282    18   261    17   262 0.96 Aldo/keto reductase family
adh_short            PF00106.20   167 seq1767_BIOID55485   -            268   9.3e-30  103.6   0.5   1   1   4.8e-33   1.6e-29  102.8   0.3     1   166    10   179    10   180 0.86 short chain dehydrogenase
adh_short_C2         PF13561.1    243 seq1767_BIOID55485   -            268   2.5e-25   89.6   0.0   1   1   9.9e-29   3.4e-25   89.1   0.0     6   241    19   264    16   266 0.85 Enoyl-(Acyl carrier protein) reductase
KR                   PF08659.5    181 seq1767_BIOID55485   -            268   5.8e-11   42.2   2.2   1   1   6.1e-13   2.1e-09   37.1   1.5     3   165    12   177    11   196 0.78 KR domain
Epimerase            PF01370.16   236 seq1767_BIOID55485   -            268   8.5e-06   25.2   0.0   1   1   3.8e-09   1.3e-05   24.6   0.0     1   160    12   181    12   194 0.75 NAD dependent epimerase/dehydratase family
AP_endonuc_2         PF01261.19   211 seq1770_BIOID55485   -            280   7.1e-26   90.7   0.0   1   1   7.7e-30   1.1e-25   90.1   0.0     2   211    29   233    28   233 0.90 Xylose isomerase-like TIM barrel
Peptidase_M20        PF01546.23   171 seq1773_BIOID55485   -            485   7.1e-22   77.6   0.1   1   1   1.4e-25   9.7e-22   77.2   0.1     1   171    72   481    72   481 0.94 Peptidase family M20/M25/M40
M20_dimer            PF07687.9    109 seq1773_BIOID55485   -            485   2.8e-09   36.5   0.0   1   1   1.7e-11   1.2e-07   31.3   0.0    12   107   207   293   200   295 0.85 Peptidase dimerisation domain
HlyD                 PF00529.15   306 seq1774_BIOID55485   -            343   6.1e-54  183.2   5.9   1   1     2e-57   6.9e-54  183.0   4.1     2   305    48   337    47   338 0.94 HlyD family secretion protein
HlyD_3               PF13437.1    105 seq1774_BIOID55485   -            343     1e-19   70.7   0.1   1   1   6.3e-17   2.2e-13   50.3   0.0     1    85   210   293   210   333 0.91 HlyD family secretion protein
Biotin_lipoyl_2      PF13533.1     50 seq1774_BIOID55485   -            343   1.1e-19   69.7   0.0   1   1   2.3e-19   7.9e-16   57.3   0.1     4    49    50    95    47    96 0.93 Biotin-lipoyl like
HlyD_2               PF12700.2    328 seq1774_BIOID55485   -            343   6.9e-19   68.0   0.0   1   1   2.8e-22   9.5e-19   67.6   0.0    19   239    46   287    39   298 0.74 HlyD family secretion protein
DUF3828              PF12883.2    120 seq1775_BIOID55485   -            308   7.5e-11   41.8   2.1   1   1     2e-10   1.4e-06   28.1   0.1     2   118    26   142    25   144 0.87 Protein of unknown function (DUF3828)
Lumazine_bd          PF12870.2    111 seq1775_BIOID55485   -            308   4.8e-07   29.6   2.2   1   1   1.7e-08   0.00012   21.9   0.0    67   110   241   283   234   284 0.93 Lumazine-binding domain
EIIA-man             PF03610.11   116 seq1777_BIOID55485   -            135   3.5e-28   97.8   0.0   1   1   3.1e-32   4.2e-28   97.6   0.0     2   115     4   114     3   115 0.97 PTS system fructose IIA component
ECH                  PF00378.15   245 seq1780_BIOID55485   -            258   1.2e-48  165.3   0.1   1   1     1e-52   1.4e-48  165.0   0.1     9   245    15   250     9   250 0.94 Enoyl-CoA hydratase/isomerase family
PTSIIB_sorb          PF03830.10   151 seq1781_BIOID55485   -            164     5e-55  185.4   0.3   1   1   4.2e-59   5.8e-55  185.2   0.2     1   150     2   151     2   152 0.99 PTS system sorbose subfamily IIB component
CRCB                 PF02537.10   117 seq1783_BIOID55485   -            127   2.8e-29  101.2  12.7   1   1   2.3e-33   3.2e-29  101.0   8.8     2   116     6   118     5   119 0.95 CrcB-like protein
Aldedh               PF00171.17   462 seq1786_BIOID55485   -            470  4.3e-140  466.9   1.3   1   1  3.7e-144  5.1e-140  466.7   0.9    10   462    18   465    11   465 0.97 Aldehyde dehydrogenase family
DAO                  PF01266.19   358 seq1788_BIOID55485   -            501   3.9e-44  150.8   0.1   1   1   2.5e-47   1.1e-43  149.3   0.1     1   331     5   333     5   359 0.82 FAD dependent oxidoreductase
FUSC                 PF04632.7    650 seq1789_BIOID55485   -            683   5.2e-56  190.2  30.0   1   1   4.2e-59   1.9e-55  188.4  20.3     9   608    37   634    32   656 0.83 Fusaric acid resistance protein family
FUSC_2               PF13515.1    128 seq1789_BIOID55485   -            683   6.1e-09   35.7   9.9   1   1   1.3e-12   6.1e-09   35.7   6.9     2   127   364   495   359   496 0.75 Fusaric acid resistance protein-like
ALMT                 PF11744.3    406 seq1789_BIOID55485   -            683   2.6e-05   22.9  11.2   1   1   1.2e-08   5.4e-05   21.9   2.3    27   193   362   524   348   581 0.83 Aluminium activated malate transporter
EII-Sor              PF03609.9    237 seq1790_BIOID55485   -            265   2.7e-84  282.0  29.5   1   1   2.2e-88   3.1e-84  281.8  20.5     1   237     1   238     1   238 0.99 PTS system sorbose-specific iic component
MFS_1                PF07690.11   354 seq1791_BIOID55485   -            471   1.3e-55  188.5  70.9   1   1   4.6e-54   3.1e-50  170.7  34.7     1   353    15   405    15   406 0.91 Major Facilitator Superfamily
MFS_3                PF05977.8    524 seq1791_BIOID55485   -            471   5.6e-10   37.8  13.7   1   1   8.2e-14   5.6e-10   37.8   9.5    20   187    20   183     6   236 0.86 Transmembrane secretion effector
CoA_trans            PF01144.18   217 seq1793_BIOID55485   -            513   1.2e-26   93.2   0.2   1   1   3.2e-30   4.4e-26   91.2   0.0     4   216     6   241     3   242 0.93 Coenzyme A transferase
Bax1-I               PF01027.15   205 seq1795_BIOID55485   -            219   9.5e-40  136.2  32.5   1   1     8e-44   1.1e-39  136.0  22.5     2   205    19   213    18   213 0.86 Inhibitor of apoptosis-promoting Bax1
WYL                  PF13280.1    172 seq1796_BIOID55485   -            251   1.7e-06   27.8   0.1   1   1   2.1e-10   2.8e-06   27.1   0.0     3    80   152   224   150   249 0.84 WYL domain
EIID-AGA             PF03613.9    264 seq1797_BIOID55485   -            280  1.1e-107  358.7   2.4   1   1  9.4e-112  1.3e-107  358.5   1.7     2   264    11   279    10   279 0.99 PTS system mannose/fructose/sorbose family IID component
Glutaminase          PF04960.10   286 seq1799_BIOID55485   -            308    7e-127  422.1   0.1   1   1  5.8e-131    8e-127  422.0   0.0     1   286    24   308    24   308 1.00 Glutaminase
DsrC                 PF04358.8    109 seq1800_BIOID55485   -            109   3.2e-46  155.9   0.0   1   1   2.5e-50   3.5e-46  155.8   0.0     3   109     3   109     1   109 0.98 DsrC like protein
HATPase_c            PF02518.21   111 seq1802_BIOID55485   -            467   2.2e-24   85.2   0.0   1   1   7.8e-28   3.6e-24   84.5   0.0     1   111   349   460   349   460 0.98 Histidine kinase-, DNA gyrase B-, and HSP90-like ATPase
HAMP                 PF00672.20    70 seq1802_BIOID55485   -            467   1.4e-15   57.0   0.2   1   1   3.1e-19   1.4e-15   57.0   0.2     2    69   168   235   167   236 0.96 HAMP domain
HisKA                PF00512.20    68 seq1802_BIOID55485   -            467   6.6e-14   51.5   1.7   1   1   2.1e-17   9.5e-14   51.0   0.1     1    68   240   304   240   304 0.97 His Kinase A (phospho-acceptor) domain
DcuC                 PF03606.10   463 seq1803_BIOID55485   -            461  4.6e-138  460.2  49.6   1   1  7.7e-142  5.2e-138  460.0  34.4     2   462     6   451     5   452 0.99 C4-dicarboxylate anaerobic carrier
DctM                 PF06808.7    416 seq1803_BIOID55485   -            461   1.6e-08   33.4  42.4   1   1   2.4e-12   1.6e-08   33.4  29.4    97   412   124   449   117   453 0.79 DctM-like transporters
MMR_HSR1             PF01926.18   114 seq1804_BIOID55485   -            337   7.9e-15   54.7   0.0   1   1   6.1e-18   1.7e-14   53.6   0.0     2   113    82   197    81   198 0.79 50S ribosome-binding GTPase
AIG1                 PF04548.11   212 seq1804_BIOID55485   -            337   1.6e-06   27.2   0.0   1   1   9.1e-10   2.5e-06   26.6   0.0     5    95    84   170    81   225 0.77 AIG1 family
Gtr1_RagA            PF04670.7    231 seq1804_BIOID55485   -            337   8.3e-06   24.9   0.0   1   1   4.5e-09   1.2e-05   24.4   0.0     4   101    84   182    82   223 0.81 Gtr1/RagA G protein conserved region
ADH_zinc_N           PF00107.21   130 seq1805_BIOID55485   -            409   8.4e-10   38.1   0.0   1   1   2.5e-13   1.7e-09   37.2   0.0     1   129   187   325   187   326 0.95 Zinc-binding dehydrogenase
ADH_N                PF08240.7    109 seq1805_BIOID55485   -            409   5.5e-06   25.9   0.0   1   1   1.6e-09   1.1e-05   25.0   0.0     4    66    29    98    26   127 0.75 Alcohol dehydrogenase GroES-like domain
FAD_binding_2        PF00890.19   421 seq1806_BIOID55485   -            690   1.4e-26   93.2   6.1   1   1     9e-30   6.2e-26   91.0   4.3     1   421    43   475    43   475 0.78 FAD binding domain
Pyr_redox_2          PF07992.9    200 seq1806_BIOID55485   -            690   1.3e-08   34.8   0.0   1   1   1.4e-10   9.3e-07   28.7   0.0     2   197    44   463    43   466 0.76 Pyridine nucleotide-disulphide oxidoreductase
OEP                  PF02321.13   188 seq1808_BIOID55485   -            488   1.3e-19   70.3  14.4   1   2   1.3e-12   1.8e-08   34.0   2.6     1   188    69   268    69   268 0.84 Outer membrane efflux protein
OEP                  PF02321.13   188 seq1808_BIOID55485   -            488   1.3e-19   70.3  14.4   2   2   5.7e-15   7.8e-11   41.7   2.1     6   188   295   476   290   476 0.89 Outer membrane efflux protein
Methyltrans_SAM      PF10672.4    286 seq1809_BIOID55485   -            396   4.3e-31  107.7   0.0   1   1   3.1e-34   6.1e-31  107.2   0.0    12   266   110   371   103   381 0.85 S-adenosylmethionine-dependent methyltransferase
Cons_hypoth95        PF03602.10   183 seq1809_BIOID55485   -            396   2.9e-12   46.2   0.0   1   1   2.3e-15   4.5e-12   45.6   0.0    39   123   216   302   211   329 0.89 Conserved hypothetical protein 95
Methyltransf_31      PF13847.1    152 seq1809_BIOID55485   -            396   1.7e-10   40.5   0.1   1   1   1.6e-13   3.1e-10   39.7   0.0    21   118   236   349   220   377 0.74 Methyltransferase domain
Methyltransf_26      PF13659.1    117 seq1809_BIOID55485   -            396     2e-09   37.3   0.0   1   1     2e-12   3.8e-09   36.4   0.0     2   116   222   340   221   341 0.84 Methyltransferase domain
MTS                  PF05175.9    170 seq1809_BIOID55485   -            396   4.9e-07   29.1   0.0   1   1   3.8e-10   7.5e-07   28.5   0.0    55   154   243   353   217   363 0.77 Methyltransferase small domain
Methyltransf_18      PF12847.2    112 seq1809_BIOID55485   -            396   1.1e-06   29.0   0.0   1   1   2.3e-09   4.5e-06   27.1   0.0    12   109   231   337   220   340 0.69 Methyltransferase domain
Met_10               PF02475.11   200 seq1809_BIOID55485   -            396   1.1e-05   24.9   0.0   1   1   8.3e-09   1.6e-05   24.4   0.0    69   182   186   306   118   323 0.82 Met-10+ like-protein
DUF4186              PF13811.1    112 seq1811_BIOID55485   -            119   1.6e-55  185.4   0.1   1   1   1.3e-59   1.8e-55  185.2   0.0     3   110     5   112     3   114 0.98 Domain of unknown function (DUF4186)
FCD                  PF07729.7    125 seq1815_BIOID55485   -            249   9.2e-20   71.1   6.5   1   1   1.8e-23   1.2e-19   70.6   4.5     1   125    94   224    94   224 0.89 FCD domain
GntR                 PF00392.16    64 seq1815_BIOID55485   -            249   4.2e-20   70.8   0.0   1   1   1.1e-23   7.8e-20   69.9   0.0     3    63    11    71     9    72 0.95 Bacterial regulatory proteins, gntR family
GGDEF                PF00990.16   161 seq1816_BIOID55485   -            472     9e-41  139.0   0.0   1   1     9e-45   1.2e-40  138.5   0.0     1   161   303   461   303   461 0.92 GGDEF domain
DUF2222              PF09984.4    146 seq1817_BIOID55485   -            918   9.3e-58  193.6   0.2   1   1   7.9e-61   1.8e-57  192.7   0.1     1   146    31   178    31   178 0.98 Uncharacterized signal transduction histidine kinase domain (DUF2222)
HATPase_c            PF02518.21   111 seq1817_BIOID55485   -            918     8e-33  112.3   0.2   1   1   6.4e-36   1.5e-32  111.5   0.2     1   110   404   518   404   519 0.97 Histidine kinase-, DNA gyrase B-, and HSP90-like ATPase
Response_reg         PF00072.19   112 seq1817_BIOID55485   -            918   1.6e-28   98.8   0.6   1   1   7.1e-32   1.6e-28   98.8   0.4     1   110   670   780   670   782 0.97 Response regulator receiver domain
HisKA                PF00512.20    68 seq1817_BIOID55485   -            918   5.4e-22   77.4   2.7   1   1   3.9e-25     9e-22   76.7   0.1     2    68   293   357   292   357 0.98 His Kinase A (phospho-acceptor) domain
Hpt                  PF01627.18    90 seq1817_BIOID55485   -            918   6.1e-14   51.6   0.1   1   1   2.7e-17   6.1e-14   51.6   0.1     1    88   828   910   828   912 0.93 Hpt domain
HAMP                 PF00672.20    70 seq1817_BIOID55485   -            918   7.7e-13   48.3   0.5   1   1   3.4e-16   7.7e-13   48.3   0.3     2    68   181   247   180   249 0.96 HAMP domain
Response_reg         PF00072.19   112 seq1818_BIOID55485   -            240   8.2e-25   86.8   0.0   1   1   1.8e-28   1.2e-24   86.3   0.0     1   112    13   122    13   122 0.98 Response regulator receiver domain
Trans_reg_C          PF00486.23    77 seq1818_BIOID55485   -            240     1e-22   79.6   0.1   1   1   2.7e-26   1.8e-22   78.8   0.0     2    77   157   232   156   232 0.96 Transcriptional regulatory protein, C terminal
YccV-like            PF08755.6    100 seq1820_BIOID55485   -            105   3.6e-25   87.6   0.0   1   1   2.9e-29     4e-25   87.5   0.0     2    99     4   101     3   102 0.96 Hemimethylated DNA-binding protein YccV like
Peptidase_S51        PF03575.12   153 seq1821_BIOID55485   -            229   1.6e-44  151.1   0.0   1   1   1.4e-48     2e-44  150.9   0.0     1   151    49   200    49   202 0.98 Peptidase family S51
DUF1508              PF07411.7     49 seq1824_BIOID55485   -            123   1.1e-47  159.1   5.5   1   2   1.2e-27   1.7e-23   81.6   0.2     1    49    23    71    23    71 0.97 Domain of unknown function (DUF1508)
DUF1508              PF07411.7     49 seq1824_BIOID55485   -            123   1.1e-47  159.1   5.5   2   2     4e-27   5.5e-23   80.0   0.7     2    48    75   121    74   122 0.97 Domain of unknown function (DUF1508)
[truncated: 1,375,016 more chars]
