# Supplementary material for: A domain sequence approach to pangenomics: applications to Escherichia coli
Source: F1000Res. 2013 May 29;1:19. Originally published 2012 Oct 1. [Version 2] doi: 10.12688/f1000research.1-19.v2 (PMC3901455; doi:10.12688/f1000research.1-19.v2)
Supplement: The 347 text files show the results from scanning each of the fasta-files against the Pfam-A database [file f1000research-1-1101-s0002.tgz › Escherichia_coli_900105__10e__BIOID51137.txt]

#                                                                            --- full sequence --- -------------- this domain -------------   hmm coord   ali coord   env coord
# target name        accession   tlen query name           accession   qlen   E-value  score  bias   #  of  c-Evalue  i-Evalue  score  bias  from    to  from    to  from    to  acc description of target
#------------------- ---------- ----- -------------------- ---------- ----- --------- ------ ----- --- --- --------- --------- ------ ----- ----- ----- ----- ----- ----- ----- ---- ---------------------
Terminase_GpA        PF05876.7    557 seq1_BIOID51137      -            558  5.5e-164  546.4   0.0   1   1  4.7e-168  6.4e-164  546.2   0.0     1   513    28   557    28   558 0.99 Phage terminase large subunit (GpA)
HTH_Tnp_1            PF01527.15    76 seq5_BIOID51137      -            100   4.2e-15   55.3   0.1   1   1   3.9e-19   5.3e-15   55.0   0.1     2    75     3    75     2    76 0.95 Transposase
HTH_Tnp_1            PF01527.15    76 seq7_BIOID51137      -            134   2.4e-16   59.3   0.0   1   1   2.3e-20   3.2e-16   58.9   0.0     2    58     9    72     8   101 0.84 Transposase
Ail_Lom              PF06316.6    199 seq10_BIOID51137     -             25   4.1e-06   26.3   0.0   1   1     3e-10   4.1e-06   26.3   0.0   164   187     1    22     1    25 0.86 Enterobacterial Ail/Lom protein
MMR_HSR1             PF01926.18   114 seq12_BIOID51137     -            290   1.5e-13   50.6   0.0   1   1   2.3e-16   6.4e-13   48.6   0.0     2   109    39   148    38   156 0.74 50S ribosome-binding GTPase
DUF258               PF03193.11   161 seq12_BIOID51137     -            290   9.2e-07   28.0   0.0   1   1   5.7e-10   1.6e-06   27.3   0.0    23   103    23   100     4   117 0.73 Protein of unknown function, DUF258
Phage_min_tail       PF05939.8    109 seq13_BIOID51137     -            109   8.2e-38  128.5   0.1   1   1   6.6e-42     9e-38  128.4   0.1     1   109     1   109     1   109 0.99 Phage minor tail protein
Phage_lysis          PF03245.8    125 seq15_BIOID51137     -            145   1.5e-42  144.4   4.3   1   1   1.2e-46   1.7e-42  144.2   3.0     5   125    26   144    22   144 0.95 Bacteriophage lysis protein
Tape_meas_lam_C      PF09718.5     78 seq16_BIOID51137     -            395   1.1e-21   76.3   5.7   1   1   2.7e-25   3.8e-21   74.6   3.9     1    78   168   245   168   245 0.98 Lambda phage tail tape-measure protein (Tape_meas_lam_C)
DUF1627              PF07789.7    155 seq18_BIOID51137     -             72   9.4e-32  109.5   0.2   1   1   7.8e-36   1.1e-31  109.3   0.1    96   155     2    61     1    61 0.98 Protein of unknown function (DUF1627)
Phage_fiber_C        PF06820.7     64 seq21_BIOID51137     -            129   3.6e-34  116.5   0.6   1   1     4e-38   5.4e-34  116.0   0.4     1    64    68   129    68   129 0.99 Putative prophage tail fibre C-terminus
Phage_connect_1      PF05135.8    102 seq22_BIOID51137     -            108   2.7e-08   33.7   0.0   1   1   2.5e-12   3.4e-08   33.4   0.0     1    95     1    98     1   103 0.84 Phage gp6-like head-tail connector protein
DUF3672              PF12421.3    136 seq23_BIOID51137     -            268   1.2e-40  138.6   0.0   1   1   2.5e-44   1.7e-40  138.1   0.0     1   135    86   226    86   227 0.89 Fibronectin type III protein
DUF1983              PF09327.6     81 seq23_BIOID51137     -            268     7e-20   70.6   0.0   1   1   2.5e-23   1.7e-19   69.4   0.0    21    81     2    62     1    62 0.98 Domain of unknown function (DUF1983)
DUF1378              PF07125.6     59 seq24_BIOID51137     -             59   4.3e-38  128.9   0.0   1   1   3.4e-42   4.6e-38  128.8   0.0     1    59     1    59     1    59 0.99 Protein of unknown function (DUF1378)
phage_tail_N         PF08400.5    134 seq30_BIOID51137     -            437   2.9e-60  201.6   0.1   1   1   8.5e-64   2.9e-60  201.6   0.1     1   134     1   134     1   134 0.99 Prophage tail fibre N-terminal
Phage_fiber_C        PF06820.7     64 seq30_BIOID51137     -            437   2.5e-36  123.5   0.2   1   1   1.1e-39   3.8e-36  122.9   0.1     1    64   363   426   363   426 0.99 Putative prophage tail fibre C-terminus
Collagen             PF01391.13    60 seq30_BIOID51137     -            437   1.8e-18   65.7  70.4   1   2   3.3e-13   1.1e-09   37.5  23.8     1    59   251   309   249   310 0.80 Collagen triple helix repeat (20 copies)
Collagen             PF01391.13    60 seq30_BIOID51137     -            437   1.8e-18   65.7  70.4   2   2   1.5e-10   5.2e-07   28.9  29.4     1    54   296   349   290   363 0.39 Collagen triple helix repeat (20 copies)
CarboxypepD_reg      PF13620.1     82 seq30_BIOID51137     -            437   1.1e-07   31.6   0.2   1   1   7.6e-11   2.6e-07   30.4   0.2     1    74     4    82     4    89 0.82 Carboxypeptidase regulatory-like domain
DUF1627              PF07789.7    155 seq34_BIOID51137     -             72   9.4e-32  109.5   0.2   1   1   7.8e-36   1.1e-31  109.3   0.1    96   155     2    61     1    61 0.98 Protein of unknown function (DUF1627)
DUF977               PF06163.6    127 seq39_BIOID51137     -            130   2.3e-53  179.1   0.1   1   1   3.7e-57   2.5e-53  179.0   0.1     1   127     1   126     1   126 0.99 Bacterial protein of unknown function (DUF977)
Trp_repressor        PF01371.14    88 seq39_BIOID51137     -            130   5.6e-05   22.8   0.0   1   1   1.5e-08    0.0001   22.0   0.0    27    74     5    51     3    57 0.89 Trp repressor protein
Peptidase_S49        PF01343.13   154 seq40_BIOID51137     -            292   3.1e-46  156.8   0.5   1   1   4.2e-50   5.7e-46  155.9   0.3     6   151     6   150     2   153 0.96 Peptidase family S49
rve                  PF00665.21   120 seq42_BIOID51137     -            272   4.8e-25   87.8   0.0   1   1   2.3e-28     8e-25   87.1   0.0     2   119   106   221   105   222 0.97 Integrase core domain
rve_3                PF13683.1     67 seq42_BIOID51137     -            272   1.4e-17   62.8   0.2   1   1   9.7e-21   3.3e-17   61.6   0.2     2    67   194   260   193   260 0.98 Integrase core domain
rve_2                PF13333.1     52 seq42_BIOID51137     -            272     1e-12   47.7   0.7   1   1   6.5e-16   2.2e-12   46.7   0.5     1    51   212   267   212   267 0.93 Integrase core domain
HTH_21               PF13276.1     60 seq42_BIOID51137     -            272   1.5e-09   37.5   5.4   1   1   1.2e-12   3.9e-09   36.2   3.8     3    59    27    82    23    83 0.89 HTH-like domain
DUF826               PF05696.6     78 seq44_BIOID51137     -             81   4.3e-38  129.1   1.0   1   1   3.7e-42   5.1e-38  128.9   0.7     1    78     1    75     1    76 0.97 Protein of unknown function (DUF826)
Phage_tail_L         PF05100.7    206 seq46_BIOID51137     -            232   1.1e-96  321.8   0.1   1   1  8.9e-101   1.2e-96  321.6   0.0     1   206    29   230    29   230 0.99 Phage minor tail protein L
Phage_fiber_C        PF06820.7     64 seq48_BIOID51137     -             82   6.6e-35  118.9   0.5   1   1   6.1e-39   8.3e-35  118.6   0.3     1    64    21    82    21    82 0.99 Putative prophage tail fibre C-terminus
Phage_Nu1            PF07471.7    164 seq49_BIOID51137     -            181   4.1e-90  299.4   0.9   1   1   3.4e-94   4.6e-90  299.2   0.6     1   164     1   164     1   164 0.99 Phage DNA packaging protein Nu1
TnpB_IS66            PF05717.8    108 seq50_BIOID51137     -            115   2.7e-42  142.4   0.0   1   1   2.2e-46   2.9e-42  142.3   0.0     2   104     7   107     6   111 0.97 IS66 Orf2 like protein
MobA_MobL            PF03389.10   216 seq51_BIOID51137     -            768   2.1e-57  193.9   1.9   1   1     1e-59   1.4e-55  187.9   1.3     2   216    47   242    46   242 0.96 MobA/MobL family
Phage_H_T_join       PF05521.6     95 seq54_BIOID51137     -            116   1.6e-15   57.0   0.0   1   1   1.4e-19   1.9e-15   56.7   0.0     3    95    11   110     9   111 0.91 Phage head-tail joining protein
Lambda_tail_I        PF06805.7     82 seq57_BIOID51137     -            223   8.1e-24   83.1   0.0   1   1     1e-27   1.4e-23   82.4   0.0     2    82    14    97    13    97 0.98 Bacteriophage lambda tail assembly protein I
Ail_Lom              PF06316.6    199 seq62_BIOID51137     -            199    3e-123  408.6   4.5   1   1  4.9e-127  3.4e-123  408.4   3.1     1   199     1   199     1   199 1.00 Enterobacterial Ail/Lom protein
OMP_b-brl            PF13505.1    176 seq62_BIOID51137     -            199   1.9e-25   89.7   5.7   1   1   3.1e-29   2.1e-25   89.5   4.0     2   176    11   199     8   199 0.85 Outer membrane protein beta-barrel domain
HTH_AraC             PF00165.18    42 seq65_BIOID51137     -            274   9.5e-20   69.6   0.7   1   2   1.1e-09   7.5e-06   25.4   0.0     1    41   151   190   151   191 0.93 Bacterial regulatory helix-turn-helix proteins, AraC family
HTH_AraC             PF00165.18    42 seq65_BIOID51137     -            274   9.5e-20   69.6   0.7   2   2   4.8e-15   3.3e-11   42.5   0.1     7    41   205   240   204   241 0.95 Bacterial regulatory helix-turn-helix proteins, AraC family
HTH_18               PF12833.2     81 seq65_BIOID51137     -            274   2.8e-16   59.2   0.1   1   1   7.3e-20     5e-16   58.4   0.1     1    81   164   242   164   242 0.96 Helix-turn-helix domain
DUF4406              PF14359.1     92 seq70_BIOID51137     -             98   4.5e-36  122.7   0.1   1   1   7.3e-40     5e-36  122.5   0.0     1    92     5    94     5    94 0.99 Domain of unknown function (DUF4406)
Lysis_S              PF04971.7     68 seq72_BIOID51137     -             71   1.4e-47  159.0   0.5   1   1   1.2e-51   1.6e-47  158.9   0.3     1    68     4    71     4    71 1.00 Lysis protein S
DUF3672              PF12421.3    136 seq73_BIOID51137     -           1011   2.8e-39  134.2   0.2   1   1   2.4e-42   8.1e-39  132.7   0.2     1   136   828   970   828   970 0.94 Fibronectin type III protein
Phage-tail_3         PF13550.1    164 seq73_BIOID51137     -           1011     1e-36  126.0   0.0   1   1     7e-40   2.4e-36  124.8   0.0     1   163   183   352   183   353 0.95 Putative phage tail protein
DUF1983              PF09327.6     81 seq73_BIOID51137     -           1011   3.4e-24   84.4   0.1   1   1   3.4e-27   1.2e-23   82.7   0.1     1    81   724   804   724   804 0.99 Domain of unknown function (DUF1983)
Y_Y_Y                PF07495.8     66 seq73_BIOID51137     -           1011   2.9e-06   26.8   0.0   1   1   2.6e-09   8.8e-06   25.2   0.0    26    65   525   562   517   563 0.82 Y_Y_Y domain
gpW                  PF02831.10    68 seq75_BIOID51137     -             68   3.5e-37  125.6   1.1   1   1   2.7e-41   3.8e-37  125.5   0.8     1    68     1    68     1    68 0.99 gpW
DUF646               PF04883.7    106 seq78_BIOID51137     -            148     6e-21   75.0   0.0   1   1   5.7e-25   7.8e-21   74.7   0.0     2   105    13   131    12   132 0.87 Bacteriophage protein of unknown function (DUF646)
DDE_Tnp_IS66         PF03050.9    271 seq79_BIOID51137     -            512  1.3e-101  339.2   0.0   1   1  3.8e-105  1.3e-101  339.2   0.0     1   271   175   462   175   462 0.98 Transposase IS66 family
DDE_Tnp_IS66_C       PF13817.1     39 seq79_BIOID51137     -            512   1.8e-19   69.3   0.0   1   1   1.3e-22   4.5e-19   68.0   0.0     1    39   468   506   468   506 0.98 IS66 C-terminal element
HTH_Tnp_IS66         PF13005.2     59 seq79_BIOID51137     -            512   4.1e-17   61.6   0.8   1   1   2.3e-20   7.7e-17   60.7   0.5     3    59   115   169   113   169 0.96 putative Helix-turn-helix domain of transposase IS66
LZ_Tnp_IS66          PF13007.2     78 seq79_BIOID51137     -            512   1.1e-13   51.5   4.9   1   1   3.1e-17   1.1e-13   51.5   3.4     1    77    38   110    38   111 0.91 Transposase C of IS166 homeodomain
ORF11CD3             PF10549.4     57 seq81_BIOID51137     -            135   1.9e-23   81.8   0.1   1   1     4e-27   2.8e-23   81.3   0.0     2    56    73   128    72   129 0.97 ORF11CD3 domain
Phage_pRha           PF09669.5     92 seq81_BIOID51137     -            135   3.6e-12   46.3   0.4   1   1   2.1e-15   1.4e-11   44.4   0.1    29    92     3    68     1    68 0.80 Phage regulatory protein Rha (Phage_pRha)
Phage_lysozyme       PF00959.14   110 seq84_BIOID51137     -            177   2.3e-29  101.7   0.0   1   1   2.2e-33     3e-29  101.3   0.0     1   110    48   166    48   166 0.97 Phage lysozyme
Phage_portal_2       PF05136.8    355 seq85_BIOID51137     -            533  3.5e-105  351.3   1.6   1   1  3.2e-109  4.3e-105  351.0   1.1     2   355    30   401    29   401 0.98 Phage portal protein, lambda family
Autotransporter      PF03797.14   265 seq88_BIOID51137     -           1064   5.3e-57  193.0  16.3   1   1   7.8e-61   5.3e-57  193.0  11.3     2   265   764  1048   763  1048 0.98 Autotransporter beta-domain
ESPR                 PF13018.1     24 seq88_BIOID51137     -           1064   2.1e-07   30.1   0.0   1   1   8.1e-11   5.5e-07   28.8   0.0     2    24    31    53    31    53 0.96 Extended Signal Peptide of Type V secretion system
Ail_Lom              PF06316.6    199 seq93_BIOID51137     -            199  4.3e-118  391.8   5.1   1   1  7.1e-122  4.8e-118  391.6   3.5     1   199     1   199     1   199 1.00 Enterobacterial Ail/Lom protein
OMP_b-brl            PF13505.1    176 seq93_BIOID51137     -            199   8.5e-26   90.8   6.0   1   1   1.5e-29   1.1e-25   90.5   4.1     2   176    11   199    10   199 0.88 Outer membrane protein beta-barrel domain
Peptidase_S49        PF01343.13   154 seq94_BIOID51137     -            439     1e-45  155.1   0.5   1   1   3.1e-49   2.2e-45  154.1   0.4     2   151   149   297   148   300 0.96 Peptidase family S49
Prok-JAB             PF14464.1    105 seq95_BIOID51137     -            247   4.8e-20   70.9   0.3   1   1   1.3e-23   8.8e-20   70.1   0.2     3    99     3    99     1   108 0.91 Prokaryotic homologs of the JAB domain
NLPC_P60             PF00877.14   105 seq95_BIOID51137     -            247   3.3e-14   52.4   0.0   1   1   6.7e-18   4.6e-14   52.0   0.0     1   105   111   224   111   224 0.92 NlpC/P60 family
HDPD                 PF02924.9    118 seq99_BIOID51137     -            112   1.5e-15   56.9   1.9   1   1   1.2e-19   1.7e-15   56.7   1.3     4   114     7   108     4   111 0.87 Bacteriophage lambda head decoration protein D
DUF1019              PF06254.6     89 seq100_BIOID51137    -            140     1e-23   83.1   0.2   1   1   1.4e-27   1.9e-23   82.3   0.1     2    88    43   120    42   121 0.96 Protein of unknown function (DUF1019)
Phage-tail_3         PF13550.1    164 seq102_BIOID51137    -           1099   3.2e-40  137.4   0.0   1   1   2.7e-43   9.3e-40  135.9   0.0     1   161   330   497   330   500 0.94 Putative phage tail protein
DUF3672              PF12421.3    136 seq102_BIOID51137    -           1099     8e-34  116.5   0.0   1   1   7.8e-37   2.7e-33  114.8   0.0     1    90   977  1078   977  1093 0.84 Fibronectin type III protein
DUF1983              PF09327.6     81 seq102_BIOID51137    -           1099   7.9e-27   92.9   2.6   1   1   5.5e-30   1.9e-26   91.7   1.8     1    81   873   953   873   953 0.99 Domain of unknown function (DUF1983)
Phage-tail_3         PF13550.1    164 seq103_BIOID51137    -            125   4.4e-19   68.7   0.0   1   1   3.7e-23     5e-19   68.5   0.0     7    97    11   105     6   116 0.89 Putative phage tail protein
phage_tail_N         PF08400.5    134 seq104_BIOID51137    -            437     4e-61  204.4   0.1   1   1   1.2e-64     4e-61  204.4   0.1     1   134     1   134     1   134 0.99 Prophage tail fibre N-terminal
Phage_fiber_C        PF06820.7     64 seq104_BIOID51137    -            437   2.5e-36  123.5   0.2   1   1   1.1e-39   3.8e-36  122.9   0.1     1    64   363   426   363   426 0.99 Putative prophage tail fibre C-terminus
Collagen             PF01391.13    60 seq104_BIOID51137    -            437   5.7e-18   64.1  67.2   1   2   4.7e-13   1.6e-09   37.0  23.8     1    59   251   309   249   310 0.73 Collagen triple helix repeat (20 copies)
Collagen             PF01391.13    60 seq104_BIOID51137    -            437   5.7e-18   64.1  67.2   2   2     8e-12   2.7e-08   33.0  20.5     1    59   302   360   302   363 0.63 Collagen triple helix repeat (20 copies)
CarboxypepD_reg      PF13620.1     82 seq104_BIOID51137    -            437   1.1e-07   31.6   0.2   1   1   7.6e-11   2.6e-07   30.4   0.2     1    74     4    82     4    89 0.82 Carboxypeptidase regulatory-like domain
DUF3168              PF11367.3    121 seq105_BIOID51137    -            114   5.6e-15   55.4   0.1   1   1   5.3e-19   7.2e-15   55.0   0.1    12   121    10   110     4   110 0.85 Protein of unknown function (DUF3168)
Phage_min_tail       PF05939.8    109 seq107_BIOID51137    -            109   1.2e-38  131.2   0.1   1   1   9.8e-43   1.3e-38  131.1   0.0     1   109     1   109     1   109 0.99 Phage minor tail protein
DUF3987              PF13148.1    375 seq111_BIOID51137    -             69   9.8e-08   30.8   0.2   1   1   7.9e-12   1.1e-07   30.6   0.1     2    41    29    68    28    69 0.96 Protein of unknown function (DUF3987)
Phage_fiber_C        PF06820.7     64 seq114_BIOID51137    -            102   7.6e-36  121.9   0.9   1   1   7.7e-40   1.1e-35  121.5   0.6     1    64    41   102    41   102 0.99 Putative prophage tail fibre C-terminus
Phage_cap_E          PF03864.10   329 seq118_BIOID51137    -            350   3.5e-64  216.7   0.2   1   1   2.8e-68   3.9e-64  216.5   0.1     1   328    13   348    13   349 0.94 Phage major capsid protein E
I-set                PF07679.11    90 seq120_BIOID51137    -            261   1.3e-06   28.0   0.6   1   1   9.6e-10   6.6e-06   25.7   0.2     5    83   174   245   170   249 0.84 Immunoglobulin I-set domain
Ig_2                 PF13895.1     80 seq120_BIOID51137    -            261     3e-06   27.1   1.9   1   1   6.8e-10   4.7e-06   26.5   0.7    22    80   193   256   171   256 0.76 Immunoglobulin domain
DUF1040              PF06288.8     86 seq121_BIOID51137    -             89   1.6e-46  156.3   0.5   1   1   1.3e-50   1.8e-46  156.2   0.3     1    86     1    86     1    86 1.00 Protein of unknown function (DUF1040)
DUF3672              PF12421.3    136 seq122_BIOID51137    -            708   4.4e-42  143.3   0.1   1   1   2.8e-45   1.3e-41  141.8   0.1     1   135   526   666   526   667 0.89 Fibronectin type III protein
DUF1983              PF09327.6     81 seq122_BIOID51137    -            708   2.8e-27   94.3   1.6   1   1   1.6e-30   7.4e-27   93.0   1.1     1    81   422   502   422   502 0.99 Domain of unknown function (DUF1983)
ANT                  PF03374.9    112 seq123_BIOID51137    -            240   3.8e-36  123.4   0.0   1   1   9.1e-40   6.2e-36  122.7   0.0     1   111   125   233   125   234 0.97 Phage antirepressor protein KilAC domain
Phage_pRha           PF09669.5     92 seq123_BIOID51137    -            240   3.7e-18   65.5   0.0   1   1   9.9e-22   6.8e-18   64.7   0.0     2    91    12   100    11   101 0.86 Phage regulatory protein Rha (Phage_pRha)
DUF1376              PF07120.6     88 seq124_BIOID51137    -            176   4.3e-30  103.5   0.2   1   1   5.1e-34   6.9e-30  102.9   0.1     1    87    22   105    22   106 0.96 Protein of unknown function (DUF1376)
Terminase_GpA        PF05876.7    557 seq125_BIOID51137    -             68     2e-06   26.3   0.8   1   1   1.9e-10   2.5e-06   26.0   0.5   522   547     3    27     1    36 0.81 Phage terminase large subunit (GpA)
DUF3987              PF13148.1    375 seq126_BIOID51137    -             99   3.7e-18   65.1   2.2   1   1   2.9e-22     4e-18   65.0   1.5    56   151     2    98     1    99 0.97 Protein of unknown function (DUF3987)
phage_tail_N         PF08400.5    134 seq127_BIOID51137    -            437   1.3e-60  202.7   0.2   1   1   3.9e-64   1.3e-60  202.7   0.1     1   134     1   134     1   134 0.99 Prophage tail fibre N-terminal
Phage_fiber_C        PF06820.7     64 seq127_BIOID51137    -            437   1.3e-36  124.4   0.3   1   1   5.9e-40     2e-36  123.7   0.2     1    64   363   426   363   426 0.99 Putative prophage tail fibre C-terminus
Collagen             PF01391.13    60 seq127_BIOID51137    -            437   1.6e-18   65.8  71.2   1   2   3.2e-13   1.1e-09   37.5  24.4     1    59   251   309   249   310 0.79 Collagen triple helix repeat (20 copies)
Collagen             PF01391.13    60 seq127_BIOID51137    -            437   1.6e-18   65.8  71.2   2   2   1.4e-12   4.7e-09   35.5  22.7     1    59   302   360   302   363 0.91 Collagen triple helix repeat (20 copies)
CarboxypepD_reg      PF13620.1     82 seq127_BIOID51137    -            437   1.9e-07   30.9   0.2   1   1   1.4e-10   4.9e-07   29.6   0.1     1    74     4    82     4    89 0.81 Carboxypeptidase regulatory-like domain
P22_AR_N             PF10547.4    120 seq130_BIOID51137    -            189   9.7e-54  180.2   0.0   1   1   2.1e-57   1.5e-53  179.6   0.0     1   120     1   119     1   119 0.99 P22_AR N-terminal domain
ORF11CD3             PF10549.4     57 seq130_BIOID51137    -            189   1.5e-23   82.1   0.2   1   1   2.2e-26   1.5e-22   78.9   0.1     1    56   120   175   120   176 0.98 ORF11CD3 domain
Phage-tail_3         PF13550.1    164 seq131_BIOID51137    -            800   7.9e-37  126.4   0.0   1   1   2.4e-40   1.7e-36  125.3   0.0     1   163   213   382   213   383 0.95 Putative phage tail protein
Y_Y_Y                PF07495.8     66 seq131_BIOID51137    -            800   2.1e-06   27.2   0.0   1   1   9.7e-10   6.6e-06   25.6   0.0    26    65   555   592   547   593 0.82 Y_Y_Y domain
HTH_AraC             PF00165.18    42 seq133_BIOID51137    -            242   4.2e-19   67.6   0.9   1   2     1e-08   6.8e-05   22.4   0.0     1    37   145   181   145   186 0.88 Bacterial regulatory helix-turn-helix proteins, AraC family
HTH_AraC             PF00165.18    42 seq133_BIOID51137    -            242   4.2e-19   67.6   0.9   2   2   2.8e-15   1.9e-11   43.2   0.1     6    40   198   233   196   235 0.91 Bacterial regulatory helix-turn-helix proteins, AraC family
HTH_18               PF12833.2     81 seq133_BIOID51137    -            242   3.4e-12   46.1   0.3   1   1   8.5e-16   5.8e-12   45.4   0.2     1    80   158   235   158   236 0.93 Helix-turn-helix domain
gpW                  PF02831.10    68 seq134_BIOID51137    -             68   3.9e-34  115.8   1.8   1   1   3.1e-38   4.3e-34  115.7   1.3     1    68     1    68     1    68 0.99 gpW
APH                  PF01636.18   239 seq139_BIOID51137    -            328   1.6e-41  142.5   1.8   1   1   3.7e-45   2.5e-41  141.8   1.2     2   232    31   259    30   269 0.84 Phosphotransferase enzyme family
EcKinase             PF02958.15   293 seq139_BIOID51137    -            328   0.00012   21.2   0.0   1   1   3.1e-08   0.00021   20.4   0.0   197   280   176   252   149   257 0.79 Ecdysteroid kinase
HTH_Tnp_1            PF01527.15    76 seq142_BIOID51137    -            134   3.3e-16   58.8   0.0   1   1   3.1e-20   4.3e-16   58.5   0.0     2    58     9    72     8   101 0.84 Transposase
Phage_portal_2       PF05136.8    355 seq143_BIOID51137    -            530  1.2e-107  359.3   0.1   1   1  1.1e-111  1.5e-107  359.1   0.1     1   355    26   398    26   398 0.98 Phage portal protein, lambda family
Phage_Nu1            PF07471.7    164 seq144_BIOID51137    -            169   8.9e-18   64.1   0.0   1   1   8.9e-22   1.2e-17   63.7   0.0    75   163    63   150    46   151 0.88 Phage DNA packaging protein Nu1
HTH_Tnp_1            PF01527.15    76 seq146_BIOID51137    -            126   2.5e-21   75.2   0.0   1   1   2.5e-25   3.5e-21   74.8   0.0     1    70    10    86    10    92 0.86 Transposase
Peptidase_M85        PF13678.1    251 seq150_BIOID51137    -            328  1.6e-111  371.6   0.1   1   1  1.4e-115  1.9e-111  371.3   0.0     2   251    25   274    24   274 0.99 NFkB-p65-degrading zinc protease
DUF1364              PF07102.7     94 seq153_BIOID51137    -             96   1.2e-42  143.6   0.6   1   1   9.3e-47   1.3e-42  143.4   0.4     1    94     1    94     1    94 0.98 Protein of unknown function (DUF1364)
Dimer_Tnp_Tn5        PF02281.11   109 seq154_BIOID51137    -            261   8.6e-16   57.8   0.5   1   1   1.1e-19   1.5e-15   57.0   0.3    18   102   174   257   158   260 0.83 Transposase Tn5 dimerisation domain
Phage_TAC            PF06222.6    127 seq155_BIOID51137    -            161   1.5e-57  192.4   0.3   1   1   1.3e-61   1.8e-57  192.2   0.2     1   126     1   123     1   124 0.99 Phage tail assembly chaperone
HDPD                 PF02924.9    118 seq158_BIOID51137    -            112   1.5e-15   56.9   1.9   1   1   1.2e-19   1.7e-15   56.7   1.3     4   114     7   108     4   111 0.87 Bacteriophage lambda head decoration protein D
TnpB_IS66            PF05717.8    108 seq160_BIOID51137    -            115   2.7e-42  142.4   0.0   1   1   2.2e-46   2.9e-42  142.3   0.0     2   104     7   107     6   111 0.97 IS66 Orf2 like protein
TnpB_IS66            PF05717.8    108 seq161_BIOID51137    -             34   1.3e-07   30.9   0.0   1   1     1e-11   1.4e-07   30.8   0.0     2    27     7    32     6    33 0.94 IS66 Orf2 like protein
Phage_lysis          PF03245.8    125 seq163_BIOID51137    -            155   2.4e-48  163.1   8.0   1   1     2e-52   2.7e-48  162.9   5.5     1   124    29   153    29   154 0.99 Bacteriophage lysis protein
Terminase_GpA        PF05876.7    557 seq165_BIOID51137    -            407  6.6e-116  387.7   0.0   1   1  5.7e-120  7.9e-116  387.5   0.0     1   352    39   407    39   407 0.99 Phage terminase large subunit (GpA)
Phage_fiber_C        PF06820.7     64 seq166_BIOID51137    -             89   2.7e-33  113.7   0.6   1   1   2.8e-37   3.9e-33  113.2   0.4     1    64    28    89    28    89 0.98 Putative prophage tail fibre C-terminus
TnpB_IS66            PF05717.8    108 seq167_BIOID51137    -             77   6.2e-27   93.0   0.1   1   1   4.9e-31   6.6e-27   92.9   0.1    34   104     1    69     1    73 0.96 IS66 Orf2 like protein
RusA                 PF05866.6    116 seq170_BIOID51137    -            120   7.5e-21   74.6   0.0   1   1   6.2e-25   8.5e-21   74.4   0.0     1   116     8   117     8   117 0.91 Endodeoxyribonuclease RusA
Packaging_FI         PF14000.1    125 seq172_BIOID51137    -            131   1.2e-41  141.7   4.1   1   1   9.7e-46   1.3e-41  141.5   2.9     1   125     2   128     2   128 0.97 DNA packaging protein FI
Phage_cap_E          PF03864.10   329 seq175_BIOID51137    -            350   2.7e-63  213.7   0.2   1   1   2.2e-67     3e-63  213.6   0.1     1   328    13   348    13   349 0.93 Phage major capsid protein E
DDE_Tnp_IS66         PF03050.9    271 seq176_BIOID51137    -            512  1.3e-101  339.2   0.0   1   1  3.8e-105  1.3e-101  339.2   0.0     1   271   175   462   175   462 0.98 Transposase IS66 family
DDE_Tnp_IS66_C       PF13817.1     39 seq176_BIOID51137    -            512   1.8e-19   69.3   0.0   1   1   1.3e-22   4.5e-19   68.0   0.0     1    39   468   506   468   506 0.98 IS66 C-terminal element
HTH_Tnp_IS66         PF13005.2     59 seq176_BIOID51137    -            512   4.1e-17   61.6   0.8   1   1   2.3e-20   7.7e-17   60.7   0.5     3    59   115   169   113   169 0.96 putative Helix-turn-helix domain of transposase IS66
LZ_Tnp_IS66          PF13007.2     78 seq176_BIOID51137    -            512   1.1e-13   51.5   4.9   1   1   3.1e-17   1.1e-13   51.5   3.4     1    77    38   110    38   111 0.91 Transposase C of IS166 homeodomain
DUF4035              PF13227.1     53 seq178_BIOID51137    -             69   3.3e-24   83.8   0.1   1   1   3.1e-28   4.2e-24   83.5   0.0     1    53     3    55     3    55 0.98 Protein of unknown function (DUF4035)
HTH_Tnp_1            PF01527.15    76 seq179_BIOID51137    -             99   7.6e-09   35.2   2.9   1   1   7.1e-13   9.7e-09   34.9   2.0     3    76    11    79     9    79 0.90 Transposase
Ail_Lom              PF06316.6    199 seq182_BIOID51137    -            199  5.2e-119  394.8   5.8   1   1  8.4e-123  5.8e-119  394.6   4.0     1   199     1   199     1   199 1.00 Enterobacterial Ail/Lom protein
OMP_b-brl            PF13505.1    176 seq182_BIOID51137    -            199     7e-26   91.0   6.5   1   1   1.2e-29   8.1e-26   90.8   4.5     2   176    11   199     6   199 0.85 Outer membrane protein beta-barrel domain
DSBA                 PF01323.15   193 seq183_BIOID51137    -            208   6.8e-32  110.4   3.3   1   1   7.9e-35   5.4e-31  107.5   2.3     1   192    40   197    40   198 0.95 DSBA-like thioredoxin domain
Thioredoxin_4        PF13462.1    163 seq183_BIOID51137    -            208   4.4e-10   39.7   0.0   1   1   9.2e-14   6.3e-10   39.1   0.0    16   149    40   180    33   191 0.69 Thioredoxin
Cloacin              PF03515.9    297 seq184_BIOID51137    -            581  1.3e-118  395.4   3.1   1   1  3.7e-122  1.3e-118  395.4   2.2     7   297    26   311     1   311 0.95 Colicin-like bacteriocin tRNase domain
E2R135               PF11570.3    136 seq184_BIOID51137    -            581   1.5e-59  199.8  23.4   1   1     9e-63   3.1e-59  198.8  16.3     1   136   314   447   314   447 0.99 Coiled-coil receptor-binding R-domain of colicin E2
Colicin-DNase        PF12639.2    110 seq184_BIOID51137    -            581   5.5e-32  110.1   0.1   1   1   1.6e-35   5.5e-32  110.1   0.1     2   110   451   580   450   580 0.97 DNase/tRNase domain of colicin-like bacteriocin
Pyocin_S             PF06958.7    139 seq184_BIOID51137    -            581   8.7e-13   48.7   4.1   1   1   5.9e-16     2e-12   47.5   2.8     8   138   176   285   171   286 0.93 S-type Pyocin
Phage_NinH           PF06322.6     64 seq185_BIOID51137    -             62   8.1e-29   98.9   0.3   1   1   6.3e-33   8.6e-29   98.8   0.2     1    60     1    60     1    62 0.96 Phage NinH protein
DDE_Tnp_IS66         PF03050.9    271 seq187_BIOID51137    -            461   1.1e-99  332.9   0.0   1   1  4.2e-103   1.4e-99  332.5   0.0     1   271   126   411   126   411 0.98 Transposase IS66 family
DDE_Tnp_IS66_C       PF13817.1     39 seq187_BIOID51137    -            461   3.9e-19   68.2   0.1   1   1   2.9e-22   9.9e-19   66.9   0.0     1    39   417   455   417   455 0.98 IS66 C-terminal element
HTH_Tnp_IS66         PF13005.2     59 seq187_BIOID51137    -            461   1.1e-16   60.3   0.8   1   1   5.4e-20   1.8e-16   59.5   0.5     3    59    66   120    64   120 0.95 putative Helix-turn-helix domain of transposase IS66
LZ_Tnp_IS66          PF13007.2     78 seq187_BIOID51137    -            461   3.9e-08   33.7   6.7   1   1   1.3e-11   4.5e-08   33.5   0.7    14    77     2    61     1    62 0.78 Transposase C of IS166 homeodomain
DUF1076              PF06416.7    113 seq188_BIOID51137    -            215   4.9e-38  129.1   0.4   1   1   5.1e-42     7e-38  128.6   0.3    15   109   110   204   100   206 0.95 Protein of unknown function (DUF1076)
Flg_bbr_C            PF06429.8     74 seq189_BIOID51137    -            143   1.5e-09   37.5   0.1   1   1   2.2e-13   1.5e-09   37.5   0.1    32    74    98   140    68   140 0.88 Flagellar basal body rod FlgEFG protein C-terminal
Flg_bb_rod           PF00460.15    31 seq189_BIOID51137    -            143   3.2e-06   26.6   4.5   1   1   4.6e-10   3.2e-06   26.6   3.1     3    26     9    32     8    34 0.93 Flagella basal body rod protein
Phage_attach         PF05354.6    117 seq191_BIOID51137    -            124   3.6e-63  210.2   0.1   1   1   5.9e-67     4e-63  210.0   0.1     1   117     1   117     1   117 1.00 Phage Head-Tail Attachment
Gifsy-2              PF13856.1     95 seq191_BIOID51137    -            124   1.6e-29  101.7   0.0   1   1   2.8e-33   1.9e-29  101.5   0.0     1    95     4   105     4   105 0.99 ATP-binding sugar transporter from pro-phage
Phage_HK97_TLTM      PF06120.6    301 seq192_BIOID51137    -           1080  1.5e-126  421.6  11.7   1   1  2.2e-130  1.5e-126  421.6   8.1     1   301   395   695   395   695 0.99 Tail length tape measure protein
Tape_meas_lam_C      PF09718.5     78 seq192_BIOID51137    -           1080   2.4e-20   72.0   2.2   1   1   3.6e-24   2.4e-20   72.0   1.5     1    77   860   936   860   937 0.97 Lambda phage tail tape-measure protein (Tape_meas_lam_C)
HTH_21               PF13276.1     60 seq195_BIOID51137    -            154   1.2e-10   41.1   0.2   1   1     2e-14   2.7e-10   39.9   0.0     4    59    47   101    43   102 0.90 HTH-like domain
HTH_Tnp_1            PF01527.15    76 seq199_BIOID51137    -            133   5.2e-20   71.0   0.0   1   1   5.2e-24   7.1e-20   70.6   0.0     2    69    30   101    29   109 0.87 Transposase
PerC                 PF06069.6     90 seq201_BIOID51137    -            104   5.7e-44  147.9   1.8   1   1   4.8e-48   6.6e-44  147.7   1.3     1    89     1    89     1    90 0.99 PerC transcriptional activator
Minor_tail_Z         PF06763.6    189 seq202_BIOID51137    -            192   1.4e-91  305.1  15.5   1   1   1.1e-95   1.6e-91  305.0  10.8     1   189     3   192     3   192 1.00 Prophage minor tail protein Z (GPZ)
FlgD                 PF03963.9     82 seq204_BIOID51137    -            237   1.1e-16   60.4   9.5   1   1   4.3e-20     2e-16   59.7   6.6     9    79    12    81     2    84 0.76 Flagellar hook capping protein - N-terminal region
FLgD_tudor           PF13861.1     61 seq204_BIOID51137    -            237   5.3e-13   48.6   0.7   1   1     2e-16     9e-13   47.9   0.5     2    60    91   227    90   228 0.97 FlgD Tudor-like domain
FlgD_ig              PF13860.1     81 seq204_BIOID51137    -            237   1.1e-08   34.5   0.4   1   1   5.3e-12   2.4e-08   33.4   0.3     8    80   112   185   106   186 0.82 FlgD Ig-like domain
phage_tail_N         PF08400.5    134 seq210_BIOID51137    -            986   4.6e-58  194.5   0.2   1   1   1.4e-61   4.6e-58  194.5   0.1     1   134     1   134     1   134 0.99 Prophage tail fibre N-terminal
Phage_fiber_2        PF03406.8     44 seq210_BIOID51137    -            986   1.2e-55  184.7  34.5   1   3   3.5e-26   1.2e-22   79.1   5.3     1    44   462   505   462   505 0.98 Phage tail fibre repeat
Phage_fiber_2        PF03406.8     44 seq210_BIOID51137    -            986   1.2e-55  184.7  34.5   2   3   5.4e-24   1.8e-20   72.1   4.1     1    44   506   549   506   549 0.97 Phage tail fibre repeat
Phage_fiber_2        PF03406.8     44 seq210_BIOID51137    -            986   1.2e-55  184.7  34.5   3   3   2.4e-21   8.3e-18   63.6   3.5     1    42   550   591   550   593 0.95 Phage tail fibre repeat
Collar               PF07484.7     57 seq210_BIOID51137    -            986     2e-11   43.3   2.2   1   1   9.9e-15   3.4e-11   42.6   0.1     1    56   761   807   761   808 0.97 Phage Tail Collar Domain
Phage_fiber          PF03335.8     14 seq210_BIOID51137    -            986   6.1e-05   22.0  62.3   1   6   0.00055       1.9    8.3   1.5     1    14   824   837   824   837 0.88 Phage tail fibre repeat
Phage_fiber          PF03335.8     14 seq210_BIOID51137    -            986   6.1e-05   22.0  62.3   2   6   2.7e-05     0.091   12.3   2.5     1    14   856   869   856   869 0.94 Phage tail fibre repeat
Phage_fiber          PF03335.8     14 seq210_BIOID51137    -            986   6.1e-05   22.0  62.3   3   6   2.8e-05     0.095   12.2   2.5     1    14   921   934   921   934 0.93 Phage tail fibre repeat
Phage_fiber          PF03335.8     14 seq210_BIOID51137    -            986   6.1e-05   22.0  62.3   4   6   0.00039       1.3    8.7   2.0     2    13   936   947   935   948 0.89 Phage tail fibre repeat
Phage_fiber          PF03335.8     14 seq210_BIOID51137    -            986   6.1e-05   22.0  62.3   5   6   0.00046       1.6    8.5   0.9     2    11   945   954   944   955 0.86 Phage tail fibre repeat
Phage_fiber          PF03335.8     14 seq210_BIOID51137    -            986   6.1e-05   22.0  62.3   6   6   0.00054       1.8    8.3   0.9     2    13   954   965   953   966 0.87 Phage tail fibre repeat
Peptidase_S49        PF01343.13   154 seq213_BIOID51137    -            501   7.5e-47  158.8   0.7   1   1   9.8e-51   1.3e-46  158.0   0.5     2   153   145   295   144   296 0.97 Peptidase family S49
rve_2                PF13333.1     52 seq214_BIOID51137    -            121   1.3e-19   69.9   0.1   1   1   4.2e-23   1.9e-19   69.3   0.1     1    52    64   120    64   120 0.98 Integrase core domain
rve_3                PF13683.1     67 seq214_BIOID51137    -            121   4.4e-16   58.0   0.0   1   1   1.3e-19   5.9e-16   57.6   0.0     4    67    48   112    45   112 0.96 Integrase core domain
rve                  PF00665.21   120 seq214_BIOID51137    -            121   1.2e-15   57.5   0.0   1   1   3.8e-19   1.7e-15   57.0   0.0    47   119     1    73     1    74 0.97 Integrase core domain
HHA                  PF05321.6     57 seq215_BIOID51137    -             58   3.1e-22   78.3   0.0   1   1   2.5e-26   3.4e-22   78.2   0.0     2    57     2    55     1    55 0.94 Haemolysin expression modulating protein
DUF945               PF06097.6    459 seq216_BIOID51137    -            490  3.2e-106  355.7  12.2   1   1  2.8e-110  3.8e-106  355.5   8.5     3   459    18   481    16   481 0.98 Bacterial protein of unknown function (DUF945)
TnpB_IS66            PF05717.8    108 seq217_BIOID51137    -            115   1.3e-44  149.9   0.0   1   1     1e-48   1.4e-44  149.8   0.0     2   107     7   110     6   111 0.96 IS66 Orf2 like protein
Ail_Lom              PF06316.6    199 seq220_BIOID51137    -            219   7.1e-50  169.1   0.5   1   1   1.2e-53   8.4e-50  168.9   0.4     1   199    13   219    13   219 0.94 Enterobacterial Ail/Lom protein
OMP_b-brl            PF13505.1    176 seq220_BIOID51137    -            219   1.4e-19   70.5   2.3   1   1   2.6e-23   1.8e-19   70.2   1.6     4   176    25   219    19   219 0.74 Outer membrane protein beta-barrel domain
Ail_Lom              PF06316.6    199 seq221_BIOID51137    -            199  2.6e-119  395.7   5.2   1   1  4.3e-123  2.9e-119  395.6   3.6     1   199     1   199     1   199 1.00 Enterobacterial Ail/Lom protein
OMP_b-brl            PF13505.1    176 seq221_BIOID51137    -            199   2.8e-25   89.1   5.6   1   1     5e-29   3.4e-25   88.8   3.9     2   176    11   199     8   199 0.86 Outer membrane protein beta-barrel domain
IstB_IS21            PF01695.12   178 seq222_BIOID51137    -            248   5.8e-22   77.8   0.1   1   1   1.2e-25   8.1e-22   77.3   0.1     3   162    54   218    52   226 0.88 IstB-like ATP binding protein
Bac_DnaA             PF00308.13   219 seq222_BIOID51137    -            248   1.1e-08   34.8   0.0   1   1   2.1e-12   1.5e-08   34.4   0.0     4   146    70   212    67   227 0.81 Bacterial dnaA  protein
Packaging_FI         PF14000.1    125 seq223_BIOID51137    -            144   2.7e-42  143.7   4.0   1   1   2.3e-46   3.1e-42  143.5   2.8     1   125    15   141    15   141 0.97 DNA packaging protein FI
Toxin_15             PF07906.8    284 seq226_BIOID51137    -            549   1.7e-95  319.6   8.8   1   1   4.1e-98   5.6e-94  314.6   5.3    14   284     6   264     3   264 0.99 ShET2 enterotoxin, N-terminal region
MFS_1                PF07690.11   354 seq228_BIOID51137    -            427   1.1e-32  113.1  40.8   1   2   1.4e-25   6.6e-22   77.6  17.7    33   258    27   262     6   265 0.81 Major Facilitator Superfamily
MFS_1                PF07690.11   354 seq228_BIOID51137    -            427   1.1e-32  113.1  40.8   2   2   8.8e-15     4e-11   42.1   6.6    38   180   255   401   247   420 0.82 Major Facilitator Superfamily
Sugar_tr             PF00083.19   451 seq228_BIOID51137    -            427   3.6e-25   88.3  32.8   1   1   6.7e-26   3.1e-22   78.6  22.8    51   448    34   408    10   411 0.82 Sugar (and other) transporter
HTH_Tnp_1            PF01527.15    76 seq229_BIOID51137    -            153   4.6e-18   64.8   0.0   1   1   3.4e-21   1.5e-17   63.1   0.0     2    50    91   139    90   147 0.92 Transposase
Phage_tail_U         PF06141.6    133 seq230_BIOID51137    -            131   4.8e-63  210.9   0.4   1   1   3.9e-67   5.3e-63  210.8   0.3     1   133     1   131     1   131 0.99 Phage minor tail protein U
Sugar_tr             PF00083.19   451 seq231_BIOID51137    -            459   3.4e-39  134.5  36.5   1   2   1.5e-31   6.7e-28   97.3   6.3     3   194    51   248    49   250 0.90 Sugar (and other) transporter
Sugar_tr             PF00083.19   451 seq231_BIOID51137    -            459   3.4e-39  134.5  36.5   2   2   4.9e-16   2.3e-12   46.1  12.5   225   433   250   448   241   458 0.70 Sugar (and other) transporter
MFS_1                PF07690.11   354 seq231_BIOID51137    -            459   8.3e-31  106.8  61.3   1   1     2e-30   8.9e-27   93.6  23.8    31   347    89   409    55   416 0.77 Major Facilitator Superfamily
MFS_2                PF13347.1    427 seq231_BIOID51137    -            459   7.8e-07   27.7  23.8   1   1   1.7e-10   7.8e-07   27.7  16.5    53   335   102   384    66   396 0.72 MFS/sugar transport protein
RHS                  PF03527.9     41 seq233_BIOID51137    -            477   2.1e-20   72.1   0.6   1   1   7.5e-24   5.1e-20   70.8   0.4     1    41   221   261   221   261 0.98 RHS protein
RHS_repeat           PF05593.9     38 seq233_BIOID51137    -            477   5.5e-11   42.2  18.6   1   1   4.5e-13     3e-09   36.6   3.1     1    37    17    62    17    63 0.92 RHS Repeat
HTH_3                PF01381.17    55 seq235_BIOID51137    -            130     1e-08   34.7   0.1   1   1   2.9e-12     2e-08   33.8   0.1     1    46     7    51     7    52 0.95 Helix-turn-helix
HTH_19               PF12844.2     64 seq235_BIOID51137    -            130   3.7e-07   29.9   0.0   1   1   9.3e-11   6.4e-07   29.2   0.0     2    62     5    64     4    66 0.92 Helix-turn-helix domain
DDE_Tnp_IS66         PF03050.9    271 seq236_BIOID51137    -            523  9.7e-101  336.4   0.2   1   1  2.8e-104  9.7e-101  336.4   0.1     1   270   186   472   186   473 0.98 Transposase IS66 family
DDE_Tnp_IS66_C       PF13817.1     39 seq236_BIOID51137    -            523   3.4e-19   68.4   0.4   1   1   3.6e-22   1.2e-18   66.6   0.3     1    39   479   517   479   517 0.98 IS66 C-terminal element
HTH_Tnp_IS66         PF13005.2     59 seq236_BIOID51137    -            523   8.7e-17   60.5   7.9   1   1   5.5e-20   1.9e-16   59.5   5.5     2    59   125   180   124   180 0.98 putative Helix-turn-helix domain of transposase IS66
LZ_Tnp_IS66          PF13007.2     78 seq236_BIOID51137    -            523     4e-12   46.5   7.7   1   1   1.2e-15     4e-12   46.5   5.3     2    77    46   121    45   122 0.83 Transposase C of IS166 homeodomain
DUF3672              PF12421.3    136 seq238_BIOID51137    -            229     3e-40  137.3   0.2   1   1     3e-44   4.1e-40  136.9   0.2     1   136    46   188    46   188 0.94 Fibronectin type III protein
HATPase_c            PF02518.21   111 seq239_BIOID51137    -            572   2.3e-07   30.4   0.0   1   1   7.7e-11   1.1e-06   28.2   0.0    12    98   427   550   420   568 0.72 Histidine kinase-, DNA gyrase B-, and HSP90-like ATPase
HNH                  PF01844.18    47 seq240_BIOID51137    -             67     2e-10   40.2   0.2   1   1   2.1e-14   2.9e-10   39.7   0.1    14    47     7    40     3    40 0.94 HNH endonuclease
FlaE                 PF07559.9    130 seq241_BIOID51137    -            400   4.2e-26   92.0  13.6   1   1   9.1e-30   4.2e-26   92.0   9.5     1   130   170   281   170   281 0.96 Flagellar basal body protein FlaE
Flg_bbr_C            PF06429.8     74 seq241_BIOID51137    -            400   5.4e-17   61.3   0.1   1   1   1.2e-20   5.4e-17   61.3   0.0     2    72   322   397   321   399 0.87 Flagellar basal body rod FlgEFG protein C-terminal
Flg_bb_rod           PF00460.15    31 seq241_BIOID51137    -            400   1.8e-06   27.4   2.4   1   1   3.9e-10   1.8e-06   27.4   1.7     3    31     5    33     4    33 0.97 Flagella basal body rod protein
Phage_attach         PF05354.6    117 seq244_BIOID51137    -            117   7.3e-64  212.4   0.1   1   1   1.2e-67   8.1e-64  212.3   0.1     1   117     1   117     1   117 1.00 Phage Head-Tail Attachment
Gifsy-2              PF13856.1     95 seq244_BIOID51137    -            117   2.1e-32  111.0   0.0   1   1   3.4e-36   2.4e-32  110.8   0.0     1    95     4   105     4   105 0.99 ATP-binding sugar transporter from pro-phage
TnpB_IS66            PF05717.8    108 seq248_BIOID51137    -            183     5e-44  148.0   0.0   1   1   4.6e-48   6.3e-44  147.7   0.0     2   106    75   177    74   179 0.96 IS66 Orf2 like protein
Big_2                PF02368.13    79 seq249_BIOID51137    -            246   3.7e-13   49.0  10.1   1   1   5.4e-17   3.7e-13   49.0   7.0     2    74   161   236   160   241 0.94 Bacterial Ig-like domain (group 2)
DUF3987              PF13148.1    375 seq250_BIOID51137    -             97   7.1e-29  100.4   0.0   1   1   5.8e-33   7.9e-29  100.2   0.0   152   247     1    91     1    96 0.97 Protein of unknown function (DUF3987)
phage_tail_N         PF08400.5    134 seq256_BIOID51137    -            440     4e-61  204.4   0.1   1   1   1.2e-64     4e-61  204.4   0.1     1   134     1   134     1   134 0.99 Prophage tail fibre N-terminal
Phage_fiber_C        PF06820.7     64 seq256_BIOID51137    -            440   1.4e-36  124.3   0.3   1   1     6e-40   2.1e-36  123.7   0.2     1    64   366   429   366   429 0.99 Putative prophage tail fibre C-terminus
CarboxypepD_reg      PF13620.1     82 seq256_BIOID51137    -            440   1.1e-07   31.6   0.2   1   1   7.7e-11   2.6e-07   30.4   0.2     1    74     4    82     4    89 0.82 Carboxypeptidase regulatory-like domain
DUF1627              PF07789.7    155 seq257_BIOID51137    -            270   7.3e-95  314.5   0.3   1   1   1.9e-98   1.3e-94  313.7   0.2     1   155   105   259   105   259 1.00 Protein of unknown function (DUF1627)
Minor_tail_Z         PF06763.6    189 seq258_BIOID51137    -            177   2.4e-76  255.5  12.3   1   1   2.3e-80   3.2e-76  255.1   8.5     1   189     3   177     3   177 0.97 Prophage minor tail protein Z (GPZ)
Terminase_2          PF03592.11   144 seq260_BIOID51137    -            138   2.9e-10   40.4   0.5   1   1   3.2e-14   4.3e-10   39.9   0.4     1    56     2    57     2    81 0.94 Terminase small subunit
Ail_Lom              PF06316.6    199 seq261_BIOID51137    -            199  2.1e-124  412.4   4.9   1   1  3.4e-128  2.3e-124  412.2   3.4     1   199     1   199     1   199 1.00 Enterobacterial Ail/Lom protein
OMP_b-brl            PF13505.1    176 seq261_BIOID51137    -            199   4.5e-25   88.4   6.3   1   1   7.4e-29   5.1e-25   88.3   4.4     2   176    11   199     8   199 0.85 Outer membrane protein beta-barrel domain
Colicin_Pyocin       PF01320.13    85 seq262_BIOID51137    -             85   8.1e-35  118.4   0.3   1   1   6.5e-39   8.9e-35  118.3   0.2     1    85     1    84     1    84 0.96 Colicin immunity protein / pyocin immunity protein
Phage_antiter_Q      PF06323.6    230 seq264_BIOID51137    -            255  3.1e-105  350.5   8.7   1   1  2.5e-109  3.4e-105  350.3   6.0     1   229    27   254    27   255 1.00 Phage antitermination protein Q
DUF3987              PF13148.1    375 seq265_BIOID51137    -             68   1.4e-07   30.3   0.0   1   1     1e-11   1.4e-07   30.3   0.0   281   323     4    46     2    68 0.89 Protein of unknown function (DUF3987)
Ail_Lom              PF06316.6    199 seq269_BIOID51137    -            148   5.6e-26   91.1   0.1   1   1     1e-29     7e-26   90.8   0.1     1   133     1   141     1   147 0.90 Enterobacterial Ail/Lom protein
OMP_b-brl            PF13505.1    176 seq269_BIOID51137    -            148     4e-13   49.5   0.7   1   1   7.1e-17   4.9e-13   49.2   0.5     4   119    13   138     7   147 0.67 Outer membrane protein beta-barrel domain
DDE_Tnp_IS66         PF03050.9    271 seq271_BIOID51137    -            320   1.2e-27   96.6   2.3   1   1   6.8e-30   3.1e-26   92.0   0.0     1    79   171   249   171   271 0.94 Transposase IS66 family
HTH_Tnp_IS66         PF13005.2     59 seq271_BIOID51137    -            320   4.4e-17   61.5   7.9   1   1     2e-20   9.2e-17   60.5   5.5     2    59   110   165   109   165 0.98 putative Helix-turn-helix domain of transposase IS66
LZ_Tnp_IS66          PF13007.2     78 seq271_BIOID51137    -            320   8.5e-13   48.6   7.7   1   1   3.9e-16   1.8e-12   47.6   5.3     2    77    31   106    30   107 0.83 Transposase C of IS166 homeodomain
Lysis_col            PF02402.11    46 seq273_BIOID51137    -             47   1.3e-26   91.8   0.6   1   1     1e-30   1.4e-26   91.7   0.4     1    46     1    47     1    47 0.98 Lysis protein
Phage_AlpA           PF05930.7     51 seq274_BIOID51137    -             65   1.5e-17   62.9   0.2   1   1   1.3e-21   1.8e-17   62.6   0.1     3    50    18    64    16    65 0.96 Prophage CP4-57 regulatory protein (AlpA)
HDPD                 PF02924.9    118 seq277_BIOID51137    -            115     1e-17   63.9   0.6   1   1   8.1e-22   1.1e-17   63.7   0.4     3   115     5   109     3   112 0.91 Bacteriophage lambda head decoration protein D
Phage_lambd_GpG      PF06894.6    127 seq278_BIOID51137    -            140   1.4e-55  186.2   0.9   1   1   1.2e-59   1.6e-55  186.0   0.6     1   126     1   125     1   126 0.98 Bacteriophage lambda minor tail protein (GpG)
Phage_tail_U         PF06141.6    133 seq279_BIOID51137    -            131   1.5e-63  212.6   1.3   1   1   1.2e-67   1.6e-63  212.5   0.9     1   133     1   131     1   131 0.99 Phage minor tail protein U
Terminase_1          PF03354.10   477 seq280_BIOID51137    -            575     2e-37  128.6   0.0   1   1   1.8e-41   2.5e-37  128.2   0.0     6   469    64   534    59   539 0.84 Phage Terminase
Mannitol_dh          PF01232.18   151 seq283_BIOID51137    -            115   2.3e-26   92.4   0.0   1   1   1.9e-30   2.6e-26   92.2   0.0     2    91    23   115    22   115 0.98 Mannitol dehydrogenase Rossmann domain
DUF977               PF06163.6    127 seq285_BIOID51137    -            140   1.7e-63  211.9   1.3   1   1   1.4e-67   1.9e-63  211.7   0.9     1   127     1   136     1   136 1.00 Bacterial protein of unknown function (DUF977)
Ail_Lom              PF06316.6    199 seq287_BIOID51137    -             59     4e-20   72.0   0.1   1   1   3.1e-24   4.2e-20   71.9   0.1   142   199     2    59     1    59 0.96 Enterobacterial Ail/Lom protein
phage_tail_N         PF08400.5    134 seq288_BIOID51137    -            311   1.4e-60  202.7   0.1   1   1   3.1e-64   1.4e-60  202.7   0.1     1   134     1   134     1   134 0.99 Prophage tail fibre N-terminal
Collagen             PF01391.13    60 seq288_BIOID51137    -            311   1.3e-10   40.4  30.4   1   1   5.6e-14   2.5e-10   39.6  21.1     4    59   251   306   249   309 0.65 Collagen triple helix repeat (20 copies)
CarboxypepD_reg      PF13620.1     82 seq288_BIOID51137    -            311   5.6e-08   32.6   0.2   1   1   2.9e-11   1.3e-07   31.4   0.1     1    74     4    82     4    90 0.82 Carboxypeptidase regulatory-like domain
Flg_bbr_C            PF06429.8     74 seq290_BIOID51137    -            245   3.3e-18   65.2   2.2   1   1   4.8e-22   3.3e-18   65.2   1.5     2    74   170   241   169   241 0.96 Flagellar basal body rod FlgEFG protein C-terminal
Flg_bb_rod           PF00460.15    31 seq290_BIOID51137    -            245   3.1e-07   29.8   3.7   1   1   1.3e-10   8.6e-07   28.4   2.6     1    31     5    35     5    35 0.97 Flagella basal body rod protein
Phage_cap_E          PF03864.10   329 seq293_BIOID51137    -            294   1.8e-45  155.1   0.8   1   2   1.2e-42   1.6e-38  132.3   0.1     1   245     4   257     4   257 0.92 Phage major capsid protein E
Phage_cap_E          PF03864.10   329 seq293_BIOID51137    -            294   1.8e-45  155.1   0.8   2   2   1.1e-09   1.5e-05   23.9   0.0   291   329   255   293   248   293 0.94 Phage major capsid protein E
Phage_tail_T         PF06223.7    103 seq294_BIOID51137    -            144   1.1e-57  192.6   0.9   1   1   5.4e-56   7.3e-52  173.9   0.1     1   103    11   113    11   113 0.99 Minor tail protein T
Big_2                PF02368.13    79 seq295_BIOID51137    -            250   1.5e-12   47.1  11.1   1   1   2.2e-16   1.5e-12   47.1   7.7     1    75   160   237   160   243 0.94 Bacterial Ig-like domain (group 2)
HTH_3                PF01381.17    55 seq296_BIOID51137    -            215   4.4e-12   45.5   0.1   1   1   2.7e-15   9.2e-12   44.5   0.1     1    55     9    63     9    63 0.98 Helix-turn-helix
HTH_19               PF12844.2     64 seq296_BIOID51137    -            215   1.2e-10   41.1   0.0   1   1   6.4e-14   2.2e-10   40.3   0.0     1    62     6    67     6    69 0.97 Helix-turn-helix domain
HTH_31               PF13560.1     64 seq296_BIOID51137    -            215   2.5e-10   40.2   0.0   1   1   1.1e-13   3.6e-10   39.7   0.0     2    59     5    61     4    65 0.96 Helix-turn-helix domain
Peptidase_S24        PF00717.18    70 seq296_BIOID51137    -            215     3e-08   33.0   0.1   1   1   1.6e-11   5.6e-08   32.1   0.0     3    66   125   197   123   201 0.85 Peptidase S24-like
phage_tail_N         PF08400.5    134 seq298_BIOID51137    -             46     1e-18   67.2   0.6   1   1   7.7e-23   1.1e-18   67.1   0.4     1    42     3    44     3    46 0.97 Prophage tail fibre N-terminal
Phage_fiber_C        PF06820.7     64 seq302_BIOID51137    -             89   5.3e-36  122.4   0.9   1   1     5e-40   6.8e-36  122.1   0.6     1    64    28    89    28    89 0.99 Putative prophage tail fibre C-terminus
Mannitol_dh_C        PF08125.8    245 seq303_BIOID51137    -            348   1.8e-97  325.2   0.0   1   1  3.2e-101   2.2e-97  324.9   0.0     1   244    75   321    75   322 0.98 Mannitol dehydrogenase C-terminal domain
Mannitol_dh          PF01232.18   151 seq303_BIOID51137    -            348   1.5e-08   34.5   0.0   1   1   4.2e-12   2.9e-08   33.6   0.0   113   151     2    47     1    47 0.97 Mannitol dehydrogenase Rossmann domain
phage_tail_N         PF08400.5    134 seq304_BIOID51137    -             46     9e-17   60.9   0.0   1   1   6.7e-21   9.1e-17   60.9   0.0    51    93     1    43     1    46 0.96 Prophage tail fibre N-terminal
DUF4406              PF14359.1     92 seq305_BIOID51137    -             98   6.2e-37  125.4   0.1   1   1   5.1e-41     7e-37  125.2   0.0     1    92     5    94     5    94 0.99 Domain of unknown function (DUF4406)
Phage_fiber_C        PF06820.7     64 seq306_BIOID51137    -            102   3.5e-35  119.8   0.7   1   1   3.6e-39   4.9e-35  119.3   0.5     1    64    41   102    41   102 0.99 Putative prophage tail fibre C-terminus
Cloacin_immun        PF03513.9     82 seq308_BIOID51137    -             85   4.2e-46  154.7   1.5   1   1   3.4e-50   4.6e-46  154.6   1.0     1    82     2    83     2    83 0.99 Cloacin immunity protein
phage_tail_N         PF08400.5    134 seq311_BIOID51137    -             96   3.3e-09   36.4   1.0   1   1   2.4e-13   3.3e-09   36.4   0.7    93   134     1    42     1    42 0.97 Prophage tail fibre N-terminal
Phage_fiber_C        PF06820.7     64 seq314_BIOID51137    -            315   4.4e-37  125.9   0.2   1   1   9.8e-41   6.7e-37  125.3   0.1     1    64   241   304   241   304 0.99 Putative prophage tail fibre C-terminus
Collagen             PF01391.13    60 seq314_BIOID51137    -            315   7.6e-19   66.9  70.3   1   2   1.3e-13   9.1e-10   37.8  23.7     1    59   129   187   127   188 0.73 Collagen triple helix repeat (20 copies)
Collagen             PF01391.13    60 seq314_BIOID51137    -            315   7.6e-19   66.9  70.3   2   2   4.2e-13   2.8e-09   36.2  22.7     1    59   180   238   180   241 0.91 Collagen triple helix repeat (20 copies)
TMP_2                PF06791.8    210 seq315_BIOID51137    -            853   2.2e-67  226.6  13.9   1   1   3.2e-71   2.2e-67  226.6   9.6     2   209    50   257    49   258 0.97 Prophage tail length tape measure protein
Tape_meas_lam_C      PF09718.5     78 seq315_BIOID51137    -            853   3.3e-20   71.6   6.0   1   1   4.8e-24   3.3e-20   71.6   4.2     1    78   626   703   626   703 0.98 Lambda phage tail tape-measure protein (Tape_meas_lam_C)
DUF1205              PF06722.7     97 seq316_BIOID51137    -            374   1.7e-26   92.1   0.0   1   1   6.3e-30   4.3e-26   90.8   0.0     1    97   164   259   164   259 0.96 Protein of unknown function (DUF1205)
UDPGT                PF00201.13   500 seq316_BIOID51137    -            374   3.2e-07   29.1   0.0   1   1   1.8e-10   1.3e-06   27.2   0.0   319   397   252   328   195   337 0.81 UDP-glucoronosyl and UDP-glucosyl transferase
Colicin_Pyocin       PF01320.13    85 seq317_BIOID51137    -            109   2.4e-38  129.7   0.1   1   1   2.2e-42   3.1e-38  129.3   0.1     2    85    25   108    24   108 0.98 Colicin immunity protein / pyocin immunity protein
Cys_Met_Meta_PP      PF01053.15   386 seq319_BIOID51137    -            445  5.2e-140  465.9   0.0   1   1  1.3e-143    6e-140  465.7   0.0     1   385    65   439    65   440 0.99 Cys/Met metabolism PLP-dependent enzyme
Aminotran_1_2        PF00155.16   363 seq319_BIOID51137    -            445   8.1e-08   31.4   0.0   1   1   2.6e-11   1.2e-07   30.9   0.0    49   192   116   237   102   270 0.84 Aminotransferase class I and II
Aminotran_5          PF00266.14   371 seq319_BIOID51137    -            445   3.9e-05   22.4   0.0   1   1   1.5e-08   6.7e-05   21.6   0.0    67   201   131   257   103   273 0.86 Aminotransferase class-V
DDE_Tnp_IS66         PF03050.9    271 seq325_BIOID51137    -            126   4.3e-25   88.3   0.0   1   1   7.8e-29   5.3e-25   88.0   0.0   197   270     2    75     1    76 0.97 Transposase IS66 family
DDE_Tnp_IS66_C       PF13817.1     39 seq325_BIOID51137    -            126   7.4e-20   70.5   0.4   1   1     2e-23   1.4e-19   69.7   0.3     1    39    82   120    82   120 0.98 IS66 C-terminal element
DUF1076              PF06416.7    113 seq326_BIOID51137    -            191   2.7e-44  149.3   0.2   1   1   2.8e-48   3.9e-44  148.8   0.1     1   113    81   189    78   189 0.95 Protein of unknown function (DUF1076)
DUF1076              PF06416.7    113 seq329_BIOID51137    -            191   4.8e-45  151.7   0.1   1   1   5.5e-49   7.5e-45  151.1   0.1     7   113    87   189    79   189 0.93 Protein of unknown function (DUF1076)
Flg_bbr_C            PF06429.8     74 seq330_BIOID51137    -            261   7.9e-27   92.8   2.2   1   1   1.1e-30   7.9e-27   92.8   1.5     1    73   182   259   182   260 0.95 Flagellar basal body rod FlgEFG protein C-terminal
Flg_bb_rod           PF00460.15    31 seq330_BIOID51137    -            261   8.2e-13   47.6   0.6   1   1   4.6e-16   3.1e-12   45.7   0.4     1    31     5    35     5    35 0.98 Flagella basal body rod protein
A2M_N                PF01835.14    99 seq331_BIOID51137    -           1539   4.2e-23   81.3   0.2   1   1   2.1e-18   7.1e-15   54.9   0.0     2    99   350   445   349   445 0.93 MG2 domain
A2M_N_2              PF07703.9    136 seq331_BIOID51137    -           1539   1.1e-22   80.1   0.8   1   1   1.1e-25   3.9e-22   78.3   0.1     2   136   666   811   665   811 0.95 Alpha-2-macroglobulin family N-terminal region
A2M                  PF00207.17    92 seq331_BIOID51137    -           1539   2.7e-12   45.9   0.0   1   1   2.1e-15   7.2e-12   44.6   0.0     1    85   876   959   876   965 0.95 Alpha-2-macroglobulin family
Phage_min_tail       PF05939.8    109 seq334_BIOID51137    -            113   3.6e-35  120.0   0.0   1   1   2.9e-39     4e-35  119.9   0.0     1   109     4   113     4   113 0.98 Phage minor tail protein
Phage_lambd_GpG      PF06894.6    127 seq335_BIOID51137    -            140   4.7e-55  184.5   0.6   1   1   3.9e-59   5.4e-55  184.3   0.4     1   127     1   126     1   126 0.99 Bacteriophage lambda minor tail protein (GpG)
DDE_Tnp_1_assoc      PF13808.1     90 seq337_BIOID51137    -            228   2.5e-22   78.2   0.0   1   1   6.4e-26   4.4e-22   77.4   0.0    23    90     3    70     1    70 0.97 DDE_Tnp_1-associated
DDE_Tnp_1            PF01609.16   211 seq337_BIOID51137    -            228   6.7e-19   68.1   0.2   1   1   1.2e-22   8.1e-19   67.9   0.1     3   152    77   210    75   224 0.87 Transposase DDE domain
Lysis_col            PF02402.11    46 seq338_BIOID51137    -             47   9.1e-27   92.2   0.7   1   1   7.2e-31   9.8e-27   92.1   0.5     1    46     1    47     1    47 0.98 Lysis protein
Phage_fiber_C        PF06820.7     64 seq339_BIOID51137    -             92   1.2e-37  127.7   0.2   1   1     1e-41   1.4e-37  127.5   0.1     1    64    18    81    18    81 0.99 Putative prophage tail fibre C-terminus
Packaging_FI         PF14000.1    125 seq341_BIOID51137    -            135   2.3e-41  140.7   3.1   1   1   1.9e-45   2.6e-41  140.6   2.1     1   125    14   132    14   132 0.97 DNA packaging protein FI
DUF1391              PF07151.7     49 seq343_BIOID51137    -             50   9.7e-36  120.9   0.6   1   1   7.6e-40     1e-35  120.8   0.4     1    49     2    50     2    50 0.98 Protein of unknown function (DUF1391)
DUF3927              PF13064.1     46 seq345_BIOID51137    -             52   2.9e-22   77.7  11.8   1   1   2.3e-26   3.1e-22   77.6   8.2     1    46     3    48     3    48 0.98 Protein of unknown function (DUF3927)
Caudo_TAP            PF02413.12   130 seq346_BIOID51137    -            194   4.9e-39  133.3   0.4   1   1   4.6e-43   6.3e-39  132.9   0.3     1   129    72   191    72   192 0.97 Caudovirales tail fibre assembly protein
DicB                 PF05358.6     62 seq348_BIOID51137    -             97   1.7e-36  123.3   0.8   1   1   1.5e-40   2.1e-36  123.0   0.0     1    62    36    97    36    97 1.00 DicB protein
Phage_tail_L         PF05100.7    206 seq351_BIOID51137    -            232   1.4e-96  321.4   0.0   1   1  1.2e-100   1.6e-96  321.2   0.0     1   206    29   230    29   230 0.99 Phage minor tail protein L
Phage_tail_T         PF06223.7    103 seq356_BIOID51137    -            137   1.8e-41  140.5   0.7   1   1   5.2e-40   7.1e-36  122.6   0.1     6   100     1    99     1   102 0.88 Minor tail protein T
Phage_attach         PF05354.6    117 seq357_BIOID51137    -            123   1.9e-60  201.4   0.1   1   1   3.1e-64   2.1e-60  201.2   0.1     1   117     7   123     7   123 1.00 Phage Head-Tail Attachment
Gifsy-2              PF13856.1     95 seq357_BIOID51137    -            123   5.7e-30  103.1   0.0   1   1   9.7e-34   6.6e-30  102.9   0.0     1    95    10   111    10   111 0.98 ATP-binding sugar transporter from pro-phage
DUF1482              PF07358.6     57 seq358_BIOID51137    -             62   8.8e-26   89.1   0.0   1   1   7.1e-30   9.7e-26   89.0   0.0     1    57     4    62     4    62 0.98 Protein of unknown function (DUF1482)
Phage_fiber_C        PF06820.7     64 seq361_BIOID51137    -             89   4.4e-36  122.7   0.7   1   1   4.1e-40   5.7e-36  122.3   0.5     1    64    28    89    28    89 0.99 Putative prophage tail fibre C-terminus
DUF1737              PF08410.5     54 seq365_BIOID51137    -            108   1.1e-17   63.3   0.0   1   1   1.2e-21   1.6e-17   62.8   0.0     1    53     1    50     1    51 0.96 Domain of unknown function (DUF1737)
FlgH                 PF02107.11   180 seq366_BIOID51137    -            246   7.2e-62  208.0   0.0   1   1   6.7e-66   9.2e-62  207.6   0.0     3   180    66   245    64   245 0.97 Flagellar L-ring protein
DicB                 PF05358.6     62 seq367_BIOID51137    -             97   1.6e-36  123.4   0.8   1   1   1.5e-40   2.1e-36  123.0   0.0     1    62    36    97    36    97 1.00 DicB protein
DUF1076              PF06416.7    113 seq368_BIOID51137    -            195   4.1e-43  145.5   0.1   1   1     6e-47   8.3e-43  144.5   0.0    12   113    92   193    84   193 0.96 Protein of unknown function (DUF1076)
RHH_2                PF03693.9     81 seq371_BIOID51137    -             85   6.3e-08   32.5   0.5   1   1     8e-12   1.1e-07   31.7   0.1     4    49     6    51     3    56 0.91 Uncharacterised protein family (UPF0156)
DUF1722              PF08349.6    117 seq373_BIOID51137    -            169   7.6e-38  128.8   0.1   1   1   6.8e-42   9.3e-38  128.6   0.0     1   116    41   157    41   158 0.98 Protein of unknown function (DUF1722)
TMP_2                PF06791.8    210 seq374_BIOID51137    -            870   4.2e-47  160.3  15.1   1   2   2.1e-27   1.4e-23   83.4   0.8     2    59    50   107    49   119 0.94 Prophage tail length tape measure protein
TMP_2                PF06791.8    210 seq374_BIOID51137    -            870   4.2e-47  160.3  15.1   2   2   1.1e-29   7.3e-26   90.9   4.7    65   209   145   293   131   294 0.94 Prophage tail length tape measure protein
Tape_meas_lam_C      PF09718.5     78 seq374_BIOID51137    -            870   1.2e-21   76.2   4.3   1   1   1.8e-25   1.2e-21   76.2   2.9     1    77   643   719   643   720 0.98 Lambda phage tail tape-measure protein (Tape_meas_lam_C)
Minor_tail_Z         PF06763.6    189 seq377_BIOID51137    -            191   4.2e-72  241.6  12.0   1   1   4.6e-76   6.2e-72  241.1   8.3     1   189     3   191     3   191 0.97 Prophage minor tail protein Z (GPZ)
DUF3296              PF11726.3    180 seq381_BIOID51137    -            189   9.7e-56  188.0   0.0   1   1     8e-60   1.1e-55  187.8   0.0     1   180    11   188    11   188 0.98 Protein of unknown function (DUF3296)
DUF303               PF03629.13   255 seq382_BIOID51137    -            513   1.5e-21   76.6   0.0   1   1   1.5e-25   2.1e-21   76.2   0.0    66   200    39   192     6   254 0.81 Domain of unknown function (DUF303)
DUF1482              PF07358.6     57 seq384_BIOID51137    -             62   8.8e-26   89.1   0.0   1   1   7.1e-30   9.7e-26   89.0   0.0     1    57     4    62     4    62 0.98 Protein of unknown function (DUF1482)
Plasmid_stabil       PF05016.9     90 seq385_BIOID51137    -             99   1.4e-09   38.0   0.1   1   1   1.2e-13   1.6e-09   37.9   0.1     1    90     5    94     5    94 0.92 Plasmid stabilisation system protein
Homoserine_dh        PF00742.14   179 seq386_BIOID51137    -            810   6.9e-51  172.3   0.0   1   1   2.3e-54   1.1e-50  171.7   0.0     1   178   608   803   608   804 0.99 Homoserine dehydrogenase
AA_kinase            PF00696.23   241 seq386_BIOID51137    -            810   1.8e-42  145.4   0.0   1   1   8.3e-46   3.8e-42  144.3   0.0     2   238    12   284    11   287 0.89 Amino acid kinase family
NAD_binding_3        PF03447.11   117 seq386_BIOID51137    -            810   3.5e-24   85.3   0.0   1   1   1.8e-27   8.4e-24   84.1   0.0     1   116   465   599   465   600 0.98 Homoserine dehydrogenase, NAD binding domain
SopA                 PF13981.1    135 seq390_BIOID51137    -            583   2.9e-43  147.0   2.6   1   1   9.6e-46   3.3e-42  143.5   0.3     1   135   376   512   376   512 0.98 SopA-like central domain
Pentapeptide         PF00805.17    40 seq390_BIOID51137    -            583   1.5e-14   52.7  16.1   1   2   7.8e-09   2.7e-05   23.1   0.5     4    40   204   240   204   240 0.93 Pentapeptide repeats (8 copies)
Pentapeptide         PF00805.17    40 seq390_BIOID51137    -            583   1.5e-14   52.7  16.1   2   2   9.8e-09   3.4e-05   22.8   0.2     7    38   237   268   236   270 0.95 Pentapeptide repeats (8 copies)
Pentapeptide_4       PF13599.1     78 seq390_BIOID51137    -            583   7.1e-14   51.2  17.9   1   2   2.9e-12   9.8e-09   34.8   1.6     9    76   199   266   194   268 0.89 Pentapeptide repeats (9 copies)
Pentapeptide_4       PF13599.1     78 seq390_BIOID51137    -            583   7.1e-14   51.2  17.9   2   2   6.3e-11   2.1e-07   30.5   5.5     2    53   242   291   241   309 0.92 Pentapeptide repeats (9 copies)
DUF551               PF04448.7     69 seq395_BIOID51137    -            289   2.9e-17   63.0   3.2   1   1   2.1e-21   2.9e-17   63.0   2.2     1    69   220   285   220   285 0.98 Protein of unknown function (DUF551)
FAD_binding_7        PF03441.9    277 seq398_BIOID51137    -            472  5.7e-107  356.9   0.9   1   1  1.1e-110  7.2e-107  356.5   0.6     3   276   205   468   203   469 0.96 FAD binding domain of DNA photolyase
DNA_photolyase       PF00875.13   165 seq398_BIOID51137    -            472   3.1e-46  157.0   0.4   1   1   1.1e-49   7.5e-46  155.7   0.1     2   159     5   168     4   174 0.93 DNA photolyase
DUF1076              PF06416.7    113 seq401_BIOID51137    -            211   3.1e-46  155.6   0.5   1   1     3e-50     4e-46  155.2   0.3     2   112    98   208    97   209 0.97 Protein of unknown function (DUF1076)
FlgI                 PF02119.11   342 seq402_BIOID51137    -            371  2.3e-130  434.1  11.6   1   1  1.9e-134  2.6e-130  433.9   8.0     2   342    30   371    29   371 0.98 Flagellar P-ring protein
DNA_pol_A            PF00476.15   383 seq403_BIOID51137    -            928  2.3e-159  530.0   0.1   1   1  8.8e-163    3e-159  529.6   0.0     2   383   548   927   547   927 0.99 DNA polymerase family A
5_3_exonuc_N         PF02739.11   169 seq403_BIOID51137    -            928   3.4e-59  198.9   0.0   1   1   2.3e-62   7.8e-59  197.7   0.0     2   169     8   169     7   169 0.99 5'-3' exonuclease, N-terminal resolvase-like domain
DNA_pol_A_exo1       PF01612.15   174 seq403_BIOID51137    -            928   6.4e-45  152.5   0.1   1   1   3.6e-48   1.2e-44  151.6   0.1     1   174   330   517   330   517 0.97 3'-5' exonuclease
5_3_exonuc           PF01367.15   101 seq403_BIOID51137    -            928     3e-31  107.5   0.0   1   1   2.2e-34   7.5e-31  106.2   0.0     1    99   171   275   171   277 0.97 5'-3' exonuclease, C-terminal SAM fold
Phage_tail_U         PF06141.6    133 seq404_BIOID51137    -            131   1.1e-63  213.0   0.4   1   1   8.8e-68   1.2e-63  212.9   0.3     1   133     1   131     1   131 0.99 Phage minor tail protein U
Arc                  PF03869.9     50 seq406_BIOID51137    -             57   7.6e-05   22.1   0.2   1   1   1.1e-08   0.00016   21.1   0.2     2    40     9    47     8    56 0.88 Arc-like DNA binding domain
Caudo_TAP            PF02413.12   130 seq409_BIOID51137    -            101   4.9e-19   68.6   0.1   1   1   4.7e-23   6.5e-19   68.2   0.1    70   120    27    77     5    79 0.90 Caudovirales tail fibre assembly protein
P22_AR_N             PF10547.4    120 seq411_BIOID51137    -            334   7.1e-45  151.6   0.0   1   1   2.1e-48   1.4e-44  150.6   0.0     3   120    37   152    35   152 0.96 P22_AR N-terminal domain
P22_AR_C             PF10548.4     74 seq411_BIOID51137    -            334   7.8e-26   89.6   0.5   1   1   2.4e-29   1.6e-25   88.6   0.1     1    74   233   306   233   306 0.98 P22AR C-terminal domain
DUF3279              PF11682.3    128 seq412_BIOID51137    -            133   3.7e-57  191.3   1.5   1   1   3.1e-61   4.2e-57  191.1   1.0     1   128     1   127     1   127 0.99 Protein of unknown function (DUF3279)
Big_2                PF02368.13    79 seq416_BIOID51137    -            250   4.2e-11   42.4  11.0   1   1   6.2e-15   4.2e-11   42.4   7.6     1    76   160   237   160   244 0.95 Bacterial Ig-like domain (group 2)
DDE_3                PF13358.1    146 seq418_BIOID51137    -            281   6.2e-16   58.3   0.1   1   1   4.5e-19   1.2e-15   57.3   0.0     2   125   159   280   158   281 0.97 DDE superfamily endonuclease
HTH_29               PF13551.1    113 seq418_BIOID51137    -            281   1.8e-11   43.9   0.3   1   1   1.3e-14   3.5e-11   43.0   0.2     1   109    16   122    16   124 0.91 Winged helix-turn helix
HTH_23               PF13384.1     50 seq418_BIOID51137    -            281   1.5e-09   37.0   0.6   1   1     2e-11   5.4e-08   32.1   0.1     3    50    12    59    10    62 0.89 Homeodomain-like domain
HTH_32               PF13565.1     77 seq418_BIOID51137    -            281   7.6e-08   32.9   3.7   1   1   6.8e-11   1.9e-07   31.6   0.4     1    77    42   122    42   122 0.87 Homeodomain-like domain
DUF3296              PF11726.3    180 seq419_BIOID51137    -            109   1.4e-21   76.7   0.1   1   1   1.2e-25   1.6e-21   76.5   0.0     1    76    11    88    11    93 0.95 Protein of unknown function (DUF3296)
DUF3279              PF11682.3    128 seq422_BIOID51137    -            144     2e-57  192.1   5.4   1   1   1.7e-61   2.4e-57  191.9   3.8     1   126     2   126     2   128 0.97 Protein of unknown function (DUF3279)
Phage_min_tail       PF05939.8    109 seq423_BIOID51137    -            109   4.4e-38  129.4   0.0   1   1   3.5e-42   4.8e-38  129.3   0.0     1   109     1   109     1   109 0.99 Phage minor tail protein
DUF3296              PF11726.3    180 seq426_BIOID51137    -             92     6e-23   81.2   0.0   1   1   4.8e-27   6.6e-23   81.0   0.0    85   180     1    91     1    91 0.97 Protein of unknown function (DUF3296)
DUF905               PF06006.7     71 seq429_BIOID51137    -             77   1.3e-34  117.2   0.0   1   1   1.1e-38   1.5e-34  117.0   0.0     2    71     7    76     6    76 0.97 Bacterial protein of unknown function (DUF905)
Peptidase_M3         PF01432.15   458 seq434_BIOID51137    -            681  2.8e-146  488.0   0.1   1   1  3.4e-150  4.6e-146  487.3   0.0     2   457   230   678   229   679 0.97 Peptidase family M3
Rod-binding          PF10135.4     49 seq435_BIOID51137    -             99   1.1e-17   63.6   0.0   1   1   1.4e-21   1.9e-17   62.8   0.0     1    49    42    93    42    93 0.98 Rod binding protein
Phage_tail_L         PF05100.7    206 seq436_BIOID51137    -            232     8e-96  318.9   0.2   1   1  6.9e-100   9.5e-96  318.7   0.2     1   206    29   230    29   230 0.99 Phage minor tail protein L
Oxidored_q6          PF01058.17   131 seq437_BIOID51137    -            381     8e-29   99.7   0.3   1   1   9.4e-33   1.3e-28   99.1   0.2     1   130    71   216    71   217 0.95 NADH ubiquinone oxidoreductase, 20 Kd subunit
HOK_GEF              PF01848.11    43 seq439_BIOID51137    -             70   3.1e-19   67.8   4.6   1   1   2.8e-23   3.8e-19   67.6   3.2     1    43    24    66    24    66 0.99 Hok/gef family
Phage_lambd_GpG      PF06894.6    127 seq440_BIOID51137    -            143   5.8e-56  187.4   1.0   1   1     5e-60   6.8e-56  187.2   0.7     1   127     1   127     1   127 0.98 Bacteriophage lambda minor tail protein (GpG)
Prok-JAB             PF14464.1    105 seq442_BIOID51137    -            258   6.7e-20   70.5   0.1   1   1   1.9e-23   1.3e-19   69.5   0.1     5    99    16   110    14   119 0.91 Prokaryotic homologs of the JAB domain
NLPC_P60             PF00877.14   105 seq442_BIOID51137    -            258   5.9e-14   51.6   0.0   1   1   1.2e-17   8.3e-14   51.1   0.0     1   105   122   235   122   235 0.94 NlpC/P60 family
DUF932               PF06067.6    239 seq443_BIOID51137    -            272   4.8e-62  209.2   0.0   1   1     4e-66   5.5e-62  209.0   0.0     1   239    36   261    36   261 0.99 Domain of unknown function (DUF932)
DUF3279              PF11682.3    128 seq444_BIOID51137    -            130   6.4e-57  190.5   1.2   1   1   5.3e-61   7.3e-57  190.3   0.9     1   127     1   126     1   127 0.98 Protein of unknown function (DUF3279)
SopA_C               PF13979.1    172 seq446_BIOID51137    -            199   9.1e-69  230.3   0.0   1   1   7.8e-73   1.1e-68  230.1   0.0     2   172    34   199    33   199 0.99 SopA-like catalytic domain
HTH_Tnp_1            PF01527.15    76 seq447_BIOID51137    -            126   3.9e-20   71.4   0.0   1   1   3.9e-24   5.3e-20   71.0   0.0     1    70    10    86    10    92 0.86 Transposase
Lysis_S              PF04971.7     68 seq448_BIOID51137    -             68   1.3e-46  155.9   0.6   1   1   1.1e-50   1.5e-46  155.8   0.4     1    68     1    68     1    68 1.00 Lysis protein S
Flg_bbr_C            PF06429.8     74 seq451_BIOID51137    -            458   2.3e-10   40.1   4.5   1   1   1.7e-14   2.3e-10   40.1   3.1    17    73   397   455   386   456 0.78 Flagellar basal body rod FlgEFG protein C-terminal
Phage_tail_T         PF06223.7    103 seq452_BIOID51137    -            137   7.6e-43  145.0   0.5   1   1   1.8e-41   2.4e-37  127.3   0.1     6   100     1    99     1   102 0.88 Minor tail protein T
Phage_lysozyme       PF00959.14   110 seq453_BIOID51137    -            165     2e-32  111.6   0.1   1   1   1.8e-36   2.5e-32  111.3   0.1     1   109    48   154    48   155 0.98 Phage lysozyme
TnpB_IS66            PF05717.8    108 seq454_BIOID51137    -            115   2.6e-42  142.4   0.0   1   1   2.1e-46   2.9e-42  142.3   0.0     2   104     7   107     6   111 0.97 IS66 Orf2 like protein
HdeA                 PF06411.6     94 seq456_BIOID51137    -            110   2.6e-26   91.3   0.2   1   1   2.2e-30     3e-26   91.0   0.2     4    94     6    98     3    98 0.91 HdeA/HdeB family
Lambda_tail_I        PF06805.7     82 seq459_BIOID51137    -            193   1.6e-12   46.9   0.0   1   1   2.1e-16   2.9e-12   46.1   0.0    25    82     2    64     1    64 0.97 Bacteriophage lambda tail assembly protein I
Phage_min_tail       PF05939.8    109 seq461_BIOID51137    -            109   9.3e-37  125.2   0.1   1   1   7.5e-41     1e-36  125.0   0.1     1   109     1   109     1   109 0.99 Phage minor tail protein
Metallophos          PF00149.23   201 seq462_BIOID51137    -            218   2.8e-15   56.1   1.5   1   1   4.9e-19   3.4e-15   55.9   1.1     2   170    18   155    17   205 0.87 Calcineurin-like phosphoesterase
Metallophos_2        PF12850.2    156 seq462_BIOID51137    -            218   1.5e-06   28.0   0.1   1   1   3.3e-10   2.2e-06   27.4   0.1     6   138    22   208    18   213 0.67 Calcineurin-like phosphoesterase superfamily domain
DUF968               PF06147.6    200 seq463_BIOID51137    -            261   1.2e-68  230.8   0.1   1   1   8.6e-73   1.2e-68  230.8   0.1     2   175    59   250    58   256 0.98 Protein of unknown function (DUF968)
TMP_2                PF06791.8    210 seq464_BIOID51137    -            859   1.6e-68  230.3  12.8   1   1   2.4e-72   1.6e-68  230.3   8.9     2   209    50   257    49   258 0.98 Prophage tail length tape measure protein
Tape_meas_lam_C      PF09718.5     78 seq464_BIOID51137    -            859   5.6e-20   70.9   4.5   1   1   8.2e-24   5.6e-20   70.9   3.2     1    78   632   709   632   709 0.98 Lambda phage tail tape-measure protein (Tape_meas_lam_C)
Antirestrict         PF03230.8     94 seq467_BIOID51137    -            161   4.7e-39  132.1   0.2   1   1   4.7e-43   6.4e-39  131.7   0.1     1    94    64   161    64   161 0.98 Antirestriction protein
TcdA_TcdB            PF12919.2    514 seq468_BIOID51137    -            829  6.5e-190  631.8  13.1   1   1  1.4e-193  6.5e-190  631.8   9.1     1   514   258   774   258   774 0.98 TcdA/TcdB catalytic glycosyltransferase domain
Gly_transf_sug       PF04488.10   103 seq468_BIOID51137    -            829     4e-24   84.8   8.2   1   1   4.3e-27   1.9e-23   82.6   1.1     2    96   418   521   417   528 0.88 Glycosyltransferase sugar-binding region containing DXD motif
TcdB_N               PF12918.2     66 seq468_BIOID51137    -            829   3.3e-17   62.1   3.2   1   1   7.3e-21   3.3e-17   62.1   2.2     2    66   164   225   163   225 0.97 TcdB toxin N-terminal helical domain
DDE_Tnp_IS66         PF03050.9    271 seq470_BIOID51137    -            461   3.4e-73  246.0   1.5   1   1     1e-76   3.6e-73  246.0   0.0     1   209   175   400   175   409 0.97 Transposase IS66 family
HTH_Tnp_IS66         PF13005.2     59 seq470_BIOID51137    -            461   2.9e-17   62.1   0.7   1   1   1.5e-20   5.2e-17   61.3   0.5     3    59   115   169   113   169 0.95 putative Helix-turn-helix domain of transposase IS66
DDE_Tnp_IS66_C       PF13817.1     39 seq470_BIOID51137    -            461     7e-17   61.0   0.1   1   1   5.4e-20   1.9e-16   59.6   0.0     1    39   417   455   417   455 0.98 IS66 C-terminal element
LZ_Tnp_IS66          PF13007.2     78 seq470_BIOID51137    -            461   3.2e-13   50.0   3.2   1   1   9.3e-17   3.2e-13   50.0   2.2     1    77    38   110    38   111 0.82 Transposase C of IS166 homeodomain
NiFeSe_Hases         PF00374.14   507 seq472_BIOID51137    -            597  1.2e-243  809.4   0.0   1   1  9.7e-248  1.3e-243  809.2   0.0     1   507    54   582    54   582 0.98 Nickel-dependent hydrogenase
HdeA                 PF06411.6     94 seq473_BIOID51137    -            112   1.4e-28   98.5   0.5   1   1   1.2e-32   1.6e-28   98.3   0.3     4    93    13   101    10   102 0.90 HdeA/HdeB family
Phage_tail_L         PF05100.7    206 seq474_BIOID51137    -            232     5e-97  322.8   0.1   1   1  4.2e-101   5.8e-97  322.6   0.0     1   206    29   230    29   230 0.99 Phage minor tail protein L
Exc                  PF07825.6     77 seq475_BIOID51137    -             89   3.6e-05   23.3   0.0   1   1   3.3e-09   4.5e-05   23.0   0.0     3    54     7    58     5    68 0.91 Excisionase-like protein
MTHFR                PF02219.12   287 seq476_BIOID51137    -            296  3.9e-109  364.0   0.0   1   1  3.2e-113  4.4e-109  363.8   0.0     4   287    14   291    11   291 0.97 Methylenetetrahydrofolate reductase
Phage_integ_N        PF09003.5     81 seq480_BIOID51137    -            372   5.3e-30  102.8   0.7   1   1   1.5e-33     1e-29  101.9   0.5     1    78     1    77     1    81 0.97 Bacteriophage lambda integrase, N-terminal domain
Phage_integrase      PF00589.17   173 seq480_BIOID51137    -            372   6.9e-15   55.0   0.1   1   1   2.7e-18   1.8e-14   53.6   0.0     2   170   194   363   193   366 0.84 Phage integrase family
RadC                 PF04002.10   123 seq481_BIOID51137    -            158   1.3e-46  157.2   0.0   1   1   1.2e-50   1.6e-46  156.8   0.0     2   123    37   158    36   158 0.98 RadC-like JAB domain
IpaB_EvcA            PF03278.8    153 seq482_BIOID51137    -            196   1.8e-63  212.2   4.2   1   1   1.5e-67   2.1e-63  211.9   2.9     1   152    39   184    39   185 0.99 IpaB/EvcA family
MgtC                 PF02308.11   135 seq483_BIOID51137    -            215   7.5e-48  161.6   9.8   1   1   8.2e-52   1.1e-47  161.1   6.8     1   128     9   136     9   143 0.96 MgtC family
DUF3279              PF11682.3    128 seq484_BIOID51137    -            136     7e-57  190.4   4.2   1   1   5.9e-61     8e-57  190.2   2.9     1   125     2   125     2   128 0.98 Protein of unknown function (DUF3279)
DUF3672              PF12421.3    136 seq485_BIOID51137    -           1158   2.2e-44  150.7   2.0   1   1   2.1e-47     7e-44  149.1   1.4     1   136   975  1117   975  1117 0.94 Fibronectin type III protein
Phage-tail_3         PF13550.1    164 seq485_BIOID51137    -           1158   3.5e-36  124.3   0.0   1   1   2.4e-39   8.1e-36  123.1   0.0     1   162   330   498   330   500 0.94 Putative phage tail protein
DUF1983              PF09327.6     81 seq485_BIOID51137    -           1158   2.4e-24   84.9   0.0   1   1   2.6e-27     9e-24   83.1   0.0     1    81   871   951   871   951 0.99 Domain of unknown function (DUF1983)
Y_Y_Y                PF07495.8     66 seq485_BIOID51137    -           1158   3.1e-06   26.7   0.0   1   1     3e-09     1e-05   25.0   0.0    26    65   672   709   664   710 0.82 Y_Y_Y domain
RusA                 PF05866.6    116 seq486_BIOID51137    -            124   3.9e-20   72.3   0.0   1   1   3.4e-24   4.7e-20   72.0   0.0     3   116     9   116     7   116 0.89 Endodeoxyribonuclease RusA
BATS                 PF06968.8     92 seq487_BIOID51137    -            346   1.7e-29  101.3   0.0   1   1   5.5e-33   3.7e-29  100.2   0.0     1    92   220   312   220   312 0.99 Biotin and Thiamin Synthesis associated domain
Radical_SAM          PF04055.16   166 seq487_BIOID51137    -            346   3.9e-19   69.3   0.0   1   1   4.6e-22   3.2e-18   66.3   0.0     4   160    50   203    47   209 0.92 Radical SAM superfamily
Prok-JAB             PF14464.1    105 seq489_BIOID51137    -            247     6e-21   73.8   0.3   1   1   1.6e-24   1.1e-20   73.0   0.2     3    99     3    99     1   108 0.93 Prokaryotic homologs of the JAB domain
NLPC_P60             PF00877.14   105 seq489_BIOID51137    -            247   8.1e-15   54.4   0.0   1   1   1.7e-18   1.1e-14   53.9   0.0     1   105   111   224   111   224 0.92 NlpC/P60 family
DUF2300              PF10062.4    138 seq490_BIOID51137    -            549   2.4e-91  302.5   5.0   1   2   1.6e-47   1.1e-43  148.1   0.3     2   137    84   216    83   217 0.98 Predicted secreted protein (DUF2300)
DUF2300              PF10062.4    138 seq490_BIOID51137    -            549   2.4e-91  302.5   5.0   2   2   5.1e-50   3.5e-46  156.2   0.3     1   138   405   532   405   532 0.99 Predicted secreted protein (DUF2300)
SpoIID               PF08486.5     96 seq490_BIOID51137    -            549   3.4e-06   27.1   0.0   1   1   1.1e-09   7.2e-06   26.0   0.0     4    71   311   375   308   414 0.81 Stage II sporulation protein
NIF3                 PF01784.13   242 seq491_BIOID51137    -            247     1e-56  192.1   0.0   1   1   9.1e-61   1.2e-56  191.8   0.0     2   240     6   235     5   238 0.95 NIF3 (NGG1p interacting factor 3)
DUF987               PF06174.6     66 seq492_BIOID51137    -             73   1.7e-43  145.8   0.2   1   1   1.4e-47   1.9e-43  145.6   0.1     1    66     1    66     1    66 0.99 Protein of unknown function (DUF987)
Antiterm             PF03589.8     95 seq494_BIOID51137    -            183   1.5e-24   85.7   0.0   1   1   1.1e-28   1.5e-24   85.7   0.0     2    95    15   111    14   111 0.97 Antitermination protein
Terminase_5          PF06056.7     58 seq496_BIOID51137    -            211     3e-26   90.6   0.7   1   1   2.8e-29   7.6e-26   89.3   0.4     2    58     7    63     6    63 0.98 Putative ATPase subunit of terminase (gpP-like)
HTH_23               PF13384.1     50 seq496_BIOID51137    -            211   9.6e-08   31.3   0.3   1   1   2.6e-10   7.2e-07   28.5   0.0     6    40     7    41     3    43 0.94 Homeodomain-like domain
SpoU_methylase       PF00588.14   142 seq501_BIOID51137    -            370   7.3e-29  100.3   0.0   1   1   1.6e-32   1.1e-28   99.7   0.0     3   141   224   361   222   362 0.95 SpoU rRNA Methylase family
SpoU_sub_bind        PF08032.7     76 seq501_BIOID51137    -            370   3.1e-12   46.3   0.0   1   1     1e-15     7e-12   45.2   0.0     2    73   135   206   134   209 0.96 RNA 2'-O ribose methyltransferase substrate binding
YagB_YeeU_YfjZ       PF06154.6    105 seq502_BIOID51137    -            122   2.5e-52  175.4   0.0   1   1   2.1e-56   2.9e-52  175.1   0.0     2   104    16   118    15   119 0.98 YagB/YeeU/YfjZ family
peroxidase           PF00141.18   229 seq503_BIOID51137    -            739   4.5e-87  291.2   0.0   1   2   4.1e-53   5.6e-49  166.5   0.0     3   229    89   409    87   409 0.87 Peroxidase
peroxidase           PF00141.18   229 seq503_BIOID51137    -            739   4.5e-87  291.2   0.0   2   2   1.3e-39   1.8e-35  122.4   0.0     3   229   416   713   414   713 0.88 Peroxidase
Lambda_tail_I        PF06805.7     82 seq511_BIOID51137    -            193   4.2e-13   48.7   0.0   1   1   5.2e-17   7.1e-13   48.0   0.0    25    82     2    64     1    64 0.97 Bacteriophage lambda tail assembly protein I
Antiterm             PF03589.8     95 seq512_BIOID51137    -             70   2.1e-22   78.9   0.0   1   1   1.6e-26   2.2e-22   78.8   0.0    29    95     1    67     1    67 0.98 Antitermination protein
AHS1                 PF02682.11   202 seq513_BIOID51137    -            218   2.9e-69  232.4   0.0   1   1   2.4e-73   3.3e-69  232.2   0.0     2   202     5   202     4   202 0.95 Allophanate hydrolase subunit 1
Terminase_6          PF03237.10   384 seq514_BIOID51137    -            374   2.1e-62  210.9   0.4   1   1   1.7e-66   2.3e-62  210.8   0.3    66   384     4   358     1   358 0.96 Terminase-like family
Aminotran_1_2        PF00155.16   363 seq515_BIOID51137    -            384     2e-68  230.9   0.0   1   1   4.9e-72   2.2e-68  230.7   0.0     2   363    40   380    39   380 0.96 Aminotransferase class I and II
Beta_elim_lyase      PF01212.16   290 seq515_BIOID51137    -            384   4.6e-07   29.1   0.0   1   1     4e-10   1.8e-06   27.1   0.0    27    95    82   147    67   206 0.74 Beta-eliminating lyase
Cys_Met_Meta_PP      PF01053.15   386 seq515_BIOID51137    -            384   1.2e-05   23.6   0.0   1   1   4.1e-09   1.9e-05   23.0   0.0    57   185    86   212    82   215 0.87 Cys/Met metabolism PLP-dependent enzyme
BOF                  PF04076.8    103 seq516_BIOID51137    -            130   7.3e-40  134.8   0.0   1   1   6.6e-44     9e-40  134.5   0.0     4   103    30   130    25   130 0.98 Bacterial OB fold (BOF) protein
POTRA_2              PF08479.6     76 seq518_BIOID51137    -            377     2e-24   84.9   0.0   1   1   2.9e-28   3.9e-24   83.9   0.0     1    76    94   170    94   170 0.99 POTRA domain, ShlB-type
DDE_Tnp_ISL3         PF01610.12   248 seq519_BIOID51137    -            238   1.2e-11   44.5   0.0   1   1   2.2e-15   1.5e-11   44.2   0.0    20   139     4   120     1   167 0.76 Transposase
Cytochrom_B_N        PF00033.14   188 seq520_BIOID51137    -            235   3.1e-37  127.6  22.0   1   1   5.2e-41   3.5e-37  127.4  15.2     2   188    12   220    11   220 0.98 Cytochrome b(N-terminal)/b6/petB
Ni_hydr_CYTB         PF01292.15   182 seq520_BIOID51137    -            235   3.4e-36  124.2  19.8   1   1   5.8e-40     4e-36  124.0  13.7     2   182    14   220    13   220 0.95 Prokaryotic cytochrome b561
YihI                 PF04220.7    169 seq523_BIOID51137    -            169   3.4e-56  189.0  15.5   1   1   2.8e-60   3.9e-56  188.9  10.8     3   167     5   165     2   167 0.94 Der GTPase activator (YihI)
TerB                 PF05099.8    140 seq526_BIOID51137    -             48   1.9e-08   34.0   0.7   1   1   1.4e-12     2e-08   33.9   0.5    92   131     4    43     1    47 0.93 Tellurite resistance protein TerB
AHS2                 PF02626.10   272 seq527_BIOID51137    -            310  9.6e-100  333.2   0.0   1   1  8.3e-104   1.1e-99  332.9   0.0     2   272    24   288    23   288 0.98 Allophanate hydrolase subunit 2
GGDEF                PF00990.16   161 seq529_BIOID51137    -            210   1.6e-22   79.7   0.1   1   1   4.6e-26   3.1e-22   78.7   0.1     2    79   130   205   129   206 0.96 GGDEF domain
MCPsignal_assoc      PF13682.1     70 seq529_BIOID51137    -            210   4.6e-09   36.2   0.2   1   1   1.1e-12   7.6e-09   35.5   0.1     1    68    19    90    19    92 0.87 MCP-signal associated domain
DUF3927              PF13064.1     46 seq530_BIOID51137    -             52   1.3e-25   88.4  11.3   1   1     1e-29   1.4e-25   88.3   7.8     1    46     3    48     3    48 0.98 Protein of unknown function (DUF3927)
DUF3672              PF12421.3    136 seq532_BIOID51137    -           1131   6.1e-41  139.6   0.0   1   1   5.9e-44   1.6e-40  138.2   0.0     1   135   949  1089   949  1090 0.89 Fibronectin type III protein
Phage-tail_3         PF13550.1    164 seq532_BIOID51137    -           1131   2.7e-37  127.9   0.0   1   1   2.7e-40   7.3e-37  126.5   0.0     1   162   330   498   330   501 0.93 Putative phage tail protein
DUF1983              PF09327.6     81 seq532_BIOID51137    -           1131   4.7e-27   93.6   0.0   1   1   5.7e-30   1.6e-26   91.9   0.0     2    81   846   925   845   925 0.98 Domain of unknown function (DUF1983)
BPD_transp_1         PF00528.17   185 seq534_BIOID51137    -            264   5.3e-20   71.5  16.3   1   1   3.9e-24   5.3e-20   71.5  11.3     2   181    75   253    74   257 0.90 Binding-protein-dependent transport system inner membrane component
DUF2135              PF09906.4     50 seq535_BIOID51137    -            258   2.7e-21   75.1   1.7   1   1   4.2e-24   5.8e-20   70.8   0.3     1    50   199   244   199   244 0.99 Uncharacterized protein conserved in bacteria (DUF2135)
HycI                 PF01750.13   130 seq536_BIOID51137    -            195   4.8e-39  132.7   0.0   1   1   4.3e-43   5.8e-39  132.4   0.0     1   129    23   151    23   152 0.99 Hydrogenase maturation protease
DUF957               PF06117.6     65 seq539_BIOID51137    -             65   5.6e-34  115.3   0.7   1   1   4.4e-38   6.1e-34  115.2   0.5     1    65     1    65     1    65 0.98 Enterobacterial protein of unknown function (DUF957)
Radical_SAM          PF04055.16   166 seq541_BIOID51137    -            457   3.6e-15   56.4   0.0   1   1     8e-19   5.4e-15   55.8   0.0     2   164    57   227    56   229 0.79 Radical SAM superfamily
HemN_C               PF06969.11    66 seq541_BIOID51137    -            457   5.6e-12   45.4   0.4   1   1   3.6e-15   2.5e-11   43.3   0.0     1    66   363   431   363   431 0.94 HemN C-terminal domain
Phage_portal         PF04860.7    347 seq543_BIOID51137    -            339   2.4e-56  190.7   0.0   1   1   2.1e-60   2.9e-56  190.5   0.0    10   320    40   336    32   339 0.93 Phage portal protein
Methyltransf_11      PF08241.7     95 seq544_BIOID51137    -            251   2.5e-24   85.4   0.0   1   1   3.2e-27   4.4e-24   84.6   0.0     1    95    47   138    47   138 0.98 Methyltransferase domain
Methyltransf_23      PF13489.1    162 seq544_BIOID51137    -            251   1.8e-15   56.9   0.1   1   1   1.9e-18   2.6e-15   56.3   0.0     4   151    25   174    17   181 0.78 Methyltransferase domain
Methyltransf_31      PF13847.1    152 seq544_BIOID51137    -            251   9.2e-15   54.4   0.0   1   1   8.7e-18   1.2e-14   54.0   0.0     5   118    44   147    40   196 0.84 Methyltransferase domain
Methyltransf_12      PF08242.7     99 seq544_BIOID51137    -            251   2.3e-11   43.9   0.0   1   1   3.3e-14   4.6e-11   42.9   0.0     1    98    47   135    47   136 0.86 Methyltransferase domain
Methyltransf_18      PF12847.2    112 seq544_BIOID51137    -            251     1e-09   38.8   0.0   1   1   1.4e-12   1.9e-09   37.9   0.0     4   110    45   139    42   141 0.79 Methyltransferase domain
Methyltransf_25      PF13649.1    101 seq544_BIOID51137    -            251   3.4e-09   36.8   0.0   1   1     8e-12   1.1e-08   35.2   0.0     1   101    46   134    46   134 0.87 Methyltransferase domain
Ubie_methyltran      PF01209.13   233 seq544_BIOID51137    -            251   2.4e-09   36.5   0.0   1   1   2.4e-12   3.2e-09   36.1   0.0    44   168    39   155     9   169 0.85 ubiE/COQ5 methyltransferase family
Methyltransf_8       PF05148.10   219 seq544_BIOID51137    -            251   3.8e-06   26.5   0.0   1   1   4.1e-09   5.6e-06   26.0   0.0    58   156    29   138    16   158 0.77 Hypothetical methyltransferase
MTS                  PF05175.9    170 seq544_BIOID51137    -            251   6.4e-05   22.2   0.0   1   1   7.2e-08   9.9e-05   21.6   0.0    19    74    30    83    22   108 0.83 Methyltransferase small domain
G_glu_transpept      PF01019.16   510 seq547_BIOID51137    -             55   3.1e-08   32.4   0.0   1   1   2.3e-12   3.1e-08   32.4   0.0   423   463     2    39     1    49 0.93 Gamma-glutamyltranspeptidase
DUF303               PF03629.13   255 seq548_BIOID51137    -            624   5.4e-29  101.0   0.0   1   1   1.1e-32   7.3e-29  100.6   0.0     1   200    64   295    64   355 0.79 Domain of unknown function (DUF303)
DUF1737              PF08410.5     54 seq548_BIOID51137    -            624   3.4e-18   65.0   0.0   1   1   1.2e-21     8e-18   63.8   0.0     1    53     1    50     1    51 0.98 Domain of unknown function (DUF1737)
HTH_Tnp_IS1          PF12759.2     50 seq551_BIOID51137    -             75   9.3e-31  104.9   0.1   1   1   1.8e-34   1.2e-30  104.5   0.0     1    50    23    72    23    72 0.99 InsA C-terminal domain
Zn_Tnp_IS1           PF03811.8     36 seq551_BIOID51137    -             75   7.9e-09   34.7   2.2   1   1   1.2e-12   7.9e-09   34.7   1.5    18    36     2    20     1    20 0.96 InsA N-terminal domain
HyaE                 PF07449.6    107 seq553_BIOID51137    -            132   1.1e-39  134.4   0.0   1   1   9.6e-44   1.3e-39  134.2   0.0     1   107    10   116    10   116 0.99 Hydrogenase-1 expression protein HyaE
AAA_11               PF13086.1    241 seq554_BIOID51137    -            893   4.4e-26   91.8   0.0   1   1   1.3e-28   2.5e-25   89.3   0.0     2   237   178   520   177   522 0.80 AAA domain
AAA_12               PF13087.1    199 seq554_BIOID51137    -            893   3.2e-21   75.5   0.2   1   1   5.3e-16     1e-12   47.7   0.0   112   196   626   707   610   710 0.83 AAA domain
DUF2726              PF10881.3    126 seq554_BIOID51137    -            893   6.8e-13   48.2   0.0   1   1   1.8e-15   3.6e-12   45.8   0.0    50   112   816   878   781   888 0.86 Protein of unknown function (DUF2726)
AAA_19               PF13245.1     76 seq554_BIOID51137    -            893     3e-12   46.0   0.0   1   1   4.8e-15   9.4e-12   44.4   0.0     2    62   185   240   184   259 0.90 Part of AAA domain
Viral_helicase1      PF01443.13   226 seq554_BIOID51137    -            893   1.4e-10   41.0   0.1   1   1   1.9e-08   3.8e-05   23.2   0.0    27   226   453   707   432   707 0.72 Viral (Superfamily 1) RNA helicase
AAA_30               PF13604.1    196 seq554_BIOID51137    -            893     2e-08   33.9   0.1   1   1   5.2e-10     1e-06   28.3   0.0     2    67   178   241   177   272 0.85 AAA domain
DUF2075              PF09848.4    352 seq554_BIOID51137    -            893   2.3e-07   30.0   0.1   1   1   5.4e-10   1.1e-06   27.8   0.0     2    63   193   255   192   286 0.80 Uncharacterized conserved protein (DUF2075)
LamB_YcsF            PF03746.11   242 seq556_BIOID51137    -            244  5.6e-103  343.1   0.8   1   1  4.6e-107  6.3e-103  342.9   0.6     1   241     2   237     2   238 0.99 LamB/YcsF family
SBP_bac_8            PF13416.1    281 seq559_BIOID51137    -            348   6.4e-43  147.3   7.8   1   1   3.2e-46   8.7e-43  146.9   5.4     2   278    42   313    41   317 0.91 Bacterial extracellular solute-binding protein
SBP_bac_6            PF13343.1    242 seq559_BIOID51137    -            348   3.9e-41  140.8   3.7   1   1   1.8e-44     5e-41  140.5   2.5     4   241    77   323    74   324 0.92 Bacterial extracellular solute-binding protein
SBP_bac_11           PF13531.1    231 seq559_BIOID51137    -            348   3.9e-16   59.2   0.0   1   1   2.2e-19   6.1e-16   58.6   0.0    16   223    42   285    37   293 0.82 Bacterial extracellular solute-binding protein
SBP_bac_1            PF01547.20   314 seq559_BIOID51137    -            348   1.1e-13   51.5  11.0   1   1   7.2e-17     2e-13   50.6   7.6    12   313    40   284    31   285 0.74 Bacterial extracellular solute-binding protein
Lipoprotein_8        PF02030.10   493 seq559_BIOID51137    -            348   1.5e-09   36.8   0.1   1   1   2.1e-12   5.7e-09   34.8   0.0    21    98    22   104     1   114 0.76 Hypothetical lipoprotein (MG045 family)
DDE_Tnp_IS1          PF03400.8    131 seq561_BIOID51137    -            131   6.8e-75  249.2   1.7   1   1   5.5e-79   7.5e-75  249.1   1.2     1   131     1   131     1   131 0.99 IS1 transposase
Gly_radical          PF01228.16   106 seq562_BIOID51137    -            127     1e-25   89.9   0.1   1   1   1.1e-29   1.6e-25   89.4   0.0    20   106    16   108     4   108 0.86 Glycine radical
HupH_C               PF04809.8    120 seq564_BIOID51137    -            305   1.5e-49  166.6   0.0   1   2   3.8e-11   5.2e-07   29.3   0.0     6    96    70   160    67   175 0.82 HupH hydrogenase expression protein, C-terminal conserved region
HupH_C               PF04809.8    120 seq564_BIOID51137    -            305   1.5e-49  166.6   0.0   2   2   5.3e-44   7.2e-40  135.3   0.0     1   119   183   299   183   300 0.99 HupH hydrogenase expression protein, C-terminal conserved region
DUF3491              PF11996.3    936 seq565_BIOID51137    -           1663  1.7e-305 1015.3   0.0   1   1  1.9e-309  2.5e-305 1014.7   0.0     1   720   941  1659   941  1662 0.99 Protein of unknown function (DUF3491)
Peptidase_M20        PF01546.23   171 seq566_BIOID51137    -            409   1.3e-19   70.2   0.2   1   1   4.2e-23   1.9e-19   69.7   0.1    23   170   139   402    74   403 0.84 Peptidase family M20/M25/M40
M20_dimer            PF07687.9    109 seq566_BIOID51137    -            409   7.2e-12   44.8   0.1   1   1   3.5e-15   1.6e-11   43.7   0.0     2   105   206   302   205   308 0.89 Peptidase dimerisation domain
Peptidase_M42        PF05343.9    292 seq566_BIOID51137    -            409   2.5e-06   26.3   0.0   1   1   3.1e-08   0.00014   20.6   0.0   134   194   140   201   110   234 0.90 M42 glutamyl aminopeptidase
RcsC                 PF09456.5     92 seq567_BIOID51137    -            949   3.2e-37  125.9   0.0   1   1   2.6e-40   9.1e-37  124.4   0.0     1    92   708   799   708   799 0.99 RcsC Alpha-Beta-Loop (ABL)
HATPase_c            PF02518.21   111 seq567_BIOID51137    -            949   4.6e-33  113.1   0.0   1   1   2.6e-36   8.8e-33  112.2   0.0     1   110   581   690   581   691 0.99 Histidine kinase-, DNA gyrase B-, and HSP90-like ATPase
Response_reg         PF00072.19   112 seq567_BIOID51137    -            949   1.3e-29  102.3   0.1   1   1     1e-32   3.5e-29  100.9   0.0     1   111   827   936   827   937 0.98 Response regulator receiver domain
HisKA                PF00512.20    68 seq567_BIOID51137    -            949   1.4e-17   63.3   0.0   1   1   1.4e-20   4.7e-17   61.6   0.0     1    67   469   533   469   534 0.97 His Kinase A (phospho-acceptor) domain
EamA                 PF00892.15   126 seq568_BIOID51137    -            312     1e-47  161.1  36.0   1   2   2.4e-25   1.7e-21   76.4  11.3     1   125    31   152    31   153 0.93 EamA-like transporter family
EamA                 PF00892.15   126 seq568_BIOID51137    -            312     1e-47  161.1  36.0   2   2   8.1e-30   5.5e-26   90.9   8.2     1   125   173   300   173   301 0.98 EamA-like transporter family
AAA_26               PF13500.1    199 seq569_BIOID51137    -            225   7.2e-42  143.1   0.0   1   1   1.9e-45   8.5e-42  142.9   0.0     1   193     3   208     3   213 0.95 AAA domain
CbiA                 PF01656.18   195 seq569_BIOID51137    -            225   3.5e-20   72.1   0.0   1   1   9.2e-24   4.2e-20   71.8   0.0     2   180     6   199     5   217 0.78 CobQ/CobB/MinD/ParA nucleotide binding domain
H2TH                 PF06831.9     93 seq573_BIOID51137    -            263   3.4e-17   61.8   0.0   1   1   1.4e-20   6.5e-17   60.9   0.0     1    77   126   205   126   215 0.84 Formamidopyrimidine-DNA glycosylase H2TH domain
Fapy_DNA_glyco       PF01149.19   116 seq573_BIOID51137    -            263   1.4e-14   54.2   0.0   1   1   5.8e-18   2.6e-14   53.4   0.0     1   106     2   104     2   111 0.88 Formamidopyrimidine-DNA glycosylase N-terminal domain
zf-FPG_IleRS         PF06827.9     30 seq573_BIOID51137    -            263   1.4e-07   30.8   3.6   1   1   5.7e-11   2.6e-07   30.0   2.5     1    29   235   263   235   263 0.98 Zinc finger found in FPG and IleRS
Flagellin_N          PF00669.15   139 seq574_BIOID51137    -            326   3.1e-29  101.4  18.6   1   1   4.5e-33   3.1e-29  101.4  12.9     1   135    26   160    26   166 0.98 Bacterial flagellin N-terminal helical region
Flagellin_C          PF00700.16    86 seq574_BIOID51137    -            326   1.3e-20   73.2  11.2   1   1   1.9e-24   1.3e-20   73.2   7.8     1    86   240   325   240   325 0.98 Bacterial flagellin C-terminal helical region
HNH                  PF01844.18    47 seq576_BIOID51137    -            216   4.3e-06   26.3   0.8   1   1   5.5e-10   7.5e-06   25.6   0.5     1    47   141   197   139   197 0.88 HNH endonuclease
Ail_Lom              PF06316.6    199 seq577_BIOID51137    -            199  1.3e-118  393.5   6.5   1   1  3.2e-122  1.4e-118  393.3   4.5     1   199     1   199     1   199 1.00 Enterobacterial Ail/Lom protein
OMP_b-brl            PF13505.1    176 seq577_BIOID51137    -            199   7.3e-26   91.0   7.6   1   1     2e-29   9.1e-26   90.7   5.2     2   176    11   199     9   199 0.87 Outer membrane protein beta-barrel domain
TetR_C_2             PF08361.6    121 seq579_BIOID51137    -            220   1.4e-46  157.2   0.6   1   1   5.2e-50   2.4e-46  156.4   0.1     1   120    84   202    84   203 0.99 MAATS-type transcriptional repressor, C-terminal region
TetR_N               PF00440.18    47 seq579_BIOID51137    -            220     2e-18   65.6   0.0   1   1   1.3e-21   5.9e-18   64.1   0.0     1    47    16    62    16    62 0.98 Bacterial regulatory proteins, tetR family
TetR_C_4             PF08359.6    133 seq579_BIOID51137    -            220   2.3e-06   27.4   0.2   1   1   1.9e-09   8.6e-06   25.5   0.0    72   126   139   193   120   201 0.91 YsiA-like protein, C-terminal region
HTH_Tnp_1            PF01527.15    76 seq580_BIOID51137    -             99   7.6e-09   35.2   2.9   1   1   7.1e-13   9.7e-09   34.9   2.0     3    76    11    79     9    79 0.90 Transposase
DUF3592              PF12158.3    148 seq581_BIOID51137    -            138   2.9e-12   46.4   0.0   1   1   2.6e-16   3.5e-12   46.2   0.0     8   120    23   129    19   138 0.89 Protein of unknown function (DUF3592)
LysR_substrate       PF03466.15   209 seq584_BIOID51137    -            308     5e-43  146.5   0.1   1   1   9.3e-47   6.4e-43  146.1   0.1     3   208   102   305   100   306 0.98 LysR substrate binding domain
HTH_1                PF00126.22    60 seq584_BIOID51137    -            308     3e-16   58.7   0.1   1   1   9.5e-20   6.5e-16   57.7   0.1     1    60    18    77    18    77 0.96 Bacterial regulatory helix-turn-helix protein, lysR family
Bac_Ubq_Cox          PF01654.12   436 seq587_BIOID51137    -            479  1.4e-167  557.4  19.6   1   1  1.3e-171  1.8e-167  557.0  13.6    30   435     1   467     1   468 0.97 Bacterial Cytochrome Ubiquinol Oxidase
phage_tail_N         PF08400.5    134 seq589_BIOID51137    -             65   1.4e-30  105.5   0.3   1   1   2.3e-34   1.6e-30  105.4   0.2     1    62     3    64     3    65 0.99 Prophage tail fibre N-terminal
CarboxypepD_reg      PF13620.1     82 seq589_BIOID51137    -             65   5.5e-07   29.4   0.1   1   1     1e-10   6.9e-07   29.1   0.1     1    52     6    62     6    64 0.81 Carboxypeptidase regulatory-like domain
UvrB                 PF12344.3     44 seq591_BIOID51137    -            673   6.7e-23   79.8   0.9   1   1   1.3e-25   2.9e-22   77.7   0.1     1    43   552   594   552   595 0.97 Ultra-violet resistance protein B
Helicase_C           PF00271.26    78 seq591_BIOID51137    -            673   1.2e-15   57.0   0.0   1   1   1.2e-18   2.8e-15   55.8   0.0     2    77   465   545   464   546 0.98 Helicase conserved C-terminal domain
ResIII               PF04851.10   184 seq591_BIOID51137    -            673   1.1e-11   44.8   0.0   1   1     3e-14   6.9e-11   42.1   0.0     4    94    13   101    10   134 0.79 Type III restriction enzyme, res subunit
UVR                  PF02151.14    36 seq591_BIOID51137    -            673   5.2e-07   28.8   1.1   1   1     7e-10   1.6e-06   27.3   0.8     2    35   634   667   633   668 0.93 UvrB/uvrC motif
Phage_fiber_C        PF06820.7     64 seq592_BIOID51137    -            364   1.8e-36  123.9   0.2   1   1   5.8e-40   2.7e-36  123.4   0.1     1    64   290   353   290   353 0.99 Putative prophage tail fibre C-terminus
phage_tail_N         PF08400.5    134 seq592_BIOID51137    -            364   8.2e-18   64.2   0.2   1   1   1.8e-21   8.2e-18   64.2   0.1    78   134     2    58     1    58 0.98 Prophage tail fibre N-terminal
FliD_C               PF07195.7    239 seq596_BIOID51137    -            438   7.7e-43  146.3  10.5   1   1   1.1e-46   7.7e-43  146.3   7.3     1   232   209   423   209   431 0.94 Flagellar hook-associated protein 2 C-terminus
FliD_N               PF02465.13    99 seq596_BIOID51137    -            438   1.8e-14   53.7   6.8   1   1   2.6e-18   1.8e-14   53.7   4.7     8    99     6    98     1    98 0.85 Flagellar hook-associated protein 2 C-terminus
HTH_20               PF12840.2     61 seq598_BIOID51137    -             98   2.4e-16   59.1   0.0   1   1   7.5e-20   3.4e-16   58.6   0.0     3    61     6    69     4    69 0.93 Helix-turn-helix domain
HTH_5                PF01022.15    47 seq598_BIOID51137    -             98   1.4e-07   30.9   1.2   1   1   7.3e-11   3.3e-07   29.7   0.0     1    46    15    63    15    64 0.94 Bacterial regulatory protein, arsR family
HTH_IclR             PF09339.5     52 seq598_BIOID51137    -             98   8.5e-07   28.3   0.2   1   1   3.7e-10   1.7e-06   27.4   0.0    13    51    27    65    23    66 0.93 IclR helix-turn-helix domain
Sigma70_r4_2         PF08281.7     54 seq600_BIOID51137    -            173   2.5e-15   55.5   0.4   1   1   1.5e-18   5.1e-15   54.5   0.0     2    54   112   164   111   164 0.97 Sigma-70, region 4
Sigma70_r2           PF04542.9     71 seq600_BIOID51137    -            173   8.4e-12   44.4   0.2   1   1   3.6e-15   1.2e-11   43.9   0.1     1    69    16    81    16    83 0.90 Sigma-70 region 2
Sigma70_r4           PF04545.11    50 seq600_BIOID51137    -            173   7.6e-08   31.4   0.0   1   1   4.6e-11   1.6e-07   30.4   0.0     2    47   118   163   117   164 0.95 Sigma-70, region 4
Sigma70_ECF          PF07638.6    185 seq600_BIOID51137    -            173     4e-05   23.2   0.1   1   1   2.7e-08   9.1e-05   22.0   0.1    53   172    42   157    11   164 0.76 ECF sigma factor
EamA                 PF00892.15   126 seq601_BIOID51137    -            306   8.7e-26   90.3  38.9   1   2   9.2e-16   6.3e-12   45.5  11.0     1   124    21   137    21   138 0.80 EamA-like transporter family
EamA                 PF00892.15   126 seq601_BIOID51137    -            306   8.7e-26   90.3  38.9   2   2   2.2e-17   1.5e-13   50.7  10.4     1   124   160   292   160   294 0.93 EamA-like transporter family
TPT                  PF03151.11   153 seq601_BIOID51137    -            306   3.3e-07   29.9  24.7   1   1   6.3e-09   4.3e-05   23.0   8.5     1   149   151   290   151   291 0.90 Triose-phosphate Transporter family
Cyto_ox_2            PF02322.10   328 seq604_BIOID51137    -            378  6.6e-112  373.7  33.9   1   1  5.5e-116  7.5e-112  373.5  23.5     1   328     6   362     6   362 0.99 Cytochrome oxidase subunit II
Phage_fiber_C        PF06820.7     64 seq605_BIOID51137    -            102   6.5e-36  122.1   0.7   1   1   6.2e-40   8.5e-36  121.8   0.5     1    64    41   102    41   102 0.99 Putative prophage tail fibre C-terminus
FecR                 PF04773.8     98 seq608_BIOID51137    -            317   2.7e-17   62.6   0.8   1   1   3.1e-21   4.3e-17   62.0   0.6     2    98   110   203   109   203 0.90 FecR protein
PAPS_reduct          PF01507.14   174 seq609_BIOID51137    -            100     1e-08   35.0   0.0   1   1   1.9e-12   1.3e-08   34.7   0.0     2    51    34    87    33    95 0.89 Phosphoadenosine phosphosulfate reductase family
ATP_bind_3           PF01171.15   182 seq609_BIOID51137    -            100   2.2e-05   23.9   0.0   1   1   3.9e-09   2.7e-05   23.6   0.0     2    41    34    73    33    96 0.80 PP-loop family
GAF_2                PF13185.1    148 seq614_BIOID51137    -            183   4.9e-10   39.9   0.1   1   1   1.4e-13   6.3e-10   39.6   0.1    16   146    55   168    39   170 0.75 GAF domain
GAF_3                PF13492.1    129 seq614_BIOID51137    -            183   7.8e-10   38.8   0.1   1   1   2.3e-13     1e-09   38.4   0.1     7   124    48   166    43   171 0.85 GAF domain
GAF                  PF01590.21   154 seq614_BIOID51137    -            183   2.7e-07   30.7   0.1   1   1   7.5e-11   3.4e-07   30.4   0.1    38   152    58   167    35   169 0.67 GAF domain
FliS                 PF02561.9    122 seq615_BIOID51137    -            130   2.8e-23   81.9   0.0   1   1   2.5e-27   3.4e-23   81.6   0.0     2   118     5   125     4   128 0.94 Flagellar protein FliS
DUF3440              PF11922.3    181 seq616_BIOID51137    -            290   1.5e-57  193.9   0.8   1   2   5.4e-47   3.7e-43  147.0   0.0     1   108   122   234   122   239 0.94 Domain of unknown function (DUF3440)
DUF3440              PF11922.3    181 seq616_BIOID51137    -            290   1.5e-57  193.9   0.8   2   2   3.3e-16   2.3e-12   46.7   0.0   138   181   235   275   231   275 0.90 Domain of unknown function (DUF3440)
PAPS_reduct          PF01507.14   174 seq616_BIOID51137    -            290   3.3e-08   33.4   0.0   1   1     1e-11   6.8e-08   32.4   0.0   101   164    45   120    39   122 0.84 Phosphoadenosine phosphosulfate reductase family
CobU                 PF02283.11   167 seq618_BIOID51137    -            181   1.2e-62  210.0   0.2   1   1     1e-66   1.4e-62  209.8   0.1     1   167     3   180     3   180 0.97 Cobinamide kinase / cobinamide phosphate guanyltransferase
Methyltransf_26      PF13659.1    117 seq623_BIOID51137    -            257   1.9e-16   60.0   0.0   1   1   2.6e-19   3.3e-16   59.2   0.0     3   116    59   182    57   183 0.86 Methyltransferase domain
MTS                  PF05175.9    170 seq623_BIOID51137    -            257   5.1e-14   51.8   0.0   1   1   6.2e-17   7.6e-14   51.3   0.0    33   145    58   186    42   204 0.82 Methyltransferase small domain
Methyltransf_18      PF12847.2    112 seq623_BIOID51137    -            257   1.3e-11   44.9   0.0   1   1   1.6e-14   1.9e-11   44.3   0.0     3    82    58   140    57   181 0.79 Methyltransferase domain
Methyltransf_31      PF13847.1    152 seq623_BIOID51137    -            257   1.9e-08   33.8   0.0   1   1     2e-11   2.5e-08   33.5   0.0     6   108    59   179    56   217 0.76 Methyltransferase domain
Cons_hypoth95        PF03602.10   183 seq623_BIOID51137    -            257   5.1e-08   32.4   0.0   1   1   5.5e-11   6.9e-08   31.9   0.0    43   131    57   143    47   169 0.83 Conserved hypothetical protein 95
UPF0020              PF01170.13   180 seq623_BIOID51137    -            257   3.3e-06   26.6   0.0   1   1   3.7e-09   4.6e-06   26.2   0.0    61   117    81   138    52   172 0.78 Putative RNA methylase family UPF0020
Methyltransf_3       PF01596.12   205 seq623_BIOID51137    -            257   2.4e-06   26.6   0.0   1   1   2.8e-09   3.5e-06   26.1   0.0    26   112    38   123    25   134 0.87 O-methyltransferase
PrmA                 PF06325.8    295 seq623_BIOID51137    -            257   3.9e-06   26.0   0.1   1   1   4.3e-09   5.4e-06   25.6   0.0   163   232    58   134    50   135 0.79 Ribosomal protein L11 methyltransferase (PrmA)
Methyltransf_25      PF13649.1    101 seq623_BIOID51137    -            257   9.1e-06   25.8   0.0   1   1   1.1e-08   1.3e-05   25.3   0.0     2    74    61   137    60   175 0.78 Methyltransferase domain
PCMT                 PF01135.14   210 seq623_BIOID51137    -            257   4.7e-05   22.8   0.0   1   1   5.4e-08   6.7e-05   22.4   0.0    73   136    56   120    46   134 0.85 Protein-L-isoaspartate(D-aspartate) O-methyltransferase (PCMT)
PRMT5                PF05185.11   448 seq623_BIOID51137    -            257   4.9e-05   22.3   0.1   1   1   5.4e-08   6.7e-05   21.8   0.1   193   264    63   133    57   134 0.90 PRMT5 arginine-N-methyltransferase
YbgT_YccB            PF08173.6     28 seq628_BIOID51137    -             30   3.4e-12   45.8   4.6   1   1   2.6e-16   3.5e-12   45.7   3.2     1    27     1    27     1    28 0.97 Membrane bound YbgT-like protein
ProQ                 PF04352.8    115 seq629_BIOID51137    -            232   7.1e-44  147.9   0.2   1   1   1.2e-47   1.6e-43  146.8   0.1     2   114     6   118     5   121 0.98 ProQ/FINO family
TonB_dep_Rec         PF00593.19   276 seq630_BIOID51137    -            774   5.7e-23   82.1  17.8   1   1   1.3e-26   5.7e-23   82.1  12.4     2   274   526   771   525   773 0.88 TonB dependent receptor
Plug                 PF07715.10   108 seq630_BIOID51137    -            774   1.3e-19   70.4   0.4   1   1   9.4e-23   4.3e-19   68.7   0.3     4   108   132   244   129   244 0.87 TonB-dependent Receptor Plug Domain
STN                  PF07660.9     52 seq630_BIOID51137    -            774   3.4e-10   39.1   0.0   1   1   2.3e-13     1e-09   37.6   0.0     2    52    57   107    56   107 0.95 Secretin and TonB N terminus short domain
Flg_hook             PF02120.11    85 seq632_BIOID51137    -            353   1.4e-18   66.2   4.8   1   1   2.5e-22   3.5e-18   64.9   3.3     3    85   239   321   237   322 0.94 Flagellar hook-length control protein FliK
SBP_bac_5            PF00496.17   374 seq633_BIOID51137    -            535    2e-107  359.1   7.1   1   1  1.8e-111  2.5e-107  358.8   4.9     1   372    73   453    73   455 0.94 Bacterial extracellular solute-binding proteins, family 5 Middle
His_Phos_2           PF00328.17   347 seq634_BIOID51137    -            442   1.3e-40  139.6   0.0   1   1   1.2e-44   1.6e-40  139.4   0.0     1   345    39   383    39   387 0.85 Histidine phosphatase superfamily (branch 2)
CobS                 PF02654.10   235 seq635_BIOID51137    -            247   1.1e-82  277.0  13.6   1   1   8.8e-87   1.2e-82  276.9   9.4     1   235     5   246     5   246 0.99 Cobalamin-5-phosphate synthase
ParBc                PF02195.13    90 seq638_BIOID51137    -            212   2.7e-09   36.8   0.0   1   1   3.3e-13   4.5e-09   36.1   0.0     2    89    54   148    53   149 0.87 ParB-like nuclease domain
PTS_IIB              PF02302.12    90 seq640_BIOID51137    -            118   6.7e-21   74.4   1.3   1   1   5.7e-25   7.8e-21   74.2   0.9     1    89    18   110    18   111 0.91 PTS system, Lactose/Cellobiose specific IIB subunit
Polyketide_cyc       PF03364.15   130 seq643_BIOID51137    -            158   1.1e-31  109.3   0.0   1   1   1.9e-35   1.3e-31  109.1   0.0     1   130    23   148    23   148 0.99 Polyketide cyclase / dehydrase and lipid transport
Polyketide_cyc2      PF10604.4    139 seq643_BIOID51137    -            158   8.5e-11   42.0   0.0   1   1   1.5e-14     1e-10   41.7   0.0     1   128    14   145    14   154 0.74 Polyketide cyclase / dehydrase and lipid transport
Peptidase_S41        PF03572.13   169 seq645_BIOID51137    -            682   3.3e-52  176.1   0.1   1   1   1.2e-55   5.6e-52  175.4   0.1     1   168   356   529   356   530 0.94 Peptidase family S41
DUF3340              PF11818.3    143 seq645_BIOID51137    -            682   1.4e-42  144.9   4.2   1   1   6.9e-46   3.1e-42  143.7   2.9     5   142   536   670   533   671 0.98 C-terminal domain of tail specific protease (DUF3340)
PDZ                  PF00595.19    81 seq645_BIOID51137    -            682   3.8e-15   55.6   0.5   1   1   1.7e-18   7.6e-15   54.7   0.3     5    81   240   320   236   320 0.93 PDZ domain (Also known as DHR or GLGF)
KGG                  PF10685.4     23 seq646_BIOID51137    -             57   2.5e-20   71.7  18.2   1   2   5.5e-14   7.5e-10   38.3   4.3     1    23    10    31    10    31 0.98 Stress-induced bacterial acidophilic repeat motif
KGG                  PF10685.4     23 seq646_BIOID51137    -             57   2.5e-20   71.7  18.2   2   2   2.5e-14   3.4e-10   39.5   2.8     1    23    32    53    32    53 0.99 Stress-induced bacterial acidophilic repeat motif
DBI_PRT              PF02277.12   327 seq649_BIOID51137    -            359  1.2e-119  399.1  10.5   1   1  9.6e-124  1.3e-119  399.0   7.3     2   327     8   347     7   347 0.99 Phosphoribosyltransferase
PTS_EIIC             PF02378.13   321 seq650_BIOID51137    -            440   1.4e-49  168.6  32.9   1   1   9.9e-54   1.4e-49  168.6  22.8     1   321    32   365    32   365 0.85 Phosphotransferase system, EIIC
PerC                 PF06069.6     90 seq652_BIOID51137    -             89   7.3e-37  125.1   0.0   1   1   5.8e-41   7.9e-37  125.0   0.0     6    89     2    87     1    88 0.98 PerC transcriptional activator
Ub-RnfH              PF03658.9     84 seq653_BIOID51137    -             96   1.8e-38  130.1   0.1   1   1   1.5e-42     2e-38  130.0   0.1     1    84     5    88     5    88 0.99 RnfH family Ubiquitin
Radical_SAM          PF04055.16   166 seq654_BIOID51137    -            360   6.9e-27   94.5   0.0   1   1   2.9e-30   9.9e-27   94.0   0.0     2   166    42   204    41   204 0.97 Radical SAM superfamily
Mob_synth_C          PF06463.8    128 seq654_BIOID51137    -            360   5.2e-12   45.4   0.0   1   1   3.1e-15   1.1e-11   44.4   0.0     1    69   209   277   209   280 0.97 Molybdenum Cofactor Synthesis C
Fer4_12              PF13353.1    139 seq654_BIOID51137    -            360   1.8e-07   31.2   0.0   1   1   9.3e-11   3.2e-07   30.4   0.0    15   116    47   148    36   153 0.84 4Fe-4S single cluster domain
Fer4_14              PF13394.1    117 seq654_BIOID51137    -            360   6.4e-07   29.3   0.0   1   1     6e-10   2.1e-06   27.7   0.0     6    90    45   127    38   148 0.70 4Fe-4S single cluster domain
FliL                 PF03748.9     99 seq656_BIOID51137    -            155   2.4e-12   46.5   0.3   1   1   2.3e-16   3.1e-12   46.2   0.2     2    99    54   155    53   155 0.89 Flagellar basal body-associated protein FliL
DUF3491              PF11996.3    936 seq657_BIOID51137    -            321   8.8e-74  248.4   0.5   1   1   7.6e-78     1e-73  248.2   0.3   726   936     3   205     1   205 0.99 Protein of unknown function (DUF3491)
Sigma70_r4           PF04545.11    50 seq664_BIOID51137    -            238   5.2e-14   51.1   0.6   1   1   2.7e-17   1.2e-13   49.9   0.4     1    50   184   233   184   233 0.98 Sigma-70, region 4
Sigma70_r2           PF04542.9     71 seq664_BIOID51137    -            238   1.2e-12   47.1   0.7   1   1   4.1e-16   1.8e-12   46.5   0.1     2    71    26    97    25    97 0.94 Sigma-70 region 2
Sigma70_r4_2         PF08281.7     54 seq664_BIOID51137    -            238   9.1e-08   31.3   1.7   1   1   6.6e-11     3e-07   29.6   1.2     2    41   179   218   178   220 0.95 Sigma-70, region 4
BPD_transp_1         PF00528.17   185 seq667_BIOID51137    -            339     2e-46  157.7  14.5   1   1   1.4e-50     2e-46  157.7  10.0     1   184   114   336   114   337 0.99 Binding-protein-dependent transport system inner membrane component
GTP_EFTU             PF00009.22   188 seq669_BIOID51137    -            607     1e-56  191.2   0.0   1   1   7.2e-60     2e-56  190.3   0.0     2   187     4   195     3   196 0.96 Elongation factor Tu GTP binding domain
EFG_C                PF00679.19    89 seq669_BIOID51137    -            607   1.9e-21   75.6   0.0   1   1   1.6e-24   4.3e-21   74.4   0.0     3    83   397   477   395   483 0.96 Elongation factor G C-terminus
GTP_EFTU_D2          PF03144.20    74 seq669_BIOID51137    -            607   7.4e-10   38.6   3.2   1   1   8.1e-13   2.2e-09   37.1   2.2     1    74   219   289   219   289 0.94 Elongation factor Tu domain 2
MMR_HSR1             PF01926.18   114 seq669_BIOID51137    -            607   1.3e-05   25.0   0.2   1   1   1.5e-08   4.1e-05   23.4   0.0     2   113     8   128     7   129 0.55 50S ribosome-binding GTPase
YkuD                 PF03734.9    146 seq671_BIOID51137    -            315   5.7e-20   71.9   0.1   1   1   6.4e-24   8.8e-20   71.3   0.0     2   146    97   231    96   231 0.81 L,D-transpeptidase catalytic domain
MoCF_biosynth        PF00994.19   144 seq672_BIOID51137    -            170   5.8e-31  106.7   0.0   1   1   5.3e-35   7.2e-31  106.4   0.0     1   143    14   156    12   157 0.92 Probable molybdopterin binding domain
PTS_IIA              PF02255.11    96 seq674_BIOID51137    -            103   4.4e-34  116.1   3.0   1   1   3.6e-38   4.9e-34  115.9   2.1     1    96     5   100     5   100 0.98 PTS system, Lactose/Cellobiose specific IIA subunit
HTH_32               PF13565.1     77 seq677_BIOID51137    -             99   5.4e-11   43.0   1.4   1   1   4.9e-15   6.7e-11   42.7   0.9     4    77    23    94    21    94 0.77 Homeodomain-like domain
MotA_ExbB            PF01618.11   139 seq678_BIOID51137    -            287   6.9e-08   32.0   0.3   1   1     8e-12   1.1e-07   31.4   0.2    26   134   133   238   115   242 0.87 MotA/TolQ/ExbB proton channel family
Peripla_BP_2         PF01497.13   238 seq679_BIOID51137    -            300   1.1e-30  106.4   0.5   1   1   9.8e-35   1.3e-30  106.1   0.3     1   237    40   269    40   270 0.93 Periplasmic binding protein
Transposase_mut      PF00872.13   381 seq680_BIOID51137    -             90   5.2e-14   51.4   0.0   1   1     4e-18   5.4e-14   51.4   0.0     4    90     4    90     1    90 0.78 Transposase, Mutator family
Sigma70_r4_2         PF08281.7     54 seq685_BIOID51137    -            191   1.3e-19   69.2   0.2   1   1   1.1e-22   3.7e-19   67.8   0.2     2    53   129   180   122   181 0.95 Sigma-70, region 4
Sigma70_r2           PF04542.9     71 seq685_BIOID51137    -            191   6.3e-18   64.0   0.2   1   1   3.6e-21   1.2e-17   63.1   0.2     1    71    25    92    25    92 0.96 Sigma-70 region 2
Sigma70_r4           PF04545.11    50 seq685_BIOID51137    -            191     2e-10   39.6   0.0   1   1   1.4e-13   4.9e-10   38.4   0.0     2    47   135   180   134   182 0.95 Sigma-70, region 4
Sigma70_ECF          PF07638.6    185 seq685_BIOID51137    -            191   8.8e-09   35.1   0.1   1   1   8.3e-12   2.9e-08   33.5   0.1     7   181    10   183     3   186 0.71 ECF sigma factor
LamB                 PF02264.10   398 seq687_BIOID51137    -            557  1.7e-108  363.1  22.0   1   1  3.5e-112  2.4e-108  362.6  15.3     1   398   147   557   147   557 0.94 LamB porin
Sugarporin_N         PF11471.3     60 seq687_BIOID51137    -            557   1.7e-22   78.7   3.3   1   1   4.8e-26   3.3e-22   77.7   2.3     1    59     1    60     1    61 0.98 Maltoporin periplasmic N-terminal extension
MoaC                 PF01967.16   136 seq689_BIOID51137    -            161   1.5e-60  202.6   1.3   1   1   1.3e-64   1.7e-60  202.4   0.9     1   136    15   150    15   150 1.00 MoaC family
BPD_transp_1         PF00528.17   185 seq693_BIOID51137    -            300   4.7e-31  107.6  17.3   1   1   1.6e-34   1.1e-30  106.4   8.9     1   184   116   299   116   300 0.98 Binding-protein-dependent transport system inner membrane component
OppC_N               PF12911.2     56 seq693_BIOID51137    -            300   8.2e-17   60.2   0.9   1   1   1.2e-20   8.2e-17   60.2   0.6     2    55    16    69    15    70 0.90 N-terminal TM domain of oligopeptide transport permease C
Peptidase_M48        PF01435.13   226 seq695_BIOID51137    -            293   2.9e-42  144.6   0.8   1   1   5.2e-46   3.5e-42  144.3   0.3     8   226    57   285    48   285 0.87 Peptidase family M48
Peptidase_M56        PF05569.6    299 seq695_BIOID51137    -            293   5.1e-05   22.2   0.0   1   1   1.3e-08   8.6e-05   21.5   0.0   160   220    96   157    13   165 0.74 BlaR1 peptidase M56
Phage_integrase      PF00589.17   173 seq696_BIOID51137    -            198   1.4e-46  158.1   0.6   1   1   1.2e-50   1.6e-46  158.0   0.4     1   172     5   177     5   178 0.98 Phage integrase family
ThiS                 PF02597.15    78 seq701_BIOID51137    -             81     5e-22   77.9   0.0   1   1   4.1e-26   5.6e-22   77.8   0.0     1    78     4    81     4    81 0.99 ThiS family
RseA_N               PF03872.8     87 seq702_BIOID51137    -            216   1.8e-32  111.3   0.6   1   1   2.6e-36   1.8e-32  111.3   0.4     1    87     1    89     1    89 0.98 Anti sigma-E protein RseA, N-terminal domain
RseA_C               PF03873.8     53 seq702_BIOID51137    -            216   3.9e-27   93.7   3.7   1   1   5.7e-31   3.9e-27   93.7   2.6     1    53   131   186   131   186 0.98 Anti sigma-E protein RseA, C-terminal domain
MotB_plug            PF13677.1     58 seq705_BIOID51137    -            307   1.9e-18   65.3   0.1   1   1   6.1e-22   4.2e-18   64.3   0.1     3    55    17    71    15    74 0.88 Membrane MotB of proton-channel complex MotA/MotB
OmpA                 PF00691.15    97 seq705_BIOID51137    -            307   5.1e-15   55.5   0.1   1   1   2.6e-18   1.8e-14   53.7   0.0     1    94   166   260   166   263 0.83 OmpA family
FecCD                PF01032.13   311 seq708_BIOID51137    -            332     3e-85  285.6  30.0   1   1   5.2e-89   3.6e-85  285.4  20.8     2   311    18   330    17   330 0.95 FecCD transport family
ABC-3                PF00950.12   258 seq708_BIOID51137    -            332   4.6e-06   25.9  17.8   1   1   2.7e-09   1.8e-05   24.0  12.0    80   253   149   326    64   330 0.75 ABC 3 transport family
Porin_1              PF00267.16   337 seq709_BIOID51137    -            363  1.3e-138  461.7  29.3   1   1  2.2e-142  1.5e-138  461.6  20.3     1   337    27   363    27   363 0.98 Gram-negative porin
Porin_4              PF13609.1    311 seq709_BIOID51137    -            363   3.2e-20   72.7  37.2   1   1   6.2e-24   4.3e-20   72.3  25.8     6   304    13   334     7   341 0.76 Gram-negative porin
MoaE                 PF02391.12   117 seq710_BIOID51137    -            150   2.5e-40  136.7   0.0   1   1   2.2e-44     3e-40  136.5   0.0     2   116     6   121     5   122 0.97 MoaE protein
LysR_substrate       PF03466.15   209 seq711_BIOID51137    -            305   6.4e-33  113.4   0.3   1   1   1.3e-36   8.7e-33  113.0   0.2     2   206    87   289    86   292 0.95 LysR substrate binding domain
HTH_1                PF00126.22    60 seq711_BIOID51137    -            305   3.8e-22   77.6   0.1   1   1   1.1e-25   7.7e-22   76.6   0.1     1    60     3    62     3    62 0.98 Bacterial regulatory helix-turn-helix protein, lysR family
Phage_ASH            PF10554.4    108 seq714_BIOID51137    -            383     2e-34  118.0   0.1   1   1   6.4e-38   4.4e-34  116.9   0.1     1   108   117   214   117   214 0.98 Ash protein family
Phage_pRha           PF09669.5     92 seq714_BIOID51137    -            383   1.6e-30  105.1   0.0   1   1   4.2e-34   2.9e-30  104.3   0.0     1    92   222   310   222   310 0.97 Phage regulatory protein Rha (Phage_pRha)
Acyl_transf_3        PF01757.17   340 seq716_BIOID51137    -             68   2.4e-08   33.0   0.5   1   1   1.9e-12   2.7e-08   32.9   0.3     2    53     6    63     5    65 0.94 Acyltransferase family
Acyl_transf_3        PF01757.17   340 seq718_BIOID51137    -            343   3.8e-20   71.8  35.4   1   1   3.3e-24   4.5e-20   71.6  24.6    48   337    44   312    10   315 0.88 Acyltransferase family
oligo_HPY            PF08352.7     64 seq719_BIOID51137    -            327   3.6e-19   68.7   0.4   1   1   1.4e-22   6.2e-19   67.9   0.3     1    64   233   297   233   297 0.99 Oligopeptide/dipeptide transporter, C-terminal region
ABC_tran             PF00005.22   118 seq719_BIOID51137    -            327     2e-18   66.7   0.0   1   1   7.6e-22   3.5e-18   65.9   0.0    17   118    67   182    52   182 0.87 ABC transporter
AAA_21               PF13304.1    303 seq719_BIOID51137    -            327   9.2e-10   38.8   0.4   1   1   2.8e-12   1.3e-08   35.1   0.0   231   302   148   217   121   218 0.93 AAA domain
MucB_RseB            PF03888.9    285 seq721_BIOID51137    -            318  1.4e-122  408.0   0.0   1   1  1.2e-126  1.6e-122  407.8   0.0     1   284    31   314    31   315 0.99 MucB/RseB family
Bax1-I               PF01027.15   205 seq722_BIOID51137    -            261   5.2e-59  199.1  36.8   1   1   4.5e-63   6.1e-59  198.9  25.5     2   205    46   257    45   257 0.92 Inhibitor of apoptosis-promoting Bax1
UTRA                 PF07702.8    141 seq723_BIOID51137    -            236   3.7e-20   71.8   0.0   1   1   9.6e-24   6.6e-20   71.0   0.0     1   140    91   230    91   231 0.97 UTRA domain
GntR                 PF00392.16    64 seq723_BIOID51137    -            236   6.4e-20   70.2   0.0   1   1   1.4e-23   9.4e-20   69.7   0.0     2    64     8    70     7    70 0.97 Bacterial regulatory proteins, gntR family
Fimbrial             PF00419.15   145 seq725_BIOID51137    -            182   1.4e-21   77.0  10.3   1   1   1.5e-25     2e-21   76.6   7.2     1   145    33   182    33   182 0.85 Fimbrial protein
IMS                  PF00817.15   148 seq726_BIOID51137    -            351   9.7e-48  161.6   0.0   1   1   3.4e-51   1.6e-47  160.9   0.0     1   148     7   154     7   154 0.98 impB/mucB/samB family
IMS_C                PF11799.3    137 seq726_BIOID51137    -            351   2.1e-09   37.7   0.1   1   1   8.2e-13   3.7e-09   36.9   0.0     3    99   211   309   210   327 0.85 impB/mucB/samB family C-terminal
IMS_HHH              PF11798.3     32 seq726_BIOID51137    -            351   1.3e-08   34.2   0.0   1   1   7.1e-12   3.2e-08   33.0   0.0     1    32   166   197   166   197 0.96 IMS family HHH motif
FecCD                PF01032.13   311 seq727_BIOID51137    -            318   3.7e-94  314.9  27.0   1   1   3.3e-98   4.5e-94  314.6  18.7     2   311    13   316     9   316 0.98 FecCD transport family
Peptidase_M3         PF01432.15   458 seq728_BIOID51137    -            680  6.5e-177  589.0   0.0   1   1  5.9e-181  8.1e-177  588.7   0.0     1   457   222   677   222   678 0.99 Peptidase family M3
Glyco_hydro_1        PF00232.13   455 seq730_BIOID51137    -            479  4.9e-130  433.6   2.4   1   1    4e-134  5.5e-130  433.4   1.7     5   454     4   476     1   477 0.92 Glycosyl hydrolase family 1
LysR_substrate       PF03466.15   209 seq731_BIOID51137    -            198   1.3e-27   96.1   0.4   1   1   4.1e-31   2.8e-27   95.0   0.1     3   109    90   197    88   198 0.98 LysR substrate binding domain
HTH_1                PF00126.22    60 seq731_BIOID51137    -            198   2.5e-12   46.2   0.0   1   1   6.8e-16   4.7e-12   45.3   0.0     1    59     3    63     3    64 0.95 Bacterial regulatory helix-turn-helix protein, lysR family
HTH_19               PF12844.2     64 seq732_BIOID51137    -            134   8.2e-09   35.2   0.0   1   1   2.1e-12   1.4e-08   34.5   0.0     1    61     6    65     6    68 0.96 Helix-turn-helix domain
HTH_31               PF13560.1     64 seq732_BIOID51137    -            134   3.3e-07   30.2   0.1   1   1   9.4e-11   6.5e-07   29.3   0.1     2    52     5    54     4    60 0.94 Helix-turn-helix domain
ApbE                 PF02424.10   252 seq733_BIOID51137    -            351   3.2e-80  268.9   0.0   1   1   3.4e-84   4.6e-80  268.4   0.0     4   252    72   327    69   327 0.97 ApbE family
Fimbrial             PF00419.15   145 seq735_BIOID51137    -            212   1.1e-15   58.0   0.0   1   1   9.9e-20   1.3e-15   57.7   0.0     2   145    66   212    65   212 0.86 Fimbrial protein
GrpE                 PF01025.14   166 seq737_BIOID51137    -            197   1.4e-47  161.2   3.3   1   1   1.2e-51   1.7e-47  160.9   2.3     5   166    35   194     7   194 0.87 GrpE
AP_endonuc_2         PF01261.19   211 seq738_BIOID51137    -            326   3.1e-14   52.6   0.1   1   1   3.4e-18   4.7e-14   52.0   0.1     1   204    41   222    41   229 0.91 Xylose isomerase-like TIM barrel
ABC_tran             PF00005.22   118 seq740_BIOID51137    -            334   5.4e-20   71.8   0.0   1   1   2.1e-23   9.4e-20   71.0   0.0     1   117    62   189    62   190 0.86 ABC transporter
oligo_HPY            PF08352.7     64 seq740_BIOID51137    -            334     5e-20   71.4   0.7   1   1   2.2e-23   9.8e-20   70.5   0.5     1    64   241   306   241   306 0.97 Oligopeptide/dipeptide transporter, C-terminal region
RseC_MucC            PF04246.7    135 seq741_BIOID51137    -            159   2.7e-40  136.9   1.2   1   1   2.4e-44   3.3e-40  136.6   0.8     1   134     8   141     8   142 0.99 Positive regulator of sigma(E), RseC/MucC
TRCF                 PF03461.10   101 seq742_BIOID51137    -           1164   3.3e-29  100.7   0.0   1   1     1e-31   2.8e-28   97.6   0.0     1    97  1021  1117  1021  1121 0.95 TRCF domain
CarD_CdnL_TRCF       PF02559.11    98 seq742_BIOID51137    -           1164   2.6e-28   97.8   0.0   1   1   2.7e-31   7.3e-28   96.3   0.0     1    98   492   589   492   589 0.98 CarD-like/TRCF domain
DEAD                 PF00270.24   173 seq742_BIOID51137    -           1164   3.3e-24   85.1   0.1   1   1   3.3e-27   9.1e-24   83.7   0.0     1   169   618   778   618   782 0.87 DEAD/DEAH box helicase
Helicase_C           PF00271.26    78 seq742_BIOID51137    -           1164     1e-16   60.4   0.9   1   1   2.8e-18   7.7e-15   54.4   0.3     8    77   852   922   848   923 0.96 Helicase conserved C-terminal domain
ResIII               PF04851.10   184 seq742_BIOID51137    -           1164   9.8e-12   44.9   0.0   1   1   7.3e-15     2e-11   43.9   0.0     3   182   616   774   614   776 0.81 Type III restriction enzyme, res subunit
Bax1-I               PF01027.15   205 seq743_BIOID51137    -            237   5.4e-12   45.6  24.8   1   1     5e-16   6.8e-12   45.3  17.2     3   201    19   220    17   225 0.82 Inhibitor of apoptosis-promoting Bax1
HTH_36               PF13730.1     55 seq745_BIOID51137    -            272   7.3e-11   41.9   0.0   1   1   1.8e-14   1.2e-10   41.1   0.0     7    55    19    67    16    67 0.94 Helix-turn-helix domain
ABC_tran             PF00005.22   118 seq747_BIOID51137    -            255   7.7e-21   74.5   0.0   1   1   2.5e-24   1.1e-20   73.9   0.0     1   118    42   167    42   167 0.95 ABC transporter
AAA_29               PF13555.1     62 seq747_BIOID51137    -            255   6.8e-08   31.8   0.1   1   1   3.6e-11   1.6e-07   30.6   0.1    21    54    26    59    17    62 0.86 P-loop containing region of AAA domain
Pili_assembly_N      PF00345.15   122 seq748_BIOID51137    -            241   1.1e-40  138.0   0.1   1   1   2.7e-44   1.9e-40  137.3   0.0     1   121    37   156    37   157 0.91 Gram-negative pili assembly chaperone, N-terminal domain
Pili_assembly_C      PF02753.12    68 seq748_BIOID51137    -            241   9.5e-17   60.4   0.3   1   1   8.1e-20   5.6e-16   58.0   0.1     1    65   176   234   176   237 0.95 Gram-negative pili assembly chaperone, C-terminal domain
Acetyltransf_10      PF13673.1    117 seq749_BIOID51137    -            150   1.4e-20   73.4   0.0   1   1   5.1e-24   1.7e-20   73.1   0.0     1   117    13   124    13   124 0.92 Acetyltransferase (GNAT) domain
Acetyltransf_7       PF13508.1     79 seq749_BIOID51137    -            150     7e-10   38.8   0.0   1   1   4.1e-13   1.4e-09   37.8   0.0     3    78    56   125    54   126 0.90 Acetyltransferase (GNAT) domain
Acetyltransf_9       PF13527.1    128 seq749_BIOID51137    -            150   1.6e-07   31.1   0.0   1   1   8.1e-10   2.8e-06   27.1   0.0     1   128     5   127     5   127 0.93 Acetyltransferase (GNAT) domain
Acetyltransf_1       PF00583.19    83 seq749_BIOID51137    -            150     7e-07   29.0   0.0   1   1   5.2e-10   1.8e-06   27.7   0.0    25    83    75   125    34   125 0.77 Acetyltransferase (GNAT) family
F_bP_aldolase        PF01116.15   287 seq750_BIOID51137    -            284  1.4e-102  342.5   0.0   1   1  1.1e-106  1.5e-102  342.4   0.0     4   286     5   283     2   284 0.99 Fructose-bisphosphate aldolase class-II
IucA_IucC            PF04183.7    252 seq752_BIOID51137    -            574   2.7e-59  200.3   0.5   1   1     6e-63   4.1e-59  199.7   0.3     3   250   134   367   132   369 0.92 IucA / IucC family
FhuF                 PF06276.7    163 seq752_BIOID51137    -            574   2.2e-30  105.6   0.7   1   1   6.8e-34   4.6e-30  104.6   0.5     2   162   398   554   397   555 0.97 Ferric iron reductase FhuF-like transporter
IclR                 PF01614.13   129 seq754_BIOID51137    -            263   1.6e-48  163.5   0.3   1   1   1.4e-50   9.7e-47  157.7   0.0     2   128   129   254   128   255 0.98 Bacterial transcriptional regulator
HTH_IclR             PF09339.5     52 seq754_BIOID51137    -            263   5.5e-14   51.3   0.3   1   1   2.6e-17   1.8e-13   49.7   0.0     1    52    15    65    15    65 0.96 IclR helix-turn-helix domain
GTP_EFTU             PF00009.22   188 seq756_BIOID51137    -            599   7.5e-52  175.3   0.0   1   1   6.2e-55   1.7e-51  174.2   0.0     1   187     2   181     2   182 0.94 Elongation factor Tu GTP binding domain
LepA_C               PF06421.7    108 seq756_BIOID51137    -            599   6.9e-52  173.7   3.3   1   1   4.3e-55   1.2e-51  173.0   2.3     1   107   487   593   487   594 0.99 GTP-binding protein LepA C-terminus
EFG_C                PF00679.19    89 seq756_BIOID51137    -            599   3.3e-19   68.4   0.0   1   1   2.5e-22   6.9e-19   67.3   0.0     2    86   399   483   398   486 0.95 Elongation factor G C-terminus
GTP_EFTU_D2          PF03144.20    74 seq756_BIOID51137    -            599   8.8e-10   38.4   0.3   1   1   7.1e-13   1.9e-09   37.3   0.2     1    74   205   275   205   275 0.86 Elongation factor Tu domain 2
Ras                  PF00071.17   162 seq756_BIOID51137    -            599   8.7e-05   21.8   0.0   1   1   5.7e-08   0.00016   21.0   0.0    30   160    52   180    42   182 0.79 Ras family
MatE                 PF01554.13   162 seq757_BIOID51137    -            546   8.7e-66  220.4  36.2   1   2   4.2e-38   5.7e-34  116.9   6.7     1   160    99   259    99   261 0.97 MatE
MatE                 PF01554.13   162 seq757_BIOID51137    -            546   8.7e-66  220.4  36.2   2   2   3.1e-37   4.2e-33  114.1   9.0     1   162   329   490   329   490 1.00 MatE
DUF2511              PF10709.4     87 seq758_BIOID51137    -            115   3.5e-25   88.0   0.0   1   1   3.1e-29   4.2e-25   87.7   0.0     1    87    27   113    27   113 0.99 Protein of unknown function (DUF2511)
DNA_binding_1        PF01035.15    85 seq759_BIOID51137    -            354   2.8e-32  110.1   2.1   1   1   1.5e-35   4.1e-32  109.6   0.3     1    81   269   349   269   353 0.97 6-O-methylguanine DNA methyltransferase, DNA binding domain
Ada_Zn_binding       PF02805.11    66 seq759_BIOID51137    -            354   5.4e-32  109.0   4.4   1   1   5.1e-35   1.4e-31  107.7   3.1     1    66    10    75    10    75 0.99 Metal binding domain of Ada
Methyltransf_1N      PF02870.10    77 seq759_BIOID51137    -            354   7.1e-22   77.6   0.0   1   1   4.3e-25   1.2e-21   76.9   0.0     2    77   189   266   188   266 0.98 6-O-methylguanine DNA methyltransferase, ribonuclease-like domain
HTH_AraC             PF00165.18    42 seq759_BIOID51137    -            354     1e-17   63.1   0.0   1   2   1.2e-13   3.2e-10   39.3   0.0     7    42    98   133    95   133 0.94 Bacterial regulatory helix-turn-helix proteins, AraC family
HTH_AraC             PF00165.18    42 seq759_BIOID51137    -            354     1e-17   63.1   0.0   2   2   5.8e-08   0.00016   21.2   0.0     1    42   140   182   140   182 0.98 Bacterial regulatory helix-turn-helix proteins, AraC family
HTH_18               PF12833.2     81 seq759_BIOID51137    -            354   1.4e-15   56.9   0.2   1   1   5.3e-19   1.4e-15   56.9   0.1     1    80   105   182   105   183 0.97 Helix-turn-helix domain
Iso_dh               PF00180.15   348 seq760_BIOID51137    -            416  7.1e-116  386.8   0.0   1   1    6e-120  8.2e-116  386.6   0.0     2   348    29   412    28   412 0.98 Isocitrate/isopropylmalate dehydrogenase
PerC                 PF06069.6     90 seq761_BIOID51137    -            162     4e-09   36.2   1.9   1   1   5.5e-13   7.5e-09   35.4   1.3     5    56    98   149    94   154 0.92 PerC transcriptional activator
MFS_1                PF07690.11   354 seq762_BIOID51137    -            421   5.4e-23   81.1  40.2   1   1   5.8e-27   7.9e-23   80.6  23.2    22   351    33   365    25   366 0.79 Major Facilitator Superfamily
UPF0027              PF01139.12   420 seq763_BIOID51137    -            388   6.5e-98  328.3   0.0   1   2   1.1e-28   1.5e-24   86.6   0.0     6    98    23   115    19   124 0.94 Uncharacterized protein family UPF0027
UPF0027              PF01139.12   420 seq763_BIOID51137    -            388   6.5e-98  328.3   0.0   2   2   2.9e-75     4e-71  240.1   0.0   144   419   127   381   113   382 0.90 Uncharacterized protein family UPF0027
Phage_integrase      PF00589.17   173 seq764_BIOID51137    -            333   1.7e-32  112.3   0.0   1   1   3.5e-36   4.8e-32  110.8   0.0     2   171   170   317   169   319 0.95 Phage integrase family
Sdh_cyt              PF01127.17   121 seq766_BIOID51137    -            134   5.2e-30  103.6   5.0   1   1   4.4e-34   6.1e-30  103.4   3.5     2   120    11   128    10   129 0.90 Succinate dehydrogenase/Fumarate reductase transmembrane subunit
Usher                PF00577.15   552 seq767_BIOID51137    -            878  1.1e-222  740.5  25.9   1   1    3e-226  1.3e-222  740.2  17.9     1   552   208   790   208   790 0.99 Type VII secretion system (T7SS), usher protein
PapC_N               PF13954.1    146 seq767_BIOID51137    -            878   4.4e-48  162.4   0.0   1   1   2.4e-51   1.1e-47  161.1   0.0     2   146    48   194    47   194 0.98 PapC N-terminal domain
PapC_C               PF13953.1     68 seq767_BIOID51137    -            878   1.1e-27   95.3   0.1   1   1   1.1e-30   4.8e-27   93.2   0.1     1    67   800   865   800   866 0.97 PapC C-terminal domain
Peripla_BP_4         PF13407.1    258 seq768_BIOID51137    -            296   9.8e-53  179.0  14.5   1   1   3.3e-56   1.1e-52  178.8  10.0     3   257    31   280    29   281 0.92 Periplasmic binding protein domain
Peripla_BP_1         PF00532.16   279 seq768_BIOID51137    -            296   2.5e-13   49.7   2.4   1   1   8.9e-17   3.1e-13   49.4   1.6     3   255    28   273    26   288 0.81 Periplasmic binding proteins and sugar binding domain of LacI family
ABC_sub_bind         PF04392.7    294 seq768_BIOID51137    -            296   1.6e-06   27.1   2.7   1   1   4.8e-10   1.6e-06   27.1   1.9   141   255    37   151    26   163 0.82 ABC transporter substrate binding protein
Dam                  PF05869.6    181 seq770_BIOID51137    -            217   2.6e-65  219.1   0.0   1   1   2.2e-69   2.9e-65  218.9   0.0     2   181    15   207    14   207 0.98 DNA N-6-adenine-methyltransferase (Dam)
SAM_MT               PF04445.8    235 seq771_BIOID51137    -            250  9.8e-115  381.5   0.0   1   1  8.1e-119  1.1e-114  381.3   0.0     3   234    16   247    14   248 0.99 Putative SAM-dependent methyltransferase
Sdh_cyt              PF01127.17   121 seq773_BIOID51137    -            115   8.9e-12   44.7  15.1   1   1   7.9e-16   1.1e-11   44.5  10.5    18   120    11   104     2   113 0.83 Succinate dehydrogenase/Fumarate reductase transmembrane subunit
TetR_C_3             PF08362.6    143 seq778_BIOID51137    -            212   5.4e-59  197.9   0.0   1   1     1e-62   7.1e-59  197.5   0.0     1   143    70   212    70   212 0.99 YcdC-like protein, C-terminal region
TetR_N               PF00440.18    47 seq778_BIOID51137    -            212   1.3e-16   59.8   0.2   1   1   2.9e-20     2e-16   59.2   0.1     1    47    23    69    23    69 0.98 Bacterial regulatory proteins, tetR family
2OG-FeII_Oxy_2       PF13532.1    191 seq779_BIOID51137    -            216   1.5e-58  197.6   0.0   1   1   1.3e-62   1.7e-58  197.5   0.0     2   191    19   210    18   210 0.97 2OG-Fe(II) oxygenase superfamily
FAD_binding_2        PF00890.19   421 seq780_BIOID51137    -            588  2.6e-117  392.1   6.1   1   1    7e-121  3.2e-117  391.8   4.2     1   421     9   405     9   405 0.98 FAD binding domain
Succ_DH_flav_C       PF02910.15   129 seq780_BIOID51137    -            588   2.6e-38  130.6   0.1   1   1   1.1e-41   5.1e-38  129.7   0.1     1   129   460   588   460   588 0.96 Fumarate reductase flavoprotein C-term
MgrB                 PF13998.1     29 seq781_BIOID51137    -             47   4.8e-18   64.4   4.4   1   1   4.4e-22     6e-18   64.1   3.1     1    29    19    47    19    47 0.99 MgrB protein
LexA_DNA_bind        PF01726.11    65 seq782_BIOID51137    -            108   1.6e-19   69.0   0.0   1   1   1.6e-23   2.1e-19   68.7   0.0     1    65     1    65     1    65 0.99 LexA DNA binding domain
YebO                 PF13974.1     80 seq783_BIOID51137    -             95   1.8e-30  104.4   2.2   1   1   1.5e-34   2.1e-30  104.2   1.5     1    80    15    95    15    95 0.93 YebO-like protein
RF-1                 PF00472.15   114 seq787_BIOID51137    -            204     3e-23   81.6   1.3   1   1   3.9e-27   5.3e-23   80.8   0.9     9   103   103   196    97   200 0.86 RF-1 domain
Acetyltransf_8       PF13523.1    152 seq788_BIOID51137    -            315   1.7e-51  173.9   0.6   1   1   1.9e-55   2.6e-51  173.3   0.4     1   152   145   302   145   302 0.93 Acetyltransferase (GNAT) domain
ABC_tran             PF00005.22   118 seq789_BIOID51137    -            232   5.2e-20   71.8   0.0   1   1     2e-23   9.3e-20   71.0   0.0     1   118    45   170    45   170 0.91 ABC transporter
AAA_21               PF13304.1    303 seq789_BIOID51137    -            232   1.6e-11   44.6   0.2   1   1   9.8e-14   4.5e-10   39.8   0.1     4   297    36   199    33   206 0.92 AAA domain
AAA                  PF00004.24   132 seq789_BIOID51137    -            232   1.9e-05   24.7   0.2   1   1   2.7e-08   0.00012   22.1   0.1     3   115    36   204    34   208 0.83 ATPase family associated with various cellular activities (AAA)
MarC                 PF01914.12   203 seq790_BIOID51137    -            221   2.6e-69  232.2  11.2   1   1   2.2e-73     3e-69  232.1   7.8     1   203     5   217     5   217 0.98 MarC family integral membrane protein
RusA                 PF05866.6    116 seq793_BIOID51137    -            129   8.5e-21   74.4   0.0   1   1   7.1e-25   9.7e-21   74.2   0.0     1   115     5   120     5   121 0.92 Endodeoxyribonuclease RusA
Peptidase_S24        PF00717.18    70 seq795_BIOID51137    -            324   8.7e-21   73.2   0.1   1   1   2.5e-24   1.7e-20   72.2   0.1     1    63    86   159    86   170 0.92 Peptidase S24-like
Peptidase_S26        PF10502.4    138 seq795_BIOID51137    -            324   6.3e-09   35.3   0.0   1   1   2.1e-11   1.4e-07   30.9   0.0    96   138   260   302   233   302 0.84 Signal peptidase, peptidase S26
UPF0149              PF03695.8    178 seq796_BIOID51137    -            221   2.3e-36  125.2   6.7   1   1   3.9e-40   2.7e-36  125.0   4.7     1   177    11   185    11   186 0.95 Uncharacterised protein family (UPF0149)
SEC-C                PF02810.10    21 seq796_BIOID51137    -            221   1.2e-10   40.5   9.7   1   1   2.6e-14   1.8e-10   40.0   6.7     1    18   203   220   203   221 0.96 SEC-C motif
ABC_tran             PF00005.22   118 seq799_BIOID51137    -            547   3.1e-13   50.0   0.0   1   1   9.1e-17   6.3e-13   49.0   0.0     1   117   363   477   363   478 0.83 ABC transporter
Ldr_toxin            PF13940.1     35 seq801_BIOID51137    -             35   3.3e-25   87.4   1.7   1   1   2.6e-29   3.5e-25   87.3   1.2     1    35     1    35     1    35 1.00 Toxin Ldr, type I toxin-antitoxin system
SRP54                PF00448.17   196 seq802_BIOID51137    -            453     8e-76  253.7   0.3   1   1   5.5e-79   1.2e-75  253.1   0.2     1   196   100   296   100   296 0.99 SRP54-type protein, GTPase domain
SRP_SPB              PF02978.14   104 seq802_BIOID51137    -            453   8.9e-37  125.4   6.9   1   1   3.9e-40   8.9e-37  125.4   4.8     2   104   329   427   328   427 0.99 Signal peptide binding domain
SRP54_N              PF02881.14    75 seq802_BIOID51137    -            453   2.1e-21   75.6   0.5   1   1   9.2e-25   2.1e-21   75.6   0.3     1    75     5    82     5    82 0.99 SRP54-type protein, helical bundle domain
CbiA                 PF01656.18   195 seq802_BIOID51137    -            453   2.6e-08   33.3   2.4   1   1   3.8e-11   8.7e-08   31.6   1.2     9   164   110   256   102   286 0.68 CobQ/CobB/MinD/ParA nucleotide binding domain
cobW                 PF02492.14   178 seq802_BIOID51137    -            453   6.4e-05   22.3   0.4   1   1   7.5e-08   0.00017   20.9   0.3     2   152   102   251   100   260 0.79 CobW/HypB/UreG, nucleotide-binding domain
KilA-N               PF04383.8    111 seq803_BIOID51137    -            276   8.3e-24   83.2   0.0   1   1   9.5e-28   1.3e-23   82.6   0.0     6   108    19   115    15   118 0.93 KilA-N domain
ABC_tran             PF00005.22   118 seq804_BIOID51137    -            263   3.3e-10   40.2   0.1   1   1   3.8e-14   5.1e-10   39.6   0.1     3   117    63   191    61   192 0.71 ABC transporter
Ldr_toxin            PF13940.1     35 seq807_BIOID51137    -             35   3.3e-25   87.4   1.7   1   1   2.6e-29   3.5e-25   87.3   1.2     1    35     1    35     1    35 1.00 Toxin Ldr, type I toxin-antitoxin system
IucA_IucC            PF04183.7    252 seq808_BIOID51137    -            580   2.3e-77  259.5   0.0   1   1   5.1e-81   3.5e-77  258.9   0.0    10   251   130   374   111   375 0.97 IucA / IucC family
FhuF                 PF06276.7    163 seq808_BIOID51137    -            580   5.5e-32  110.8   0.2   1   1   1.9e-35   1.3e-31  109.6   0.2     2   149   395   546   394   565 0.93 Ferric iron reductase FhuF-like transporter
CSD                  PF00313.17    66 seq809_BIOID51137    -             69     2e-33  113.8   1.9   1   1   1.6e-37   2.2e-33  113.7   1.3     2    65     5    68     4    69 0.98 'Cold-shock' DNA-binding domain
HTH_Tnp_1            PF01527.15    76 seq811_BIOID51137    -            100   6.7e-16   57.9   0.2   1   1   6.1e-20   8.3e-16   57.6   0.1     2    75     3    75     2    76 0.95 Transposase
Ldr_toxin            PF13940.1     35 seq813_BIOID51137    -             91   3.4e-24   84.1   1.7   1   1   4.2e-28   5.8e-24   83.4   1.2     1    35    57    91    57    91 1.00 Toxin Ldr, type I toxin-antitoxin system
DUF968               PF06147.6    200 seq814_BIOID51137    -            331   4.6e-78  261.6   0.0   1   1   4.5e-82   6.2e-78  261.1   0.0     2   200   131   328   130   328 0.99 Protein of unknown function (DUF968)
Methyltransf_31      PF13847.1    152 seq815_BIOID51137    -            269   1.7e-14   53.5   0.0   1   1   1.7e-17   2.3e-14   53.1   0.0     2   126    84   196    83   240 0.83 Methyltransferase domain
Methyltransf_11      PF08241.7     95 seq815_BIOID51137    -            269   3.1e-13   49.9   0.0   1   1   1.4e-15     2e-12   47.3   0.0     1    94    90   175    90   176 0.95 Methyltransferase domain
Methyltransf_25      PF13649.1    101 seq815_BIOID51137    -            269   1.5e-10   41.2   0.0   1   1   2.3e-13   3.1e-10   40.2   0.0     1   100    89   171    89   172 0.87 Methyltransferase domain
Methyltransf_18      PF12847.2    112 seq815_BIOID51137    -            269   1.1e-06   29.1   0.0   1   1   1.8e-09   2.5e-06   27.9   0.0     4   111    88   178    85   179 0.86 Methyltransferase domain
Methyltransf_4       PF02390.12   197 seq815_BIOID51137    -            269   2.4e-06   26.6   0.0   1   1   4.8e-08   6.5e-05   21.9   0.0    11    63    77   129    66   135 0.88 Putative methyltransferase
MTS                  PF05175.9    170 seq815_BIOID51137    -            269   1.4e-05   24.4   0.0   1   1   1.5e-08     2e-05   23.9   0.0    25    78    80   132    71   158 0.79 Methyltransferase small domain
Ribonuclease_3       PF00636.21   114 seq817_BIOID51137    -            226   5.6e-21   75.0   0.0   1   1   2.4e-24   1.6e-20   73.5   0.0     1   113    38   127    38   128 0.90 Ribonuclease III domain
dsrm                 PF00035.20    67 seq817_BIOID51137    -            226   8.7e-15   54.9   0.0   1   1   2.1e-18   1.5e-14   54.2   0.0     1    67   156   223   156   223 0.95 Double-stranded RNA binding motif
Fer2_3               PF13085.1    110 seq818_BIOID51137    -            238   3.8e-31  107.0   0.0   1   1   1.6e-34   5.5e-31  106.5   0.0     2   109     5   111     4   112 0.93 2Fe-2S iron-sulfur cluster binding domain
Fer4_17              PF13534.1     61 seq818_BIOID51137    -            238     2e-10   40.7   0.8   1   1   1.1e-13   3.9e-10   39.8   0.5     1    61   148   221   148   221 0.80 4Fe-4S dicluster domain
Fer4_8               PF13183.1     57 seq818_BIOID51137    -            238   1.3e-09   37.8   1.5   1   1     8e-13   2.7e-09   36.7   1.0     2    56   146   219   145   220 0.71 4Fe-4S dicluster domain
Fer4_18              PF13746.1     69 seq818_BIOID51137    -            238   2.7e-07   30.8   0.9   1   1     1e-09   3.5e-06   27.2   0.1     2    67   155   221   154   223 0.97 4Fe-4S dicluster domain
YkuD                 PF03734.9    146 seq819_BIOID51137    -            319   3.5e-20   72.6   0.0   1   1     9e-24   6.1e-20   71.8   0.0     3   146   102   239   100   239 0.78 L,D-transpeptidase catalytic domain
LysM                 PF01476.15    44 seq819_BIOID51137    -            319   4.1e-07   29.6   0.0   1   1   1.1e-10   7.8e-07   28.7   0.0     2    44    46    90    45    90 0.94 LysM domain
BPD_transp_2         PF02653.11   267 seq821_BIOID51137    -            329   1.7e-46  158.2  41.8   1   1   1.8e-50   2.4e-46  157.7  29.0     1   267    53   318    53   318 0.87 Branched-chain amino acid transport system / permease component
Fimbrial             PF00419.15   145 seq823_BIOID51137    -            176   1.7e-21   76.8   4.1   1   1   1.5e-25     2e-21   76.6   2.8     1   145    27   176    27   176 0.94 Fimbrial protein
rve                  PF00665.21   120 seq824_BIOID51137    -            201   4.2e-11   42.8   0.0   1   1   1.2e-14   8.4e-11   41.9   0.0     2    79   106   181   105   185 0.95 Integrase core domain
HTH_21               PF13276.1     60 seq824_BIOID51137    -            201   1.3e-09   37.8   5.4   1   1   3.3e-13   2.3e-09   37.0   3.8     3    59    27    82    23    83 0.89 HTH-like domain
YbhQ                 PF11076.3    135 seq825_BIOID51137    -            136   4.3e-79  262.5  13.2   1   1   3.7e-83   5.1e-79  262.3   9.1     1   134     1   132     1   134 0.98 Putative inner membrane protein YbhQ
Ldr_toxin            PF13940.1     35 seq830_BIOID51137    -             35   3.3e-25   87.4   1.7   1   1   2.6e-29   3.5e-25   87.3   1.2     1    35     1    35     1    35 1.00 Toxin Ldr, type I toxin-antitoxin system
Ribosomal_S16        PF00886.14    62 seq833_BIOID51137    -             82     6e-26   89.8   0.1   1   1   5.2e-30   7.1e-26   89.5   0.0     1    62     8    68     8    68 0.96 Ribosomal protein S16
MMR_HSR1             PF01926.18   114 seq834_BIOID51137    -            301   8.7e-22   77.1   0.1   1   1   8.9e-25   1.5e-21   76.3   0.1     2   114    11   125    10   125 0.81 50S ribosome-binding GTPase
KH_2                 PF07650.12    78 seq834_BIOID51137    -            301   2.1e-18   65.5   0.7   1   1   3.5e-21     6e-18   64.0   0.5     1    77   209   285   209   286 0.94 KH domain
FeoB_N               PF02421.13   189 seq834_BIOID51137    -            301   6.7e-14   51.4   0.1   1   1   5.9e-17     1e-13   50.8   0.0     3   164    11   177    10   203 0.82 Ferrous iron transport protein B
GTP_EFTU             PF00009.22   188 seq834_BIOID51137    -            301   2.9e-10   39.7   0.7   1   1   8.2e-12   1.4e-08   34.2   0.5     6   187    11   174     9   175 0.68 Elongation factor Tu GTP binding domain
Dynamin_N            PF00350.18   168 seq834_BIOID51137    -            301   4.4e-08   33.0   0.2   1   1   2.8e-08   4.8e-05   23.0   0.1     1    35    11    45    11    57 0.84 Dynamin family
AIG1                 PF04548.11   212 seq834_BIOID51137    -            301   5.1e-07   28.9   0.0   1   1   5.3e-10     9e-07   28.0   0.0     3   108    11   113    10   117 0.74 AIG1 family
PduV-EutP            PF10662.4    143 seq834_BIOID51137    -            301     1e-06   28.1   0.3   1   1   7.9e-09   1.3e-05   24.5   0.2     4   141    11   169     9   171 0.72 Ethanolamine utilisation - propanediol utilisation
Miro                 PF08477.8    119 seq834_BIOID51137    -            301   1.8e-05   25.0   0.0   1   1   2.9e-08   4.9e-05   23.6   0.0     2   119    11   127    11   127 0.64 Miro-like protein
Fimbrial             PF00419.15   145 seq835_BIOID51137    -            169   1.7e-09   37.9   8.2   1   1   1.6e-13   2.1e-09   37.6   5.7     1   144    30   168    30   169 0.76 Fimbrial protein
rve_3                PF13683.1     67 seq836_BIOID51137    -             74   6.8e-17   60.6   0.4   1   1   1.3e-20   8.7e-17   60.2   0.3     7    67     1    62     1    62 0.98 Integrase core domain
rve_2                PF13333.1     52 seq836_BIOID51137    -             74   8.2e-14   51.3   0.7   1   1   1.6e-17   1.1e-13   50.9   0.5     1    51    14    69    14    69 0.93 Integrase core domain
Mqo                  PF06039.10   489 seq837_BIOID51137    -            548  3.9e-251  833.2   0.0   1   1  9.9e-255  4.5e-251  833.0   0.0     2   489    29   518    28   518 0.99 Malate:quinone oxidoreductase (Mqo)
DAO                  PF01266.19   358 seq837_BIOID51137    -            548   1.8e-11   43.4   0.1   1   1   5.5e-15   2.5e-11   42.9   0.0     1   317    33   423    33   463 0.75 FAD dependent oxidoreductase
DUF2492              PF10678.4     78 seq839_BIOID51137    -             79   1.7e-35  120.8   0.1   1   1   1.4e-39   1.9e-35  120.6   0.1     1    78     1    78     1    78 0.99 Protein of unknown function (DUF2492)
RimM                 PF01782.13    84 seq840_BIOID51137    -            183   8.8e-28   95.9   0.0   1   1     2e-31   1.3e-27   95.3   0.0     2    84    17    98    16    98 0.98 RimM N-terminal domain
PRC                  PF05239.11    79 seq840_BIOID51137    -            183   8.9e-10   38.1   0.7   1   1   2.1e-13   1.4e-09   37.5   0.5     2    73   105   178   104   182 0.89 PRC-barrel domain
Antiterm             PF03589.8     95 seq841_BIOID51137    -            166   2.7e-21   75.3   0.0   1   1     5e-24   6.8e-20   70.8   0.0     1    95    14   107    14   107 0.98 Antitermination protein
Pribosyltran         PF00156.22   125 seq843_BIOID51137    -            152   2.2e-11   43.4   0.0   1   1   2.3e-15   3.2e-11   42.9   0.0     2   112     4   105     3   112 0.87 Phosphoribosyl transferase domain
Transket_pyr         PF02779.19   178 seq844_BIOID51137    -            933   5.3e-67  224.6   0.0   1   1   1.3e-70     9e-67  223.8   0.0     3   178   591   785   589   785 0.99 Transketolase, pyrimidine binding domain
E1_dh                PF00676.15   300 seq844_BIOID51137    -            933   1.7e-46  158.1   0.0   1   1   5.4e-50   3.7e-46  157.1   0.0    15   282   219   511   207   516 0.84 Dehydrogenase E1 component
PfkB                 PF00294.19   301 seq846_BIOID51137    -            320     4e-43  147.5   0.0   1   1   3.3e-47   4.5e-43  147.3   0.0    36   296    35   296     1   300 0.90 pfkB family carbohydrate kinase
FimH_man-bind        PF09160.5    147 seq850_BIOID51137    -            303   4.3e-55  185.4   0.2   1   1   1.2e-58   8.3e-55  184.5   0.1     1   147    27   171    27   171 0.99 FimH, mannose binding
Fimbrial             PF00419.15   145 seq850_BIOID51137    -            303   4.6e-09   36.5   7.6   1   1   6.7e-13   4.6e-09   36.5   5.3     7   145   176   303   170   303 0.83 Fimbrial protein
UspB                 PF10625.4    107 seq852_BIOID51137    -            111   2.6e-52  174.9   0.8   1   1   2.2e-56     3e-52  174.7   0.6     1   107     1   107     1   107 0.99 Universal stress protein B (UspB)
K_oxygenase          PF13434.1    341 seq854_BIOID51137    -            445  1.9e-115  385.3   0.0   1   1    5e-119  2.3e-115  385.0   0.0     2   340     4   333     3   334 0.96 L-lysine 6-monooxygenase (NADPH-requiring)
Pyr_redox_3          PF13738.1    203 seq854_BIOID51137    -            445   1.4e-15   57.7   0.0   1   1   1.2e-15   5.5e-12   46.0   0.0    78   200    93   218    60   221 0.84 Pyridine nucleotide-disulphide oxidoreductase
TetR_N               PF00440.18    47 seq855_BIOID51137    -            236   1.8e-14   53.0   0.2   1   1     3e-18   4.1e-14   51.8   0.2     2    47    51    96    50    96 0.97 Bacterial regulatory proteins, tetR family
DUF1100              PF06500.6    411 seq856_BIOID51137    -            414  1.2e-221  735.4   0.0   1   1  2.8e-225  1.3e-221  735.2   0.0     1   411     1   414     1   414 0.99 Alpha/beta hydrolase of unknown function (DUF1100)
Abhydrolase_5        PF12695.2    142 seq856_BIOID51137    -            414   2.3e-08   33.7   0.0   1   1   9.2e-12   4.2e-08   32.9   0.0     1   121   196   375   196   392 0.75 Alpha/beta hydrolase family
Abhydrolase_6        PF12697.2    228 seq856_BIOID51137    -            414   2.1e-06   27.6   0.5   1   1   9.1e-10   4.2e-06   26.7   0.1    12   107   208   326   197   390 0.70 Alpha/beta hydrolase family
tRNA_m1G_MT          PF01746.16   186 seq857_BIOID51137    -            255   4.9e-60  202.2   0.0   1   1   4.3e-64   5.8e-60  201.9   0.0     2   186    23   221    22   221 0.98 tRNA (Guanine-1)-methyltransferase
RecO_N               PF11967.3     80 seq859_BIOID51137    -            242   4.6e-24   83.9   0.0   1   1   1.1e-27   7.7e-24   83.2   0.0     5    78     4    76     1    78 0.95 Recombination protein O N terminal
RecO_C               PF02565.10   118 seq859_BIOID51137    -            242   8.8e-21   73.8   0.0   1   1   1.7e-24   1.2e-20   73.4   0.0     3   118    82   226    80   226 0.91 Recombination protein O C terminal
CSD                  PF00313.17    66 seq860_BIOID51137    -             70   2.6e-33  113.5   0.3   1   1   4.1e-37   2.8e-33  113.3   0.2     1    65     5    69     5    70 0.98 'Cold-shock' DNA-binding domain
OB_RNB               PF08206.6     58 seq860_BIOID51137    -             70   1.5e-05   24.2   0.3   1   1   3.5e-09   2.4e-05   23.6   0.2     7    28    15    36    11    40 0.87 Ribonuclease B OB domain
GnsAB                PF08178.6     54 seq870_BIOID51137    -             57   6.1e-33  112.1   4.2   1   1     5e-37   6.8e-33  111.9   2.9     1    54     1    54     1    54 1.00 GnsA/GnsB family
PdxJ                 PF03740.8    239 seq872_BIOID51137    -            247  7.4e-106  352.5   4.5   1   1  6.3e-110  8.6e-106  352.3   3.1     2   237     9   242     8   244 0.99 Pyridoxal phosphate biosynthesis protein PdxJ
Ribosomal_L19        PF01245.15   113 seq873_BIOID51137    -            115   8.8e-51  170.3   2.5   1   1   7.2e-55   9.8e-51  170.1   1.8     2   112     3   113     2   114 0.99 Ribosomal protein L19
TonB_dep_Rec         PF00593.19   276 seq875_BIOID51137    -            732   1.1e-22   81.1  16.8   1   1   1.6e-26   1.1e-22   81.1  11.6     3   275   476   730   474   730 0.87 TonB dependent receptor
Plug                 PF07715.10   108 seq875_BIOID51137    -            732   1.3e-18   67.1   0.9   1   1   4.7e-22   3.2e-18   65.8   0.4     3   107    44   145    42   146 0.95 TonB-dependent Receptor Plug Domain
YmgB                 PF10798.3     61 seq876_BIOID51137    -             78   3.6e-05   23.3   0.0   1   1     4e-09   5.4e-05   22.7   0.0     4    35    27    58    25    63 0.93 Biofilm development protein YmgB/AriR
DUF2766              PF10964.3     79 seq877_BIOID51137    -             83   4.8e-50  167.2   3.3   1   1   3.9e-54   5.3e-50  167.0   2.3     1    79     1    79     1    79 0.99 Protein of unknown function (DUF2766)
Aldedh               PF00171.17   462 seq878_BIOID51137    -            470  3.4e-141  470.6   2.1   1   1    3e-145    4e-141  470.3   1.5    10   462    18   465    11   465 0.97 Aldehyde dehydrogenase family
Crl                  PF07417.7    127 seq879_BIOID51137    -            133     1e-54  183.5   0.1   1   1   8.7e-59   1.2e-54  183.3   0.1     2   122     3   123     2   131 0.96 Transcriptional regulator Crl
UxuA                 PF03786.8    351 seq882_BIOID51137    -            394  4.2e-163  541.7   0.2   1   1    7e-167  4.8e-163  541.6   0.1     1   350     1   388     1   389 0.99 D-mannonate dehydratase (UxuA)
AP_endonuc_2         PF01261.19   211 seq882_BIOID51137    -            394     1e-08   34.6   0.0   1   1   8.1e-12   5.6e-08   32.2   0.0     3   189    18   299    16   320 0.82 Xylose isomerase-like TIM barrel
MtlR                 PF05068.7    170 seq883_BIOID51137    -            279   2.4e-07   30.2   0.8   1   1     4e-11   5.5e-07   29.0   0.0    45   120    47   119    11   156 0.85 Mannitol repressor
ACPS                 PF01648.15   113 seq884_BIOID51137    -            126   9.5e-22   76.9   0.1   1   1   7.7e-26   1.1e-21   76.7   0.0     1   113     5   122     5   122 0.96 4'-phosphopantetheinyl transferase superfamily
YmgB                 PF10798.3     61 seq887_BIOID51137    -             88   5.3e-29   99.7   2.6   1   1   3.8e-33   5.3e-29   99.7   1.8     1    61    28    88    28    88 0.98 Biofilm development protein YmgB/AriR
SSF                  PF00474.12   406 seq888_BIOID51137    -            502  3.8e-148  493.3  30.0   1   1  4.3e-152  5.9e-148  492.7  20.8     1   406    35   437    35   437 0.99 Sodium:solute symporter family
Fer4_7               PF12838.2     52 seq893_BIOID51137    -            164   6.7e-15   55.1  26.9   1   2     8e-11   1.1e-07   32.0   7.4     1    50    36    81    36    83 0.94 4Fe-4S dicluster domain
Fer4_7               PF12838.2     52 seq893_BIOID51137    -            164   6.7e-15   55.1  26.9   2   2     6e-10   8.2e-07   29.1   5.7     3    52   108   155   101   155 0.91 4Fe-4S dicluster domain
Fer4_9               PF13187.1     55 seq893_BIOID51137    -            164   1.6e-14   53.7  24.7   1   2     2e-09   2.7e-06   27.4   7.6     2    52    37    81    36    83 0.92 4Fe-4S dicluster domain
Fer4_9               PF13187.1     55 seq893_BIOID51137    -            164   1.6e-14   53.7  24.7   2   2   5.8e-11     8e-08   32.3   4.0     4    55   109   156   108   156 0.86 4Fe-4S dicluster domain
Fer4                 PF00037.22    24 seq893_BIOID51137    -            164   3.4e-14   51.6  25.1   1   1     3e-10   4.1e-07   29.2   1.0     3    24   136   157   134   157 0.90 4Fe-4S binding domain
Fer4_10              PF13237.1     52 seq893_BIOID51137    -            164   9.7e-10   37.9  27.5   1   1   4.3e-09   5.9e-06   25.8   6.3     8    52    36    80    32    80 0.81 4Fe-4S dicluster domain
Fer4_4               PF12800.2     17 seq893_BIOID51137    -            164   7.4e-09   35.1  30.9   1   3   2.1e-05     0.028   14.6   0.9     4    15    37    48    31    54 0.91 4Fe-4S binding domain
Fer4_4               PF12800.2     17 seq893_BIOID51137    -            164   7.4e-09   35.1  30.9   2   3   0.00018      0.25   11.6   1.0     4    15   102   118   100   127 0.75 4Fe-4S binding domain
Fer4_4               PF12800.2     17 seq893_BIOID51137    -            164   7.4e-09   35.1  30.9   3   3   1.4e-06    0.0019   18.2   2.7     1    16   138   153   138   155 0.91 4Fe-4S binding domain
Fer4_6               PF12837.2     24 seq893_BIOID51137    -            164   7.6e-09   34.9  30.8   1   1   1.3e-08   1.8e-05   24.2   1.2     5    24   137   156   134   156 0.90 4Fe-4S binding domain
Glyco_transf_9       PF01075.12   247 seq894_BIOID51137    -            350   1.2e-07   31.0   0.0   1   1     2e-11   2.8e-07   29.9   0.0   127   220   228   318   167   342 0.75 Glycosyltransferase family 9 (heptosyltransferase)
HI0933_like          PF03486.9    409 seq895_BIOID51137    -            400  3.9e-156  519.5   0.0   1   1  2.3e-159  4.4e-156  519.3   0.0     2   408     5   392     4   393 0.98 HI0933-like protein
Pyr_redox_3          PF13738.1    203 seq895_BIOID51137    -            400     2e-11   44.2   0.0   1   1   2.5e-14   4.8e-11   42.9   0.0     1   141     7   166     7   189 0.71 Pyridine nucleotide-disulphide oxidoreductase
FAD_binding_2        PF00890.19   421 seq895_BIOID51137    -            400     1e-10   40.9   2.5   1   1   6.2e-10   1.2e-06   27.5   0.2     1    45     5    49     5    56 0.94 FAD binding domain
Pyr_redox_2          PF07992.9    200 seq895_BIOID51137    -            400   1.3e-09   38.1   0.0   1   1   4.7e-12   9.1e-09   35.3   0.0     1   197     5   370     5   373 0.72 Pyridine nucleotide-disulphide oxidoreductase
NAD_binding_8        PF13450.1     68 seq895_BIOID51137    -            400   2.2e-05   24.2   1.1   1   1   2.5e-08   4.8e-05   23.1   0.8     1    32     8    39     8    50 0.95 NAD(P)-binding Rossmann-like domain
2-oxoacid_dh         PF00198.18   231 seq898_BIOID51137    -            405   7.8e-82  273.8   0.0   1   1   2.2e-85     1e-81  273.5   0.0     3   231   175   403   173   403 0.98 2-oxoacid dehydrogenases acyltransferase (catalytic domain)
Biotin_lipoyl        PF00364.17    74 seq898_BIOID51137    -            405   6.9e-18   63.9   0.3   1   1   3.6e-21   1.6e-17   62.7   0.2     2    73     5    76     4    77 0.96 Biotin-requiring enzyme
E3_binding           PF02817.12    39 seq898_BIOID51137    -            405     4e-15   55.0   2.3   1   1     1e-18   4.6e-15   54.8   0.1     5    39   114   148   111   148 0.96 e3 binding domain
NapD                 PF03927.8     79 seq900_BIOID51137    -             87   7.2e-28   96.1   1.6   1   1   5.8e-32     8e-28   95.9   1.1     2    79     4    82     3    82 0.97 NapD protein
EAL                  PF00563.15   236 seq901_BIOID51137    -            521   6.6e-63  212.2   0.0   1   1   1.7e-66   1.2e-62  211.4   0.0     2   236   265   500   264   500 0.96 EAL domain
CSS-motif            PF12792.2    208 seq901_BIOID51137    -            521   7.9e-30  103.6   0.0   1   1   1.6e-33   1.1e-29  103.1   0.0     3   207    44   238    42   239 0.90 CSS motif domain associated with EAL
Mannitol_dh_C        PF08125.8    245 seq902_BIOID51137    -            486   1.8e-96  321.9   0.0   1   1  3.5e-100   2.4e-96  321.5   0.0     1   245   216   463   216   463 0.99 Mannitol dehydrogenase C-terminal domain
Mannitol_dh          PF01232.18   151 seq902_BIOID51137    -            486   2.9e-54  182.9   0.0   1   1   7.2e-58   4.9e-54  182.2   0.0     2   151    24   188    23   188 0.99 Mannitol dehydrogenase Rossmann domain
Molybdopterin        PF00384.17   432 seq903_BIOID51137    -            828   5.9e-92  308.5   0.1   1   1   1.6e-95   7.1e-92  308.2   0.1     1   431    96   567    96   568 0.95 Molybdopterin oxidoreductase
Molydop_binding      PF01568.16   109 seq903_BIOID51137    -            828   4.6e-24   84.2   0.0   1   1   2.1e-27   9.6e-24   83.1   0.0     1   109   714   822   714   822 0.94 Molydopterin dinucleotide binding domain
Molybdop_Fe4S4       PF04879.11    55 seq903_BIOID51137    -            828   1.7e-17   62.8   2.0   1   1   8.4e-21   3.8e-17   61.7   0.8     2    54    40    92    39    93 0.96 Molybdopterin oxidoreductase Fe4S4 domain
Peripla_BP_1         PF00532.16   279 seq904_BIOID51137    -            346     2e-96  322.3   0.0   1   1  3.5e-100   2.4e-96  322.1   0.0     2   278    43   336    42   337 0.99 Periplasmic binding proteins and sugar binding domain of LacI family
Peripla_BP_4         PF13407.1    258 seq904_BIOID51137    -            346   6.8e-22   77.9   1.7   1   1   1.3e-25   8.7e-22   77.5   1.2     2   253    46   310    45   314 0.86 Periplasmic binding protein domain
Glutaminase          PF04960.10   286 seq906_BIOID51137    -            308    7e-127  422.1   0.1   1   1  5.8e-131    8e-127  422.0   0.0     1   286    24   308    24   308 1.00 Glutaminase
DUF2629              PF10945.3     44 seq907_BIOID51137    -             62   3.3e-27   93.4   1.3   1   1     3e-31   4.2e-27   93.1   0.9     2    44    18    60    17    60 0.98 Protein of unknown function (DUF2629)
AA_kinase            PF00696.23   241 seq908_BIOID51137    -            396   4.4e-43  147.4   2.1   1   1   8.2e-47   5.6e-43  147.1   1.5     2   240    35   263    34   264 0.93 Amino acid kinase family
PUA                  PF01472.15    74 seq908_BIOID51137    -            396     1e-22   79.4   0.1   1   1   4.6e-26   3.1e-22   77.9   0.1     1    74   305   379   305   379 0.98 PUA domain
YhjQ                 PF06564.7    244 seq910_BIOID51137    -            250  1.1e-126  421.0   4.8   1   1  3.9e-130  1.3e-126  420.7   3.4     1   241     1   241     1   244 0.99 YhjQ protein
AAA_31               PF13614.1    157 seq910_BIOID51137    -            250     4e-08   33.2   0.0   1   1   5.5e-11   1.9e-07   31.0   0.0     2   149     3   148     2   152 0.74 AAA domain
CbiA                 PF01656.18   195 seq910_BIOID51137    -            250   1.9e-07   30.5   0.0   1   1   7.2e-11   2.5e-07   30.2   0.0     5   161     8   176     4   207 0.66 CobQ/CobB/MinD/ParA nucleotide binding domain
ArsA_ATPase          PF02374.10   305 seq910_BIOID51137    -            250   6.3e-06   25.3   0.0   1   1   3.3e-09   1.1e-05   24.5   0.0     9    54    10    55     2    61 0.93 Anion-transporting ATPase
ATP-grasp_2          PF08442.5    202 seq916_BIOID51137    -            388   1.4e-82  275.8   0.0   1   1   5.7e-86   1.9e-82  275.4   0.0     1   202     2   203     2   203 1.00 ATP-grasp domain
Ligase_CoA           PF00549.14   153 seq916_BIOID51137    -            388     1e-24   86.7   3.4   1   1   5.1e-28   1.8e-24   86.0   2.4     1   153   262   382   262   382 0.98 CoA-ligase
ATP-grasp_5          PF13549.1    222 seq916_BIOID51137    -            388   1.5e-13   50.3   0.1   1   1   1.2e-16     4e-13   48.9   0.1    10   219     3   215     1   217 0.83 ATP-grasp domain
ATP-grasp_4          PF13535.1    184 seq916_BIOID51137    -            388   7.1e-08   32.2   0.1   1   1   5.1e-11   1.7e-07   31.0   0.0     7   110     7   126     4   200 0.77 ATP-grasp domain
DUF4186              PF13811.1    112 seq918_BIOID51137    -            119   2.1e-55  185.1   0.0   1   1   1.7e-59   2.4e-55  184.9   0.0     3   110     5   112     3   114 0.98 Domain of unknown function (DUF4186)
ABC_tran             PF00005.22   118 seq921_BIOID51137    -            519   8.8e-36  122.7   0.0   1   2   3.1e-24   8.5e-21   74.4   0.0     1   118    62   187    62   187 0.93 ABC transporter
ABC_tran             PF00005.22   118 seq921_BIOID51137    -            519   8.8e-36  122.7   0.0   2   2   1.5e-15   4.1e-12   46.3   0.0     1   117   311   442   311   443 0.89 ABC transporter
Glyco_tranf_2_3      PF13641.1    230 seq922_BIOID51137    -            872   1.7e-32  113.0   0.0   1   1   1.3e-35   2.5e-32  112.4   0.0     1   230   273   500   273   500 0.87 Glycosyltransferase like family 2
Glycos_transf_2      PF00535.21   169 seq922_BIOID51137    -            872   3.9e-30  104.6   0.0   1   1   3.2e-33   6.2e-30  103.9   0.0     1   169   276   447   276   447 0.98 Glycosyl transferase family 2
Glyco_trans_2_3      PF13632.1    192 seq922_BIOID51137    -            872   4.7e-19   68.7   1.1   1   1   2.4e-22   4.7e-19   68.7   0.7     2   187   356   555   355   570 0.70 Glycosyl transferase family group 2
Cellulose_synt       PF03552.9    722 seq922_BIOID51137    -            872   1.1e-16   60.3   6.6   1   1   3.3e-16   6.5e-13   47.7   1.8   414   651   445   662   434   684 0.76 Cellulose synthase
PilZ                 PF07238.9    102 seq922_BIOID51137    -            872   4.9e-15   55.2   0.1   1   1   4.6e-18     9e-15   54.4   0.0     1   101   694   790   694   791 0.95 PilZ domain
Glyco_transf_21      PF13506.1    174 seq922_BIOID51137    -            872   1.2e-13   50.6   0.0   1   1   1.1e-16   2.1e-13   49.8   0.0    12   174   334   499   325   499 0.87 Glycosyl transferase family 21
Glyco_tranf_2_2      PF10111.4    281 seq922_BIOID51137    -            872   2.5e-06   26.6   0.0   1   1   1.9e-09   3.7e-06   26.1   0.0    32   185   303   448   277   474 0.84 Glycosyltransferase like family 2
HTH_Tnp_1            PF01527.15    76 seq923_BIOID51137    -            141   3.7e-18   65.1   0.5   1   1   1.3e-21     6e-18   64.4   0.1     3    49    10    61     8    94 0.77 Transposase
HTH_28               PF13518.1     52 seq923_BIOID51137    -            141   2.5e-05   24.0   0.1   1   1     1e-08   4.6e-05   23.1   0.0     1    41    18    59    18    64 0.94 Helix-turn-helix domain
FTR1                 PF03239.9    306 seq925_BIOID51137    -            279   1.8e-76  256.8  18.6   1   1   1.5e-80     2e-76  256.7  12.9     1   304     4   277     4   279 0.98 Iron permease FTR1 family
TerC                 PF03741.11   184 seq927_BIOID51137    -            518     1e-46  158.5  12.7   1   1   3.3e-50   1.5e-46  158.0   8.8     1   183    14   203    14   204 0.95 Integral membrane protein TerC family
CorC_HlyC            PF03471.12    81 seq927_BIOID51137    -            518   1.7e-18   66.0   0.4   1   1     1e-21   4.6e-18   64.6   0.3     4    80   434   510   431   511 0.92 Transporter associated domain
CBS                  PF00571.23    57 seq927_BIOID51137    -            518   2.2e-09   36.6   0.2   1   1   1.9e-08   8.8e-05   21.9   0.0     2    56   301   358   300   359 0.93 CBS domain
HAD                  PF12710.2    191 seq928_BIOID51137    -            211     4e-09   36.8   0.0   1   1   4.1e-13   5.6e-09   36.3   0.0     1   186     9   188     9   193 0.61 haloacid dehalogenase-like hydrolase
DAHP_synth_1         PF00793.15   272 seq930_BIOID51137    -            379  2.7e-102  340.9   0.0   1   1  2.5e-106  3.4e-102  340.6   0.0     8   271    62   363    42   364 0.96 DAHP synthetase I family
ADH_N                PF08240.7    109 seq931_BIOID51137    -            353   1.7e-27   95.2   1.0   1   1     1e-30   2.9e-27   94.4   0.7     1   109    42   152    42   152 0.96 Alcohol dehydrogenase GroES-like domain
ADH_zinc_N           PF00107.21   130 seq931_BIOID51137    -            353   3.2e-21   75.1   0.0   1   1   1.8e-24   4.9e-21   74.5   0.0     1   129   193   315   193   316 0.98 Zinc-binding dehydrogenase
ADH_zinc_N_2         PF13602.1    127 seq931_BIOID51137    -            353     5e-07   30.5   0.0   1   1   3.1e-10   8.4e-07   29.8   0.0     2   127   226   349   225   349 0.73 Zinc-binding dehydrogenase
AlaDh_PNT_C          PF01262.16   168 seq931_BIOID51137    -            353   5.4e-05   22.7   0.0   1   1   3.5e-08   9.6e-05   21.8   0.0    21    74   184   237   175   253 0.89 Alanine dehydrogenase/PNT, C-terminal domain
GGDEF                PF00990.16   161 seq932_BIOID51137    -            472   3.3e-40  137.1   0.0   1   1   3.3e-44   4.5e-40  136.7   0.0     1   161   303   461   303   461 0.91 GGDEF domain
Aldedh               PF00171.17   462 seq933_BIOID51137    -            417   6.8e-21   74.0   3.4   1   1   1.3e-20   1.7e-16   59.4   1.0    37   298     8   282     2   304 0.82 Aldehyde dehydrogenase family
GntR                 PF00392.16    64 seq937_BIOID51137    -            257   1.8e-23   81.5   1.4   1   1     7e-27   3.2e-23   80.8   0.2     1    64    10    73    10    73 0.99 Bacterial regulatory proteins, gntR family
FCD                  PF07729.7    125 seq937_BIOID51137    -            257   3.9e-21   75.5   7.6   1   1   1.3e-24   5.8e-21   74.9   5.3     1   125    97   226    97   226 0.92 FCD domain
Rrf2                 PF02082.15    83 seq937_BIOID51137    -            257   5.4e-05   23.1   0.1   1   1   2.9e-08   0.00013   21.8   0.0    28    69    36    76    23    82 0.88 Transcriptional regulator
OEP                  PF02321.13   188 seq939_BIOID51137    -            457     4e-51  173.1  39.0   1   2   1.1e-26   1.4e-22   80.0  12.2     3   188    65   247    63   247 0.97 Outer membrane efflux protein
OEP                  PF02321.13   188 seq939_BIOID51137    -            457     4e-51  173.1  39.0   2   2   1.3e-32   1.7e-28   99.3   9.3     7   188   275   455   270   455 0.94 Outer membrane efflux protein
dCMP_cyt_deam_1      PF00383.17   102 seq943_BIOID51137    -            178   1.7e-27   94.9   0.0   1   1   1.8e-31   2.4e-27   94.4   0.0     3   101    18   116    16   117 0.96 Cytidine and deoxycytidylate deaminase zinc-binding region
Peptidase_M75        PF09375.5    285 seq945_BIOID51137    -            375   3.3e-52  177.4   5.4   1   1   6.5e-56   4.5e-52  177.0   3.7     1   285   135   368   135   368 0.96 Imelysin
Cupredoxin_1         PF13473.1    104 seq945_BIOID51137    -            375   4.7e-25   87.3   0.1   1   1   1.1e-28   7.8e-25   86.6   0.1     4   104    13   115    10   115 0.95 Cupredoxin-like domain
CoA_binding          PF02629.14    96 seq946_BIOID51137    -            289   1.7e-30  105.2   0.7   1   1   4.9e-34   1.7e-30  105.2   0.5     1    96     6    99     6    99 0.99 CoA binding domain
Ligase_CoA           PF00549.14   153 seq946_BIOID51137    -            289   2.4e-20   72.5   0.6   1   1   1.2e-23     4e-20   71.8   0.4     1   152   151   271   151   272 0.96 CoA-ligase
Succ_CoA_lig         PF13607.1    138 seq946_BIOID51137    -            289   8.7e-12   44.7   0.0   1   1   4.4e-15   1.5e-11   43.9   0.0     1   138   145   284   145   287 0.83 Succinyl-CoA ligase like flavodoxin domain
DEAD                 PF00270.24   173 seq948_BIOID51137    -            454   2.3e-49  167.0   0.1   1   1   5.9e-52   2.7e-48  163.5   0.0     1   172    25   196    25   197 0.94 DEAD/DEAH box helicase
Helicase_C           PF00271.26    78 seq948_BIOID51137    -            454   8.2e-26   89.5   0.0   1   1   4.8e-29   2.2e-25   88.2   0.0     2    77   264   339   263   340 0.98 Helicase conserved C-terminal domain
DUF4049              PF13258.1    318 seq949_BIOID51137    -            535  2.5e-181  601.5   8.3   1   1    3e-185  4.2e-181  600.8   5.7     1   318   209   532   209   532 1.00 Domain of unknown function (DUF4049)
Peripla_BP_1         PF00532.16   279 seq950_BIOID51137    -            342   3.5e-94  315.0   0.0   1   1   5.9e-98     4e-94  314.8   0.0     1   279    44   337    44   337 0.98 Periplasmic binding proteins and sugar binding domain of LacI family
Peripla_BP_4         PF13407.1    258 seq950_BIOID51137    -            342   1.6e-19   70.1   0.0   1   1     3e-23     2e-19   69.8   0.0     5   257    51   296    49   297 0.87 Periplasmic binding protein domain
Fer4_7               PF12838.2     52 seq952_BIOID51137    -            231   3.9e-14   52.6  24.6   1   1   7.1e-11   9.8e-08   32.1   6.1     1    52    60   115    60   115 0.83 4Fe-4S dicluster domain
Fer4                 PF00037.22    24 seq952_BIOID51137    -            231   9.2e-11   40.7  35.1   1   1   1.9e-09   2.6e-06   26.6   1.2     6    23    59    76    57    77 0.89 4Fe-4S binding domain
Fer4_4               PF12800.2     17 seq952_BIOID51137    -            231   9.6e-08   31.6  34.5   1   3     4e-06    0.0055   16.8   3.4     3    17    60    74    58    74 0.90 4Fe-4S binding domain
Fer4_4               PF12800.2     17 seq952_BIOID51137    -            231   9.6e-08   31.6  34.5   2   3   4.2e-05     0.057   13.6   0.4     1    15   136   155   136   168 0.80 4Fe-4S binding domain
Fer4_4               PF12800.2     17 seq952_BIOID51137    -            231   9.6e-08   31.6  34.5   3   3   3.2e-05     0.044   14.0   3.0     1    14   183   196   183   198 0.94 4Fe-4S binding domain
Autotransporter      PF03797.14   265 seq954_BIOID51137    -            773     9e-44  149.6  18.0   1   1   1.3e-47     9e-44  149.6  12.5     3   265   488   759   486   762 0.95 Autotransporter beta-domain
Pertactin            PF03212.9    121 seq954_BIOID51137    -            773   2.9e-09   36.5   1.1   1   1   4.2e-13   2.9e-09   36.5   0.8     1   120   297   422   297   423 0.83 Pertactin
PDH                  PF02153.12   258 seq955_BIOID51137    -            373   4.6e-32  110.7   0.0   1   1   2.5e-35   1.1e-31  109.5   0.0    38   257   135   344   124   345 0.93 Prephenate dehydrogenase
CM_2                 PF01817.16    81 seq955_BIOID51137    -            373   4.6e-24   84.2   0.2   1   1   2.2e-27     1e-23   83.1   0.1     1    80     9    88     9    89 0.98 Chorismate mutase type II
DUF853               PF05872.7    504 seq956_BIOID51137    -            516  2.4e-251  834.3   0.3   1   1  1.6e-254  2.7e-251  834.1   0.2     3   504    21   516    19   516 0.98 Bacterial protein of unknown function (DUF853)
AAA_10               PF12846.2    328 seq956_BIOID51137    -            516   1.8e-20   73.3   0.0   1   2   2.3e-10   3.9e-07   29.5   0.0     1    47    39    85    39   127 0.95 AAA-like domain
AAA_10               PF12846.2    328 seq956_BIOID51137    -            516   1.8e-20   73.3   0.0   2   2   4.1e-14     7e-11   41.8   0.0   245   307   271   335   219   357 0.77 AAA-like domain
FtsK_SpoIIIE         PF01580.13   205 seq956_BIOID51137    -            516   6.9e-07   28.8   0.0   1   1   2.9e-09   4.9e-06   26.0   0.0    35    83    34    79    19    91 0.85 FtsK/SpoIIIE family
DUF87                PF01935.12   229 seq956_BIOID51137    -            516   1.5e-06   28.1   0.0   1   1   1.6e-09   2.7e-06   27.2   0.0    20   181    36   210    26   261 0.65 Domain of unknown function DUF87
TrwB_AAD_bind        PF10412.4    386 seq956_BIOID51137    -            516   3.8e-06   25.6   0.0   1   1   2.9e-08   4.9e-05   22.0   0.0    14    56    38    80    30   106 0.92 Type IV secretion-system coupling protein DNA-binding domain
BPD_transp_2         PF02653.11   267 seq957_BIOID51137    -            328   6.1e-47  159.7  37.6   1   1   4.5e-51   6.1e-47  159.7  26.1     9   267    58   315    50   315 0.96 Branched-chain amino acid transport system / permease component
Mannitol_dh_C        PF08125.8    245 seq960_BIOID51137    -            483     1e-79  267.0   0.0   1   1     2e-83   1.4e-79  266.6   0.0     2   244   204   458   203   459 0.98 Mannitol dehydrogenase C-terminal domain
Mannitol_dh          PF01232.18   151 seq960_BIOID51137    -            483   7.8e-42  142.6   0.0   1   1   2.6e-45   1.8e-41  141.4   0.0     2   150    17   172    16   173 0.98 Mannitol dehydrogenase Rossmann domain
Fer4_5               PF12801.2     48 seq961_BIOID51137    -            287   7.9e-16   57.4   9.7   1   2   1.3e-15   3.1e-12   45.9   0.2     1    47    81   127    81   128 0.89 4Fe-4S binding domain
Fer4_5               PF12801.2     48 seq961_BIOID51137    -            287   7.9e-16   57.4   9.7   2   2   3.2e-08   7.2e-05   22.3   2.7     6    38   178   211   172   218 0.80 4Fe-4S binding domain
Fer4_6               PF12837.2     24 seq961_BIOID51137    -            287   1.4e-09   37.2  21.0   1   1   5.4e-11   1.2e-07   31.1   2.1     1    21   218   238   218   243 0.92 4Fe-4S binding domain
Fer4_10              PF13237.1     52 seq961_BIOID51137    -            287     2e-07   30.5  10.5   1   1   8.8e-11     2e-07   30.5   7.3     5    51   222   270   218   271 0.95 4Fe-4S dicluster domain
Dyp_perox            PF04261.7    313 seq962_BIOID51137    -            423  4.4e-111  370.4   0.0   1   1  3.7e-115    5e-111  370.2   0.0     1   312    61   410    61   411 0.99 Dyp-type peroxidase family
CusF_Ec              PF11604.3     70 seq963_BIOID51137    -            110   1.2e-21   76.2   0.3   1   1   1.2e-25   1.6e-21   75.7   0.2     1    67    42   107    42   110 0.93 Copper binding periplasmic protein CusF
HlyD_2               PF12700.2    328 seq969_BIOID51137    -            407   1.3e-14   53.9   0.0   1   1   1.2e-17     8e-14   51.4   0.0   136   327   187   378    98   379 0.77 HlyD family secretion protein
HlyD_3               PF13437.1    105 seq969_BIOID51137    -            407   1.7e-13   50.6   0.2   1   1     2e-14   1.4e-10   41.3   0.0     1   105   209   310   209   310 0.96 HlyD family secretion protein
EAL                  PF00563.15   236 seq970_BIOID51137    -            646   8.8e-33  113.6   0.1   1   1   2.9e-36     2e-32  112.4   0.1     8   234   407   628   400   630 0.92 EAL domain
GGDEF                PF00990.16   161 seq970_BIOID51137    -            646   5.2e-32  110.5   0.1   1   1   1.4e-35   9.9e-32  109.6   0.1     1   160   224   380   224   381 0.96 GGDEF domain
BcsB                 PF03170.8    605 seq971_BIOID51137    -            779    4e-225  748.3   1.7   1   1  3.5e-229  4.8e-225  748.0   1.1     4   605    68   681    65   681 0.99 Bacterial cellulose synthase subunit
Trehalose_PPase      PF02358.11   235 seq973_BIOID51137    -            285   3.2e-54  183.2   0.0   1   1   5.7e-58   3.9e-54  182.9   0.0     1   231    37   249    37   253 0.97 Trehalose-phosphatase
PTS_EIIA_2           PF00359.17   142 seq975_BIOID51137    -            658   2.4e-31  108.2   0.0   1   1   8.9e-35     4e-31  107.5   0.0     5   141    29   170    25   171 0.95 Phosphoenolpyruvate-dependent sugar phosphotransferase system, EIIA 2
PTS_IIB              PF02302.12    90 seq975_BIOID51137    -            658   1.4e-15   57.3   0.1   1   1   5.6e-19   2.6e-15   56.5   0.1     2    90   188   279   187   279 0.95 PTS system, Lactose/Cellobiose specific IIB subunit
PTS_EIIC             PF02378.13   321 seq975_BIOID51137    -            658   2.1e-11   43.1  35.1   1   1   4.6e-14   2.1e-10   39.8  24.3     2   268   312   562   311   638 0.73 Phosphotransferase system, EIIC
CesT                 PF05932.8    119 seq977_BIOID51137    -            119   1.9e-16   59.8   0.2   1   1   1.5e-20   2.1e-16   59.7   0.2     1   115     4   111     4   115 0.94 Tir chaperone protein (CesT) family
NapB                 PF03892.9    134 seq978_BIOID51137    -            156   1.3e-45  154.2   0.0   1   1   1.1e-49   1.4e-45  154.1   0.0    31   133    48   150    21   151 0.90 Nitrate reductase cytochrome c-type subunit (NapB)
GPW_gp25             PF04965.9     99 seq980_BIOID51137    -            130   5.5e-12   44.9   0.0   1   1     5e-16   6.9e-12   44.6   0.0     5    92    20   106    16   113 0.90 Gene 25-like lysozyme
Cytochrom_NNT        PF03264.9    174 seq982_BIOID51137    -            390   2.9e-65  218.8   7.6   1   1   4.6e-68   3.1e-64  215.4   4.3     2   174    11   184    10   184 0.98 NapC/NirT cytochrome c family, N-terminal region
DUF4049              PF13258.1    318 seq983_BIOID51137    -            540  1.3e-155  517.0   3.5   1   1  1.4e-159  1.9e-155  516.5   2.5     1   318   194   503   194   503 0.99 Domain of unknown function (DUF4049)
GATase_5             PF13507.1    259 seq986_BIOID51137    -           1295  1.1e-103  345.5   0.0   1   1    4e-107  1.8e-103  344.8   0.0     1   257  1039  1292  1039  1293 0.97 CobB/CobQ-like glutamine amidotransferase domain
AIRS_C               PF02769.17   153 seq986_BIOID51137    -           1295     3e-47  160.3   2.4   1   2   4.9e-26   2.3e-22   79.5   0.0     2   151   432   589   431   591 0.93 AIR synthase related protein, C-terminal domain
AIRS_C               PF02769.17   153 seq986_BIOID51137    -           1295     3e-47  160.3   2.4   2   2     4e-26   1.8e-22   79.8   0.8     2   150   822   966   821   969 0.92 AIR synthase related protein, C-terminal domain
AIRS                 PF00586.19    96 seq986_BIOID51137    -           1295   3.9e-27   94.2   3.7   1   1   3.3e-30   1.5e-26   92.3   0.0     1    96   257   389   257   389 0.98 AIR synthase related protein, N-terminal domain
Cytochrom_NNT        PF03264.9    174 seq988_BIOID51137    -            200   1.6e-74  248.9   3.4   1   1   5.4e-78   1.8e-74  248.7   2.4     4   174    22   193    19   193 0.98 NapC/NirT cytochrome c family, N-terminal region
PfkB                 PF00294.19   301 seq989_BIOID51137    -            300   2.7e-63  213.7   0.5   1   1   2.3e-67   3.1e-63  213.5   0.4     3   299     5   287     3   289 0.93 pfkB family carbohydrate kinase
Glyco_transf_20      PF00982.16   474 seq990_BIOID51137    -            474  6.2e-152  506.2   0.0   1   1  5.1e-156    7e-152  506.0   0.0    27   474    17   453     2   453 0.96 Glycosyltransferase family 20
TonB_dep_Rec         PF00593.19   276 seq991_BIOID51137    -            729   8.7e-31  107.7  22.0   1   1   1.3e-34   8.7e-31  107.7  15.2     1   275   493   727   493   728 0.87 TonB dependent receptor
Plug                 PF07715.10   108 seq991_BIOID51137    -            729     6e-14   52.1   0.4   1   1   8.8e-18     6e-14   52.1   0.3     2   106    75   175    74   177 0.93 TonB-dependent Receptor Plug Domain
Bestrophin           PF01062.16   296 seq992_BIOID51137    -            321   1.3e-88  296.6   4.7   1   1   1.2e-92   1.6e-88  296.3   3.3     1   296    18   301    14   301 0.99 Bestrophin, RFP-TM, chloride channel
ACR_tran             PF00873.14  1021 seq994_BIOID51137    -           1047  2.7e-238  793.0   1.5   1   1  2.5e-242  3.5e-238  792.7   1.1     2  1019     6  1037     2  1039 0.98 AcrB/AcrD/AcrF family
PhoH                 PF02562.11   205 seq995_BIOID51137    -            307     6e-76  254.1   0.0   1   1   5.6e-80   7.7e-76  253.7   0.0     2   204   102   306   101   307 0.98 PhoH-like protein
ABC_tran             PF00005.22   118 seq997_BIOID51137    -            205   8.6e-22   77.6   0.0   1   1   2.3e-25   1.5e-21   76.7   0.0     1   117    41   154    41   155 0.91 ABC transporter
Molybdopterin        PF00384.17   432 seq999_BIOID51137    -            848  8.7e-106  354.1   0.0   1   1  1.5e-109  1.1e-105  353.8   0.0     1   431    99   572    99   573 0.95 Molybdopterin oxidoreductase
Molydop_binding      PF01568.16   109 seq999_BIOID51137    -            848   1.8e-23   82.3   0.0   1   1   5.3e-27   3.6e-23   81.3   0.0     1   108   690   811   690   812 0.95 Molydopterin dinucleotide binding domain
HTH_DeoR             PF08220.7     57 seq1001_BIOID51137   -            122   7.6e-24   82.8   0.9   1   1     1e-26   1.2e-23   82.2   0.6     1    56    11    66    11    67 0.97 DeoR-like helix-turn-helix domain
HTH_11               PF08279.7     55 seq1001_BIOID51137   -            122   1.7e-10   40.2   0.1   1   1   2.5e-13   2.8e-10   39.5   0.1     4    44    14    53    11    60 0.86 HTH domain
MarR_2               PF12802.2     62 seq1001_BIOID51137   -            122   1.1e-07   31.3   0.1   1   1   1.5e-10   1.7e-07   30.6   0.1     5    61    10    63     4    64 0.88 MarR family
MarR                 PF01047.17    59 seq1001_BIOID51137   -            122   1.4e-07   30.9   0.1   1   1     2e-10   2.3e-07   30.2   0.0     8    50    15    57     9    59 0.94 MarR family
HTH_20               PF12840.2     61 seq1001_BIOID51137   -            122   8.1e-07   28.6   0.1   1   1   1.1e-09   1.3e-06   28.0   0.1     6    57     6    57     2    61 0.85 Helix-turn-helix domain
HTH_27               PF13463.1     68 seq1001_BIOID51137   -            122   1.6e-06   28.2   0.1   1   1   2.2e-09   2.5e-06   27.6   0.0     2    53     9    59     9    70 0.88 Winged helix DNA-binding domain
GntR                 PF00392.16    64 seq1001_BIOID51137   -            122   2.7e-06   26.6   0.1   1   1   4.1e-09   4.7e-06   25.8   0.1    27    60    27    60    14    63 0.93 Bacterial regulatory proteins, gntR family
HTH_24               PF13412.1     48 seq1001_BIOID51137   -            122   7.7e-06   25.0   0.1   1   1   1.1e-08   1.3e-05   24.3   0.1     7    48    14    55     9    55 0.95 Winged helix-turn-helix DNA-binding
HTH_5                PF01022.15    47 seq1001_BIOID51137   -            122   3.9e-05   23.0   0.0   1   1   5.6e-08   6.3e-05   22.4   0.0     6    46    14    55     9    56 0.95 Bacterial regulatory protein, arsR family
HTH_Mga              PF08280.6     59 seq1001_BIOID51137   -            122   4.7e-05   22.9   0.1   1   1     1e-07   0.00012   21.7   0.0     9    44    14    49    11    53 0.94 M protein trans-acting positive regulator (MGA) HTH domain
CcmB                 PF03379.8    215 seq1002_BIOID51137   -            220   5.2e-87  290.4  20.6   1   1   4.4e-91     6e-87  290.2  14.3     1   215     3   217     3   217 0.99 CcmB protein
DeoRC                PF00455.17   162 seq1003_BIOID51137   -            141   3.2e-32  111.2   0.2   1   1   2.7e-36   3.7e-32  111.0   0.2    45   161     1   117     1   118 0.99 DeoR C terminal sensor domain
MreB_Mbl             PF06723.8    327 seq1004_BIOID51137   -            367  1.1e-150  500.5   3.4   1   1  4.2e-154  1.4e-150  500.2   2.4     2   324    31   358    30   360 0.99 MreB/Mbl protein
HSP70                PF00012.15   602 seq1004_BIOID51137   -            367   3.5e-13   48.2   0.2   1   1   2.2e-16   7.4e-13   47.1   0.0   136   241   128   227   104   241 0.86 Hsp70 protein
Actin                PF00022.14   393 seq1004_BIOID51137   -            367   9.3e-11   40.6   0.0   1   1   1.8e-10   6.1e-07   28.0   0.0    45   211    72   246    31   258 0.79 Actin
FtsA                 PF14450.1    120 seq1004_BIOID51137   -            367   1.3e-08   34.6   0.2   1   1   1.4e-11   4.7e-08   32.7   0.0     2    98   182   339   181   348 0.92 Cell division protein FtsA
Glyco_hydro_38       PF01074.17   277 seq1007_BIOID51137   -            877   1.4e-43  149.0   0.0   1   1   4.8e-47   2.2e-43  148.4   0.0     2   263     7   263     6   274 0.88 Glycosyl hydrolases family 38 N-terminal domain
Glyco_hydro_38C      PF07748.8    458 seq1007_BIOID51137   -            877   1.3e-29  103.1   0.0   1   1   4.3e-33     2e-29  102.6   0.0     2   417   386   843   385   862 0.80 Glycosyl hydrolases family 38 C-terminal domain
Alpha-mann_mid       PF09261.6     80 seq1007_BIOID51137   -            877   1.2e-06   28.4   0.0   1   1   6.3e-10   2.9e-06   27.2   0.0     2    79   280   356   279   357 0.88 Alpha mannosidase, middle domain
Glyco_hydro_8        PF01270.12   342 seq1010_BIOID51137   -            368  1.5e-120  401.9   2.8   1   1  1.3e-124  1.7e-120  401.7   2.0     1   342     1   346     1   346 0.98 Glycosyl hydrolases family 8
HlyD                 PF00529.15   306 seq1012_BIOID51137   -            355   2.6e-39  135.2  25.3   1   1   1.1e-42     3e-39  135.0  17.6     2   306    47   339    46   339 0.96 HlyD family secretion protein
HlyD_2               PF12700.2    328 seq1012_BIOID51137   -            355   3.6e-19   68.9   1.7   1   1   1.9e-22   5.1e-19   68.4   1.2    13   239    39   290    37   308 0.77 HlyD family secretion protein
HlyD_3               PF13437.1    105 seq1012_BIOID51137   -            355   5.5e-18   65.1   0.1   1   1   1.8e-16   4.8e-13   49.2   0.0     2    97   214   319   213   326 0.86 HlyD family secretion protein
Biotin_lipoyl_2      PF13533.1     50 seq1012_BIOID51137   -            355   1.3e-10   40.6   1.3   1   1   4.6e-14   1.3e-10   40.6   0.9     2    46    47    95    44   109 0.83 Biotin-lipoyl like
Autotransporter      PF03797.14   265 seq1013_BIOID51137   -            108   3.2e-09   36.4   0.1   1   1   2.6e-13   3.6e-09   36.2   0.1   168   262     3    91     1    94 0.93 Autotransporter beta-domain
HAD_2                PF13419.1    176 seq1016_BIOID51137   -            199     6e-29  101.4   0.1   1   1     2e-32     7e-29  101.2   0.1     2   176     4   184     3   184 0.84 Haloacid dehalogenase-like hydrolase
Hydrolase_like       PF13242.1     75 seq1016_BIOID51137   -            199   2.5e-08   33.3   0.0   1   1   1.6e-11   5.5e-08   32.2   0.0     2    50   139   186   138   198 0.93 HAD-hyrolase-like
Hydrolase            PF00702.21   204 seq1016_BIOID51137   -            199   2.1e-06   28.3   0.0   1   1   6.7e-10   2.3e-06   28.1   0.0   111   203    75   177     8   178 0.77 haloacid dehalogenase-like hydrolase
Cytochrom_C_asm      PF01578.15   214 seq1018_BIOID51137   -            245   1.1e-32  113.2  24.9   1   1     8e-37   1.1e-32  113.2  17.3     5   214     9   184     5   184 0.94 Cytochrome C assembly protein
DUF2726              PF10881.3    126 seq1019_BIOID51137   -            228   2.6e-22   78.6   0.0   1   1   3.4e-26   4.6e-22   77.8   0.0     4   116    91   206    88   215 0.93 Protein of unknown function (DUF2726)
PseudoU_synth_2      PF00849.17   164 seq1021_BIOID51137   -            326   8.4e-32  110.1   0.1   1   1   1.8e-35   1.2e-31  109.6   0.1     1   164    92   242    92   242 0.96 RNA pseudouridylate synthase
S4                   PF01479.20    48 seq1021_BIOID51137   -            326   4.2e-12   45.1   0.0   1   1   1.1e-15   7.3e-12   44.4   0.0     1    48    18    65    18    65 0.96 S4 domain
Peptidase_M17        PF00883.16   311 seq1023_BIOID51137   -            503  5.1e-133  442.6   0.1   1   1  1.3e-136  8.6e-133  441.8   0.0     2   310   185   490   184   491 0.99 Cytosol aminopeptidase family, catalytic domain
Peptidase_M17_N      PF02789.12   125 seq1023_BIOID51137   -            503   5.3e-31  106.8   0.0   1   1   2.2e-34   1.5e-30  105.4   0.0     1   125    19   147    19   147 0.96 Cytosol aminopeptidase family, N-terminal domain
Virul_fac_BrkB       PF03631.10   260 seq1027_BIOID51137   -            290     1e-55  188.8  24.6   1   1   8.7e-60   1.2e-55  188.6  17.0     2   258    29   274    28   276 0.88 Virulence factor BrkB
MreC                 PF04085.9    152 seq1028_BIOID51137   -            367     1e-47  161.2   0.3   1   1   1.1e-51   1.4e-47  160.7   0.2     1   150   122   270   122   272 0.99 rod shape-determining protein MreC
HTH_36               PF13730.1     55 seq1029_BIOID51137   -            230     2e-07   30.8   0.3   1   1   2.5e-11   3.5e-07   30.1   0.2     2    55    30    83    29    83 0.93 Helix-turn-helix domain
BCSC_C               PF05420.6    342 seq1030_BIOID51137   -           1157  2.8e-124  414.5  11.9   1   1  3.6e-127  5.5e-124  413.6   8.2     2   341   802  1139   801  1140 0.97 Cellulose synthase operon protein C C-terminus (BCSC_C)
TPR_16               PF13432.1     65 seq1030_BIOID51137   -           1157   1.2e-28   98.9  70.0   1   2     1e-11   1.6e-08   34.8   2.8     2    64   274   336   273   337 0.96 Tetratricopeptide repeat
TPR_16               PF13432.1     65 seq1030_BIOID51137   -           1157   1.2e-28   98.9  70.0   2   2   3.8e-12   5.7e-09   36.2   1.6     2    64   356   418   355   419 0.95 Tetratricopeptide repeat
TPR_11               PF13414.1     69 seq1030_BIOID51137   -           1157   1.3e-25   88.6  37.9   1   1   9.6e-14   1.5e-10   40.4   0.6     2    69   268   334   267   334 0.96 TPR repeat
TPR_2                PF07719.12    34 seq1030_BIOID51137   -           1157   1.3e-19   68.3  31.9   1   1   3.5e-08   5.3e-05   22.7   0.1     2    33   304   335   303   336 0.95 Tetratricopeptide repeat
TPR_7                PF13176.1     36 seq1030_BIOID51137   -           1157   6.4e-13   47.3  16.8   1   1   3.9e-07    0.0006   19.3   0.0     1    32   305   334   305   341 0.85 Tetratricopeptide repeat
TPR_8                PF13181.1     34 seq1030_BIOID51137   -           1157   2.5e-12   45.5  12.8   1   1   3.7e-08   5.6e-05   22.5   0.1     2    32   304   334   303   337 0.93 Tetratricopeptide repeat
TPR_1                PF00515.23    34 seq1030_BIOID51137   -           1157   2.5e-10   39.3  22.4   1   1   5.4e-08   8.3e-05   21.9   0.1     2    33   304   335   303   336 0.95 Tetratricopeptide repeat
CcmD                 PF04995.9     46 seq1031_BIOID51137   -             69   5.2e-16   57.9   4.7   1   1   6.2e-20   8.5e-16   57.3   3.2     1    45    15    59    15    69 0.98 Heme exporter protein D (CcmD)
ABC2_membrane_3      PF12698.2    344 seq1032_BIOID51137   -            911   1.6e-41  142.3   6.2   1   1   1.1e-44   2.5e-41  141.7   4.3    12   343   569   903   560   904 0.88 ABC-2 family transporter protein
ABC_tran             PF00005.22   118 seq1032_BIOID51137   -            911   4.6e-37  126.8   0.0   1   2   5.1e-21   1.2e-17   64.2   0.0     1   118    52   176    52   176 0.89 ABC transporter
ABC_tran             PF00005.22   118 seq1032_BIOID51137   -            911   4.6e-37  126.8   0.0   2   2   1.1e-19   2.6e-16   59.9   0.0     1   118   316   436   316   436 0.90 ABC transporter
AAA_21               PF13304.1    303 seq1032_BIOID51137   -            911     4e-20   72.8   1.8   1   1   7.7e-10   1.8e-06   28.0   0.0   220   297   391   466   341   466 0.79 AAA domain
ABC2_membrane_2      PF12679.2    277 seq1032_BIOID51137   -            911   9.9e-20   70.4   5.5   1   1   8.2e-23   1.9e-19   69.5   3.8    72   275   675   909   545   910 0.77 ABC-2 family transporter protein
ABC2_membrane        PF01061.19   209 seq1032_BIOID51137   -            911   3.4e-17   62.2  12.9   1   1     3e-20   6.8e-17   61.2   7.2    52   207   711   874   680   876 0.85 ABC-2 type transporter
ABC2_membrane_4      PF12730.2    232 seq1032_BIOID51137   -            911   1.8e-08   33.6  15.8   1   1   1.4e-11   3.2e-08   32.8  11.0    50   227   718   898   550   906 0.63 ABC-2 family transporter protein
FlhD                 PF05247.8    104 seq1033_BIOID51137   -            116   3.8e-45  152.0   4.6   1   1   3.2e-49   4.4e-45  151.8   3.2     1   102     1   102     1   104 0.98 Flagellar transcriptional activator (FlhD)
CcmE                 PF03100.10   131 seq1034_BIOID51137   -            159   8.4e-51  170.8   0.0   1   1   7.7e-55     1e-50  170.5   0.0     3   131     4   138     2   138 0.97 CcmE
FlhC                 PF05280.6    176 seq1037_BIOID51137   -            192   2.4e-87  290.7   0.0   1   1     2e-91   2.8e-87  290.6   0.0     1   174     1   174     1   176 0.99 Flagellar transcriptional activator (FlhC)
Cu-oxidase_4         PF02578.10   233 seq1038_BIOID51137   -            243   4.4e-78  261.4   0.0   1   1   3.7e-82     5e-78  261.2   0.0     2   233    20   242    19   242 0.97 Multi-copper polyphenol oxidoreductase laccase
Phage_integrase      PF00589.17   173 seq1043_BIOID51137   -            400   1.7e-20   73.2   0.1   1   1   4.6e-24   3.2e-20   72.4   0.1    23   168   233   375   215   379 0.91 Phage integrase family
DUF4102              PF13356.1     89 seq1043_BIOID51137   -            400   8.9e-18   63.8   0.0   1   1   2.4e-21   1.6e-17   63.0   0.0     1    88     4    93     4    94 0.91 Domain of unknown function (DUF4102)
Nitrate_red_del      PF02613.10   136 seq1044_BIOID51137   -            199   1.4e-21   76.6   1.6   1   1   1.9e-25   2.7e-21   75.7   1.1     3   135    41   171    14   173 0.87 Nitrate reductase delta subunit
Tyr_Deacylase        PF02580.11   145 seq1045_BIOID51137   -            145   6.3e-55  185.0   0.1   1   1   5.1e-59     7e-55  184.8   0.0     2   144     3   144     2   145 0.99 D-Tyr-tRNA(Tyr) deacylase
Cytochrom_C_asm      PF01578.15   214 seq1046_BIOID51137   -            647   1.6e-54  184.5  19.2   1   1   1.2e-58   1.6e-54  184.5  13.3     1   208    89   296    89   299 0.97 Cytochrome C assembly protein
PTS_2-RNA            PF01885.11   186 seq1048_BIOID51137   -            184   3.5e-51  173.0   0.0   1   1   3.1e-55   4.3e-51  172.7   0.0     2   180     6   175     5   180 0.96 RNA 2'-phosphotransferase, Tpt1 / KptA family
UPF0181              PF03701.9     52 seq1049_BIOID51137   -             59   2.7e-28   96.8   3.6   1   1   2.2e-32     3e-28   96.7   2.5     1    50     1    50     1    52 0.97 Uncharacterised protein family (UPF0181)
AA_permease          PF00324.16   479 seq1050_BIOID51137   -            470    1e-115  386.7  42.2   1   1  1.7e-119  1.1e-115  386.5  29.3     1   464    39   462    39   470 0.93 Amino acid permease
AA_permease_2        PF13520.1    426 seq1050_BIOID51137   -            470   2.2e-43  148.2  46.9   1   1   4.3e-47   2.9e-43  147.8  32.5     9   410    43   444    39   464 0.82 Amino acid permease
MreD                 PF04093.7    160 seq1052_BIOID51137   -            162   1.2e-46  158.3  22.1   1   1     1e-50   1.4e-46  158.1  15.3     2   160     5   155     4   155 0.99 rod shape-determining protein MreD
YiiD_Cterm           PF09500.5    144 seq1055_BIOID51137   -            329   6.7e-49  165.0   0.0   1   1   2.9e-52   9.9e-49  164.4   0.0     1   143   174   313   174   314 0.99 Putative thioesterase (yiiD_Cterm)
Acetyltransf_7       PF13508.1     79 seq1055_BIOID51137   -            329   4.5e-13   49.0   0.0   1   1   2.4e-16   8.3e-13   48.1   0.0     3    78    60   139    58   140 0.87 Acetyltransferase (GNAT) domain
Acetyltransf_1       PF00583.19    83 seq1055_BIOID51137   -            329   2.5e-12   46.5   0.0   1   1   2.1e-15   7.1e-12   45.0   0.0     2    82    66   138    65   139 0.96 Acetyltransferase (GNAT) family
Acetyltransf_10      PF13673.1    117 seq1055_BIOID51137   -            329   1.6e-08   34.5   0.0   1   1   7.8e-12   2.7e-08   33.8   0.0    38   117    55   138    16   138 0.81 Acetyltransferase (GNAT) domain
MotA_ExbB            PF01618.11   139 seq1056_BIOID51137   -            295   4.1e-06   26.3   0.6   1   1     3e-10   4.1e-06   26.3   0.4    29   135   136   239   116   242 0.88 MotA/TolQ/ExbB proton channel family
DUF1768              PF08719.6    157 seq1058_BIOID51137   -            149   3.8e-46  156.5   0.1   1   1   3.1e-50   4.3e-46  156.4   0.1     1   155     6   145     6   147 0.97 Domain of unknown function (DUF1768)
AAA_2                PF07724.9    171 seq1060_BIOID51137   -            861   3.2e-58  196.3   0.0   1   1   7.1e-59   8.8e-56  188.3   0.0     1   171   600   764   600   764 0.98 AAA domain (Cdc48 subfamily)
ClpB_D2-small        PF10431.4     81 seq1060_BIOID51137   -            861   1.1e-28   98.8   2.2   1   1   1.4e-31   1.7e-28   98.2   0.2     1    80   770   849   770   850 0.98 C-terminal, D2-small domain, of ClpB protein
AAA                  PF00004.24   132 seq1060_BIOID51137   -            861   5.6e-28   97.6   0.0   1   2   5.7e-17   7.1e-14   52.0   0.0     2   128   207   341   206   345 0.82 ATPase family associated with various cellular activities (AAA)
AAA                  PF00004.24   132 seq1060_BIOID51137   -            861   5.6e-28   97.6   0.0   2   2   6.4e-14     8e-11   42.1   0.0     2   117   606   731   605   742 0.86 ATPase family associated with various cellular activities (AAA)
Clp_N                PF02861.15    53 seq1060_BIOID51137   -            861     2e-27   94.7   6.1   1   2   3.4e-16   4.2e-13   48.8   0.1     1    53    21    73    21    73 0.98 Clp amino terminal domain
Clp_N                PF02861.15    53 seq1060_BIOID51137   -            861     2e-27   94.7   6.1   2   2   4.7e-16   5.8e-13   48.4   0.1     1    53    98   149    98   149 0.96 Clp amino terminal domain
AAA_5                PF07728.9    139 seq1060_BIOID51137   -            861   2.5e-19   69.2   0.8   1   1   3.9e-16   4.9e-13   48.8   0.0     2   124   605   725   604   766 0.87 AAA domain (dynein-related subfamily)
AAA_16               PF13191.1    166 seq1060_BIOID51137   -            861   5.2e-11   43.0   7.3   1   1   9.9e-10   1.2e-06   28.8   0.2     2   141   184   285   183   310 0.81 AAA ATPase domain
Sigma54_activat      PF00158.21   168 seq1060_BIOID51137   -            861   7.3e-10   38.4   0.1   1   1   7.2e-10     9e-07   28.4   0.0    23   156   603   735   574   746 0.78 Sigma-54 interaction domain
DNA_pol3_chi         PF04364.8    137 seq1062_BIOID51137   -            147   7.1e-45  152.0   0.0   1   1   5.8e-49   7.9e-45  151.9   0.0     1   137     1   143     1   143 0.97 DNA polymerase III chi subunit, HolC
Maf                  PF02545.9    195 seq1064_BIOID51137   -            197   1.2e-71  239.7   0.0   1   1     1e-75   1.4e-71  239.5   0.0     2   194     3   191     2   192 0.98 Maf-like protein
HATPase_c            PF02518.21   111 seq1067_BIOID51137   -            496   3.7e-19   68.3   0.0   1   1   1.5e-22   6.8e-19   67.5   0.0     3   109   383   490   381   492 0.97 Histidine kinase-, DNA gyrase B-, and HSP90-like ATPase
HisKA                PF00512.20    68 seq1067_BIOID51137   -            496   5.9e-16   58.1   0.4   1   1   4.3e-19     2e-15   56.4   0.3     2    67   271   337   270   338 0.97 His Kinase A (phospho-acceptor) domain
HAMP                 PF00672.20    70 seq1067_BIOID51137   -            496   2.1e-08   34.1   8.7   1   1     2e-11   9.3e-08   32.0   0.1     2    69   197   265   196   266 0.93 HAMP domain
tRNA-synt_1          PF00133.17   601 seq1071_BIOID51137   -            951  2.6e-227  755.5   0.6   1   1  4.8e-230  1.3e-226  753.1   0.4     2   601    14   631    13   631 0.97 tRNA synthetases class I (I, L, M and V)
Anticodon_1          PF08264.8    153 seq1071_BIOID51137   -            951   1.1e-42  145.2   0.0   1   1   9.7e-46   2.7e-42  144.0   0.0     1   151   674   824   674   826 0.90 Anticodon-binding domain of tRNA
tRNA-synt_1g         PF09334.6    391 seq1071_BIOID51137   -            951   6.8e-19   67.6   0.2   1   1   3.6e-11   9.9e-08   30.9   0.1     5   125    39   178    35   209 0.62 tRNA synthetases class I (M)
Val_tRNA-synt_C      PF10458.4     66 seq1071_BIOID51137   -            951   2.7e-17   62.4   7.1   1   1   2.2e-20   6.1e-17   61.3   4.9     3    61   886   944   884   949 0.95 Valyl tRNA synthetase tRNA binding arm
tRNA-synt_1_2        PF13603.1    185 seq1071_BIOID51137   -            951   2.4e-09   36.6   0.0   1   1   4.4e-10   1.2e-06   27.8   0.0    86   161   247   319   243   348 0.76 Leucyl-tRNA synthetase, Domain 2
MotB_plug            PF13677.1     58 seq1072_BIOID51137   -             42   3.9e-14   51.5   1.4   1   1   3.1e-18   4.3e-14   51.4   1.0     2    32    11    41     9    42 0.81 Membrane MotB of proton-channel complex MotA/MotB
RNase_E_G            PF10150.4    271 seq1073_BIOID51137   -            489  3.6e-113  377.1   2.0   1   1  6.1e-117  4.2e-113  376.9   0.8     1   271   124   394   124   394 0.99 Ribonuclease E/G family
S1                   PF00575.18    74 seq1073_BIOID51137   -            489   4.1e-17   61.9   0.3   1   1   3.8e-20   2.6e-16   59.3   0.0     3    73    37   121    35   122 0.97 S1 RNA binding domain
Fels1                PF05666.6     45 seq1075_BIOID51137   -            122   1.4e-39  133.0   2.3   1   2   2.6e-21   3.6e-17   61.3   0.1     2    45    20    62    19    62 0.95 Fels-1 Prophage Protein-like
Fels1                PF05666.6     45 seq1075_BIOID51137   -            122   1.4e-39  133.0   2.3   2   2   1.2e-24   1.7e-20   72.0   0.2     1    45    66   121    66   121 0.98 Fels-1 Prophage Protein-like
OmpA                 PF00691.15    97 seq1076_BIOID51137   -            283   2.5e-11   43.6   0.0   1   1     4e-15   5.5e-11   42.6   0.0     1    95   135   233   135   234 0.86 OmpA family
Bac_Ubq_Cox          PF01654.12   436 seq1079_BIOID51137   -            523  1.2e-183  610.3  21.3   1   1    1e-187  1.4e-183  610.1  14.7     1   435     8   503     8   504 0.98 Bacterial Cytochrome Ubiquinol Oxidase
Helicase_C_2         PF13307.1    167 seq1081_BIOID51137   -            636   6.5e-39  133.4   0.0   1   1   3.6e-42   1.2e-38  132.5   0.0     3   166   458   616   456   617 0.97 Helicase C-terminal domain
ResIII               PF04851.10   184 seq1081_BIOID51137   -            636     8e-10   38.7   0.1   1   1     1e-09   3.6e-06   26.8   0.0     2    69    18    82    17   106 0.90 Type III restriction enzyme, res subunit
DEAD                 PF00270.24   173 seq1081_BIOID51137   -            636   8.4e-09   34.9   1.5   1   1   1.7e-08   5.9e-05   22.4   0.1     8    82    31   100    24   127 0.72 DEAD/DEAH box helicase
DEAD_2               PF06733.10   174 seq1081_BIOID51137   -            636   8.3e-06   25.2   0.0   1   1   4.4e-09   1.5e-05   24.3   0.0   112   174   183   247   169   247 0.88 DEAD_2
Redoxin              PF08534.5    146 seq1082_BIOID51137   -            185   1.6e-25   89.2   0.0   1   1   5.9e-29     2e-25   88.9   0.0     3   137    42   165    40   173 0.93 Redoxin
AhpC-TSA             PF00578.16   124 seq1082_BIOID51137   -            185   8.1e-16   57.7   0.0   1   1   2.9e-19     1e-15   57.4   0.0     1   124    41   158    41   158 0.89 AhpC/TSA family
Thioredoxin_2        PF13098.1    112 seq1082_BIOID51137   -            185   2.9e-10   40.2   0.0   1   1   1.2e-13   4.1e-10   39.7   0.0     4   106    67   166    64   172 0.85 Thioredoxin-like domain
Thioredoxin_8        PF13905.1     96 seq1082_BIOID51137   -            185   6.7e-07   29.2   0.0   1   1   3.3e-10   1.1e-06   28.5   0.0     1    95    68   154    68   155 0.86 Thioredoxin-like
Phage_cap_E          PF03864.10   329 seq1084_BIOID51137   -            342     9e-52  175.8   0.3   1   1     8e-56   1.1e-51  175.6   0.2    17   329    20   341     9   341 0.91 Phage major capsid protein E
ABC2_membrane_3      PF12698.2    344 seq1085_BIOID51137   -            375   1.7e-33  115.9  13.1   1   1   6.2e-37   2.1e-33  115.6   9.1    12   343    28   365    24   366 0.81 ABC-2 family transporter protein
ABC2_membrane        PF01061.19   209 seq1085_BIOID51137   -            375   6.5e-28   97.2  13.4   1   1   1.9e-31   6.5e-28   97.2   9.3    25   209   139   337   118   337 0.83 ABC-2 type transporter
ABC2_membrane_2      PF12679.2    277 seq1085_BIOID51137   -            375   1.8e-16   59.7   9.4   1   1     7e-20   2.4e-16   59.3   6.5     5   274    13   369     9   370 0.78 ABC-2 family transporter protein
ABC2_membrane_4      PF12730.2    232 seq1085_BIOID51137   -            375   8.4e-11   41.3  10.3   1   1   3.5e-14   1.2e-10   40.8   7.1     4   231    16   361    13   365 0.65 ABC-2 family transporter protein
CheW                 PF01584.14   138 seq1088_BIOID51137   -            667   1.4e-27   95.6   1.1   1   1     1e-30   2.9e-27   94.7   0.7     2   133   527   653   526   656 0.97 CheW-like domain
CheY-binding         PF09078.6     65 seq1088_BIOID51137   -            667     1e-26   92.5   2.1   1   1   5.2e-30   1.4e-26   92.1   0.6     2    65   174   237   173   237 0.98 CheY binding
Hpt                  PF01627.18    90 seq1088_BIOID51137   -            667   1.7e-22   79.1   1.2   1   1   6.2e-26   1.7e-22   79.1   0.9     2    89    21   120    20   121 0.96 Hpt domain
HATPase_c            PF02518.21   111 seq1088_BIOID51137   -            667   2.1e-22   78.8   0.5   1   1   2.2e-25   5.9e-22   77.3   0.2     3   110   384   520   382   521 0.98 Histidine kinase-, DNA gyrase B-, and HSP90-like ATPase
H-kinase_dim         PF02895.9     68 seq1088_BIOID51137   -            667   1.4e-18   66.8   2.7   1   1   5.1e-22   1.4e-18   66.8   1.9     1    68   274   337   274   337 0.97 Signal transducing histidine kinase, homodimeric domain
YcgL                 PF05166.8     74 seq1092_BIOID51137   -             41     1e-06   28.6   0.7   1   1   9.1e-11   1.2e-06   28.3   0.5     1    23    14    36    14    39 0.92 YcgL domain
CcmH                 PF03918.9    148 seq1095_BIOID51137   -            350     1e-52  176.9   0.1   1   1     1e-55   3.6e-52  175.1   0.0     2   132     4   132     1   149 0.90 Cytochrome C biogenesis protein
Lipoprotein_20       PF13942.1    180 seq1096_BIOID51137   -            237   6.8e-81  269.9   3.9   1   1   6.2e-85   8.4e-81  269.6   2.7     2   178    44   220    43   222 0.98 YfhG lipoprotein
YcgL                 PF05166.8     74 seq1099_BIOID51137   -             66   5.9e-15   55.0   0.1   1   1     6e-19   8.2e-15   54.5   0.0    30    74     1    45     1    45 0.97 YcgL domain
SepZ                 PF06066.6     99 seq1103_BIOID51137   -            110   2.5e-51  171.6  11.3   1   1     2e-55   2.8e-51  171.4   7.8     1    99    11   110    11   110 0.98 SepZ
EAL                  PF00563.15   236 seq1104_BIOID51137   -            681   1.8e-55  187.9   1.1   1   1   2.6e-58   1.2e-54  185.2   0.0     3   236   434   667   432   667 0.91 EAL domain
HAMP                 PF00672.20    70 seq1104_BIOID51137   -            681   2.1e-11   43.7   0.3   1   1   1.3e-14   5.9e-11   42.2   0.2     3    69   181   251   179   252 0.84 HAMP domain
GGDEF                PF00990.16   161 seq1104_BIOID51137   -            681     2e-11   43.6   0.0   1   1   2.2e-14   9.9e-11   41.3   0.0     6   161   266   413   261   413 0.94 GGDEF domain
FAA_hydrolase        PF01557.13   217 seq1105_BIOID51137   -            219   3.8e-56  189.8   0.0   1   1   3.6e-60   4.9e-56  189.4   0.0     1   206    18   209    18   218 0.94 Fumarylacetoacetate (FAA) hydrolase family
DUF3971              PF13116.1    289 seq1106_BIOID51137   -           1266     1e-94  317.0   2.1   1   1   1.9e-97   1.3e-93  313.4   1.1     2   289   505   789   504   789 0.98 Protein of unknown function
AsmA_2               PF13502.1    220 seq1106_BIOID51137   -           1266   4.4e-61  205.9  11.6   1   1   8.7e-62     6e-58  195.6   0.3     1   220  1009  1252  1009  1252 0.95 AsmA-like C-terminal region
HTH_31               PF13560.1     64 seq1107_BIOID51137   -             96   6.8e-11   42.0   0.0   1   1   7.9e-14   3.6e-10   39.7   0.0     4    46    35    76    34    93 0.82 Helix-turn-helix domain
HTH_3                PF01381.17    55 seq1107_BIOID51137   -             96   3.2e-09   36.3   0.1   1   1     2e-12   9.2e-09   34.9   0.0     1    38    37    74    37    85 0.96 Helix-turn-helix
HTH_19               PF12844.2     64 seq1107_BIOID51137   -             96     2e-08   34.0   0.0   1   1   2.1e-11   9.4e-08   31.8   0.0     3    55    36    87    36    95 0.83 Helix-turn-helix domain
Cyto_ox_2            PF02322.10   328 seq1108_BIOID51137   -            379  7.9e-121  403.1  36.0   1   1  6.7e-125  9.2e-121  402.8  25.0     2   327     7   362     6   363 0.99 Cytochrome oxidase subunit II
MxiH                 PF09392.5     90 seq1110_BIOID51137   -            142     3e-12   46.8   0.9   1   1     3e-16   4.1e-12   46.3   0.6     2    90    56   141    55   141 0.96 Type III secretion needle MxiH like
Sigma54_activat      PF00158.21   168 seq1111_BIOID51137   -            449   1.9e-72  242.0   0.0   1   1   1.8e-75     6e-72  240.4   0.0     1   167   141   307   141   308 0.98 Sigma-54 interaction domain
Response_reg         PF00072.19   112 seq1111_BIOID51137   -            449   3.1e-29  101.1   0.0   1   1   1.8e-32   6.3e-29  100.1   0.0     1   111    13   122    13   123 0.98 Response regulator receiver domain
AAA_5                PF07728.9    139 seq1111_BIOID51137   -            449   4.6e-06   26.2   0.0   1   1   2.6e-09   8.9e-06   25.3   0.0     2   104   165   272   164   298 0.74 AAA domain (dynein-related subfamily)
FliB                 PF03692.10    85 seq1114_BIOID51137   -            189   1.5e-08   34.8  10.3   1   1   2.8e-12   3.8e-08   33.5   7.1     2    85    65   133    64   133 0.97 Flagellin N-methylase
YscJ_FliF            PF01514.12   207 seq1116_BIOID51137   -            190   3.8e-59  199.1   4.0   1   1   3.3e-63   4.6e-59  198.9   2.8     3   196     3   185     1   189 0.97 Secretory protein of YscJ/FliF family
DDE_Tnp_IS1          PF03400.8    131 seq1118_BIOID51137   -            145   1.8e-53  179.9   0.1   1   1   1.6e-57   2.2e-53  179.6   0.0     1   125     2   125     2   130 0.96 IS1 transposase
Peptidase_M22        PF00814.20   268 seq1119_BIOID51137   -            231   2.4e-28   99.2   0.0   1   1   4.6e-32   6.3e-28   97.8   0.0    23   131    28   132    26   158 0.90 Glycoprotease family
His_Phos_2           PF00328.17   347 seq1120_BIOID51137   -            413   1.7e-39  135.9   0.0   1   1   1.5e-43   2.1e-39  135.7   0.0     1   344    30   359    30   364 0.85 Histidine phosphatase superfamily (branch 2)
RHH_1                PF01402.16    39 seq1121_BIOID51137   -             81   4.8e-11   41.9   0.5   1   1   5.7e-15   7.7e-11   41.2   0.4     2    39    15    52    14    52 0.96 Ribbon-helix-helix protein, copG family
Sugar-bind           PF04198.8    255 seq1124_BIOID51137   -            317   2.7e-72  242.6   1.8   1   1   2.7e-76   3.6e-72  242.2   1.2     2   255    67   316    66   316 0.97 Putative sugar-binding domain
CheW                 PF01584.14   138 seq1127_BIOID51137   -            167   1.1e-35  121.9   2.0   1   1   9.8e-40   1.3e-35  121.7   1.4     1   138    18   155    18   155 0.96 CheW-like domain
YbgT_YccB            PF08173.6     28 seq1129_BIOID51137   -             37   6.1e-16   57.8   4.2   1   1   4.9e-20   6.7e-16   57.6   2.9     1    28     1    28     1    28 0.97 Membrane bound YbgT-like protein
Cyd_oper_YbgE        PF09600.5     82 seq1130_BIOID51137   -             97   1.5e-33  114.6   7.9   1   1   1.4e-37   1.9e-33  114.3   5.5     1    81    16    96    16    97 0.97 Cyd operon protein YbgE (Cyd_oper_YbgE)
Slp                  PF03843.8    160 seq1131_BIOID51137   -            193     1e-53  180.4   0.1   1   1   9.2e-58   1.3e-53  180.1   0.1     1   159    20   179    20   180 0.96 Outer membrane lipoprotein Slp family
Pertactin            PF03212.9    121 seq1135_BIOID51137   -            788   4.7e-46  155.3   3.2   1   1   6.8e-50   4.7e-46  155.3   2.2     1   120   430   555   430   556 0.97 Pertactin
Autotransporter      PF03797.14   265 seq1135_BIOID51137   -            788     5e-35  121.0  15.4   1   1   7.2e-39     5e-35  121.0  10.7     3   191   598   781   596   788 0.96 Autotransporter beta-domain
P-II                 PF00543.17   102 seq1137_BIOID51137   -            112   1.3e-43  147.5   2.6   1   1     1e-47   1.4e-43  147.3   1.8     1   102     4   105     4   105 0.99 Nitrogen regulatory protein P-II
Secretin             PF00263.16   165 seq1138_BIOID51137   -            512     3e-33  114.4   3.5   1   1   4.4e-37     3e-33  114.4   2.5     1   162   336   504   336   507 0.93 Bacterial type II and III secretion system protein
Secretin_N           PF03958.12    82 seq1138_BIOID51137   -            512   4.2e-25   87.6   2.7   1   1   1.2e-22   7.9e-19   67.5   0.2     1    82   180   275   180   275 0.99 Bacterial type II/III secretion system short domain
DUF3987              PF13148.1    375 seq1140_BIOID51137   -             65   3.9e-09   35.4   0.0   1   1   2.9e-13   3.9e-09   35.4   0.0     2    45    12    55    11    64 0.92 Protein of unknown function (DUF3987)
4HBT                 PF03061.17    79 seq1141_BIOID51137   -            134     8e-19   67.4   0.4   1   1   2.4e-22   1.1e-18   66.9   0.3     1    77    20   103    20   105 0.98 Thioesterase superfamily
4HBT_2               PF13279.1    121 seq1141_BIOID51137   -            134   2.7e-12   47.0   0.2   1   1   7.1e-16   3.2e-12   46.8   0.1     3   117    14   128    12   132 0.88 Thioesterase-like superfamily
Acyl-ACP_TE          PF01643.12   249 seq1141_BIOID51137   -            134   1.3e-05   24.2   0.1   1   1   3.1e-09   1.4e-05   24.0   0.0    31   132    33   132     4   134 0.79 Acyl-ACP thioesterase
TarH                 PF02203.10   171 seq1144_BIOID51137   -             52   2.6e-08   33.7   2.5   1   1   2.2e-12     3e-08   33.5   1.8     1    40     1    40     1    43 0.95 Tar ligand binding domain homologue
MCPsignal            PF00015.16   213 seq1146_BIOID51137   -            513   5.8e-74  248.0  42.2   1   1   1.3e-74   5.8e-71  238.3  18.7     1   212   282   475   281   476 0.99 Methyl-accepting chemotaxis protein (MCP) signalling domain
TarH                 PF02203.10   171 seq1146_BIOID51137   -            513   7.4e-28   97.4   6.4   1   1   1.6e-31   7.4e-28   97.4   4.5    43   165     2   129     1   135 0.96 Tar ligand binding domain homologue
HAMP                 PF00672.20    70 seq1146_BIOID51137   -            513   1.5e-14   53.8   2.2   1   1   3.2e-18   1.5e-14   53.8   1.5     2    69   155   222   154   223 0.96 HAMP domain
SDF                  PF00375.13   390 seq1148_BIOID51137   -            428  1.3e-114  382.9  40.9   1   1    1e-118  1.4e-114  382.7  28.3     1   390     9   401     9   401 0.97 Sodium:dicarboxylate symporter family
FGGY_N               PF00370.16   245 seq1149_BIOID51137   -            195   3.3e-33  114.9   0.0   1   1   2.8e-37   3.8e-33  114.6   0.0     1   180    13   195    13   195 0.91 FGGY family of carbohydrate kinases, N-terminal domain
AMP-binding          PF00501.23   418 seq1151_BIOID51137   -            583  1.3e-118  395.8   0.0   1   1  2.3e-122  1.6e-118  395.6   0.0     1   417    72   506    72   507 0.93 AMP-binding enzyme
DUF4009              PF13193.1     41 seq1151_BIOID51137   -            583   5.4e-13   48.0   0.2   1   1   1.8e-16   1.2e-12   46.8   0.1     1    33   546   578   546   583 0.91 Domain of unknown function (DUF4009)
DUF3987              PF13148.1    375 seq1152_BIOID51137   -            150   3.4e-35  121.2   0.3   1   1   2.7e-39   3.7e-35  121.0   0.2     2   119    29   147    28   150 0.95 Protein of unknown function (DUF3987)
MotA_ExbB            PF01618.11   139 seq1153_BIOID51137   -            230   6.2e-47  158.6   0.2   1   1     6e-51   8.1e-47  158.2   0.1     2   138    74   210    73   211 0.98 MotA/TolQ/ExbB proton channel family
Acetyltransf_1       PF00583.19    83 seq1157_BIOID51137   -            167   1.6e-13   50.3   0.2   1   1     1e-16   2.3e-13   49.8   0.1     2    83    66   145    65   145 0.96 Acetyltransferase (GNAT) family
Acetyltransf_10      PF13673.1    117 seq1157_BIOID51137   -            167   9.2e-12   44.9   0.0   1   1   4.9e-15   1.1e-11   44.7   0.0     1   117    18   144    18   144 0.85 Acetyltransferase (GNAT) domain
Acetyltransf_4       PF13420.1    155 seq1157_BIOID51137   -            167   8.4e-11   41.9   0.0   1   1   4.6e-14     1e-10   41.6   0.0     2   137    12   147    11   153 0.86 Acetyltransferase (GNAT) domain
Acetyltransf_7       PF13508.1     79 seq1157_BIOID51137   -            167   4.6e-10   39.4   0.1   1   1   3.3e-13   7.4e-10   38.7   0.1     3    78    60   145    58   146 0.84 Acetyltransferase (GNAT) domain
Acetyltransf_3       PF13302.1    142 seq1157_BIOID51137   -            167   6.6e-07   29.6   0.0   1   1   3.7e-10   8.5e-07   29.2   0.0     4   142    11   145    10   145 0.74 Acetyltransferase (GNAT) domain
FR47                 PF08445.5     86 seq1157_BIOID51137   -            167     3e-05   23.5   0.0   1   1   2.4e-08   5.6e-05   22.7   0.0    19    81    85   148    82   151 0.90 FR47-like protein
Peptidase_S24        PF00717.18    70 seq1158_BIOID51137   -            139   1.7e-13   49.8   0.0   1   1   1.8e-17   2.5e-13   49.3   0.0     2    68    56   120    55   122 0.91 Peptidase S24-like
FGGY_C               PF02782.11   197 seq1159_BIOID51137   -            321   2.5e-20   72.8   0.1   1   1   5.3e-24   3.6e-20   72.3   0.0    31   196    89   258    50   259 0.84 FGGY family of carbohydrate kinases, C-terminal domain
FGGY_N               PF00370.16   245 seq1159_BIOID51137   -            321   5.7e-07   28.9   0.5   1   1   2.4e-10   1.7e-06   27.4   0.1   196   245     2    51     1    51 0.96 FGGY family of carbohydrate kinases, N-terminal domain
HTH_Tnp_1            PF01527.15    76 seq1160_BIOID51137   -            100   6.7e-16   57.9   0.2   1   1   6.1e-20   8.3e-16   57.6   0.1     2    75     3    75     2    76 0.95 Transposase
ExbD                 PF02472.11   130 seq1163_BIOID51137   -            142   3.7e-23   81.8   0.1   1   1     3e-27   4.1e-23   81.6   0.1     2   129    10   141     9   142 0.89 Biopolymer transport protein ExbD/TolR
IMS                  PF00817.15   148 seq1164_BIOID51137   -            422     8e-39  132.7   0.0   1   1     6e-42   2.1e-38  131.3   0.0     1   147     5   150     5   151 0.96 impB/mucB/samB family
DUF4113              PF13438.1     75 seq1164_BIOID51137   -            422   1.5e-28   98.4   0.2   1   1   1.9e-31   6.6e-28   96.3   0.0     1    75   347   421   347   421 0.98 Domain of unknown function (DUF4113)
IMS_C                PF11799.3    137 seq1164_BIOID51137   -            422     1e-08   35.5   0.0   1   1   6.1e-12   2.1e-08   34.5   0.0     3   122   214   333   212   344 0.89 impB/mucB/samB family C-terminal
IMS_HHH              PF11798.3     32 seq1164_BIOID51137   -            422   2.4e-07   30.3   0.1   1   1     2e-10   6.8e-07   28.8   0.0     4    32   172   200   169   200 0.92 IMS family HHH motif
rve                  PF00665.21   120 seq1166_BIOID51137   -            272   4.8e-25   87.8   0.0   1   1   2.3e-28     8e-25   87.1   0.0     2   119   106   221   105   222 0.97 Integrase core domain
rve_3                PF13683.1     67 seq1166_BIOID51137   -            272   1.4e-17   62.8   0.2   1   1   9.7e-21   3.3e-17   61.6   0.2     2    67   194   260   193   260 0.98 Integrase core domain
rve_2                PF13333.1     52 seq1166_BIOID51137   -            272     1e-12   47.7   0.7   1   1   6.5e-16   2.2e-12   46.7   0.5     1    51   212   267   212   267 0.93 Integrase core domain
HTH_21               PF13276.1     60 seq1166_BIOID51137   -            272   1.5e-09   37.5   5.4   1   1   1.2e-12   3.9e-09   36.2   3.8     3    59    27    82    23    83 0.89 HTH-like domain
HOK_GEF              PF01848.11    43 seq1167_BIOID51137   -             50   2.4e-18   65.0   1.1   1   1     2e-22   2.7e-18   64.8   0.8     1    43     4    46     4    46 0.99 Hok/gef family
TPR_3                PF07720.7     36 seq1168_BIOID51137   -            151   2.8e-10   39.6   0.2   1   1   5.5e-14   7.6e-10   38.2   0.2     1    36    32    65    32    65 0.96 Tetratricopeptide repeat
TolA                 PF06519.6     96 seq1170_BIOID51137   -            421   2.2e-38  129.9   0.0   1   1   3.3e-42   2.2e-38  129.9   0.0     1    96   325   419   325   419 0.98 TolA C-terminal
TonB_2               PF13103.1     85 seq1170_BIOID51137   -            421   3.2e-05   23.7   0.0   1   1   1.4e-08   9.4e-05   22.2   0.0     2    73   338   405   337   414 0.86 TonB C terminal
SHMT                 PF00464.14   399 seq1172_BIOID51137   -            419  2.2e-192  638.7   0.3   1   1  7.3e-196  2.5e-192  638.4   0.2     1   399    10   388    10   388 0.99 Serine hydroxymethyltransferase
Aminotran_1_2        PF00155.16   363 seq1172_BIOID51137   -            419   1.2e-10   40.7   0.0   1   1     5e-14   1.7e-10   40.2   0.0    55   350    86   370    35   380 0.69 Aminotransferase class I and II
Beta_elim_lyase      PF01212.16   290 seq1172_BIOID51137   -            419   1.5e-06   27.4   0.0   1   1   8.8e-10     3e-06   26.4   0.0    35   166    81   204    51   244 0.79 Beta-eliminating lyase
Aminotran_5          PF00266.14   371 seq1172_BIOID51137   -            419   8.5e-06   24.6   0.0   1   1   3.6e-09   1.2e-05   24.0   0.0    50   207    82   238    40   263 0.73 Aminotransferase class-V
HOK_GEF              PF01848.11    43 seq1174_BIOID51137   -             83   7.1e-18   63.5   1.4   1   1   6.8e-22   9.3e-18   63.1   1.0     1    43    37    79    37    79 0.99 Hok/gef family
Peptidase_M16_C      PF05193.16   184 seq1175_BIOID51137   -            498   6.3e-19   68.2   0.0   1   1   2.8e-22   1.9e-18   66.6   0.0     3   183   201   377   199   378 0.83 Peptidase M16 inactive domain
Peptidase_M16        PF00675.15   149 seq1175_BIOID51137   -            498   6.8e-07   29.0   0.0   1   1   2.6e-10   1.8e-06   27.6   0.0     2   123    46   169    45   190 0.86 Insulinase (Peptidase family M16)
MCPsignal            PF00015.16   213 seq1176_BIOID51137   -            534   1.9e-63  213.7  31.4   1   1   4.2e-67   1.9e-63  213.7  21.8     2   212   322   514   315   515 0.96 Methyl-accepting chemotaxis protein (MCP) signalling domain
TarH                 PF02203.10   171 seq1176_BIOID51137   -            534   6.5e-39  133.3   8.3   1   1   1.4e-42   6.5e-39  133.3   5.8     1   168     1   171     1   180 0.96 Tar ligand binding domain homologue
HAMP                 PF00672.20    70 seq1176_BIOID51137   -            534   1.8e-08   34.3   0.1   1   1   3.9e-12   1.8e-08   34.3   0.1     3    69   196   261   193   262 0.85 HAMP domain
OTCace               PF00185.19   158 seq1177_BIOID51137   -            337   3.5e-51  173.1   0.1   1   1   1.3e-54   9.1e-51  171.7   0.1     2   157   156   330   155   331 0.97 Aspartate/ornithine carbamoyltransferase, Asp/Orn binding domain
OTCace_N             PF02729.16   142 seq1177_BIOID51137   -            337   9.6e-48  161.3   0.0   1   1   2.1e-51   1.4e-47  160.7   0.0     1   142     7   148     7   148 0.99 Aspartate/ornithine carbamoyltransferase, carbamoyl-P binding domain
PmbA_TldD            PF01523.11   293 seq1179_BIOID51137   -            481   2.1e-74  250.3   0.7   1   1   2.4e-78   3.2e-74  249.7   0.5     1   293    34   332    34   332 0.92 Putative modulator of DNA gyrase
DNA_pol_A_exo1       PF01612.15   174 seq1181_BIOID51137   -            371   1.2e-46  158.2   0.0   1   1   3.5e-50   2.4e-46  157.2   0.0     3   172     1   165     1   167 0.98 3'-5' exonuclease
HRDC                 PF00570.18    68 seq1181_BIOID51137   -            371   8.8e-15   54.0   0.0   1   1   3.7e-18   2.5e-14   52.5   0.0     1    68   209   275   209   275 0.98 HRDC domain
DUF3987              PF13148.1    375 seq1182_BIOID51137   -            314   9.4e-51  172.4   0.0   1   1   7.9e-55   1.1e-50  172.2   0.0   142   372     2   225     1   228 0.96 Protein of unknown function (DUF3987)
Methyltransf_10      PF05971.7    299 seq1184_BIOID51137   -            335  4.8e-154  511.7   0.0   1   1  8.2e-158  5.6e-154  511.4   0.0     2   299    30   323    29   323 0.99 Protein of unknown function (DUF890)
MTS                  PF05175.9    170 seq1184_BIOID51137   -            335   3.9e-05   22.9   0.0   1   1   1.2e-08   8.3e-05   21.9   0.0    30   115   128   222   114   232 0.77 Methyltransferase small domain
ESPR                 PF13018.1     24 seq1186_BIOID51137   -           1570   8.8e-11   40.8   0.4   1   1   1.6e-14   2.1e-10   39.6   0.3     1    24     1    24     1    24 0.99 Extended Signal Peptide of Type V secretion system
PD40                 PF07676.7     39 seq1194_BIOID51137   -            431   1.2e-35  120.5   5.0   1   4   2.5e-08   8.6e-05   21.9   0.0    11    34   203   224   198   227 0.82 WD40-like Beta Propeller Repeat
PD40                 PF07676.7     39 seq1194_BIOID51137   -            431   1.2e-35  120.5   5.0   2   4   8.4e-13   2.9e-09   36.2   0.0     2    39   238   273   237   273 0.95 WD40-like Beta Propeller Repeat
PD40                 PF07676.7     39 seq1194_BIOID51137   -            431   1.2e-35  120.5   5.0   3   4   6.4e-13   2.2e-09   36.6   0.1     2    38   282   316   281   317 0.96 WD40-like Beta Propeller Repeat
PD40                 PF07676.7     39 seq1194_BIOID51137   -            431   1.2e-35  120.5   5.0   4   4   4.2e-07    0.0014   18.0   0.0     3    30   370   397   368   403 0.93 WD40-like Beta Propeller Repeat
TolB_N               PF04052.8    105 seq1194_BIOID51137   -            431   9.2e-32  109.1   0.0   1   1   7.2e-35   2.5e-31  107.7   0.0     1    99    24   122    24   127 0.97 TolB amino-terminal domain
DPPIV_N              PF00930.16   353 seq1194_BIOID51137   -            431   1.6e-13   49.8   0.0   1   1   2.3e-13     8e-10   37.7   0.0   239   348   249   353   220   358 0.87 Dipeptidyl peptidase IV (DPP IV) N-terminal region
SLT                  PF01464.15   121 seq1197_BIOID51137   -            154   1.3e-32  111.7   1.2   1   1   1.1e-36   1.5e-32  111.4   0.9     1   120    21   140    21   141 0.97 Transglycosylase SLT domain
Transposase_31       PF04754.7    205 seq1198_BIOID51137   -            314   2.7e-83  278.2   0.5   1   1   2.6e-87   3.6e-83  277.8   0.3     1   204     8   210     8   211 0.98 Putative transposase, YhgA-like
CheR                 PF01739.13   196 seq1199_BIOID51137   -            286   1.7e-62  210.0   0.0   1   1   5.1e-66   3.5e-62  209.0   0.0     1   194    92   281    92   283 0.96 CheR methyltransferase, SAM binding domain
CheR_N               PF03705.10    57 seq1199_BIOID51137   -            286   4.2e-22   77.1   1.5   1   1   2.1e-25   1.4e-21   75.4   1.0     1    56    23    78    23    79 0.98 CheR methyltransferase, all-alpha domain
DUF3296              PF11726.3    180 seq1200_BIOID51137   -            187   7.6e-33  113.4   1.1   1   1   6.7e-37   9.1e-33  113.2   0.8     2   170    17   167    16   174 0.89 Protein of unknown function (DUF3296)
CheB_methylest       PF01339.12   182 seq1203_BIOID51137   -            349   2.5e-67  225.7   1.3   1   1   6.2e-71   4.2e-67  224.9   0.2     1   180   158   338   158   340 0.94 CheB methylesterase
Response_reg         PF00072.19   112 seq1203_BIOID51137   -            349   2.3e-24   85.4   0.2   1   1   8.5e-28   5.8e-24   84.1   0.2     1   101     6   108     6   117 0.92 Response regulator receiver domain
OmpA                 PF00691.15    97 seq1204_BIOID51137   -            173   1.1e-19   70.5   0.0   1   1   1.4e-23     2e-19   69.6   0.0     1    97    72   167    72   167 0.95 OmpA family
EAL                  PF00563.15   236 seq1206_BIOID51137   -            255   1.4e-28   99.8   0.0   1   1   1.3e-32   1.8e-28   99.5   0.0    13   236    30   242    17   242 0.82 EAL domain
ResIII               PF04851.10   184 seq1209_BIOID51137   -            794   9.3e-19   67.8   0.0   1   1   1.1e-21   3.9e-18   65.8   0.0     3   184   431   573   429   573 0.81 Type III restriction enzyme, res subunit
DNA_primase_S        PF01896.14   145 seq1209_BIOID51137   -            794   8.3e-09   35.2   0.0   1   1   5.9e-12     2e-08   34.0   0.0    34   144   163   260   149   261 0.94 Eukaryotic and archaeal DNA primase small subunit
DEAD                 PF00270.24   173 seq1209_BIOID51137   -            794   3.9e-07   29.5   0.0   1   1   2.6e-10   8.8e-07   28.4   0.0     3   167   435   572   433   576 0.77 DEAD/DEAH box helicase
SNF2_N               PF00176.18   296 seq1209_BIOID51137   -            794   1.5e-05   23.9   0.0   1   1   1.5e-08   5.1e-05   22.1   0.0    19   171   446   575   423   579 0.76 SNF2 family N-terminal domain
DUF1656              PF07869.7     58 seq1210_BIOID51137   -             90   1.5e-20   72.6  10.5   1   1   1.5e-24     2e-20   72.1   7.3     2    58    29    85    28    85 0.97 Protein of unknown function (DUF1656)
TPR_6                PF13174.1     33 seq1213_BIOID51137   -            263   1.8e-22   78.0   1.7   1   3   2.8e-07   0.00047   20.3   0.0     4    33   146   176   145   176 0.86 Tetratricopeptide repeat
TPR_6                PF13174.1     33 seq1213_BIOID51137   -            263   1.8e-22   78.0   1.7   2   3   2.2e-08   3.8e-05   23.7   0.1     3    33   183   213   181   213 0.95 Tetratricopeptide repeat
TPR_6                PF13174.1     33 seq1213_BIOID51137   -            263   1.8e-22   78.0   1.7   3   3   7.2e-11   1.2e-07   31.5   0.0     1    33   218   250   218   250 0.96 Tetratricopeptide repeat
TPR_16               PF13432.1     65 seq1213_BIOID51137   -            263   6.3e-12   45.7   0.0   1   1   1.6e-09   2.7e-06   27.7   0.0     2    65   147   214   146   214 0.92 Tetratricopeptide repeat
TPR_2                PF07719.12    34 seq1213_BIOID51137   -            263   1.1e-09   37.3   0.2   1   2   2.1e-06    0.0035   17.0   0.1     2    33   181   212   180   213 0.93 Tetratricopeptide repeat
TPR_2                PF07719.12    34 seq1213_BIOID51137   -            263   1.1e-09   37.3   0.2   2   2   5.3e-06    0.0091   15.7   0.0     1    33   217   249   217   250 0.95 Tetratricopeptide repeat
TPR_8                PF13181.1     34 seq1213_BIOID51137   -            263   2.9e-06   26.5   0.9   1   2   0.00027      0.46   10.2   0.2     2    29   181   208   180   213 0.89 Tetratricopeptide repeat
TPR_8                PF13181.1     34 seq1213_BIOID51137   -            263   2.9e-06   26.5   0.9   2   2   2.7e-05     0.046   13.3   0.0     5    29   221   245   217   250 0.85 Tetratricopeptide repeat
FadR_C               PF07840.7    164 seq1214_BIOID51137   -            239   6.9e-73  243.5   0.0   1   1   1.9e-76   8.5e-73  243.2   0.0     1   163    72   234    72   235 0.99 FadR C-terminal domain
GntR                 PF00392.16    64 seq1214_BIOID51137   -            239   2.3e-20   71.6   0.0   1   1     1e-23   4.7e-20   70.6   0.0     4    64    11    71     8    71 0.96 Bacterial regulatory proteins, gntR family
HlyD                 PF00529.15   306 seq1215_BIOID51137   -            310   2.3e-46  158.4  12.9   1   2   1.1e-18   3.8e-15   55.8   1.6     2    68    47   113    46   115 0.93 HlyD family secretion protein
HlyD                 PF00529.15   306 seq1215_BIOID51137   -            310   2.3e-46  158.4  12.9   2   2   1.2e-34   3.9e-31  108.3   4.8   103   306   101   285   100   285 0.97 HlyD family secretion protein
Biotin_lipoyl_2      PF13533.1     50 seq1215_BIOID51137   -            310   5.8e-19   67.3   7.3   1   1   6.8e-22   2.3e-18   65.4   1.3     2    50    47    95    46    95 0.97 Biotin-lipoyl like
HlyD_2               PF12700.2    328 seq1215_BIOID51137   -            310   1.9e-17   63.3   0.5   1   1   7.3e-21   2.5e-17   62.9   0.3    22   272    48   272    43   275 0.84 HlyD family secretion protein
HlyD_3               PF13437.1    105 seq1215_BIOID51137   -            310   1.4e-15   57.3   1.0   1   1   1.4e-14   4.7e-11   42.8   0.0     1    94   156   249   156   278 0.83 HlyD family secretion protein
TPR_16               PF13432.1     65 seq1216_BIOID51137   -            885   1.9e-19   69.7  34.9   1   2   2.5e-10   5.7e-07   29.9   5.2     1    56   291   353   291   354 0.96 Tetratricopeptide repeat
TPR_16               PF13432.1     65 seq1216_BIOID51137   -            885   1.9e-19   69.7  34.9   2   2   1.2e-09   2.7e-06   27.7   1.3     3    65   542   605   540   605 0.97 Tetratricopeptide repeat
TPR_11               PF13414.1     69 seq1216_BIOID51137   -            885   1.7e-15   56.2  28.3   1   1   2.5e-10   5.6e-07   28.9   2.2     8    69   541   602   536   602 0.95 TPR repeat
TPR_2                PF07719.12    34 seq1216_BIOID51137   -            885     5e-12   44.6  35.0   1   2   6.3e-06     0.014   15.1   0.1     3    34   363   394   361   394 0.95 Tetratricopeptide repeat
TPR_2                PF07719.12    34 seq1216_BIOID51137   -            885     5e-12   44.6  35.0   2   2   1.1e-05     0.024   14.4   0.1     3    33   538   568   536   569 0.92 Tetratricopeptide repeat
TPR_1                PF00515.23    34 seq1216_BIOID51137   -            885   6.4e-11   41.2  24.5   1   2   2.3e-06    0.0052   16.2   0.0     7    28   333   354   329   355 0.93 Tetratricopeptide repeat
TPR_1                PF00515.23    34 seq1216_BIOID51137   -            885   6.4e-11   41.2  24.5   2   2   1.8e-05     0.042   13.3   0.1     3    34   363   394   361   394 0.95 Tetratricopeptide repeat
TPR_8                PF13181.1     34 seq1216_BIOID51137   -            885   6.5e-08   31.6   8.9   1   1   0.00017      0.38   10.5   0.0     4    32   539   567   537   569 0.93 Tetratricopeptide repeat
AsmA                 PF05170.9    604 seq1218_BIOID51137   -            691  1.7e-172  575.1   0.0   1   1  2.8e-176  1.9e-172  574.9   0.0     1   603     6   587     6   588 0.99 AsmA family
AsmA_2               PF13502.1    220 seq1218_BIOID51137   -            691   5.1e-28   97.8   3.3   1   1     5e-30   3.4e-26   91.8   1.0     2   220   438   640   437   640 0.89 AsmA-like C-terminal region
Response_reg         PF00072.19   112 seq1219_BIOID51137   -            129   2.4e-31  107.8   0.0   1   1     2e-35   2.8e-31  107.7   0.0     2   111     9   120     8   121 0.98 Response regulator receiver domain
Esterase             PF00756.15   251 seq1221_BIOID51137   -            405   1.2e-49  168.8   0.0   1   1   1.8e-53   1.2e-49  168.8   0.0     1   251   172   391   172   391 0.98 Putative esterase
DUF3327              PF11806.3    122 seq1221_BIOID51137   -            405   1.9e-37  128.1   2.5   1   1   4.3e-41   2.9e-37  127.5   0.3     3   121    29   155    21   156 0.97 Domain of unknown function (DUF3327)
CheZ                 PF04344.8    214 seq1223_BIOID51137   -            214   7.9e-76  254.3   5.4   1   1   6.7e-80   9.1e-76  254.1   3.8     3   214    16   214    14   214 0.95 Chemotaxis phosphatase, CheZ
adh_short            PF00106.20   167 seq1224_BIOID51137   -            263   1.9e-26   92.8   3.4   1   1   3.8e-30   2.6e-26   92.3   2.4     1   165    33   189    33   191 0.85 short chain dehydrogenase
adh_short_C2         PF13561.1    243 seq1224_BIOID51137   -            263   7.3e-25   88.0   0.0   1   1   1.3e-28   9.2e-25   87.7   0.0     5   240    41   259    39   262 0.89 Enoyl-(Acyl carrier protein) reductase
FUSC                 PF04632.7    650 seq1225_BIOID51137   -            655  2.8e-149  498.4  20.3   1   1  4.9e-153  3.4e-149  498.1  14.1     2   649    11   651    10   654 0.97 Fusaric acid resistance protein family
FUSC_2               PF13515.1    128 seq1225_BIOID51137   -            655     7e-17   61.4  38.1   1   1   1.8e-18   1.2e-14   54.1  11.4     1   127    23   162    21   163 0.87 Fusaric acid resistance protein-like
DUF1127              PF06568.6     40 seq1228_BIOID51137   -             59   5.1e-13   48.0   8.2   1   1   3.7e-17   5.1e-13   48.0   5.7     2    39    22    59    21    59 0.96 Domain of unknown function (DUF1127)
DUF262               PF03235.9    221 seq1230_BIOID51137   -            697   4.2e-34  118.3   0.2   1   1   6.1e-38   4.2e-34  118.3   0.2     2   220     9   222     8   223 0.82 Protein of unknown function DUF262
DUF1524              PF07510.6    142 seq1230_BIOID51137   -            697   8.8e-32  109.7   2.8   1   1   2.4e-35   1.7e-31  108.9   1.9     1   141   414   547   414   548 0.95 Protein of unknown function (DUF1524)
MbtH                 PF03621.8     54 seq1232_BIOID51137   -             72   1.8e-21   75.1   0.6   1   1   1.6e-25   2.1e-21   74.8   0.4     1    53     1    54     1    55 0.96 MbtH-like protein
Bac_export_2         PF01312.14   343 seq1233_BIOID51137   -            382  4.4e-133  443.3   0.0   1   1  3.7e-137  5.1e-133  443.0   0.0     2   343     5   347     4   347 0.99 FlhB HrpN YscU SpaS Family
AMP-binding          PF00501.23   418 seq1235_BIOID51137   -           1335  6.2e-117  390.3   0.0   1   1    3e-120  8.3e-117  389.9   0.0     1   417   524   928   524   929 0.96 AMP-binding enzyme
Condensation         PF00668.15   301 seq1235_BIOID51137   -           1335   9.4e-58  195.3   0.0   1   1   5.2e-61   1.4e-57  194.7   0.0     2   300    44   342    43   343 0.91 Condensation domain
Thioesterase         PF00975.15   229 seq1235_BIOID51137   -           1335   7.1e-46  157.1   0.6   1   1   1.3e-46   3.6e-43  148.3   0.0     2   215  1109  1318  1108  1332 0.96 Thioesterase domain
PP-binding           PF00550.20    67 seq1235_BIOID51137   -           1335   4.3e-11   42.8   0.1   1   1   4.7e-14   1.3e-10   41.2   0.1     3    65  1022  1082  1020  1084 0.91 Phosphopantetheine attachment site
Abhydrolase_6        PF12697.2    228 seq1235_BIOID51137   -           1335   5.9e-06   26.2   0.2   1   1   2.2e-09   5.9e-06   26.2   0.1     2   127  1111  1240  1110  1309 0.66 Alpha/beta hydrolase family
Ribonuc_L-PSP        PF01042.16   121 seq1236_BIOID51137   -            131   6.5e-32  109.7   0.0   1   1   5.3e-36   7.3e-32  109.5   0.0     3   120    13   127    11   128 0.95 Endoribonuclease L-PSP
Maf                  PF02545.9    195 seq1238_BIOID51137   -            207   1.6e-64  216.5   0.0   1   1   1.4e-68   1.9e-64  216.2   0.0     2   189    16   201    15   205 0.98 Maf-like protein
FdhD-NarQ            PF02634.10   236 seq1239_BIOID51137   -            277   7.6e-73  244.7   0.0   1   1   6.6e-77     9e-73  244.4   0.0     1   235    38   275    38   276 0.92 FdhD/NarQ family
Autotransporter      PF03797.14   265 seq1241_BIOID51137   -            159   6.8e-25   87.8   2.9   1   1   5.9e-29   8.1e-25   87.5   2.0   123   262     1   147     1   151 0.91 Autotransporter beta-domain
NadA                 PF02445.11   296 seq1244_BIOID51137   -            347  2.3e-105  351.5   0.0   1   1  1.9e-109  2.6e-105  351.3   0.0     2   295    31   340    30   341 0.98 Quinolinate synthetase A protein
PyrBI_leader         PF08052.6     44 seq1246_BIOID51137   -             58     1e-31  108.3   1.3   1   1   9.2e-36   1.3e-31  108.0   0.9     1    39     1    39     1    45 0.97 PyrBI operon leader peptide
OTCace_N             PF02729.16   142 seq1247_BIOID51137   -            311   1.7e-43  147.5   0.1   1   1   4.3e-47   2.9e-43  146.8   0.0     1   141     8   148     8   149 0.95 Aspartate/ornithine carbamoyltransferase, carbamoyl-P binding domain
OTCace               PF00185.19   158 seq1247_BIOID51137   -            311   2.5e-36  124.8   0.1   1   1   6.6e-40   4.5e-36  123.9   0.1     1   157   154   303   154   304 0.93 Aspartate/ornithine carbamoyltransferase, Asp/Orn binding domain
DAO                  PF01266.19   358 seq1248_BIOID51137   -            432   5.6e-74  249.0   0.5   1   1   4.8e-77   6.5e-74  248.8   0.3     2   358     3   397     2   397 0.95 FAD dependent oxidoreductase
Pyr_redox_2          PF07992.9    200 seq1248_BIOID51137   -            432   7.5e-09   35.6   0.3   1   1   3.9e-08   5.3e-05   23.0   0.2     1    36     2    37     2    65 0.92 Pyridine nucleotide-disulphide oxidoreductase
Pyr_redox            PF00070.22    80 seq1248_BIOID51137   -            432   3.2e-08   33.7   0.2   1   1     7e-09   9.6e-06   25.7   0.2     1    33     2    34     2    47 0.91 Pyridine nucleotide-disulphide oxidoreductase
NAD_binding_8        PF13450.1     68 seq1248_BIOID51137   -            432   8.6e-07   28.7   0.1   1   1   5.6e-09   7.6e-06   25.7   0.0     1    34     5    38     5    69 0.85 NAD(P)-binding Rossmann-like domain
ApbA                 PF02558.11   151 seq1248_BIOID51137   -            432   2.3e-05   23.7   0.2   1   1   3.8e-08   5.3e-05   22.6   0.1     1    33     3    34     3    48 0.87 Ketopantoate reductase PanE/ApbA
AlaDh_PNT_C          PF01262.16   168 seq1248_BIOID51137   -            432   0.00013   21.5   0.1   1   1   1.7e-07   0.00023   20.6   0.1    22    59     2    39     1    52 0.85 Alanine dehydrogenase/PNT, C-terminal domain
Peripla_BP_4         PF13407.1    258 seq1251_BIOID51137   -            327   1.7e-31  109.3  11.2   1   1   3.1e-35   2.1e-31  109.0   7.8    10   256    40   294    33   300 0.88 Periplasmic binding protein domain
Peripla_BP_1         PF00532.16   279 seq1251_BIOID51137   -            327   1.3e-16   60.5   1.4   1   1   2.4e-20   1.6e-16   60.2   1.0     3   279    32   312    30   312 0.84 Periplasmic binding proteins and sugar binding domain of LacI family
FHIPEP               PF00771.15   658 seq1252_BIOID51137   -            692  5.6e-270  897.1   3.8   1   1  4.8e-274  6.5e-270  896.9   2.6     2   657    31   682    30   683 0.98 FHIPEP family
HTH_3                PF01381.17    55 seq1253_BIOID51137   -             88   6.7e-15   54.5   0.0   1   1   3.8e-18     1e-14   53.9   0.0     2    53    18    69    17    70 0.95 Helix-turn-helix
HTH_19               PF12844.2     64 seq1253_BIOID51137   -             88   7.5e-12   45.0   0.1   1   1   3.3e-15   9.1e-12   44.7   0.0     3    54    16    67    14    75 0.89 Helix-turn-helix domain
HTH_37               PF13744.1     80 seq1253_BIOID51137   -             88   1.2e-07   31.3   0.2   1   1   5.4e-11   1.5e-07   31.0   0.1    18    72    12    65    10    70 0.91 Helix-turn-helix domain
HTH_26               PF13443.1     63 seq1253_BIOID51137   -             88   1.1e-06   28.5   0.2   1   1   1.3e-09   3.5e-06   26.9   0.0     7    53    22    67    16    70 0.90 Cro/C1-type HTH DNA-binding domain
HTH_31               PF13560.1     64 seq1253_BIOID51137   -             88   1.7e-06   27.9   0.0   1   1   7.2e-10     2e-06   27.7   0.0     2    57    13    67    12    83 0.89 Helix-turn-helix domain
Barstar              PF01337.13    90 seq1256_BIOID51137   -             90   1.7e-19   69.3   0.4   1   1   1.4e-23   1.9e-19   69.1   0.3     1    84     4    82     4    87 0.96 Barstar (barnase inhibitor)
Couple_hipA          PF13657.1     99 seq1257_BIOID51137   -            459   5.3e-25   87.4   0.0   1   1   2.1e-28   9.7e-25   86.6   0.0     4    98    26   122    23   123 0.97 HipA N-terminal domain
HipA_N               PF07805.7     82 seq1257_BIOID51137   -            459   4.7e-21   74.7   0.0   1   1   2.6e-24   1.2e-20   73.4   0.0     1    82   169   257   169   257 0.98 HipA-like N-terminal domain
HipA_C               PF07804.7     79 seq1257_BIOID51137   -            459   3.9e-17   62.0   0.0   1   1   3.1e-20   1.4e-16   60.2   0.0     1    79   268   351   268   351 0.95 HipA-like C-terminal domain
DUF3829              PF12889.2    277 seq1258_BIOID51137   -            346   1.3e-79  267.1  11.7   1   1   1.1e-83   1.5e-79  266.9   8.1     2   277    66   346    65   346 0.97 Protein of unknown function (DUF3829)
NMN_transporter      PF04973.7    182 seq1261_BIOID51137   -            239   1.2e-46  158.2  27.0   1   1   1.2e-48   1.6e-44  151.4  18.7     1   180    23   227    23   229 0.94 Nicotinamide mononucleotide transporter
DUF1440              PF07274.7    136 seq1263_BIOID51137   -            204   3.9e-55  185.4   2.3   1   1   3.4e-59   4.7e-55  185.1   1.6     1   136    26   182    26   182 0.99 Protein of unknown function (DUF1440)
PyrI                 PF01948.13    96 seq1265_BIOID51137   -            153   7.1e-37  125.2   0.0   1   1   1.5e-40     1e-36  124.6   0.0     2    94     5    97     4    99 0.97 Aspartate carbamoyltransferase regulatory chain, allosteric domain
PyrI_C               PF02748.10    52 seq1265_BIOID51137   -            153   7.8e-21   73.1   1.7   1   1   1.8e-24   1.2e-20   72.5   1.2     1    51   101   151   101   152 0.95 Aspartate carbamoyltransferase regulatory chain, metal binding domain
LysR_substrate       PF03466.15   209 seq1267_BIOID51137   -            307   1.8e-36  125.1   0.3   1   1   3.7e-40   2.6e-36  124.6   0.2     2   208    91   295    90   296 0.96 LysR substrate binding domain
HTH_1                PF00126.22    60 seq1267_BIOID51137   -            307   7.3e-17   60.7   0.9   1   1     2e-20   1.4e-16   59.8   0.6     1    60     7    66     7    66 0.98 Bacterial regulatory helix-turn-helix protein, lysR family
ABC_tran             PF00005.22   118 seq1271_BIOID51137   -            503   5.1e-36  123.4   0.0   1   2   1.1e-20   3.7e-17   62.6   0.0     1   118    50   178    50   178 0.89 ABC transporter
ABC_tran             PF00005.22   118 seq1271_BIOID51137   -            503   5.1e-36  123.4   0.0   2   2   1.6e-19   5.5e-16   58.8   0.0     1   117   302   432   302   433 0.90 ABC transporter
Ala_racemase_N       PF01168.15   217 seq1273_BIOID51137   -            356   5.2e-59  199.3   0.1   1   1   9.8e-63   6.7e-59  198.9   0.0     2   217    10   217     9   217 0.95 Alanine racemase, N-terminal domain
Ala_racemase_C       PF00842.16   129 seq1273_BIOID51137   -            356   2.4e-39  133.5   0.4   1   1   6.2e-43   4.2e-39  132.7   0.3     1   127   232   354   232   356 0.97 Alanine racemase, C-terminal domain
Ribonuc_L-PSP        PF01042.16   121 seq1276_BIOID51137   -            141   3.6e-46  155.7   0.9   1   1     3e-50   4.1e-46  155.5   0.6     1   120    20   139    20   140 0.98 Endoribonuclease L-PSP
RNase_E_G            PF10150.4    271 seq1277_BIOID51137   -           1061  9.1e-101  336.5   0.0   1   1    2e-104  9.1e-101  336.5   0.0     1   270   121   392   121   393 0.98 Ribonuclease E/G family
PNPase_C             PF12111.3     39 seq1277_BIOID51137   -           1061     5e-18   63.9   8.5   1   1   1.1e-21     5e-18   63.9   5.9     1    39  1021  1059  1021  1059 0.98 Polyribonucleotide phosphorylase C terminal
S1                   PF00575.18    74 seq1277_BIOID51137   -           1061   1.3e-16   60.2   0.0   1   1   6.3e-20   2.9e-16   59.2   0.0     2    73    36   118    35   119 0.97 S1 RNA binding domain
LysE                 PF01810.13   191 seq1284_BIOID51137   -            212   1.8e-52  177.3  11.5   1   1   1.5e-56   2.1e-52  177.0   8.0     2   189    19   209    18   211 0.97 LysE type translocator
DEDD_Tnp_IS110       PF01548.12   144 seq1285_BIOID51137   -            326     6e-44  149.0   0.2   1   1   3.4e-47   2.3e-43  147.1   0.1     1   144     7   151     7   151 0.99 Transposase
Transposase_20       PF02371.11    87 seq1285_BIOID51137   -            326   1.1e-27   95.7   0.4   1   1     3e-31     2e-27   94.9   0.3     2    85   196   280   195   282 0.96 Transposase IS116/IS110/IS902 family
Ldh_1_N              PF00056.18   142 seq1286_BIOID51137   -            334   3.4e-48  162.8   0.9   1   1   7.1e-52   4.9e-48  162.3   0.6     1   141    23   166    23   167 0.97 lactate/malate dehydrogenase, NAD binding domain
Ldh_1_C              PF02866.13   174 seq1286_BIOID51137   -            334   1.9e-47  161.1   0.0   1   1   3.9e-51   2.7e-47  160.6   0.0     1   174   169   332   169   332 0.99 lactate/malate dehydrogenase, alpha/beta C-terminal domain
EspG                 PF06872.6    383 seq1288_BIOID51137   -            398  1.2e-194  645.8   1.9   1   1    1e-198  1.4e-194  645.6   1.3     1   383    15   397    15   397 1.00 EspG protein
FlhE                 PF06366.8    106 seq1289_BIOID51137   -            130   9.4e-43  144.2   0.0   1   1     8e-47   1.1e-42  144.0   0.0     1   106    28   130    28   130 0.99 Flagellar protein FlhE
BPD_transp_2         PF02653.11   267 seq1295_BIOID51137   -            332   1.3e-43  148.8  43.9   1   1   9.4e-48   1.3e-43  148.8  30.4     3   267    54   317    52   317 0.94 Branched-chain amino acid transport system / permease component
Fimbrial             PF00419.15   145 seq1296_BIOID51137   -            187   1.3e-19   70.7   3.5   1   1   1.3e-23   1.8e-19   70.2   2.4     1   144    39   186    39   187 0.89 Fimbrial protein
OMP_b-brl            PF13505.1    176 seq1297_BIOID51137   -            171   3.9e-27   95.2  13.5   1   1   6.8e-31   4.7e-27   94.9   9.3     2   176     9   171     6   171 0.87 Outer membrane protein beta-barrel domain
Ail_Lom              PF06316.6    199 seq1297_BIOID51137   -            171   1.5e-23   83.2   4.7   1   2   2.2e-18   1.5e-14   53.8   0.9     1   126     1   115     1   127 0.77 Enterobacterial Ail/Lom protein
Ail_Lom              PF06316.6    199 seq1297_BIOID51137   -            171   1.5e-23   83.2   4.7   2   2   2.2e-11   1.5e-07   31.0   0.1   154   199   126   171   120   171 0.93 Enterobacterial Ail/Lom protein
DUF1971              PF09313.6     82 seq1298_BIOID51137   -            119   8.4e-29   99.0   0.0   1   1     8e-33   1.1e-28   98.6   0.0     1    82    12    97    12    97 0.98 Domain of unknown function (DUF1971)
rve                  PF00665.21   120 seq1299_BIOID51137   -            272   4.7e-25   87.9   0.0   1   1   2.3e-28     8e-25   87.1   0.0     2   119   106   221   105   222 0.97 Integrase core domain
rve_3                PF13683.1     67 seq1299_BIOID51137   -            272     3e-18   64.9   0.1   1   1   2.1e-21     7e-18   63.7   0.1     2    67   194   260   193   260 0.98 Integrase core domain
rve_2                PF13333.1     52 seq1299_BIOID51137   -            272   1.1e-13   50.8   0.7   1   1     7e-17   2.4e-13   49.8   0.5     1    51   212   267   212   267 0.93 Integrase core domain
HTH_21               PF13276.1     60 seq1299_BIOID51137   -            272   1.5e-09   37.6   5.4   1   1   1.2e-12   3.9e-09   36.2   3.8     3    59    27    82    23    83 0.89 HTH-like domain
DAHP_synth_1         PF00793.15   272 seq1301_BIOID51137   -            350  1.3e-105  351.8   0.0   1   1  1.1e-109  1.5e-105  351.6   0.0     8   271    40   338    25   339 0.96 DAHP synthetase I family
DUF1869              PF08956.5     60 seq1303_BIOID51137   -             62   6.7e-28   95.9   0.8   1   1   5.3e-32   7.2e-28   95.8   0.5     1    50     1    50     1    56 0.96 Domain of unknown function (DUF1869)
Wzz                  PF02706.10   152 seq1304_BIOID51137   -            394     8e-25   87.3   0.9   1   1   5.8e-29     8e-25   87.3   0.7     1   150    42   190    42   192 0.92 Chain length determinant protein
SdiA-regulated       PF06977.6    249 seq1305_BIOID51137   -            272   2.5e-73  245.9   0.2   1   1   4.2e-77   2.8e-73  245.8   0.2     5   248    30   268    26   269 0.96 SdiA-regulated
Pili_assembly_N      PF00345.15   122 seq1306_BIOID51137   -            239   2.4e-41  140.2   0.5   1   1   5.4e-45   3.7e-41  139.6   0.4     2   121    36   154    35   155 0.91 Gram-negative pili assembly chaperone, N-terminal domain
Pili_assembly_C      PF02753.12    68 seq1306_BIOID51137   -            239   5.2e-17   61.3   0.7   1   1   7.5e-21   5.2e-17   61.3   0.5     1    66   174   233   174   235 0.95 Gram-negative pili assembly chaperone, C-terminal domain
ADH_N                PF08240.7    109 seq1307_BIOID51137   -            364   1.2e-29  102.1   0.7   1   1   4.8e-33   2.2e-29  101.2   0.5     2   107    39   153    38   155 0.92 Alcohol dehydrogenase GroES-like domain
ADH_zinc_N           PF00107.21   130 seq1307_BIOID51137   -            364   1.9e-26   92.0   0.2   1   1   6.4e-30   2.9e-26   91.4   0.1     1   129   196   324   196   325 0.95 Zinc-binding dehydrogenase
OrfB_IS605           PF01385.14   227 seq1309_BIOID51137   -            402   7.9e-51  172.5   4.0   1   1   2.3e-54     1e-50  172.1   2.8     1   224    69   275    69   278 0.98 Probable transposase
OrfB_Zn_ribbon       PF07282.6     69 seq1309_BIOID51137   -            402   1.8e-25   88.2   0.6   1   1   9.7e-29   4.4e-25   87.0   0.4     1    67   304   371   304   373 0.98 Putative transposase DNA-binding domain
HTH_OrfB_IS605       PF12323.3     46 seq1309_BIOID51137   -            402   1.8e-13   49.4   0.8   1   1   9.3e-17   4.2e-13   48.2   0.5     1    46     1    48     1    48 0.95 Helix-turn-helix domain
TraT                 PF05818.7    215 seq1310_BIOID51137   -            179   4.2e-70  235.4   4.4   1   1   3.4e-74   4.6e-70  235.2   3.0    37   215     3   179     1   179 0.99 Enterobacterial TraT complement resistance protein
GerE                 PF00196.14    58 seq1312_BIOID51137   -            200     7e-22   76.4   1.3   1   1   3.1e-25   1.1e-21   75.8   0.9     2    57   140   195   139   196 0.97 Bacterial regulatory proteins, luxR family
Sigma70_r4_2         PF08281.7     54 seq1312_BIOID51137   -            200   6.7e-09   34.9   0.2   1   1   3.8e-12   1.3e-08   34.0   0.1     8    47   139   177   139   184 0.93 Sigma-70, region 4
Sigma70_r4           PF04545.11    50 seq1312_BIOID51137   -            200     1e-06   27.7   0.3   1   1   5.9e-10     2e-06   26.8   0.2     2    48   139   184   139   186 0.91 Sigma-70, region 4
PapC_N               PF13954.1    146 seq1314_BIOID51137   -            116   1.6e-20   73.0   0.0   1   1   1.5e-24   2.1e-20   72.6   0.0     1    73    42   115    42   116 0.98 PapC N-terminal domain
Usher                PF00577.15   552 seq1317_BIOID51137   -            781  9.4e-199  661.5  31.3   1   1  2.6e-202  1.2e-198  661.2  21.7     1   552   111   693   111   693 0.99 Type VII secretion system (T7SS), usher protein
PapC_C               PF13953.1     68 seq1317_BIOID51137   -            781   6.3e-23   80.0   0.1   1   1   4.1e-26   1.9e-22   78.5   0.1     1    65   703   766   703   769 0.96 PapC C-terminal domain
PapC_N               PF13954.1    146 seq1317_BIOID51137   -            781   3.7e-17   62.1   0.0   1   1     2e-20   8.9e-17   60.9   0.0    81   146    28    94     8    94 0.81 PapC N-terminal domain
MFS_1                PF07690.11   354 seq1318_BIOID51137   -            416   3.4e-27   95.0  64.3   1   2   4.1e-19   5.7e-15   54.8  29.4     3   271    35   288    33   291 0.83 Major Facilitator Superfamily
MFS_1                PF07690.11   354 seq1318_BIOID51137   -            416   3.4e-27   95.0  64.3   2   2   3.3e-16   4.5e-12   45.2  13.5    35   184   265   411   264   415 0.90 Major Facilitator Superfamily
Aldose_epim          PF01263.15   301 seq1320_BIOID51137   -            290   5.2e-50  170.1   0.0   1   1   4.3e-54   5.9e-50  169.9   0.0     2   300     3   285     2   286 0.92 Aldose 1-epimerase
HTH_Tnp_1            PF01527.15    76 seq1321_BIOID51137   -            136   4.5e-19   68.0   0.6   1   1   1.2e-22     8e-19   67.2   0.4     2    74    23   102    22   104 0.89 Transposase
HTH_28               PF13518.1     52 seq1321_BIOID51137   -            136   2.1e-06   27.4   0.5   1   1   6.5e-10   4.4e-06   26.4   0.0     1    43    32    75    32    78 0.93 Helix-turn-helix domain
Transgly_assoc       PF04226.8     48 seq1323_BIOID51137   -             82   1.5e-16   60.0  12.4   1   1   1.1e-20   1.5e-16   60.0   8.6     1    47    33    81    33    82 0.97 Transglycosylase associated protein
YecM                 PF06185.7    186 seq1324_BIOID51137   -            188   2.5e-77  258.2   0.0   1   1   2.1e-81   2.8e-77  258.0   0.0     2   186     6   185     5   185 0.98 YecM protein
Fe_dep_repr_C        PF02742.10    71 seq1326_BIOID51137   -            155   1.4e-13   50.2   0.9   1   1   1.5e-16   2.9e-13   49.1   0.6     1    57    95   150    95   154 0.95 Iron dependent repressor, metal binding and dimerisation domain
Fe_dep_repress       PF01325.14    60 seq1326_BIOID51137   -            155   6.9e-11   41.8   0.0   1   1   6.3e-14   1.2e-10   40.9   0.0     6    60    38    92    35    92 0.95 Iron dependent repressor, N-terminal DNA binding domain
HTH_24               PF13412.1     48 seq1326_BIOID51137   -            155   1.2e-07   30.9   0.0   1   1     9e-11   1.8e-07   30.3   0.0     3    48    40    85    38    85 0.90 Winged helix-turn-helix DNA-binding
MarR                 PF01047.17    59 seq1326_BIOID51137   -            155   1.7e-06   27.4   0.0   1   1   1.6e-09   3.1e-06   26.6   0.0    11    48    48    85    47    87 0.95 MarR family
SLT                  PF01464.15   121 seq1329_BIOID51137   -            203   1.4e-25   89.0   0.1   1   1   1.3e-29   1.8e-25   88.6   0.1     3   120    43   168    41   169 0.95 Transglycosylase SLT domain
DAGK_prokar          PF01219.14   104 seq1334_BIOID51137   -            119   1.1e-38  130.8   5.7   1   1   9.5e-43   1.3e-38  130.6   4.0     2   104    16   118    15   118 0.98 Prokaryotic diacylglycerol kinase
CutC                 PF03932.9    202 seq1336_BIOID51137   -            248     1e-85  286.0   0.1   1   1   8.8e-90   1.2e-85  285.7   0.1     2   201     3   200     2   201 0.99 CutC family
CitMHS               PF03600.11   349 seq1337_BIOID51137   -            372   2.1e-28   98.7  20.9   1   1   3.1e-32   2.1e-28   98.7  14.5    41   321    32   306    12   330 0.89 Citrate transporter
Na_sulph_symp        PF00939.14   471 seq1337_BIOID51137   -            372   1.1e-07   31.0   5.8   1   1   1.6e-11   1.1e-07   31.0   4.0   320   449    41   166    35   184 0.80 Sodium:sulfate symporter transmembrane region
NA37                 PF04245.8    326 seq1339_BIOID51137   -            335  1.9e-103  346.0   0.0   1   1  1.6e-107  2.2e-103  345.9   0.0     2   326    10   329     9   329 0.97 37-kD nucleoid-associated bacterial protein
Phage_CII            PF05269.6     91 seq1340_BIOID51137   -             98   1.1e-33  115.0   0.1   1   1   8.5e-38   1.2e-33  114.8   0.1     1    88     1    90     1    93 0.95 Bacteriophage CII protein
ABC_membrane         PF00664.18   275 seq1342_BIOID51137   -            600     1e-19   70.9   3.1   1   1   4.1e-23   1.4e-19   70.4   2.1     4   272    27   296    25   299 0.86 ABC transporter transmembrane region
ABC_tran             PF00005.22   118 seq1342_BIOID51137   -            600   1.1e-17   64.3   0.0   1   1   9.3e-21   3.2e-17   62.8   0.0     1   118   384   509   384   509 0.84 ABC transporter
AAA_16               PF13191.1    166 seq1342_BIOID51137   -            600   6.5e-07   29.7   0.3   1   1   4.7e-10   1.6e-06   28.4   0.2    20   157   368   525   356   538 0.61 AAA ATPase domain
Peripla_BP_3         PF13377.1    160 seq1343_BIOID51137   -            315   4.9e-22   78.5   0.5   1   1   8.4e-25   2.9e-21   76.0   0.1     1   154   167   314   167   315 0.88 Periplasmic binding protein-like domain
LacI                 PF00356.16    46 seq1343_BIOID51137   -            315   3.6e-21   74.4   0.1   1   1   2.1e-24   7.3e-21   73.4   0.1     1    46     6    51     6    51 0.99 Bacterial regulatory proteins, lacI family
Peripla_BP_1         PF00532.16   279 seq1343_BIOID51137   -            315   1.1e-10   41.0   0.0   1   1   6.4e-14   2.2e-10   40.1   0.0    23   274    84   313    61   315 0.78 Periplasmic binding proteins and sugar binding domain of LacI family
HTH_3                PF01381.17    55 seq1343_BIOID51137   -            315   8.8e-05   22.1   0.1   1   1   7.2e-08   0.00025   20.7   0.0     8    40     3    35     1    45 0.87 Helix-turn-helix
Phage_rep_O          PF04492.8    100 seq1344_BIOID51137   -            312   1.2e-39  134.4   0.0   1   1   1.4e-43   1.9e-39  133.7   0.0     2   100    17   115    16   115 0.99 Bacteriophage replication protein O
AFG1_ATPase          PF03969.11   362 seq1345_BIOID51137   -            375  8.1e-166  551.1   0.1   1   1  6.7e-170  9.2e-166  550.9   0.1     2   362     5   371     4   371 0.99 AFG1-like ATPase
Trans_reg_C          PF00486.23    77 seq1346_BIOID51137   -            168   1.3e-18   66.4   0.0   1   1   1.4e-22   1.9e-18   66.0   0.0     1    77    24   100    24   100 0.96 Transcriptional regulatory protein, C terminal
CCP_MauG             PF03150.9    159 seq1347_BIOID51137   -            465   6.2e-52  175.9   0.0   1   1     2e-52   9.1e-49  165.6   0.0     2   159   184   335   183   335 0.97 Di-haem cytochrome c peroxidase
Haem_bd              PF14376.1    137 seq1347_BIOID51137   -            465   9.4e-42  141.8   0.0   1   1   2.1e-45   9.4e-42  141.8   0.0     2   137    17   155    16   155 0.99 Haem-binding domain
Cytochrom_C          PF00034.16    91 seq1347_BIOID51137   -            465   5.1e-15   55.9   0.1   1   1   4.1e-11   1.9e-07   31.7   0.0     2    90   340   453   339   454 0.86 Cytochrome c
DUF333               PF03891.10    50 seq1348_BIOID51137   -             84   9.5e-21   73.2   0.1   1   1   8.5e-25   1.2e-20   72.9   0.0     1    50    31    79    31    79 0.98 Domain of unknown function (DUF333)
Cytochrom_NNT        PF03264.9    174 seq1349_BIOID51137   -            366   4.5e-65  218.1   4.2   1   1   8.2e-67   3.7e-63  211.9   2.6     6   173     6   174     1   175 0.94 NapC/NirT cytochrome c family, N-terminal region
Fimbrial             PF00419.15   145 seq1351_BIOID51137   -            176   1.9e-19   70.2   0.2   1   1   1.6e-23   2.2e-19   70.0   0.1     3   145    29   176    27   176 0.91 Fimbrial protein
Transgly_assoc       PF04226.8     48 seq1353_BIOID51137   -             84     2e-13   50.0  14.1   1   1   1.5e-17     2e-13   50.0   9.8     2    48    34    83    33    83 0.98 Transglycosylase associated protein
Phage_lambda_P       PF06992.6    233 seq1355_BIOID51137   -            233  6.5e-168  555.6   3.8   1   1  5.3e-172  7.3e-168  555.5   2.7     1   233     1   233     1   233 1.00 Replication protein P
MFS_1                PF07690.11   354 seq1356_BIOID51137   -            416   1.6e-25   89.5  61.2   1   2   3.7e-20   2.5e-16   59.2  19.0     1   224    22   237    22   242 0.81 Major Facilitator Superfamily
MFS_1                PF07690.11   354 seq1356_BIOID51137   -            416   1.6e-25   89.5  61.2   2   2   7.4e-13     5e-09   35.2  19.8    10   179   237   409   232   415 0.80 Major Facilitator Superfamily
MFS_3                PF05977.8    524 seq1356_BIOID51137   -            416   4.8e-21   74.3  33.9   1   1   9.1e-25   6.2e-21   73.9  23.5     9   396    16   400    12   414 0.89 Transmembrane secretion effector
PTS_EIIC             PF02378.13   321 seq1358_BIOID51137   -            473   6.3e-30  104.0  24.4   1   1   9.1e-34   6.3e-30  104.0  16.9     2   320   113   405   112   407 0.88 Phosphotransferase system, EIIC
PTS_EIIB             PF00367.15    35 seq1358_BIOID51137   -            473   2.9e-11   42.2   0.2   1   1   8.1e-15   5.5e-11   41.3   0.1     3    31    12    40    11    43 0.91 phosphotransferase system, EIIB
SirA                 PF01206.12    70 seq1359_BIOID51137   -             81   2.3e-26   91.0   0.0   1   1   1.9e-30   2.6e-26   90.8   0.0     1    70    10    79    10    79 0.98 SirA-like protein
Fimbrial             PF00419.15   145 seq1361_BIOID51137   -            167   4.4e-09   36.6   5.1   1   1     4e-13   5.4e-09   36.2   3.6     1   143    28   165    26   167 0.73 Fimbrial protein
Ribosomal_L13        PF00572.13   128 seq1363_BIOID51137   -            142   4.3e-55  185.0   0.3   1   1   3.6e-59   4.9e-55  184.9   0.2     1   127    15   141    15   142 0.99 Ribosomal protein L13
ABC_tran             PF00005.22   118 seq1365_BIOID51137   -            600   1.9e-22   79.7   0.0   1   1   6.2e-26   4.3e-22   78.5   0.0     1   118   385   510   385   510 0.93 ABC transporter
ABC_membrane         PF00664.18   275 seq1365_BIOID51137   -            600   5.2e-06   25.9   0.7   1   1   7.6e-10   5.2e-06   25.9   0.5    29   185    54   212    28   227 0.65 ABC transporter transmembrane region
FimH_man-bind        PF09160.5    147 seq1366_BIOID51137   -            304   5.8e-61  204.5   0.8   1   1   1.3e-64   8.7e-61  203.9   0.1     1   147    27   171    27   171 0.99 FimH, mannose binding
Fimbrial             PF00419.15   145 seq1366_BIOID51137   -            304     9e-08   32.3   4.5   1   1   1.3e-11     9e-08   32.3   3.1     5   145   176   304   172   304 0.83 Fimbrial protein
Molybdopterin        PF00384.17   432 seq1367_BIOID51137   -            809  4.8e-103  345.0   0.3   1   1  8.9e-107  6.1e-103  344.7   0.2     1   431    84   550    84   551 0.97 Molybdopterin oxidoreductase
Molydop_binding      PF01568.16   109 seq1367_BIOID51137   -            809   3.6e-23   81.3   0.1   1   1   1.8e-26   1.2e-22   79.6   0.0     1    99   670   776   670   785 0.93 Molydopterin dinucleotide binding domain
ABC_tran             PF00005.22   118 seq1369_BIOID51137   -            530   1.4e-36  125.3   0.0   1   2   1.1e-18   1.9e-15   57.1   0.0     1   118    41   184    41   184 0.98 ABC transporter
ABC_tran             PF00005.22   118 seq1369_BIOID51137   -            530   1.4e-36  125.3   0.0   2   2   2.2e-21   3.7e-18   65.8   0.0     1   118   359   467   359   467 0.95 ABC transporter
ABC_tran_2           PF12848.2     85 seq1369_BIOID51137   -            530   3.4e-23   81.1   3.0   1   1   1.8e-23     3e-20   71.7   1.4     2    85   224   309   223   309 0.91 ABC transporter
Ribosomal_S9         PF00380.14   121 seq1370_BIOID51137   -            130   1.4e-47  160.8   2.1   1   1   1.1e-51   1.5e-47  160.6   1.5     1   121    10   130    10   130 1.00 Ribosomal protein S9/S16
AA_permease_2        PF13520.1    426 seq1376_BIOID51137   -            444     2e-40  138.5  55.6   1   1   4.6e-44   3.1e-40  137.8  38.5     1   423     7   420     7   424 0.85 Amino acid permease
AA_permease          PF00324.16   479 seq1376_BIOID51137   -            444   3.8e-22   78.1  47.2   1   1   1.1e-25   7.8e-22   77.1  32.7     8   391    18   377     8   435 0.81 Amino acid permease
UreD                 PF01774.12   209 seq1377_BIOID51137   -            274   1.3e-50  171.6   0.0   1   1   1.2e-54   1.6e-50  171.3   0.0     1   208    53   249    53   250 0.95 UreD urease accessory protein
Alpha-amylase        PF00128.19   316 seq1382_BIOID51137   -            551  3.9e-110  368.0   0.0   1   1  7.7e-114  5.3e-110  367.6   0.0     1   313    30   371    30   378 0.98 Alpha amylase, catalytic domain
DUF3459              PF11941.3     89 seq1382_BIOID51137   -            551   1.1e-08   34.9   0.1   1   1   3.4e-11   2.3e-07   30.7   0.1     2    89   459   548   458   549 0.80 Domain of unknown function (DUF3459)
HTH_18               PF12833.2     81 seq1383_BIOID51137   -            273   1.8e-16   59.8   0.0   1   1   8.9e-20     3e-16   59.1   0.0     2    79   181   256   180   258 0.95 Helix-turn-helix domain
AraC_binding         PF02311.14   136 seq1383_BIOID51137   -            273   2.1e-05   24.1   0.1   1   1   1.2e-08   4.2e-05   23.1   0.1     5    79    22    96    19   152 0.76 AraC-like ligand binding domain
Lar_restr_allev      PF14354.1     61 seq1384_BIOID51137   -             78   1.8e-11   44.0   3.0   1   1   1.6e-15   2.2e-11   43.7   2.1     1    61     9    63     9    63 0.95 Restriction alleviation protein Lar
GST_N_3              PF13417.1     75 seq1385_BIOID51137   -            212     2e-20   72.6   0.1   1   1   1.4e-23   3.8e-20   71.7   0.0     1    75    13    87    13    87 0.98 Glutathione S-transferase, N-terminal domain
GST_N                PF02798.15    76 seq1385_BIOID51137   -            212     2e-17   62.9   0.0   1   1   4.2e-20   1.1e-16   60.5   0.0     2    76    10    81     9    81 0.95 Glutathione S-transferase, N-terminal domain
GST_N_2              PF13409.1     70 seq1385_BIOID51137   -            212   4.3e-14   52.1   0.1   1   1   3.6e-17   9.8e-14   51.0   0.0     4    69    21    81    19    82 0.93 Glutathione S-transferase, N-terminal domain
GST_C                PF00043.20    95 seq1385_BIOID51137   -            212     6e-11   42.0   0.0   1   1   3.3e-14     9e-11   41.5   0.0     2    95   102   194   101   194 0.93 Glutathione S-transferase, C-terminal domain
GST_C_2              PF13410.1     69 seq1385_BIOID51137   -            212   3.1e-09   36.4   0.0   1   1   2.4e-12   6.6e-09   35.4   0.0     3    53   124   174   109   189 0.85 Glutathione S-transferase, C-terminal domain
NinB                 PF05772.7    127 seq1386_BIOID51137   -            177   1.1e-53  180.1   0.2   1   1   9.6e-58   1.3e-53  179.8   0.1     2   127    36   161    35   161 0.99 NinB protein
PseudoU_synth_2      PF00849.17   164 seq1388_BIOID51137   -            231   5.4e-18   65.2   0.0   1   1   1.5e-21   9.9e-18   64.3   0.0     2   164    62   192    61   192 0.90 RNA pseudouridylate synthase
S4                   PF01479.20    48 seq1388_BIOID51137   -            231   6.5e-09   34.9   0.1   1   1   1.8e-12   1.2e-08   34.0   0.1     1    47     1    46     1    47 0.91 S4 domain
Urease_gamma         PF00547.13    99 seq1390_BIOID51137   -            100   2.4e-47  158.8   0.0   1   1     2e-51   2.7e-47  158.7   0.0     1    99     1    99     1    99 1.00 Urease, gamma subunit
Dam                  PF05869.6    181 seq1391_BIOID51137   -            175   2.8e-62  209.2   0.2   1   1   2.2e-66   3.1e-62  209.1   0.2     2   175     3   172     2   175 0.98 DNA N-6-adenine-methyltransferase (Dam)
SspB                 PF04386.8    155 seq1392_BIOID51137   -            165   3.4e-47  159.8   0.0   1   1     3e-51   4.2e-47  159.5   0.0     5   155     8   165     5   165 0.90 Stringent starvation protein B
Urease_beta          PF00699.15   100 seq1393_BIOID51137   -            106   1.6e-45  152.8   0.0   1   1   1.3e-49   1.8e-45  152.7   0.0     1   100     2   101     2   101 0.99 Urease beta subunit
OKR_DC_1             PF01276.15   417 seq1395_BIOID51137   -            728    3e-199  661.7   0.2   1   1  9.5e-203  4.3e-199  661.1   0.1     1   417   143   558   143   558 1.00 Orn/Lys/Arg decarboxylase, major domain
OKR_DC_1_C           PF03711.10   137 seq1395_BIOID51137   -            728   3.3e-54  182.5   1.0   1   1   1.5e-57   6.8e-54  181.5   0.7     1   136   583   716   583   717 0.99 Orn/Lys/Arg decarboxylase, C-terminal domain
OKR_DC_1_N           PF03709.10   115 seq1395_BIOID51137   -            728   4.9e-29  100.6   0.1   1   1   2.1e-32   9.5e-29   99.6   0.1     1   115    27   137    27   137 0.99 Orn/Lys/Arg decarboxylase, N-terminal domain
MFS_1                PF07690.11   354 seq1397_BIOID51137   -            426   7.4e-14   51.1  86.8   1   1   4.5e-14   6.2e-10   38.2  32.6     4   341    25   367    18   371 0.76 Major Facilitator Superfamily
Chorismate_bind      PF00425.13   257 seq1398_BIOID51137   -            391     2e-68  230.3   0.0   1   1   1.8e-72   2.5e-68  230.0   0.0     2   257   126   380   125   380 0.97 chorismate binding enzyme
DEDD_Tnp_IS110       PF01548.12   144 seq1401_BIOID51137   -            326     6e-44  149.0   0.2   1   1   3.4e-47   2.3e-43  147.1   0.1     1   144     7   151     7   151 0.99 Transposase
Transposase_20       PF02371.11    87 seq1401_BIOID51137   -            326   1.1e-27   95.7   0.4   1   1     3e-31     2e-27   94.9   0.3     2    85   196   280   195   282 0.96 Transposase IS116/IS110/IS902 family
MFS_1                PF07690.11   354 seq1402_BIOID51137   -            396   1.2e-45  155.7  55.2   1   1   2.6e-49   1.2e-45  155.7  38.2     2   353    16   358    15   359 0.86 Major Facilitator Superfamily
Sugar_tr             PF00083.19   451 seq1402_BIOID51137   -            396   9.5e-12   44.1  15.3   1   1   2.1e-15   9.5e-12   44.1  10.6    48   191    47   184    35   189 0.94 Sugar (and other) transporter
TRI12                PF06609.8    599 seq1402_BIOID51137   -            396   1.5e-06   26.5   6.8   1   1   3.3e-10   1.5e-06   26.5   4.7    64   215    30   183     2   202 0.71 Fungal trichothecene efflux pump (TRI12)
Amidohydro_1         PF01979.15   333 seq1403_BIOID51137   -            556   2.1e-72  244.4   1.6   1   1   1.2e-75   3.2e-72  243.8   1.1     1   333   114   425   114   425 0.97 Amidohydrolase family
Urease_alpha         PF00449.15   121 seq1403_BIOID51137   -            556   1.8e-51  173.2   2.0   1   1   1.3e-54   3.5e-51  172.3   1.4    11   121     1   108     1   108 0.98 Urease alpha-subunit, N-terminal domain
Amidohydro_5         PF13594.1     68 seq1403_BIOID51137   -            556   1.2e-09   37.7   2.6   1   1   1.5e-12   4.2e-09   35.9   1.8     1    68    75   143    75   143 0.70 Amidohydrolase
LysR_substrate       PF03466.15   209 seq1406_BIOID51137   -            327   7.2e-44  149.2   0.1   1   1   1.4e-47   9.8e-44  148.8   0.0     5   209   120   323   117   323 0.97 LysR substrate binding domain
HTH_1                PF00126.22    60 seq1406_BIOID51137   -            327   1.5e-24   85.3   1.5   1   1   2.9e-28     2e-24   84.9   0.2     1    60    34    93    34    93 0.98 Bacterial regulatory helix-turn-helix protein, lysR family
ORF6N                PF10543.4     88 seq1408_BIOID51137   -            244   1.2e-30  105.2   0.0   1   1     3e-34     2e-30  104.5   0.0     2    88    10   115     9   115 0.98 ORF6N domain
P22_AR_C             PF10548.4     74 seq1408_BIOID51137   -            244   1.2e-21   76.2   0.0   1   1   3.7e-25   2.5e-21   75.1   0.0     1    74   143   216   143   216 0.97 P22AR C-terminal domain
Molybdopterin        PF00384.17   432 seq1409_BIOID51137   -            759   4.8e-29  101.2   0.0   1   1   3.8e-32   2.6e-28   98.8   0.0     1   345   108   462   108   508 0.76 Molybdopterin oxidoreductase
Molydop_binding      PF01568.16   109 seq1409_BIOID51137   -            759   4.4e-06   26.3   0.0   1   1   2.4e-09   1.7e-05   24.5   0.0     1   108   642   751   642   752 0.77 Molydopterin dinucleotide binding domain
DUF2500              PF10694.4    110 seq1411_BIOID51137   -            119   5.8e-36  122.7   0.0   1   1   4.7e-40   6.5e-36  122.5   0.0     1   108     5   115     5   117 0.98 Protein of unknown function (DUF2500)
NRDD                 PF13597.1    547 seq1412_BIOID51137   -            712   4.5e-81  272.4   0.0   1   1   1.5e-83   6.7e-80  268.6   0.0     3   546   115   705   113   706 0.84 Anaerobic ribonucleoside-triphosphate reductase
Gly_radical          PF01228.16   106 seq1412_BIOID51137   -            712   4.7e-27   94.3   0.0   1   1   4.5e-30     2e-26   92.2   0.0     2   104   582   685   581   687 0.98 Glycine radical
ATP-cone             PF03477.11    90 seq1412_BIOID51137   -            712   5.6e-21   74.6   1.7   1   1     4e-24   1.8e-20   73.0   0.5     2    89     4    89     3    90 0.93 ATP cone domain
AMP-binding          PF00501.23   418 seq1414_BIOID51137   -            536   4.5e-86  288.7   0.0   1   1   7.8e-90   5.3e-86  288.4   0.0     1   417    50   461    50   462 0.95 AMP-binding enzyme
DUF4009              PF13193.1     41 seq1414_BIOID51137   -            536     8e-08   31.4   0.1   1   1   3.6e-11   2.4e-07   29.9   0.0     1    29   501   529   501   535 0.92 Domain of unknown function (DUF4009)
Chorismate_bind      PF00425.13   257 seq1415_BIOID51137   -            434   3.3e-68  229.6   0.0   1   1     3e-72   4.2e-68  229.3   0.0     3   257   173   424   171   424 0.97 chorismate binding enzyme
ANT                  PF03374.9    112 seq1416_BIOID51137   -            240   8.9e-36  122.2   0.0   1   1   1.9e-39   1.3e-35  121.7   0.0     1   111   125   233   125   234 0.97 Phage antirepressor protein KilAC domain
Phage_pRha           PF09669.5     92 seq1416_BIOID51137   -            240   2.4e-14   53.3   0.0   1   1   7.7e-18   5.2e-14   52.2   0.0     2    90    12    99    11   101 0.79 Phage regulatory protein Rha (Phage_pRha)
MFS_1                PF07690.11   354 seq1419_BIOID51137   -            379   1.4e-15   56.8  60.7   1   1   1.7e-16   7.7e-13   47.7  31.6     1   326     9   316     9   319 0.82 Major Facilitator Superfamily
LacY_symp            PF01306.14   413 seq1419_BIOID51137   -            379   7.2e-13   47.7  27.3   1   1   3.1e-16   1.4e-12   46.7  19.0    12   390     9   366     4   372 0.78 LacY proton/sugar symporter
MFS_1_like           PF12832.2     77 seq1419_BIOID51137   -            379   2.6e-05   23.8   3.2   1   1   5.7e-09   2.6e-05   23.8   2.2     3    57     7    61     5    81 0.83 MFS_1 like family
YejG                 PF13989.1    107 seq1420_BIOID51137   -            114   1.9e-49  166.0   0.0   1   1   1.6e-53   2.1e-49  165.9   0.0     1   106     4   109     4   110 0.99 YejG-like protein
UreE_C               PF05194.7     87 seq1422_BIOID51137   -            154   5.3e-30  103.2   2.6   1   1     1e-33     7e-30  102.8   1.8     2    86    72   154    71   154 0.92 UreE urease accessory protein, C-terminal domain
UreE_N               PF02814.10    65 seq1422_BIOID51137   -            154   1.6e-14   53.0   0.2   1   1   3.6e-18   2.5e-14   52.4   0.1    12    63    11    62     2    65 0.91 UreE urease accessory protein, N-terminal domain
AraC_binding         PF02311.14   136 seq1425_BIOID51137   -            158   7.9e-24   83.7   2.0   1   1   1.5e-27     1e-23   83.4   1.4     4   127    16   141    14   151 0.95 AraC-like ligand binding domain
Cupin_2              PF07883.6     71 seq1425_BIOID51137   -            158   2.4e-05   23.6   3.1   1   1     6e-09   4.1e-05   22.8   2.1     7    61    24    77    22    84 0.94 Cupin domain
FCD                  PF07729.7    125 seq1426_BIOID51137   -            263   1.9e-22   79.8   6.7   1   1   2.8e-26   1.9e-22   79.8   4.7     3   124   125   246   123   247 0.94 FCD domain
GntR                 PF00392.16    64 seq1426_BIOID51137   -            263   4.7e-21   73.8   0.9   1   1   1.2e-24     8e-21   73.1   0.6     1    64    32    95    32    95 0.97 Bacterial regulatory proteins, gntR family
PTR2                 PF00854.16   373 seq1428_BIOID51137   -            485   1.9e-68  230.8  18.3   1   1   4.9e-72   3.3e-68  230.0  12.7     3   370    77   417    75   420 0.95 POT family
MFS_1                PF07690.11   354 seq1428_BIOID51137   -            485   5.5e-19   68.0  48.4   1   1     8e-23   5.5e-19   68.0  33.6     9   348    21   418    13   425 0.76 Major Facilitator Superfamily
SRP54                PF00448.17   196 seq1429_BIOID51137   -            527   2.3e-80  268.5   2.2   1   1   1.3e-83   5.9e-80  267.2   1.5     1   195   323   523   323   524 0.99 SRP54-type protein, GTPase domain
SRP54_N              PF02881.14    75 seq1429_BIOID51137   -            527   1.1e-16   60.5   2.6   1   1   2.4e-20   1.1e-16   60.5   1.8     1    75   229   305   229   305 0.95 SRP54-type protein, helical bundle domain
Zeta_toxin           PF06414.7    201 seq1429_BIOID51137   -            527   5.6e-07   28.7   0.1   1   1   1.2e-10   5.6e-07   28.7   0.1    10   131   317   442   309   446 0.80 Zeta toxin
DUF3442              PF11924.3    280 seq1430_BIOID51137   -           1417  3.3e-105  351.5   0.5   1   1  7.3e-109  3.3e-105  351.5   0.3     2   280    71   350    70   350 0.99 Protein of unknown function (DUF3442)
Big_1                PF02369.11   100 seq1430_BIOID51137   -           1417   3.3e-55  184.0 105.6   1   3   4.4e-18     2e-14   53.1   8.5     5    97   994  1086   990  1088 0.86 Bacterial Ig-like domain (group 1)
Big_1                PF02369.11   100 seq1430_BIOID51137   -           1417   3.3e-55  184.0 105.6   2   3   8.5e-17   3.9e-13   49.0   2.9    14    97  1104  1187  1090  1189 0.85 Bacterial Ig-like domain (group 1)
Big_1                PF02369.11   100 seq1430_BIOID51137   -           1417   3.3e-55  184.0 105.6   3   3   1.1e-16   5.2e-13   48.6   9.7     4    95  1195  1287  1192  1292 0.84 Bacterial Ig-like domain (group 1)
NinG                 PF05766.7    189 seq1431_BIOID51137   -            201   1.9e-75  252.6  17.6   1   1   1.6e-79   2.2e-75  252.4  12.2     1   186     1   195     1   201 0.95 Bacteriophage Lambda NinG protein
UreF                 PF01730.11   146 seq1433_BIOID51137   -            224   1.1e-35  122.7   5.9   1   1   1.1e-39   1.5e-35  122.3   4.1     1   144    37   182    37   184 0.96 UreF
DUF2592              PF10766.4     41 seq1434_BIOID51137   -             49     1e-26   91.8   4.7   1   1   8.2e-31   1.1e-26   91.7   3.3     1    41     4    44     4    44 0.98 Protein of unknown function (DUF2592)
HTH_18               PF12833.2     81 seq1436_BIOID51137   -            128   2.1e-26   91.7   1.0   1   1   4.2e-30   2.9e-26   91.2   0.7     1    80    43   121    43   122 0.97 Helix-turn-helix domain
HTH_AraC             PF00165.18    42 seq1436_BIOID51137   -            128     2e-22   78.2   0.1   1   2   2.5e-12   1.7e-08   33.9   0.0     1    42    30    71    30    71 0.97 Bacterial regulatory helix-turn-helix proteins, AraC family
HTH_AraC             PF00165.18    42 seq1436_BIOID51137   -            128     2e-22   78.2   0.1   2   2   5.1e-15   3.5e-11   42.4   0.0     1    42    82   121    82   121 0.93 Bacterial regulatory helix-turn-helix proteins, AraC family
hEGF                 PF12661.2     13 seq1437_BIOID51137   -             86   0.00094   19.0   3.0   1   1   6.9e-08   0.00094   19.0   2.1     1    11    17    27    17    27 0.95 Human growth factor-like EGF
SBP_bac_11           PF13531.1    231 seq1438_BIOID51137   -            257   4.3e-55  186.7   4.8   1   1   7.3e-59     5e-55  186.5   3.3     1   231    29   255    29   255 0.95 Bacterial extracellular solute-binding protein
SBP_bac_1            PF01547.20   314 seq1438_BIOID51137   -            257   2.4e-16   60.2   6.9   1   1   4.5e-20   3.1e-16   59.8   4.8     1   313    34   246    34   247 0.89 Bacterial extracellular solute-binding protein
AraC_binding         PF02311.14   136 seq1439_BIOID51137   -            351     1e-22   80.1   2.0   1   1   3.2e-26   1.1e-22   80.0   0.4     7   124    91   209    87   225 0.89 AraC-like ligand binding domain
HTH_18               PF12833.2     81 seq1439_BIOID51137   -            351   1.5e-21   76.1   1.3   1   1   6.8e-25   2.3e-21   75.5   0.1     2    79   268   344   267   346 0.97 Helix-turn-helix domain
HTH_AraC             PF00165.18    42 seq1439_BIOID51137   -            351   1.9e-20   71.8   0.2   1   2   3.8e-10   1.3e-06   27.9   0.0     2    42   255   295   254   295 0.93 Bacterial regulatory helix-turn-helix proteins, AraC family
HTH_AraC             PF00165.18    42 seq1439_BIOID51137   -            351   1.9e-20   71.8   0.2   2   2   1.8e-14   6.3e-11   41.6   0.0     2    42   307   345   306   345 0.94 Bacterial regulatory helix-turn-helix proteins, AraC family
Cupin_2              PF07883.6     71 seq1439_BIOID51137   -            351   1.4e-06   27.5   0.1   1   1     1e-09   3.4e-06   26.3   0.1     7    60    96   148    92   155 0.92 Cupin domain
Isochorismatase      PF00857.15   174 seq1440_BIOID51137   -            285   5.9e-38  130.3   0.0   1   1   1.1e-41   7.6e-38  130.0   0.0     2   173    32   204    31   205 0.97 Isochorismatase family
PP-binding           PF00550.20    67 seq1440_BIOID51137   -            285   2.5e-08   33.9   0.0   1   1   9.9e-12   6.8e-08   32.5   0.0     2    62   217   275   216   280 0.86 Phosphopantetheine attachment site
Phage_NinH           PF06322.6     64 seq1441_BIOID51137   -             64   1.7e-41  139.5   0.3   1   1   1.3e-45   1.8e-41  139.4   0.2     1    63     1    63     1    64 0.99 Phage NinH protein
DHDPS                PF00701.17   289 seq1442_BIOID51137   -            297  2.1e-107  357.9   0.0   1   1  1.8e-111  2.4e-107  357.7   0.0     2   289     5   293     4   293 0.99 Dihydrodipicolinate synthetase family
Phage_antitermQ      PF06530.7    126 seq1443_BIOID51137   -            158   1.1e-62  209.1   0.1   1   1     9e-67   1.2e-62  208.9   0.1     1   125    15   139    15   140 0.99 Phage antitermination protein Q
cobW                 PF02492.14   178 seq1445_BIOID51137   -            205   2.7e-42  144.0   0.0   1   1   4.7e-46   3.2e-42  143.8   0.0     3   175    10   178     8   181 0.96 CobW/HypB/UreG, nucleotide-binding domain
Fer4_12              PF13353.1    139 seq1446_BIOID51137   -            154   4.5e-51  172.5   0.0   1   1   7.4e-55     5e-51  172.3   0.0     1   139    12   151    12   151 0.97 4Fe-4S single cluster domain
Fer4_14              PF13394.1    117 seq1446_BIOID51137   -            154   6.7e-31  106.6   0.0   1   1   1.2e-34     8e-31  106.4   0.0     1   117    21   130    21   130 0.95 4Fe-4S single cluster domain
BPD_transp_1         PF00528.17   185 seq1448_BIOID51137   -            229     4e-22   78.5  13.4   1   1   3.7e-26     5e-22   78.1   9.3     2   175    26   215    25   227 0.78 Binding-protein-dependent transport system inner membrane component
Sigma54_activat      PF00158.21   168 seq1449_BIOID51137   -            642   3.5e-36  124.1   0.0   1   1   2.7e-39   6.3e-36  123.2   0.0     5   168   334   494   330   494 0.96 Sigma-54 interaction domain
PAS                  PF00989.19   113 seq1449_BIOID51137   -            642   4.4e-14   52.1   0.0   1   1     6e-17   1.4e-13   50.5   0.0     2   113   207   309   206   309 0.97 PAS fold
HTH_8                PF02954.14    42 seq1449_BIOID51137   -            642   1.7e-13   49.7   0.1   1   1   7.4e-17   1.7e-13   49.7   0.1     2    42   591   631   590   631 0.96 Bacterial regulatory protein, Fis family
GAF                  PF01590.21   154 seq1449_BIOID51137   -            642   3.1e-06   27.2   0.2   1   1   3.6e-09   8.2e-06   25.9   0.2     4   151    58   189    56   192 0.92 GAF domain
PAS_8                PF13188.1     64 seq1449_BIOID51137   -            642   0.00012   21.6   0.0   1   1   1.4e-07   0.00032   20.3   0.0     2    46   207   255   206   276 0.70 PAS domain
HTH_AraC             PF00165.18    42 seq1451_BIOID51137   -            253   1.3e-16   59.6   0.4   1   2   4.1e-10   2.8e-06   26.8   0.0     5    41   147   182   146   183 0.94 Bacterial regulatory helix-turn-helix proteins, AraC family
HTH_AraC             PF00165.18    42 seq1451_BIOID51137   -            253   1.3e-16   59.6   0.4   2   2   4.4e-11     3e-07   29.9   0.1    10    39   199   229   199   230 0.94 Bacterial regulatory helix-turn-helix proteins, AraC family
HTH_18               PF12833.2     81 seq1451_BIOID51137   -            253   1.7e-14   53.5   0.1   1   1   6.2e-18   4.2e-14   52.2   0.0     1    78   156   230   156   233 0.94 Helix-turn-helix domain
adh_short_C2         PF13561.1    243 seq1452_BIOID51137   -            258   4.2e-29  101.9   0.1   1   1   1.2e-32   5.3e-29  101.6   0.1     3   242    24   254    22   255 0.93 Enoyl-(Acyl carrier protein) reductase
adh_short            PF00106.20   167 seq1452_BIOID51137   -            258   1.9e-27   96.1   8.8   1   1   2.6e-30   1.2e-26   93.5   6.1     2   164    17   170    16   173 0.89 short chain dehydrogenase
KR                   PF08659.5    181 seq1452_BIOID51137   -            258   8.9e-11   41.6   8.2   1   1   3.4e-13   1.5e-09   37.6   5.5    54   160    55   165    17   183 0.90 KR domain
ABC_tran             PF00005.22   118 seq1454_BIOID51137   -            222   1.2e-28   99.7   0.0   1   1     4e-32   2.8e-28   98.5   0.0     1   117    42   165    42   166 0.97 ABC transporter
AAA_21               PF13304.1    303 seq1454_BIOID51137   -            222   3.8e-11   43.3   0.0   1   1   1.6e-10   1.1e-06   28.7   0.0   181   302   101   200    58   201 0.76 AAA domain
tRNA-synt_2          PF00152.15   335 seq1455_BIOID51137   -            505   1.5e-98  329.5   1.0   1   1  4.3e-102     2e-98  329.1   0.7     1   334   162   502   162   503 0.90 tRNA synthetases class II (D, K and N)
tRNA_anti            PF01336.20    76 seq1455_BIOID51137   -            505   1.2e-15   56.9   0.0   1   1   4.7e-19   2.1e-15   56.1   0.0     1    76    68   146    68   146 0.98 OB-fold nucleic acid binding domain
MFS_1                PF07690.11   354 seq1458_BIOID51137   -            506   3.5e-38  131.1  60.4   1   2   5.3e-29   3.6e-25   88.3  23.8     2   286    36   298    35   306 0.70 Major Facilitator Superfamily
MFS_1                PF07690.11   354 seq1458_BIOID51137   -            506   3.5e-38  131.1  60.4   2   2   1.3e-15   8.8e-12   44.3  16.6     2   175   291   462   289   500 0.80 Major Facilitator Superfamily
Sugar_tr             PF00083.19   451 seq1458_BIOID51137   -            506   1.1e-26   93.3  11.4   1   1   1.6e-30   1.1e-26   93.3   7.9     2   197    31   210    30   221 0.91 Sugar (and other) transporter
RIP                  PF00161.14   206 seq1460_BIOID51137   -            315   3.9e-40  137.1   0.0   1   1   3.3e-44   4.6e-40  136.9   0.0     1   203    24   232    24   235 0.95 Ribosome inactivating protein
ABC_tran             PF00005.22   118 seq1462_BIOID51137   -            352   6.3e-26   90.9   0.0   1   1   2.9e-29   1.3e-25   89.9   0.0     1   117    38   156    38   157 0.91 ABC transporter
TOBE                 PF03459.12    64 seq1462_BIOID51137   -            352   3.2e-18   65.4   0.0   1   1   1.8e-19   8.2e-16   57.7   0.0     1    62   290   350   290   352 0.97 TOBE domain
HTH_Tnp_1            PF01527.15    76 seq1463_BIOID51137   -            134   2.4e-16   59.3   0.0   1   1   2.3e-20   3.2e-16   58.9   0.0     2    58     9    72     8   101 0.84 Transposase
4HBT                 PF03061.17    79 seq1466_BIOID51137   -            137   7.5e-17   61.1   0.1   1   1   8.9e-21   1.2e-16   60.4   0.1     1    79    50   127    50   127 0.98 Thioesterase superfamily
FtsX                 PF02687.16   121 seq1468_BIOID51137   -            361   7.7e-12   44.9  13.8   1   1     1e-15   1.4e-11   44.1   7.4     2   116   236   350   234   356 0.81 FtsX-like permease family
TnpB_IS66            PF05717.8    108 seq1470_BIOID51137   -            115   2.7e-42  142.4   0.0   1   1   2.2e-46   2.9e-42  142.3   0.0     2   104     7   107     6   111 0.97 IS66 Orf2 like protein
tRNA-synt_2          PF00152.15   335 seq1472_BIOID51137   -            590    8e-132  438.9   0.0   1   1  2.8e-135  9.5e-132  438.6   0.0     2   334   118   558   117   559 0.99 tRNA synthetases class II (D, K and N)
GAD                  PF02938.9     95 seq1472_BIOID51137   -            590   9.1e-32  108.9   0.1   1   1   4.8e-35   1.7e-31  108.1   0.1     1    95   307   406   307   406 0.97 GAD domain
tRNA_anti            PF01336.20    76 seq1472_BIOID51137   -            590   1.3e-16   60.0   0.1   1   1   8.5e-20   2.9e-16   58.9   0.0     1    76    18   102    18   102 0.95 OB-fold nucleic acid binding domain
Sulfatase            PF00884.18   379 seq1473_BIOID51137   -            560  2.5e-114  382.1   8.3   1   1  4.6e-118  3.2e-114  381.7   5.8     1   371    58   497    58   505 0.96 Sulfatase
Phosphodiest         PF01663.17   364 seq1473_BIOID51137   -            560   1.4e-12   47.5   0.4   1   1     5e-16   3.4e-12   46.2   0.3    18   244   106   348    98   350 0.68 Type I phosphodiesterase / nucleotide pyrophosphatase
Ribosomal_L31        PF01197.13    69 seq1474_BIOID51137   -             87     8e-27   92.9   0.1   1   1   7.1e-31   9.7e-27   92.6   0.1     1    68     1    79     1    80 0.99 Ribosomal protein L31
SLT_beta             PF02258.11    70 seq1475_BIOID51137   -             89     1e-48  162.8   0.5   1   1   9.3e-53   1.3e-48  162.5   0.4     1    70    20    89    20    89 0.99 Shiga-like toxin beta subunit
CstA                 PF02554.9    376 seq1476_BIOID51137   -            701  4.9e-156  518.9  29.1   1   1  7.1e-160  4.9e-156  518.9  20.1     1   359    32   420    32   436 0.95 Carbon starvation protein CstA
DUF4161              PF13722.1    127 seq1476_BIOID51137   -            701   1.8e-46  157.4   7.5   1   1   2.7e-50   1.8e-46  157.4   5.2     3   127   467   596   464   596 0.98 C-terminal domain on CstA (DUF4161)
DDE_Tnp_IS66         PF03050.9    271 seq1477_BIOID51137   -            512  1.3e-101  339.2   0.0   1   1  3.8e-105  1.3e-101  339.2   0.0     1   271   175   462   175   462 0.98 Transposase IS66 family
DDE_Tnp_IS66_C       PF13817.1     39 seq1477_BIOID51137   -            512   1.8e-19   69.3   0.0   1   1   1.3e-22   4.5e-19   68.0   0.0     1    39   468   506   468   506 0.98 IS66 C-terminal element
HTH_Tnp_IS66         PF13005.2     59 seq1477_BIOID51137   -            512   4.1e-17   61.6   0.8   1   1   2.3e-20   7.7e-17   60.7   0.5     3    59   115   169   113   169 0.96 putative Helix-turn-helix domain of transposase IS66
LZ_Tnp_IS66          PF13007.2     78 seq1477_BIOID51137   -            512   1.1e-13   51.5   4.9   1   1   3.1e-17   1.1e-13   51.5   3.4     1    77    38   110    38   111 0.91 Transposase C of IS166 homeodomain
SAF_2                PF13144.1    196 seq1478_BIOID51137   -            219   3.6e-40  137.4   0.5   1   1     6e-44   4.1e-40  137.2   0.4     3   194    26   215    24   217 0.93 SAF-like
SAF                  PF08666.7     63 seq1478_BIOID51137   -            219   1.4e-07   31.6   0.0   1   1   7.2e-11   4.9e-07   29.9   0.0     2    61    96   155    95   157 0.94 SAF domain
Sod_Fe_C             PF02777.13   106 seq1479_BIOID51137   -            208   2.7e-40  136.3   0.5   1   1   5.9e-44     4e-40  135.8   0.1     4   106    98   204    95   204 0.91 Iron/manganese superoxide dismutases, C-terminal domain
Sod_Fe_N             PF00081.17    82 seq1479_BIOID51137   -            208   9.6e-34  115.4   2.3   1   1   2.3e-37   1.5e-33  114.7   1.6     1    81     4    91     4    92 0.97 Iron/manganese superoxide dismutases, alpha-hairpin domain
HOK_GEF              PF01848.11    43 seq1480_BIOID51137   -             46   2.9e-15   55.1   1.9   1   1   2.3e-19   3.1e-15   55.0   1.3     1    43     4    44     3    44 0.92 Hok/gef family
NanE                 PF04131.9    192 seq1482_BIOID51137   -            229   8.2e-93  308.5   0.5   1   1   7.1e-97   9.7e-93  308.3   0.4     1   192    35   226    35   226 0.99 Putative N-acetylmannosamine-6-phosphate epimerase
DUF303               PF03629.13   255 seq1484_BIOID51137   -            645   4.2e-29  101.4   0.0   1   1   8.5e-33   5.8e-29  100.9   0.0     3   206    80   326    78   382 0.79 Domain of unknown function (DUF303)
DUF1737              PF08410.5     54 seq1484_BIOID51137   -            645     1e-17   63.5   0.0   1   1   7.6e-21   5.2e-17   61.2   0.0     1    53     1    50     1    51 0.97 Domain of unknown function (DUF1737)
Sigma70_r2           PF04542.9     71 seq1486_BIOID51137   -            284   4.6e-19   67.6   0.0   1   1   1.3e-22   9.1e-19   66.7   0.0     1    70    53   122    53   123 0.97 Sigma-70 region 2
Sigma70_r4           PF04545.11    50 seq1486_BIOID51137   -            284   3.6e-18   64.4   1.1   1   1   1.3e-20   9.1e-17   59.9   0.2     1    50   228   280   228   280 0.97 Sigma-70, region 4
FlgM                 PF04316.8     57 seq1487_BIOID51137   -             97   2.2e-11   43.4   0.5   1   1   2.5e-15   3.4e-11   42.8   0.3     2    56    40    89    25    90 0.84 Anti-sigma-28 factor, FlgM
KdgT                 PF03812.8    314 seq1489_BIOID51137   -            341  1.1e-180  599.5  30.6   1   1    9e-185  1.2e-180  599.4  21.2     1   314    15   328    15   328 1.00 2-keto-3-deoxygluconate permease
FlgN                 PF05130.7    143 seq1491_BIOID51137   -            138   8.3e-27   94.0  10.3   1   1   6.9e-31   9.4e-27   93.8   7.1     1   143     1   128     1   128 0.96 FlgN protein
ROK                  PF00480.15   179 seq1492_BIOID51137   -            291   7.3e-55  185.4   0.1   1   1   8.4e-59   1.1e-54  184.8   0.1     1   179     5   183     5   183 0.98 ROK family
Lactonase            PF10282.4    344 seq1493_BIOID51137   -            331   5.9e-87  291.8   0.0   1   1   1.6e-90   7.5e-87  291.4   0.0     2   343     5   327     4   328 0.95 Lactonase, 7-bladed beta-propeller
SpoU_methylase       PF00588.14   142 seq1495_BIOID51137   -            245   1.7e-31  108.9   0.1   1   1   1.8e-35   2.4e-31  108.3   0.1     2   142     5   154     4   154 0.89 SpoU rRNA Methylase family
Radical_SAM          PF04055.16   166 seq1496_BIOID51137   -            385   3.3e-16   59.8   0.0   1   1     2e-19   5.6e-16   59.0   0.0     6   165    11   174     7   175 0.89 Radical SAM superfamily
Fer4_12              PF13353.1    139 seq1496_BIOID51137   -            385   1.3e-08   34.8   0.9   1   1   1.2e-11   3.2e-08   33.6   0.1    15   129    12   129     9   141 0.70 4Fe-4S single cluster domain
DUF4008              PF13186.1     64 seq1496_BIOID51137   -            385   3.3e-08   33.6   2.4   1   1   4.2e-11   1.1e-07   31.9   1.7     4    63   263   318   257   328 0.88 Domain of unknown function (DUF4008)
Fer4_14              PF13394.1    117 seq1496_BIOID51137   -            385   5.7e-07   29.5   0.9   1   1   8.4e-10   2.3e-06   27.5   0.1     7    90    11    97     9   119 0.75 4Fe-4S single cluster domain
NUDIX                PF00293.23   135 seq1497_BIOID51137   -            169     1e-21   76.8   0.3   1   1   8.8e-26   1.2e-21   76.6   0.2     3   134    29   166    27   167 0.89 NUDIX domain
Peripla_BP_6         PF13458.1    343 seq1499_BIOID51137   -            367   5.6e-57  193.5   6.3   1   1   1.5e-60   6.7e-57  193.2   4.4     2   325    26   344    25   361 0.94 Periplasmic binding protein
ANF_receptor         PF01094.23   349 seq1499_BIOID51137   -            367   2.5e-47  161.3   0.0   1   1   6.4e-51   2.9e-47  161.1   0.0     4   348    47   357    44   358 0.92 Receptor family ligand binding region
Peripla_BP_5         PF13433.1    364 seq1499_BIOID51137   -            367   1.4e-20   73.2   0.0   1   1     4e-24   1.8e-20   72.8   0.0     1   323    26   343    26   350 0.91 Periplasmic binding protein domain
HATPase_c            PF02518.21   111 seq1500_BIOID51137   -            543   3.1e-22   78.2   0.0   1   1   2.3e-25   7.7e-22   77.0   0.0     5   109   434   535   430   537 0.95 Histidine kinase-, DNA gyrase B-, and HSP90-like ATPase
PAS                  PF00989.19   113 seq1500_BIOID51137   -            543   6.5e-15   54.7   0.1   1   1   1.2e-17   4.2e-14   52.1   0.0     1   112   222   323   222   324 0.95 PAS fold
PAS_10               PF13596.1    106 seq1500_BIOID51137   -            543   1.7e-07   31.3   0.1   1   1   2.7e-10   9.2e-07   28.9   0.0     2   104   225   323   224   325 0.86 PAS domain
PAS_8                PF13188.1     64 seq1500_BIOID51137   -            543     2e-06   27.3   0.0   1   1   1.6e-09   5.4e-06   25.9   0.0     3    45   224   269   222   294 0.76 PAS domain
Transcrip_reg        PF01709.15   234 seq1501_BIOID51137   -            302   8.2e-99  329.3   0.2   1   1  6.9e-103   9.4e-99  329.1   0.1     1   233    61   292    61   293 0.98 Transcriptional regulator
DUF386               PF04074.7    153 seq1503_BIOID51137   -            154     6e-54  181.5   0.0   1   1   4.9e-58   6.7e-54  181.4   0.0     1   152     1   150     1   151 0.99 Domain of unknown function (DUF386)
MOSC                 PF03473.12   133 seq1504_BIOID51137   -            224   2.6e-26   91.5   0.0   1   1   5.2e-30   3.6e-26   91.0   0.0     2   132    38   161    37   162 0.97 MOSC domain
3-alpha              PF03475.9     47 seq1504_BIOID51137   -            224   1.7e-16   59.5   0.1   1   1   4.6e-20   3.1e-16   58.6   0.0     1    47   168   214   168   214 0.97 3-alpha domain
Transaldolase        PF00923.14   287 seq1507_BIOID51137   -            222   1.1e-44  152.5   0.1   1   1   1.9e-48   2.6e-44  151.3   0.1     1   242     5   206     5   217 0.95 Transaldolase
Rrf2                 PF02082.15    83 seq1508_BIOID51137   -            162   1.6e-27   95.3   0.0   1   1   2.1e-31   2.8e-27   94.5   0.0     1    83     1    83     1    83 0.99 Transcriptional regulator
DUF466               PF04328.8     65 seq1509_BIOID51137   -             65   2.9e-32  110.1   0.5   1   1   2.3e-36   3.1e-32  110.0   0.3     1    65     1    65     1    65 0.99 Protein of unknown function (DUF466)
Aldo_ket_red         PF00248.16   283 seq1511_BIOID51137   -            294     1e-46  158.8   0.0   1   1   9.4e-51   1.3e-46  158.6   0.0     2   281    20   267    19   269 0.92 Aldo/keto reductase family
DUF1378              PF07125.6     59 seq1512_BIOID51137   -             59   7.1e-40  134.6   0.0   1   1   5.7e-44   7.7e-40  134.5   0.0     1    59     1    59     1    59 0.99 Protein of unknown function (DUF1378)
RuvC                 PF02075.12   149 seq1514_BIOID51137   -            173   1.2e-66  223.0   0.5   1   1     1e-70   1.4e-66  222.7   0.3     1   149     4   150     4   150 1.00 Crossover junction endodeoxyribonuclease RuvC
ABC_membrane_2       PF06472.10   282 seq1515_BIOID51137   -            552   3.2e-48  164.1   9.8   1   1   9.2e-52   4.2e-48  163.7   6.8    11   281     6   292     2   293 0.95 ABC transporter transmembrane region 2
SbmA_BacA            PF05992.7    315 seq1515_BIOID51137   -            552   1.3e-33  116.4  16.5   1   1   2.3e-36   1.1e-32  113.4  11.4     8   312    22   341    16   344 0.81 SbmA/BacA-like family
ABC_tran             PF00005.22   118 seq1515_BIOID51137   -            552   1.3e-09   38.3   0.0   1   1   7.5e-13   3.4e-09   36.9   0.0    64   118   362   506   210   506 0.71 ABC transporter
DUF826               PF05696.6     78 seq1516_BIOID51137   -             90   7.6e-42  141.2   4.4   1   1   6.3e-46   8.7e-42  141.0   3.0     1    78     1    84     1    84 0.99 Protein of unknown function (DUF826)
Aminotran_5          PF00266.14   371 seq1517_BIOID51137   -            404   7.2e-93  311.1   0.0   1   1   1.8e-96   8.4e-93  310.9   0.0     1   370     5   368     5   369 0.97 Aminotransferase class-V
Beta_elim_lyase      PF01212.16   290 seq1517_BIOID51137   -            404   4.7e-07   29.1   0.1   1   1   1.5e-10   6.9e-07   28.5   0.1    34   231    54   239    39   297 0.75 Beta-eliminating lyase
Cys_Met_Meta_PP      PF01053.15   386 seq1517_BIOID51137   -            404   8.9e-06   24.1   0.0   1   1   5.1e-09   2.3e-05   22.7   0.0    58   185    52   188    25   211 0.76 Cys/Met metabolism PLP-dependent enzyme
MipA                 PF06629.7    226 seq1519_BIOID51137   -            248   1.6e-76  256.5   6.4   1   1   1.3e-80   1.8e-76  256.3   4.5     2   226    26   248    25   248 0.99 MltA-interacting protein MipA
DUF615               PF04751.9    158 seq1522_BIOID51137   -            183   1.9e-57  193.2  11.1   1   1   1.6e-61   2.3e-57  192.9   7.7     2   158    22   177    19   177 0.98 Protein of unknown function (DUF615)
Lysis_S              PF04971.7     68 seq1523_BIOID51137   -             71   7.2e-47  156.8   0.6   1   1   5.8e-51   7.9e-47  156.7   0.4     1    68     4    71     4    71 1.00 Lysis protein S
PrpF                 PF04303.8    371 seq1524_BIOID51137   -            350    7e-162  538.2   1.9   1   1  1.1e-165  7.8e-162  538.1   1.3     1   371     1   350     1   350 0.99 PrpF protein
DUF1327              PF07041.6    113 seq1525_BIOID51137   -            114   4.5e-63  210.0   0.0   1   1   3.6e-67     5e-63  209.9   0.0     1   112     1   112     1   113 0.99 Protein of unknown function (DUF1327)
Response_reg         PF00072.19   112 seq1526_BIOID51137   -            239   2.5e-18   66.0   0.1   1   1   2.6e-22   3.5e-18   65.5   0.1     1   111     4   117     4   118 0.96 Response regulator receiver domain
Aminotran_1_2        PF00155.16   363 seq1528_BIOID51137   -            386   9.2e-58  195.7   0.0   1   1   3.1e-61     1e-57  195.6   0.0     3   363    32   383    30   383 0.94 Aminotransferase class I and II
Cys_Met_Meta_PP      PF01053.15   386 seq1528_BIOID51137   -            386   4.6e-08   31.6   0.0   1   1   2.3e-11   7.8e-08   30.8   0.0    75   180    96   205    63   212 0.85 Cys/Met metabolism PLP-dependent enzyme
DegT_DnrJ_EryC1      PF01041.12   363 seq1528_BIOID51137   -            386   1.3e-05   24.2   0.0   1   1   9.1e-09   3.1e-05   23.0   0.0    46   146    97   202    86   204 0.88 DegT/DnrJ/EryC1/StrS aminotransferase family
Aminotran_5          PF00266.14   371 seq1528_BIOID51137   -            386   3.1e-05   22.7   0.0   1   1   1.3e-08   4.5e-05   22.2   0.0    46   165    74   189    48   236 0.80 Aminotransferase class-V
Response_reg         PF00072.19   112 seq1530_BIOID51137   -            260   1.2e-27   95.9   0.0   1   1     3e-31   2.1e-27   95.2   0.0     1   112    40   149    40   149 0.99 Response regulator receiver domain
Trans_reg_C          PF00486.23    77 seq1530_BIOID51137   -            260   4.6e-25   87.2   0.0   1   1   1.6e-28   1.1e-24   86.0   0.0     3    77   182   255   178   255 0.95 Transcriptional regulatory protein, C terminal
Peripla_BP_6         PF13458.1    343 seq1531_BIOID51137   -            396   2.7e-63  214.3   4.3   1   1   6.8e-67   3.1e-63  214.0   3.0     2   342    53   390    52   391 0.94 Periplasmic binding protein
ANF_receptor         PF01094.23   349 seq1531_BIOID51137   -            396   2.6e-51  174.4   0.0   1   1   6.6e-55     3e-51  174.2   0.0     4   349    74   387    71   387 0.94 Receptor family ligand binding region
Peripla_BP_5         PF13433.1    364 seq1531_BIOID51137   -            396   2.3e-22   79.1   0.0   1   1   6.1e-26   2.8e-22   78.8   0.0     1   323    53   372    53   392 0.92 Periplasmic binding protein domain
Phage_lysozyme       PF00959.14   110 seq1532_BIOID51137   -            177   1.8e-29  102.1   0.0   1   1   1.7e-33   2.3e-29  101.7   0.0     1   109    48   165    48   166 0.94 Phage lysozyme
Aldo_ket_red         PF00248.16   283 seq1533_BIOID51137   -            284   1.8e-69  233.5   0.1   1   1   1.5e-73   2.1e-69  233.3   0.1     2   281    17   271    16   273 0.95 Aldo/keto reductase family
NifU_N               PF01592.11   127 seq1534_BIOID51137   -            128   7.1e-56  187.4   0.2   1   1   5.7e-60   7.8e-56  187.3   0.2     1   125     2   126     2   128 0.97 NifU-like N terminal domain
RuvA_N               PF01330.16    61 seq1535_BIOID51137   -            203   1.4e-24   85.4   0.4   1   1   7.7e-28   3.5e-24   84.2   0.1     1    61     1    62     1    62 1.00 RuvA N terminal domain
RuvA_C               PF07499.8     47 seq1535_BIOID51137   -            203   1.4e-15   57.0   2.0   1   1     3e-19   1.4e-15   57.0   1.4     1    45   158   201   158   203 0.95 RuvA, C-terminal domain
HTH_Tnp_1            PF01527.15    76 seq1536_BIOID51137   -            141     3e-18   65.4   0.1   1   1   3.4e-22   4.6e-18   64.8   0.1     3    49    10    61     8    99 0.76 Transposase
Na_sulph_symp        PF00939.14   471 seq1539_BIOID51137   -            477  3.2e-177  590.0  46.4   1   1  2.7e-181  3.6e-177  589.8  32.2     2   471     4   474     3   474 0.99 Sodium:sulfate symporter transmembrane region
HATPase_c            PF02518.21   111 seq1540_BIOID51137   -            452   2.7e-14   52.6   0.0   1   1   1.1e-17     5e-14   51.8   0.0     2   109   345   449   344   451 0.88 Histidine kinase-, DNA gyrase B-, and HSP90-like ATPase
HisKA                PF00512.20    68 seq1540_BIOID51137   -            452   1.8e-11   43.7   1.0   1   1     1e-14   4.5e-11   42.4   0.7     2    66   236   299   235   301 0.97 His Kinase A (phospho-acceptor) domain
HAMP                 PF00672.20    70 seq1540_BIOID51137   -            452   5.1e-10   39.2   1.9   1   1   2.3e-13   1.1e-09   38.2   0.0     2    69   162   230   161   231 0.95 HAMP domain
Fe-S_biosyn          PF01521.15    91 seq1542_BIOID51137   -            107   3.7e-30  103.4   0.0   1   1   3.1e-34   4.2e-30  103.2   0.0     1    91     3    93     3    93 0.99 Iron-sulphur cluster biosynthesis
Plug                 PF07715.10   108 seq1543_BIOID51137   -            790   2.9e-09   37.0   2.8   1   1   4.6e-13   6.3e-09   36.0   1.1    12   106    49   165    39   167 0.90 TonB-dependent Receptor Plug Domain
TnpB_IS66            PF05717.8    108 seq1544_BIOID51137   -            116   2.3e-41  139.4   0.0   1   1   1.9e-45   2.6e-41  139.3   0.0     2   104     7   107     6   111 0.97 IS66 Orf2 like protein
P22_AR_N             PF10547.4    120 seq1545_BIOID51137   -            189   5.6e-55  184.2   0.1   1   1   1.3e-58   8.6e-55  183.6   0.0     1   120     1   119     1   119 0.99 P22_AR N-terminal domain
ORF11CD3             PF10549.4     57 seq1545_BIOID51137   -            189   6.9e-25   86.4   0.5   1   1   1.5e-27     1e-23   82.6   0.2     1    56   120   175   120   176 0.98 ORF11CD3 domain
DcuA_DcuB            PF03605.9    364 seq1547_BIOID51137   -            446    5e-164  545.3  20.1   1   1  4.3e-168  5.9e-164  545.0  13.9     1   364     6   376     6   376 0.98 Anaerobic c4-dicarboxylate membrane transporter
RuvB_N               PF05496.7    234 seq1548_BIOID51137   -            336  9.5e-116  384.7   0.1   1   1  4.3e-119  1.2e-115  384.3   0.0     3   233     8   238     6   239 0.98 Holliday junction DNA helicase ruvB N-terminus
RuvB_C               PF05491.8     76 seq1548_BIOID51137   -            336     3e-33  113.1   0.0   1   1   2.2e-36   6.1e-33  112.1   0.0     1    75   256   330   256   331 0.98 Holliday junction DNA helicase ruvB C-terminus
AAA                  PF00004.24   132 seq1548_BIOID51137   -            336   8.3e-20   71.2   0.0   1   1   6.5e-23   1.8e-19   70.1   0.0     1   130    58   181    58   183 0.94 ATPase family associated with various cellular activities (AAA)
HSCB_C               PF07743.8     78 seq1551_BIOID51137   -            171     3e-21   75.5  13.5   1   1   1.8e-24   1.2e-20   73.6   6.8     2    77    87   162    86   163 0.97 HSCB C-terminal oligomerisation domain
DnaJ                 PF00226.26    64 seq1551_BIOID51137   -            171   8.3e-13   47.7   0.0   1   1   2.8e-16   1.9e-12   46.6   0.0     1    63     2    70     2    71 0.97 DnaJ domain
DDE_Tnp_IS66         PF03050.9    271 seq1552_BIOID51137   -            537   5.9e-95  317.4   0.1   1   1   1.7e-98   5.9e-95  317.4   0.0     1   271   196   487   196   487 0.98 Transposase IS66 family
DDE_Tnp_IS66_C       PF13817.1     39 seq1552_BIOID51137   -            537   5.3e-20   71.0   0.2   1   1   4.2e-23   1.5e-19   69.6   0.1     2    39   494   531   493   531 0.99 IS66 C-terminal element
HTH_Tnp_IS66         PF13005.2     59 seq1552_BIOID51137   -            537   1.1e-14   53.8   4.2   1   1   3.3e-18   1.1e-14   53.8   2.9     1    59   134   190   134   190 0.98 putative Helix-turn-helix domain of transposase IS66
LZ_Tnp_IS66          PF13007.2     78 seq1552_BIOID51137   -            537   3.9e-13   49.7  11.8   1   1   1.1e-16   3.9e-13   49.7   8.1     1    77    59   131    59   132 0.81 Transposase C of IS166 homeodomain
LTXXQ                PF07813.7    100 seq1553_BIOID51137   -            167     4e-20   72.0  12.1   1   1   5.8e-24     4e-20   72.0   8.4     4   100    41   137    38   137 0.96 LTXXQ motif family protein
Metal_resist         PF13801.1    125 seq1553_BIOID51137   -            167   1.5e-09   37.7   9.4   1   1   2.2e-13   1.5e-09   37.7   6.5    19   124    30   131     8   132 0.85 Heavy-metal resistance
BPD_transp_2         PF02653.11   267 seq1554_BIOID51137   -            308   1.1e-68  231.0  41.8   1   1   9.1e-73   1.2e-68  230.8  29.0     1   267    11   292    11   292 0.98 Branched-chain amino acid transport system / permease component
Asparaginase_2       PF01112.13   319 seq1555_BIOID51137   -            321  3.1e-125  417.0   2.9   1   1  2.8e-129  3.8e-125  416.7   2.0     2   315     3   315     2   317 0.99 Asparaginase
FBPase               PF00316.15   325 seq1557_BIOID51137   -            393  7.5e-144  478.3   0.0   1   1  6.4e-148  8.8e-144  478.1   0.0     2   324    64   389    63   390 0.98 Fructose-1-6-bisphosphatase
Phage_lysis          PF03245.8    125 seq1559_BIOID51137   -            155   1.2e-49  167.3  11.2   1   1     1e-53   1.4e-49  167.1   7.8     1   125    29   154    29   154 0.99 Bacteriophage lysis protein
HSP70                PF00012.15   602 seq1562_BIOID51137   -            634  1.7e-202  673.4   0.1   1   1  2.9e-206    2e-202  673.2   0.1     2   600    40   617    39   619 0.97 Hsp70 protein
MreB_Mbl             PF06723.8    327 seq1562_BIOID51137   -            634   1.3e-17   63.3   0.1   1   1   7.5e-20   5.1e-16   58.0   0.0    66   318   140   391   131   398 0.86 MreB/Mbl protein
MFS_1                PF07690.11   354 seq1563_BIOID51137   -            412   1.3e-32  112.8  48.8   1   2   3.4e-25   4.6e-21   74.8  20.3     6   232    30   243    25   245 0.84 Major Facilitator Superfamily
MFS_1                PF07690.11   354 seq1563_BIOID51137   -            412   1.3e-32  112.8  48.8   2   2   2.4e-15   3.3e-11   42.4  12.3     4   176   222   401   219   411 0.86 Major Facilitator Superfamily
Rz1                  PF06085.6     40 seq1564_BIOID51137   -             61     8e-23   79.4  10.5   1   1   7.2e-27   9.8e-23   79.1   7.3     1    39    20    60    20    61 0.97 Lipoprotein Rz1 precursor
Cation_efflux        PF01545.16   285 seq1565_BIOID51137   -            300   2.3e-65  220.4   5.4   1   1   1.9e-69   2.5e-65  220.2   3.7     2   283    14   289    13   291 0.97 Cation efflux family
BPD_transp_2         PF02653.11   267 seq1567_BIOID51137   -            425   2.4e-57  193.8  28.1   1   1   3.5e-61   2.4e-57  193.8  19.5     3   267   112   398   110   398 0.99 Branched-chain amino acid transport system / permease component
DUF3382              PF11862.3    101 seq1567_BIOID51137   -            425   1.2e-23   82.7   6.4   1   1   1.8e-27   1.2e-23   82.7   4.4     4   101     5   103     2   103 0.98 Domain of unknown function (DUF3382)
Aconitase            PF00330.15   465 seq1568_BIOID51137   -            753   1.7e-47  161.8   0.1   1   1   3.6e-51   2.4e-47  161.3   0.0    91   450   113   456    38   471 0.87 Aconitase family (aconitate hydratase)
Aconitase_C          PF00694.14   131 seq1568_BIOID51137   -            753   6.8e-06   26.1   0.0   1   1     2e-09   1.4e-05   25.1   0.0    84   129   637   683   624   685 0.89 Aconitase C-terminal domain
ABC_tran             PF00005.22   118 seq1569_BIOID51137   -            623   7.2e-41  139.1   0.0   1   2   5.7e-21   7.1e-18   64.9   0.1    24   118    90   197    56   197 0.81 ABC transporter
ABC_tran             PF00005.22   118 seq1569_BIOID51137   -            623   7.2e-41  139.1   0.0   2   2   4.1e-23   5.1e-20   71.9   0.0     1   117   364   491   364   492 0.93 ABC transporter
oligo_HPY            PF08352.7     64 seq1569_BIOID51137   -            623   8.6e-21   73.9   0.4   1   2   8.8e-12   1.1e-08   35.1   0.0     1    33   248   280   248   303 0.88 Oligopeptide/dipeptide transporter, C-terminal region
oligo_HPY            PF08352.7     64 seq1569_BIOID51137   -            623   8.6e-21   73.9   0.4   2   2     3e-12   3.8e-09   36.6   0.0     1    33   543   575   543   594 0.85 Oligopeptide/dipeptide transporter, C-terminal region
Cupin_6              PF12852.2    186 seq1570_BIOID51137   -            284   1.8e-26   92.7   0.5   1   1   1.2e-29   5.6e-26   91.1   0.4     1   186     2   162     2   162 0.93 Cupin
HTH_18               PF12833.2     81 seq1570_BIOID51137   -            284   1.4e-20   73.0   0.2   1   1   2.1e-23   9.5e-20   70.3   0.1     1    81   199   278   199   278 0.98 Helix-turn-helix domain
HTH_AraC             PF00165.18    42 seq1570_BIOID51137   -            284   2.4e-15   55.6   0.0   1   2   1.1e-08   4.9e-05   22.9   0.0     7    41   192   226   188   227 0.94 Bacterial regulatory helix-turn-helix proteins, AraC family
HTH_AraC             PF00165.18    42 seq1570_BIOID51137   -            284   2.4e-15   55.6   0.0   2   2   4.4e-11     2e-07   30.4   0.0    13    41   247   276   238   277 0.91 Bacterial regulatory helix-turn-helix proteins, AraC family
Fumerase             PF05681.9    271 seq1571_BIOID51137   -            548   1.5e-91  306.0   0.0   1   1   2.9e-95     2e-91  305.7   0.0     2   271    48   328    47   328 0.98 Fumarate hydratase (Fumerase)
Fumerase_C           PF05683.7    206 seq1571_BIOID51137   -            548   7.4e-83  276.6   0.0   1   1     2e-86   1.4e-82  275.7   0.0     1   204   332   539   332   541 0.98 Fumarase C-terminus
DUF2583              PF10762.4     89 seq1572_BIOID51137   -             92     1e-51  172.9   1.0   1   1   8.5e-56   1.2e-51  172.7   0.7     1    89     1    89     1    89 0.99 Protein of unknown function (DUF2583)
HNH                  PF01844.18    47 seq1574_BIOID51137   -            121   1.1e-10   41.0   3.4   1   1   1.2e-14   1.6e-10   40.5   2.4     1    45    49    92    49    94 0.97 HNH endonuclease
PFK                  PF00365.15   282 seq1577_BIOID51137   -            340  1.5e-129  430.8   2.2   1   1  1.3e-133  1.8e-129  430.5   1.6     1   281    23   297    23   298 0.98 Phosphofructokinase
Glutaredoxin2_C      PF04399.8    132 seq1578_BIOID51137   -            215   5.9e-50  168.1   0.0   1   1   2.2e-53   7.4e-50  167.8   0.0     1   132    84   215    84   215 0.99 Glutaredoxin 2, C terminal domain
GST_N_3              PF13417.1     75 seq1578_BIOID51137   -            215     2e-12   47.0   0.0   1   1     1e-15   3.5e-12   46.2   0.0     1    74     3    76     3    82 0.90 Glutathione S-transferase, N-terminal domain
GST_N_2              PF13409.1     70 seq1578_BIOID51137   -            215   6.7e-08   32.3   0.0   1   1   3.6e-11   1.2e-07   31.4   0.0     1    68     8    70     8    72 0.88 Glutathione S-transferase, N-terminal domain
GST_N                PF02798.15    76 seq1578_BIOID51137   -            215   6.6e-05   22.8   0.0   1   1   4.2e-08   0.00014   21.8   0.0     1    75     1    70     1    71 0.85 Glutathione S-transferase, N-terminal domain
Peptidase_M16_C      PF05193.16   184 seq1580_BIOID51137   -            931   5.8e-43  146.5   1.2   1   2   4.3e-26   2.9e-22   79.1   0.1     2   182   207   386   206   388 0.83 Peptidase M16 inactive domain
Peptidase_M16_C      PF05193.16   184 seq1580_BIOID51137   -            931   5.8e-43  146.5   1.2   2   2   9.3e-21   6.3e-17   61.7   0.0    15   183   698   862   686   863 0.92 Peptidase M16 inactive domain
Peptidase_M16        PF00675.15   149 seq1580_BIOID51137   -            931   5.1e-43  146.2   5.3   1   1   1.1e-45   7.3e-42  142.5   0.0     1   148    46   203    46   204 0.96 Insulinase (Peptidase family M16)
SelR                 PF01641.13   124 seq1581_BIOID51137   -            137   5.8e-56  187.4   0.0   1   1   4.8e-60   6.6e-56  187.2   0.0     2   123     8   128     7   129 0.97 SelR domain
Terminase_2          PF03592.11   144 seq1582_BIOID51137   -            187   1.1e-09   38.5   2.3   1   1   1.3e-13   1.7e-09   37.9   1.6     1    57     2    58     2   169 0.92 Terminase small subunit
ABC_tran             PF00005.22   118 seq1583_BIOID51137   -            255   7.7e-24   84.2   0.0   1   1   2.9e-27   1.3e-23   83.4   0.0     1   117    45   181    45   182 0.96 ABC transporter
BCA_ABC_TP_C         PF12399.3     23 seq1583_BIOID51137   -            255   3.8e-11   42.2   0.1   1   1     2e-14   9.3e-11   41.0   0.0     3    23   233   253   231   253 0.95 Branched-chain amino acid ATP-binding cassette transporter
Fer2                 PF00111.22    78 seq1584_BIOID51137   -            111   5.6e-16   57.9   3.5   1   1   5.4e-20   7.4e-16   57.5   2.4     5    78    14    92    11    92 0.90 2Fe-2S iron-sulfur cluster binding domain
HD                   PF01966.17   122 seq1587_BIOID51137   -            142   5.6e-05   23.0   0.2   1   1   8.5e-09   0.00012   22.0   0.0    77   121     7    42     2    43 0.89 HD domain
SBP_bac_9            PF01297.12   256 seq1588_BIOID51137   -            352   4.7e-61  206.1   0.0   1   1   3.9e-65   5.4e-61  205.9   0.0     1   256    70   349    70   349 0.91 Periplasmic solute binding protein family
DUF1315              PF07023.7     94 seq1590_BIOID51137   -             90   1.1e-38  130.8   0.5   1   1   8.3e-43   1.1e-38  130.8   0.4     2    80     4    82     3    90 0.94 Protein of unknown function (DUF1315)
CCG                  PF02754.11    85 seq1591_BIOID51137   -            239   9.7e-30  102.3   0.2   1   2   2.2e-17   3.1e-13   49.4   0.0     1    84     3    84     3    85 0.95 Cysteine-rich domain
CCG                  PF02754.11    85 seq1591_BIOID51137   -            239   9.7e-30  102.3   0.2   2   2   6.3e-18   8.6e-14   51.2   0.0     2    84   133   216   132   217 0.92 Cysteine-rich domain
DUF1439              PF07273.7    152 seq1593_BIOID51137   -            205   1.1e-53  180.9   1.0   1   1   9.5e-58   1.3e-53  180.6   0.7     1   152    46   198    46   198 0.99 Protein of unknown function (DUF1439)
Terminase_1          PF03354.10   477 seq1595_BIOID51137   -            552     2e-26   92.3   0.0   1   1   3.8e-30   5.3e-26   90.9   0.0    65   469   123   533    59   538 0.77 Phage Terminase
Fe-S_assembly        PF04384.8     64 seq1596_BIOID51137   -             66   8.4e-32  109.2   1.7   1   1   6.7e-36   9.1e-32  109.1   1.1     1    64     3    66     3    66 0.98 Iron-sulphur cluster assembly
SBP_bac_5            PF00496.17   374 seq1597_BIOID51137   -            512   8.1e-94  314.3  10.8   1   1   7.6e-98     1e-93  314.0   7.5     1   372    70   429    70   431 0.95 Bacterial extracellular solute-binding proteins, family 5 Middle
DNA_methylase        PF00145.12   335 seq1598_BIOID51137   -            472   1.8e-76  257.2   0.0   1   1   2.1e-80   2.8e-76  256.6   0.0     1   331    87   448    87   451 0.87 C-5 cytosine-specific DNA methylase
DUF2238              PF09997.4    143 seq1599_BIOID51137   -            142   1.8e-24   85.6   0.2   1   1   1.9e-28   2.6e-24   85.1   0.1     1    74    41   114    41   136 0.91 Predicted membrane protein (DUF2238)
Peptidase_M17        PF00883.16   311 seq1600_BIOID51137   -            456  1.5e-117  391.8   0.0   1   1  2.7e-121  1.8e-117  391.5   0.0     4   310   139   451   136   452 0.98 Cytosol aminopeptidase family, catalytic domain
DUF3663              PF12404.3     77 seq1600_BIOID51137   -            456   1.2e-33  114.5   0.1   1   1   3.6e-37   2.5e-33  113.5   0.1     1    77    34   110    34   110 0.99 Peptidase
ABC_tran             PF00005.22   118 seq1602_BIOID51137   -            237   1.2e-20   73.8   0.0   1   1   3.1e-24   2.1e-20   73.1   0.0     1   116    45   164    45   166 0.90 ABC transporter
SBP_bac_11           PF13531.1    231 seq1603_BIOID51137   -            329   3.6e-44  151.0   0.1   1   1   1.3e-47   4.4e-44  150.7   0.1     4   231    28   280    25   280 0.87 Bacterial extracellular solute-binding protein
SBP_bac_1            PF01547.20   314 seq1603_BIOID51137   -            329   1.7e-18   67.2   2.6   1   1   6.6e-22   2.3e-18   66.9   1.8     4   314    32   272    29   272 0.88 Bacterial extracellular solute-binding protein
SBP_bac_8            PF13416.1    281 seq1603_BIOID51137   -            329   3.4e-13   49.8   1.0   1   1   1.7e-16     6e-13   49.0   0.6    85   262   108   281    34   300 0.75 Bacterial extracellular solute-binding protein
SBP_bac_6            PF13343.1    242 seq1603_BIOID51137   -            329   8.9e-13   48.0   1.0   1   1   4.9e-16   1.7e-12   47.1   0.7    53   235   112   303    77   306 0.82 Bacterial extracellular solute-binding protein
DUF162               PF02589.10   189 seq1604_BIOID51137   -            475   1.5e-51  174.5   0.1   1   1   1.3e-54     2e-51  174.0   0.1     3   189    72   294    70   294 0.99 Uncharacterised ACR, YkgG family COG1556
Fer4_8               PF13183.1     57 seq1604_BIOID51137   -            475   1.2e-11   44.2   2.1   1   1   1.9e-14   2.9e-11   43.1   1.5     2    57   309   376   308   376 0.79 4Fe-4S dicluster domain
DUF3390              PF11870.3     93 seq1604_BIOID51137   -            475   4.5e-10   39.2   0.6   1   1   7.1e-13   1.1e-09   37.9   0.4    13    92   387   470   379   471 0.83 Domain of unknown function (DUF3390)
Fer4_9               PF13187.1     55 seq1604_BIOID51137   -            475   1.1e-08   35.0   0.5   1   1   2.2e-11   3.3e-08   33.5   0.4     1    53   311   375   311   376 0.94 4Fe-4S dicluster domain
Fer4_17              PF13534.1     61 seq1604_BIOID51137   -            475   1.2e-07   31.8   1.9   1   1   2.5e-10   3.8e-07   30.2   1.3     1    60   311   376   311   377 0.71 4Fe-4S dicluster domain
Fer4_10              PF13237.1     52 seq1604_BIOID51137   -            475     9e-08   31.6   4.1   1   1   2.1e-10   3.2e-07   29.9   3.0     7    52   310   373   305   373 0.69 4Fe-4S dicluster domain
Fer4_7               PF12838.2     52 seq1604_BIOID51137   -            475   1.8e-07   31.3   4.3   1   1   3.2e-10   4.8e-07   29.9   2.9     1    51   311   375   311   376 0.77 4Fe-4S dicluster domain
DUF2238              PF09997.4    143 seq1605_BIOID51137   -             99   1.8e-27   95.4   1.3   1   1   1.6e-31   2.2e-27   95.0   0.9    72   143     2    72     1    72 0.97 Predicted membrane protein (DUF2238)
Amidohydro_1         PF01979.15   333 seq1606_BIOID51137   -            348   1.9e-27   96.7   0.0   1   1   1.8e-31   2.5e-27   96.3   0.0     8   295    15   310    10   320 0.91 Amidohydrolase family
MarR                 PF01047.17    59 seq1607_BIOID51137   -            165     5e-15   54.8   0.1   1   1   1.1e-18   7.5e-15   54.2   0.1     1    58    46   103    46   104 0.98 MarR family
MarR_2               PF12802.2     62 seq1607_BIOID51137   -            165   2.5e-07   30.1   0.0   1   1   7.1e-11   4.9e-07   29.2   0.0     1    61    44   102    44   103 0.94 MarR family
Peptidase_M23        PF01551.17    96 seq1608_BIOID51137   -            440   2.3e-34  117.2   0.2   1   1   1.4e-37   4.8e-34  116.1   0.2     2    96   313   407   312   407 0.98 Peptidase family M23
OapA                 PF04225.7     85 seq1608_BIOID51137   -            440   8.3e-11   41.5   0.5   1   1   3.5e-11   1.2e-07   31.3   0.0     3    81    96   172    94   176 0.88 Opacity-associated protein A LysM-like domain
LysM                 PF01476.15    44 seq1608_BIOID51137   -            440   9.3e-08   31.7   0.9   1   1     6e-11     2e-07   30.6   0.1     1    43    98   141    98   142 0.94 LysM domain
OapA_N               PF08525.6     30 seq1608_BIOID51137   -            440   3.5e-07   29.6   0.2   1   1   1.8e-10     6e-07   28.9   0.2     2    29    11    39    10    40 0.92 Opacity-associated protein A N-terminal motif
DUF3521              PF12035.3     35 seq1610_BIOID51137   -             39   2.3e-08   33.5   0.1   1   1     3e-12   4.1e-08   32.8   0.1     1    35     6    37     6    37 0.84 Protein of unknown function (DUF3521)
MCPsignal            PF00015.16   213 seq1612_BIOID51137   -            554   3.8e-74  248.7  37.0   1   1   2.2e-75   9.8e-72  240.8  18.4     1   213   324   518   324   518 0.99 Methyl-accepting chemotaxis protein (MCP) signalling domain
TarH                 PF02203.10   171 seq1612_BIOID51137   -            554   2.5e-53  180.3   3.7   1   1   5.5e-57   2.5e-53  180.3   2.6     1   170     1   176     1   177 0.97 Tar ligand binding domain homologue
HAMP                 PF00672.20    70 seq1612_BIOID51137   -            554   3.1e-14   52.7   0.4   1   1   6.8e-18   3.1e-14   52.7   0.3     1    68   196   263   196   265 0.95 HAMP domain
AhpC-TSA             PF00578.16   124 seq1613_BIOID51137   -            187   1.5e-33  114.9   0.1   1   1   4.3e-37     2e-33  114.6   0.1     4   123     7   133     4   134 0.94 AhpC/TSA family
Redoxin              PF08534.5    146 seq1613_BIOID51137   -            187   1.8e-13   50.1   0.0   1   1   4.7e-17   2.2e-13   49.9   0.0    15   140    18   146     4   152 0.84 Redoxin
1-cysPrx_C           PF10417.4     40 seq1613_BIOID51137   -            187   1.6e-06   27.4   0.1   1   1   6.5e-10     3e-06   26.6   0.1     1    31   154   182   154   186 0.88 C-terminal domain of 1-Cys peroxiredoxin
CDH                  PF02611.10   222 seq1614_BIOID51137   -            300   1.9e-95  318.2   0.0   1   1   1.6e-99   2.2e-95  317.9   0.0     2   221    80   299    79   300 0.99 CDP-diacylglycerol pyrophosphatase
SBP_bac_8            PF13416.1    281 seq1615_BIOID51137   -            438   1.7e-45  155.7  14.1   1   1     3e-49   2.1e-45  155.5   9.8     2   278    44   368    43   371 0.79 Bacterial extracellular solute-binding protein
SBP_bac_1            PF01547.20   314 seq1615_BIOID51137   -            438   4.7e-39  134.8  13.1   1   1   9.1e-43   6.2e-39  134.4   9.1    10   313    41   337    34   338 0.87 Bacterial extracellular solute-binding protein
Vsr                  PF03852.10    75 seq1617_BIOID51137   -            156   3.8e-33  112.8   0.1   1   1   4.4e-37     6e-33  112.1   0.1     2    73     3    74     2    76 0.98 DNA mismatch endonuclease Vsr
DinI                 PF06183.8     65 seq1618_BIOID51137   -             81   1.7e-29  101.4   0.1   1   1   1.8e-33   2.5e-29  100.9   0.0     1    65    13    79    13    79 0.98 DinI-like family
Peptidase_U35        PF04586.12   163 seq1619_BIOID51137   -            480   2.6e-30  105.4   0.0   1   1   6.8e-34   4.7e-30  104.6   0.0     5   159    12   157     8   161 0.91 Caudovirus prohead protease
BPD_transp_1         PF00528.17   185 seq1621_BIOID51137   -            306     4e-43  146.9  10.6   1   1   2.9e-47     4e-43  146.9   7.4     1   184   113   304   113   305 0.99 Binding-protein-dependent transport system inner membrane component
SseB                 PF07179.7    263 seq1622_BIOID51137   -            258  7.8e-139  460.9   0.0   1   1  6.3e-143  8.7e-139  460.7   0.0     1   263     1   258     1   258 0.99 SseB protein
FliB                 PF03692.10    85 seq1623_BIOID51137   -             84   7.6e-07   29.4   5.2   1   1   1.6e-10   2.2e-06   27.9   3.6     1    72     2    60     2    76 0.86 Flagellin N-methylase
Pyr_redox_2          PF07992.9    200 seq1624_BIOID51137   -            531   1.5e-32  113.0   0.0   1   1   2.4e-34   4.7e-31  108.1   0.0     1   199   224   503   224   504 0.91 Pyridine nucleotide-disulphide oxidoreductase
Pyr_redox            PF00070.22    80 seq1624_BIOID51137   -            531   1.9e-14   53.6   7.3   1   1   1.4e-17   2.7e-14   53.2   0.3     1    75   367   437   367   442 0.93 Pyridine nucleotide-disulphide oxidoreductase
Pyr_redox_3          PF13738.1    203 seq1624_BIOID51137   -            531   3.9e-11   43.2   1.9   1   1   7.1e-13   1.4e-09   38.2   0.6    15   196   216   394   213   400 0.80 Pyridine nucleotide-disulphide oxidoreductase
Thioredoxin_3        PF13192.1     76 seq1624_BIOID51137   -            531   2.5e-08   33.4   0.0   1   1   3.9e-11   7.6e-08   31.9   0.0     4    74   132   205   129   207 0.82 Thioredoxin domain
DUF162               PF02589.10   189 seq1625_BIOID51137   -            231   1.4e-36  125.7   0.1   1   1   1.5e-40     2e-36  125.1   0.0    19   189    65   228    47   228 0.91 Uncharacterised ACR, YkgG family COG1556
Lip_A_acyltrans      PF03279.8    295 seq1629_BIOID51137   -            323  4.5e-113  376.8   0.0   1   1  3.7e-117  5.1e-113  376.7   0.0     2   295    12   305    11   305 1.00 Bacterial lipid A biosynthesis acyltransferase
BssS                 PF13991.1     73 seq1630_BIOID51137   -             57   7.3e-21   73.5   0.0   1   1   5.7e-25   7.8e-21   73.4   0.0    18    72     1    55     1    56 0.97 BssS protein family
Pyridoxal_deC        PF00282.14   373 seq1631_BIOID51137   -            476  1.3e-108  362.7   0.0   1   1  2.2e-112  1.5e-108  362.4   0.0     1   373    43   393    43   393 0.98 Pyridoxal-dependent decarboxylase conserved domain
Radical_SAM          PF04055.16   166 seq1634_BIOID51137   -            320     4e-15   56.2   0.0   1   1   4.8e-19   6.5e-15   55.5   0.0     9   165    54   213    43   214 0.90 Radical SAM superfamily
DAO                  PF01266.19   358 seq1635_BIOID51137   -            372   2.9e-56  190.7   0.0   1   1   2.4e-60   3.3e-56  190.6   0.0     1   357     4   352     4   353 0.86 FAD dependent oxidoreductase
BPD_transp_1         PF00528.17   185 seq1637_BIOID51137   -            303   7.2e-31  107.0  13.0   1   1   1.1e-34   7.2e-31  107.0   9.0     1   184   119   302   119   303 0.99 Binding-protein-dependent transport system inner membrane component
OppC_N               PF12911.2     56 seq1637_BIOID51137   -            303   1.3e-17   62.7   0.2   1   1     2e-21   1.3e-17   62.7   0.2     2    56    24    79    23    79 0.86 N-terminal TM domain of oligopeptide transport permease C
BPD_transp_1         PF00528.17   185 seq1640_BIOID51137   -            295   4.4e-20   71.8  20.9   1   1   3.2e-24   4.4e-20   71.8  14.5     3   184    88   293    86   294 0.90 Binding-protein-dependent transport system inner membrane component
Phage_capsid         PF05065.8    276 seq1642_BIOID51137   -            184   5.3e-12   45.3   0.1   1   1   4.6e-16   6.3e-12   45.1   0.1   145   275    22   174     5   175 0.76 Phage capsid family
DUF808               PF05661.7    295 seq1643_BIOID51137   -            305  5.8e-134  445.4  16.8   1   1  5.1e-138  6.9e-134  445.1  11.6     1   293     3   292     3   294 0.95 Protein of unknown function (DUF808)
GlutR_N              PF05201.10   152 seq1644_BIOID51137   -            484   5.8e-57  191.4   0.1   1   1   3.1e-60   1.4e-56  190.1   0.0     1   152    72   223    72   223 0.99 Glutamyl-tRNAGlu reductase, N-terminal domain
Shikimate_DH         PF01488.15   135 seq1644_BIOID51137   -            484   3.9e-43  146.6   0.5   1   1   1.5e-46   6.7e-43  145.9   0.3     2   135   238   372   237   372 0.96 Shikimate / quinate 5-dehydrogenase
GlutR_dimer          PF00745.15   101 seq1644_BIOID51137   -            484   1.9e-27   95.0   2.6   1   1   4.1e-31   1.9e-27   95.0   1.8     2   100   386   483   385   484 0.97 Glutamyl-tRNAGlu reductase, dimerisation domain
HATPase_c            PF02518.21   111 seq1647_BIOID51137   -            778     5e-31  106.5   0.1   1   1     1e-33   1.7e-30  104.8   0.1     2   109   395   504   394   506 0.96 Histidine kinase-, DNA gyrase B-, and HSP90-like ATPase
Response_reg         PF00072.19   112 seq1647_BIOID51137   -            778   5.1e-22   77.8   0.1   1   1   8.6e-25   1.5e-21   76.4   0.1     1   111   528   639   528   640 0.93 Response regulator receiver domain
PAS                  PF00989.19   113 seq1647_BIOID51137   -            778   2.9e-18   65.5   0.0   1   1   5.7e-21   9.8e-18   63.8   0.0     2   113   156   266   155   266 0.91 PAS fold
HisKA                PF00512.20    68 seq1647_BIOID51137   -            778   6.2e-17   61.2   1.5   1   1   2.2e-19   3.7e-16   58.7   0.1     2    67   283   346   282   347 0.97 His Kinase A (phospho-acceptor) domain
PAS_4                PF08448.5    110 seq1647_BIOID51137   -            778   2.5e-15   56.3   0.0   1   1   7.7e-18   1.3e-14   54.0   0.0     1   110   161   271   161   271 0.99 PAS fold
Hpt                  PF01627.18    90 seq1647_BIOID51137   -            778   5.7e-13   48.5   2.1   1   1   4.4e-15   7.6e-12   44.9   0.0     3    90   686   771   684   771 0.96 Hpt domain
PAS_9                PF13426.1    104 seq1647_BIOID51137   -            778   8.8e-11   42.0   0.0   1   1   6.1e-13     1e-09   38.5   0.0     1   104   165   268   165   268 0.98 PAS domain
HATPase_c_3          PF13589.1    137 seq1647_BIOID51137   -            778   2.9e-07   30.1   0.0   1   1   3.9e-10   6.7e-07   28.9   0.0     6   114   402   514   397   525 0.79 Histidine kinase-, DNA gyrase B-, and HSP90-like ATPase
PTS_EIIA_2           PF00359.17   142 seq1649_BIOID51137   -            376   4.2e-36  123.6   0.5   1   1   1.1e-34   7.8e-31  106.5   0.0     4   140     5   140     2   142 0.90 Phosphoenolpyruvate-dependent sugar phosphotransferase system, EIIA 2
PTS-HPr              PF00381.14    84 seq1649_BIOID51137   -            376   1.2e-25   89.1   0.2   1   1   1.7e-29   1.2e-25   89.1   0.1     2    83   286   370   285   371 0.95 PTS HPr component phosphorylation site
Pyrophosphatase      PF00719.14   156 seq1650_BIOID51137   -            176   5.8e-61  204.3   0.1   1   1   4.8e-65   6.5e-61  204.2   0.0     2   155    18   174    17   175 0.98 Inorganic pyrophosphatase
EAL                  PF00563.15   236 seq1651_BIOID51137   -            808   1.5e-63  214.3   0.1   1   1   1.9e-67   2.6e-63  213.5   0.1     2   236   558   793   557   793 0.97 EAL domain
DUF2770              PF10968.3     36 seq1653_BIOID51137   -             46   1.8e-20   72.2  13.8   1   1   1.6e-24   2.1e-20   71.9   9.6     1    36    10    45    10    45 0.99 Protein of unknown function (DUF2770)
BPD_transp_1         PF00528.17   185 seq1654_BIOID51137   -            281   1.6e-22   79.8  18.0   1   1   1.1e-26   1.6e-22   79.8  12.5     3   183    93   276    91   278 0.94 Binding-protein-dependent transport system inner membrane component
DUF805               PF05656.9    117 seq1655_BIOID51137   -            146   2.4e-20   72.4  11.7   1   1   3.8e-24   5.2e-20   71.3   8.1     2   116     7   134     6   135 0.82 Protein of unknown function (DUF805)
Phage_portal         PF04860.7    347 seq1656_BIOID51137   -            322   4.4e-54  183.3   0.0   1   1   4.1e-58   5.7e-54  182.9   0.0     3   264    38   302    36   311 0.94 Phage portal protein
AA_permease_2        PF13520.1    426 seq1657_BIOID51137   -            511   1.9e-57  194.5  52.9   1   1   3.5e-61   2.4e-57  194.2  36.6     1   424    13   452    13   457 0.92 Amino acid permease
AA_permease          PF00324.16   479 seq1657_BIOID51137   -            511   1.7e-20   72.7  45.6   1   1   3.8e-24   2.6e-20   72.1  31.6    20   462    32   459    15   474 0.76 Amino acid permease
Nitroreductase       PF00881.19   165 seq1660_BIOID51137   -            183   1.9e-25   89.5   0.1   1   1   1.5e-29   2.1e-25   89.3   0.0     2   164     8   161     7   162 0.94 Nitroreductase family
A2M_N_2              PF07703.9    136 seq1661_BIOID51137   -           1653   2.2e-25   88.9   0.0   1   1   2.4e-28   6.5e-25   87.3   0.0     2   136   759   906   758   906 0.95 Alpha-2-macroglobulin family N-terminal region
A2M_N                PF01835.14    99 seq1661_BIOID51137   -           1653   2.7e-22   78.7   0.3   1   1   1.3e-20   3.4e-17   62.3   0.0     2    99   388   479   387   479 0.93 MG2 domain
MG1                  PF11974.3     96 seq1661_BIOID51137   -           1653   7.8e-15   55.1   0.2   1   1   5.6e-17   1.5e-13   51.0   0.1     1    94   289   381   289   383 0.97 Alpha-2-macroglobulin MG1 domain
A2M                  PF00207.17    92 seq1661_BIOID51137   -           1653   3.4e-06   26.4   0.0   1   1   3.1e-09   8.5e-06   25.1   0.0     8    91   976  1056   972  1057 0.94 Alpha-2-macroglobulin family
Cytochrom_B_N        PF00033.14   188 seq1662_BIOID51137   -            188   5.5e-32  110.5  13.9   1   1     9e-36   6.1e-32  110.3   9.6     2   187     8   180     7   181 0.98 Cytochrome b(N-terminal)/b6/petB
Ni_hydr_CYTB         PF01292.15   182 seq1662_BIOID51137   -            188   1.1e-28   99.7  14.0   1   1   1.9e-32   1.3e-28   99.4   9.7     1   181     9   180     9   181 0.92 Prokaryotic cytochrome b561
HTH_AraC             PF00165.18    42 seq1663_BIOID51137   -            302   6.2e-21   73.4   0.2   1   2   8.7e-11   5.9e-07   28.9   0.0     1    42   200   241   200   241 0.97 Bacterial regulatory helix-turn-helix proteins, AraC family
HTH_AraC             PF00165.18    42 seq1663_BIOID51137   -            302   6.2e-21   73.4   0.2   2   2   6.7e-15   4.6e-11   42.0   0.1     6    42   254   291   252   291 0.94 Bacterial regulatory helix-turn-helix proteins, AraC family
HTH_18               PF12833.2     81 seq1663_BIOID51137   -            302   3.1e-19   68.7   0.2   1   1   9.3e-23   6.4e-19   67.7   0.1     2    80   214   291   213   292 0.95 Helix-turn-helix domain
DUF2158              PF09926.4     53 seq1664_BIOID51137   -             60   8.5e-19   66.6   0.4   1   1   7.3e-23     1e-18   66.3   0.3     1    53     3    49     3    49 0.98 Uncharacterized small protein (DUF2158)
ADH_N                PF08240.7    109 seq1666_BIOID51137   -            412   4.1e-30  103.6   0.2   1   1     2e-33   9.1e-30  102.5   0.1     2   106    26   151    25   154 0.90 Alcohol dehydrogenase GroES-like domain
ADH_N_assoc          PF13823.1     23 seq1666_BIOID51137   -            412   3.7e-13   48.7   0.1   1   1   1.5e-16     7e-13   47.8   0.1     1    23     1    23     1    23 0.99 Alcohol dehydrogenase GroES-associated
ADH_zinc_N           PF00107.21   130 seq1666_BIOID51137   -            412   2.3e-12   46.4   0.2   1   1   4.5e-13     2e-09   36.9   0.0     1    69   197   268   197   286 0.90 Zinc-binding dehydrogenase
DUF406               PF04175.7     94 seq1670_BIOID51137   -             99     2e-28   98.5   3.2   1   1   1.6e-32   2.2e-28   98.4   2.2     4    94     3    96     1    96 0.96 Protein of unknown function (DUF406)
ABC_tran             PF00005.22   118 seq1671_BIOID51137   -            356     2e-22   79.6   0.0   1   1   1.7e-25     6e-22   78.1   0.0     1   117    44   162    44   163 0.91 ABC transporter
TOBE_2               PF08402.5     75 seq1671_BIOID51137   -            356   4.5e-09   36.0   0.1   1   1   5.5e-12   1.9e-08   34.0   0.0     1    75   278   348   278   348 0.92 TOBE domain
GGDEF                PF00990.16   161 seq1672_BIOID51137   -            564   6.1e-47  159.0   0.1   1   1   7.8e-51   1.1e-46  158.2   0.0     1   161   398   557   398   557 0.97 GGDEF domain
YceI                 PF04264.8    164 seq1673_BIOID51137   -            191   5.3e-40  136.9   0.8   1   1   4.4e-44     6e-40  136.7   0.5     2   163    25   187    24   188 0.93 YceI-like domain
PCRF                 PF03462.13   116 seq1674_BIOID51137   -            360   2.6e-43  146.2   0.4   1   1   8.7e-47     6e-43  145.1   0.3     3   116    65   178    63   178 0.98 PCRF domain
RF-1                 PF00472.15   114 seq1674_BIOID51137   -            360   3.2e-39  133.1   0.0   1   1   4.7e-43   3.2e-39  133.1   0.0     9   114   216   321   208   321 0.97 RF-1 domain
AIRS_C               PF02769.17   153 seq1676_BIOID51137   -            349   2.1e-28   99.1   0.3   1   1   4.2e-32   2.9e-28   98.6   0.2     1   151   171   345   171   347 0.85 AIR synthase related protein, C-terminal domain
AIRS                 PF00586.19    96 seq1676_BIOID51137   -            349   1.9e-19   69.5   0.2   1   1     7e-23   4.8e-19   68.2   0.1     2    95    52   142    51   143 0.97 AIR synthase related protein, N-terminal domain
PfkB                 PF00294.19   301 seq1679_BIOID51137   -            312   1.7e-62  211.1   0.0   1   1   1.5e-66     2e-62  210.9   0.0     7   296    14   293     8   299 0.92 pfkB family carbohydrate kinase
Usp                  PF00582.21   140 seq1680_BIOID51137   -            142   4.7e-16   59.1   0.0   1   1   3.9e-20   5.4e-16   58.9   0.0     2   140     3   138     2   138 0.94 Universal stress protein family
OKR_DC_1             PF01276.15   417 seq1686_BIOID51137   -            756  8.1e-191  633.9   0.0   1   1  2.2e-194    1e-190  633.6   0.0     1   416   141   590   141   591 0.99 Orn/Lys/Arg decarboxylase, major domain
OKR_DC_1_C           PF03711.10   137 seq1686_BIOID51137   -            756     4e-43  146.6   0.0   1   1   1.8e-46   8.3e-43  145.6   0.0     1   131   616   744   616   748 0.99 Orn/Lys/Arg decarboxylase, C-terminal domain
OKR_DC_1_N           PF03709.10   115 seq1686_BIOID51137   -            756   2.7e-27   94.9   0.1   1   1   1.1e-30     5e-27   94.1   0.0     3   115    19   135    17   135 0.98 Orn/Lys/Arg decarboxylase, N-terminal domain
GDPD                 PF03009.12   255 seq1688_BIOID51137   -            247   2.5e-44  151.6   0.0   1   1   2.1e-48   2.9e-44  151.3   0.0     1   254    12   238    12   239 0.95 Glycerophosphoryl diester phosphodiesterase family
DUF187               PF02638.10   401 seq1689_BIOID51137   -            439    5e-173  574.9   0.1   1   1  4.2e-177  5.7e-173  574.8   0.1     1   401     3   431     3   431 0.99 Uncharacterised BCR, COG1649
PTS_EIIC             PF02378.13   321 seq1690_BIOID51137   -            563   2.7e-21   75.6  31.5   1   1   3.9e-25   2.7e-21   75.6  21.8     3   321   233   496   231   496 0.88 Phosphotransferase system, EIIC
PTS_IIB              PF02302.12    90 seq1690_BIOID51137   -            563   1.5e-19   70.1   0.9   1   1   6.3e-22   4.3e-18   65.4   0.2     2    84   108   192   107   198 0.91 PTS system, Lactose/Cellobiose specific IIB subunit
CBM_5_12             PF02839.9     41 seq1691_BIOID51137   -            264   4.2e-07   29.3   1.5   1   1   6.1e-10   8.4e-06   25.1   0.4     4    41   213   250   210   250 0.86 Carbohydrate binding domain
Topoisom_bac         PF01131.15   403 seq1692_BIOID51137   -            653  2.6e-112  375.4   0.0   1   1  4.5e-116  3.1e-112  375.2   0.0     3   403   155   593   153   593 0.92 DNA topoisomerase
Toprim               PF01751.17    88 seq1692_BIOID51137   -            653   7.1e-16   57.7   0.0   1   1   2.8e-19   1.9e-15   56.3   0.0     2    85     3   134     2   137 0.93 Toprim domain
Methyltransf_31      PF13847.1    152 seq1693_BIOID51137   -            277   1.8e-21   76.1   0.0   1   1   2.1e-24   2.6e-21   75.6   0.0     2   117   108   242   107   268 0.85 Methyltransferase domain
MTS                  PF05175.9    170 seq1693_BIOID51137   -            277   1.7e-20   72.9   0.0   1   1   2.4e-23     3e-20   72.1   0.0    26   138   105   236    94   253 0.87 Methyltransferase small domain
Methyltransf_18      PF12847.2    112 seq1693_BIOID51137   -            277   2.1e-16   60.3   0.1   1   1   3.9e-19   4.9e-16   59.1   0.1     4   110   112   237   109   239 0.73 Methyltransferase domain
Methyltransf_26      PF13659.1    117 seq1693_BIOID51137   -            277   5.8e-16   58.4   0.1   1   1   1.2e-18   1.5e-15   57.1   0.0     3   114   112   237   110   240 0.89 Methyltransferase domain
Methyltransf_4       PF02390.12   197 seq1693_BIOID51137   -            277   1.1e-08   34.2   0.0   1   1   1.4e-11   1.8e-08   33.5   0.0    22    77   112   167    90   183 0.88 Putative methyltransferase
PrmA                 PF06325.8    295 seq1693_BIOID51137   -            277   2.3e-06   26.8   0.0   1   1   2.9e-09   3.7e-06   26.1   0.0   153   232   101   183    94   184 0.78 Ribosomal protein L11 methyltransferase (PrmA)
UPF0020              PF01170.13   180 seq1693_BIOID51137   -            277   6.6e-06   25.6   0.0   1   1   8.7e-09   1.1e-05   25.0   0.0    38   116   117   186   102   195 0.81 Putative RNA methylase family UPF0020
PCMT                 PF01135.14   210 seq1693_BIOID51137   -            277   6.6e-06   25.6   0.0   1   1   7.7e-09   9.6e-06   25.1   0.0    53   132    87   167    71   175 0.82 Protein-L-isoaspartate(D-aspartate) O-methyltransferase (PCMT)
Cons_hypoth95        PF03602.10   183 seq1693_BIOID51137   -            277   9.5e-06   25.0   0.0   1   1   1.6e-08     2e-05   23.9   0.0    42   128   109   190    92   198 0.85 Conserved hypothetical protein 95
Methyltransf_11      PF08241.7     95 seq1693_BIOID51137   -            277   3.4e-05   24.1   0.0   1   1   4.7e-08   5.8e-05   23.3   0.0     1    46   114   163   114   236 0.89 Methyltransferase domain
Methyltransf_16      PF10294.4    174 seq1693_BIOID51137   -            277   4.3e-05   22.9   0.0   1   1   5.4e-08   6.8e-05   22.2   0.0    45   111   108   172    96   184 0.84 Putative methyltransferase
GGDEF                PF00990.16   161 seq1696_BIOID51137   -            442   2.1e-26   92.3   0.0   1   1   2.9e-30   3.9e-26   91.4   0.0     1   160   295   437   295   438 0.89 GGDEF domain
DJ-1_PfpI            PF01965.19   147 seq1697_BIOID51137   -            220   5.9e-23   80.8   0.2   1   1   5.9e-27     8e-23   80.4   0.1     1   145    48   204    48   206 0.85 DJ-1/PfpI family
Na_H_Exchanger       PF00999.16   384 seq1698_BIOID51137   -            557   4.9e-61  206.2  41.2   1   1   4.7e-65   6.5e-61  205.8  28.6     5   382    16   426    12   428 0.88 Sodium/hydrogen exchanger family
Lip_A_acyltrans      PF03279.8    295 seq1700_BIOID51137   -            306  4.3e-117  390.0   0.0   1   1  3.5e-121  4.8e-117  389.9   0.0     2   295     5   297     4   297 0.99 Bacterial lipid A biosynthesis acyltransferase
SirB                 PF04247.7    123 seq1701_BIOID51137   -            130     1e-38  131.7   8.6   1   1   8.4e-43   1.1e-38  131.5   6.0     2   123     4   129     3   129 0.97 Invasion gene expression up-regulator, SirB
Transgly             PF00912.17   178 seq1703_BIOID51137   -            242   2.9e-54  182.9   0.0   1   1   2.7e-58   3.7e-54  182.6   0.0     9   178    59   228    50   228 0.96 Transglycosylase
G_glu_transpept      PF01019.16   510 seq1704_BIOID51137   -            580    2e-187  623.6   0.6   1   1  1.7e-191  2.3e-187  623.4   0.4     2   508    64   572    63   574 0.99 Gamma-glutamyltranspeptidase
Transglut_core2      PF13369.1    153 seq1705_BIOID51137   -            269     9e-38  129.0   0.0   1   1   1.8e-41   1.2e-37  128.5   0.0     2   152    33   184    32   185 0.97 Transglutaminase-like superfamily
TPR_9                PF13371.1     73 seq1705_BIOID51137   -            269   4.4e-28   96.8   0.2   1   1   1.4e-31   9.4e-28   95.7   0.1     1    73   187   259   187   259 0.99 Tetratricopeptide repeat
GGDEF                PF00990.16   161 seq1707_BIOID51137   -            460   8.5e-51  171.6   0.3   1   1   2.5e-54   3.4e-50  169.6   0.0     3   161   297   452   295   452 0.97 GGDEF domain
BCCT                 PF02028.12   485 seq1709_BIOID51137   -            677  1.6e-173  577.3  44.2   1   1  1.3e-177  1.8e-173  577.1  30.6     1   484    17   502    17   503 0.99 BCCT family transporter
MFS_1                PF07690.11   354 seq1710_BIOID51137   -            408   5.5e-53  179.8  43.4   1   2   2.9e-36     1e-32  113.2  19.4     2   248    20   256    19   263 0.81 Major Facilitator Superfamily
MFS_1                PF07690.11   354 seq1710_BIOID51137   -            408   5.5e-53  179.8  43.4   2   2   3.8e-24   1.3e-20   73.3  10.1     1   168   224   393   224   407 0.89 Major Facilitator Superfamily
Sugar_tr             PF00083.19   451 seq1710_BIOID51137   -            408   8.8e-15   54.0  29.4   1   2   1.1e-12   3.8e-09   35.5  11.1    10   191    24   192    14   195 0.82 Sugar (and other) transporter
Sugar_tr             PF00083.19   451 seq1710_BIOID51137   -            408   8.8e-15   54.0  29.4   2   2   2.5e-08   8.4e-05   21.2   4.2    46   185   258   391   222   397 0.87 Sugar (and other) transporter
MFS_2                PF13347.1    427 seq1710_BIOID51137   -            408   1.1e-12   46.9  24.8   1   1   4.8e-14   1.6e-10   39.8   3.3   148   315   146   312   137   340 0.80 MFS/sugar transport protein
MFS_1_like           PF12832.2     77 seq1710_BIOID51137   -            408   1.1e-05   25.0   7.2   1   1   3.2e-08   0.00011   21.8   0.2    12    72    26    91    18    95 0.81 MFS_1 like family
DUF1266              PF06889.6    172 seq1711_BIOID51137   -            387   3.4e-24   85.4   5.6   1   1   4.2e-28   5.7e-24   84.6   3.9     1   171   206   379   206   380 0.83 Protein of unknown function (DUF1266)
DSRB                 PF10781.4     62 seq1712_BIOID51137   -             62   3.6e-41  138.3   0.2   1   1   2.8e-45   3.9e-41  138.2   0.1     1    61     1    61     1    62 0.98 Dextransucrase DSRB
TerD                 PF02342.13   128 seq1714_BIOID51137   -            193   4.6e-37  126.5   0.0   1   1   8.4e-41   5.7e-37  126.2   0.0     2   127    66   183    65   184 0.97 Bacterial stress protein
Tellurium_res        PF10138.4     99 seq1714_BIOID51137   -            193   1.2e-08   34.6   0.1   1   1   3.7e-12   2.6e-08   33.5   0.1    30    87     2    55     1    64 0.88 Tellurium resistance protein
HTH_AraC             PF00165.18    42 seq1715_BIOID51137   -            253   3.7e-18   64.6   0.7   1   2   5.9e-11     4e-07   29.5   0.0     1    42   155   195   155   195 0.97 Bacterial regulatory helix-turn-helix proteins, AraC family
HTH_AraC             PF00165.18    42 seq1715_BIOID51137   -            253   3.7e-18   64.6   0.7   2   2   3.3e-12   2.2e-08   33.5   0.1     8    39   210   242   207   245 0.91 Bacterial regulatory helix-turn-helix proteins, AraC family
HTH_18               PF12833.2     81 seq1715_BIOID51137   -            253   1.6e-13   50.4   0.0   1   1   3.9e-17   2.7e-13   49.7   0.0     2    80   169   245   168   246 0.95 Helix-turn-helix domain
DAHP_synth_1         PF00793.15   272 seq1716_BIOID51137   -            284   5.8e-82  274.3   0.0   1   1     5e-86   6.8e-82  274.0   0.0     9   271    10   275     2   276 0.97 DAHP synthetase I family
PfkB                 PF00294.19   301 seq1717_BIOID51137   -            146     9e-24   84.0   0.2   1   1   7.7e-28     1e-23   83.7   0.1     2   132     5   139     4   144 0.90 pfkB family carbohydrate kinase
HTH_Tnp_1            PF01527.15    76 seq1718_BIOID51137   -            100   6.7e-16   57.9   0.2   1   1   6.1e-20   8.3e-16   57.6   0.1     2    75     3    75     2    76 0.95 Transposase
TerD                 PF02342.13   128 seq1719_BIOID51137   -            385   2.6e-44  149.9   0.0   1   2   1.7e-27   1.2e-23   83.2   0.0     1   128    45   156    45   156 0.93 Bacterial stress protein
TerD                 PF02342.13   128 seq1719_BIOID51137   -            385   2.6e-44  149.9   0.0   2   2   8.9e-22   6.1e-18   64.7   0.0     4   124   259   367   256   371 0.96 Bacterial stress protein
Tellurium_res        PF10138.4     99 seq1719_BIOID51137   -            385   5.9e-31  106.2   0.0   1   1   1.7e-34   1.2e-30  105.2   0.0     4    99   165   255   162   255 0.90 Tellurium resistance protein
rve                  PF00665.21   120 seq1720_BIOID51137   -            272   4.8e-25   87.8   0.0   1   1   2.3e-28     8e-25   87.1   0.0     2   119   106   221   105   222 0.97 Integrase core domain
rve_3                PF13683.1     67 seq1720_BIOID51137   -            272   1.4e-17   62.8   0.2   1   1   9.7e-21   3.3e-17   61.6   0.2     2    67   194   260   193   260 0.98 Integrase core domain
rve_2                PF13333.1     52 seq1720_BIOID51137   -            272     1e-12   47.7   0.7   1   1   6.5e-16   2.2e-12   46.7   0.5     1    51   212   267   212   267 0.93 Integrase core domain
HTH_21               PF13276.1     60 seq1720_BIOID51137   -            272   1.5e-09   37.5   5.4   1   1   1.2e-12   3.9e-09   36.2   3.8     3    59    27    82    23    83 0.89 HTH-like domain
EAL                  PF00563.15   236 seq1721_BIOID51137   -            807   1.9e-68  230.3   0.1   1   1   2.1e-71   3.6e-68  229.4   0.0     3   236   555   789   553   789 0.96 EAL domain
PAS_9                PF13426.1    104 seq1721_BIOID51137   -            807   1.9e-31  108.4   0.0   1   2   2.2e-20   3.8e-17   62.4   0.0     3   102    32   133    30   135 0.91 PAS domain
PAS_9                PF13426.1    104 seq1721_BIOID51137   -            807   1.9e-31  108.4   0.0   2   2   2.3e-14   3.9e-11   43.1   0.0     3   104   156   258   154   258 0.87 PAS domain
GGDEF                PF00990.16   161 seq1721_BIOID51137   -            807   3.9e-22   78.4   0.0   1   1   5.1e-25   8.7e-22   77.3   0.0     3   160   386   533   384   534 0.94 GGDEF domain
PAS                  PF00989.19   113 seq1721_BIOID51137   -            807   6.7e-21   74.0   0.0   1   2   1.5e-12   2.5e-09   36.7   0.0    13   112    32   132    24   133 0.81 PAS fold
PAS                  PF00989.19   113 seq1721_BIOID51137   -            807   6.7e-21   74.0   0.0   2   2   1.4e-11   2.4e-08   33.6   0.0     7   113   150   256   146   256 0.83 PAS fold
PAS_4                PF08448.5    110 seq1721_BIOID51137   -            807   9.6e-14   51.2   0.0   1   1   2.9e-12   4.9e-09   36.0   0.0     1   110   150   261   150   261 0.94 PAS fold
PAS_8                PF13188.1     64 seq1721_BIOID51137   -            807   4.5e-12   45.2   0.1   1   2   4.6e-07   0.00079   19.0   0.0    11    52    31    75    15    87 0.67 PAS domain
PAS_8                PF13188.1     64 seq1721_BIOID51137   -            807   4.5e-12   45.2   0.1   2   2   2.8e-08   4.7e-05   22.9   0.0     7    44   150   191   141   214 0.67 PAS domain
AA_permease_2        PF13520.1    426 seq1722_BIOID51137   -            445   2.1e-51  174.6  56.0   1   1     4e-55   2.7e-51  174.3  38.8     2   401    11   403    10   428 0.89 Amino acid permease
AA_permease          PF00324.16   479 seq1722_BIOID51137   -            445   2.8e-34  118.1  51.1   1   1   6.6e-38   4.5e-34  117.4  35.4     2   421    15   405    14   429 0.88 Amino acid permease
MsyB                 PF13984.1    122 seq1724_BIOID51137   -            124   6.7e-67  223.0  12.7   1   1   5.5e-71   7.5e-67  222.8   8.8     1   122     3   124     3   124 0.99 MsyB protein
YliH                 PF10799.3    127 seq1726_BIOID51137   -            127   2.3e-73  243.8   4.9   1   1   1.8e-77   2.5e-73  243.6   3.4     1   127     1   127     1   127 0.99 Biofilm formation protein (YliH/bssR)
Transgly             PF00912.17   178 seq1727_BIOID51137   -            770   4.8e-54  182.2   0.0   1   1   1.4e-57   6.5e-54  181.8   0.0    10   177    60   226    49   227 0.94 Transglycosylase
BiPBP_C              PF06832.7     90 seq1727_BIOID51137   -            770   2.3e-18   65.7   0.1   1   1   1.9e-21   8.5e-18   63.9   0.0     5    90   685   767   681   767 0.95 Penicillin-Binding Protein C-terminus Family
Transpeptidase       PF00905.17   304 seq1727_BIOID51137   -            770   3.8e-14   52.2   0.0   1   1   1.6e-17   7.3e-14   51.3   0.0     5   282   305   535   301   548 0.84 Penicillin binding protein transpeptidase domain
ADH_N                PF08240.7    109 seq1728_BIOID51137   -            340     1e-35  121.6   1.1   1   1     4e-39   1.8e-35  120.8   0.8     2   108    28   133    27   134 0.97 Alcohol dehydrogenase GroES-like domain
ADH_zinc_N           PF00107.21   130 seq1728_BIOID51137   -            340   8.1e-25   86.7   0.1   1   1   2.7e-28   1.2e-24   86.1   0.1     1   129   173   300   173   301 0.98 Zinc-binding dehydrogenase
AlaDh_PNT_C          PF01262.16   168 seq1728_BIOID51137   -            340   1.1e-06   28.2   0.2   1   1   4.3e-10     2e-06   27.3   0.2    21    60   164   203   154   226 0.90 Alanine dehydrogenase/PNT, C-terminal domain
PfkB                 PF00294.19   301 seq1730_BIOID51137   -            182   9.2e-32  110.2   0.0   1   1   1.6e-35   1.1e-31  110.0   0.0   146   297    14   164     1   168 0.88 pfkB family carbohydrate kinase
Phos_pyr_kin         PF08543.7    246 seq1730_BIOID51137   -            182   7.8e-05   21.8   0.0   1   1   2.4e-08   0.00016   20.8   0.0   117   233    47   157    11   166 0.84 Phosphomethylpyrimidine kinase
GSDH                 PF07995.6    331 seq1731_BIOID51137   -            289   6.9e-94  314.5   0.1   1   1   6.2e-98   8.5e-94  314.2   0.1     1   248    34   283    34   287 0.97 Glucose / Sorbosone dehydrogenase
TerB                 PF05099.8    140 seq1733_BIOID51137   -            151   9.9e-23   80.3   0.1   1   1   8.4e-27   1.1e-22   80.0   0.1    11   135    15   149     5   151 0.93 Tellurite resistance protein TerB
SieB                 PF14163.1    151 seq1735_BIOID51137   -            148   8.8e-08   31.7   0.3   1   1   9.1e-12   1.2e-07   31.2   0.2     2    51    22    71    21    76 0.95 Superinfection exclusion protein B
DUF904               PF06005.7     72 seq1737_BIOID51137   -             59   3.4e-16   59.1   1.1   1   1   2.6e-20   3.6e-16   59.1   0.7     1    36     3    38     3    51 0.91 Protein of unknown function (DUF904)
TerC                 PF03741.11   184 seq1738_BIOID51137   -            346   4.4e-55  185.8   7.1   1   1   3.2e-59   4.4e-55  185.8   4.9     1   183    73   300    73   301 0.97 Integral membrane protein TerC family
Indigoidine_A        PF04227.7    293 seq1740_BIOID51137   -            312  1.1e-136  454.7   4.7   1   1  8.9e-141  1.2e-136  454.5   3.3     1   293    15   307    15   307 0.99 Indigoidine synthase A like protein
Sulfatase            PF00884.18   379 seq1742_BIOID51137   -            557   2.1e-56  191.4   0.4   1   1   4.1e-60   2.8e-56  191.0   0.2     3   310   248   539   246   554 0.93 Sulfatase
DUF1705              PF08019.7    156 seq1742_BIOID51137   -            557   3.4e-45  153.2   9.4   1   1     5e-49   3.4e-45  153.2   6.5     2   154    68   221    67   223 0.97 Domain of unknown function (DUF1705)
Autotransporter      PF03797.14   265 seq1743_BIOID51137   -           1349   1.2e-56  191.9  25.6   1   1   1.7e-60   1.2e-56  191.9  17.7     2   259  1063  1334  1062  1340 0.94 Autotransporter beta-domain
ESPR                 PF13018.1     24 seq1743_BIOID51137   -           1349   7.4e-11   41.1   1.3   1   1   2.2e-14   1.5e-10   40.1   0.9     1    22    23    44    23    46 0.97 Extended Signal Peptide of Type V secretion system
GSDH                 PF07995.6    331 seq1746_BIOID51137   -             82   1.4e-24   86.6   0.0   1   1   1.1e-28   1.6e-24   86.5   0.0   256   331     2    77     1    77 0.97 Glucose / Sorbosone dehydrogenase
DUF1496              PF07383.7     56 seq1747_BIOID51137   -             90     2e-26   90.8   0.3   1   1   1.8e-30   2.4e-26   90.6   0.2     1    55    33    89    33    90 0.96 Protein of unknown function (DUF1496)
Nucleos_tra2_C       PF07662.8    210 seq1749_BIOID51137   -            416   3.1e-76  255.3  13.0   1   1   6.8e-80   3.1e-76  255.3   9.0     1   210   201   413   201   413 0.97 Na+ dependent nucleoside transporter C-terminus
Nucleos_tra2_N       PF01773.15    75 seq1749_BIOID51137   -            416   5.9e-24   84.0   3.7   1   1   1.3e-27   5.9e-24   84.0   2.6     1    75     8    82     8    82 0.99 Na+ dependent nucleoside transporter N-terminus
Gate                 PF07670.9    109 seq1749_BIOID51137   -            416   8.4e-08   31.9  23.7   1   1   1.4e-10   6.5e-07   29.1   4.8     2   100    99   190    98   197 0.91 Nucleoside recognition
PMSR                 PF01625.16   156 seq1750_BIOID51137   -            221   1.6e-62  209.8   0.0   1   1   1.5e-66   2.1e-62  209.5   0.0     2   153    54   209    53   211 0.98 Peptide methionine sulfoxide reductase
TerD                 PF02342.13   128 seq1751_BIOID51137   -            192   8.5e-51  170.9   0.1   1   1   8.3e-55   1.1e-50  170.5   0.1     1   127    60   183    60   184 0.99 Bacterial stress protein
CDP-OH_P_transf      PF01066.16   101 seq1755_BIOID51137   -            208   1.3e-08   34.9  17.4   1   1   4.7e-12   6.5e-08   32.6  12.0     3    77    28   115    26   199 0.82 CDP-alcohol phosphatidyltransferase
Peptidase_M15        PF01427.12   198 seq1756_BIOID51137   -            193     2e-75  252.6   0.0   1   1   4.2e-79   2.9e-75  252.1   0.0     2   197     4   186     3   187 0.98 D-ala-D-ala dipeptidase
VanY                 PF02557.12   132 seq1756_BIOID51137   -            193     4e-10   39.5   0.0   1   1   8.9e-14   6.1e-10   38.9   0.0     4   128    42   167    39   171 0.87 D-alanyl-D-alanine carboxypeptidase
Peptidase_S11        PF00768.15   241 seq1757_BIOID51137   -            407  8.9e-101  336.0   0.4   1   1  2.5e-104  1.1e-100  335.7   0.2     2   241    36   273    35   273 0.99 D-alanyl-D-alanine carboxypeptidase
PBP5_C               PF07943.8     91 seq1757_BIOID51137   -            407   5.7e-25   87.0   0.0   1   1   2.3e-28   1.1e-24   86.1   0.0     1    91   292   383   292   383 0.99 Penicillin-binding protein 5, C-terminal domain
Beta-lactamase2      PF13354.1    197 seq1757_BIOID51137   -            407     1e-13   51.0   0.1   1   1   3.1e-17   1.4e-13   50.6   0.1     4   144    57   209    54   262 0.75 Beta-lactamase enzyme family
NDK                  PF00334.14   135 seq1758_BIOID51137   -            143   1.5e-54  183.3   0.0   1   1   1.2e-58   1.7e-54  183.1   0.0     1   134     4   137     4   138 0.99 Nucleoside diphosphate kinase
TerD                 PF02342.13   128 seq1760_BIOID51137   -            191   6.2e-49  164.9   0.2   1   1   7.1e-53   9.7e-49  164.3   0.1     1   128    60   184    60   184 0.99 Bacterial stress protein
Response_reg         PF00072.19   112 seq1761_BIOID51137   -            222   5.1e-26   90.7   0.0   1   1     1e-29   6.9e-26   90.3   0.0     1   112     3   113     3   113 0.99 Response regulator receiver domain
Trans_reg_C          PF00486.23    77 seq1761_BIOID51137   -            222   3.2e-20   71.7   0.5   1   1   2.1e-23   1.4e-19   69.6   0.0     1    77   145   216   145   216 0.97 Transcriptional regulatory protein, C terminal
ChaB                 PF06150.7     57 seq1762_BIOID51137   -             76   4.8e-26   90.2   5.4   1   1   4.3e-30   5.9e-26   89.9   3.8     1    57     9    76     9    76 0.98 ChaB
SBP_bac_5            PF00496.17   374 seq1763_BIOID51137   -            562   1.3e-93  313.6   7.5   1   1   1.5e-97     2e-93  313.0   5.2     2   371   124   478   123   480 0.97 Bacterial extracellular solute-binding proteins, family 5 Middle
Radical_SAM          PF04055.16   166 seq1766_BIOID51137   -            384   4.6e-14   52.8   0.1   1   1   2.2e-17   1.5e-13   51.1   0.1     2   158   120   289   119   299 0.75 Radical SAM superfamily
DUF21                PF01595.15   183 seq1767_BIOID51137   -            447   2.7e-44  150.5   3.3   1   1   9.2e-48   4.2e-44  149.9   2.3     3   183     5   197     3   197 0.98 Domain of unknown function DUF21
CorC_HlyC            PF03471.12    81 seq1767_BIOID51137   -            447   2.8e-23   81.4   0.1   1   1   1.3e-26     6e-23   80.3   0.0     2    80   347   425   346   426 0.94 Transporter associated domain
CBS                  PF00571.23    57 seq1767_BIOID51137   -            447   5.5e-11   41.8   0.7   1   2   4.9e-07    0.0022   17.4   0.0     9    56   222   270   215   271 0.80 CBS domain
CBS                  PF00571.23    57 seq1767_BIOID51137   -            447   5.5e-11   41.8   0.7   2   2   2.7e-08   0.00012   21.5   0.0     9    55   286   332   280   334 0.91 CBS domain
GFO_IDH_MocA         PF01408.17   120 seq1768_BIOID51137   -            345   3.5e-27   95.2   0.0   1   1   1.2e-30   5.7e-27   94.5   0.0     1   117     3   120     3   123 0.96 Oxidoreductase family, NAD-binding Rossmann fold
GFO_IDH_MocA_C       PF02894.12   115 seq1768_BIOID51137   -            345   6.7e-14   51.5   0.0   1   1   2.5e-17   1.1e-13   50.7   0.0     1   113   135   237   135   239 0.92 Oxidoreductase family, C-terminal alpha/beta domain
NAD_binding_3        PF03447.11   117 seq1768_BIOID51137   -            345   5.8e-07   29.7   0.0   1   1   2.8e-10   1.3e-06   28.6   0.0    26   114    33   119    19   120 0.83 Homoserine dehydrogenase, NAD binding domain
ChaC                 PF04752.7    177 seq1769_BIOID51137   -            238   5.2e-53  179.5   0.0   1   1   4.7e-57   6.4e-53  179.2   0.0     1   176    54   222    54   223 0.95 ChaC-like protein
HATPase_c            PF02518.21   111 seq1772_BIOID51137   -            366   1.1e-18   66.7   0.0   1   1   3.9e-22   1.8e-18   66.1   0.0     1   110   252   358   252   359 0.95 Histidine kinase-, DNA gyrase B-, and HSP90-like ATPase
HAMP                 PF00672.20    70 seq1772_BIOID51137   -            366   1.5e-08   34.5   3.6   1   1   4.1e-11   1.8e-07   31.0   0.2     2    69    73   140    72   141 0.91 HAMP domain
HisKA                PF00512.20    68 seq1772_BIOID51137   -            366   2.5e-08   33.6   1.8   1   1   5.4e-12   2.5e-08   33.6   1.3     3    66   147   203   145   205 0.76 His Kinase A (phospho-acceptor) domain
IU_nuc_hydro         PF01156.14   314 seq1779_BIOID51137   -            313   2.8e-95  319.0   0.1   1   1   2.5e-99   3.5e-95  318.7   0.1     1   311     3   307     3   309 0.94 Inosine-uridine preferring nucleoside hydrolase
Pirin                PF02678.11   107 seq1781_BIOID51137   -            231     2e-36  123.9   0.4   1   1   4.5e-40   3.1e-36  123.3   0.3     5   107     7   119     3   119 0.94 Pirin
Cupin_2              PF07883.6     71 seq1781_BIOID51137   -            231   1.8e-07   30.4   0.8   1   1   6.3e-11   4.3e-07   29.2   0.2     5    67    48   114    46   120 0.88 Cupin domain
DUF3442              PF11924.3    280 seq1784_BIOID51137   -            464   5.8e-90  301.5   9.2   1   1   5.3e-94   7.3e-90  301.2   6.4     1   280    57   341    57   341 0.98 Protein of unknown function (DUF3442)
DUF4115              PF13464.1     77 seq1785_BIOID51137   -            337   6.3e-22   76.8   0.0   1   1   5.7e-25   1.5e-21   75.6   0.0     1    76   255   329   255   330 0.98 Domain of unknown function (DUF4115)
HTH_25               PF13413.1     62 seq1785_BIOID51137   -            337     5e-16   57.9   0.5   1   1   2.8e-19   7.5e-16   57.3   0.3     1    62    18    79    18    79 0.94 Helix-turn-helix domain
HTH_19               PF12844.2     64 seq1785_BIOID51137   -            337   1.5e-10   40.8   0.0   1   1   8.3e-14   2.3e-10   40.2   0.0     1    63    16    84    16    85 0.90 Helix-turn-helix domain
HTH_31               PF13560.1     64 seq1785_BIOID51137   -            337   2.7e-10   40.1   0.8   1   1   2.5e-13   6.8e-10   38.8   0.5     2    61    15    79    14    81 0.91 Helix-turn-helix domain
HTH_3                PF01381.17    55 seq1785_BIOID51137   -            337   7.7e-08   31.9   0.0   1   1   5.3e-11   1.5e-07   31.0   0.0     1    35    19    53    19    57 0.92 Helix-turn-helix
BPD_transp_1         PF00528.17   185 seq1786_BIOID51137   -            340   1.9e-45  154.5  12.9   1   1   1.4e-49   1.9e-45  154.5   8.9     1   183   115   334   115   336 0.99 Binding-protein-dependent transport system inner membrane component
SBP_bac_8            PF13416.1    281 seq1787_BIOID51137   -            431   7.5e-30  104.5   0.7   1   1   1.5e-33     1e-29  104.0   0.5     3   268    72   361    70   378 0.79 Bacterial extracellular solute-binding protein
SBP_bac_1            PF01547.20   314 seq1787_BIOID51137   -            431   2.9e-23   82.9   1.5   1   1   6.3e-27   4.3e-23   82.4   1.0     5   311    65   342    60   345 0.81 Bacterial extracellular solute-binding protein
YtfJ_HI0045          PF09695.5    160 seq1790_BIOID51137   -            185   5.1e-75  250.0   0.3   1   1   4.2e-79   5.8e-75  249.8   0.2     2   159    24   181    23   182 0.99 Bacterial protein of unknown function (YtfJ_HI0045)
Acyl_transf_3        PF01757.17   340 seq1791_BIOID51137   -            385   1.1e-41  142.7  46.1   1   1   8.7e-46   1.2e-41  142.5  32.0     2   339    10   356     9   357 0.95 Acyltransferase family
Peripla_BP_1         PF00532.16   279 seq1792_BIOID51137   -            331   3.3e-30  105.1   0.0   1   1   1.2e-33   4.3e-30  104.7   0.0     2   259    64   309    63   319 0.93 Periplasmic binding proteins and sugar binding domain of LacI family
Peripla_BP_3         PF13377.1    160 seq1792_BIOID51137   -            331   1.9e-24   86.3   0.0   1   1   5.5e-27   1.9e-23   83.1   0.0     5   159   176   330   172   331 0.84 Periplasmic binding protein-like domain
LacI                 PF00356.16    46 seq1792_BIOID51137   -            331   5.1e-18   64.2   0.0   1   1   3.1e-21   1.1e-17   63.2   0.0     2    46     8    52     7    52 0.98 Bacterial regulatory proteins, lacI family
Peripla_BP_4         PF13407.1    258 seq1792_BIOID51137   -            331   3.4e-12   46.1   0.0   1   1   1.3e-15   4.4e-12   45.7   0.0     1   217    66   275    66   309 0.88 Periplasmic binding protein domain
Nucleos_tra2_C       PF07662.8    210 seq1793_BIOID51137   -            416   8.4e-76  253.9  13.4   1   1   1.8e-79   8.4e-76  253.9   9.3     1   210   201   413   201   413 0.97 Na+ dependent nucleoside transporter C-terminus
Nucleos_tra2_N       PF01773.15    75 seq1793_BIOID51137   -            416   7.8e-23   80.5   4.6   1   1   1.7e-26   7.8e-23   80.5   3.2     1    75     8    82     8    82 0.99 Na+ dependent nucleoside transporter N-terminus
Gate                 PF07670.9    109 seq1793_BIOID51137   -            416   7.1e-08   32.2  21.0   1   1   8.8e-11     4e-07   29.7   4.4     3   102   100   192    99   197 0.94 Nucleoside recognition
EAL                  PF00563.15   236 seq1795_BIOID51137   -            362   6.7e-59  199.1   0.0   1   1   1.4e-62   9.5e-59  198.6   0.0     3   236   112   346   111   346 0.94 EAL domain
GerE                 PF00196.14    58 seq1795_BIOID51137   -            362   1.3e-10   40.3   0.3   1   1   3.8e-14   2.6e-10   39.3   0.2     5    52    26    73    24    77 0.96 Bacterial regulatory proteins, luxR family
HATPase_c            PF02518.21   111 seq1796_BIOID51137   -            572     2e-19   69.1   0.0   1   1     1e-22   3.5e-19   68.4   0.0     2   110   449   559   448   560 0.95 Histidine kinase-, DNA gyrase B-, and HSP90-like ATPase
PAS_8                PF13188.1     64 seq1796_BIOID51137   -            572   2.9e-06   26.8   0.0   1   1   4.1e-09   1.4e-05   24.6   0.0     2    49   243   296   242   312 0.73 PAS domain
PAS                  PF00989.19   113 seq1796_BIOID51137   -            572   1.2e-05   24.9   0.0   1   1     1e-08   3.5e-05   23.4   0.0     4    64   245   305   242   313 0.88 PAS fold
MFS_1                PF07690.11   354 seq1797_BIOID51137   -            410   2.6e-28   98.6  41.2   1   1   5.3e-32   3.6e-28   98.2  28.5     5   351    26   362    22   365 0.71 Major Facilitator Superfamily
Sugar_tr             PF00083.19   451 seq1797_BIOID51137   -            410   2.3e-06   26.3  31.8   1   1   1.9e-09   1.3e-05   23.9   8.8    52   188    58   188    46   197 0.92 Sugar (and other) transporter
BPD_transp_1         PF00528.17   185 seq1798_BIOID51137   -            298   1.1e-31  109.6  12.7   1   1   7.6e-35   5.2e-31  107.4   6.4     1   182   111   292   111   295 0.97 Binding-protein-dependent transport system inner membrane component
OppC_N               PF12911.2     56 seq1798_BIOID51137   -            298   9.4e-09   34.4   0.5   1   1   1.4e-12   9.4e-09   34.4   0.3    12    56    27    71    24    71 0.94 N-terminal TM domain of oligopeptide transport permease C
BPD_transp_1         PF00528.17   185 seq1799_BIOID51137   -            429   8.9e-25   87.1  17.1   1   1   6.5e-29   8.9e-25   87.1  11.8     4   174   214   415   211   422 0.90 Binding-protein-dependent transport system inner membrane component
SKI                  PF01202.17   158 seq1800_BIOID51137   -            175   1.3e-13   51.0   0.0   1   1   4.5e-17   1.5e-13   50.7   0.0     1   156    17   170    17   172 0.80 Shikimate kinase
AAA_33               PF13671.1    143 seq1800_BIOID51137   -            175   6.5e-09   35.7   0.0   1   1   2.7e-12   9.4e-09   35.1   0.0     3   121    12   127    10   144 0.79 AAA domain
APS_kinase           PF01583.15   157 seq1800_BIOID51137   -            175   2.5e-06   27.1   0.0   1   1     9e-10   3.1e-06   26.8   0.0     6   116    12   120     7   148 0.80 Adenylylsulphate kinase
oligo_HPY            PF08352.7     64 seq1801_BIOID51137   -            328   1.7e-18   66.6   0.5   1   1   6.7e-22   3.1e-18   65.7   0.3     1    64   236   300   236   300 0.98 Oligopeptide/dipeptide transporter, C-terminal region
ABC_tran             PF00005.22   118 seq1801_BIOID51137   -            328   9.3e-17   61.3   0.0   1   1   2.8e-20   1.3e-16   60.9   0.0    10   118    63   185    49   185 0.78 ABC transporter
5_nucleotid_C        PF02872.13   156 seq1802_BIOID51137   -            650     2e-27   96.0   0.1   1   1   8.1e-31   5.5e-27   94.5   0.1     1   149   358   553   358   558 0.82 5'-nucleotidase, C-terminal domain
Metallophos          PF00149.23   201 seq1802_BIOID51137   -            650   2.2e-20   72.8   0.0   1   1   5.6e-24   3.8e-20   72.0   0.0     1   199    27   262    27   264 0.94 Calcineurin-like phosphoesterase
tRNA-synt_His        PF13393.1    310 seq1804_BIOID51137   -            424   1.7e-48  165.1   0.0   1   1   6.4e-52   2.2e-48  164.7   0.0     1   310    10   312    10   312 0.89 Histidyl-tRNA synthetase
tRNA-synt_2b         PF00587.20   173 seq1804_BIOID51137   -            424   8.2e-29  100.2   0.0   1   1     4e-32   1.4e-28   99.5   0.0     1   168    21   183    21   188 0.94 tRNA synthetase class II core domain (G, H, P, S and T)
HGTP_anticodon       PF03129.15    94 seq1804_BIOID51137   -            424   2.8e-11   43.1   0.0   1   1     2e-14   6.9e-11   41.8   0.0     8    92   335   420   329   422 0.83 Anticodon binding domain
GntP_permease        PF02447.11   441 seq1805_BIOID51137   -            446  1.1e-166  554.6  44.7   1   1  2.7e-170  1.2e-166  554.4  31.0     2   438     5   441     4   445 0.98 GntP family permease
CitMHS               PF03600.11   349 seq1805_BIOID51137   -            446   2.5e-11   42.6  32.8   1   1   9.8e-15   4.5e-11   41.8  22.8     6   329    14   375     9   393 0.72 Citrate transporter
DUF401               PF04165.7    386 seq1805_BIOID51137   -            446   1.3e-07   30.9   4.7   1   1   2.8e-11   1.3e-07   30.9   3.3   223   367   270   422   267   444 0.78 Protein of unknown function (DUF401)
Response_reg         PF00072.19   112 seq1806_BIOID51137   -            226   1.2e-18   67.0   0.0   1   1   9.1e-22   6.2e-18   64.7   0.0     1   111     7   118     7   119 0.97 Response regulator receiver domain
CitT                 PF12431.3     30 seq1806_BIOID51137   -            226   5.6e-08   32.5   0.0   1   1   1.5e-11     1e-07   31.6   0.0     1    28   134   160   134   162 0.97 Transcriptional regulator
BPD_transp_1         PF00528.17   185 seq1807_BIOID51137   -            277   8.7e-17   61.1  16.8   1   1   6.3e-21   8.7e-17   61.1  11.7    11   176    97   262    88   269 0.86 Binding-protein-dependent transport system inner membrane component
ABC_tran             PF00005.22   118 seq1810_BIOID51137   -            308   1.1e-18   67.6   0.0   1   1   5.2e-22   1.8e-18   66.9   0.0     1   118    56   171    56   171 0.86 ABC transporter
oligo_HPY            PF08352.7     64 seq1810_BIOID51137   -            308   9.5e-17   61.0   0.1   1   1   4.8e-20   1.7e-16   60.2   0.1     1    64   222   287   222   287 0.98 Oligopeptide/dipeptide transporter, C-terminal region
AAA_21               PF13304.1    303 seq1810_BIOID51137   -            308   1.2e-11   44.9   0.0   1   1   3.5e-11   1.2e-07   31.8   0.0   220   302   126   206    86   207 0.81 AAA domain
AAA_22               PF13401.1    131 seq1810_BIOID51137   -            308     1e-06   28.7   0.0   1   1   7.1e-10   2.4e-06   27.5   0.0     9   123    47   200    39   207 0.82 AAA domain
ABC_tran             PF00005.22   118 seq1811_BIOID51137   -            269   7.1e-19   68.1   0.0   1   1   1.4e-22   9.9e-19   67.7   0.0     1   117    48   172    48   173 0.94 ABC transporter
AAA_21               PF13304.1    303 seq1811_BIOID51137   -            269   3.2e-12   46.9   0.0   1   1   5.5e-11   3.8e-07   30.2   0.0   234   302   142   209   136   210 0.93 AAA domain
GerE                 PF00196.14    58 seq1812_BIOID51137   -            241   2.9e-10   39.1   0.7   1   1   3.8e-14   5.2e-10   38.3   0.5     4    57   154   207   152   208 0.95 Bacterial regulatory proteins, luxR family
Alpha-amylase        PF00128.19   316 seq1813_BIOID51137   -            599   1.3e-81  274.3   0.5   1   1   2.8e-85   1.9e-81  273.8   0.4     1   314   195   497   195   504 0.91 Alpha amylase, catalytic domain
Alpha-amylase_N      PF02903.9    120 seq1813_BIOID51137   -            599   4.2e-27   94.3   0.0   1   1   3.5e-29   2.4e-25   88.7   0.0     4   120     5   144     1   144 0.92 Alpha amylase, N-terminal ig-like domain
DUF2133              PF09976.4     43 seq1814_BIOID51137   -            206   2.3e-15   55.7   0.9   1   1   3.5e-19   4.8e-15   54.7   0.6     2    42    10    50     9    51 0.96 Uncharacterized protein conserved in bacteria (DUF2133)
Ank_2                PF12796.2     89 seq1816_BIOID51137   -            201   1.5e-29  102.0   1.9   1   2   2.2e-15   6.1e-12   45.5   0.2     3    86    12    99    10   102 0.96 Ankyrin repeats (3 copies)
Ank_2                PF12796.2     89 seq1816_BIOID51137   -            201   1.5e-29  102.0   1.9   2   2   1.4e-11   3.7e-08   33.4   0.0    39    83   157   201   153   201 0.94 Ankyrin repeats (3 copies)
Ank_4                PF13637.1     54 seq1816_BIOID51137   -            201   2.1e-26   91.6   0.8   1   2   8.3e-12   2.3e-08   34.2   0.0     8    54    13    59    10    59 0.97 Ankyrin repeats (many copies)
Ank_4                PF13637.1     54 seq1816_BIOID51137   -            201   2.1e-26   91.6   0.8   2   2     2e-08   5.4e-05   23.4   0.0    16    54   159   197   155   197 0.96 Ankyrin repeats (many copies)
Ank                  PF00023.25    33 seq1816_BIOID51137   -            201   5.5e-23   79.4   6.7   1   2   7.6e-10   2.1e-06   27.1   0.0     2    32    39    69    38    70 0.96 Ankyrin repeat
Ank                  PF00023.25    33 seq1816_BIOID51137   -            201   5.5e-23   79.4   6.7   2   2   1.9e-08   5.1e-05   22.7   0.0     2    33   139   175   138   175 0.97 Ankyrin repeat
Permease             PF02405.11   215 seq1818_BIOID51137   -            260   1.8e-73  246.4  16.5   1   1   1.6e-77   2.2e-73  246.1  11.4     3   215    44   257    42   257 0.99 Permease
GerE                 PF00196.14    58 seq1819_BIOID51137   -            225   1.9e-15   55.7   0.1   1   1   2.5e-19   3.4e-15   55.0   0.1     3    55   152   204   150   207 0.95 Bacterial regulatory proteins, luxR family
MFS_1                PF07690.11   354 seq1820_BIOID51137   -            463   1.3e-16   60.2  60.6   1   1   9.3e-21   1.3e-16   60.2  42.0     2   354    45   422    44   422 0.77 Major Facilitator Superfamily
PQQ_2                PF13360.1    238 seq1821_BIOID51137   -            392   1.4e-61  207.9  18.9   1   1   2.6e-56   1.2e-52  178.6   6.5     3   238    79   319    78   319 0.95 PQQ-like domain
YWTD                 PF13570.1     40 seq1821_BIOID51137   -            392   5.3e-39  131.3  18.2   1   3   3.8e-10   1.7e-06   27.9   0.1     1    39    89   137    89   138 0.89 YWTD domain
YWTD                 PF13570.1     40 seq1821_BIOID51137   -            392   5.3e-39  131.3  18.2   2   3   8.4e-10   3.8e-06   26.8   0.0     1    38   139   176   139   178 0.95 YWTD domain
YWTD                 PF13570.1     40 seq1821_BIOID51137   -            392   5.3e-39  131.3  18.2   3   3   6.8e-09   3.1e-05   23.9   0.0     1    40   224   274   224   274 0.79 YWTD domain
PQQ                  PF01011.16    38 seq1821_BIOID51137   -            392   9.8e-34  113.1   2.5   1   3   6.1e-09   2.8e-05   23.3   0.1     1    35    70   104    70   107 0.90 PQQ enzyme repeat
PQQ                  PF01011.16    38 seq1821_BIOID51137   -            392   9.8e-34  113.1   2.5   2   3   1.7e-08   7.8e-05   21.8   0.0     1    37   120   156   120   157 0.94 PQQ enzyme repeat
PQQ                  PF01011.16    38 seq1821_BIOID51137   -            392   9.8e-34  113.1   2.5   3   3   1.4e-09   6.6e-06   25.2   0.0     1    32   256   287   256   292 0.92 PQQ enzyme repeat
[truncated: 1,540,036 more chars]
