# Supplementary material for: A domain sequence approach to pangenomics: applications to Escherichia coli
Source: F1000Res. 2013 May 29;1:19. Originally published 2012 Oct 1. [Version 2] doi: 10.12688/f1000research.1-19.v2 (PMC3901455; doi:10.12688/f1000research.1-19.v2)
Supplement: The 347 text files show the results from scanning each of the fasta-files against the Pfam-A database [file f1000research-1-1101-s0002.tgz › Escherichia_coli_90111_BIOID51119.txt]

#                                                                            --- full sequence --- -------------- this domain -------------   hmm coord   ali coord   env coord
# target name        accession   tlen query name           accession   qlen   E-value  score  bias   #  of  c-Evalue  i-Evalue  score  bias  from    to  from    to  from    to  acc description of target
#------------------- ---------- ----- -------------------- ---------- ----- --------- ------ ----- --- --- --------- --------- ------ ----- ----- ----- ----- ----- ----- ----- ---- ---------------------
Bac_DNA_binding      PF00216.16    90 seq1_BIOID51119      -             99   6.2e-30  102.9   0.0   1   1   5.1e-34   6.9e-30  102.8   0.0     1    89     3    91     3    92 0.98 Bacterial DNA-binding protein
Phage_fiber_2        PF03406.8     44 seq5_BIOID51119      -            433   4.1e-40  135.0  18.7   1   2   2.1e-23   9.4e-20   69.8   2.9     1    44   156   199   156   199 0.97 Phage tail fibre repeat
Phage_fiber_2        PF03406.8     44 seq5_BIOID51119      -            433   4.1e-40  135.0  18.7   2   2   9.7e-24   4.4e-20   70.9   4.6     1    43   340   382   340   383 0.98 Phage tail fibre repeat
phage_tail_N         PF08400.5    134 seq5_BIOID51119      -            433   2.4e-30  104.8   1.6   1   1   1.2e-33   5.4e-30  103.7   0.1    42   134     3    95     1    95 0.98 Prophage tail fibre N-terminal
Collagen             PF01391.13    60 seq5_BIOID51119      -            433   1.9e-16   59.2  63.1   1   2   2.4e-13   1.1e-09   37.5  21.5     3    58    96   151    95   155 0.68 Collagen triple helix repeat (20 copies)
Collagen             PF01391.13    60 seq5_BIOID51119      -            433   1.9e-16   59.2  63.1   2   2   6.1e-10   2.8e-06   26.6  16.7     7    47   389   429   384   433 0.40 Collagen triple helix repeat (20 copies)
GerE                 PF00196.14    58 seq9_BIOID51119      -            158   5.3e-05   22.3   0.0   1   1   7.9e-09   0.00011   21.3   0.0    25    45   121   141   116   146 0.94 Bacterial regulatory proteins, luxR family
GTP_EFTU_D3          PF03143.12    97 seq10_BIOID51119     -             86   4.2e-30  103.7   0.0   1   1   3.3e-34   4.5e-30  103.6   0.0    12    96     1    84     1    85 0.98 Elongation factor Tu C-terminal domain
Transgly             PF00912.17   178 seq12_BIOID51119     -            844   2.6e-56  189.6   0.0   1   1     6e-60   4.1e-56  188.9   0.0    10   177   209   380   198   381 0.95 Transglycosylase
Transpeptidase       PF00905.17   304 seq12_BIOID51119     -            844   1.2e-25   90.0   0.3   1   1   1.6e-28   1.1e-24   86.9   0.2     2   284   473   725   472   744 0.86 Penicillin binding protein transpeptidase domain
HOK_GEF              PF01848.11    43 seq27_BIOID51119     -             68   5.1e-18   63.9   2.8   1   1   4.9e-22   6.7e-18   63.6   1.9     1    43    22    64    22    64 0.99 Hok/gef family
CcdB                 PF01845.12   102 seq31_BIOID51119     -            105   1.8e-26   91.8   1.6   1   1   1.5e-30   2.1e-26   91.7   1.1     2   102     3   105     2   105 0.94 CcdB protein
TraP                 PF07296.6    202 seq32_BIOID51119     -            195     3e-77  258.0   0.0   1   1   2.5e-81   3.4e-77  257.8   0.0     1   202     1   195     1   195 0.99 TraP protein
DUF968               PF06147.6    200 seq33_BIOID51119     -            352   2.4e-75  252.7   0.1   1   1     3e-79   4.1e-75  251.9   0.1     2   198   130   344   129   346 0.98 Protein of unknown function (DUF968)
CRISPR_Cas2          PF09827.4     79 seq34_BIOID51119     -             92   6.5e-09   35.6   0.0   1   1   5.7e-13   7.8e-09   35.4   0.0     1    73     1    86     1    91 0.74 CRISPR associated protein Cas2
Hexapep              PF00132.19    36 seq35_BIOID51119     -            293   8.6e-19   66.0   6.7   1   3   1.6e-09   2.2e-05   23.5   0.0     2    36   122   156   121   156 0.96 Bacterial transferase hexapeptide (six repeats)
Hexapep              PF00132.19    36 seq35_BIOID51119     -            293   8.6e-19   66.0   6.7   2   3   2.3e-10   3.1e-06   26.3   0.7     3    33   191   220   189   221 0.94 Bacterial transferase hexapeptide (six repeats)
Hexapep              PF00132.19    36 seq35_BIOID51119     -            293   8.6e-19   66.0   6.7   3   3   1.8e-11   2.5e-07   29.7   0.6     1    34   206   239   206   241 0.95 Bacterial transferase hexapeptide (six repeats)
Epimerase            PF01370.16   236 seq36_BIOID51119     -            321   3.4e-71  239.2   0.0   1   1   5.9e-75     4e-71  239.0   0.0     1   236     6   246     6   246 0.95 NAD dependent epimerase/dehydratase family
RmlD_sub_bind        PF04321.12   287 seq36_BIOID51119     -            321   4.1e-08   32.3   0.1   1   1   1.3e-11   8.8e-08   31.2   0.1     2    69     5    73     4   282 0.79 RmlD substrate binding domain
RusA                 PF05866.6    116 seq37_BIOID51119     -            120     1e-21   77.3   0.0   1   1   8.5e-26   1.2e-21   77.2   0.0     1   116     7   116     7   116 0.90 Endodeoxyribonuclease RusA
DUF1627              PF07789.7    155 seq42_BIOID51119     -            253   1.9e-87  290.4   0.2   1   1   3.7e-91   2.5e-87  290.0   0.2     1   155    91   245    91   245 0.99 Protein of unknown function (DUF1627)
FecCD                PF01032.13   311 seq44_BIOID51119     -            326   4.5e-85  285.0  36.3   1   1   8.2e-89   5.6e-85  284.7  25.2     1   311    22   323    22   323 0.97 FecCD transport family
ABC-3                PF00950.12   258 seq44_BIOID51119     -            326   0.00012   21.3   8.3   1   1     4e-08   0.00027   20.1   5.8    51   199   116   261   100   321 0.86 ABC 3 transport family
Epimerase            PF01370.16   236 seq46_BIOID51119     -            321   1.3e-70  237.4   0.0   1   1   2.2e-74   1.5e-70  237.1   0.0     1   236     6   246     6   246 0.95 NAD dependent epimerase/dehydratase family
RmlD_sub_bind        PF04321.12   287 seq46_BIOID51119     -            321   4.4e-08   32.2   0.1   1   1   1.4e-11   9.3e-08   31.1   0.1     2    69     5    73     4   282 0.79 RmlD substrate binding domain
Phage_tail_L         PF05100.7    206 seq49_BIOID51119     -            184   5.3e-88  293.4   0.0   1   1   4.3e-92   5.9e-88  293.2   0.0    22   206     2   182     1   182 0.99 Phage minor tail protein L
Sugar_tr             PF00083.19   451 seq53_BIOID51119     -            459   3.4e-39  134.5  36.5   1   2   1.5e-31   6.7e-28   97.3   6.3     3   194    51   248    49   250 0.90 Sugar (and other) transporter
Sugar_tr             PF00083.19   451 seq53_BIOID51119     -            459   3.4e-39  134.5  36.5   2   2   4.9e-16   2.3e-12   46.1  12.5   225   433   250   448   241   458 0.70 Sugar (and other) transporter
MFS_1                PF07690.11   354 seq53_BIOID51119     -            459   8.3e-31  106.8  61.3   1   1     2e-30   8.9e-27   93.6  23.8    31   347    89   409    55   416 0.77 Major Facilitator Superfamily
MFS_2                PF13347.1    427 seq53_BIOID51119     -            459   7.8e-07   27.7  23.8   1   1   1.7e-10   7.8e-07   27.7  16.5    53   335   102   384    66   396 0.72 MFS/sugar transport protein
MS_channel           PF00924.13   206 seq54_BIOID51119     -             89   2.8e-08   33.2   0.0   1   1   2.4e-12   3.2e-08   33.0   0.0   146   206     2    59     1    59 0.96 Mechanosensitive ion channel
Microcin             PF03526.8     55 seq56_BIOID51119     -            111   1.5e-06   27.6   0.0   1   1   1.8e-10   2.5e-06   26.8   0.0    18    55    44    79    34    79 0.92 Colicin E1 (microcin) immunity protein
SecE                 PF00584.15    57 seq59_BIOID51119     -            127   2.4e-21   74.9   1.0   1   1   1.8e-25   2.4e-21   74.9   0.7     2    56    68   122    67   123 0.97 SecE/Sec61-gamma subunits of protein translocation complex
Caudo_TAP            PF02413.12   130 seq61_BIOID51119     -            147   7.9e-32  110.0   0.0   1   1   6.4e-36   8.8e-32  109.9   0.0     2   130     9   143     8   143 0.97 Caudovirales tail fibre assembly protein
YadA                 PF03895.10    78 seq62_BIOID51119     -            414     2e-20   72.4   5.8   1   1   1.5e-24     2e-20   72.4   4.0     2    78   339   414   338   414 0.98 YadA-like C-terminal region
Big_3_4              PF13754.1     54 seq64_BIOID51119     -            700   5.1e-27   93.8  88.0   1   2   1.5e-12     1e-08   35.2   2.2     5    54    64   117    62   117 0.85 Bacterial Ig-like domain (group 3)
Big_3_4              PF13754.1     54 seq64_BIOID51119     -            700   5.1e-27   93.8  88.0   2   2   7.5e-13   5.1e-09   36.1   1.7     5    54   399   452   396   452 0.85 Bacterial Ig-like domain (group 3)
Big_3_2              PF12245.3     60 seq64_BIOID51119     -            700   4.1e-09   35.7   6.1   1   2   3.1e-07    0.0021   17.4   0.0     8    39    69   102    60   121 0.72 Bacterial Ig-like domain (group 3)
Big_3_2              PF12245.3     60 seq64_BIOID51119     -            700   4.1e-09   35.7   6.1   2   2   3.1e-07    0.0021   17.4   0.0     8    39   404   437   395   456 0.72 Bacterial Ig-like domain (group 3)
Phage_antiter_Q      PF06323.6    230 seq69_BIOID51119     -            229  7.4e-103  342.7   6.8   1   1    6e-107  8.3e-103  342.6   4.7     1   230     1   229     1   229 1.00 Phage antitermination protein Q
Caudo_TAP            PF02413.12   130 seq73_BIOID51119     -            197     6e-27   94.2   2.4   1   1   3.8e-30   5.2e-26   91.2   1.6     1   130    75   196    23   196 0.87 Caudovirales tail fibre assembly protein
RepB-RCR_reg         PF10723.4     85 seq74_BIOID51119     -             86   4.1e-38  128.8   1.4   1   1   3.5e-42   4.7e-38  128.6   0.9     1    82     1    82     1    85 0.98 Replication regulatory protein RepB
Prok-JAB             PF14464.1    105 seq75_BIOID51119     -            324   1.7e-20   72.4   0.3   1   1   6.1e-24   4.1e-20   71.1   0.2     3   100    80   177    78   185 0.93 Prokaryotic homologs of the JAB domain
NLPC_P60             PF00877.14   105 seq75_BIOID51119     -            324   1.9e-14   53.2   0.0   1   1     4e-18   2.8e-14   52.7   0.0     1   105   188   301   188   301 0.94 NlpC/P60 family
DUF2689              PF10894.3     61 seq77_BIOID51119     -            133     2e-36  123.4   0.9   1   1   3.2e-40   4.3e-36  122.3   0.5     1    61    28    88    28    88 1.00 Protein of unknown function (DUF2689)
HTS                  PF04204.11   298 seq79_BIOID51119     -            309  2.3e-131  436.7   0.0   1   1  1.9e-135  2.6e-131  436.6   0.0     1   298     2   299     2   299 1.00 Homoserine O-succinyltransferase
DUF3440              PF11922.3    181 seq84_BIOID51119     -            406     1e-55  188.0   2.3   1   2   5.9e-46   2.7e-42  144.2   0.2     1   107   238   349   238   354 0.96 Domain of unknown function (DUF3440)
DUF3440              PF11922.3    181 seq84_BIOID51119     -            406     1e-55  188.0   2.3   2   2   3.1e-15   1.4e-11   44.1   0.1   144   181   354   391   347   391 0.89 Domain of unknown function (DUF3440)
PAPS_reduct          PF01507.14   174 seq84_BIOID51119     -            406   7.8e-17   61.5   0.1   1   1     2e-19   9.1e-16   58.0   0.1     3   164    30   236    28   237 0.78 Phosphoadenosine phosphosulfate reductase family
ATP_bind_3           PF01171.15   182 seq84_BIOID51119     -            406   0.00011   21.7   0.0   1   1   3.9e-08   0.00018   20.9   0.0     2    41    29    68    28    88 0.86 PP-loop family
Phage_tail_S         PF05069.8    148 seq90_BIOID51119     -            157   1.9e-36  124.9   0.0   1   1   1.6e-40   2.2e-36  124.7   0.0     2   147    11   150    10   151 0.93 Phage virion morphogenesis family
T2SE                 PF00437.15   272 seq91_BIOID51119     -            212   1.7e-07   30.2   0.0   1   1   1.9e-11   2.6e-07   29.6   0.0     8   133    37   171    31   172 0.87 Type II/IV secretion system protein
NusG                 PF02357.14    92 seq92_BIOID51119     -            181   5.3e-25   87.3   0.0   1   1   1.1e-28   7.7e-25   86.8   0.0     1    92     7   106     7   106 0.93 Transcription termination factor nusG
KOW                  PF00467.24    32 seq92_BIOID51119     -            181   1.3e-08   33.9   0.1   1   1   9.1e-12   6.2e-08   31.7   0.0     1    28   130   161   130   165 0.86 KOW motif
PerC                 PF06069.6     90 seq95_BIOID51119     -             98   2.1e-35  120.5   1.3   1   1   1.8e-39   2.5e-35  120.2   0.9     1    79     1    80     1    91 0.95 PerC transcriptional activator
DUF1378              PF07125.6     59 seq97_BIOID51119     -             60   4.6e-38  128.8   0.1   1   1   3.7e-42   5.1e-38  128.7   0.0     1    58     1    58     1    59 0.99 Protein of unknown function (DUF1378)
Phage_GPD            PF05954.6    292 seq104_BIOID51119    -            374   3.2e-31  108.4   3.9   1   1   2.9e-35   3.9e-31  108.2   2.7     2   291    24   324    23   326 0.84 Phage late control gene D protein (GPD)
Phage_GPD            PF05954.6    292 seq106_BIOID51119    -            152   1.6e-14   53.6   0.0   1   1   1.4e-18     2e-14   53.3   0.0     1   115    23   137    23   140 0.87 Phage late control gene D protein (GPD)
DUF826               PF05696.6     78 seq107_BIOID51119    -             78   4.8e-35  119.4   0.9   1   1     4e-39   5.4e-35  119.2   0.6     1    63     1    65     1    73 0.96 Protein of unknown function (DUF826)
NUDIX                PF00293.23   135 seq114_BIOID51119    -            160   1.6e-19   69.7   0.0   1   1   1.3e-23   1.8e-19   69.5   0.0     6   127    22   146    17   154 0.91 NUDIX domain
TonB_dep_Rec         PF00593.19   276 seq115_BIOID51119    -            695   1.2e-37  130.2  20.2   1   1   1.7e-41   1.2e-37  130.2  14.0     1   276   417   694   417   694 0.94 TonB dependent receptor
Plug                 PF07715.10   108 seq115_BIOID51119    -            695   3.9e-28   97.8   1.1   1   1   5.6e-32   3.9e-28   97.8   0.8     3   108    39   151    37   151 0.91 TonB-dependent Receptor Plug Domain
Mor                  PF08765.6    108 seq120_BIOID51119    -            135     1e-22   79.8   0.1   1   1     9e-27   1.2e-22   79.5   0.1     3   103    31   131    29   135 0.96 Mor transcription activator family
RusA                 PF05866.6    116 seq122_BIOID51119    -            126     7e-20   71.4   0.0   1   1   5.9e-24     8e-20   71.2   0.0     1   116     9   118     9   118 0.90 Endodeoxyribonuclease RusA
NUDIX                PF00293.23   135 seq124_BIOID51119    -            167   1.3e-19   70.1   0.0   1   1   1.1e-23   1.5e-19   69.8   0.0     6   126    22   145    17   151 0.92 NUDIX domain
SLT                  PF01464.15   121 seq127_BIOID51119    -            165   2.1e-31  107.8   0.0   1   1   1.8e-35   2.5e-31  107.5   0.0     2   118    18   133    17   136 0.95 Transglycosylase SLT domain
GSHPx                PF00255.14   108 seq130_BIOID51119    -            183   3.3e-46  154.9   0.0   1   1   3.1e-50   4.2e-46  154.6   0.0     3   107     7   111     5   112 0.97 Glutathione peroxidase
DUF4406              PF14359.1     92 seq131_BIOID51119    -            101   1.5e-36  124.1   0.0   1   1   2.6e-40   1.7e-36  124.0   0.0     1    91     5    93     5    94 0.98 Domain of unknown function (DUF4406)
Lysis_S              PF04971.7     68 seq134_BIOID51119    -             71   4.2e-47  157.5   0.5   1   1   3.4e-51   4.6e-47  157.4   0.4     1    68     4    71     4    71 0.99 Lysis protein S
Mu-like_Pro          PF10123.4    326 seq143_BIOID51119    -            374   1.4e-98  330.2   0.6   1   1  1.2e-102   1.6e-98  330.0   0.4     1   326    28   368    28   368 0.97 Mu-like prophage I protein
Ribosomal_L11_N      PF03946.9     60 seq145_BIOID51119    -            142   3.2e-32  109.6   0.3   1   1   8.7e-36   5.9e-32  108.7   0.2     1    60     8    67     8    67 0.99 Ribosomal protein L11, N-terminal domain
Ribosomal_L11        PF00298.14    69 seq145_BIOID51119    -            142   6.6e-29   99.7   2.9   1   1   1.8e-32   1.2e-28   98.8   2.0     1    69    72   140    72   140 0.99 Ribosomal protein L11, RNA binding domain
Lambda_tail_I        PF06805.7     82 seq149_BIOID51119    -            193   3.4e-11   42.6   0.0   1   1   4.2e-15   5.7e-11   41.9   0.0    25    82     2    64     1    64 0.97 Bacteriophage lambda tail assembly protein I
Antiterm             PF03589.8     95 seq150_BIOID51119    -            270   8.1e-55  182.7  11.0   1   2   1.8e-27   2.5e-23   81.8   0.1     2    95    15   111    14   111 0.97 Antitermination protein
Antiterm             PF03589.8     95 seq150_BIOID51119    -            270   8.1e-55  182.7  11.0   2   2     1e-35   1.4e-31  108.2   0.4     2    94   178   269   177   270 0.98 Antitermination protein
Ead_Ea22             PF13935.1    139 seq151_BIOID51119    -            187   5.2e-23   81.7   0.2   1   1   5.6e-27   7.7e-23   81.2   0.1     2   128     3   122     2   172 0.84 Ead/Ea22-like protein
Glyco_trans_4_4      PF13579.1    160 seq154_BIOID51119    -            407   1.1e-26   93.7   0.0   1   1   4.9e-30   2.2e-26   92.7   0.0     1   160    15   204    15   204 0.84 Glycosyl transferase 4-like domain
Glycos_transf_1      PF00534.15   172 seq154_BIOID51119    -            407   2.2e-19   69.4   0.0   1   1   6.8e-23   3.1e-19   68.9   0.0     3   170   219   389   217   391 0.92 Glycosyl transferases group 1
Glyco_trans_1_4      PF13692.1    135 seq154_BIOID51119    -            407   1.7e-07   31.3   0.0   1   1   4.5e-10     2e-06   27.8   0.0     3   133   232   375   230   376 0.78 Glycosyl transferases group 1
NTP_transferase      PF00483.18   248 seq159_BIOID51119    -            275   3.1e-68  229.6   0.0   1   1   5.6e-72   3.8e-68  229.3   0.0     1   224     7   247     7   255 0.95 Nucleotidyl transferase
NTP_transf_3         PF12804.2    179 seq159_BIOID51119    -            275     1e-07   32.2   0.0   1   1   2.1e-11   1.4e-07   31.7   0.0     1   110     8   134     8   158 0.73 MobA-like NTP transferase domain
N6_N4_Mtase          PF01555.13   231 seq163_BIOID51119    -            352   8.4e-44  149.6   0.0   1   1     3e-47     2e-43  148.3   0.0     1   230    29   341    29   342 0.86 DNA methylase
Methyltransf_26      PF13659.1    117 seq163_BIOID51119    -            352   2.4e-13   50.0   0.0   1   1   1.5e-11     1e-07   31.9   0.0    52   116    10    82     5    83 0.80 Methyltransferase domain
Malate_synthase      PF01274.17   523 seq167_BIOID51119    -            539  1.9e-214  712.4   0.0   1   1  1.5e-218  2.1e-214  712.2   0.0     3   522    19   538    17   539 0.99 Malate synthase
ABC_tran             PF00005.22   118 seq169_BIOID51119    -            249   2.3e-12   47.2   0.0   1   1   5.6e-16   3.8e-12   46.4   0.0     1   118    40   162    40   162 0.91 ABC transporter
DUF413               PF04219.7     94 seq170_BIOID51119    -            112   1.5e-38  130.2   0.1   1   1   1.4e-42   1.9e-38  129.9   0.1     1    90    10    99    10   102 0.97 Protein of unknown function, DUF
OMP_b-brl            PF13505.1    176 seq171_BIOID51119    -            293   3.3e-20   72.6  15.4   1   1   1.2e-23   4.2e-20   72.2  10.6     1   176    49   293    49   293 0.77 Outer membrane protein beta-barrel domain
OmpA_membrane        PF01389.12   183 seq171_BIOID51119    -            293   1.4e-07   31.1   5.4   1   1   7.5e-11   2.6e-07   30.2   3.7     5   179    69   293    66   293 0.76 OmpA-like transmembrane domain
Opacity              PF02462.10   132 seq171_BIOID51119    -            293   1.4e-05   24.8   5.4   1   1   4.8e-08   0.00016   21.4   3.8    36   116   149   264    82   293 0.66 Opacity family porin protein
OmpW                 PF03922.9    192 seq171_BIOID51119    -            293   0.00014   21.4   1.1   1   1     7e-08   0.00024   20.7   0.2    87   192   172   293   159   293 0.85 OmpW family
Ribosomal_L1         PF00687.16   221 seq176_BIOID51119    -            234   9.2e-50  168.8   0.2   1   1   7.9e-54   1.1e-49  168.6   0.2    13   220    28   220     8   221 0.90 Ribosomal protein L1p/L10e family
RHS_repeat           PF05593.9     38 seq180_BIOID51119    -             80   2.3e-15   56.1  12.7   1   2   2.6e-11   3.5e-07   30.0   0.6     6    37    25    56    23    57 0.91 RHS Repeat
RHS_repeat           PF05593.9     38 seq180_BIOID51119    -             80   2.3e-15   56.1  12.7   2   2   2.6e-13   3.6e-09   36.4   3.5     1    37    41    78    41    79 0.98 RHS Repeat
HemolysinCabind      PF00353.14    18 seq181_BIOID51119    -            622   3.4e-08   33.0  60.9   1   5   7.9e-05       1.1    9.7   4.9     2    18   355   371   354   371 0.95 Hemolysin-type calcium-binding repeat (2 copies)
HemolysinCabind      PF00353.14    18 seq181_BIOID51119    -            622   3.4e-08   33.0  60.9   2   5   0.00084        12    6.5   0.7     2    12   469   479   468   480 0.92 Hemolysin-type calcium-binding repeat (2 copies)
HemolysinCabind      PF00353.14    18 seq181_BIOID51119    -            622   3.4e-08   33.0  60.9   3   5   9.1e-05       1.2    9.5   0.4     2    18   494   510   493   510 0.92 Hemolysin-type calcium-binding repeat (2 copies)
HemolysinCabind      PF00353.14    18 seq181_BIOID51119    -            622   3.4e-08   33.0  60.9   4   5   1.3e-05      0.17   12.2   0.1     2    18   512   528   511   528 0.92 Hemolysin-type calcium-binding repeat (2 copies)
HemolysinCabind      PF00353.14    18 seq181_BIOID51119    -            622   3.4e-08   33.0  60.9   5   5   4.3e-07    0.0058   16.7   3.8     1    18   529   546   529   546 0.95 Hemolysin-type calcium-binding repeat (2 copies)
Phage_Mu_Gp45        PF06890.7    162 seq183_BIOID51119    -            113   8.1e-09   35.0   0.0   1   1   7.4e-13     1e-08   34.6   0.0     1    42    23    64    23    66 0.95 Bacteriophage Mu Gp45 protein
Adenine_glyco        PF03352.8    179 seq185_BIOID51119    -            223   3.5e-84  280.6   0.0   1   1     3e-88   4.1e-84  280.4   0.0     1   177    42   218    42   220 0.99 Methyladenine glycosylase
Phage_Mu_Gp45        PF06890.7    162 seq186_BIOID51119    -            204   2.1e-68  228.7   2.2   1   1   1.8e-72   2.5e-68  228.5   1.5     1   161    23   196    23   197 0.99 Bacteriophage Mu Gp45 protein
UvrD_C               PF13361.1    319 seq188_BIOID51119    -            595   3.2e-15   56.3   0.0   1   1   2.7e-11   7.3e-08   32.1   0.0   249   317   521   582   512   584 0.81 UvrD-like helicase C-terminal domain
NERD                 PF08378.6    109 seq188_BIOID51119    -            595   6.3e-09   35.9   0.0   1   1   4.7e-12   1.3e-08   34.9   0.0     4    86    17   105    14   136 0.80 Nuclease-related domain
UvrD-helicase        PF00580.16   315 seq188_BIOID51119    -            595   9.1e-09   34.9   0.0   1   1   4.3e-08   0.00012   21.4   0.0    12   113   235   315   223   339 0.82 UvrD/REP helicase N-terminal domain
UvrD_C_2             PF13538.1    104 seq188_BIOID51119    -            595   1.4e-08   34.6   0.0   1   1   1.4e-11   3.9e-08   33.2   0.0    47   103   517   579   472   580 0.80 Family description
Ead_Ea22             PF13935.1    139 seq189_BIOID51119    -            225   1.6e-38  132.0   0.4   1   1   1.8e-42   2.5e-38  131.4   0.3     1   119     2   128     2   168 0.85 Ead/Ea22-like protein
Phage_lysozyme       PF00959.14   110 seq190_BIOID51119    -            177   2.1e-28   98.6   0.0   1   1     2e-32   2.8e-28   98.2   0.0     1   110    48   166    48   166 0.97 Phage lysozyme
Phage_CP76           PF06892.6    162 seq193_BIOID51119    -            169   7.6e-62  207.2   0.2   1   1   6.2e-66   8.5e-62  207.1   0.1     1   161     3   160     3   161 0.99 Phage regulatory protein CII (CP76)
RHS_repeat           PF05593.9     38 seq200_BIOID51119    -            922   7.7e-49  162.8  85.0   1   5   1.1e-10   7.8e-07   29.0   3.0     1    38    13    52    13    52 0.92 RHS Repeat
RHS_repeat           PF05593.9     38 seq200_BIOID51119    -            922   7.7e-49  162.8  85.0   2   5   2.8e-10   1.9e-06   27.7   0.0     1    36    57    92    57    93 0.92 RHS Repeat
RHS_repeat           PF05593.9     38 seq200_BIOID51119    -            922   7.7e-49  162.8  85.0   3   5   1.1e-13   7.2e-10   38.6   1.8     1    37    99   135    99   136 0.97 RHS Repeat
RHS_repeat           PF05593.9     38 seq200_BIOID51119    -            922   7.7e-49  162.8  85.0   4   5   7.6e-10   5.2e-06   26.3   0.2     1    37   141   176   141   177 0.97 RHS Repeat
RHS_repeat           PF05593.9     38 seq200_BIOID51119    -            922   7.7e-49  162.8  85.0   5   5   2.4e-10   1.6e-06   27.9   1.2     1    29   470   507   470   518 0.90 RHS Repeat
RHS                  PF03527.9     41 seq200_BIOID51119    -            922   1.3e-21   75.9   6.5   1   1   9.4e-24   6.4e-20   70.5   0.6     1    40   674   713   674   714 0.97 RHS protein
Phage_AlpA           PF05930.7     51 seq202_BIOID51119    -             88   9.3e-05   21.9   0.0   1   1   9.7e-09   0.00013   21.4   0.0     3    31    12    40    10    45 0.93 Prophage CP4-57 regulatory protein (AlpA)
Phage_Mu_Gp45        PF06890.7    162 seq203_BIOID51119    -            101   3.7e-27   94.6   1.2   1   1   3.2e-31   4.4e-27   94.4   0.8    82   161     1    93     1    94 0.98 Bacteriophage Mu Gp45 protein
Phage-tail_3         PF13550.1    164 seq205_BIOID51119    -            709   7.2e-37  126.5   0.0   1   1   9.4e-41   1.3e-36  125.7   0.0     1   162   330   498   330   500 0.94 Putative phage tail protein
Mu-like_gpT          PF10124.4    291 seq213_BIOID51119    -            315  7.4e-132  438.5   0.0   1   1  6.1e-136  8.4e-132  438.4   0.0     1   291    10   315    10   315 0.98 Mu-like prophage major head subunit gpT
MannoseP_isomer      PF01050.13   151 seq215_BIOID51119    -            194   2.2e-70  234.9   1.0   1   1   3.9e-74   2.7e-70  234.7   0.7     1   150    38   187    38   188 0.99 Mannose-6-phosphate isomerase
Cupin_2              PF07883.6     71 seq215_BIOID51119    -            194   1.9e-10   39.9   0.0   1   1   6.4e-14   4.3e-10   38.8   0.0     4    69   106   171   103   173 0.88 Cupin domain
DUF1019              PF06254.6     89 seq216_BIOID51119    -            183   1.2e-27   95.7   0.0   1   1   1.3e-31   1.8e-27   95.1   0.0     4    89    58   149    45   149 0.95 Protein of unknown function (DUF1019)
Peptidase_S6         PF02395.11   769 seq222_BIOID51119    -           1330  1.5e-200  668.0  22.9   1   2  9.6e-173  6.5e-169  563.4   8.8     2   494    51   532    50   536 0.96 Immunoglobulin A1 protease
Peptidase_S6         PF02395.11   769 seq222_BIOID51119    -           1330  1.5e-200  668.0  22.9   2   2   3.2e-36   2.2e-32  111.9   1.4   556   764   529   731   523   736 0.87 Immunoglobulin A1 protease
Autotransporter      PF03797.14   265 seq222_BIOID51119    -           1330   3.9e-43  147.6  14.7   1   1   5.7e-47   3.9e-43  147.6  10.2     4   260  1068  1311  1066  1320 0.90 Autotransporter beta-domain
GP46                 PF07409.7    116 seq224_BIOID51119    -            145   1.2e-41  140.5   0.1   1   1   9.8e-46   1.3e-41  140.3   0.0     1   114    26   140    26   142 0.97 Phage protein GP46
NLPC_P60             PF00877.14   105 seq225_BIOID51119    -            154   6.5e-31  106.1   0.1   1   1   5.7e-35   7.8e-31  105.9   0.0     1   105    47   153    47   153 0.98 NlpC/P60 family
DUF2724              PF10893.3     68 seq226_BIOID51119    -             76   6.4e-39  131.5   0.7   1   1   5.2e-43   7.1e-39  131.3   0.5     1    67    11    75    11    76 0.97 Protein of unknown function (DUF2724)
TonB_dep_Rec         PF00593.19   276 seq227_BIOID51119    -            729   1.5e-26   93.8   7.3   1   1   2.1e-30   1.5e-26   93.8   5.1     1   276   490   728   490   728 0.98 TonB dependent receptor
Plug                 PF07715.10   108 seq227_BIOID51119    -            729   2.4e-24   85.6   0.2   1   1   8.6e-28   5.9e-24   84.3   0.1     3   108    77   181    75   181 0.94 TonB-dependent Receptor Plug Domain
GP46                 PF07409.7    116 seq230_BIOID51119    -            145   1.1e-42  143.8   0.0   1   1   9.2e-47   1.3e-42  143.6   0.0     1   114    26   140    26   142 0.97 Phage protein GP46
Acetyltransf_10      PF13673.1    117 seq232_BIOID51119    -            146   3.4e-14   52.8   0.0   1   1   1.3e-17   4.3e-14   52.5   0.0     7   117    12   120     8   120 0.81 Acetyltransferase (GNAT) domain
Acetyltransf_7       PF13508.1     79 seq232_BIOID51119    -            146   1.2e-13   50.8   0.1   1   1   4.7e-17   1.6e-13   50.4   0.1     3    78    48   121    46   122 0.92 Acetyltransferase (GNAT) domain
Acetyltransf_1       PF00583.19    83 seq232_BIOID51119    -            146   1.5e-12   47.2   0.1   1   1   7.5e-16   2.6e-12   46.5   0.1     1    83    53   121    53   121 0.97 Acetyltransferase (GNAT) family
DUF551               PF04448.7     69 seq235_BIOID51119    -            176     9e-19   67.8   3.8   1   1   6.6e-23     9e-19   67.8   2.6     1    69   107   172   107   172 0.99 Protein of unknown function (DUF551)
NTP_transferase      PF00483.18   248 seq236_BIOID51119    -            478   1.9e-84  282.7   0.0   1   1   1.2e-87   4.2e-84  281.6   0.0     2   247     8   295     7   296 0.97 Nucleotidyl transferase
MannoseP_isomer      PF01050.13   151 seq236_BIOID51119    -            478   4.7e-76  253.4   2.0   1   1   2.7e-79   9.1e-76  252.4   1.4     1   151   323   473   323   473 0.99 Mannose-6-phosphate isomerase
Cupin_2              PF07883.6     71 seq236_BIOID51119    -            478   4.5e-11   41.9   0.9   1   1   6.1e-14   2.1e-10   39.8   0.1     3    70   390   457   388   458 0.89 Cupin domain
NTP_transf_3         PF12804.2    179 seq236_BIOID51119    -            478     2e-09   37.7   0.1   1   1   2.3e-12     8e-09   35.8   0.1     2   112     9   136     8   255 0.71 MobA-like NTP transferase domain
Rep_3                PF01051.16   218 seq240_BIOID51119    -            325   2.1e-21   76.4   0.1   1   1   2.3e-25   3.1e-21   75.8   0.1     4   210    11   265     9   271 0.86 Initiator Replication protein
Sulfatase            PF00884.18   379 seq243_BIOID51119    -            500   2.6e-30  105.5   0.1   1   1   2.5e-34   3.4e-30  105.2   0.1     2   307   193   455   192   489 0.82 Sulfatase
HTH_18               PF12833.2     81 seq246_BIOID51119    -            278   6.7e-26   90.0   2.5   1   1   2.3e-29     8e-26   89.8   1.0     1    80   193   271   193   272 0.97 Helix-turn-helix domain
AraC_binding         PF02311.14   136 seq246_BIOID51119    -            278   7.2e-24   83.8   2.1   1   1   2.1e-27   7.2e-24   83.8   1.5     4   136    16   154    14   154 0.96 AraC-like ligand binding domain
HTH_AraC             PF00165.18    42 seq246_BIOID51119    -            278   7.7e-21   73.1   0.1   1   2   1.7e-11   5.8e-08   32.1   0.0     1    42   180   221   180   221 0.97 Bacterial regulatory helix-turn-helix proteins, AraC family
HTH_AraC             PF00165.18    42 seq246_BIOID51119    -            278   7.7e-21   73.1   0.1   2   2   1.3e-13   4.5e-10   38.9   0.0     1    42   232   271   232   271 0.93 Bacterial regulatory helix-turn-helix proteins, AraC family
Ribosomal_L10        PF00466.15   100 seq250_BIOID51119    -            165   2.5e-26   91.3   0.0   1   1   2.6e-30   3.6e-26   90.8   0.0     3   100     5   101     3   101 0.98 Ribosomal protein L10
Baseplate_J          PF04865.9    243 seq255_BIOID51119    -            361   5.5e-55  186.2   0.0   1   1   5.4e-59   7.3e-55  185.8   0.0     2   242    68   325    67   326 0.94 Baseplate J-like protein
PGM_PMM_I            PF02878.11   138 seq256_BIOID51119    -            459   1.2e-34  118.5   0.0   1   1   7.1e-38   2.4e-34  117.6   0.0     3   135     6   134     4   137 0.94 Phosphoglucomutase/phosphomannomutase, alpha/beta/alpha domain I
PGM_PMM_III          PF02880.11   111 seq256_BIOID51119    -            459     3e-31  107.6   0.0   1   1   1.4e-34   4.9e-31  106.9   0.0     1   111   262   373   262   373 0.96 Phosphoglucomutase/phosphomannomutase, alpha/beta/alpha domain III
PGM_PMM_II           PF02879.11   104 seq256_BIOID51119    -            459   1.9e-21   76.2   0.1   1   1   1.1e-24   3.9e-21   75.2   0.0     1   104   153   258   153   258 0.94 Phosphoglucomutase/phosphomannomutase, alpha/beta/alpha domain II
PGM_PMM_IV           PF00408.15    73 seq256_BIOID51119    -            459   3.2e-11   42.9   0.1   1   1   1.9e-14   6.6e-11   41.9   0.0     1    68   378   450   378   455 0.87 Phosphoglucomutase/phosphomannomutase, C-terminal domain
Baseplate_J          PF04865.9    243 seq257_BIOID51119    -            170   2.9e-24   85.6   0.7   1   1   2.5e-28   3.4e-24   85.4   0.5     2   121    38   169    37   170 0.96 Baseplate J-like protein
DUF2732              PF10809.3     77 seq263_BIOID51119    -             77   1.1e-35  120.8   5.5   1   1   8.8e-40   1.2e-35  120.7   3.8     1    77     1    77     1    77 1.00 Protein of unknown function (DUF2732)
Phage_lysis          PF03245.8    125 seq267_BIOID51119    -            111   1.7e-42  144.2   7.6   1   1   1.4e-46   1.8e-42  144.1   5.3    26   124     1   100     1   101 0.99 Bacteriophage lysis protein
EAL                  PF00563.15   236 seq269_BIOID51119    -            237   4.6e-12   45.8   0.2   1   1   4.8e-16   6.6e-12   45.3   0.1    15   233    13   223     5   225 0.78 EAL domain
UPF0126              PF03458.8     81 seq270_BIOID51119    -            205   1.5e-44  149.3  24.6   1   2   3.2e-25   4.3e-21   74.1   4.6     2    78     4    80     3    83 0.96 UPF0126 domain
UPF0126              PF03458.8     81 seq270_BIOID51119    -            205   1.5e-44  149.3  24.6   2   2   1.8e-28   2.5e-24   84.5   4.1     1    79    89   166    89   168 0.97 UPF0126 domain
Rz1                  PF06085.6     40 seq271_BIOID51119    -             61     3e-22   77.6  10.7   1   1   2.6e-26   3.6e-22   77.3   7.4     1    39    20    60    20    61 0.97 Lipoprotein Rz1 precursor
Resolvase            PF00239.16   141 seq272_BIOID51119    -            116   2.4e-08   33.8   0.1   1   1   5.3e-12   3.6e-08   33.2   0.1   104   141    28    65    14    65 0.89 Resolvase, N terminal domain
HTH_23               PF13384.1     50 seq272_BIOID51119    -            116   1.1e-05   24.7   0.2   1   1   1.7e-09   1.1e-05   24.7   0.1     5    40    73   108    69   115 0.89 Homeodomain-like domain
DDE_Tnp_1            PF01609.16   211 seq273_BIOID51119    -            285   4.7e-31  107.9   0.2   1   1   4.6e-35   6.3e-31  107.4   0.2     3   211     9   250     7   250 0.93 Transposase DDE domain
ICL                  PF00463.16   526 seq275_BIOID51119    -            439  3.2e-200  665.6   1.7   1   2  4.6e-118  3.2e-114  381.9   0.0     1   255    12   262    12   264 0.99 Isocitrate lyase family
ICL                  PF00463.16   526 seq275_BIOID51119    -            439  3.2e-200  665.6   1.7   2   2   1.5e-88     1e-84  284.5   1.0   353   526   262   439   260   439 0.98 Isocitrate lyase family
PEP_mutase           PF13714.1    238 seq275_BIOID51119    -            439   4.8e-19   68.4   0.0   1   1   2.3e-22   1.6e-18   66.7   0.0    26   198    86   320    74   352 0.86 Phosphoenolpyruvate phosphomutase
zf-dskA_traR         PF01258.12    36 seq279_BIOID51119    -             75   2.2e-11   43.1   4.6   1   1   1.6e-15   2.2e-11   43.1   3.2     4    35    32    64    28    65 0.90 Prokaryotic dksA/traR C4-type zinc finger
Ribosomal_L12        PF00542.14    68 seq283_BIOID51119    -            121   1.8e-31  107.8   8.6   1   1   2.8e-35   3.8e-31  106.7   6.0     1    68    54   121    54   121 0.99 Ribosomal protein L7/L12 C-terminal domain
HTH_3                PF01381.17    55 seq284_BIOID51119    -            135   1.9e-14   53.0   0.0   1   1   7.9e-18   3.6e-14   52.2   0.0     3    55    12    64    10    64 0.97 Helix-turn-helix
HTH_31               PF13560.1     64 seq284_BIOID51119    -            135   1.2e-11   44.5   1.2   1   1   4.4e-15     2e-11   43.7   0.8     2    58     6    61     5    71 0.95 Helix-turn-helix domain
HTH_19               PF12844.2     64 seq284_BIOID51119    -            135   1.7e-09   37.5   0.0   1   1   6.8e-13   3.1e-09   36.6   0.0     1    63     7    69     7    70 0.97 Helix-turn-helix domain
DUF3850              PF12961.2     72 seq289_BIOID51119    -            100   9.4e-29   99.0   0.0   1   1   1.7e-32   1.1e-28   98.8   0.0     1    72     8    83     8    83 0.94 Domain of Unknown Function with PDB structure (DUF3850)
AraC_binding         PF02311.14   136 seq293_BIOID51119    -            312   1.1e-22   80.0   1.3   1   1   5.1e-26   1.7e-22   79.4   0.2     7   129    52   175    48   186 0.88 AraC-like ligand binding domain
HTH_18               PF12833.2     81 seq293_BIOID51119    -            312   8.9e-22   76.8   0.1   1   1   5.5e-25   1.9e-21   75.8   0.1     2    79   229   305   228   307 0.97 Helix-turn-helix domain
HTH_AraC             PF00165.18    42 seq293_BIOID51119    -            312   1.4e-20   72.2   0.2   1   2   3.2e-10   1.1e-06   28.1   0.0     2    42   216   256   215   256 0.93 Bacterial regulatory helix-turn-helix proteins, AraC family
HTH_AraC             PF00165.18    42 seq293_BIOID51119    -            312   1.4e-20   72.2   0.2   2   2   1.6e-14   5.3e-11   41.8   0.0     2    42   268   306   267   306 0.94 Bacterial regulatory helix-turn-helix proteins, AraC family
Cupin_2              PF07883.6     71 seq293_BIOID51119    -            312   1.4e-06   27.5   0.0   1   1   8.3e-10   2.8e-06   26.6   0.0     7    60    57   109    53   116 0.92 Cupin domain
Potass_KdpF          PF09604.5     25 seq297_BIOID51119    -             67     6e-06   25.8   5.9   1   1   4.4e-10     6e-06   25.8   4.1     2    25    44    67    43    67 0.95 F subunit of K+-transporting ATPase (Potass_KdpF)
DUF1320              PF07030.7    130 seq303_BIOID51119    -            139   3.7e-38  130.0   0.8   1   1     3e-42   4.2e-38  129.9   0.6     1   128     3   127     3   129 0.96 Protein of unknown function (DUF1320)
MethyltransfD12      PF02086.10   260 seq305_BIOID51119    -            309   3.9e-72  242.7   0.7   1   1   3.5e-76   4.8e-72  242.4   0.5     1   260    31   268    31   268 0.97 D12 class N6 adenine-specific DNA methyltransferase
KdpA                 PF03814.10   552 seq307_BIOID51119    -            557  1.1e-245  815.8  29.8   1   1    9e-250  1.2e-245  815.6  20.7     1   552     9   557     9   557 0.99 Potassium-transporting ATPase A subunit
Plasmid_stabil       PF05016.9     90 seq313_BIOID51119    -             95     3e-15   56.2   0.2   1   1   2.4e-19   3.3e-15   56.1   0.1     1    90     4    91     4    91 0.86 Plasmid stabilisation system protein
UPF0061              PF02696.9    487 seq314_BIOID51119    -            478  1.2e-217  722.9   0.1   1   1  9.5e-222  1.3e-217  722.7   0.0     1   487     1   454     1   454 0.99 Uncharacterized ACR, YdiU/UPF0061 family
YadA                 PF03895.10    78 seq315_BIOID51119    -            377   1.2e-10   41.0   3.0   1   1   1.8e-14   1.2e-10   41.0   2.1     2    47   329   374   328   377 0.95 YadA-like C-terminal region
Hep_Hag              PF05658.9     28 seq315_BIOID51119    -            377   1.4e-08   34.4  30.5   1   1   1.9e-09   1.3e-05   25.0   2.1     3    28    87   112    86   112 0.94 Hep_Hag
DUF2313              PF10076.4    179 seq317_BIOID51119    -             57   1.9e-07   30.5   0.0   1   1   1.6e-11   2.2e-07   30.3   0.0     1    46    10    56    10    56 0.95 Uncharacterized protein conserved in bacteria (DUF2313)
DUF1391              PF07151.7     49 seq318_BIOID51119    -             51   2.8e-34  116.2   0.5   1   1   2.2e-38     3e-34  116.1   0.4     1    48     2    49     2    50 0.97 Protein of unknown function (DUF1391)
DUF2313              PF10076.4    179 seq321_BIOID51119    -            186     2e-45  154.2   0.0   1   1   1.7e-49   2.3e-45  154.0   0.0     1   178    10   177    10   178 0.98 Uncharacterized protein conserved in bacteria (DUF2313)
DUF2313              PF10076.4    179 seq324_BIOID51119    -            144   9.4e-33  112.9   0.1   1   1   7.9e-37   1.1e-32  112.7   0.0    43   178    11   135     6   136 0.96 Uncharacterized protein conserved in bacteria (DUF2313)
RNA_pol_Rpb2_6       PF00562.23   386 seq326_BIOID51119    -           1342  4.7e-162  539.0   0.0   1   1  3.5e-162  7.9e-159  528.4   0.1     2   386   716  1264   715  1264 0.98 RNA polymerase Rpb2, domain 6
RNA_pol_Rpb2_7       PF04560.15    83 seq326_BIOID51119    -           1342   5.7e-32  109.6   0.1   1   1   8.2e-35   1.9e-31  108.0   0.0     1    82  1266  1341  1266  1342 0.98 RNA polymerase Rpb2, domain 7
RNA_pol_Rpb2_3       PF04565.11    68 seq326_BIOID51119    -           1342   7.1e-30  102.4   0.0   1   1   7.4e-33   1.7e-29  101.2   0.0     1    68   513   582   513   582 0.98 RNA polymerase Rpb2, domain 3
RNA_pol_Rpb2_45      PF10385.4     66 seq326_BIOID51119    -           1342   4.6e-29   99.9   0.3   1   1   1.5e-31   3.5e-28   97.0   0.2     1    66   591   656   591   656 1.00 RNA polymerase beta subunit external 1 domain
RNA_pol_Rpb2_1       PF04563.10   203 seq326_BIOID51119    -           1342   1.5e-26   92.4   0.0   1   1   1.4e-29   3.1e-26   91.4   0.0     2   203    27   509    26   509 0.98 RNA polymerase beta subunit
RNA_pol_Rpb2_2       PF04561.9    190 seq326_BIOID51119    -           1342   1.6e-25   89.5   0.9   1   2   8.4e-11   1.9e-07   30.5   0.0     1    74   151   225   151   276 0.82 RNA polymerase Rpb2, domain 2
RNA_pol_Rpb2_2       PF04561.9    190 seq326_BIOID51119    -           1342   1.6e-25   89.5   0.9   2   2   1.9e-18   4.4e-15   55.4   0.0    80   190   340   454   329   454 0.88 RNA polymerase Rpb2, domain 2
TPP_enzyme_N         PF02776.13   172 seq327_BIOID51119    -            548   1.6e-58  196.8   4.4   1   1   3.8e-62   1.7e-58  196.7   0.2     1   169     1   167     1   170 0.98 Thiamine pyrophosphate enzyme, N-terminal TPP binding domain
TPP_enzyme_C         PF02775.16   153 seq327_BIOID51119    -            548   6.8e-52  174.9   0.4   1   1   5.3e-54   2.4e-50  169.9   0.0     1   153   374   522   374   522 0.98 Thiamine pyrophosphate enzyme, C-terminal TPP binding domain
TPP_enzyme_M         PF00205.17   137 seq327_BIOID51119    -            548     2e-41  140.8   0.1   1   1   1.1e-44   4.9e-41  139.5   0.1     1   137   186   321   186   321 0.98 Thiamine pyrophosphate enzyme, central domain
DUF1834              PF08873.6    188 seq330_BIOID51119    -            186   2.8e-45  154.0   0.0   1   1   2.4e-49   3.3e-45  153.8   0.0     1   168     1   159     1   182 0.94 Domain of unknown function (DUF1834)
StbA                 PF06406.6    318 seq333_BIOID51119    -            320  4.3e-153  508.7   2.1   1   1    7e-157  4.8e-153  508.6   1.4     1   317     1   317     1   318 0.99 StbA protein
Polysacc_deac_1      PF01522.16   124 seq335_BIOID51119    -            672   1.2e-31  108.7   0.0   1   1   2.6e-35   3.5e-31  107.2   0.0     2   123   102   270   101   271 0.92 Polysaccharide deacetylase
Hexapep              PF00132.19    36 seq336_BIOID51119    -            185   9.1e-17   59.6  17.9   1   2   1.1e-09   1.5e-05   24.1   3.5     1    35    36    69    36    70 0.95 Bacterial transferase hexapeptide (six repeats)
Hexapep              PF00132.19    36 seq336_BIOID51119    -            185   9.1e-17   59.6  17.9   2   2   4.7e-15   6.5e-11   41.1   3.3     1    36    96   131    96   131 0.97 Bacterial transferase hexapeptide (six repeats)
SIS                  PF01380.17   131 seq338_BIOID51119    -            327   1.6e-36  124.6   0.1   1   1   4.9e-40   3.3e-36  123.6   0.1     2   131    53   184    52   184 0.98 SIS domain
CBS                  PF00571.23    57 seq338_BIOID51119    -            327   1.4e-19   69.3   0.4   1   2   1.7e-11   1.1e-07   31.2   0.0     1    56   213   268   213   269 0.97 CBS domain
CBS                  PF00571.23    57 seq338_BIOID51119    -            327   1.4e-19   69.3   0.4   2   2   5.4e-13   3.7e-09   35.9   0.0     2    48   279   325   278   327 0.94 CBS domain
DUF3672              PF12421.3    136 seq339_BIOID51119    -            424   6.5e-35  120.1   1.3   1   1   3.2e-38   2.2e-34  118.4   0.1     1   135   244   382   244   383 0.95 Fibronectin type III protein
DUF1983              PF09327.6     81 seq339_BIOID51119    -            424   3.6e-26   90.8   0.2   1   1   1.8e-29   1.3e-25   89.0   0.1     1    81   140   220   140   220 0.99 Domain of unknown function (DUF1983)
PGM_PMM_III          PF02880.11   111 seq340_BIOID51119    -            415   1.3e-30  105.5   0.0   1   1   6.2e-34   2.1e-30  104.8   0.0     1   108   221   329   221   332 0.96 Phosphoglucomutase/phosphomannomutase, alpha/beta/alpha domain III
PGM_PMM_I            PF02878.11   138 seq340_BIOID51119    -            415   5.1e-24   84.2   0.0   1   1   4.7e-27   1.6e-23   82.5   0.0    45   135     2    93     1    96 0.94 Phosphoglucomutase/phosphomannomutase, alpha/beta/alpha domain I
PGM_PMM_II           PF02879.11   104 seq340_BIOID51119    -            415   3.7e-22   78.5   0.1   1   1   2.2e-25   7.5e-22   77.5   0.0     1   104   112   217   112   217 0.95 Phosphoglucomutase/phosphomannomutase, alpha/beta/alpha domain II
PGM_PMM_IV           PF00408.15    73 seq340_BIOID51119    -            415   6.5e-11   41.9   0.1   1   1   3.9e-14   1.3e-10   40.9   0.0     1    64   337   405   337   414 0.89 Phosphoglucomutase/phosphomannomutase, C-terminal domain
DUF1627              PF07789.7    155 seq341_BIOID51119    -            156   1.9e-47  160.5   0.1   1   1   2.4e-51   3.3e-47  159.7   0.1     1    81    76   156    76   156 0.99 Protein of unknown function (DUF1627)
DUF1391              PF07151.7     49 seq344_BIOID51119    -             34   2.1e-21   75.0   0.6   1   1   1.6e-25   2.1e-21   75.0   0.4     1    32     2    33     2    34 0.96 Protein of unknown function (DUF1391)
ChaB                 PF06150.7     57 seq349_BIOID51119    -             76   4.8e-26   90.2   5.4   1   1   4.3e-30   5.9e-26   89.9   3.8     1    57     9    76     9    76 0.98 ChaB
Phage_GPA            PF05840.8    371 seq355_BIOID51119    -            804    3e-145  483.5   0.2   1   1  2.2e-149    3e-145  483.5   0.1     1   370   188   562   188   563 0.99 Bacteriophage replication gene A protein (GPA)
DUF2635              PF10948.3     47 seq357_BIOID51119    -             81   1.6e-22   78.3   0.1   1   1   1.7e-26   2.4e-22   77.8   0.1     1    47     6    52     6    52 0.98 Protein of unknown function (DUF2635)
Pep_deformylase      PF01327.16   157 seq358_BIOID51119    -            169   6.4e-53  178.2   0.1   1   1   5.6e-57   7.6e-53  177.9   0.1     2   156     4   152     3   153 0.94 Polypeptide deformylase
ABC_tran             PF00005.22   118 seq360_BIOID51119    -            265     3e-20   72.6   0.0   1   1   6.6e-24   4.5e-20   72.0   0.0     1   118    51   176    51   176 0.94 ABC transporter
MurB_C               PF02873.11   105 seq361_BIOID51119    -            342   5.3e-42  141.7   0.0   1   1   1.3e-45   9.1e-42  140.9   0.0     1   105   203   330   203   330 0.99 UDP-N-acetylenolpyruvoylglucosamine reductase, C-terminal domain
FAD_binding_4        PF01565.18   139 seq361_BIOID51119    -            342   7.3e-28   96.6   0.0   1   1   8.6e-31   5.9e-27   93.7   0.0     2   138    18   149    17   150 0.91 FAD binding domain
AceK                 PF06315.6    562 seq365_BIOID51119    -            578    7e-240  796.9   0.0   1   1  5.8e-244  7.9e-240  796.7   0.0     1   562     9   568     9   568 0.99 Isocitrate dehydrogenase kinase/phosphatase (AceK)
Polysacc_synt        PF01943.12   273 seq366_BIOID51119    -            480   5.3e-08   32.3  37.6   1   1   7.8e-12   5.3e-08   32.3  26.0     3   271     4   279     3   281 0.90 Polysaccharide biosynthesis protein
Polysacc_synt_3      PF13440.1    251 seq366_BIOID51119    -            480   1.8e-07   30.7  25.1   1   1   2.6e-11   1.8e-07   30.7  17.4     2   248    18   277    17   280 0.75 Polysaccharide biosynthesis protein
ChaC                 PF04752.7    177 seq367_BIOID51119    -            238   2.6e-53  180.5   0.0   1   1   2.3e-57   3.1e-53  180.2   0.0     1   176    54   222    54   223 0.95 ChaC-like protein
Phage_Nu1            PF07471.7    164 seq368_BIOID51119    -            182   6.3e-74  246.7   0.0   1   1   5.3e-78   7.2e-74  246.5   0.0     1   163     1   163     1   164 0.99 Phage DNA packaging protein Nu1
DUF1627              PF07789.7    155 seq371_BIOID51119    -             74   4.6e-31  107.3   0.5   1   1   3.8e-35   5.1e-31  107.1   0.4    90   155     1    66     1    66 0.98 Protein of unknown function (DUF1627)
Phage_sheath_1       PF04984.9    464 seq375_BIOID51119    -            109   5.9e-12   44.6   0.0   1   1     5e-16   6.8e-12   44.4   0.0     1    71     1    83     1    85 0.91 Phage tail sheath protein
DUF303               PF03629.13   255 seq376_BIOID51119    -            501   1.1e-29  103.2   0.0   1   1   2.3e-33   1.6e-29  102.8   0.0     2   201    79   320    78   380 0.76 Domain of unknown function (DUF303)
DUF1737              PF08410.5     54 seq376_BIOID51119    -            501   3.5e-18   65.0   0.0   1   1     1e-21     7e-18   64.0   0.0     1    53     1    50     1    51 0.97 Domain of unknown function (DUF1737)
DicB                 PF05358.6     62 seq378_BIOID51119    -             97   1.1e-40  136.8   0.3   1   1     2e-44   2.7e-40  135.5   0.1     1    62    36    97    36    97 1.00 DicB protein
DicB                 PF05358.6     62 seq379_BIOID51119    -             62   4.3e-33  112.4   0.1   1   1   3.4e-37   4.7e-33  112.3   0.0     1    62     1    62     1    62 0.99 DicB protein
Cys_Met_Meta_PP      PF01053.15   386 seq381_BIOID51119    -            445  4.4e-140  466.2   0.0   1   1  1.1e-143  5.1e-140  466.0   0.0     1   385    65   439    65   440 0.99 Cys/Met metabolism PLP-dependent enzyme
Aminotran_1_2        PF00155.16   363 seq381_BIOID51119    -            445   1.2e-07   30.9   0.0   1   1   3.8e-11   1.7e-07   30.3   0.0    49   192   116   237   102   270 0.84 Aminotransferase class I and II
Aminotran_5          PF00266.14   371 seq381_BIOID51119    -            445   0.00012   20.8   0.0   1   1     4e-08   0.00018   20.2   0.0    68   201   132   257   103   273 0.84 Aminotransferase class-V
Plasmid_stab_B       PF10784.4     72 seq383_BIOID51119    -             63   5.4e-23   80.2   0.0   1   1   4.8e-27   6.5e-23   80.0   0.0     1    54     6    59     6    61 0.98 Plasmid stability protein
Formyl_trans_N       PF00551.14   181 seq387_BIOID51119    -            315   3.3e-55  186.3   0.0   1   1     7e-59   4.8e-55  185.8   0.0     2   180     6   183     5   184 0.98 Formyl transferase
Formyl_trans_C       PF02911.13   100 seq387_BIOID51119    -            315   1.1e-33  115.1   0.1   1   1   2.5e-37   1.7e-33  114.5   0.0     1    99   207   304   207   305 0.98 Formyl transferase, C-terminal domain
DDE_Tnp_IS1          PF03400.8    131 seq388_BIOID51119    -            167   5.4e-78  259.3   1.0   1   1   4.7e-82   6.5e-78  259.0   0.7     1   131    37   167    37   167 0.99 IS1 transposase
Phage_sheath_1       PF04984.9    464 seq389_BIOID51119    -            390   4.1e-60  203.4   0.0   1   1   3.6e-64     5e-60  203.1   0.0    98   463    16   388     3   389 0.94 Phage tail sheath protein
DUF1482              PF07358.6     57 seq391_BIOID51119    -             62   2.2e-24   84.6   0.0   1   1   1.8e-28   2.4e-24   84.5   0.0     1    57     4    62     4    62 0.98 Protein of unknown function (DUF1482)
DUF1482              PF07358.6     57 seq394_BIOID51119    -             66   7.8e-25   86.1   0.2   1   1   6.4e-29   8.7e-25   85.9   0.1     1    57     7    65     7    65 0.96 Protein of unknown function (DUF1482)
Terminase_GpA        PF05876.7    557 seq396_BIOID51119    -            649  3.9e-180  599.7   0.1   1   1  3.5e-184  4.8e-180  599.4   0.1     1   547    46   608    46   616 0.98 Phage terminase large subunit (GpA)
OmpA                 PF00691.15    97 seq399_BIOID51119    -            215   1.1e-23   83.2   0.1   1   1   5.2e-27   1.8e-23   82.6   0.1     1    97   111   206   111   206 0.97 OmpA family
Gly-zipper_Omp       PF13488.1     46 seq399_BIOID51119    -            215   3.7e-09   35.9  10.7   1   1   1.1e-12   3.7e-09   35.9   7.4     1    44    37    79    37    81 0.74 Glycine zipper
Gly-zipper_YMGG      PF13441.1     45 seq399_BIOID51119    -            215   1.7e-08   33.6   9.9   1   1   5.1e-12   1.7e-08   33.6   6.9     5    40    33    75    29    80 0.79 YMGG-like Gly-zipper
Rick_17kDa_Anti      PF05433.10    42 seq399_BIOID51119    -            215   7.7e-07   28.5  11.6   1   1   2.2e-10   7.7e-07   28.5   8.0     1    41    37    77    37    78 0.95 Glycine zipper 2TM domain
DUF4406              PF14359.1     92 seq400_BIOID51119    -             98   8.2e-37  125.0   0.1   1   1   1.3e-40   9.1e-37  124.9   0.0     1    92     5    94     5    94 0.99 Domain of unknown function (DUF4406)
Hydrolase            PF00702.21   204 seq401_BIOID51119    -            682   4.1e-36  125.3   5.9   1   1   1.2e-39   4.2e-36  125.2   3.2     1   204   301   530   301   530 0.80 haloacid dehalogenase-like hydrolase
E1-E2_ATPase         PF00122.15   230 seq401_BIOID51119    -            682   2.4e-35  121.5   0.2   1   1   7.1e-39   2.4e-35  121.5   0.1     3   230    73   297    71   297 0.93 E1-E2 ATPase
HAD                  PF12710.2    191 seq401_BIOID51119    -            682   1.8e-14   54.2   0.0   1   1   1.1e-17   3.9e-14   53.1   0.0     2   190   305   526   304   527 0.66 haloacid dehalogenase-like hydrolase
Hydrolase_3          PF08282.7    254 seq401_BIOID51119    -            682   2.2e-05   24.0   1.3   1   1   4.3e-08   0.00015   21.3   0.3   193   241   501   549   497   556 0.89 haloacid dehalogenase-like hydrolase
Peripla_BP_2         PF01497.13   238 seq402_BIOID51119    -            296   3.9e-27   94.7   0.0   1   1   3.3e-31   4.5e-27   94.5   0.0     1   235    38   270    38   273 0.93 Periplasmic binding protein
GerE                 PF00196.14    58 seq403_BIOID51119    -            158   4.4e-05   22.6   0.0   1   1   5.3e-09   7.2e-05   21.9   0.0    25    45   121   141    97   148 0.91 Bacterial regulatory proteins, luxR family
Bac_transf           PF02397.11   187 seq408_BIOID51119    -            464     3e-75  251.3   0.2   1   1   1.2e-78   8.1e-75  249.9   0.0     1   185   274   462   274   464 0.95 Bacterial sugar transferase
CoA_binding_3        PF13727.1    175 seq408_BIOID51119    -            464   4.5e-42  143.7   0.0   1   1   6.7e-46   4.5e-42  143.7   0.0     2   175    65   238    64   238 0.92 CoA-binding domain
Guanylate_kin        PF00625.16   183 seq410_BIOID51119    -            207   1.6e-70  236.1   0.0   1   1   1.3e-74   1.8e-70  235.9   0.0     2   183     4   186     3   186 0.98 Guanylate kinase
ACT_5                PF13710.1     63 seq411_BIOID51119    -             87   2.1e-26   91.4   0.1   1   1   1.9e-30   2.6e-26   91.0   0.1     2    63    13    73    12    73 0.98 ACT domain
DDE_Tnp_1_assoc      PF13808.1     90 seq413_BIOID51119    -            372   2.9e-32  110.0   0.0   1   1   8.7e-36   5.9e-32  109.0   0.0     2    90     1    89     1    89 0.98 DDE_Tnp_1-associated
DDE_Tnp_1            PF01609.16   211 seq413_BIOID51119    -            372     4e-28   98.3   0.3   1   1   9.1e-32   6.2e-28   97.7   0.2     3   211    96   337    94   337 0.93 Transposase DDE domain
BPL_LplA_LipB        PF03099.14   125 seq415_BIOID51119    -            321   5.1e-21   74.8   0.0   1   1   1.7e-24   7.6e-21   74.2   0.0     4   125    86   208    83   208 0.89 Biotin/lipoate A/B protein ligase family
HTH_11               PF08279.7     55 seq415_BIOID51119    -            321   8.4e-13   47.6   0.0   1   1   4.4e-16     2e-12   46.4   0.0     4    54     9    58     8    59 0.92 HTH domain
BPL_C                PF02237.12    48 seq415_BIOID51119    -            321   1.6e-11   43.5   0.2   1   1   8.9e-15   4.1e-11   42.2   0.1     1    48   271   317   271   317 0.97 Biotin protein ligase C terminal domain
Sod_Fe_C             PF02777.13   106 seq416_BIOID51119    -            208   2.3e-40  136.5   0.5   1   1   5.2e-44   3.6e-40  135.9   0.1     4   106    98   204    95   204 0.92 Iron/manganese superoxide dismutases, C-terminal domain
Sod_Fe_N             PF00081.17    82 seq416_BIOID51119    -            208   9.6e-34  115.4   2.3   1   1   2.3e-37   1.5e-33  114.7   1.6     1    81     4    91     4    92 0.97 Iron/manganese superoxide dismutases, alpha-hairpin domain
Aminotran_4          PF01063.14   231 seq421_BIOID51119    -            309   1.1e-46  159.0   0.0   1   1   9.6e-51   1.3e-46  158.8   0.0     3   231    54   289    52   289 0.96 Aminotransferase class IV
phage_tail_N         PF08400.5    134 seq424_BIOID51119    -            175   5.6e-51  171.6   0.2   1   1     1e-54   6.9e-51  171.3   0.2     1   129     1   129     1   133 0.99 Prophage tail fibre N-terminal
CarboxypepD_reg      PF13620.1     82 seq424_BIOID51119    -            175   2.5e-09   36.9   0.6   1   1   6.3e-13   4.3e-09   36.1   0.4     2    74     5    82     4    90 0.85 Carboxypeptidase regulatory-like domain
GerE                 PF00196.14    58 seq425_BIOID51119    -            171     3e-10   39.1   0.1   1   1     4e-14   5.5e-10   38.3   0.1     3    54   107   158   105   161 0.96 Bacterial regulatory proteins, luxR family
Nol1_Nop2_Fmu        PF01189.12   283 seq426_BIOID51119    -            454  1.5e-104  349.2   0.0   1   1  9.8e-108  1.9e-104  348.8   0.0     1   282   189   451   189   452 0.99 NOL1/NOP2/sun family
NusB                 PF01029.13   134 seq426_BIOID51119    -            454   6.9e-26   90.6   0.0   1   1   5.7e-29   1.1e-25   90.0   0.0     1   134    30   152    30   152 0.97 NusB family
Methyltransf_26      PF13659.1    117 seq426_BIOID51119    -            454     4e-11   42.8   0.0   1   1   4.2e-14   8.1e-11   41.8   0.0     2   116   273   400   272   401 0.90 Methyltransferase domain
Methyltransf_18      PF12847.2    112 seq426_BIOID51119    -            454   2.3e-10   40.8   0.0   1   1   2.4e-13   4.7e-10   39.9   0.0     2   112   272   400   271   400 0.84 Methyltransferase domain
Methyltransf_31      PF13847.1    152 seq426_BIOID51119    -            454   2.1e-09   37.0   0.0   1   1     2e-12   3.9e-09   36.1   0.0     2   113   270   405   269   441 0.82 Methyltransferase domain
MTS                  PF05175.9    170 seq426_BIOID51119    -            454   1.2e-06   27.8   0.0   1   1   1.2e-09   2.4e-06   26.9   0.0    24   151   264   410   254   422 0.86 Methyltransferase small domain
FtsJ                 PF01728.14   181 seq426_BIOID51119    -            454   9.3e-05   22.3   0.0   1   1     1e-07    0.0002   21.3   0.0    19    70   267   313   258   425 0.60 FtsJ-like methyltransferase
DUF3442              PF11924.3    280 seq427_BIOID51119    -            464   5.8e-90  301.5   9.2   1   1   5.3e-94   7.3e-90  301.2   6.4     1   280    57   341    57   341 0.98 Protein of unknown function (DUF3442)
2-Hacid_dh_C         PF02826.14   178 seq428_BIOID51119    -            328   1.4e-62  209.8   0.0   1   1   4.9e-66   2.3e-62  209.2   0.0     1   178   112   291   112   291 0.97 D-isomer specific 2-hydroxyacid dehydrogenase, NAD binding domain
2-Hacid_dh           PF00389.25   133 seq428_BIOID51119    -            328   1.7e-31  108.3   0.1   1   1   4.2e-35   1.9e-31  108.1   0.1     1   133     9   323     9   323 0.97 D-isomer specific 2-hydroxyacid dehydrogenase, catalytic domain
NAD_binding_2        PF03446.10   162 seq428_BIOID51119    -            328   3.1e-05   23.8   0.1   1   1     3e-08   0.00014   21.7   0.0     2   116   150   263   149   271 0.85 NAD binding domain of 6-phosphogluconate dehydrogenase
HTH_Tnp_1            PF01527.15    76 seq432_BIOID51119    -             99   7.6e-09   35.2   2.9   1   1   7.1e-13   9.7e-09   34.9   2.0     3    76    11    79     9    79 0.90 Transposase
Glyco_tranf_2_3      PF13641.1    230 seq433_BIOID51119    -            441   5.5e-41  140.7   0.0   1   1   2.4e-44   5.5e-41  140.7   0.0     1   230    75   299    75   299 0.96 Glycosyltransferase like family 2
Glycos_transf_2      PF00535.21   169 seq433_BIOID51119    -            441   2.5e-36  124.7   0.0   1   1   1.7e-39   3.9e-36  124.1   0.0     1   168    78   245    78   246 0.95 Glycosyl transferase family 2
Glyco_trans_2_3      PF13632.1    192 seq433_BIOID51119    -            441   3.8e-26   91.8  13.0   1   1   1.7e-29   3.8e-26   91.8   9.0     1   177   158   359   158   423 0.72 Glycosyl transferase family group 2
Glyco_transf_21      PF13506.1    174 seq433_BIOID51119    -            441   7.5e-15   54.5   0.1   1   1   5.1e-18   1.2e-14   53.9   0.1    17   174   141   298   104   298 0.89 Glycosyl transferase family 21
Chitin_synth_2       PF03142.10   527 seq433_BIOID51119    -            441   2.3e-08   32.7   5.8   1   1   5.1e-10   1.2e-06   27.1   0.0   177   305   131   257    85   261 0.85 Chitin synthase
Glyco_tranf_2_2      PF10111.4    281 seq433_BIOID51119    -            441   5.1e-08   32.2   0.1   1   1   3.8e-11   8.8e-08   31.4   0.0     1   111    78   178    78   185 0.94 Glycosyltransferase like family 2
Glyco_transf_11      PF01531.11   298 seq434_BIOID51119    -            283     8e-33  113.5   9.3   1   1   8.7e-37   1.2e-32  113.0   6.4    34   295     2   281     1   283 0.75 Glycosyl transferase family 11
RNA_pol_Rpb6         PF01192.17    57 seq437_BIOID51119    -             91     1e-17   63.4   0.1   1   1   9.7e-22   1.3e-17   63.1   0.1     1    56     7    62     7    63 0.95 RNA polymerase Rpb6
FecCD                PF01032.13   311 seq439_BIOID51119    -            660    7e-145  481.5  85.6   1   2   4.8e-73   6.6e-69  231.9  28.0     8   310    14   324     7   325 0.93 FecCD transport family
FecCD                PF01032.13   311 seq439_BIOID51119    -            660    7e-145  481.5  85.6   2   2   3.1e-80   4.2e-76  255.6  25.8     2   311   358   657   344   657 0.93 FecCD transport family
Tail_tube            PF10618.4    119 seq440_BIOID51119    -            121   1.3e-38  131.2   0.3   1   1   1.1e-42   1.5e-38  131.1   0.2     2   119     3   120     1   120 0.96 Phage tail tube protein
Homoserine_dh        PF00742.14   179 seq441_BIOID51119    -            810   6.9e-51  172.3   0.0   1   1   2.3e-54   1.1e-50  171.7   0.0     1   178   608   803   608   804 0.99 Homoserine dehydrogenase
AA_kinase            PF00696.23   241 seq441_BIOID51119    -            810   1.8e-42  145.4   0.0   1   1   8.3e-46   3.8e-42  144.3   0.0     2   238    12   284    11   287 0.89 Amino acid kinase family
NAD_binding_3        PF03447.11   117 seq441_BIOID51119    -            810   3.5e-24   85.3   0.0   1   1   1.8e-27   8.4e-24   84.1   0.0     1   116   465   599   465   600 0.98 Homoserine dehydrogenase, NAD binding domain
HTH_Tnp_1            PF01527.15    76 seq442_BIOID51119    -            108     4e-12   45.7   1.7   1   1   1.1e-15   1.5e-11   44.0   1.2     1    74     1    87     1    88 0.83 Transposase
Resolvase            PF00239.16   141 seq443_BIOID51119    -            186   8.2e-51  171.4   0.0   1   1   1.5e-54     1e-50  171.1   0.0     2   140     3   135     2   136 0.98 Resolvase, N terminal domain
HTH_7                PF02796.10    45 seq443_BIOID51119    -            186   8.5e-14   51.0   0.1   1   1   2.3e-17   1.6e-13   50.1   0.1     1    44   138   181   138   182 0.97 Helix-turn-helix domain of resolvase
rve                  PF00665.21   120 seq444_BIOID51119    -            288   8.9e-30  103.1   0.0   1   1   6.7e-33   1.8e-29  102.1   0.0     3   119   126   240   124   241 0.96 Integrase core domain
rve_2                PF13333.1     52 seq444_BIOID51119    -            288   3.8e-20   71.5   1.6   1   1     4e-22   1.1e-18   66.9   0.1     1    52   231   287   231   287 0.98 Integrase core domain
rve_3                PF13683.1     67 seq444_BIOID51119    -            288   1.9e-15   55.9   0.0   1   1   1.4e-18   3.8e-15   55.0   0.0     4    67   215   279   212   279 0.96 Integrase core domain
HTH_21               PF13276.1     60 seq444_BIOID51119    -            288     2e-10   40.4   0.1   1   1   3.2e-13   8.8e-10   38.3   0.0     4    59    47   101    44   102 0.90 HTH-like domain
DDE_Tnp_IS240        PF13610.1    140 seq444_BIOID51119    -            288   3.6e-10   39.8   0.0   1   1   2.3e-13   6.3e-10   39.0   0.0     2   129   130   260   129   272 0.88 DDE domain
Poly_export          PF02563.11    83 seq446_BIOID51119    -            558   1.1e-17   63.3   0.4   1   1   6.8e-21   4.6e-17   61.4   0.0     6    81    85   161    80   163 0.90 Polysaccharide biosynthesis/export protein
Resolvase            PF00239.16   141 seq449_BIOID51119    -            116   1.1e-34  119.2   0.0   1   1   9.4e-39   1.3e-34  118.9   0.0     2   111     3   106     2   109 0.96 Resolvase, N terminal domain
Phage_fiber_2        PF03406.8     44 seq450_BIOID51119    -            400   9.9e-40  133.8  18.9   1   2   3.2e-23   2.2e-19   68.6   3.0     1    44    20    63    20    63 0.97 Phage tail fibre repeat
Phage_fiber_2        PF03406.8     44 seq450_BIOID51119    -            400   9.9e-40  133.8  18.9   2   2   5.8e-24     4e-20   71.0   4.6     1    43   204   246   204   247 0.98 Phage tail fibre repeat
Collagen             PF01391.13    60 seq450_BIOID51119    -            400   5.1e-09   35.4  51.5   1   1     5e-12   3.5e-08   32.7  27.3     1    56   256   311   251   315 0.55 Collagen triple helix repeat (20 copies)
HD_4                 PF13328.1    153 seq451_BIOID51119    -            702   6.5e-54  181.6   1.2   1   1   2.4e-57   6.5e-54  181.6   0.8     2   152    27   175    26   176 0.97 HD domain
RelA_SpoT            PF04607.12   116 seq451_BIOID51119    -            702   1.1e-36  125.2   0.5   1   1   1.1e-39   3.1e-36  123.7   0.0     1   115   235   345   235   346 0.98 Region found in RelA / SpoT proteins
TGS                  PF02824.16    60 seq451_BIOID51119    -            702   6.9e-22   76.9   0.0   1   1   6.1e-25   1.7e-21   75.7   0.0     1    60   388   447   388   447 0.99 TGS domain
ACT_4                PF13291.1     80 seq451_BIOID51119    -            702   2.2e-18   66.2   2.5   1   1   2.1e-21   5.7e-18   64.9   1.0     2    80   622   699   621   699 0.97 ACT domain
HD                   PF01966.17   122 seq451_BIOID51119    -            702   1.3e-13   50.8   1.9   1   1   1.7e-16   4.7e-13   49.0   0.3     1   122    45   144    45   144 0.81 HD domain
KdgT                 PF03812.8    314 seq452_BIOID51119    -            329  9.4e-181  599.7  30.6   1   1  7.8e-185  1.1e-180  599.6  21.2     1   314     3   316     3   316 1.00 2-keto-3-deoxygluconate permease
Pmp3                 PF01679.12    51 seq454_BIOID51119    -             62   7.6e-08   31.8   7.0   1   1   6.1e-12   8.3e-08   31.7   4.8     4    49     1    47     1    49 0.95 Proteolipid membrane potential modulator
rve                  PF00665.21   120 seq456_BIOID51119    -            299   1.1e-24   86.6   0.0   1   1     7e-28   2.4e-24   85.6   0.0     2   119   129   243   128   244 0.97 Integrase core domain
HTH_21               PF13276.1     60 seq456_BIOID51119    -            299   6.3e-18   64.4   2.2   1   1   4.1e-21   1.4e-17   63.3   1.6     2    60    50   107    46   107 0.91 HTH-like domain
rve_3                PF13683.1     67 seq456_BIOID51119    -            299     2e-11   43.1   0.0   1   1   1.4e-14   4.9e-11   41.8   0.0     7    67   221   281   216   281 0.94 Integrase core domain
rve_2                PF13333.1     52 seq456_BIOID51119    -            299   5.9e-06   26.1   0.0   1   1   3.4e-09   1.2e-05   25.1   0.0     1    46   234   283   234   288 0.85 Integrase core domain
FluMu_gp41           PF10109.4     82 seq457_BIOID51119    -            164   3.9e-11   42.6   0.1   1   1   4.5e-15   6.1e-11   41.9   0.0     2    81    48   143    47   144 0.87 Mu-like prophage FluMu protein gp41
DUF4014              PF13198.1     72 seq459_BIOID51119    -             72   8.8e-39  131.6   3.5   1   1     7e-43   9.5e-39  131.5   2.4     1    71     1    71     1    72 0.98 Protein of unknown function (DUF4014)
HTH_7                PF02796.10    45 seq461_BIOID51119    -             79   1.4e-14   53.5   0.1   1   1   3.5e-18   2.4e-14   52.7   0.1     1    44    31    74    31    75 0.98 Helix-turn-helix domain of resolvase
Resolvase            PF00239.16   141 seq461_BIOID51119    -             79   2.5e-06   27.2   1.0   1   1   5.5e-10   3.8e-06   26.7   0.7   113   140     1    28     1    29 0.96 Resolvase, N terminal domain
Tautomerase          PF01361.16    60 seq462_BIOID51119    -             75   3.6e-14   51.9   0.0   1   1   3.7e-18   5.1e-14   51.5   0.0     1    51     2    53     2    55 0.98 Tautomerase enzyme
ILVD_EDD             PF00920.16   521 seq464_BIOID51119    -            616  5.1e-195  648.6   1.9   1   1  4.3e-199  5.9e-195  648.5   1.3     1   521    34   607    34   607 0.95 Dehydratase family
HNH                  PF01844.18    47 seq465_BIOID51119    -            121   5.2e-11   42.1   8.7   1   1   5.8e-15     8e-11   41.5   6.0     1    46    19    69    19    70 0.86 HNH endonuclease
Polysacc_synt        PF01943.12   273 seq468_BIOID51119    -            492   3.3e-60  203.5  17.0   1   1   4.9e-64   3.3e-60  203.5  11.8     5   273    11   276     8   276 0.96 Polysaccharide biosynthesis protein
Polysacc_synt_3      PF13440.1    251 seq468_BIOID51119    -            492   2.2e-16   59.9  15.2   1   1   3.3e-20   2.2e-16   59.9  10.5     3   250    24   274    22   275 0.88 Polysaccharide biosynthesis protein
Glycos_transf_2      PF00535.21   169 seq469_BIOID51119    -            288   4.3e-36  124.0   0.1   1   1   1.4e-39   6.4e-36  123.4   0.1     1   129    10   136    10   171 0.85 Glycosyl transferase family 2
Glyco_tranf_2_3      PF13641.1    230 seq469_BIOID51119    -            288   1.8e-14   53.9   0.0   1   1   1.8e-17     8e-14   51.8   0.0     3   126     9   125     6   204 0.88 Glycosyltransferase like family 2
Glyco_tranf_2_2      PF10111.4    281 seq469_BIOID51119    -            288   1.3e-11   44.0   4.5   1   1   9.5e-15   4.3e-11   42.2   3.1     1   222    10   207    10   261 0.79 Glycosyltransferase like family 2
OmpW                 PF03922.9    192 seq470_BIOID51119    -             35   6.4e-10   38.8   0.0   1   1   4.9e-14   6.7e-10   38.8   0.0   157   192     1    35     1    35 0.97 OmpW family
DUF303               PF03629.13   255 seq473_BIOID51119    -            679   6.9e-33  113.8   0.0   1   1   7.1e-37   9.7e-33  113.3   0.0     1   225   114   381   114   428 0.76 Domain of unknown function (DUF303)
SpoU_methylase       PF00588.14   142 seq474_BIOID51119    -            370   7.3e-29  100.3   0.0   1   1   1.6e-32   1.1e-28   99.7   0.0     3   141   224   361   222   362 0.95 SpoU rRNA Methylase family
SpoU_sub_bind        PF08032.7     76 seq474_BIOID51119    -            370   3.1e-12   46.3   0.0   1   1     1e-15     7e-12   45.2   0.0     2    73   135   206   134   209 0.96 RNA 2'-O ribose methyltransferase substrate binding
gpW                  PF02831.10    68 seq475_BIOID51119    -             68   2.2e-33  113.4   2.3   1   1   1.8e-37   2.4e-33  113.3   1.6     1    68     1    68     1    68 0.99 gpW
DinI                 PF06183.8     65 seq478_BIOID51119    -            101   1.8e-25   88.6   0.2   1   1   2.2e-29     3e-25   87.8   0.1     1    65    37   101    37   101 0.97 DinI-like family
Y2_Tnp               PF04986.8    183 seq479_BIOID51119    -            410     6e-47  159.6   2.0   1   1   1.3e-50     9e-47  159.0   1.4     1   181   157   337   157   339 0.96 Putative transposase
Zn_Tnp_IS91          PF14319.1    111 seq479_BIOID51119    -            410     3e-28   97.4   3.2   1   1     7e-32   4.8e-28   96.7   2.2     2   109    22   133    21   136 0.92 Transposase zinc-binding domain
Phage_portal_2       PF05136.8    355 seq485_BIOID51119    -            530  7.1e-108  360.1   0.1   1   1  6.3e-112  8.6e-108  359.9   0.1     1   355    26   398    26   398 0.98 Phage portal protein, lambda family
DUF303               PF03629.13   255 seq486_BIOID51119    -            187   9.7e-13   47.8   0.0   1   1   8.6e-17   1.2e-12   47.5   0.0     5   142     3   153     1   163 0.74 Domain of unknown function (DUF303)
TrkA_N               PF02254.13   116 seq487_BIOID51119    -            458   4.2e-58  194.2   3.5   1   2   5.4e-33   5.3e-30  103.6   0.0     1   108     3   111     3   125 0.92 TrkA-N domain
TrkA_N               PF02254.13   116 seq487_BIOID51119    -            458   4.2e-58  194.2   3.5   2   2   5.9e-29   5.7e-26   90.6   0.7     1   116   235   350   235   350 0.95 TrkA-N domain
TrkA_C               PF02080.16    71 seq487_BIOID51119    -            458   1.9e-21   75.3   0.7   1   2   4.7e-13   4.5e-10   38.8   0.0     3    70   157   225   155   226 0.91 TrkA-C domain
TrkA_C               PF02080.16    71 seq487_BIOID51119    -            458   1.9e-21   75.3   0.7   2   2     2e-11   1.9e-08   33.6   0.2     8    70   390   451   388   452 0.89 TrkA-C domain
F420_oxidored        PF03807.12    96 seq487_BIOID51119    -            458   1.9e-12   47.2   2.2   1   2   1.5e-07   0.00015   22.0   0.0     1    52     2    49     2    88 0.87 NADP oxidoreductase coenzyme F420-dependent
F420_oxidored        PF03807.12    96 seq487_BIOID51119    -            458   1.9e-12   47.2   2.2   2   2   1.5e-07   0.00015   22.0   0.3     2    48   235   279   234   355 0.80 NADP oxidoreductase coenzyme F420-dependent
NAD_binding_7        PF13241.1    103 seq487_BIOID51119    -            458   1.2e-11   44.6   3.0   1   1   7.5e-08   7.3e-05   22.8   0.0     8    82   233   319   228   323 0.75 Putative NAD(P)-binding
Shikimate_DH         PF01488.15   135 seq487_BIOID51119    -            458   1.4e-11   44.4   0.6   1   1   5.3e-09   5.2e-06   26.4   0.2    12   102   232   332   222   367 0.77 Shikimate / quinate 5-dehydrogenase
HATPase_c            PF02518.21   111 seq489_BIOID51119    -            572   2.1e-07   30.5   0.0   1   1   7.5e-11     1e-06   28.3   0.0    13    98   428   550   421   568 0.71 Histidine kinase-, DNA gyrase B-, and HSP90-like ATPase
KdpC                 PF02669.10   188 seq490_BIOID51119    -            190   1.5e-99  331.1   0.2   1   1  1.2e-103   1.7e-99  331.0   0.1     1   188     1   188     1   188 0.99 K+-transporting ATPase, c chain
PgaD                 PF13994.1    138 seq491_BIOID51119    -            137   6.1e-31  106.6   5.3   1   1   7.7e-35   1.1e-30  105.8   3.7     1   137     4   126     4   127 0.94 PgaD-like protein
MOSC                 PF03473.12   133 seq493_BIOID51119    -            224   3.1e-27   94.5   0.0   1   1   6.2e-31   4.2e-27   94.1   0.0     2   132    38   161    37   162 0.97 MOSC domain
3-alpha              PF03475.9     47 seq493_BIOID51119    -            224   1.7e-16   59.5   0.1   1   1   4.6e-20   3.1e-16   58.6   0.0     1    47   168   214   168   214 0.97 3-alpha domain
PTS_EIIA_2           PF00359.17   142 seq495_BIOID51119    -            147   4.2e-34  117.1   0.0   1   1   3.5e-38   4.8e-34  117.0   0.0     2   141     5   146     4   147 0.95 Phosphoenolpyruvate-dependent sugar phosphotransferase system, EIIA 2
DUF4376              PF14301.1    111 seq496_BIOID51119    -            223   2.6e-33  114.3   4.1   1   1   5.3e-37   3.6e-33  113.8   2.8     2   111   101   216   100   216 0.92 Domain of unknown function (DUF4376)
Caudo_TAP            PF02413.12   130 seq496_BIOID51119    -            223   1.7e-06   28.0   0.1   1   1   7.4e-10     5e-06   26.5   0.0     1    95    32   138    32   150 0.79 Caudovirales tail fibre assembly protein
HOK_GEF              PF01848.11    43 seq497_BIOID51119    -             70   3.2e-19   67.8   4.6   1   1   2.8e-23   3.8e-19   67.6   3.2     1    43    24    66    24    66 0.99 Hok/gef family
Acetyltransf_2       PF00797.12   240 seq499_BIOID51119    -            281   4.1e-84  281.8   0.3   1   1   3.5e-88   4.8e-84  281.5   0.2     1   237    21   256    21   259 0.97 N-acetyltransferase
Glyco_trans_1_4      PF13692.1    135 seq500_BIOID51119    -            299   8.7e-10   38.7   0.0   1   1   1.2e-13   1.6e-09   37.9   0.0     2   130   136   264   135   267 0.81 Glycosyl transferases group 1
PPDK_N               PF01326.14   329 seq502_BIOID51119    -            792   5.6e-99  331.1   1.6   1   1  2.3e-101     1e-97  327.0   1.6     3   313    20   348    18   361 0.96 Pyruvate phosphate dikinase, PEP/pyruvate binding domain
PEP-utilizers_C      PF02896.13   294 seq502_BIOID51119    -            792   2.8e-59  200.3   0.0   1   1     1e-62   4.6e-59  199.5   0.0    16   291   480   789   468   792 0.90 PEP-utilising enzyme, TIM barrel domain
PEP-utilizers        PF00391.18    81 seq502_BIOID51119    -            792   2.9e-27   93.9   0.4   1   1   1.6e-30   7.4e-27   92.6   0.3     4    81   382   457   379   460 0.90 PEP-utilising enzyme, mobile domain
DUF4224              PF13986.1     47 seq505_BIOID51119    -             83   5.2e-16   57.7   0.0   1   1   6.2e-20   8.5e-16   57.1   0.0     2    46     5    49     4    50 0.97 Domain of unknown function (DUF4224)
KdpD                 PF02702.12   211 seq507_BIOID51119    -            327  3.2e-100  333.4   0.0   1   1  2.8e-104  3.8e-100  333.2   0.0     2   211    21   230    20   230 0.99 Osmosensitive K+ channel His kinase sensor domain
RNA_pol_Rpb1_1       PF04997.7    338 seq509_BIOID51119    -           1407  1.8e-100  336.3   0.1   1   1  1.8e-103  4.8e-100  335.0   0.1     2   338    15   342    14   342 0.95 RNA polymerase Rpb1, domain 1
RNA_pol_Rpb1_5       PF04998.12   277 seq509_BIOID51119    -           1407   1.1e-80  270.7   0.0   1   1     8e-84   2.2e-80  269.7   0.0     1   276   766  1321   766  1322 1.00 RNA polymerase Rpb1, domain 5
RNA_pol_Rpb1_2       PF00623.15   166 seq509_BIOID51119    -           1407   6.1e-51  172.5   0.0   1   1   5.3e-53   1.5e-49  168.0   0.0     1   166   344   486   344   486 0.95 RNA polymerase Rpb1, domain 2
RNA_pol_Rpb1_3       PF04983.13   157 seq509_BIOID51119    -           1407   1.4e-27   96.2   0.0   1   1   1.2e-30   3.3e-27   95.0   0.0     1   157   489   644   489   644 0.93 RNA polymerase Rpb1, domain 3
RNA_pol_Rpb1_4       PF05000.12   108 seq509_BIOID51119    -           1407   2.5e-18   65.7   0.3   1   1   9.1e-22   2.5e-18   65.7   0.2     2   107   674   763   673   764 0.82 RNA polymerase Rpb1, domain 4
DUF1233              PF06806.7     72 seq511_BIOID51119    -             83   2.3e-32  110.2   0.1   1   1     2e-36   2.7e-32  110.0   0.1     1    70     4    74     4    77 0.97 Putative excisionase (DUF1233)
CTP_transf_3         PF02348.14   217 seq514_BIOID51119    -            246   3.4e-64  216.3   0.0   1   1   6.2e-68   4.3e-64  216.0   0.0     1   217     5   213     5   215 0.98 Cytidylyltransferase
NTP_transf_3         PF12804.2    179 seq514_BIOID51119    -            246   1.2e-11   45.0   0.3   1   1   3.4e-15   2.4e-11   44.0   0.2    14   124    14   129    10   229 0.77 MobA-like NTP transferase domain
Phage_integrase      PF00589.17   173 seq517_BIOID51119    -            339   5.9e-11   42.2   0.1   1   1   9.3e-15   1.3e-10   41.1   0.0     2   171   167   326   166   328 0.84 Phage integrase family
HTH_3                PF01381.17    55 seq518_BIOID51119    -             96   8.2e-06   25.4   0.0   1   1   8.4e-10   1.2e-05   24.9   0.0     1    43    38    80    38    82 0.95 Helix-turn-helix
DUF1378              PF07125.6     59 seq519_BIOID51119    -             60   1.6e-37  127.0   0.0   1   1   1.3e-41   1.8e-37  126.9   0.0     1    58     1    58     1    59 0.99 Protein of unknown function (DUF1378)
DUF3596              PF12167.3     88 seq520_BIOID51119    -            431   9.8e-30  101.8   0.0   1   1   2.7e-33   1.9e-29  100.9   0.0     1    87     9    94     9    95 0.98 Domain of unknown function (DUF3596)
Phage_integrase      PF00589.17   173 seq520_BIOID51119    -            431   7.6e-20   71.1   0.1   1   1   2.5e-23   1.7e-19   70.0   0.0     3   167   205   398   204   403 0.88 Phage integrase family
OKR_DC_1             PF01276.15   417 seq521_BIOID51119    -            731  9.2e-202  669.9   0.0   1   1  2.5e-205  1.1e-201  669.7   0.0     1   417   121   563   121   563 1.00 Orn/Lys/Arg decarboxylase, major domain
OKR_DC_1_C           PF03711.10   137 seq521_BIOID51119    -            731   6.4e-52  175.1   0.0   1   1   5.3e-55   2.4e-51  173.2   0.0     1   135   588   719   588   721 0.98 Orn/Lys/Arg decarboxylase, C-terminal domain
OKR_DC_1_N           PF03709.10   115 seq521_BIOID51119    -            731     4e-14   52.5   0.0   1   1   1.9e-17   8.5e-14   51.4   0.0     1   114    24   114    24   115 0.89 Orn/Lys/Arg decarboxylase, N-terminal domain
DUF826               PF05696.6     78 seq524_BIOID51119    -             81   7.2e-33  112.4   1.2   1   1   5.9e-37   8.1e-33  112.2   0.8     1    78     1    75     1    78 0.96 Protein of unknown function (DUF826)
RVT_1                PF00078.22   214 seq527_BIOID51119    -            646   4.8e-30  104.3   0.0   1   1   6.9e-34   9.4e-30  103.4   0.0     1   214   108   322   108   322 0.91 Reverse transcriptase (RNA-dependent DNA polymerase)
EIIC-GAT             PF03611.9    415 seq531_BIOID51119    -            373  7.5e-128  426.7  40.8   1   1  6.3e-132  8.6e-128  426.5  28.3    39   415     1   361     1   361 0.99 PTS system sugar-specific permease component
SpoU_methylase       PF00588.14   142 seq532_BIOID51119    -            229   4.7e-37  126.9   0.1   1   1   9.5e-41   6.5e-37  126.4   0.1     2   142    20   159    19   159 0.96 SpoU rRNA Methylase family
SpoU_methylas_C      PF12105.3     57 seq532_BIOID51119    -            229   1.1e-25   88.8   1.7   1   1   2.2e-29   1.5e-25   88.3   0.4     1    57   163   221   163   221 0.99 SpoU, rRNA methylase, C-terminal
Lysis_S              PF04971.7     68 seq533_BIOID51119    -             96   2.4e-45  151.9   1.2   1   1   2.3e-49   3.1e-45  151.6   0.8     2    68    30    96    29    96 0.99 Lysis protein S
PS_pyruv_trans       PF04230.8    286 seq535_BIOID51119    -            426   4.2e-39  134.8   0.0   1   1   4.9e-43   6.7e-39  134.1   0.0     1   286    13   356    13   356 0.94 Polysaccharide pyruvyl transferase
PALP                 PF00291.20   307 seq536_BIOID51119    -            514   9.6e-70  235.0   2.1   1   1   1.9e-73   1.3e-69  234.6   1.5     5   307    29   316    25   316 0.91 Pyridoxal-phosphate dependent enzyme
Thr_dehydrat_C       PF00585.13    91 seq536_BIOID51119    -            514   3.8e-64  212.2   0.0   1   2   3.6e-35   2.4e-31  107.0   0.0     1    91   329   419   329   419 0.98 C-terminal regulatory domain of Threonine dehydratase
Thr_dehydrat_C       PF00585.13    91 seq536_BIOID51119    -            514   3.8e-64  212.2   0.0   2   2   6.7e-34   4.6e-30  102.9   0.0     2    91   425   512   424   512 0.96 C-terminal regulatory domain of Threonine dehydratase
PIN                  PF01850.16   121 seq537_BIOID51119    -             71   6.5e-09   36.0   0.0   1   1   4.8e-13   6.5e-09   36.0   0.0    66   112    10    55     2    64 0.90 PIN domain
CSD                  PF00313.17    66 seq539_BIOID51119    -             70   3.6e-33  113.0   0.2   1   1   5.8e-37   3.9e-33  112.9   0.1     1    65     5    69     5    70 0.98 'Cold-shock' DNA-binding domain
OB_RNB               PF08206.6     58 seq539_BIOID51119    -             70   9.9e-06   24.8   0.4   1   1     2e-09   1.4e-05   24.4   0.3     7    29    15    37     7    39 0.86 Ribonuclease B OB domain
YadA                 PF03895.10    78 seq541_BIOID51119    -            383   1.7e-20   72.6   7.3   1   1   2.5e-24   1.7e-20   72.6   5.1     2    78   308   383   307   383 0.98 YadA-like C-terminal region
Hep_Hag              PF05658.9     28 seq541_BIOID51119    -            383   3.1e-08   33.3  36.5   1   2   1.2e-08   8.4e-05   22.5   2.1     1    25    81   105    81   108 0.94 Hep_Hag
Hep_Hag              PF05658.9     28 seq541_BIOID51119    -            383   3.1e-08   33.3  36.5   2   2   3.9e-09   2.7e-05   24.0   1.6     4    27   130   153   128   154 0.92 Hep_Hag
Capsule_synth        PF05159.9    269 seq542_BIOID51119    -            658  1.1e-176  585.7   0.0   1   2   3.6e-94     5e-90  301.5   0.0     1   269    37   299    37   299 0.99 Capsule polysaccharide biosynthesis protein
Capsule_synth        PF05159.9    269 seq542_BIOID51119    -            658  1.1e-176  585.7   0.0   2   2   2.2e-88   3.1e-84  282.5   0.0     2   269   366   623   365   623 0.96 Capsule polysaccharide biosynthesis protein
MscL                 PF01741.13   128 seq545_BIOID51119    -            136   2.3e-57  192.5   3.1   1   1   1.9e-61   2.6e-57  192.3   2.2     1   128     3   132     3   132 0.98 Large-conductance mechanosensitive channel, MscL
Peptidase_S49        PF01343.13   154 seq547_BIOID51119    -            501   5.2e-46  156.0   0.5   1   1   6.5e-50   8.9e-46  155.3   0.4     2   152   145   294   144   296 0.97 Peptidase family S49
HATPase_c            PF02518.21   111 seq549_BIOID51119    -            566   8.9e-25   86.4   0.0   1   1   4.9e-28   1.7e-24   85.5   0.0     6   110   450   553   446   554 0.97 Histidine kinase-, DNA gyrase B-, and HSP90-like ATPase
DUF4118              PF13493.1    105 seq549_BIOID51119    -            566   3.3e-15   56.0  14.3   1   1   1.6e-18   5.6e-15   55.3   9.9     5   103    79   171    74   173 0.84 Domain of unknown function (DUF4118)
HisKA                PF00512.20    68 seq549_BIOID51119    -            566   5.9e-12   45.2   1.8   1   1   4.1e-15   1.4e-11   44.0   1.2     2    68   336   402   335   402 0.88 His Kinase A (phospho-acceptor) domain
GAF_3                PF13492.1    129 seq549_BIOID51119    -            566   6.7e-10   39.0   0.0   1   1     5e-13   1.7e-09   37.7   0.0     2   129   200   316   199   316 0.85 GAF domain
MTHFR                PF02219.12   287 seq555_BIOID51119    -            296  3.9e-109  364.0   0.0   1   1  3.2e-113  4.4e-109  363.8   0.0     4   287    14   291    11   291 0.97 Methylenetetrahydrofolate reductase
S-methyl_trans       PF02574.11   305 seq559_BIOID51119    -           1232  5.9e-105  350.7   0.1   1   1    4e-108  1.1e-104  349.9   0.1     1   304    21   331    21   332 0.98 Homocysteine S-methyltransferase
Met_synt_B12         PF02965.12   136 seq559_BIOID51119    -           1232   9.2e-54  180.5   0.0   1   1     9e-57   2.4e-53  179.2   0.0     1   136  1060  1197  1060  1197 0.99 Vitamin B12 dependent methionine synthase, activation domain
Pterin_bind          PF00809.17   210 seq559_BIOID51119    -           1232   1.4e-48  164.8   0.4   1   1   1.7e-51   4.6e-48  163.2   0.3     1   210   361   573   361   573 0.98 Pterin binding enzyme
B12-binding_2        PF02607.12    79 seq559_BIOID51119    -           1232   4.3e-21   74.6   0.0   1   1   6.5e-24   1.8e-20   72.6   0.0     4    79   664   739   662   739 0.96 B12 binding domain
B12-binding          PF02310.14   121 seq559_BIOID51119    -           1232   6.5e-20   71.1   0.2   1   1   1.8e-22     5e-19   68.2   0.1     2    94   753   845   752   856 0.93 B12 binding domain
DUF1378              PF07125.6     59 seq560_BIOID51119    -             60   6.7e-39  131.5   0.1   1   1   5.4e-43   7.3e-39  131.4   0.0     1    59     1    59     1    59 0.99 Protein of unknown function (DUF1378)
DEAD                 PF00270.24   173 seq561_BIOID51119    -            704   7.8e-24   83.9   0.2   1   1   3.8e-25   8.7e-22   77.2   0.0     4   169   284   445   281   449 0.80 DEAD/DEAH box helicase
Helicase_C           PF00271.26    78 seq561_BIOID51119    -            704   5.2e-17   61.3   0.0   1   1   2.2e-18   5.1e-15   54.9   0.0     3    77   524   599   522   600 0.95 Helicase conserved C-terminal domain
ResIII               PF04851.10   184 seq561_BIOID51119    -            704   8.1e-09   35.4   0.0   1   1   8.7e-12     2e-08   34.1   0.0    29   182   304   441   278   443 0.75 Type III restriction enzyme, res subunit
tRNA_anti            PF01336.20    76 seq561_BIOID51119    -            704   2.7e-07   30.1   0.0   1   1   2.5e-10   5.8e-07   29.1   0.0     2    74    74   145    73   147 0.96 OB-fold nucleic acid binding domain
SecA_DEAD            PF07517.9    266 seq561_BIOID51119    -            704   3.9e-07   29.5   0.0   1   1   3.8e-10   8.6e-07   28.3   0.0    94   163   304   373   236   409 0.77 SecA DEAD-like domain
SNF2_N               PF00176.18   296 seq561_BIOID51119    -            704   5.4e-05   22.0   0.0   1   1   4.2e-08   9.5e-05   21.2   0.0    27   172   308   446   284   451 0.80 SNF2 family N-terminal domain
Gly_radical          PF01228.16   106 seq562_BIOID51119    -            127     1e-25   89.9   0.1   1   1   1.1e-29   1.6e-25   89.4   0.0    20   106    16   108     4   108 0.86 Glycine radical
HTH_AraC             PF00165.18    42 seq564_BIOID51119    -            245   1.3e-19   69.2   0.8   1   2   1.2e-09     8e-06   25.3   0.1     1    41   143   182   143   183 0.93 Bacterial regulatory helix-turn-helix proteins, AraC family
HTH_AraC             PF00165.18    42 seq564_BIOID51119    -            245   1.3e-19   69.2   0.8   2   2   6.1e-15   4.2e-11   42.1   0.0     2    41   194   231   192   232 0.94 Bacterial regulatory helix-turn-helix proteins, AraC family
HTH_18               PF12833.2     81 seq564_BIOID51119    -            245   1.1e-15   57.4   0.0   1   1   3.4e-19   2.3e-15   56.3   0.0     2    77   157   229   156   232 0.94 Helix-turn-helix domain
DNA_circ_N           PF07157.7     93 seq565_BIOID51119    -            201   1.4e-35  121.1   0.1   1   1   2.3e-39   3.1e-35  120.0   0.0     3    93     3    94     1    94 0.97 DNA circulation protein N-terminus
DUF826               PF05696.6     78 seq566_BIOID51119    -             81   6.8e-37  125.3   1.6   1   1   5.5e-41   7.5e-37  125.2   1.1     1    78     1    74     1    74 0.99 Protein of unknown function (DUF826)
DUF826               PF05696.6     78 seq569_BIOID51119    -             81   5.2e-36  122.5   1.6   1   1   4.2e-40   5.8e-36  122.3   1.1     1    78     1    74     1    74 0.99 Protein of unknown function (DUF826)
Bax1-I               PF01027.15   205 seq570_BIOID51119    -            219   9.5e-40  136.2  32.5   1   1     8e-44   1.1e-39  136.0  22.5     2   205    19   213    18   213 0.86 Inhibitor of apoptosis-promoting Bax1
DUF1327              PF07041.6    113 seq571_BIOID51119    -             75     8e-08   32.0   0.1   1   1   6.4e-12   8.8e-08   31.9   0.1     3    69     2    68     1    74 0.92 Protein of unknown function (DUF1327)
DEDD_Tnp_IS110       PF01548.12   144 seq573_BIOID51119    -            148   1.7e-07   30.8   0.0   1   1   1.6e-11   2.2e-07   30.5   0.0     2    96     9   100     8   101 0.93 Transposase
Voltage_CLC          PF00654.15   355 seq577_BIOID51119    -            473   1.4e-90  303.8  35.9   1   1   1.1e-92   1.5e-88  297.1  20.9     2   354    89   437    88   438 0.94 Voltage gated chloride channel
Glycos_transf_1      PF00534.15   172 seq582_BIOID51119    -            406   2.3e-38  131.2   0.0   1   1   1.2e-41   4.2e-38  130.3   0.0    12   169   219   382   209   385 0.92 Glycosyl transferases group 1
Glyco_trans_1_4      PF13692.1    135 seq582_BIOID51119    -            406   4.6e-17   62.3   0.0   1   1   2.8e-20   9.5e-17   61.2   0.0     5   131   225   366   222   369 0.89 Glycosyl transferases group 1
Y2_Tnp               PF04986.8    183 seq587_BIOID51119    -            390   5.4e-47  159.7   2.0   1   1   1.2e-50     8e-47  159.2   1.4     1   181   137   317   137   319 0.96 Putative transposase
Zn_Tnp_IS91          PF14319.1    111 seq587_BIOID51119    -            390   1.4e-26   92.0   3.5   1   1   3.5e-30   2.4e-26   91.2   2.4    14   109    17   113     5   116 0.93 Transposase zinc-binding domain
MFS_1                PF07690.11   354 seq589_BIOID51119    -            463   5.4e-16   58.1  60.6   1   1     4e-20   5.4e-16   58.1  42.0     2   354    45   422    44   422 0.77 Major Facilitator Superfamily
HTH_Tnp_1            PF01527.15    76 seq590_BIOID51119    -             98   6.4e-22   77.1   0.0   1   1     6e-26   8.2e-22   76.8   0.0     1    73    10    89    10    92 0.87 Transposase
Epimerase            PF01370.16   236 seq591_BIOID51119    -            346   2.1e-52  177.7   0.0   1   1   1.7e-55   2.6e-52  177.4   0.0     1   236     3   262     3   262 0.97 NAD dependent epimerase/dehydratase family
Epimerase_Csub       PF13950.1     62 seq591_BIOID51119    -            346   2.1e-25   88.3   1.3   1   1   2.4e-28   3.7e-25   87.5   0.9     1    57   275   331   275   332 0.98 UDP-glucose 4-epimerase C-term subunit
3Beta_HSD            PF01073.14   280 seq591_BIOID51119    -            346   4.3e-17   61.6   0.0   1   1   7.9e-20   1.2e-16   60.1   0.0     1   157     4   160     4   181 0.85 3-beta hydroxysteroid dehydrogenase/isomerase family
Polysacc_synt_2      PF02719.10   294 seq591_BIOID51119    -            346     4e-14   52.1   0.0   1   1   2.8e-16   4.2e-13   48.7   0.0     1   175     3   184     3   189 0.77 Polysaccharide biosynthesis protein
RmlD_sub_bind        PF04321.12   287 seq591_BIOID51119    -            346   6.3e-08   31.7   0.0   1   1     1e-10   1.5e-07   30.4   0.0     1   141     1   165     1   185 0.89 RmlD substrate binding domain
NAD_binding_4        PF07993.7    249 seq591_BIOID51119    -            346   1.3e-07   30.6   0.0   1   1   8.9e-10   1.4e-06   27.3   0.0     1   201     5   191     5   222 0.72 Male sterility protein
adh_short            PF00106.20   167 seq591_BIOID51119    -            346   2.5e-07   30.6   0.0   1   1   3.3e-10     5e-07   29.6   0.0     2   143     2   131     1   141 0.84 short chain dehydrogenase
KR                   PF08659.5    181 seq591_BIOID51119    -            346     4e-06   26.5   0.0   1   1   5.7e-09   8.6e-06   25.4   0.0     3   144     3   131     2   136 0.81 KR domain
Phage_lysozyme       PF00959.14   110 seq592_BIOID51119    -            177   2.6e-28   98.3   0.0   1   1   2.5e-32   3.4e-28   98.0   0.0     1   110    48   166    48   166 0.97 Phage lysozyme
DsrC                 PF04358.8    109 seq593_BIOID51119    -            128   4.4e-46  155.5   0.0   1   1   3.7e-50     5e-46  155.3   0.0     3   109    22   128    20   128 0.98 DsrC like protein
peroxidase           PF00141.18   229 seq594_BIOID51119    -            739   6.6e-87  290.6   0.0   1   2   4.1e-53   5.6e-49  166.5   0.0     3   229    89   409    87   409 0.87 Peroxidase
peroxidase           PF00141.18   229 seq594_BIOID51119    -            739   6.6e-87  290.6   0.0   2   2   1.9e-39   2.6e-35  121.8   0.0     3   229   416   713   414   713 0.88 Peroxidase
Transposase_20       PF02371.11    87 seq596_BIOID51119    -            135   1.2e-25   89.2   0.1   1   1   1.1e-29   1.6e-25   88.9   0.0     7    76     1    70     1    84 0.93 Transposase IS116/IS110/IS902 family
DDE_Tnp_IS66         PF03050.9    271 seq598_BIOID51119    -            113   7.6e-19   67.8   0.0   1   1   7.1e-23   9.6e-19   67.5   0.0   195   261     2    68     1    72 0.97 Transposase IS66 family
LysR_substrate       PF03466.15   209 seq599_BIOID51119    -            308   1.1e-41  142.1   0.1   1   1     2e-45   1.4e-41  141.8   0.1     3   208   102   305   100   306 0.98 LysR substrate binding domain
HTH_1                PF00126.22    60 seq599_BIOID51119    -            308   3.1e-16   58.7   0.1   1   1   9.5e-20   6.5e-16   57.7   0.1     1    60    18    77    18    77 0.96 Bacterial regulatory helix-turn-helix protein, lysR family
HDPD                 PF02924.9    118 seq602_BIOID51119    -            115   1.2e-17   63.7   0.5   1   1   9.4e-22   1.3e-17   63.5   0.4     2   115     4   109     3   112 0.93 Bacteriophage lambda head decoration protein D
TnpB_IS66            PF05717.8    108 seq607_BIOID51119    -            115   2.9e-42  142.3   0.0   1   1   2.4e-46   3.3e-42  142.1   0.0     2   104     7   107     6   110 0.97 IS66 Orf2 like protein
Response_reg         PF00072.19   112 seq610_BIOID51119    -            225   1.6e-29  102.0   0.0   1   1   3.4e-33   2.3e-29  101.5   0.0     1   111     4   112     4   113 0.98 Response regulator receiver domain
Trans_reg_C          PF00486.23    77 seq610_BIOID51119    -            225   2.1e-22   78.7   0.0   1   1   6.4e-26   4.4e-22   77.6   0.0     2    77   148   223   146   223 0.97 Transcriptional regulatory protein, C terminal
LTXXQ                PF07813.7    100 seq611_BIOID51119    -            167     4e-20   72.0  12.1   1   1   5.8e-24     4e-20   72.0   8.4     4   100    41   137    38   137 0.96 LTXXQ motif family protein
Metal_resist         PF13801.1    125 seq611_BIOID51119    -            167   1.5e-09   37.7   9.4   1   1   2.2e-13   1.5e-09   37.7   6.5    19   124    30   131     8   132 0.85 Heavy-metal resistance
Phage_cap_E          PF03864.10   329 seq617_BIOID51119    -            342   2.2e-61  207.4   0.1   1   1   1.8e-65   2.5e-61  207.3   0.1     1   329     4   341     4   341 0.93 Phage major capsid protein E
Capsule_synth        PF05159.9    269 seq618_BIOID51119    -            399   3.2e-79  266.0   0.1   1   1   2.8e-83   3.8e-79  265.8   0.1     1   269    82   389    82   389 0.97 Capsule polysaccharide biosynthesis protein
Peptidase_S6         PF02395.11   769 seq619_BIOID51119    -            273   5.5e-62  209.8   1.1   1   1     5e-66   6.9e-62  209.5   0.8     8   232    51   265    43   268 0.89 Immunoglobulin A1 protease
DDE_Tnp_IS66         PF03050.9    271 seq620_BIOID51119    -            512  3.4e-100  334.6   0.0   1   1  9.9e-104  3.4e-100  334.6   0.0     1   271   175   462   175   462 0.98 Transposase IS66 family
DDE_Tnp_IS66_C       PF13817.1     39 seq620_BIOID51119    -            512   4.3e-19   68.1   0.1   1   1   3.3e-22   1.1e-18   66.7   0.0     1    39   468   506   468   506 0.98 IS66 C-terminal element
HTH_Tnp_IS66         PF13005.2     59 seq620_BIOID51119    -            512   3.4e-17   61.8   0.7   1   1   1.8e-20     6e-17   61.1   0.5     3    59   115   169   113   169 0.95 putative Helix-turn-helix domain of transposase IS66
LZ_Tnp_IS66          PF13007.2     78 seq620_BIOID51119    -            512   3.7e-13   49.8   3.2   1   1   1.1e-16   3.7e-13   49.8   2.2     1    77    38   110    38   111 0.82 Transposase C of IS166 homeodomain
Methyltrans_SAM      PF10672.4    286 seq621_BIOID51119    -            396     3e-31  108.2   0.0   1   1   2.1e-34   4.2e-31  107.7   0.0    12   266   110   371   103   381 0.86 S-adenosylmethionine-dependent methyltransferase
Cons_hypoth95        PF03602.10   183 seq621_BIOID51119    -            396   2.4e-12   46.5   0.0   1   1     2e-15   3.8e-12   45.8   0.0    40   123   218   302   212   329 0.89 Conserved hypothetical protein 95
Methyltransf_31      PF13847.1    152 seq621_BIOID51119    -            396   9.7e-11   41.3   0.1   1   1     9e-14   1.8e-10   40.5   0.0    21   118   236   349   220   377 0.74 Methyltransferase domain
Methyltransf_26      PF13659.1    117 seq621_BIOID51119    -            396   1.1e-09   38.1   0.0   1   1   1.1e-12   2.2e-09   37.2   0.0     2   116   222   340   221   341 0.84 Methyltransferase domain
Methyltransf_18      PF12847.2    112 seq621_BIOID51119    -            396   1.1e-06   29.0   0.0   1   1   1.8e-09   3.6e-06   27.4   0.0    12   109   231   337   220   340 0.69 Methyltransferase domain
MTS                  PF05175.9    170 seq621_BIOID51119    -            396   6.6e-07   28.7   0.0   1   1   5.3e-10     1e-06   28.1   0.0    55   154   243   353   218   363 0.77 Methyltransferase small domain
Met_10               PF02475.11   200 seq621_BIOID51119    -            396   1.6e-05   24.4   0.0   1   1   1.2e-08   2.3e-05   23.9   0.0    70   182   187   306   120   323 0.84 Met-10+ like-protein
IlvN                 PF07991.7    165 seq623_BIOID51119    -            536   7.9e-61  204.1   0.2   1   1   1.9e-64   1.3e-60  203.3   0.1     2   165    80   249    79   249 0.98 Acetohydroxy acid isomeroreductase, catalytic domain
IlvC                 PF01450.14   145 seq623_BIOID51119    -            536   5.2e-56  188.4   0.1   1   2   3.9e-21   2.7e-17   62.9   0.0     1   128   255   382   255   390 0.91 Acetohydroxy acid isomeroreductase, catalytic domain
IlvC                 PF01450.14   145 seq623_BIOID51119    -            536   5.2e-56  188.4   0.1   2   2   9.1e-40   6.2e-36  123.3   0.0    15   145   404   530   394   530 0.93 Acetohydroxy acid isomeroreductase, catalytic domain
GTP_EFTU             PF00009.22   188 seq626_BIOID51119    -            528   9.5e-45  152.2   0.0   1   1   3.3e-48   1.5e-44  151.5   0.0     3   187    12   276    10   277 0.92 Elongation factor Tu GTP binding domain
GTP_EFTU_D2          PF03144.20    74 seq626_BIOID51119    -            528   2.7e-11   43.3   0.1   1   1   2.6e-14   1.2e-10   41.2   0.0     2    74   313   379   312   379 0.97 Elongation factor Tu domain 2
ADH_zinc_N           PF00107.21   130 seq628_BIOID51119    -            324   5.1e-17   61.5   0.1   1   1   1.9e-20   8.5e-17   60.8   0.0     1   128   158   282   158   284 0.91 Zinc-binding dehydrogenase
ADH_N                PF08240.7    109 seq628_BIOID51119    -            324   3.9e-06   26.4   0.1   1   1   6.4e-09   2.9e-05   23.6   0.0     2    61    28    85    27    92 0.89 Alcohol dehydrogenase GroES-like domain
AlaDh_PNT_C          PF01262.16   168 seq628_BIOID51119    -            324   4.9e-05   22.8   0.2   1   1   2.4e-08   0.00011   21.7   0.1    17    69   142   197   127   210 0.82 Alanine dehydrogenase/PNT, C-terminal domain
HTH_38               PF13936.1     44 seq632_BIOID51119    -            383   5.6e-23   80.1   2.1   1   1   5.6e-21   1.9e-17   62.4   0.9     4    44    58    98    55    98 0.97 Helix-turn-helix domain
rve                  PF00665.21   120 seq632_BIOID51119    -            383     1e-16   61.0   0.0   1   1   6.5e-20   2.2e-16   59.9   0.0     3   120   228   337   226   337 0.94 Integrase core domain
Fe-S_biosyn          PF01521.15    91 seq633_BIOID51119    -            114   4.3e-29   99.9   0.0   1   1   3.7e-33     5e-29   99.7   0.0     1    91     9   100     9   100 0.99 Iron-sulphur cluster biosynthesis
Cation_efflux        PF01545.16   285 seq634_BIOID51119    -            300   2.3e-65  220.4   5.4   1   1   1.9e-69   2.5e-65  220.2   3.7     2   283    14   289    13   291 0.97 Cation efflux family
6PGD                 PF00393.14   291 seq635_BIOID51119    -            468  4.1e-141  469.2   0.1   1   1  9.3e-145  6.4e-141  468.5   0.1     1   290   179   466   179   467 1.00 6-phosphogluconate dehydrogenase, C-terminal domain
NAD_binding_2        PF03446.10   162 seq635_BIOID51119    -            468   6.7e-53  178.7   0.2   1   1   2.1e-56   1.4e-52  177.7   0.0     1   161     3   174     3   175 0.97 NAD binding domain of 6-phosphogluconate dehydrogenase
Diacid_rec           PF05651.8    135 seq636_BIOID51119    -            379     1e-55  186.7   1.5   1   1   2.2e-59   1.5e-55  186.1   1.1     1   135    10   144    10   144 0.99 Putative sugar diacid recognition
HTH_30               PF13556.1     59 seq636_BIOID51119    -            379   5.2e-20   70.6   0.2   1   1   2.3e-23   1.6e-19   69.1   0.1     1    58   319   376   319   377 0.95 PucR C-terminal helix-turn-helix domain
Ldr_toxin            PF13940.1     35 seq639_BIOID51119    -             44   6.8e-23   80.0   5.5   1   1   5.6e-27   7.7e-23   79.8   3.8     1    35    10    44    10    44 1.00 Toxin Ldr, type I toxin-antitoxin system
DUF2618              PF10940.3     40 seq641_BIOID51119    -             34   3.4e-09   36.1   4.0   1   1   2.5e-13   3.5e-09   36.1   2.8     3    31     5    33     3    34 0.93 Protein of unknown function (DUF2618)
Peptidase_S6         PF02395.11   769 seq642_BIOID51119    -            238   1.1e-68  231.9  17.8   1   1   1.1e-72   1.5e-68  231.6  12.3   230   456     6   229     4   232 0.98 Immunoglobulin A1 protease
Packaging_FI         PF14000.1    125 seq648_BIOID51119    -            122     2e-40  137.7   0.2   1   1   1.7e-44   2.3e-40  137.5   0.1     1   125     3   119     3   119 0.98 DNA packaging protein FI
OKR_DC_1             PF01276.15   417 seq649_BIOID51119    -            735  6.5e-199  660.5   0.0   1   1  1.7e-202  7.9e-199  660.3   0.0     1   417   112   554   112   554 0.99 Orn/Lys/Arg decarboxylase, major domain
OKR_DC_1_C           PF03711.10   137 seq649_BIOID51119    -            735     2e-53  180.0   0.2   1   1   1.2e-56   5.6e-53  178.5   0.1     1   135   579   710   579   712 0.98 Orn/Lys/Arg decarboxylase, C-terminal domain
OKR_DC_1_N           PF03709.10   115 seq649_BIOID51119    -            735     1e-24   86.6   0.0   1   1   4.1e-28   1.9e-24   85.8   0.0     1   115     7   106     7   106 0.99 Orn/Lys/Arg decarboxylase, N-terminal domain
Molybdopterin        PF00384.17   432 seq650_BIOID51119    -           1247  1.7e-197  656.3   0.0   1   1  3.1e-201  2.1e-197  655.9   0.0     1   432   108   833   108   833 1.00 Molybdopterin oxidoreductase
Molydop_binding      PF01568.16   109 seq650_BIOID51119    -           1247   3.3e-23   81.4   0.0   1   1   3.6e-26   2.5e-22   78.6   0.0     1   105  1087  1202  1087  1206 0.95 Molydopterin dinucleotide binding domain
Phage_lysis          PF03245.8    125 seq654_BIOID51119    -            155   7.2e-50  168.0   8.4   1   1     6e-54   8.2e-50  167.8   5.8     1   124    29   153    29   154 0.99 Bacteriophage lysis protein
YccV-like            PF08755.6    100 seq655_BIOID51119    -            105   3.6e-25   87.6   0.0   1   1   2.9e-29     4e-25   87.5   0.0     2    99     4   101     3   102 0.96 Hemimethylated DNA-binding protein YccV like
Phage_attach         PF05354.6    117 seq656_BIOID51119    -            117   1.2e-59  198.8   0.1   1   1     2e-63   1.3e-59  198.6   0.1     1   117     1   117     1   117 1.00 Phage Head-Tail Attachment
Gifsy-2              PF13856.1     95 seq656_BIOID51119    -            117   6.5e-30  103.0   0.0   1   1   1.1e-33   7.4e-30  102.8   0.0     1    95     4   105     4   105 0.98 ATP-binding sugar transporter from pro-phage
PFK                  PF00365.15   282 seq657_BIOID51119    -            340  1.5e-129  430.8   2.2   1   1  1.3e-133  1.8e-129  430.5   1.6     1   281    23   297    23   298 0.98 Phosphofructokinase
Peptidase_S6         PF02395.11   769 seq659_BIOID51119    -            141   8.9e-19   66.9   0.2   1   1   8.3e-23   1.1e-18   66.6   0.1   455   565     8   132     4   136 0.90 Immunoglobulin A1 protease
rve                  PF00665.21   120 seq664_BIOID51119    -            272   4.8e-25   87.8   0.0   1   1   2.3e-28     8e-25   87.1   0.0     2   119   106   221   105   222 0.97 Integrase core domain
rve_3                PF13683.1     67 seq664_BIOID51119    -            272   1.4e-17   62.8   0.2   1   1   9.7e-21   3.3e-17   61.6   0.2     2    67   194   260   193   260 0.98 Integrase core domain
rve_2                PF13333.1     52 seq664_BIOID51119    -            272     1e-12   47.8   0.7   1   1   6.5e-16   2.2e-12   46.7   0.5     1    51   212   267   212   267 0.93 Integrase core domain
HTH_21               PF13276.1     60 seq664_BIOID51119    -            272   1.5e-09   37.5   5.4   1   1   1.2e-12   3.9e-09   36.2   3.8     3    59    27    82    23    83 0.89 HTH-like domain
EamA                 PF00892.15   126 seq668_BIOID51119    -            312   1.9e-47  160.2  35.8   1   2   2.4e-25   1.7e-21   76.4  11.3     1   125    31   152    31   153 0.93 EamA-like transporter family
EamA                 PF00892.15   126 seq668_BIOID51119    -            312   1.9e-47  160.2  35.8   2   2   1.5e-29     1e-25   90.1   8.0     1   125   173   300   173   301 0.98 EamA-like transporter family
Minor_tail_Z         PF06763.6    189 seq671_BIOID51119    -            177   1.7e-77  259.2  13.4   1   1   1.6e-81   2.2e-77  258.8   9.3     1   189     3   177     3   177 0.97 Prophage minor tail protein Z (GPZ)
Epimerase            PF01370.16   236 seq674_BIOID51119    -            331   5.4e-30  104.4   0.2   1   1   3.8e-33   8.7e-30  103.7   0.2     1   234     5   222     5   223 0.89 NAD dependent epimerase/dehydratase family
3Beta_HSD            PF01073.14   280 seq674_BIOID51119    -            331   3.4e-28   98.0   0.1   1   1   2.3e-31   5.3e-28   97.4   0.1     1   274     6   248     6   253 0.78 3-beta hydroxysteroid dehydrogenase/isomerase family
NAD_binding_10       PF13460.1    183 seq674_BIOID51119    -            331   2.9e-22   79.4   0.0   1   1   2.5e-25   5.8e-22   78.4   0.0     1   153     5   171     5   198 0.85 NADH(P)-binding
RmlD_sub_bind        PF04321.12   287 seq674_BIOID51119    -            331   1.7e-16   59.8   0.0   1   1   8.4e-20   1.9e-16   59.6   0.0     2   232     4   243     2   312 0.87 RmlD substrate binding domain
NAD_binding_4        PF07993.7    249 seq674_BIOID51119    -            331   1.4e-15   56.8   0.2   1   1   4.2e-17   9.6e-14   50.7   0.0    81   209    54   175    49   207 0.78 Male sterility protein
Polysacc_synt_2      PF02719.10   294 seq674_BIOID51119    -            331     7e-08   31.6   0.0   1   1   1.9e-10   4.4e-07   28.9   0.0    35   167    22   160     5   188 0.70 Polysaccharide biosynthesis protein
Na_H_antiport_2      PF13726.1     88 seq675_BIOID51119    -             99   4.2e-09   36.0  12.9   1   1     7e-13   4.8e-09   35.8   8.9     3    86     9    92     7    94 0.97 Na+-H+ antiporter family
GntP_permease        PF02447.11   441 seq675_BIOID51119    -             99   4.4e-05   22.0  14.9   1   1   6.9e-09   4.7e-05   21.9  10.3     6    94     9    95     1    98 0.85 GntP family permease
ABC2_membrane        PF01061.19   209 seq677_BIOID51119    -            258   2.4e-25   88.8  22.2   1   1   1.8e-29   2.4e-25   88.8  15.4     3   207    13   218    11   220 0.84 ABC-2 type transporter
Methyltransf_26      PF13659.1    117 seq680_BIOID51119    -            257   1.6e-16   60.2   0.0   1   1   2.5e-19   2.9e-16   59.4   0.0     3   116    59   182    57   183 0.86 Methyltransferase domain
MTS                  PF05175.9    170 seq680_BIOID51119    -            257   1.5e-13   50.4   0.0   1   1   1.9e-16   2.2e-13   49.8   0.0    33   145    58   186    42   204 0.82 Methyltransferase small domain
Methyltransf_18      PF12847.2    112 seq680_BIOID51119    -            257   8.7e-12   45.4   0.0   1   1   1.2e-14   1.3e-11   44.9   0.0     3    82    58   140    57   181 0.79 Methyltransferase domain
Methyltransf_31      PF13847.1    152 seq680_BIOID51119    -            257   3.2e-08   33.2   0.0   1   1   3.6e-11   4.1e-08   32.8   0.0     6   108    59   179    56   217 0.75 Methyltransferase domain
Cons_hypoth95        PF03602.10   183 seq680_BIOID51119    -            257   1.3e-07   31.1   0.0   1   1   1.5e-10   1.7e-07   30.6   0.0    43   131    57   143    47   169 0.83 Conserved hypothetical protein 95
PrmA                 PF06325.8    295 seq680_BIOID51119    -            257   2.6e-06   26.6   0.0   1   1   3.1e-09   3.6e-06   26.2   0.0   163   232    58   134    50   135 0.78 Ribosomal protein L11 methyltransferase (PrmA)
UPF0020              PF01170.13   180 seq680_BIOID51119    -            257     5e-06   26.0   0.0   1   1   6.1e-09   6.9e-06   25.6   0.0    61   117    81   138    53   172 0.80 Putative RNA methylase family UPF0020
Methyltransf_25      PF13649.1    101 seq680_BIOID51119    -            257   8.9e-06   25.8   0.0   1   1   1.1e-08   1.3e-05   25.3   0.0     2    74    61   137    60   175 0.80 Methyltransferase domain
Methyltransf_3       PF01596.12   205 seq680_BIOID51119    -            257     1e-05   24.6   0.0   1   1   1.2e-08   1.4e-05   24.1   0.0    26   112    38   123    25   134 0.86 O-methyltransferase
PCMT                 PF01135.14   210 seq680_BIOID51119    -            257   9.2e-05   21.9   0.0   1   1   1.1e-07   0.00013   21.4   0.0    73   136    56   120    46   134 0.84 Protein-L-isoaspartate(D-aspartate) O-methyltransferase (PCMT)
Methyltransf_10      PF05971.7    299 seq680_BIOID51119    -            257   9.8e-05   21.5   0.0   1   1   1.1e-07   0.00013   21.1   0.0   103   203    57   153    44   177 0.80 Protein of unknown function (DUF890)
PRMT5                PF05185.11   448 seq680_BIOID51119    -            257   8.8e-05   21.4   0.1   1   1     1e-07   0.00012   21.0   0.1   193   264    63   133    57   134 0.89 PRMT5 arginine-N-methyltransferase
UDPG_MGDP_dh_N       PF03721.9    185 seq684_BIOID51119    -            388   2.7e-40  137.6   0.0   1   1   9.6e-44   4.4e-40  136.9   0.0     1   182     1   170     1   175 0.93 UDP-glucose/GDP-mannose dehydrogenase family, NAD binding domain
UDPG_MGDP_dh         PF00984.14    96 seq684_BIOID51119    -            388   5.3e-27   93.7   0.0   1   1   2.8e-30   1.3e-26   92.5   0.0     2    94   191   281   190   283 0.92 UDP-glucose/GDP-mannose dehydrogenase family, central domain
UDPG_MGDP_dh_C       PF03720.10   106 seq684_BIOID51119    -            388   1.5e-10   41.0   0.4   1   1     6e-12   2.7e-08   33.7   0.0     2    82   301   375   300   384 0.89 UDP-glucose/GDP-mannose dehydrogenase family, UDP binding domain
Peptidase_S6         PF02395.11   769 seq685_BIOID51119    -            149     2e-12   46.0   4.8   1   1     2e-16   2.7e-12   45.5   3.3   672   765     1    86     1    90 0.88 Immunoglobulin A1 protease
Na_H_antiport_2      PF13726.1     88 seq686_BIOID51119    -            316   6.9e-17   61.0   6.6   1   1     1e-20   6.9e-17   61.0   4.6     2    84   117   204   116   208 0.94 Na+-H+ antiporter family
GntP_permease        PF02447.11   441 seq686_BIOID51119    -            316   3.5e-16   58.6  29.2   1   1     1e-18   7.1e-15   54.3  20.2   108   439     4   310     1   312 0.88 GntP family permease
DUF2776              PF10951.3    347 seq687_BIOID51119    -            383  1.1e-165  550.7  33.0   1   1  9.5e-170  1.3e-165  550.5  22.9     1   347    34   381    34   381 0.99 Protein of unknown function (DUF2776)
Biotin_lipoyl        PF00364.17    74 seq690_BIOID51119    -            156   5.4e-27   93.1   0.5   1   1   7.9e-31   5.4e-27   93.1   0.4     2    74    82   155    81   155 0.98 Biotin-requiring enzyme
BON                  PF04972.12    64 seq691_BIOID51119    -            201   1.7e-39  133.2  15.7   1   2   7.5e-23     1e-18   66.7   3.7     1    63    60   122    60   123 0.98 BON domain
BON                  PF04972.12    64 seq691_BIOID51119    -            201   1.7e-39  133.2  15.7   2   2   1.3e-24   1.8e-20   72.3   1.8     1    62   139   200   139   201 0.97 BON domain
Na_Pi_cotrans        PF02690.10   142 seq692_BIOID51119    -            543   1.6e-44  150.9  30.2   1   2   1.4e-39   9.5e-36  122.5   7.0     1   140    13   148    13   150 0.98 Na+/Pi-cotransporter
Na_Pi_cotrans        PF02690.10   142 seq692_BIOID51119    -            543   1.6e-44  150.9  30.2   2   2   1.6e-13   1.1e-09   38.0  10.2     1   123   139   265   139   284 0.90 Na+/Pi-cotransporter
Acyl_transf_3        PF01757.17   340 seq693_BIOID51119    -            331   4.2e-34  117.7  34.9   1   1   3.8e-38   5.2e-34  117.4  24.2     2   339     6   318     5   322 0.87 Acyltransferase family
Phage_tail_U         PF06141.6    133 seq694_BIOID51119    -            131   5.1e-64  214.1   1.0   1   1   4.1e-68   5.6e-64  213.9   0.7     1   133     1   131     1   131 0.99 Phage minor tail protein U
DUF2057              PF09829.4    189 seq695_BIOID51119    -            220   9.4e-48  162.2   0.0   1   1   7.8e-52   1.1e-47  162.0   0.0     2   189    22   213    21   213 0.98 Uncharacterized protein conserved in bacteria (DUF2057)
TonB                 PF03544.9     79 seq698_BIOID51119    -            110   3.6e-15   55.8   0.0   1   1   3.2e-19   4.4e-15   55.5   0.0     3    61    36    94    34   106 0.91 Gram-negative bacterial tonB protein
DUF3521              PF12035.3     35 seq701_BIOID51119    -             65     1e-19   69.9   1.5   1   1   9.6e-24   1.3e-19   69.5   0.4     1    34     6    39     6    40 0.99 Protein of unknown function (DUF3521)
Phage_GPO            PF05929.6    276 seq702_BIOID51119    -            277  1.3e-128  427.9   3.4   1   1    1e-132  1.4e-128  427.8   2.4     1   276     5   277     5   277 0.98 Phage capsid scaffolding protein (GPO) serine peptidase
CPSase_L_D2          PF02786.12   211 seq707_BIOID51119    -            449   1.5e-86  288.9   0.0   1   1   1.3e-89   2.2e-86  288.4   0.0     1   210   115   323   115   324 0.99 Carbamoyl-phosphate synthase L chain, ATP binding domain
CPSase_L_chain       PF00289.17   110 seq707_BIOID51119    -            449   4.7e-41  139.2   0.1   1   1   5.6e-44   9.7e-41  138.2   0.1     1   110     1   110     1   110 0.99 Carbamoyl-phosphate synthase L chain, N-terminal domain
Biotin_carb_C        PF02785.14   107 seq707_BIOID51119    -            449   5.6e-38  129.0   0.0   1   1   6.7e-41   1.2e-37  128.0   0.0     1   107   336   441   336   441 0.99 Biotin carboxylase C-terminal domain
ATP-grasp_4          PF13535.1    184 seq707_BIOID51119    -            449   7.3e-13   48.5   0.0   1   1   1.8e-15     3e-12   46.5   0.0     4   179   115   293   112   294 0.76 ATP-grasp domain
ATP-grasp_3          PF02655.9    161 seq707_BIOID51119    -            449   1.6e-07   31.2   0.0   1   1   1.6e-10   2.8e-07   30.4   0.0     2   159   114   294   113   296 0.87 ATP-grasp domain
Dala_Dala_lig_C      PF07478.8    203 seq707_BIOID51119    -            449   1.8e-07   30.6   0.0   1   1   3.1e-10   5.3e-07   29.1   0.0    25   173   145   291   123   292 0.80 D-ala D-ala ligase C-terminus
ATP-grasp            PF02222.17   172 seq707_BIOID51119    -            449   1.1e-06   28.0   0.0   1   1   1.2e-09   2.1e-06   27.0   0.0    18   160   143   292   138   294 0.81 ATP-grasp domain
Big_2                PF02368.13    79 seq709_BIOID51119    -            248   1.7e-12   46.9   8.7   1   1   1.2e-16   1.7e-12   46.9   6.0     1    74   160   235   160   240 0.93 Bacterial Ig-like domain (group 2)
SBP_bac_11           PF13531.1    231 seq710_BIOID51119    -            329   1.4e-44  152.3   0.2   1   1     5e-48   1.7e-44  152.0   0.1     4   231    28   280    25   280 0.87 Bacterial extracellular solute-binding protein
SBP_bac_1            PF01547.20   314 seq710_BIOID51119    -            329   1.5e-18   67.5   2.8   1   1   5.5e-22   1.9e-18   67.1   2.0     4   314    32   272    29   272 0.88 Bacterial extracellular solute-binding protein
SBP_bac_8            PF13416.1    281 seq710_BIOID51119    -            329   1.8e-13   50.7   1.2   1   1     9e-17   3.1e-13   49.9   0.8    85   262   108   281    34   300 0.75 Bacterial extracellular solute-binding protein
SBP_bac_6            PF13343.1    242 seq710_BIOID51119    -            329   3.7e-13   49.2   1.1   1   1     2e-16   6.8e-13   48.3   0.8    53   235   112   303    77   306 0.83 Bacterial extracellular solute-binding protein
AAA_21               PF13304.1    303 seq711_BIOID51119    -            223   6.9e-09   35.9   0.1   1   1   1.3e-12   1.8e-08   34.5   0.1     3   299    35   183    33   187 0.92 AAA domain
Xan_ur_permease      PF00860.15   389 seq713_BIOID51119    -            463  4.4e-113  377.5  39.0   1   1  4.4e-117    6e-113  377.1  27.0     2   388    34   427    33   428 0.97 Permease family
DUF1328              PF07043.8     39 seq714_BIOID51119    -             59   1.6e-12   47.0  24.5   1   1   1.4e-16   1.9e-12   46.8  17.0     1    39    12    50    12    50 0.99 Protein of unknown function (DUF1328)
HD                   PF01966.17   122 seq717_BIOID51119    -            505   1.4e-09   37.9   0.1   1   1   6.6e-13   4.5e-09   36.2   0.0     1    55    66   137    66   182 0.86 HD domain
UvrD_C               PF13361.1    319 seq718_BIOID51119    -            690   8.6e-93  311.1   0.0   1   1   3.7e-95   8.4e-92  307.9   0.0     1   318   288   630   288   631 0.97 UvrD-like helicase C-terminal domain
UvrD-helicase        PF00580.16   315 seq718_BIOID51119    -            690   1.4e-73  247.8   0.3   1   1   8.9e-76     2e-72  244.0   0.2     1   314    20   282    20   283 0.94 UvrD/REP helicase N-terminal domain
AAA_19               PF13245.1     76 seq718_BIOID51119    -            690     2e-13   49.7   0.6   1   1   2.1e-16   4.9e-13   48.5   0.4     8    75    32   104    25   105 0.82 Part of AAA domain
UvrD_C_2             PF13538.1    104 seq718_BIOID51119    -            690   2.2e-10   40.4   0.0   1   1   5.8e-13   1.3e-09   37.9   0.0    54   103   563   626   513   627 0.80 Family description
NTP_transferase      PF00483.18   248 seq719_BIOID51119    -            297   1.1e-21   77.2   0.0   1   1   1.9e-25   1.3e-21   76.9   0.0     1   242     5   273     5   278 0.87 Nucleotidyl transferase
NTP_transf_3         PF12804.2    179 seq719_BIOID51119    -            297   4.6e-07   30.0   0.0   1   1     1e-10   7.1e-07   29.4   0.0     2   111     7   147     6   258 0.73 MobA-like NTP transferase domain
Polyketide_cyc       PF03364.15   130 seq720_BIOID51119    -            158   1.1e-31  109.3   0.0   1   1   1.9e-35   1.3e-31  109.1   0.0     1   130    23   148    23   148 0.99 Polyketide cyclase / dehydrase and lipid transport
Polyketide_cyc2      PF10604.4    139 seq720_BIOID51119    -            158   8.5e-11   42.0   0.0   1   1   1.5e-14     1e-10   41.7   0.0     1   128    14   145    14   154 0.74 Polyketide cyclase / dehydrase and lipid transport
HNH                  PF01844.18    47 seq721_BIOID51119    -            121   3.4e-11   42.7   3.3   1   1   3.6e-15   4.9e-11   42.2   2.3     1    47    49    94    49    94 0.97 HNH endonuclease
Gly_kinase           PF02595.10   378 seq722_BIOID51119    -             88     9e-37  126.5   0.1   1   1   7.3e-41     1e-36  126.3   0.0     1    85     1    85     1    87 0.99 Glycerate kinase family
Gly_kinase           PF02595.10   378 seq723_BIOID51119    -            377  3.7e-123  410.8   6.9   1   1  3.4e-127  4.7e-123  410.5   4.8    83   377    79   373    69   374 0.98 Glycerate kinase family
PTS_EIIA_2           PF00359.17   142 seq725_BIOID51119    -            147   7.3e-34  116.4   0.0   1   1     6e-38   8.2e-34  116.2   0.0     2   141     5   146     4   147 0.95 Phosphoenolpyruvate-dependent sugar phosphotransferase system, EIIA 2
Patatin              PF01734.17   204 seq726_BIOID51119    -            357   5.1e-22   78.6   0.2   1   1   3.1e-25   4.2e-21   75.7   0.2     1   203    27   195    27   196 0.91 Patatin-like phospholipase
AA_permease_2        PF13520.1    426 seq727_BIOID51119    -            439   2.2e-50  171.3  53.8   1   1   3.7e-54   2.6e-50  171.1  37.3     2   415    10   415     9   428 0.91 Amino acid permease
AA_permease          PF00324.16   479 seq727_BIOID51119    -            439   2.4e-20   72.2  46.2   1   1   4.7e-24   3.2e-20   71.8  32.0     5   419    17   403    12   425 0.88 Amino acid permease
Phage_cap_P2         PF05125.7    333 seq728_BIOID51119    -            352  3.7e-147  489.4   0.6   1   1  3.1e-151  4.2e-147  489.2   0.4     1   333     6   340     6   340 0.98 Phage major capsid protein, P2 family
Wzz                  PF02706.10   152 seq729_BIOID51119    -            337   9.4e-19   67.6   5.4   1   1   6.9e-23   9.4e-19   67.6   3.8     1   151    28   166    28   219 0.80 Chain length determinant protein
Phage_lambd_GpG      PF06894.6    127 seq732_BIOID51119    -            143   2.4e-56  188.6   0.6   1   1     2e-60   2.8e-56  188.4   0.4     1   127     1   127     1   127 0.98 Bacteriophage lambda minor tail protein (GpG)
Ub-RnfH              PF03658.9     84 seq735_BIOID51119    -             96   1.8e-38  130.1   0.1   1   1   1.5e-42     2e-38  130.0   0.1     1    84     5    88     5    88 0.99 RnfH family Ubiquitin
Autotransporter      PF03797.14   265 seq737_BIOID51119    -            118   1.2e-20   73.8   0.8   1   1     1e-24   1.4e-20   73.6   0.5    74   179     2   103     1   104 0.93 Autotransporter beta-domain
DDE_Tnp_IS66_C       PF13817.1     39 seq738_BIOID51119    -             61   4.3e-20   71.3   0.2   1   1   3.8e-24   5.1e-20   71.0   0.1     2    39    18    55    17    55 0.99 IS66 C-terminal element
PTS_IIB              PF02302.12    90 seq741_BIOID51119    -             95   8.7e-12   45.2   1.0   1   1     7e-16   9.6e-12   45.0   0.7     1    86     2    83     2    87 0.83 PTS system, Lactose/Cellobiose specific IIB subunit
Terminase_2          PF03592.11   144 seq743_BIOID51119    -            178   1.6e-09   38.1   3.0   1   1   1.8e-13   2.5e-09   37.4   2.1     1    57     2    58     2   169 0.92 Terminase small subunit
Autotransporter      PF03797.14   265 seq745_BIOID51119    -            116   1.8e-05   24.0   0.1   1   1   1.7e-09   2.3e-05   23.7   0.1   171   260    13    97     4   107 0.80 Autotransporter beta-domain
CDH                  PF02611.10   222 seq746_BIOID51119    -            274   1.2e-95  318.8   0.0   1   1     1e-99   1.4e-95  318.6   0.0     2   221    54   273    53   274 0.99 CDP-diacylglycerol pyrophosphatase
Methyltransf_4       PF02390.12   197 seq747_BIOID51119    -            239   1.8e-65  219.5   0.0   1   1   1.6e-69   2.2e-65  219.3   0.0     5   197    49   238    42   238 0.97 Putative methyltransferase
Glycos_transf_1      PF00534.15   172 seq749_BIOID51119    -            162   2.2e-14   53.1   0.0   1   1   1.8e-18   2.5e-14   52.9   0.0    28   169     2   134     1   137 0.91 Glycosyl transferases group 1
Phage_tail_T         PF06223.7    103 seq750_BIOID51119    -            137   3.1e-42  143.0   0.5   1   1   1.8e-41   2.4e-37  127.3   0.1     6   100     1    99     1   102 0.88 Minor tail protein T
EIIC-GAT             PF03611.9    415 seq754_BIOID51119    -            373  7.5e-128  426.7  40.8   1   1  6.3e-132  8.6e-128  426.5  28.3    39   415     1   361     1   361 0.99 PTS system sugar-specific permease component
Pro_dh               PF01619.13   345 seq756_BIOID51119    -           1320  2.5e-133  444.1   0.0   1   1  5.1e-137  3.5e-133  443.6   0.0     2   344   229   573   228   574 0.99 Proline dehydrogenase
Aldedh               PF00171.17   462 seq756_BIOID51119    -           1320  3.2e-111  371.8   0.3   1   1  8.3e-115  5.7e-111  370.9   0.2     7   450   659  1103   654  1111 0.94 Aldehyde dehydrogenase family
DUF997               PF06196.7     80 seq757_BIOID51119    -             80   1.1e-31  108.0   1.0   1   1   8.9e-36   1.2e-31  107.8   0.7     2    78     7    78     6    80 0.97 Protein of unknown function (DUF997)
DUF1283              PF06932.6     85 seq759_BIOID51119    -            113     1e-46  156.7   6.7   1   1   8.7e-51   1.2e-46  156.5   4.7     1    85    29   113    29   113 0.99 Protein of unknown function (DUF1283)
Glycos_transf_1      PF00534.15   172 seq761_BIOID51119    -            381   2.4e-30  105.0   0.1   1   1   2.4e-33   5.4e-30  103.9   0.1    11   170   203   355   196   357 0.94 Glycosyl transferases group 1
Glyco_trans_4_2      PF13477.1    139 seq761_BIOID51119    -            381   4.3e-16   58.8   2.7   1   1   2.2e-19   4.9e-16   58.6   1.1    18   136    33   154    11   158 0.75 Glycosyl transferase 4-like
Glyco_trans_1_4      PF13692.1    135 seq761_BIOID51119    -            381   1.7e-15   57.2   0.0   1   1   1.3e-18     3e-15   56.4   0.0     6   135   211   343   206   343 0.86 Glycosyl transferases group 1
Glyco_trans_4_4      PF13579.1    160 seq761_BIOID51119    -            381   4.4e-12   46.3   0.0   1   1   3.4e-15   7.7e-12   45.5   0.0    23   152    43   172    22   183 0.75 Glycosyl transferase 4-like domain
Glyco_transf_4       PF13439.1    177 seq761_BIOID51119    -            381   1.4e-09   37.8   0.1   1   1   8.3e-13   1.9e-09   37.3   0.0     3   176    13   189    10   190 0.85 Glycosyltransferase Family 4
Glyco_trans_1_2      PF13524.1     92 seq761_BIOID51119    -            381   5.2e-08   32.9   0.0   1   1   5.1e-11   1.2e-07   31.8   0.0     2    88   282   369   281   373 0.89 Glycosyl transferases group 1
TatD_DNase           PF01026.16   255 seq762_BIOID51119    -            260   8.7e-68  228.1   0.0   1   1   7.3e-72   9.9e-68  227.9   0.0     1   255     6   257     6   257 0.98 TatD related DNase
AsmA                 PF05170.9    604 seq763_BIOID51119    -            577  6.9e-168  559.8   7.9   1   1  1.9e-171  8.6e-168  559.5   5.5     1   568     9   561     9   574 0.98 AsmA family
TMP_2                PF06791.8    210 seq764_BIOID51119    -            853   3.9e-67  225.8  12.8   1   1   5.6e-71   3.9e-67  225.8   8.9     2   209    50   257    49   258 0.98 Prophage tail length tape measure protein
Tape_meas_lam_C      PF09718.5     78 seq764_BIOID51119    -            853   1.1e-20   73.2   4.4   1   1   1.6e-24   1.1e-20   73.2   3.1     1    77   626   702   626   703 0.98 Lambda phage tail tape-measure protein (Tape_meas_lam_C)
SSF                  PF00474.12   406 seq767_BIOID51119    -            485  8.8e-143  475.6  29.8   1   1    8e-147  1.1e-142  475.3  20.6     1   406    38   434    38   434 1.00 Sodium:solute symporter family
Capsule_synth        PF05159.9    269 seq768_BIOID51119    -            510   4.5e-19   68.8   0.2   1   1   5.6e-23   7.7e-19   68.0   0.1    88   246   224   396   194   417 0.86 Capsule polysaccharide biosynthesis protein
Phage_term_smal      PF05944.7    132 seq769_BIOID51119    -            216   5.1e-43  145.7   0.2   1   1     5e-47   6.8e-43  145.3   0.1     1   131    34   163    34   164 0.99 Phage small terminase subunit
DUF469               PF04320.9    101 seq771_BIOID51119    -            108   6.5e-42  142.2   0.5   1   1   5.4e-46   7.3e-42  142.1   0.4     1   101     7   107     7   107 1.00 Protein with unknown function (DUF469)
Terminase_1          PF03354.10   477 seq772_BIOID51119    -            452   1.1e-27   96.4   0.0   1   1     1e-31   1.4e-27   96.1   0.0    47   469     5   433     1   438 0.82 Phage Terminase
Acetyltransf_3       PF13302.1    142 seq774_BIOID51119    -            186   5.7e-23   81.6   0.0   1   1     4e-26   7.7e-23   81.2   0.0     3   141     8   140     7   141 0.80 Acetyltransferase (GNAT) domain
Acetyltransf_4       PF13420.1    155 seq774_BIOID51119    -            186   7.2e-15   55.1   0.6   1   1   4.7e-18   9.1e-15   54.8   0.4     1   152     9   158     9   160 0.93 Acetyltransferase (GNAT) domain
Acetyltransf_1       PF00583.19    83 seq774_BIOID51119    -            186     6e-15   54.9   0.1   1   1   4.5e-18   8.9e-15   54.3   0.1     2    82    63   140    62   141 0.97 Acetyltransferase (GNAT) family
Acetyltransf_8       PF13523.1    152 seq774_BIOID51119    -            186   1.2e-13   51.1   0.2   1   1   8.2e-17   1.6e-13   50.6   0.2     1   141     9   145     9   157 0.89 Acetyltransferase (GNAT) domain
Acetyltransf_7       PF13508.1     79 seq774_BIOID51119    -            186   3.7e-07   30.1   0.2   1   1   3.4e-10   6.7e-07   29.2   0.1     2    78    56   141    55   142 0.80 Acetyltransferase (GNAT) domain
Acetyltransf_10      PF13673.1    117 seq774_BIOID51119    -            186   1.3e-05   25.1   0.0   1   1   9.3e-09   1.8e-05   24.7   0.0     1   117    16   140    16   140 0.75 Acetyltransferase (GNAT) domain
FR47                 PF08445.5     86 seq774_BIOID51119    -            186   2.1e-05   24.0   0.0   1   1   1.9e-08   3.8e-05   23.2   0.0    26    79    87   142    69   150 0.92 FR47-like protein
PDZ                  PF00595.19    81 seq775_BIOID51119    -            474   3.1e-29  100.8   8.2   1   2   2.7e-19   9.1e-16   57.6   0.1     7    80   285   367   279   368 0.90 PDZ domain (Also known as DHR or GLGF)
PDZ                  PF00595.19    81 seq775_BIOID51119    -            474   3.1e-29  100.8   8.2   2   2   3.7e-15   1.3e-11   44.4   2.2    11    81   394   463   385   463 0.89 PDZ domain (Also known as DHR or GLGF)
PDZ_2                PF13180.1     82 seq775_BIOID51119    -            474   3.3e-26   90.8   2.8   1   2   1.2e-18   4.1e-15   55.3   0.0    12    82   300   380   285   380 0.88 PDZ domain
PDZ_2                PF13180.1     82 seq775_BIOID51119    -            474   3.3e-26   90.8   2.8   2   2   3.7e-12   1.3e-08   34.5   0.6     4    59   399   454   396   469 0.90 PDZ domain
Trypsin_2            PF13365.1    120 seq775_BIOID51119    -            474   8.2e-21   74.0   0.6   1   1   5.5e-24   1.9e-20   72.9   0.4     1   120   114   250   114   250 0.79 Trypsin-like peptidase domain
Trypsin              PF00089.21   220 seq775_BIOID51119    -            474   1.4e-20   73.7   0.3   1   1   6.5e-24   2.2e-20   73.0   0.2    21   218   114   275    87   277 0.83 Trypsin
PHP                  PF02811.14   175 seq778_BIOID51119    -            293   6.9e-33  113.7   0.1   1   1   6.7e-37   9.1e-33  113.3   0.1     1   169    10   233    10   239 0.92 PHP domain
AraC_binding         PF02311.14   136 seq780_BIOID51119    -            252   1.7e-12   47.0   0.0   1   1   3.6e-16   2.5e-12   46.5   0.0     8   135    27   157    23   158 0.91 AraC-like ligand binding domain
Cupin_2              PF07883.6     71 seq780_BIOID51119    -            252   1.7e-11   43.3   0.1   1   1   4.2e-15   2.9e-11   42.5   0.0     6    65    30    89    26    94 0.94 Cupin domain
Sigma70_r4_2         PF08281.7     54 seq783_BIOID51119    -            191   1.3e-19   69.2   0.2   1   1   1.1e-22   3.7e-19   67.8   0.2     2    53   129   180   122   181 0.95 Sigma-70, region 4
Sigma70_r2           PF04542.9     71 seq783_BIOID51119    -            191   6.3e-18   64.0   0.2   1   1   3.6e-21   1.2e-17   63.1   0.2     1    71    25    92    25    92 0.96 Sigma-70 region 2
Sigma70_r4           PF04545.11    50 seq783_BIOID51119    -            191     2e-10   39.6   0.0   1   1   1.4e-13   4.9e-10   38.4   0.0     2    47   135   180   134   182 0.95 Sigma-70, region 4
Sigma70_ECF          PF07638.6    185 seq783_BIOID51119    -            191   8.8e-09   35.1   0.1   1   1   8.3e-12   2.9e-08   33.5   0.1     7   181    10   183     3   186 0.71 ECF sigma factor
PseudoU_synth_2      PF00849.17   164 seq784_BIOID51119    -            290     1e-15   57.8   0.1   1   1   6.3e-18   4.3e-14   52.5   0.1     2   164    69   195    68   195 0.87 RNA pseudouridylate synthase
S4                   PF01479.20    48 seq784_BIOID51119    -            290   2.8e-14   52.1   1.5   1   1   1.1e-17   7.6e-14   50.7   0.0     1    48     7    52     7    52 0.98 S4 domain
TnpB_IS66            PF05717.8    108 seq785_BIOID51119    -            115   2.9e-42  142.3   0.0   1   1   2.4e-46   3.3e-42  142.1   0.0     2   104     7   107     6   110 0.97 IS66 Orf2 like protein
Fer4_11              PF13247.1     99 seq786_BIOID51119    -            512   1.5e-40  136.9   6.0   1   1   4.5e-44   1.5e-40  136.9   4.2     2    98   176   272   175   273 0.98 4Fe-4S dicluster domain
Fer4_7               PF12838.2     52 seq786_BIOID51119    -            512   4.4e-09   36.4  16.7   1   1   5.7e-10   1.9e-06   28.0   4.0     2    50   184   229   183   231 0.90 4Fe-4S dicluster domain
Fer4_10              PF13237.1     52 seq786_BIOID51119    -            512   7.4e-09   35.1  18.0   1   1   1.9e-09   6.5e-06   25.7   3.7     4    52   179   228   176   228 0.93 4Fe-4S dicluster domain
DUF2884              PF11101.3    229 seq788_BIOID51119    -            239   1.7e-59  200.8   2.3   1   1   1.4e-63     2e-59  200.6   1.6     1   215    24   234    24   239 0.98 Protein of unknown function (DUF2884)
Phage_GPL            PF05926.6    140 seq792_BIOID51119    -            154   9.6e-55  184.1   0.1   1   1     8e-59   1.1e-54  183.9   0.1     1   140    15   154    15   154 0.99 Phage head completion protein (GPL)
Phage_integrase      PF00589.17   173 seq793_BIOID51119    -            183   1.1e-39  135.7   0.1   1   1   8.7e-44   1.2e-39  135.6   0.1     1   171     3   174     3   176 0.97 Phage integrase family
LysR_substrate       PF03466.15   209 seq795_BIOID51119    -            307   1.8e-36  125.1   0.3   1   1   3.7e-40   2.6e-36  124.6   0.2     2   208    91   295    90   296 0.96 LysR substrate binding domain
HTH_1                PF00126.22    60 seq795_BIOID51119    -            307   7.3e-17   60.7   0.9   1   1     2e-20   1.4e-16   59.8   0.6     1    60     7    66     7    66 0.98 Bacterial regulatory helix-turn-helix protein, lysR family
RseA_N               PF03872.8     87 seq797_BIOID51119    -            216   1.8e-32  111.3   0.6   1   1   2.6e-36   1.8e-32  111.3   0.4     1    87     1    89     1    89 0.98 Anti sigma-E protein RseA, N-terminal domain
RseA_C               PF03873.8     53 seq797_BIOID51119    -            216   3.9e-27   93.7   3.7   1   1   5.7e-31   3.9e-27   93.7   2.6     1    53   131   186   131   186 0.98 Anti sigma-E protein RseA, C-terminal domain
Phage_tail_X         PF05489.7     60 seq799_BIOID51119    -             67   2.7e-34  116.3   0.1   1   1   2.3e-38   3.1e-34  116.1   0.1     1    59     1    59     1    60 0.98 Phage Tail Protein X
Sua5_yciO_yrdC       PF01300.13   179 seq800_BIOID51119    -            206   1.2e-47  161.3   0.0   1   1   1.1e-51   1.4e-47  161.0   0.0     2   179    23   198    22   198 0.95 Telomere recombination
DUF307               PF03733.8     53 seq801_BIOID51119    -            148   5.5e-33  113.0  23.8   1   2   6.4e-17   8.7e-13   48.3   2.4     1    53     3    55     3    55 0.97 Domain of unknown function (DUF307)
DUF307               PF03733.8     53 seq801_BIOID51119    -            148   5.5e-33  113.0  23.8   2   2   5.9e-24     8e-20   70.9   8.6     1    53    76   128    76   128 0.98 Domain of unknown function (DUF307)
PrmA                 PF06325.8    295 seq803_BIOID51119    -            293  1.2e-105  352.7   0.0   1   1  9.1e-109  1.4e-105  352.5   0.0     1   294     2   292     2   293 0.99 Ribosomal protein L11 methyltransferase (PrmA)
Methyltransf_18      PF12847.2    112 seq803_BIOID51119    -            293   2.2e-11   44.2   0.1   1   1   2.4e-14   3.6e-11   43.5   0.1     2    77   159   230   158   273 0.82 Methyltransferase domain
Methyltransf_26      PF13659.1    117 seq803_BIOID51119    -            293   1.5e-11   44.2   0.0   1   1   2.2e-14   3.4e-11   43.0   0.0     1    78   159   231   159   252 0.80 Methyltransferase domain
MTS                  PF05175.9    170 seq803_BIOID51119    -            293   4.3e-11   42.3   0.0   1   1   4.4e-14   6.7e-11   41.7   0.0    17   105   142   230   127   238 0.81 Methyltransferase small domain
Methyltransf_31      PF13847.1    152 seq803_BIOID51119    -            293   1.5e-10   40.7   0.0   1   1   1.5e-13   2.2e-10   40.1   0.0     4    80   159   230   156   277 0.79 Methyltransferase domain
Methyltransf_23      PF13489.1    162 seq803_BIOID51119    -            293   1.1e-07   31.5   0.0   1   1   1.3e-10     2e-07   30.7   0.0    21    86   157   230   141   268 0.73 Methyltransferase domain
UPF0020              PF01170.13   180 seq803_BIOID51119    -            293   8.9e-06   25.2   0.1   1   1     1e-08   1.5e-05   24.5   0.1    29   113   159   230   155   231 0.85 Putative RNA methylase family UPF0020
Methyltransf_11      PF08241.7     95 seq803_BIOID51119    -            293   2.2e-05   24.7   0.0   1   1   2.6e-08     4e-05   23.9   0.0     2    65   164   228   163   238 0.76 Methyltransferase domain
Cons_hypoth95        PF03602.10   183 seq803_BIOID51119    -            293   1.3e-05   24.5   0.0   1   1   1.5e-08   2.3e-05   23.7   0.0    34    98   150   214   138   234 0.86 Conserved hypothetical protein 95
Asparaginase         PF00710.15   313 seq806_BIOID51119    -            348     5e-89  298.1   4.1   1   1   4.2e-93   5.8e-89  297.9   2.8     1   313    25   342    25   342 0.96 Asparaginase
DUF1161              PF06649.7     52 seq807_BIOID51119    -            102   1.3e-25   88.9   0.0   1   1   1.2e-29   1.6e-25   88.6   0.0     1    52    27    80    27    80 0.99 Protein of unknown function (DUF1161)
Peptidase_U35        PF04586.12   163 seq808_BIOID51119    -            645   1.8e-29  102.7   0.0   1   1   4.8e-33   3.3e-29  101.8   0.0     5   158    12   156     8   161 0.91 Caudovirus prohead protease
Phage_capsid         PF05065.8    276 seq808_BIOID51119    -            645   6.6e-27   94.2   0.3   1   1   1.7e-30   1.1e-26   93.4   0.2     8   275   353   635   351   636 0.79 Phage capsid family
Phage_lysozyme       PF00959.14   110 seq809_BIOID51119    -            170   2.9e-24   85.3   0.1   1   1   2.7e-28   3.6e-24   85.0   0.0     1   110    54   160    54   160 0.98 Phage lysozyme
YadA                 PF03895.10    78 seq812_BIOID51119    -            170   4.9e-21   74.4   6.6   1   1   6.7e-25   9.1e-21   73.5   4.6     2    78    95   170    94   170 0.98 YadA-like C-terminal region
MucB_RseB            PF03888.9    285 seq813_BIOID51119    -            318  2.9e-123  410.3   0.0   1   1  2.5e-127  3.4e-123  410.1   0.0     1   284    31   314    31   315 0.99 MucB/RseB family
FUSC-like            PF12805.2    284 seq816_BIOID51119    -            720  1.9e-111  371.4   5.9   1   1  4.1e-115  1.9e-111  371.4   4.1     1   284    69   348    69   348 0.98 FUSC-like inner membrane protein yccS
FUSC_2               PF13515.1    128 seq816_BIOID51119    -            720   5.6e-27   94.0  13.0   1   1   1.2e-30   5.6e-27   94.0   9.0     3   127   406   528   404   529 0.93 Fusaric acid resistance protein-like
Diacid_rec           PF05651.8    135 seq817_BIOID51119    -            385   1.9e-52  176.1   0.9   1   1   4.7e-56   3.2e-52  175.4   0.6     1   135     6   140     6   140 0.99 Putative sugar diacid recognition
HTH_30               PF13556.1     59 seq817_BIOID51119    -            385     3e-23   81.0   2.8   1   1     6e-26   4.1e-22   77.3   1.7     1    59   323   381   323   381 0.98 PucR C-terminal helix-turn-helix domain
DUF805               PF05656.9    117 seq818_BIOID51119    -            146   4.5e-20   71.5  11.9   1   1   7.1e-24   9.7e-20   70.4   8.3     2   116     7   134     6   135 0.82 Protein of unknown function (DUF805)
PseudoU_synth_2      PF00849.17   164 seq821_BIOID51119    -            299   3.6e-16   59.3   0.0   1   1     3e-19   2.1e-15   56.8   0.0     2   161    78   208    77   211 0.83 RNA pseudouridylate synthase
S4                   PF01479.20    48 seq821_BIOID51119    -            299   1.1e-11   43.8   0.2   1   1   4.2e-15   2.9e-11   42.5   0.1     2    43    13    52    12    66 0.93 S4 domain
LysE                 PF01810.13   191 seq822_BIOID51119    -            212   1.8e-52  177.3  11.5   1   1   1.5e-56   2.1e-52  177.0   8.0     2   189    19   209    18   211 0.97 LysE type translocator
LolB                 PF03550.9    157 seq823_BIOID51119    -            207   4.5e-56  188.6   1.6   1   1   4.4e-60   6.1e-56  188.2   1.1     2   157    49   204    48   204 0.99 Outer membrane lipoprotein LolB
Nitrate_red_del      PF02613.10   136 seq825_BIOID51119    -            236   6.4e-28   97.1   6.0   1   1   7.7e-32   1.1e-27   96.4   4.2     5   132     7   158     3   167 0.88 Nitrate reductase delta subunit
Molybdopterin        PF00384.17   432 seq828_BIOID51119    -            808   4.1e-96  322.2   0.0   1   1   1.1e-99   5.1e-96  321.9   0.0     1   432   111   566   111   566 0.92 Molybdopterin oxidoreductase
Molydop_binding      PF01568.16   109 seq828_BIOID51119    -            808   1.1e-27   95.8   0.0   1   1   5.8e-31   2.6e-27   94.6   0.0     1   107   687   800   687   802 0.96 Molydopterin dinucleotide binding domain
Molybdop_Fe4S4       PF04879.11    55 seq828_BIOID51119    -            808   2.2e-14   52.8   0.8   1   1   8.4e-18   3.8e-14   52.1   0.5     1    55    49   108    49   108 0.97 Molybdopterin oxidoreductase Fe4S4 domain
Band_7               PF01145.20   179 seq829_BIOID51119    -            375   1.4e-24   86.9   0.2   1   1   4.1e-27   5.6e-23   81.6   0.2     2   178   147   318   146   320 0.94 SPFH domain / Band 7 family
Phage_integrase      PF00589.17   173 seq831_BIOID51119    -            220   4.3e-42  143.5   0.1   1   1   3.8e-46   5.2e-42  143.3   0.1     1   171     5   179     5   181 0.98 Phage integrase family
Phage_min_tail       PF05939.8    109 seq832_BIOID51119    -            109   6.5e-36  122.5   0.0   1   1   5.2e-40   7.1e-36  122.3   0.0     1   109     1   109     1   109 0.99 Phage minor tail protein
DUF406               PF04175.7     94 seq833_BIOID51119    -             99     2e-28   98.5   3.2   1   1   1.6e-32   2.2e-28   98.4   2.2     4    94     3    96     1    96 0.96 Protein of unknown function (DUF406)
GerE                 PF00196.14    58 seq837_BIOID51119    -            162   4.2e-05   22.6   0.0   1   1   5.5e-09   7.5e-05   21.8   0.0    25    45   121   141    97   148 0.91 Bacterial regulatory proteins, luxR family
GHMP_kinases_N       PF00288.21    67 seq838_BIOID51119    -            283   2.5e-10   40.1   0.1   1   1   7.4e-14   5.1e-10   39.1   0.1     1    66    91   148    91   149 0.87 GHMP kinases N terminal domain
GHMP_kinases_C       PF08544.8     85 seq838_BIOID51119    -            283   9.9e-07   28.7   0.0   1   1     3e-10     2e-06   27.7   0.0    28    81   214   263   191   266 0.83 GHMP kinases C terminal
RseC_MucC            PF04246.7    135 seq839_BIOID51119    -            159   7.2e-41  138.8   1.0   1   1   6.4e-45   8.8e-41  138.5   0.7     1   134     8   141     8   142 0.99 Positive regulator of sigma(E), RseC/MucC
Dus                  PF01207.12   310 seq840_BIOID51119    -            321  9.6e-116  385.8   0.0   1   1  1.6e-119  1.1e-115  385.6   0.0     2   307    14   318    12   321 0.98 Dihydrouridine synthase (Dus)
DUF1202              PF06717.6    308 seq841_BIOID51119    -            335    9e-174  576.8  17.0   1   1  7.6e-178    1e-173  576.6  11.8     1   307    13   322    13   323 0.99 Protein of unknown function (DUF1202)
GrpE                 PF01025.14   166 seq842_BIOID51119    -            197   1.4e-47  161.2   3.3   1   1   1.2e-51   1.7e-47  160.9   2.3     5   166    35   194     7   194 0.87 GrpE
Nitrate_red_gam      PF02665.9    223 seq843_BIOID51119    -            225   3.7e-88  294.5  11.3   1   1   3.1e-92   4.2e-88  294.3   7.8     2   222     4   224     3   225 0.99 Nitrate reductase gamma subunit
DUF1971              PF09313.6     82 seq844_BIOID51119    -            119   8.4e-29   99.0   0.0   1   1     8e-33   1.1e-28   98.6   0.0     1    82    12    97    12    97 0.98 Domain of unknown function (DUF1971)
Usp                  PF00582.21   140 seq845_BIOID51119    -            142   3.2e-17   62.8   0.0   1   1   2.7e-21   3.7e-17   62.7   0.0     2   140     3   138     2   138 0.95 Universal stress protein family
Phage_tail_L         PF05100.7    206 seq847_BIOID51119    -            184   1.3e-87  292.1   0.0   1   1     1e-91   1.4e-87  292.0   0.0    22   206     2   182     1   182 0.99 Phage minor tail protein L
P2_Phage_GpR         PF06891.6    135 seq850_BIOID51119    -            143   9.2e-41  138.6   0.0   1   1   7.5e-45     1e-40  138.5   0.0     1   122     1   119     1   131 0.97 P2 phage tail completion protein R (GpR)
Peripla_BP_4         PF13407.1    258 seq851_BIOID51119    -            356   1.8e-62  210.9  13.0   1   1     3e-66   2.1e-62  210.7   9.0    13   258    66   312    54   312 0.95 Periplasmic binding protein domain
Peripla_BP_1         PF00532.16   279 seq851_BIOID51119    -            356   3.2e-13   49.4   1.6   1   1   1.2e-16   7.9e-13   48.1   1.1    23   214    73   270    52   304 0.78 Periplasmic binding proteins and sugar binding domain of LacI family
DUF1869              PF08956.5     60 seq852_BIOID51119    -             62   6.7e-28   95.9   0.8   1   1   5.3e-32   7.2e-28   95.8   0.5     1    50     1    50     1    56 0.96 Domain of unknown function (DUF1869)
GerE                 PF00196.14    58 seq853_BIOID51119    -            171     3e-10   39.1   0.1   1   1     4e-14   5.5e-10   38.3   0.1     3    54   107   158   105   161 0.96 Bacterial regulatory proteins, luxR family
Prok-JAB             PF14464.1    105 seq855_BIOID51119    -            282   1.6e-20   72.4   0.6   1   1   2.2e-24     3e-20   71.6   0.3     3   100    90   187    88   195 0.93 Prokaryotic homologs of the JAB domain
GTP_EFTU             PF00009.22   188 seq857_BIOID51119    -            599   7.5e-52  175.3   0.0   1   1   6.2e-55   1.7e-51  174.2   0.0     1   187     2   181     2   182 0.94 Elongation factor Tu GTP binding domain
LepA_C               PF06421.7    108 seq857_BIOID51119    -            599   6.9e-52  173.7   3.3   1   1   4.3e-55   1.2e-51  173.0   2.3     1   107   487   593   487   594 0.99 GTP-binding protein LepA C-terminus
EFG_C                PF00679.19    89 seq857_BIOID51119    -            599   3.3e-19   68.4   0.0   1   1   2.5e-22   6.9e-19   67.3   0.0     2    86   399   483   398   486 0.95 Elongation factor G C-terminus
GTP_EFTU_D2          PF03144.20    74 seq857_BIOID51119    -            599   8.8e-10   38.4   0.3   1   1   7.1e-13   1.9e-09   37.3   0.2     1    74   205   275   205   275 0.86 Elongation factor Tu domain 2
Ras                  PF00071.17   162 seq857_BIOID51119    -            599   8.7e-05   21.8   0.0   1   1   5.7e-08   0.00016   21.0   0.0    30   160    52   180    42   182 0.79 Ras family
DUF1401              PF07180.6    146 seq858_BIOID51119    -            154   1.7e-08   34.2   0.0   1   1   1.8e-12   2.4e-08   33.7   0.0     9    95    11    98     3   119 0.85 Protein of unknown function (DUF1401)
Nuc-transf           PF10127.4    247 seq860_BIOID51119    -            263   1.7e-97  325.5   0.0   1   1  1.4e-101   1.9e-97  325.3   0.0     1   246    10   256    10   257 0.99 Predicted nucleotidyltransferase
Phage_tail_S         PF05069.8    148 seq861_BIOID51119    -            148     2e-42  144.3   4.9   1   1   1.6e-46   2.2e-42  144.2   3.4     2   148     3   147     2   147 0.98 Phage virion morphogenesis family
RHH_1                PF01402.16    39 seq862_BIOID51119    -            120   3.8e-09   35.9   2.0   1   1     5e-13   6.8e-09   35.1   1.4     1    37    75   111    75   113 0.95 Ribbon-helix-helix protein, copG family
Pribosyltran_N       PF13793.1    116 seq864_BIOID51119    -            337     4e-49  165.0   0.2   1   1   6.8e-51   4.6e-47  158.4   0.0     1   116    26   143    26   143 0.98 N-terminal domain of ribose phosphate pyrophosphokinase
Pribosyltran         PF00156.22   125 seq864_BIOID51119    -            337   3.9e-16   58.7   0.3   1   1   1.6e-19   1.1e-15   57.3   0.2    23   119   180   266   171   272 0.88 Phosphoribosyl transferase domain
DeoC                 PF01791.4    236 seq868_BIOID51119    -            259   3.8e-61  206.2   1.8   1   1     3e-65   4.1e-61  206.1   1.2     3   230    12   240    10   246 0.94 DeoC/LacD family aldolase
HTH_8                PF02954.14    42 seq869_BIOID51119    -             98     1e-14   53.6   0.3   1   1   1.1e-18   1.5e-14   53.0   0.2     2    42    55    95    54    95 0.98 Bacterial regulatory protein, Fis family
Phage_portal         PF04860.7    347 seq872_BIOID51119    -            454   9.8e-87  290.7   0.0   1   1   8.9e-91   1.2e-86  290.4   0.0     4   347    39   382    36   382 0.96 Phage portal protein
Thioredoxin          PF00085.15   104 seq873_BIOID51119    -            109   3.5e-34  116.5   0.0   1   1   8.4e-38   3.8e-34  116.3   0.0     2   103     5   106     4   107 0.98 Thioredoxin
Thioredoxin_2        PF13098.1    112 seq873_BIOID51119    -            109   1.6e-10   41.0   0.1   1   1   3.2e-13   1.4e-09   37.9   0.0     7   112    23   104    17   104 0.90 Thioredoxin-like domain
OrfB_IS605           PF01385.14   227 seq874_BIOID51119    -            402   1.1e-51  175.3   4.3   1   1   3.1e-55   1.4e-51  174.9   3.0     1   224    69   275    69   278 0.98 Probable transposase
OrfB_Zn_ribbon       PF07282.6     69 seq874_BIOID51119    -            402   8.5e-26   89.2   0.6   1   1   4.8e-29   2.2e-25   87.9   0.4     1    67   304   371   304   373 0.98 Putative transposase DNA-binding domain
HTH_OrfB_IS605       PF12323.3     46 seq874_BIOID51119    -            402     1e-13   50.2   0.4   1   1   5.3e-17   2.4e-13   49.0   0.3     1    46     1    48     1    48 0.95 Helix-turn-helix domain
GerE                 PF00196.14    58 seq877_BIOID51119    -            205   2.6e-07   29.7   0.0   1   1   3.1e-11   4.2e-07   29.0   0.0     2    55   144   197   143   200 0.95 Bacterial regulatory proteins, luxR family
Phage_base_V         PF04717.7     79 seq879_BIOID51119    -            192   4.1e-26   90.6   0.2   1   1   4.9e-30   6.7e-26   89.9   0.1     1    78    19    93    19    94 0.98 Phage-related baseplate assembly protein
Flavodoxin_1         PF00258.20   143 seq880_BIOID51119    -            176   3.1e-33  114.6   0.1   1   1     1e-36   3.6e-33  114.4   0.0     1   143     6   160     6   160 0.95 Flavodoxin
Flavodoxin_3         PF12641.2    160 seq880_BIOID51119    -            176   1.1e-11   44.3   0.0   1   1   3.6e-15   1.2e-11   44.1   0.0     2   110     6   124     5   164 0.85 Flavodoxin domain
Flavodoxin_5         PF12724.2    143 seq880_BIOID51119    -            176   4.1e-08   33.2   0.0   1   1   1.7e-11   5.7e-08   32.7   0.0     2    84     6    89     5   108 0.83 Flavodoxin domain
N6_N4_Mtase          PF01555.13   231 seq882_BIOID51119    -            294   2.4e-53  180.8   0.0   1   1   6.5e-57     3e-53  180.5   0.0     1   227    34   250    34   254 0.92 DNA methylase
ABC_tran             PF00005.22   118 seq886_BIOID51119    -            525     3e-35  121.0   0.2   1   2   4.5e-23     3e-19   69.3   0.1     1   118    56   183    56   183 0.89 ABC transporter
ABC_tran             PF00005.22   118 seq886_BIOID51119    -            525     3e-35  121.0   0.2   2   2   6.6e-17   4.5e-13   49.4   0.0    15   117   328   445   314   446 0.79 ABC transporter
Lambda_tail_I        PF06805.7     82 seq887_BIOID51119    -            226   6.5e-21   73.8   0.0   1   1   7.6e-25     1e-20   73.1   0.0     4    82    16    97    13    97 0.97 Bacteriophage lambda tail assembly protein I
NUDIX                PF00293.23   135 seq890_BIOID51119    -            257   1.9e-21   75.9   0.1   1   1   1.3e-24     6e-21   74.3   0.0     6   125   132   240   127   249 0.90 NUDIX domain
zf-NADH-PPase        PF09297.6     32 seq890_BIOID51119    -            257   2.8e-10   39.4   5.4   1   1     1e-13   4.8e-10   38.6   3.8     1    32    93   124    93   124 0.98 NADH pyrophosphatase zinc ribbon domain
NUDIX-like           PF09296.6     98 seq890_BIOID51119    -            257   3.7e-06   27.0   0.1   1   1   1.6e-09   7.3e-06   26.1   0.1     2    97    11    90    10    91 0.96 NADH pyrophosphatase-like rudimentary NUDIX domain
ATP-synt_ab          PF00006.20   215 seq892_BIOID51119    -            443   5.9e-42  143.4   0.0   1   1   2.9e-45   7.9e-42  143.0   0.0     3   214   183   388   181   389 0.95 ATP synthase alpha/beta family, nucleotide-binding domain
Rho_RNA_bind         PF07497.7     78 seq892_BIOID51119    -            443   6.5e-42  140.9   0.1   1   1   4.2e-45   1.1e-41  140.1   0.0     1    78    73   150    73   150 0.98 Rho termination factor, RNA-binding domain
Rho_N                PF07498.7     43 seq892_BIOID51119    -            443   8.2e-18   63.7   0.8   1   1   1.7e-20   4.8e-17   61.3   0.2     1    43    29    71    29    71 0.98 Rho termination factor, N-terminal domain
NACHT                PF05729.7    167 seq892_BIOID51119    -            443   8.9e-05   22.0   0.0   1   1   6.2e-08   0.00017   21.1   0.0    12    96   207   297   203   311 0.80 NACHT domain
Peptidase_S49_N      PF08496.5    155 seq894_BIOID51119    -            349   2.9e-64  215.4   3.5   1   1   6.3e-68   2.9e-64  215.4   2.4     1   155     1   158     1   158 0.98 Peptidase family S49 N-terminal
Peptidase_S49        PF01343.13   154 seq894_BIOID51119    -            349   1.2e-50  171.1   2.2   1   1   3.1e-54   1.4e-50  170.9   0.0     2   153   161   310   160   311 0.98 Peptidase family S49
SDH_sah              PF01972.11   286 seq894_BIOID51119    -            349   1.7e-05   23.6   1.8   1   1   5.1e-09   2.3e-05   23.2   0.0    89   163   133   208   119   225 0.81 Serine dehydrogenase proteinase
Exo_endo_phos        PF03372.18   251 seq895_BIOID51119    -            255   8.1e-17   61.8   0.0   1   1   7.4e-21     1e-16   61.5   0.0    21   251     9   202     2   202 0.78 Endonuclease/Exonuclease/phosphatase family
Glycos_transf_3      PF00591.16   254 seq896_BIOID51119    -            440     3e-61  206.7   0.4   1   1   9.1e-65   4.1e-61  206.3   0.2     2   253    79   332    78   333 0.98 Glycosyl transferase family, a/b domain
PYNP_C               PF07831.8     75 seq896_BIOID51119    -            440   1.6e-25   88.1   0.2   1   1     7e-29   3.2e-25   87.2   0.1     1    74   350   423   350   424 0.98 Pyrimidine nucleoside phosphorylase C-terminal domain
Glycos_trans_3N      PF02885.12    66 seq896_BIOID51119    -            440   5.1e-15   54.7   1.2   1   1   1.8e-18   8.4e-15   53.9   0.1     3    66     5    68     3    68 0.98 Glycosyl transferase family, helical bundle domain
GPW_gp25             PF04965.9     99 seq897_BIOID51119    -            119   2.8e-19   68.3   0.1   1   1   2.4e-23   3.2e-19   68.1   0.0     5    90    16   101    12   109 0.92 Gene 25-like lysozyme
Molybdopterin        PF00384.17   432 seq898_BIOID51119    -            810   1.8e-88  297.0   0.0   1   1   4.8e-92   2.2e-88  296.7   0.0     1   432   115   566   115   566 0.93 Molybdopterin oxidoreductase
Molydop_binding      PF01568.16   109 seq898_BIOID51119    -            810   5.4e-27   93.6   0.0   1   1   2.2e-30     1e-26   92.7   0.0     1   107   687   800   687   802 0.97 Molydopterin dinucleotide binding domain
Molybdop_Fe4S4       PF04879.11    55 seq898_BIOID51119    -            810   2.7e-13   49.4   0.9   1   1     1e-16   4.7e-13   48.6   0.6     1    55    53   112    53   112 0.96 Molybdopterin oxidoreductase Fe4S4 domain
Bac_luciferase       PF00296.15   307 seq899_BIOID51119    -            382   9.7e-69  231.7   0.3   1   1   8.6e-73   1.2e-68  231.4   0.2     1   302    20   339    20   344 0.93 Luciferase-like monooxygenase
Colicin              PF01024.14   187 seq900_BIOID51119    -            491   2.7e-69  232.3   4.9   1   1     2e-73   2.7e-69  232.3   3.4     2   187   290   486   289   486 0.99 Colicin pore forming domain
Sulfate_transp       PF00916.15   280 seq901_BIOID51119    -            555   8.1e-71  238.1  10.6   1   1   1.8e-74   8.1e-71  238.1   7.4     1   279   119   405   119   406 0.95 Sulfate transporter family
Sulfate_tra_GLY      PF13792.1     84 seq901_BIOID51119    -            555   1.5e-24   85.3   5.5   1   1   3.3e-28   1.5e-24   85.3   3.8     6    82    20    95    12    97 0.96 Sulfate transporter N-terminal domain with GLY motif
STAS                 PF01740.16   117 seq901_BIOID51119    -            555   5.4e-12   45.0   0.0   1   1     2e-15   9.3e-12   44.2   0.0     4   116   449   550   447   551 0.95 STAS domain
SulA                 PF03846.9    119 seq904_BIOID51119    -            169   2.2e-63  211.1   4.5   1   1   2.2e-67     3e-63  210.7   3.1     2   118     3   119     2   120 0.99 Cell division inhibitor SulA
Glyco_transf_9       PF01075.12   247 seq906_BIOID51119    -            406   4.6e-07   29.1   0.0   1   1   5.5e-11   7.5e-07   28.5   0.0   104   208   215   317   198   332 0.89 Glycosyltransferase family 9 (heptosyltransferase)
PTS_IIB              PF02302.12    90 seq907_BIOID51119    -            106   5.2e-21   74.7   1.5   1   1   4.5e-25   6.1e-21   74.5   1.0     2    88     6    95     5    97 0.94 PTS system, Lactose/Cellobiose specific IIB subunit
FUR                  PF01475.14   120 seq908_BIOID51119    -            148   4.9e-49  165.1   0.2   1   1   4.3e-53   5.8e-49  164.8   0.1     1   120    10   130    10   130 0.99 Ferric uptake regulator family
Baseplate_J          PF04865.9    243 seq911_BIOID51119    -            302     2e-58  197.4   5.7   1   1   7.6e-61     1e-56  191.8   3.9     2   243    86   262    85   262 0.97 Baseplate J-like protein
DUF2556              PF10831.3     53 seq912_BIOID51119    -             59   9.6e-40  133.9   6.0   1   1   7.8e-44   1.1e-39  133.7   4.2     1    53     1    53     1    53 0.99 Protein of unknown function (DUF2556)
URO-D                PF01208.12   343 seq913_BIOID51119    -            354  1.6e-140  467.8   0.0   1   1  1.3e-144  1.8e-140  467.6   0.0     2   342     5   347     4   348 0.98 Uroporphyrinogen decarboxylase (URO-D)
CBM_5_12             PF02839.9     41 seq914_BIOID51119    -            461   6.1e-07   28.8   2.4   1   1     4e-09   1.8e-05   24.0   0.4     4    41   410   447   407   447 0.86 Carbohydrate binding domain
Peptidase_S24        PF00717.18    70 seq915_BIOID51119    -            324   8.7e-21   73.2   0.1   1   1   2.5e-24   1.7e-20   72.2   0.1     1    63    86   159    86   170 0.92 Peptidase S24-like
Peptidase_S26        PF10502.4    138 seq915_BIOID51119    -            324   6.3e-09   35.3   0.0   1   1   2.1e-11   1.4e-07   30.9   0.0    96   138   260   302   233   302 0.84 Signal peptidase, peptidase S26
PFL                  PF02901.10   648 seq916_BIOID51119    -            765  3.7e-205  683.0   0.0   1   1  6.7e-209  4.6e-205  682.7   0.0     1   648     1   626     1   626 0.98 Pyruvate formate lyase
Gly_radical          PF01228.16   106 seq916_BIOID51119    -            765   2.6e-25   88.6   0.0   1   1   9.7e-29   6.6e-25   87.4   0.0     3   106   645   747   643   747 0.97 Glycine radical
Transgly_assoc       PF04226.8     48 seq917_BIOID51119    -             82   1.5e-16   60.0  12.4   1   1   1.1e-20   1.5e-16   60.0   8.6     1    47    33    81    33    82 0.97 Transglycosylase associated protein
Phage-tail_3         PF13550.1    164 seq919_BIOID51119    -            905     9e-37  126.2   0.0   1   1   1.4e-40   1.9e-36  125.1   0.0     1   162   330   498   330   500 0.94 Putative phage tail protein
DeoRC                PF00455.17   162 seq923_BIOID51119    -            260   4.1e-30  104.4   0.0   1   1   8.2e-34   5.6e-30  103.9   0.0    10   161    84   235    76   236 0.98 DeoR C terminal sensor domain
HTH_DeoR             PF08220.7     57 seq923_BIOID51119    -            260   6.1e-09   35.1   0.4   1   1   1.8e-12   1.2e-08   34.2   0.3     1    45     8    52     8    62 0.87 DeoR-like helix-turn-helix domain
OmpA_membrane        PF01389.12   183 seq925_BIOID51119    -            370   1.4e-75  252.7   4.2   1   1   3.1e-79   1.4e-75  252.7   1.7     1   183    47   219    47   219 0.97 OmpA-like transmembrane domain
OMP_b-brl            PF13505.1    176 seq925_BIOID51119    -            370   1.6e-24   86.6   7.6   1   1   3.5e-28   1.6e-24   86.6   5.2     2   176    32   215    31   215 0.82 Outer membrane protein beta-barrel domain
OmpA                 PF00691.15    97 seq925_BIOID51119    -            370   7.8e-23   80.5   0.0   1   1   4.8e-26   2.2e-22   79.1   0.0     1    95   246   341   246   343 0.96 OmpA family
Patatin              PF01734.17   204 seq927_BIOID51119    -            314   1.9e-24   86.6   0.5   1   1   2.5e-28   3.4e-24   85.8   0.1     1   201    21   178    21   180 0.95 Patatin-like phospholipase
SRP54                PF00448.17   196 seq928_BIOID51119    -            453   7.9e-76  253.7   0.3   1   1   5.5e-79   1.2e-75  253.1   0.2     1   196   100   296   100   296 0.99 SRP54-type protein, GTPase domain
SRP_SPB              PF02978.14   104 seq928_BIOID51119    -            453   1.1e-36  125.1   7.9   1   1   4.7e-40   1.1e-36  125.1   5.5     2   104   329   427   328   427 0.99 Signal peptide binding domain
SRP54_N              PF02881.14    75 seq928_BIOID51119    -            453   2.1e-21   75.6   0.5   1   1   9.2e-25   2.1e-21   75.6   0.3     1    75     5    82     5    82 0.99 SRP54-type protein, helical bundle domain
CbiA                 PF01656.18   195 seq928_BIOID51119    -            453   2.8e-08   33.2   2.5   1   1   3.8e-11   8.6e-08   31.7   1.3     9   164   110   256   102   288 0.68 CobQ/CobB/MinD/ParA nucleotide binding domain
cobW                 PF02492.14   178 seq928_BIOID51119    -            453   6.4e-05   22.3   0.4   1   1   7.5e-08   0.00017   20.9   0.3     2   152   102   251   100   260 0.79 CobW/HypB/UreG, nucleotide-binding domain
BPD_transp_2         PF02653.11   267 seq931_BIOID51119    -            393   1.8e-50  171.2  42.5   1   1   1.3e-54   1.8e-50  171.2  29.5     2   267    57   383    56   383 0.98 Branched-chain amino acid transport system / permease component
Isochorismatase      PF00857.15   174 seq932_BIOID51119    -            272   4.2e-14   52.7   0.0   1   1   5.1e-18   6.9e-14   52.0   0.0     1    97    32   152    32   159 0.93 Isochorismatase family
Tail_P2_I            PF09684.5    139 seq934_BIOID51119    -            201   2.5e-56  188.9   0.0   1   1   2.3e-60   3.1e-56  188.6   0.0     1   139     5   141     5   141 0.99 Phage tail protein (Tail_P2_I)
Molybdop_Fe4S4       PF04879.11    55 seq936_BIOID51119    -            195   2.2e-21   75.3   0.2   1   1   2.6e-24   1.8e-20   72.4   0.1     2    55    44   104    43   104 0.96 Molybdopterin oxidoreductase Fe4S4 domain
Molybdopterin        PF00384.17   432 seq936_BIOID51119    -            195   2.4e-06   26.4   0.1   1   1   4.2e-10   2.9e-06   26.1   0.0     1    35   107   139   107   190 0.79 Molybdopterin oxidoreductase
Glycos_transf_4      PF00953.16   159 seq937_BIOID51119    -            367   1.1e-28   99.9  21.3   1   1   7.8e-33   1.1e-28   99.9  14.8     3   157    75   233    73   235 0.94 Glycosyl transferase family 4
Metalloenzyme        PF01676.13   262 seq938_BIOID51119    -            407   1.2e-57  195.1   0.0   1   1   9.9e-62   1.4e-57  194.9   0.0     1   261     2   405     2   406 0.97 Metalloenzyme superfamily
DUF465               PF04325.8     49 seq941_BIOID51119    -             75   2.5e-10   39.7   4.7   1   1   3.4e-14   4.6e-10   38.9   3.1     1    47    19    66    19    68 0.94 Protein of unknown function (DUF465)
Autotransporter      PF03797.14   265 seq942_BIOID51119    -           1148   1.1e-52  178.9  20.5   1   1   2.4e-56   1.1e-52  178.9  14.2     3   264   883  1133   881  1134 0.98 Autotransporter beta-domain
Pertactin            PF03212.9    121 seq942_BIOID51119    -           1148   1.1e-40  138.0   0.7   1   1   2.3e-44   1.1e-40  138.0   0.5     1   120   690   810   690   811 0.98 Pertactin
ESPR                 PF13018.1     24 seq942_BIOID51119    -           1148   5.5e-08   31.9   2.0   1   1   1.2e-11   5.5e-08   31.9   1.4     1    24     1    24     1    24 0.99 Extended Signal Peptide of Type V secretion system
Phage_integrase      PF00589.17   173 seq943_BIOID51119    -            394   2.5e-29  102.0   0.0   1   1   6.5e-33   4.4e-29  101.2   0.0     2   171   206   371   205   373 0.94 Phage integrase family
DUF4102              PF13356.1     89 seq943_BIOID51119    -            394   1.2e-27   95.4   0.6   1   1   4.1e-31   2.8e-27   94.3   0.2     1    88     3    89     3    90 0.98 Domain of unknown function (DUF4102)
Topoisom_bac         PF01131.15   403 seq944_BIOID51119    -            318   1.4e-36  126.0   0.2   1   1   2.1e-40   1.4e-36  126.0   0.1     2   137   171   317   170   318 0.92 DNA topoisomerase
Toprim               PF01751.17    88 seq944_BIOID51119    -            318   6.4e-27   93.1   0.0   1   1   1.5e-30   1.1e-26   92.4   0.0     2    88    19   156    18   156 0.98 Toprim domain
Endonuclease_5       PF04493.9    206 seq946_BIOID51119    -            223   1.1e-70  237.0   0.0   1   1   9.3e-75   1.3e-70  236.8   0.0     1   205     9   208     9   209 0.99 Endonuclease V
Isochorismatase      PF00857.15   174 seq948_BIOID51119    -             83   2.4e-16   60.0   0.0   1   1     2e-20   2.7e-16   59.8   0.0   108   173     2    68     1    69 0.97 Isochorismatase family
HlyD                 PF00529.15   306 seq949_BIOID51119    -            385   5.5e-81  272.0  13.3   1   1   1.9e-84   6.5e-81  271.8   9.2     1   306    63   360    63   360 0.99 HlyD family secretion protein
HlyD_2               PF12700.2    328 seq949_BIOID51119    -            385   3.8e-19   68.9   2.3   1   1   1.3e-22   4.4e-19   68.6   1.6     2   328    44   360    43   360 0.82 HlyD family secretion protein
HlyD_3               PF13437.1    105 seq949_BIOID51119    -            385   1.4e-15   57.4   4.8   1   1   7.4e-15   2.5e-11   43.7   0.2     1   105   174   289   174   289 0.94 HlyD family secretion protein
Biotin_lipoyl_2      PF13533.1     50 seq949_BIOID51119    -            385   3.2e-13   49.0   0.1   1   1   8.2e-12   2.8e-08   33.1   0.0     4    49    66   111    59   121 0.88 Biotin-lipoyl like
Ribonuclease_3       PF00636.21   114 seq952_BIOID51119    -            226   5.6e-21   75.0   0.0   1   1   2.4e-24   1.6e-20   73.5   0.0     1   113    38   127    38   128 0.90 Ribonuclease III domain
dsrm                 PF00035.20    67 seq952_BIOID51119    -            226   8.7e-15   54.9   0.0   1   1   2.1e-18   1.5e-14   54.2   0.0     1    67   156   223   156   223 0.95 Double-stranded RNA binding motif
DUF3751              PF12571.3    159 seq953_BIOID51119    -            352     4e-47  159.8   3.3   1   1     1e-50   1.4e-46  158.1   0.0     1   159     1   153     1   153 0.99 Phage tail-collar fibre protein
Ribonuc_L-PSP        PF01042.16   121 seq955_BIOID51119    -            128   1.1e-32  112.1   0.0   1   1     1e-36   1.4e-32  111.9   0.0     4   120    13   125    10   126 0.97 Endoribonuclease L-PSP
Molybdopterin        PF00384.17   432 seq956_BIOID51119    -            803   9.9e-25   87.0   0.0   1   1   3.2e-25   2.2e-21   75.9   0.0   103   379     2   377     1   381 0.85 Molybdopterin oxidoreductase
Molydop_binding      PF01568.16   109 seq956_BIOID51119    -            803   5.6e-17   61.4   0.1   1   1     3e-20     2e-16   59.6   0.1     4   108   681   796   678   797 0.93 Molydopterin dinucleotide binding domain
Phage_connect_1      PF05135.8    102 seq957_BIOID51119    -            108   2.4e-08   33.8   0.0   1   1   2.1e-12   2.9e-08   33.6   0.0     1    98     1   101     1   104 0.86 Phage gp6-like head-tail connector protein
BON                  PF04972.12    64 seq958_BIOID51119    -            191   9.6e-27   92.4   5.4   1   2   7.3e-16   9.9e-12   44.3   0.1     3    62    53   113    51   115 0.95 BON domain
BON                  PF04972.12    64 seq958_BIOID51119    -            191   9.6e-27   92.4   5.4   2   2   1.3e-17   1.8e-13   49.9   1.0     1    57   129   184   129   188 0.97 BON domain
Response_reg         PF00072.19   112 seq960_BIOID51119    -            337   1.5e-28   98.9   0.3   1   1   2.8e-32   3.8e-28   97.6   0.0     1   111    10   120    10   121 0.97 Response regulator receiver domain
Phage_H_T_join       PF05521.6     95 seq961_BIOID51119    -            116   1.6e-15   57.0   0.0   1   1   1.4e-19   1.9e-15   56.7   0.0     3    95    11   110     9   111 0.91 Phage head-tail joining protein
Abhydrolase_6        PF12697.2    228 seq962_BIOID51119    -            266   3.3e-35  121.9   3.6   1   1   8.5e-39   3.9e-35  121.6   2.5     1   227    16   249    16   250 0.80 Alpha/beta hydrolase family
Abhydrolase_1        PF00561.15   230 seq962_BIOID51119    -            266   1.2e-17   64.2   0.2   1   1   2.3e-19   1.1e-15   57.7   0.1     1   228    40   251    40   253 0.79 alpha/beta hydrolase fold
Abhydrolase_5        PF12695.2    142 seq962_BIOID51119    -            266   1.9e-16   60.0   0.7   1   1   2.1e-19   9.6e-16   57.7   0.5     1   141    15   237    15   238 0.75 Alpha/beta hydrolase family
DUF416               PF04222.7    191 seq963_BIOID51119    -            196   2.2e-87  291.0   0.1   1   1   1.8e-91   2.5e-87  290.8   0.0     1   189     4   192     4   194 0.99 Protein of unknown function (DUF416)
DUF333               PF03891.10    50 seq965_BIOID51119    -             84   4.2e-20   71.1   0.1   1   1   3.7e-24   5.1e-20   70.9   0.1     1    50    31    79    31    79 0.97 Domain of unknown function (DUF333)
Pept_tRNA_hydro      PF01195.14   184 seq967_BIOID51119    -            194   5.3e-64  214.9   0.0   1   1   4.3e-68   5.9e-64  214.8   0.0     1   184     5   189     5   189 0.99 Peptidyl-tRNA hydrolase
Peripla_BP_3         PF13377.1    160 seq968_BIOID51119    -            392   2.7e-38  131.3   0.7   1   1   6.8e-40   2.3e-36  125.0   0.1     3   160   113   277   111   277 0.95 Periplasmic binding protein-like domain
HTH_AraC             PF00165.18    42 seq968_BIOID51119    -            392   3.3e-22   77.5   0.1   1   2   2.8e-11   9.7e-08   31.4   0.0     1    42   294   335   294   335 0.97 Bacterial regulatory helix-turn-helix proteins, AraC family
HTH_AraC             PF00165.18    42 seq968_BIOID51119    -            392   3.3e-22   77.5   0.1   2   2   9.9e-15   3.4e-11   42.4   0.1     6    41   348   384   346   385 0.95 Bacterial regulatory helix-turn-helix proteins, AraC family
HTH_18               PF12833.2     81 seq968_BIOID51119    -            392   8.3e-20   70.5   0.1   1   1   1.7e-22   5.8e-19   67.8   0.0     3    79   309   384   307   385 0.97 Helix-turn-helix domain
Peripla_BP_4         PF13407.1    258 seq968_BIOID51119    -            392   5.4e-13   48.7   0.0   1   1   2.6e-16   8.8e-13   48.0   0.0    75   258    72   258    52   258 0.85 Periplasmic binding protein domain
Wzz                  PF02706.10   152 seq970_BIOID51119    -            348   5.4e-15   55.4   1.7   1   1   8.6e-19   1.2e-14   54.3   1.2     1   113    15   188    15   247 0.69 Chain length determinant protein
Fer4_2               PF12797.2     22 seq971_BIOID51119    -             37   9.3e-08   31.4   1.9   1   1   1.6e-11   1.1e-07   31.1   1.3     2    20     6    24     5    26 0.94 4Fe-4S binding domain
Fer4                 PF00037.22    24 seq971_BIOID51119    -             37   1.5e-05   24.2   1.4   1   1   2.5e-09   1.7e-05   24.0   1.0     2    18     8    24     7    26 0.93 4Fe-4S binding domain
MMR_HSR1             PF01926.18   114 seq972_BIOID51119    -            301   8.7e-22   77.1   0.1   1   1   8.9e-25   1.5e-21   76.3   0.1     2   114    11   125    10   125 0.81 50S ribosome-binding GTPase
KH_2                 PF07650.12    78 seq972_BIOID51119    -            301   2.1e-18   65.5   0.7   1   1   3.5e-21     6e-18   64.0   0.5     1    77   209   285   209   286 0.94 KH domain
FeoB_N               PF02421.13   189 seq972_BIOID51119    -            301   6.7e-14   51.4   0.1   1   1   5.9e-17     1e-13   50.8   0.0     3   164    11   177    10   203 0.82 Ferrous iron transport protein B
GTP_EFTU             PF00009.22   188 seq972_BIOID51119    -            301   2.9e-10   39.7   0.7   1   1   8.2e-12   1.4e-08   34.2   0.5     6   187    11   174     9   175 0.68 Elongation factor Tu GTP binding domain
Dynamin_N            PF00350.18   168 seq972_BIOID51119    -            301   4.4e-08   33.0   0.2   1   1   2.8e-08   4.8e-05   23.0   0.1     1    35    11    45    11    57 0.84 Dynamin family
AIG1                 PF04548.11   212 seq972_BIOID51119    -            301   5.1e-07   28.9   0.0   1   1   5.3e-10     9e-07   28.0   0.0     3   108    11   113    10   117 0.74 AIG1 family
PduV-EutP            PF10662.4    143 seq972_BIOID51119    -            301     1e-06   28.1   0.3   1   1   7.9e-09   1.3e-05   24.5   0.2     4   141    11   169     9   171 0.72 Ethanolamine utilisation - propanediol utilisation
Miro                 PF08477.8    119 seq972_BIOID51119    -            301   1.8e-05   25.0   0.0   1   1   2.9e-08   4.9e-05   23.6   0.0     2   119    11   127    11   127 0.64 Miro-like protein
Topoisom_bac         PF01131.15   403 seq974_BIOID51119    -            561   1.3e-85  287.5   0.1   1   1   4.2e-89   1.9e-85  287.0   0.0   139   403     1   261     1   261 0.93 DNA topoisomerase
Topo_Zn_Ribbon       PF08272.6     42 seq974_BIOID51119    -            561     4e-40  134.7   0.7   1   2   6.6e-20     3e-16   58.3   0.0     2    42   454   493   453   493 0.96 Topoisomerase I zinc-ribbon-like
Topo_Zn_Ribbon       PF08272.6     42 seq974_BIOID51119    -            561     4e-40  134.7   0.7   2   2   3.2e-24   1.5e-20   72.1   1.9     1    42   520   561   520   561 0.98 Topoisomerase I zinc-ribbon-like
zf-C4_Topoisom       PF01396.14    39 seq974_BIOID51119    -            561     3e-19   68.1  19.5   1   2   1.6e-09   7.2e-06   25.2   0.3     2    27   293   318   292   335 0.83 Topoisomerase DNA binding C4 zinc finger
zf-C4_Topoisom       PF01396.14    39 seq974_BIOID51119    -            561     3e-19   68.1  19.5   2   2     3e-15   1.4e-11   43.5   1.9     2    38   405   440   404   441 0.94 Topoisomerase DNA binding C4 zinc finger
T2SE                 PF00437.15   272 seq975_BIOID51119    -            351   3.6e-41  140.7   0.0   1   1   4.4e-45     6e-41  140.0   0.0    74   265    98   285    32   291 0.83 Type II/IV secretion system protein
Ribosomal_S16        PF00886.14    62 seq977_BIOID51119    -             82   9.1e-26   89.2   0.1   1   1   7.9e-30   1.1e-25   89.0   0.0     1    62     8    68     8    68 0.96 Ribosomal protein S16
DUF646               PF04883.7    106 seq980_BIOID51119    -            148   5.9e-21   75.1   0.0   1   1   5.7e-25   7.9e-21   74.7   0.0     2   105    13   131    12   132 0.87 Bacteriophage protein of unknown function (DUF646)
PGI                  PF00342.14   486 seq982_BIOID51119    -            549  8.9e-235  779.5   0.1   1   1  7.4e-239    1e-234  779.3   0.0     1   486    52   541    52   541 0.99 Phosphoglucose isomerase
PNP_UDP_1            PF01048.15   234 seq983_BIOID51119    -            239   7.9e-43  145.9   1.4   1   1   6.7e-47   9.2e-43  145.7   1.0     2   213    16   217    15   234 0.88 Phosphorylase superfamily
RimM                 PF01782.13    84 seq986_BIOID51119    -            183   8.8e-28   95.9   0.0   1   1     2e-31   1.3e-27   95.3   0.0     2    84    17    98    16    98 0.98 RimM N-terminal domain
PRC                  PF05239.11    79 seq986_BIOID51119    -            183   8.9e-10   38.1   0.7   1   1   2.1e-13   1.4e-09   37.5   0.5     2    73   105   178   104   182 0.89 PRC-barrel domain
AAA_32               PF13654.1    509 seq987_BIOID51119    -            586   5.5e-18   64.8   0.0   1   1   1.1e-21   7.5e-18   64.3   0.0   322   469   140   286    68   322 0.85 AAA domain
Lon_C                PF05362.8    205 seq987_BIOID51119    -            586   2.2e-10   40.1   0.0   1   1     5e-14   3.4e-10   39.4   0.0   108   203   435   541   431   543 0.81 Lon protease (S16) C-terminal proteolytic domain
AntA                 PF08346.7     71 seq989_BIOID51119    -            252   7.4e-28   96.4   0.0   1   1   1.9e-31   1.3e-27   95.6   0.0     1    71    63   134    63   134 0.94 AntA/AntB antirepressor
P22_AR_C             PF10548.4     74 seq989_BIOID51119    -            252   5.2e-25   86.9   1.6   1   1   7.6e-29   5.2e-25   86.9   1.1     4    74   159   229   156   229 0.97 P22AR C-terminal domain
ACR_tran             PF00873.14  1021 seq990_BIOID51119    -           1034         0 1454.0  23.4   1   1         0         0 1453.8  16.2     1  1021     1  1029     1  1029 1.00 AcrB/AcrD/AcrF family
SecD_SecF            PF02355.11   189 seq990_BIOID51119    -           1034   1.1e-07   31.1  31.7   1   1   3.1e-08   0.00014   21.0   5.2    31   180   870  1018   856  1029 0.84 Protein export membrane protein
MMPL                 PF03176.10   333 seq990_BIOID51119    -           1034   8.5e-06   24.5   9.5   1   1   1.9e-09   8.5e-06   24.5   6.6   135   305   330   499   288   525 0.78 MMPL family
Radical_SAM          PF04055.16   166 seq991_BIOID51119    -            292   1.9e-22   80.0   0.0   1   1   5.8e-26   2.6e-22   79.6   0.0     1   157    41   222    41   231 0.94 Radical SAM superfamily
Fer4_12              PF13353.1    139 seq991_BIOID51119    -            292   1.1e-10   41.6   0.1   1   1   9.2e-14   4.2e-10   39.7   0.1     2    82    34   145    33   186 0.81 4Fe-4S single cluster domain
Fer4_14              PF13394.1    117 seq991_BIOID51119    -            292     1e-06   28.6   0.6   1   1     6e-09   2.7e-05   24.0   0.4     3   103    42   171    40   183 0.83 4Fe-4S single cluster domain
Phage_CI_repr        PF07022.8     66 seq992_BIOID51119    -            218     6e-35  119.0   0.0   1   1     7e-39   9.5e-35  118.3   0.0     2    66    39   102    38   102 0.98 Bacteriophage CI repressor helix-turn-helix domain
PhdYeFM_antitox      PF02604.14    75 seq993_BIOID51119    -             92     8e-25   86.1   0.1   1   1   1.4e-28   9.5e-25   85.8   0.1     1    74    10    82    10    83 0.97 Antitoxin Phd_YefM, type II toxin-antitoxin system
RelB_N               PF12910.2     46 seq993_BIOID51119    -             92   3.4e-21   74.2   0.1   1   1     7e-25   4.8e-21   73.7   0.0     1    46    10    55    10    55 0.99 Antitoxin of toxin-antitoxin stability system N-terminal
DUF3168              PF11367.3    121 seq994_BIOID51119    -            114   1.6e-14   53.9   0.2   1   1   1.5e-18   2.1e-14   53.6   0.1    12   121    10   110     4   110 0.85 Protein of unknown function (DUF3168)
Bac_DNA_binding      PF00216.16    90 seq995_BIOID51119    -             90   3.2e-33  113.4   1.4   1   1   2.6e-37   3.6e-33  113.3   1.0     1    90     1    90     1    90 0.99 Bacterial DNA-binding protein
YchF-GTPase_C        PF06071.8     84 seq996_BIOID51119    -            363   4.7e-41  138.3   0.6   1   1   1.8e-44     8e-41  137.6   0.4     1    84   279   362   279   362 0.99 Protein of unknown function (DUF933)
MMR_HSR1             PF01926.18   114 seq996_BIOID51119    -            363   9.2e-19   67.4   0.0   1   1     5e-22   2.3e-18   66.1   0.0     1    89     4   109     4   208 0.81 50S ribosome-binding GTPase
FeoB_N               PF02421.13   189 seq996_BIOID51119    -            363   8.1e-09   34.8   0.0   1   1   8.5e-12   3.9e-08   32.6   0.0     2    43     4    45     3    53 0.91 Ferrous iron transport protein B
Nitroreductase       PF00881.19   165 seq997_BIOID51119    -            196   5.7e-17   61.9   0.0   1   1     5e-21   6.8e-17   61.6   0.0     5   165    18   174    14   174 0.93 Nitroreductase family
RelB_N               PF12910.2     46 seq999_BIOID51119    -             74   4.9e-11   41.6   0.0   1   1   1.2e-14   8.4e-11   40.9   0.0     1    45     1    45     1    46 0.96 Antitoxin of toxin-antitoxin stability system N-terminal
PhdYeFM_antitox      PF02604.14    75 seq999_BIOID51119    -             74   8.6e-11   41.1   0.0   1   1   1.4e-14   9.7e-11   40.9   0.0     1    61     1    61     1    67 0.91 Antitoxin Phd_YefM, type II toxin-antitoxin system
NTP_transferase      PF00483.18   248 seq1000_BIOID51119   -            302   2.4e-25   89.1   0.0   1   1   4.5e-29   3.1e-25   88.8   0.0     1   241    10   275    10   280 0.87 Nucleotidyl transferase
NTP_transf_3         PF12804.2    179 seq1000_BIOID51119   -            302   9.5e-08   32.3   0.0   1   1   2.7e-11   1.8e-07   31.3   0.0     1   116    11   164    11   184 0.75 MobA-like NTP transferase domain
Plasmid_Txe          PF06769.8     80 seq1002_BIOID51119   -             84   1.2e-43  146.7   0.6   1   1   1.9e-47   1.3e-43  146.6   0.4     1    80     5    84     5    84 0.99 Plasmid encoded toxin Txe
Plasmid_stabil       PF05016.9     90 seq1002_BIOID51119   -             84   4.3e-05   23.6   0.0   1   1   6.9e-09   4.7e-05   23.5   0.0    16    78    12    77     4    83 0.82 Plasmid stabilisation system protein
I-set                PF07679.11    90 seq1006_BIOID51119   -            261   1.5e-07   31.0   0.3   1   1   1.9e-10   8.7e-07   28.6   0.1     4    88   173   250   170   254 0.85 Immunoglobulin I-set domain
Ig_2                 PF13895.1     80 seq1006_BIOID51119   -            261   1.8e-07   31.0   0.3   1   1   1.1e-10   4.8e-07   29.6   0.1    22    78   193   254   171   256 0.74 Immunoglobulin domain
Phage_tail_2         PF06199.6    134 seq1006_BIOID51119   -            261   2.7e-05   24.1   1.5   1   1   1.2e-08   5.4e-05   23.1   0.0    37   128    72   161    59   165 0.79 Phage major tail protein 2
tRNA_m1G_MT          PF01746.16   186 seq1007_BIOID51119   -            255   4.9e-60  202.2   0.0   1   1   4.3e-64   5.8e-60  201.9   0.0     2   186    23   221    22   221 0.98 tRNA (Guanine-1)-methyltransferase
RecO_N               PF11967.3     80 seq1008_BIOID51119   -            242   4.6e-24   83.9   0.0   1   1   1.1e-27   7.7e-24   83.2   0.0     5    78     4    76     1    78 0.95 Recombination protein O N terminal
RecO_C               PF02565.10   118 seq1008_BIOID51119   -            242   8.8e-21   73.8   0.0   1   1   1.7e-24   1.2e-20   73.4   0.0     3   118    82   226    80   226 0.91 Recombination protein O C terminal
DUF1481              PF07356.7    195 seq1010_BIOID51119   -            211   5.4e-71  237.9   0.6   1   1   4.5e-75   6.2e-71  237.7   0.4     1   195    22   207    22   207 0.99 Protein of unknown function (DUF1481)
Fic                  PF02661.13    97 seq1011_BIOID51119   -            128   2.1e-08   34.6   0.2   1   1   2.9e-12     4e-08   33.7   0.1    13    97    15    84     3    84 0.74 Fic/DOC family
DUF3672              PF12421.3    136 seq1013_BIOID51119   -            226   3.4e-35  121.0   0.1   1   1   3.4e-39   4.7e-35  120.5   0.1     1   135    46   184    46   185 0.95 Fibronectin type III protein
Epimerase_2          PF02350.14   346 seq1014_BIOID51119   -            376  1.3e-126  421.9   0.0   1   1  1.1e-130  1.5e-126  421.7   0.0     2   346    22   370    21   370 0.97 UDP-N-acetylglucosamine 2-epimerase
NAD_binding_10       PF13460.1    183 seq1015_BIOID51119   -            274   3.2e-15   56.5   0.0   1   1   1.5e-18   5.2e-15   55.8   0.0     1   181     4   201     4   203 0.82 NADH(P)-binding
Epimerase            PF01370.16   236 seq1015_BIOID51119   -            274   2.9e-11   43.1   0.0   1   1   5.8e-13     2e-09   37.1   0.0     8   236    10   213     4   213 0.77 NAD dependent epimerase/dehydratase family
UDPG_MGDP_dh_N       PF03721.9    185 seq1015_BIOID51119   -            274   2.5e-07   30.1   0.0   1   1     3e-10     1e-06   28.1   0.0     1   133     2   125     2   135 0.77 UDP-glucose/GDP-mannose dehydrogenase family, NAD binding domain
NAD_binding_2        PF03446.10   162 seq1015_BIOID51119   -            274   9.8e-06   25.4   0.0   1   1   4.3e-09   1.5e-05   24.8   0.0     1    77     1    90     1   130 0.68 NAD binding domain of 6-phosphogluconate dehydrogenase
zf-dskA_traR         PF01258.12    36 seq1016_BIOID51119   -             73   2.8e-08   33.2  10.0   1   1   2.7e-12   3.7e-08   32.8   6.9     2    35    31    64    30    65 0.92 Prokaryotic dksA/traR C4-type zinc finger
Flavin_Reduct        PF01613.13   154 seq1018_BIOID51119   -            164   1.1e-30  106.4   0.2   1   1   8.9e-35   1.2e-30  106.2   0.1     1   153    13   159    13   160 0.93 Flavin reductase like domain
PTS_IIB              PF02302.12    90 seq1019_BIOID51119   -            113   7.1e-13   48.6   0.0   1   1   6.3e-17   8.6e-13   48.4   0.0     2    87     6    94     5    97 0.92 PTS system, Lactose/Cellobiose specific IIB subunit
Ribosomal_S2         PF00318.15   211 seq1021_BIOID51119   -            304   3.3e-85  284.5   0.0   1   1   2.9e-89   3.9e-85  284.2   0.0     1   211    72   288    72   288 0.99 Ribosomal protein S2
Ead_Ea22             PF13935.1    139 seq1022_BIOID51119   -            235   1.3e-37  129.0   0.7   1   1   1.8e-41   2.5e-37  128.2   0.5     4   139     5   127     2   127 0.81 Ead/Ea22-like protein
Phage_integrase      PF00589.17   173 seq1023_BIOID51119   -            402   1.3e-28   99.7   3.5   1   2   9.6e-17   1.3e-12   47.5   0.1     2    78   226   297   225   302 0.95 Phage integrase family
Phage_integrase      PF00589.17   173 seq1023_BIOID51119   -            402   1.3e-28   99.7   3.5   2   2   2.6e-18   3.5e-14   52.7   0.4   118   172   318   374   309   375 0.86 Phage integrase family
PdxJ                 PF03740.8    239 seq1024_BIOID51119   -            247  7.4e-106  352.5   4.5   1   1  6.3e-110  8.6e-106  352.3   3.1     2   237     9   242     8   244 0.99 Pyridoxal phosphate biosynthesis protein PdxJ
Xan_ur_permease      PF00860.15   389 seq1025_BIOID51119   -            464  1.6e-104  349.3  54.5   1   1  1.2e-108  1.6e-104  349.3  37.8     2   386    53   423    52   426 0.97 Permease family
Phage_TAC            PF06222.6    127 seq1027_BIOID51119   -            124   2.7e-55  185.2   0.1   1   1   2.2e-59     3e-55  185.0   0.1     1   127     1   124     1   124 0.98 Phage tail assembly chaperone
Ribosomal_L19        PF01245.15   113 seq1028_BIOID51119   -            115   8.8e-51  170.3   2.5   1   1   7.2e-55   9.8e-51  170.1   1.8     2   112     3   113     2   114 0.99 Ribosomal protein L19
HTH_18               PF12833.2     81 seq1031_BIOID51119   -            273   1.8e-16   59.8   0.0   1   1   8.9e-20     3e-16   59.1   0.0     2    79   181   256   180   258 0.95 Helix-turn-helix domain
AraC_binding         PF02311.14   136 seq1031_BIOID51119   -            273   2.1e-05   24.1   0.1   1   1   1.2e-08   4.2e-05   23.1   0.1     5    79    22    96    19   152 0.76 AraC-like ligand binding domain
Fer4_11              PF13247.1     99 seq1032_BIOID51119   -            294   1.2e-29  101.9  13.1   1   1   1.8e-32   2.2e-29  101.1   5.5     2    98    92   188    91   189 0.94 4Fe-4S dicluster domain
Form-deh_trans       PF09163.6     44 seq1032_BIOID51119   -            294   7.8e-20   69.9   0.0   1   1   1.1e-22   1.4e-19   69.1   0.0     1    44   246   289   246   290 0.96 Formate dehydrogenase N, transmembrane
Fer4_7               PF12838.2     52 seq1032_BIOID51119   -            294   4.9e-15   55.5  25.2   1   1   8.3e-11     1e-07   32.0   5.6     1    50    38   114    38   117 0.90 4Fe-4S dicluster domain
Fer4_9               PF13187.1     55 seq1032_BIOID51119   -            294   3.3e-13   49.5  27.2   1   1   4.6e-11   5.7e-08   32.7   7.7     1    55   132   184   132   184 0.97 4Fe-4S dicluster domain
Fer4_10              PF13237.1     52 seq1032_BIOID51119   -            294   2.6e-12   46.2  27.8   1   1   3.4e-11   4.2e-08   32.7   7.1     2    52    93   144    92   144 0.86 4Fe-4S dicluster domain
Fer4_2               PF12797.2     22 seq1032_BIOID51119   -            294   3.3e-10   39.1  34.5   1   1   6.4e-09     8e-06   25.3   2.4     4    20    33    49    31    51 0.91 4Fe-4S binding domain
Fer4_3               PF12798.2     15 seq1032_BIOID51119   -            294   9.7e-08   31.9  41.1   1   3   0.00035      0.43   11.1   3.8     1    15   100   117   100   117 0.89 4Fe-4S binding domain
Fer4_3               PF12798.2     15 seq1032_BIOID51119   -            294   9.7e-08   31.9  41.1   2   3   6.7e-05     0.083   13.3   2.9     1    14   133   146   133   147 0.94 4Fe-4S binding domain
Fer4_3               PF12798.2     15 seq1032_BIOID51119   -            294   9.7e-08   31.9  41.1   3   3   3.4e-06    0.0042   17.4   2.5     1    15   160   183   160   183 0.98 4Fe-4S binding domain
Fer4_4               PF12800.2     17 seq1032_BIOID51119   -            294   3.1e-07   30.0  31.6   1   2   4.7e-05     0.059   13.6   1.8     3    15    38    50    36    56 0.91 4Fe-4S binding domain
Fer4_4               PF12800.2     17 seq1032_BIOID51119   -            294   3.1e-07   30.0  31.6   2   2     1e-07   0.00013   21.9   1.8     1    17   130   146   130   146 0.92 4Fe-4S binding domain
Fer4                 PF00037.22    24 seq1032_BIOID51119   -            294   3.1e-07   29.6  37.3   1   1   4.1e-08   5.1e-05   22.5   2.0     5    22   130   147   126   149 0.87 4Fe-4S binding domain
LysR_substrate       PF03466.15   209 seq1033_BIOID51119   -            324   1.8e-44  151.2   0.0   1   1   3.5e-48   2.4e-44  150.8   0.0     5   206    92   293    90   296 0.96 LysR substrate binding domain
HTH_1                PF00126.22    60 seq1033_BIOID51119   -            324   5.4e-16   57.9   0.0   1   1   1.4e-19   9.6e-16   57.1   0.0     1    60     3    64     3    64 0.97 Bacterial regulatory helix-turn-helix protein, lysR family
LysR_substrate       PF03466.15   209 seq1037_BIOID51119   -            316     2e-22   79.2   0.0   1   1   3.5e-26   2.4e-22   78.9   0.0     2   204    96   296    95   301 0.92 LysR substrate binding domain
HTH_1                PF00126.22    60 seq1037_BIOID51119   -            316   3.6e-13   48.9   0.0   1   1   1.4e-16   9.4e-13   47.5   0.0     3    59    14    70    12    71 0.95 Bacterial regulatory helix-turn-helix protein, lysR family
FabA                 PF07977.8    138 seq1038_BIOID51119   -            208   9.2e-51  170.8   0.0   1   1   8.4e-55   1.1e-50  170.5   0.0     1   137    65   194    65   195 0.98 FabA-like domain
DUF4035              PF13227.1     53 seq1040_BIOID51119   -             93   7.5e-24   82.7   0.1   1   1   7.5e-28     1e-23   82.3   0.0     1    53    27    79    27    79 0.98 Protein of unknown function (DUF4035)
YjbE                 PF11106.3     80 seq1043_BIOID51119   -             80   1.5e-43  146.4  27.9   1   1   1.2e-47   1.7e-43  146.3  19.3     1    80     1    80     1    80 0.99 Exopolysaccharide production protein YjbE
phage_tail_N         PF08400.5    134 seq1044_BIOID51119   -            466   1.8e-51  173.2   0.2   1   1     1e-54   3.4e-51  172.3   0.2     1   134     1   134     1   134 1.00 Prophage tail fibre N-terminal
Phage_fiber_2        PF03406.8     44 seq1044_BIOID51119   -            466   1.2e-20   72.6   4.4   1   1   6.6e-24   2.2e-20   71.8   3.1     1    44   195   238   195   238 0.97 Phage tail fibre repeat
Collagen             PF01391.13    60 seq1044_BIOID51119   -            466   1.2e-09   37.4  31.0   1   1   3.5e-13   1.2e-09   37.4  21.5     3    58   135   190   134   194 0.68 Collagen triple helix repeat (20 copies)
CarboxypepD_reg      PF13620.1     82 seq1044_BIOID51119   -            466   1.3e-08   34.6   0.4   1   1   9.4e-12   3.2e-08   33.3   0.3     2    74     5    82     4    90 0.85 Carboxypeptidase regulatory-like domain
UDPG_MGDP_dh_N       PF03721.9    185 seq1046_BIOID51119   -            420   3.6e-61  205.6   0.2   1   1     1e-62   3.5e-59  199.2   0.0     2   183     5   189     4   191 0.96 UDP-glucose/GDP-mannose dehydrogenase family, NAD binding domain
UDPG_MGDP_dh         PF00984.14    96 seq1046_BIOID51119   -            420     4e-30  103.7   0.0   1   1   2.3e-33     8e-30  102.7   0.0     2    93   206   292   205   296 0.88 UDP-glucose/GDP-mannose dehydrogenase family, central domain
UDPG_MGDP_dh_C       PF03720.10   106 seq1046_BIOID51119   -            420   7.4e-19   67.7   0.0   1   1   5.7e-22   1.9e-18   66.4   0.0     1   104   324   419   324   420 0.91 UDP-glucose/GDP-mannose dehydrogenase family, UDP binding domain
NAD_binding_2        PF03446.10   162 seq1046_BIOID51119   -            420     7e-07   29.1   0.1   1   1   2.1e-09   7.1e-06   25.8   0.0     2   110     4   136     3   141 0.76 NAD binding domain of 6-phosphogluconate dehydrogenase
HATPase_c            PF02518.21   111 seq1048_BIOID51119   -            458   2.1e-27   94.9   0.6   1   1   9.7e-31   6.7e-27   93.3   0.1     2   110   346   449   345   450 0.98 Histidine kinase-, DNA gyrase B-, and HSP90-like ATPase
HisKA                PF00512.20    68 seq1048_BIOID51119   -            458   2.8e-14   52.7   0.8   1   1   1.2e-17   8.1e-14   51.2   0.1     2    65   238   300   237   302 0.90 His Kinase A (phospho-acceptor) domain
Alpha-amylase        PF00128.19   316 seq1051_BIOID51119   -            676   5.9e-42  144.0   6.1   1   1   1.1e-45   1.5e-41  142.7   4.2     1   308   226   595   226   598 0.74 Alpha amylase, catalytic domain
ACPS                 PF01648.15   113 seq1052_BIOID51119   -            126   9.5e-22   76.9   0.1   1   1   7.7e-26   1.1e-21   76.7   0.0     1   113     5   122     5   122 0.96 4'-phosphopantetheinyl transferase superfamily
DUF904               PF06005.7     72 seq1055_BIOID51119   -             79     3e-28   97.7  17.2   1   1   2.6e-32   3.6e-28   97.5  11.9     1    72     1    79     1    79 0.99 Protein of unknown function (DUF904)
Phage_HK97_TLTM      PF06120.6    301 seq1056_BIOID51119   -           1080  4.5e-127  423.3  13.2   1   1  6.6e-131  4.5e-127  423.3   9.1     1   301   395   695   395   695 0.99 Tail length tape measure protein
Tape_meas_lam_C      PF09718.5     78 seq1056_BIOID51119   -           1080   6.5e-20   70.7   2.3   1   1   9.5e-24   6.5e-20   70.7   1.6     1    77   860   936   860   937 0.97 Lambda phage tail tape-measure protein (Tape_meas_lam_C)
EF_TS                PF00889.14   221 seq1057_BIOID51119   -            283   2.3e-71  239.5   5.7   1   1   3.3e-75   2.3e-71  239.5   4.0     1   221    57   263    57   263 0.98 Elongation factor TS
UBA                  PF00627.26    37 seq1057_BIOID51119   -            283   3.5e-11   42.4   0.1   1   1   3.4e-14   2.3e-10   39.8   0.1     1    35     4    39     4    40 0.96 UBA/TS-N domain
DUF2886              PF11102.3    200 seq1058_BIOID51119   -            212     1e-56  191.5   1.2   1   1   8.3e-61   1.1e-56  191.4   0.8     1   199    13   206    13   207 0.98 Protein of unknown function (DUF2886)
Pertactin            PF03212.9    121 seq1059_BIOID51119   -            961   2.6e-39  133.5   3.4   1   1   3.9e-43   2.6e-39  133.5   2.4     1   120   494   615   494   616 0.98 Pertactin
Autotransporter      PF03797.14   265 seq1059_BIOID51119   -            961   2.2e-35  122.1  23.2   1   1   3.2e-39   2.2e-35  122.1  16.1     2   263   695   946   694   948 0.96 Autotransporter beta-domain
Cytochrom_B_N        PF00033.14   188 seq1061_BIOID51119   -            217   1.4e-20   73.3  19.2   1   1   2.5e-24   1.7e-20   73.0  13.3     4   188    10   186     7   186 0.92 Cytochrome b(N-terminal)/b6/petB
Ni_hydr_CYTB         PF01292.15   182 seq1061_BIOID51119   -            217   1.4e-18   66.8  17.8   1   1   2.5e-22   1.7e-18   66.5  12.3     5   182    13   186     9   186 0.89 Prokaryotic cytochrome b561
DUF551               PF04448.7     69 seq1062_BIOID51119   -            152   3.2e-12   46.8   0.1   1   1   6.1e-16   8.4e-12   45.5   0.1     2    69    91   148    90   148 0.98 Protein of unknown function (DUF551)
TK                   PF00265.13   176 seq1064_BIOID51119   -            205   2.6e-64  215.9   0.0   1   1   2.2e-68   2.9e-64  215.7   0.0     1   176     2   186     2   186 0.99 Thymidine kinase
Hydrolase_3          PF08282.7    254 seq1069_BIOID51119   -            368   1.1e-14   54.4   0.1   1   1   1.8e-16   6.1e-13   48.8   0.0   187   251   295   358   282   361 0.92 haloacid dehalogenase-like hydrolase
HAD                  PF12710.2    191 seq1069_BIOID51119   -            368   6.9e-13   49.0   0.0   1   1   2.3e-16     8e-13   48.8   0.0    45   191   191   327    41   327 0.79 haloacid dehalogenase-like hydrolase
Hydrolase            PF00702.21   204 seq1069_BIOID51119   -            368   1.3e-10   42.0   1.0   1   1     5e-14   1.7e-10   41.6   0.4    65   204   170   330    99   330 0.77 haloacid dehalogenase-like hydrolase
Caps_synth_GfcC      PF06251.6    229 seq1070_BIOID51119   -            245     1e-90  302.8   0.0   1   1   8.3e-95   1.1e-90  302.6   0.0     2   229    20   245    19   245 0.99 Capsule biosynthesis GfcC
AA_permease          PF00324.16   479 seq1073_BIOID51119   -            454     2e-38  131.8  38.0   1   1   3.6e-42   2.4e-38  131.5  26.4     2   427    25   418    24   440 0.83 Amino acid permease
AA_permease_2        PF13520.1    426 seq1073_BIOID51119   -            454   1.9e-35  122.1  36.0   1   1   5.5e-39   3.8e-35  121.1  25.0    34   399    55   413    25   440 0.81 Amino acid permease
EAL                  PF00563.15   236 seq1075_BIOID51119   -            269   1.2e-60  204.8   0.2   1   1     1e-64   1.4e-60  204.5   0.2     4   236    17   250    15   250 0.96 EAL domain
HTH_Tnp_1            PF01527.15    76 seq1076_BIOID51119   -            126     2e-21   75.6   0.0   1   1     2e-25   2.7e-21   75.1   0.0     1    71    10    87    10    92 0.87 Transposase
MFS_1                PF07690.11   354 seq1078_BIOID51119   -            402   7.2e-23   80.7  61.8   1   1   1.1e-21   7.4e-18   64.3  17.1     4   179   223   392   218   401 0.88 Major Facilitator Superfamily
AA_kinase            PF00696.23   241 seq1081_BIOID51119   -            241   1.7e-27   96.3   0.2   1   1   1.9e-31   2.7e-27   95.7   0.2     1   241    10   219    10   219 0.77 Amino acid kinase family
Epimerase            PF01370.16   236 seq1082_BIOID51119   -            355   5.6e-79  264.7   0.0   1   1     3e-82   6.9e-79  264.4   0.0     1   236     4   252     4   252 0.97 NAD dependent epimerase/dehydratase family
RmlD_sub_bind        PF04321.12   287 seq1082_BIOID51119   -            355   2.8e-17   62.4   0.0   1   1   1.7e-20   3.9e-17   61.9   0.0     2   254     3   296     1   333 0.79 RmlD substrate binding domain
Polysacc_synt_2      PF02719.10   294 seq1082_BIOID51119   -            355     2e-16   59.6   0.0   1   1   1.5e-19   3.3e-16   58.9   0.0     1   117     4   114     4   135 0.92 Polysaccharide biosynthesis protein
NAD_binding_4        PF07993.7    249 seq1082_BIOID51119   -            355     3e-15   55.7   0.1   1   1   2.9e-14   6.5e-11   41.5   0.0    87   197    74   189    62   250 0.85 Male sterility protein
3Beta_HSD            PF01073.14   280 seq1082_BIOID51119   -            355     3e-15   55.5   0.0   1   1   2.1e-18   4.7e-15   54.9   0.0     1   229     5   240     5   250 0.82 3-beta hydroxysteroid dehydrogenase/isomerase family
adh_short            PF00106.20   167 seq1082_BIOID51119   -            355   3.8e-08   33.3   0.3   1   1   2.7e-10   6.1e-07   29.3   0.0     3    96     4    91     2   126 0.79 short chain dehydrogenase
HOK_GEF              PF01848.11    43 seq1084_BIOID51119   -             60   1.1e-17   62.9   2.8   1   1   9.3e-22   1.3e-17   62.7   1.9     1    43    14    56    14    56 0.97 Hok/gef family
Sigma54_activat      PF00158.21   168 seq1087_BIOID51119   -            441   1.1e-72  242.8   0.1   1   1   6.6e-76   1.8e-72  242.1   0.1     1   168   141   308   141   308 0.99 Sigma-54 interaction domain
Response_reg         PF00072.19   112 seq1087_BIOID51119   -            441   1.5e-29  102.1   0.2   1   1   1.1e-32   3.1e-29  101.1   0.1     1   111     8   117     8   118 0.98 Response regulator receiver domain
HTH_8                PF02954.14    42 seq1087_BIOID51119   -            441     2e-14   52.7   0.6   1   1   7.2e-18     2e-14   52.7   0.4     3    39   403   439   401   441 0.93 Bacterial regulatory protein, Fis family
AAA_5                PF07728.9    139 seq1087_BIOID51119   -            441   1.3e-07   31.2   0.0   1   1   9.7e-11   2.7e-07   30.3   0.0     2   123   165   283   164   301 0.84 AAA domain (dynein-related subfamily)
AAA                  PF00004.24   132 seq1087_BIOID51119   -            441   1.6e-05   24.9   0.0   1   1   1.2e-08   3.4e-05   23.9   0.0     1   126   165   296   165   302 0.72 ATPase family associated with various cellular activities (AAA)
TnpB_IS66            PF05717.8    108 seq1089_BIOID51119   -            115   2.9e-42  142.3   0.0   1   1   2.4e-46   3.3e-42  142.1   0.0     2   104     7   107     6   110 0.97 IS66 Orf2 like protein
FMN_red              PF03358.10   152 seq1091_BIOID51119   -            198   8.1e-15   54.5   0.0   1   1   3.1e-18   1.1e-14   54.1   0.0    14   144    13   143     2   149 0.85 NADPH-dependent FMN reductase
Flavodoxin_1         PF00258.20   143 seq1091_BIOID51119   -            198   2.8e-11   43.4   0.1   1   1   1.4e-14   4.8e-11   42.7   0.0     1   138     6   130     6   135 0.81 Flavodoxin
Flavodoxin_2         PF02525.12   199 seq1091_BIOID51119   -            198     1e-05   25.0   0.0   1   1   3.9e-09   1.3e-05   24.6   0.0     2   138     3   117     2   147 0.74 Flavodoxin-like fold
DUF4376              PF14301.1    111 seq1094_BIOID51119   -            222   6.8e-34  116.2   3.2   1   1   6.6e-38     9e-34  115.8   2.2     2   111   102   217   101   217 0.92 Domain of unknown function (DUF4376)
BOF                  PF04076.8    103 seq1095_BIOID51119   -            114   3.5e-41  139.1   1.3   1   1   3.1e-45   4.2e-41  138.8   0.9    10   102    19   111    13   112 0.98 Bacterial OB fold (BOF) protein
Aconitase            PF00330.15   465 seq1096_BIOID51119   -            891  1.5e-186  620.3   0.0   1   1  2.6e-190  1.8e-186  620.0   0.0     1   465    57   562    57   562 0.99 Aconitase family (aconitate hydratase)
Aconitase_C          PF00694.14   131 seq1096_BIOID51119   -            891   7.6e-49  165.0   0.0   1   1   2.7e-52   1.8e-48  163.8   0.0     3   130   691   818   689   819 0.98 Aconitase C-terminal domain
DUF940               PF06082.6    658 seq1097_BIOID51119   -            698  2.7e-258  858.7  13.5   1   1  2.3e-262  3.1e-258  858.6   9.3     1   658    29   693    29   693 0.97 Bacterial putative lipoprotein (DUF940)
FAD-oxidase_C        PF02913.14   249 seq1100_BIOID51119   -           1018   9.4e-64  214.9   0.0   1   1   3.1e-67   1.4e-63  214.4   0.0     1   249   281   539   281   539 0.98 FAD linked oxidases, C-terminal domain
FAD_binding_4        PF01565.18   139 seq1100_BIOID51119   -           1018   3.8e-38  129.9   0.2   1   1   2.4e-41   1.1e-37  128.5   0.0     1   138    52   192    52   193 0.96 FAD binding domain
Fer4_8               PF13183.1     57 seq1100_BIOID51119   -           1018     7e-09   35.4   0.4   1   1   4.5e-12     2e-08   33.9   0.2     4    57   577   687   574   687 0.79 4Fe-4S dicluster domain
DDE_Tnp_IS66         PF03050.9    271 seq1103_BIOID51119   -            512  3.4e-100  334.6   0.0   1   1  9.9e-104  3.4e-100  334.6   0.0     1   271   175   462   175   462 0.98 Transposase IS66 family
DDE_Tnp_IS66_C       PF13817.1     39 seq1103_BIOID51119   -            512   4.3e-19   68.1   0.1   1   1   3.3e-22   1.1e-18   66.7   0.0     1    39   468   506   468   506 0.98 IS66 C-terminal element
HTH_Tnp_IS66         PF13005.2     59 seq1103_BIOID51119   -            512   3.4e-17   61.8   0.7   1   1   1.8e-20     6e-17   61.1   0.5     3    59   115   169   113   169 0.95 putative Helix-turn-helix domain of transposase IS66
LZ_Tnp_IS66          PF13007.2     78 seq1103_BIOID51119   -            512   3.7e-13   49.8   3.2   1   1   1.1e-16   3.7e-13   49.8   2.2     1    77    38   110    38   111 0.82 Transposase C of IS166 homeodomain
AAA_25               PF13481.1    194 seq1105_BIOID51119   -            476   2.1e-26   92.4   0.0   1   1   1.8e-29   3.5e-26   91.6   0.0    10   194    88   242    80   242 0.90 AAA domain
KaiC                 PF06745.8    226 seq1105_BIOID51119   -            476   1.7e-18   66.4   0.1   1   1   6.7e-19   1.3e-15   56.9   0.1     2   202    94   277    93   294 0.85 KaiC
ChlI                 PF13541.1    121 seq1105_BIOID51119   -            476   5.9e-12   45.0   0.0   1   1   6.9e-15   1.3e-11   43.8   0.0    35   121   364   449   337   449 0.92 Subunit ChlI of Mg-chelatase
Lon_C                PF05362.8    205 seq1105_BIOID51119   -            476   4.3e-08   32.5   0.1   1   1     5e-11   9.7e-08   31.4   0.0    94   200   372   471   363   473 0.88 Lon protease (S16) C-terminal proteolytic domain
RecA                 PF00154.16   323 seq1105_BIOID51119   -            476   2.4e-05   23.4   0.1   1   1   2.4e-08   4.8e-05   22.4   0.0    17   140    77   195    65   205 0.77 recA bacterial DNA recombination protein
YccJ                 PF13993.1     69 seq1107_BIOID51119   -             75   3.5e-42  142.2   2.1   1   1   2.9e-46   3.9e-42  142.0   1.5     1    69     7    75     7    75 0.99 YccJ-like protein
SBP_bac_3            PF00497.15   225 seq1109_BIOID51119   -            341   1.7e-33  115.6   0.0   1   1   1.7e-37   2.4e-33  115.1   0.0     2   211    38   251    37   256 0.91 Bacterial extracellular solute-binding proteins, family 3
RRF                  PF01765.14   165 seq1112_BIOID51119   -            185   3.9e-68  227.9   1.7   1   1   3.7e-72     5e-68  227.6   1.2     1   165    19   183    19   183 0.99 Ribosome recycling factor
Aminotran_1_2        PF00155.16   363 seq1113_BIOID51119   -            452     1e-21   77.1   0.0   1   1   2.7e-25   3.8e-21   75.3   0.0   126   348   200   426    68   440 0.77 Aminotransferase class I and II
Hydrolase_3          PF08282.7    254 seq1116_BIOID51119   -            271   2.7e-56  190.8   0.1   1   1     9e-60   3.1e-56  190.6   0.1     1   254     6   259     6   259 0.98 haloacid dehalogenase-like hydrolase
S6PP                 PF05116.8    247 seq1116_BIOID51119   -            271   1.3e-12   47.4   0.0   1   1   7.7e-12   2.6e-08   33.3   0.0   130   224   155   250    86   255 0.90 Sucrose-6F-phosphate phosphohydrolase
Hydrolase            PF00702.21   204 seq1116_BIOID51119   -            271   5.7e-08   33.4   0.9   1   1   2.8e-10   9.6e-07   29.4   0.2     1   204     3   227     3   227 0.54 haloacid dehalogenase-like hydrolase
HAD                  PF12710.2    191 seq1116_BIOID51119   -            271     2e-07   31.2   0.0   1   1     4e-10   1.4e-06   28.5   0.0    91   191    27   224    19   224 0.81 haloacid dehalogenase-like hydrolase
NTP_transferase      PF00483.18   248 seq1117_BIOID51119   -            293   1.2e-72  244.0   0.0   1   1   2.1e-76   1.4e-72  243.8   0.0     1   246     2   238     2   240 0.98 Nucleotidyl transferase
NTP_transf_3         PF12804.2    179 seq1117_BIOID51119   -            293   1.1e-08   35.3   0.0   1   1     2e-12   1.4e-08   35.0   0.0     1   120     3   133     3   188 0.83 MobA-like NTP transferase domain
Glucosamine_iso      PF01182.15   199 seq1118_BIOID51119   -            266   9.1e-25   87.4   0.0   1   1   8.8e-29   1.2e-24   87.0   0.0     4   198    15   216    12   217 0.85 Glucosamine-6-phosphate isomerases/6-phosphogluconolactonase
Sulf_transp          PF04143.9     43 seq1121_BIOID51119   -            352   9.8e-18   63.8  36.8   1   2   2.2e-15     3e-11   43.0   8.5     1    41    74   114    74   116 0.96 Sulphur transport
Sulf_transp          PF04143.9     43 seq1121_BIOID51119   -            352   9.8e-18   63.8  36.8   2   2   1.1e-12   1.5e-08   34.3  11.4     2    43   283   325   282   325 0.97 Sulphur transport
HTH_Tnp_1            PF01527.15    76 seq1122_BIOID51119   -            108     4e-12   45.7   1.7   1   1   1.1e-15   1.5e-11   44.0   1.2     1    74     1    87     1    88 0.83 Transposase
HAD                  PF12710.2    191 seq1123_BIOID51119   -            211     4e-09   36.8   0.0   1   1   4.1e-13   5.6e-09   36.3   0.0     1   186     9   188     9   193 0.61 haloacid dehalogenase-like hydrolase
YadA                 PF03895.10    78 seq1124_BIOID51119   -            423   2.7e-20   72.0   5.5   1   1     2e-24   2.7e-20   72.0   3.8     2    78   348   423   347   423 0.98 YadA-like C-terminal region
DAHP_synth_1         PF00793.15   272 seq1126_BIOID51119   -            379  2.7e-102  340.9   0.0   1   1  2.5e-106  3.4e-102  340.6   0.0     8   271    62   363    42   364 0.96 DAHP synthetase I family
rve                  PF00665.21   120 seq1127_BIOID51119   -            299   1.1e-24   86.6   0.0   1   1     7e-28   2.4e-24   85.6   0.0     2   119   129   243   128   244 0.97 Integrase core domain
HTH_21               PF13276.1     60 seq1127_BIOID51119   -            299   6.3e-18   64.4   2.2   1   1   4.1e-21   1.4e-17   63.3   1.6     2    60    50   107    46   107 0.91 HTH-like domain
rve_3                PF13683.1     67 seq1127_BIOID51119   -            299     2e-11   43.1   0.0   1   1   1.4e-14   4.9e-11   41.8   0.0     7    67   221   281   216   281 0.94 Integrase core domain
rve_2                PF13333.1     52 seq1127_BIOID51119   -            299   5.9e-06   26.1   0.0   1   1   3.4e-09   1.2e-05   25.1   0.0     1    46   234   283   234   288 0.85 Integrase core domain
DXP_reductoisom      PF02670.11   129 seq1128_BIOID51119   -            398     6e-49  165.7   0.7   1   1   1.3e-52     6e-49  165.7   0.5     1   129     4   132     4   132 0.99 1-deoxy-D-xylulose 5-phosphate reductoisomerase
DXPR_C               PF13288.1    121 seq1128_BIOID51119   -            398   2.4e-45  153.3   0.3   1   1   1.1e-48   5.2e-45  152.2   0.2     1   121   271   389   271   389 0.99 DXP reductoisomerase C-terminal domain
DXP_redisom_C        PF08436.7     84 seq1128_BIOID51119   -            398   7.5e-34  115.3   0.0   1   1   4.4e-37     2e-33  113.9   0.0     1    84   146   239   146   239 0.96 1-deoxy-D-xylulose 5-phosphate reductoisomerase C-terminal
Acetyltransf_1       PF00583.19    83 seq1132_BIOID51119   -            224   6.6e-06   25.9   0.4   1   1   3.1e-09   2.1e-05   24.3   0.3    39    78   170   209   144   214 0.93 Acetyltransferase (GNAT) family
Acetyltransf_10      PF13673.1    117 seq1132_BIOID51119   -            224   1.8e-05   24.7   0.4   1   1   4.3e-09   2.9e-05   24.0   0.3     1   114    92   207    92   212 0.80 Acetyltransferase (GNAT) domain
BPD_transp_1         PF00528.17   185 seq1134_BIOID51119   -            399   7.5e-16   58.0  32.3   1   1   9.3e-19   1.3e-14   54.0  18.2     2   183   109   394   108   396 0.88 Binding-protein-dependent transport system inner membrane component
dCMP_cyt_deam_1      PF00383.17   102 seq1135_BIOID51119   -            178   1.7e-27   94.9   0.0   1   1   1.8e-31   2.4e-27   94.4   0.0     3   101    18   116    16   117 0.96 Cytidine and deoxycytidylate deaminase zinc-binding region
Amidohydro_1         PF01979.15   333 seq1137_BIOID51119   -            382   1.6e-39  136.4   0.3   1   1   5.3e-43   1.8e-39  136.2   0.2     1   332    50   363    50   364 0.94 Amidohydrolase family
Amidohydro_4         PF13147.1    304 seq1137_BIOID51119   -            382   1.2e-12   48.3   0.1   1   1   4.6e-15   1.6e-11   44.7   0.1     2   304    46   361    45   361 0.64 Amidohydrolase
Amidohydro_3         PF07969.6    404 seq1137_BIOID51119   -            382   1.5e-05   24.2   0.1   1   1   9.1e-09   3.1e-05   23.2   0.0   368   403   326   361   305   362 0.90 Amidohydrolase family
AAA_28               PF13521.1    163 seq1138_BIOID51119   -            417   4.9e-29  101.2   0.0   1   1   2.1e-32   7.2e-29  100.7   0.0     2   163   241   401   240   401 0.92 AAA domain
HTH_3                PF01381.17    55 seq1138_BIOID51119   -            417   1.3e-09   37.6   0.1   1   1   1.3e-12   4.5e-09   35.9   0.0     1    52    14    66    14    68 0.95 Helix-turn-helix
HTH_19               PF12844.2     64 seq1138_BIOID51119   -            417   2.5e-08   33.7   0.0   1   1     2e-10   6.8e-07   29.1   0.0     3    55    13    66    12    74 0.94 Helix-turn-helix domain
Phage_min_tail       PF05939.8    109 seq1139_BIOID51119   -            113     6e-38  129.0   0.1   1   1   4.8e-42   6.6e-38  128.9   0.1     1   108     4   112     4   113 0.96 Phage minor tail protein
SirA                 PF01206.12    70 seq1141_BIOID51119   -             75   1.3e-18   66.2   0.0   1   1     1e-22   1.4e-18   66.1   0.0     1    70     4    74     4    74 0.97 SirA-like protein
DegT_DnrJ_EryC1      PF01041.12   363 seq1143_BIOID51119   -            376   5.6e-87  292.0   0.0   1   1   1.5e-90   6.6e-87  291.7   0.0     7   361    13   370     9   372 0.93 DegT/DnrJ/EryC1/StrS aminotransferase family
Aminotran_1_2        PF00155.16   363 seq1143_BIOID51119   -            376   1.1e-10   40.8   0.1   1   1   4.4e-14     2e-10   40.0   0.1    67   189    46   154     9   259 0.92 Aminotransferase class I and II
Aminotran_5          PF00266.14   371 seq1143_BIOID51119   -            376   1.1e-07   30.8   0.1   1   1   4.1e-11   1.9e-07   30.0   0.0    62   182    47   159    33   187 0.89 Aminotransferase class-V
PDH                  PF02153.12   258 seq1144_BIOID51119   -            373   3.6e-32  111.1   0.0   1   1   2.5e-35   1.1e-31  109.5   0.0    38   257   135   344   124   345 0.93 Prephenate dehydrogenase
CM_2                 PF01817.16    81 seq1144_BIOID51119   -            373     7e-24   83.6   0.2   1   1   3.3e-27   1.5e-23   82.5   0.1     1    80     9    88     9    89 0.98 Chorismate mutase type II
Porin_1              PF00267.16   337 seq1145_BIOID51119   -            384  4.9e-136  453.3  26.9   1   1  8.3e-140  5.7e-136  453.1  18.6     1   337    29   384    29   384 0.97 Gram-negative porin
Porin_4              PF13609.1    311 seq1145_BIOID51119   -            384   2.5e-17   63.2  46.9   1   1   3.7e-20   2.5e-16   59.9  32.5     1   304    10   355    10   384 0.75 Gram-negative porin
Prenyltransf         PF01255.14   223 seq1149_BIOID51119   -            252   6.7e-82  273.8   0.0   1   1   5.6e-86   7.7e-82  273.6   0.0     1   222    23   243    23   244 0.99 Putative undecaprenyl diphosphate synthase
PsiE                 PF06146.7     69 seq1151_BIOID51119   -            136   1.8e-16   59.9   5.7   1   1   1.3e-20   1.8e-16   59.9   3.9     5    69    62   123    58   123 0.95 Phosphate-starvation-inducible E
BPD_transp_1         PF00528.17   185 seq1153_BIOID51119   -            368   1.7e-26   92.7  10.1   1   1   1.3e-30   1.7e-26   92.7   7.0     2   183   175   361   174   363 0.95 Binding-protein-dependent transport system inner membrane component
ROK                  PF00480.15   179 seq1154_BIOID51119   -            406   1.5e-59  200.7   0.2   1   1   5.1e-63   3.5e-59  199.5   0.0     1   179    90   274    90   274 0.99 ROK family
MarR                 PF01047.17    59 seq1154_BIOID51119   -            406   8.4e-08   31.7   0.0   1   1     4e-11   2.8e-07   30.0   0.0    10    48    25    63    18    67 0.94 MarR family
MarC                 PF01914.12   203 seq1160_BIOID51119   -            215   1.5e-74  249.3  11.2   1   1   1.3e-78   1.7e-74  249.2   7.7     2   203     9   210     8   210 0.99 MarC family integral membrane protein
4HBT                 PF03061.17    79 seq1162_BIOID51119   -            136   5.8e-17   61.4   0.1   1   1   6.2e-21   8.5e-17   60.9   0.1     1    79    50   127    50   127 0.99 Thioesterase superfamily
Polysacc_synt        PF01943.12   273 seq1169_BIOID51119   -            416     1e-13   51.0  19.1   1   1   7.7e-18     1e-13   51.0  13.3     1   272     3   283     3   284 0.84 Polysaccharide biosynthesis protein
CTP_transf_1         PF01148.15   259 seq1170_BIOID51119   -            285   2.1e-63  214.2  19.3   1   1   1.8e-67   2.5e-63  214.0  13.4     2   257     4   279     3   281 0.88 Cytidylyltransferase family
PAP2                 PF01569.16   129 seq1172_BIOID51119   -            198   1.9e-19   69.4   9.6   1   1   1.4e-23   1.9e-19   69.4   6.7     3   118    58   162    56   172 0.89 PAP2 superfamily
UvrD-helicase        PF00580.16   315 seq1176_BIOID51119   -            510   5.7e-13   48.7   0.2   1   1   6.7e-12   2.3e-08   33.6   0.0   252   306   195   246   181   255 0.86 UvrD/REP helicase N-terminal domain
UvrD_C               PF13361.1    319 seq1176_BIOID51119   -            510   2.1e-10   40.4   0.0   1   1     1e-13   3.6e-10   39.7   0.0   239   314   404   476   343   479 0.74 UvrD-like helicase C-terminal domain
UvrD_C_2             PF13538.1    104 seq1176_BIOID51119   -            510   1.3e-09   37.9   0.0   1   1   8.9e-13     3e-09   36.8   0.0    50   103   410   476   358   477 0.65 Family description
PAP2                 PF01569.16   129 seq1177_BIOID51119   -            254   2.5e-28   98.2   1.2   1   1   1.8e-32   2.5e-28   98.2   0.9     6   126    78   232    73   234 0.89 PAP2 superfamily
Peptidase_S24        PF00717.18    70 seq1181_BIOID51119   -            215   6.1e-14   51.2   0.9   1   1   3.4e-17   9.4e-14   50.6   0.2     2    67   125   189   124   192 0.84 Peptidase S24-like
HTH_26               PF13443.1     63 seq1181_BIOID51119   -            215     9e-09   35.2   0.1   1   1   1.5e-11     4e-08   33.1   0.0    11    59     1    49     1    51 0.97 Cro/C1-type HTH DNA-binding domain
HTH_19               PF12844.2     64 seq1181_BIOID51119   -            215   2.2e-07   30.7   0.0   1   1   1.6e-10   4.3e-07   29.7   0.0    13    61     1    50     1    53 0.95 Helix-turn-helix domain
HTH_3                PF01381.17    55 seq1181_BIOID51119   -            215   3.2e-07   29.9   0.1   1   1     2e-10   5.4e-07   29.2   0.0    11    55     2    47     1    47 0.95 Helix-turn-helix
HTH_37               PF13744.1     80 seq1181_BIOID51119   -            215   7.8e-07   28.7   0.0   1   1     5e-10   1.4e-06   27.9   0.0    36    75     5    44     2    45 0.95 Helix-turn-helix domain
Phage_tail_L         PF05100.7    206 seq1182_BIOID51119   -            246   4.9e-97  322.9   0.0   1   1  4.2e-101   5.7e-97  322.7   0.0     1   206    43   244    43   244 0.99 Phage minor tail protein L
Ldh_2                PF02615.9    335 seq1183_BIOID51119   -            332    1e-143  478.0   0.0   1   1  8.2e-148  1.1e-143  477.8   0.0     1   334     1   331     1   332 0.99 Malate/L-lactate dehydrogenase
DnaJ_C               PF01556.13    81 seq1185_BIOID51119   -            306   8.6e-28   95.9   0.6   1   1     4e-22   2.7e-18   65.5   0.0     1    75   210   280   210   286 0.89 DnaJ C terminal domain
DnaJ                 PF00226.26    64 seq1185_BIOID51119   -            306     6e-25   86.6   0.9   1   1   1.9e-28   1.3e-24   85.5   0.6     1    64     5    66     5    66 0.99 DnaJ domain
Dak1                 PF02733.12   326 seq1187_BIOID51119   -            366  1.5e-138  460.6   0.0   1   1  1.3e-142  1.7e-138  460.5   0.0     1   325    26   365    26   366 0.99 Dak1 domain
Peptidase_S11        PF00768.15   241 seq1188_BIOID51119   -            390   1.8e-97  325.2   0.0   1   1  4.9e-101   2.2e-97  324.9   0.0     4   240    30   264    27   265 0.99 D-alanyl-D-alanine carboxypeptidase
PBP5_C               PF07943.8     91 seq1188_BIOID51119   -            390   9.8e-23   79.8   0.0   1   1   3.3e-26   1.5e-22   79.2   0.0     1    90   284   374   284   375 0.99 Penicillin-binding protein 5, C-terminal domain
Beta-lactamase2      PF13354.1    197 seq1188_BIOID51119   -            390   4.7e-11   42.3   0.0   1   1   1.4e-14   6.3e-11   41.9   0.0     2   175    47   241    46   266 0.74 Beta-lactamase enzyme family
GATase_5             PF13507.1    259 seq1189_BIOID51119   -           1331  6.6e-104  346.2   0.0   1   1  2.4e-107  1.1e-103  345.5   0.0     1   257  1075  1328  1075  1329 0.97 CobB/CobQ-like glutamine amidotransferase domain
AIRS_C               PF02769.17   153 seq1189_BIOID51119   -           1331   3.3e-47  160.2   2.4   1   2   5.1e-26   2.3e-22   79.4   0.0     2   151   468   625   467   627 0.93 AIR synthase related protein, C-terminal domain
AIRS_C               PF02769.17   153 seq1189_BIOID51119   -           1331   3.3e-47  160.2   2.4   2   2   4.2e-26   1.9e-22   79.7   0.8     2   150   858  1002   857  1005 0.92 AIR synthase related protein, C-terminal domain
AIRS                 PF00586.19    96 seq1189_BIOID51119   -           1331   8.4e-28   96.3   3.5   1   1   7.5e-31   3.4e-27   94.3   0.0     1    96   293   425   293   425 0.98 AIR synthase related protein, N-terminal domain
ABC_tran             PF00005.22   118 seq1190_BIOID51119   -            252   4.2e-26   91.5   0.0   1   1   8.8e-30     6e-26   91.0   0.0     1   118    52   176    52   176 0.90 ABC transporter
OsmC                 PF02566.14   100 seq1193_BIOID51119   -            143   1.5e-19   69.9   0.1   1   1   1.4e-23   1.9e-19   69.5   0.0     2    99    42   139    41   140 0.89 OsmC-like protein
DeoRC                PF00455.17   162 seq1195_BIOID51119   -            252   1.1e-46  158.2   0.0   1   1     3e-50   2.1e-46  157.4   0.0     4   160    76   232    73   234 0.99 DeoR C terminal sensor domain
HTH_DeoR             PF08220.7     57 seq1195_BIOID51119   -            252   5.4e-15   54.5   0.0   1   1   1.2e-18   8.4e-15   53.9   0.0     1    55     8    59     8    61 0.93 DeoR-like helix-turn-helix domain
Hydrolase_6          PF13344.1    101 seq1196_BIOID51119   -            250   5.2e-23   80.7   0.0   1   1     3e-26     1e-22   79.7   0.0     1   101     6   105     6   105 0.98 Haloacid dehalogenase-like hydrolase
Hydrolase_like       PF13242.1     75 seq1196_BIOID51119   -            250   2.4e-19   68.6   0.0   1   1   2.4e-22   8.1e-19   67.0   0.0     2    74   174   246   173   247 0.97 HAD-hyrolase-like
HAD_2                PF13419.1    176 seq1196_BIOID51119   -            250   2.8e-10   40.6   0.0   1   1   3.2e-08   0.00011   22.4   0.0   131   176   174   220   136   220 0.90 Haloacid dehalogenase-like hydrolase
Hydrolase            PF00702.21   204 seq1196_BIOID51119   -            250   1.7e-09   38.4   0.0   1   1   4.2e-11   1.4e-07   32.1   0.0     1   204     3   214     3   214 0.62 haloacid dehalogenase-like hydrolase
Peptidase_M50        PF02163.17   192 seq1198_BIOID51119   -            450   2.7e-70  235.1   0.3   1   1   6.9e-74   3.1e-70  234.9   0.2     2   192    11   446    10   446 0.99 Peptidase family M50
PDZ                  PF00595.19    81 seq1198_BIOID51119   -            450   8.1e-13   48.2   0.3   1   1     1e-13   4.6e-10   39.4   0.0     8    81   209   277   203   277 0.91 PDZ domain (Also known as DHR or GLGF)
PDZ_2                PF13180.1     82 seq1198_BIOID51119   -            450   7.3e-11   41.6   0.0   1   1   1.1e-11   5.1e-08   32.5   0.0    19    78   227   285   211   287 0.84 PDZ domain
Phage_AlpA           PF05930.7     51 seq1199_BIOID51119   -             68     6e-20   70.6   0.1   1   1     1e-23     7e-20   70.3   0.1     1    51    10    59    10    59 0.98 Prophage CP4-57 regulatory protein (AlpA)
HTH_17               PF12728.2     51 seq1199_BIOID51119   -             68   3.8e-07   30.1   0.0   1   1   6.7e-11   4.6e-07   29.8   0.0     9    50    20    62    15    63 0.90 Helix-turn-helix domain
SBP_bac_5            PF00496.17   374 seq1201_BIOID51119   -            567   4.6e-87  292.1   9.8   1   1     5e-91   6.9e-87  291.5   6.8     3   373   107   487   105   488 0.92 Bacterial extracellular solute-binding proteins, family 5 Middle
Fe-S_biosyn          PF01521.15    91 seq1202_BIOID51119   -            122   2.2e-25   88.1   0.0   1   1   1.9e-29   2.6e-25   87.8   0.0     1    91    18   108    18   108 0.99 Iron-sulphur cluster biosynthesis
Prok-JAB             PF14464.1    105 seq1203_BIOID51119   -            247   8.3e-20   70.2   0.2   1   1   2.3e-23   1.5e-19   69.3   0.2     3   100     3   100     1   108 0.93 Prokaryotic homologs of the JAB domain
NLPC_P60             PF00877.14   105 seq1203_BIOID51119   -            247   6.5e-14   51.4   0.0   1   1   1.3e-17   9.2e-14   51.0   0.0     1   105   111   224   111   224 0.94 NlpC/P60 family
DUF1049              PF06305.6     68 seq1204_BIOID51119   -            102   1.3e-25   88.5   0.7   1   1   9.6e-30   1.3e-25   88.5   0.5     1    66    22    87    22    89 0.97 Protein of unknown function (DUF1049)
Glyco_transf_56      PF07429.6    361 seq1208_BIOID51119   -            359  1.7e-193  642.3   0.0   1   1  2.8e-197  1.9e-193  642.1   0.0     1   360     1   358     1   359 0.99 4-alpha-L-fucosyltransferase glycosyl transferase group 56
MerR_2               PF13591.1     84 seq1210_BIOID51119   -            101   6.9e-30  102.3   0.3   1   1   5.7e-34   7.9e-30  102.1   0.2     1    84     8    92     8    92 0.95 MerR HTH family regulatory protein
DUF2684              PF10885.3     89 seq1211_BIOID51119   -             83   6.2e-48  160.4   0.3   1   1   4.9e-52   6.7e-48  160.3   0.2     1    79     1    79     1    83 0.97 Protein of unknown function (DUF2684)
UPF0051              PF01458.12   230 seq1212_BIOID51119   -            508   6.1e-62  208.9   0.2   1   1   5.7e-66   7.8e-62  208.6   0.1     3   230   244   479   242   479 0.97 Uncharacterized protein family (UPF0051)
DUF386               PF04074.7    153 seq1213_BIOID51119   -            155     6e-56  188.0   0.0   1   1   4.9e-60   6.7e-56  187.9   0.0     1   152     1   151     1   152 0.99 Domain of unknown function (DUF386)
TPR_7                PF13176.1     36 seq1214_BIOID51119   -            389     1e-13   49.8  11.5   1   1   1.8e-05     0.025   14.2   0.0     1    27    71    97    71   106 0.82 Tetratricopeptide repeat
TPR_2                PF07719.12    34 seq1214_BIOID51119   -            389   1.8e-12   46.0   7.2   1   1   1.4e-05     0.019   14.7   0.0     5    32   218   245   214   247 0.88 Tetratricopeptide repeat
Apc3                 PF12895.2     84 seq1214_BIOID51119   -            389   7.3e-10   38.7   1.4   1   1   1.3e-09   1.8e-06   27.8   0.1     4    83   156   239   153   240 0.89 Anaphase-promoting complex, cyclosome, subunit 3
TPR_1                PF00515.23    34 seq1214_BIOID51119   -            389   4.6e-09   35.3   2.5   1   1   2.6e-05     0.035   13.5   0.0     7    32   220   245   214   247 0.89 Tetratricopeptide repeat
TPR_8                PF13181.1     34 seq1214_BIOID51119   -            389   1.4e-07   30.6   1.1   1   1   1.7e-05     0.024   14.3   0.0     5    29   218   242   214   246 0.89 Tetratricopeptide repeat
Dak2                 PF02734.12   175 seq1217_BIOID51119   -            210   3.6e-58  195.9   0.3   1   1     3e-62   4.1e-58  195.7   0.2     1   173    32   204    32   206 0.98 DAK2 domain
TraI_2               PF07514.6    327 seq1222_BIOID51119   -            495   3.5e-35  121.1   0.0   1   1   7.5e-38   5.1e-34  117.3   0.0     1   225    32   245    32   265 0.94 Putative helicase
DUF1528              PF07515.6    106 seq1222_BIOID51119   -            495     8e-19   67.5   0.0   1   1   1.8e-22   1.2e-18   66.9   0.0     1   105   393   493   393   494 0.94 Protein of unknown function (DUF1528)
Semialdhyde_dh       PF01118.19   121 seq1223_BIOID51119   -            334   6.7e-33  113.4   0.0   1   1   1.9e-36   1.3e-32  112.5   0.0     3   121     5   146     3   146 0.97 Semialdehyde dehydrogenase, NAD binding domain
Semialdhyde_dhC      PF02774.13   184 seq1223_BIOID51119   -            334     3e-20   72.7   0.0   1   1   6.6e-24   4.5e-20   72.1   0.0     1   184   163   311   163   311 0.95 Semialdehyde dehydrogenase, dimerisation domain
SLT                  PF01464.15   121 seq1225_BIOID51119   -            654   1.1e-30  105.4   0.1   1   1   1.5e-34     2e-30  104.6   0.0     2   116   492   606   491   611 0.94 Transglycosylase SLT domain
Asn_synthase         PF00733.16   255 seq1226_BIOID51119   -            554   1.1e-76  257.5   0.1   1   1   9.3e-80   2.5e-76  256.4   0.0     1   255   211   450   211   450 0.99 Asparagine synthase
GATase_7             PF13537.1    124 seq1226_BIOID51119   -            554   3.5e-42  142.9   0.0   1   1   2.7e-45   7.4e-42  141.9   0.0     1   123    48   166    48   167 0.96 Glutamine amidotransferase domain
GATase_6             PF13522.1    133 seq1226_BIOID51119   -            554   4.8e-37  126.7   0.0   1   1     5e-40   1.4e-36  125.3   0.0     1   133    33   161    33   161 0.98 Glutamine amidotransferase domain
DUF3700              PF12481.3    228 seq1226_BIOID51119   -            554   5.9e-11   41.8   0.0   1   1     4e-14   1.1e-10   41.0   0.0    83   204    76   193    59   204 0.80 Aluminium induced protein
GyrI-like            PF06445.10   155 seq1228_BIOID51119   -            157     1e-32  113.2   0.4   1   1   8.1e-37   1.1e-32  113.0   0.3     1   155     1   153     1   153 0.99 GyrI-like small molecule binding domain
Lambda_tail_I        PF06805.7     82 seq1230_BIOID51119   -            179   7.7e-11   41.5   0.0   1   1   9.8e-15   1.3e-10   40.7   0.0    25    82     2    64     1    64 0.96 Bacteriophage lambda tail assembly protein I
YqgB                 PF11036.3     43 seq1232_BIOID51119   -             48   4.4e-32  109.1   0.5   1   1   3.7e-36     5e-32  109.0   0.3     1    43     6    48     6    48 0.99 Virulence promoting factor
DctQ                 PF04290.7    133 seq1234_BIOID51119   -            157   1.2e-29  102.6   7.5   1   1   1.1e-33   1.5e-29  102.3   5.2     2   132    17   145    16   147 0.92 Tripartite ATP-independent periplasmic transporters, DctQ component
Orn_Arg_deC_N        PF02784.11   251 seq1238_BIOID51119   -            658   9.9e-72  241.0   0.1   1   1     2e-75   1.4e-71  240.5   0.1     2   251    99   368    98   368 0.98 Pyridoxal-dependent decarboxylase, pyridoxal binding domain
Orn_DAP_Arg_deC      PF00278.17   116 seq1238_BIOID51119   -            658   2.1e-30  104.7   0.0   1   1   5.6e-34   3.8e-30  103.8   0.0     1   115   371   586   371   587 0.87 Pyridoxal-dependent decarboxylase, C-terminal sheet domain
EIIA-man             PF03610.11   116 seq1239_BIOID51119   -            472   2.4e-26   91.9   2.7   1   1   1.4e-29   4.9e-26   90.9   1.8     2   116     4   121     3   121 0.98 PTS system fructose IIA component
PEP-utilisers_N      PF05524.8    123 seq1239_BIOID51119   -            472   3.3e-23   81.7   0.5   1   1   9.5e-27   3.3e-23   81.7   0.4    12   122   257   368   256   369 0.96 PEP-utilising enzyme, N-terminal
PTS-HPr              PF00381.14    84 seq1239_BIOID51119   -            472     4e-20   71.3   0.6   1   1     4e-23   1.4e-19   69.6   0.0     5    83   159   237   155   238 0.96 PTS HPr component phosphorylation site
PEP-utilizers        PF00391.18    81 seq1239_BIOID51119   -            472   1.1e-16   60.0   0.0   1   1   7.5e-20   2.6e-16   58.8   0.0     3    79   388   464   386   466 0.92 PEP-utilising enzyme, mobile domain
Bac_surface_Ag       PF01103.18   323 seq1242_BIOID51119   -            810  1.7e-100  336.4  16.0   1   1  1.1e-103  3.7e-100  335.4  11.1     1   323   448   810   448   810 0.96 Surface antigen
Surf_Ag_VNR          PF07244.10    78 seq1242_BIOID51119   -            810   3.1e-65  216.4  10.4   1   5   6.3e-10   2.2e-06   27.8   0.0     1    78    24    91    24    91 0.87 Surface antigen variable number repeat
Surf_Ag_VNR          PF07244.10    78 seq1242_BIOID51119   -            810   3.1e-65  216.4  10.4   2   5   5.9e-15     2e-11   44.0   0.0     1    78    92   172    92   172 0.93 Surface antigen variable number repeat
Surf_Ag_VNR          PF07244.10    78 seq1242_BIOID51119   -            810   3.1e-65  216.4  10.4   3   5   3.5e-17   1.2e-13   51.1   0.1     2    78   176   263   175   263 0.86 Surface antigen variable number repeat
Surf_Ag_VNR          PF07244.10    78 seq1242_BIOID51119   -            810   3.1e-65  216.4  10.4   4   5   5.8e-14     2e-10   40.8   0.0     1    78   266   344   266   344 0.92 Surface antigen variable number repeat
Surf_Ag_VNR          PF07244.10    78 seq1242_BIOID51119   -            810   3.1e-65  216.4  10.4   5   5     1e-18   3.5e-15   56.0   0.1     1    78   347   421   347   421 0.91 Surface antigen variable number repeat
WzyE                 PF06899.6    449 seq1243_BIOID51119   -            450  1.2e-277  920.6  45.5   1   1  9.8e-282  1.3e-277  920.4  31.5     1   448     1   449     1   450 1.00 WzyE protein
DctM                 PF06808.7    416 seq1245_BIOID51119   -            425  3.2e-128  427.7  50.4   1   1  5.5e-132  3.8e-128  427.4  34.9     2   415     8   415     7   416 0.99 DctM-like transporters
FUSC                 PF04632.7    650 seq1246_BIOID51119   -            352     2e-16   59.4   2.1   1   1   3.5e-20   2.4e-16   59.2   1.5     3   282    21   307    19   347 0.80 Fusaric acid resistance protein family
FUSC_2               PF13515.1    128 seq1246_BIOID51119   -            352   2.8e-13   49.7  12.8   1   1   6.3e-17   4.3e-13   49.1   8.8     2   128    33   158    28   158 0.83 Fusaric acid resistance protein-like
DUF2303              PF10065.4    276 seq1248_BIOID51119   -            274     9e-93  310.0   0.5   1   1   7.4e-97     1e-92  309.8   0.3     1   276     1   273     1   273 0.98 Uncharacterized conserved protein (DUF2303)
AA_kinase            PF00696.23   241 seq1251_BIOID51119   -            258     1e-39  136.4   2.0   1   1   8.4e-44   1.1e-39  136.2   1.4     3   240     5   235     3   236 0.93 Amino acid kinase family
OMPdecase            PF00215.19   226 seq1252_BIOID51119   -            265     3e-54  183.6   0.0   1   1   2.6e-58   3.5e-54  183.4   0.0     1   226    35   257    35   257 0.96 Orotidine 5'-phosphate decarboxylase / HUMPS family
BPD_transp_1         PF00528.17   185 seq1254_BIOID51119   -            306   1.1e-38  132.4  18.3   1   1   8.3e-43   1.1e-38  132.4  12.7     1   185   112   306   112   306 0.99 Binding-protein-dependent transport system inner membrane component
ABC_tran             PF00005.22   118 seq1257_BIOID51119   -            248   1.4e-07   31.7   0.0   1   1   2.8e-11   1.9e-07   31.3   0.0     1   115    41   171    41   174 0.82 ABC transporter
GST_N_3              PF13417.1     75 seq1258_BIOID51119   -            208     6e-15   55.1   0.0   1   1   4.1e-18   1.1e-14   54.2   0.0     1    74     4    82     4    83 0.88 Glutathione S-transferase, N-terminal domain
GST_N                PF02798.15    76 seq1258_BIOID51119   -            208   2.4e-13   49.9   0.0   1   1   1.3e-16   3.5e-13   49.3   0.0    10    75     8    76     1    77 0.91 Glutathione S-transferase, N-terminal domain
GST_C                PF00043.20    95 seq1258_BIOID51119   -            208   1.5e-12   47.2   0.0   1   1   1.8e-15   4.9e-12   45.5   0.0    15    95   121   197    89   197 0.90 Glutathione S-transferase, C-terminal domain
GST_N_2              PF13409.1     70 seq1258_BIOID51119   -            208   1.1e-11   44.4   0.0   1   1   7.5e-15     2e-11   43.5   0.0     5    69    13    77     9    78 0.87 Glutathione S-transferase, N-terminal domain
GST_C_2              PF13410.1     69 seq1258_BIOID51119   -            208   5.6e-10   38.8   0.2   1   1   4.5e-13   1.2e-09   37.7   0.2     2    68   128   191   127   192 0.93 Glutathione S-transferase, C-terminal domain
PseudoU_synth_2      PF00849.17   164 seq1259_BIOID51119   -            326   8.2e-32  110.1   0.1   1   1   1.8e-35   1.2e-31  109.6   0.1     1   164    92   242    92   242 0.96 RNA pseudouridylate synthase
S4                   PF01479.20    48 seq1259_BIOID51119   -            326   2.4e-12   45.9   0.0   1   1   6.1e-16   4.2e-12   45.1   0.0     1    48    18    65    18    65 0.97 S4 domain
Phage_integrase      PF00589.17   173 seq1261_BIOID51119   -            356     3e-19   69.2   0.0   1   1   1.5e-22   1.1e-18   67.4   0.0    25   169   168   324   140   328 0.85 Phage integrase family
Phage_integr_N2      PF13495.1     85 seq1261_BIOID51119   -            356   2.1e-07   31.0   0.0   1   1   9.9e-11   6.8e-07   29.4   0.0     6    75    28    97    23   105 0.90 Phage integrase, N-terminal SAM-like domain
SUI1                 PF01253.17    83 seq1265_BIOID51119   -            108   1.6e-22   78.9   1.9   1   1   1.4e-26   1.9e-22   78.7   1.3     2    82    28   104    27   105 0.95 Translation initiation factor SUI1
Lyase_1              PF00206.15   312 seq1266_BIOID51119   -            457  3.8e-102  341.5   0.0   1   1  1.4e-105  1.9e-101  339.2   0.0     1   312     6   301     6   301 0.99 Lyase
UPF0051              PF01458.12   230 seq1267_BIOID51119   -            423   6.3e-78  261.2   3.7   1   1   5.9e-82     8e-78  260.9   2.5     4   230   167   393   164   393 0.99 Uncharacterized protein family (UPF0051)
Glyco_tran_WecB      PF03808.8    172 seq1268_BIOID51119   -            246   3.1e-56  189.3   0.1   1   1   3.1e-60   4.2e-56  188.9   0.1     2   172    61   231    60   231 0.96 Glycosyl transferase WecB/TagA/CpsF family
DUF3672              PF12421.3    136 seq1269_BIOID51119   -            947   3.2e-40  137.3   0.4   1   1   1.7e-43   7.9e-40  136.0   0.0     1   136   765   906   765   906 0.88 Fibronectin type III protein
Phage-tail_3         PF13550.1    164 seq1269_BIOID51119   -            947   1.7e-36  125.3   0.0   1   1   7.4e-40   3.4e-36  124.3   0.0     1   161   120   287   120   290 0.93 Putative phage tail protein
DUF1983              PF09327.6     81 seq1269_BIOID51119   -            947   1.5e-25   88.8   0.2   1   1   8.8e-29     4e-25   87.4   0.1     1    81   661   741   661   741 0.99 Domain of unknown function (DUF1983)
DUF496               PF04363.7     95 seq1270_BIOID51119   -            109   1.8e-46  155.7   6.3   1   1   1.6e-50   2.1e-46  155.5   4.4     1    93     8   100     8   102 0.98 Protein of unknown function (DUF496)
Ribosomal_L31        PF01197.13    69 seq1271_BIOID51119   -             70   1.4e-30  104.9   0.2   1   1   1.1e-34   1.5e-30  104.8   0.1     1    67     1    65     1    67 0.98 Ribosomal protein L31
SBP_bac_7            PF03480.8    286 seq1274_BIOID51119   -            328  7.2e-104  346.7   0.1   1   1  5.9e-108  8.1e-104  346.6   0.0     1   285    30   312    30   313 0.99 Bacterial extracellular solute-binding protein, family 7
MipA                 PF06629.7    226 seq1275_BIOID51119   -            248   1.6e-76  256.5   6.4   1   1   1.3e-80   1.8e-76  256.3   4.5     2   226    26   248    25   248 0.99 MltA-interacting protein MipA
BPD_transp_1         PF00528.17   185 seq1276_BIOID51119   -            302   6.3e-26   90.9   9.9   1   1   9.3e-30   6.3e-26   90.9   6.8     1   182   119   300   115   302 0.98 Binding-protein-dependent transport system inner membrane component
OppC_N               PF12911.2     56 seq1276_BIOID51119   -            302   8.5e-19   66.5   0.4   1   1   1.2e-22   8.5e-19   66.5   0.3     1    55    22    76    22    77 0.94 N-terminal TM domain of oligopeptide transport permease C
SlyX                 PF04102.7     69 seq1278_BIOID51119   -             72   4.1e-26   91.0   2.4   1   1   3.4e-30   4.6e-26   90.8   1.7     1    69     5    72     5    72 0.99 SlyX
MOSC                 PF03473.12   133 seq1279_BIOID51119   -            369   2.5e-36  123.9   0.0   1   1   9.1e-40   4.1e-36  123.2   0.0     5   133   132   263   128   263 0.96 MOSC domain
MOSC_N               PF03476.11   120 seq1279_BIOID51119   -            369   4.7e-30  103.6   0.0   1   1   1.8e-33   8.3e-30  102.8   0.0     1   119     1   116     1   117 0.97 MOSC N-terminal beta barrel domain
Fer2                 PF00111.22    78 seq1279_BIOID51119   -            369     3e-14   52.3   1.1   1   1   1.3e-17     6e-14   51.4   0.8     6    78   296   362   291   362 0.79 2Fe-2S iron-sulfur cluster binding domain
Trp_repressor        PF01371.14    88 seq1280_BIOID51119   -             98   2.8e-31  107.1   0.1   1   1   2.3e-35   3.2e-31  106.9   0.0     1    87     7    93     7    94 0.98 Trp repressor protein
Trehalase            PF01204.13   512 seq1281_BIOID51119   -            523  1.5e-155  518.5   8.1   1   1  2.9e-159    2e-155  518.1   5.6     1   484    55   506    55   517 0.96 Trehalase
GDE_C                PF06202.9    370 seq1281_BIOID51119   -            523     5e-11   41.8   0.0   1   1   1.6e-14   1.1e-10   40.7   0.0    46   273   171   441   153   448 0.86 Amylo-alpha-1,6-glucosidase
Cu-oxidase_4         PF02578.10   233 seq1282_BIOID51119   -            243   4.4e-78  261.4   0.0   1   1   3.7e-82     5e-78  261.2   0.0     2   233    20   242    19   242 0.97 Multi-copper polyphenol oxidoreductase laccase
Exc                  PF07825.6     77 seq1283_BIOID51119   -             81   7.7e-13   47.9   0.0   1   1   6.5e-17   8.9e-13   47.6   0.0     3    58     5    61     3    79 0.80 Excisionase-like protein
Phage_integ_N        PF09003.5     81 seq1289_BIOID51119   -            376     2e-29  101.0   0.4   1   1     6e-33   4.1e-29  100.0   0.3     1    78     1    77     1    84 0.95 Bacteriophage lambda integrase, N-terminal domain
Phage_integrase      PF00589.17   173 seq1289_BIOID51119   -            376   1.1e-16   60.9   0.4   1   1   2.7e-20   1.9e-16   60.1   0.1     2   169   193   365   192   369 0.85 Phage integrase family
Aldo_ket_red         PF00248.16   283 seq1294_BIOID51119   -            284   1.8e-69  233.5   0.1   1   1   1.5e-73   2.1e-69  233.3   0.1     2   281    17   271    16   273 0.95 Aldo/keto reductase family
AA_permease          PF00324.16   479 seq1295_BIOID51119   -            461     1e-98  330.6  56.6   1   1  1.9e-102   1.3e-98  330.3  39.2     1   435    16   427    16   455 0.94 Amino acid permease
AA_permease_2        PF13520.1    426 seq1295_BIOID51119   -            461   8.2e-43  146.3  59.9   1   1   1.6e-46   1.1e-42  145.9  41.5     9   425    20   440    15   441 0.88 Amino acid permease
oligo_HPY            PF08352.7     64 seq1296_BIOID51119   -            337     2e-21   75.9   0.1   1   1   8.3e-25   3.8e-21   75.0   0.1     1    64   248   312   248   312 0.99 Oligopeptide/dipeptide transporter, C-terminal region
ABC_tran             PF00005.22   118 seq1296_BIOID51119   -            337   1.8e-18   66.8   0.0   1   1   6.4e-22   2.9e-18   66.2   0.0    15   118    80   197    65   197 0.85 ABC transporter
AAA_21               PF13304.1    303 seq1296_BIOID51119   -            337   3.4e-11   43.5   0.2   1   1   6.7e-14   3.1e-10   40.3   0.0   227   300   159   230    76   233 0.81 AAA domain
FGGY_N               PF00370.16   245 seq1297_BIOID51119   -            498   6.7e-91  303.8   0.0   1   1   1.3e-94     9e-91  303.4   0.0     1   245     4   250     4   250 0.99 FGGY family of carbohydrate kinases, N-terminal domain
FGGY_C               PF02782.11   197 seq1297_BIOID51119   -            498   1.7e-22   79.9   0.4   1   1     1e-25   7.1e-22   77.9   0.2     3   196   261   441   259   442 0.82 FGGY family of carbohydrate kinases, C-terminal domain
His_Phos_1           PF00300.17   158 seq1300_BIOID51119   -            215   1.1e-38  132.7   0.2   1   1   9.5e-43   1.3e-38  132.4   0.1     1   157     3   156     3   157 0.91 Histidine phosphatase superfamily (branch 1)
OmpH                 PF03938.9    158 seq1302_BIOID51119   -            161   6.2e-23   81.3  16.0   1   1   5.4e-27   7.4e-23   81.1  11.1     3   157    10   160     6   161 0.93 Outer membrane protein (OmpH-like)
Clp_N                PF02861.15    53 seq1304_BIOID51119   -             53   2.2e-07   30.5   0.3   1   1   2.1e-11   2.8e-07   30.2   0.2     1    26    21    46    21    52 0.94 Clp amino terminal domain
Aminotran_5          PF00266.14   371 seq1305_BIOID51119   -            406    5e-159  528.8   0.0   1   1  4.2e-163  5.7e-159  528.6   0.0     2   371    26   394    25   394 1.00 Aminotransferase class-V
Response_reg         PF00072.19   112 seq1307_BIOID51119   -            260   1.2e-27   96.0   0.0   1   1     3e-31   2.1e-27   95.2   0.0     1   112    40   149    40   149 0.99 Response regulator receiver domain
Trans_reg_C          PF00486.23    77 seq1307_BIOID51119   -            260   4.6e-25   87.2   0.0   1   1   1.6e-28   1.1e-24   86.0   0.0     3    77   182   255   178   255 0.95 Transcriptional regulatory protein, C terminal
HATPase_c            PF02518.21   111 seq1308_BIOID51119   -            496   5.8e-20   70.9   0.0   1   1   2.3e-23   1.1e-19   70.1   0.0     3   109   383   490   381   492 0.97 Histidine kinase-, DNA gyrase B-, and HSP90-like ATPase
HisKA                PF00512.20    68 seq1308_BIOID51119   -            496     2e-15   56.4   0.4   1   1   4.3e-19     2e-15   56.4   0.3     2    67   271   337   270   338 0.97 His Kinase A (phospho-acceptor) domain
HAMP                 PF00672.20    70 seq1308_BIOID51119   -            496     2e-08   34.1   8.7   1   1     2e-11   9.3e-08   32.0   0.1     2    69   197   265   196   266 0.93 HAMP domain
AAA_2                PF07724.9    171 seq1309_BIOID51119   -            798   2.5e-58  196.6   0.0   1   1   6.2e-59   7.8e-56  188.5   0.0     1   171   537   701   537   701 0.98 AAA domain (Cdc48 subfamily)
ClpB_D2-small        PF10431.4     81 seq1309_BIOID51119   -            798   1.5e-28   98.4   2.8   1   1   1.2e-31   1.5e-28   98.3   0.2     1    80   707   786   707   787 0.98 C-terminal, D2-small domain, of ClpB protein
AAA                  PF00004.24   132 seq1309_BIOID51119   -            798   4.2e-28   98.0   0.0   1   2   5.1e-17   6.3e-14   52.1   0.0     2   128   144   278   143   282 0.82 ATPase family associated with various cellular activities (AAA)
AAA                  PF00004.24   132 seq1309_BIOID51119   -            798   4.2e-28   98.0   0.0   2   2   5.7e-14   7.1e-11   42.3   0.0     2   117   543   668   542   679 0.86 ATPase family associated with various cellular activities (AAA)
AAA_5                PF07728.9    139 seq1309_BIOID51119   -            798   1.6e-19   69.8   0.6   1   1   3.7e-16   4.6e-13   48.9   0.0     2   124   542   662   541   676 0.85 AAA domain (dynein-related subfamily)
Clp_N                PF02861.15    53 seq1309_BIOID51119   -            798   3.8e-13   49.0   1.6   1   1   4.3e-16   5.3e-13   48.5   0.1     1    53    35    86    35    86 0.96 Clp amino terminal domain
AAA_16               PF13191.1    166 seq1309_BIOID51119   -            798   3.9e-11   43.4   7.1   1   1   8.6e-10   1.1e-06   29.0   0.2     2   141   121   222   120   248 0.80 AAA ATPase domain
Sigma54_activat      PF00158.21   168 seq1309_BIOID51119   -            798   5.5e-10   38.8   0.1   1   1   6.4e-10   7.9e-07   28.5   0.0    23   156   540   672   511   683 0.78 Sigma-54 interaction domain
Arginase             PF00491.16   275 seq1310_BIOID51119   -            306   6.9e-83  278.0   0.6   1   1     6e-87   8.2e-83  277.7   0.4     1   274    33   297    33   298 0.91 Arginase family
Hexapep              PF00132.19    36 seq1312_BIOID51119   -            341   4.3e-32  108.0  41.1   1   3   1.2e-14   8.4e-11   40.7   2.6     2    36   110   144   109   144 0.95 Bacterial transferase hexapeptide (six repeats)
Hexapep              PF00132.19    36 seq1312_BIOID51119   -            341   4.3e-32  108.0  41.1   2   3   1.7e-12   1.2e-08   33.9   0.3     1    35   145   179   145   180 0.96 Bacterial transferase hexapeptide (six repeats)
Hexapep              PF00132.19    36 seq1312_BIOID51119   -            341   4.3e-32  108.0  41.1   3   3   4.2e-11   2.9e-07   29.5   6.4     1    35   222   256   222   257 0.94 Bacterial transferase hexapeptide (six repeats)
LpxD                 PF04613.9     72 seq1312_BIOID51119   -            341   1.9e-23   81.6   0.0   1   1   4.7e-27   3.2e-23   80.9   0.0     1    72    21    90    21    90 0.97 UDP-3-O-[3-hydroxymyristoyl] glucosamine N-acyltransferase, LpxD
MR_MLE_N             PF02746.11   117 seq1313_BIOID51119   -            404   3.6e-34  117.1   0.0   1   1   1.8e-37     8e-34  116.0   0.0    25   117    14   110     7   110 0.97 Mandelate racemase / muconate lactonizing enzyme, N-terminal domain
MR_MLE_C             PF13378.1    111 seq1313_BIOID51119   -            404     4e-26   91.0   0.0   1   1   1.9e-29   8.4e-26   90.0   0.0     1   110   263   374   263   375 0.89 Enolase C-terminal domain-like
MR_MLE               PF01188.16    67 seq1313_BIOID51119   -            404   3.7e-11   43.2   0.0   1   1   3.5e-14   1.6e-10   41.2   0.0     2    67   196   263   195   263 0.92 Mandelate racemase / muconate lactonizing enzyme, C-terminal domain
Radical_SAM          PF04055.16   166 seq1315_BIOID51119   -            441   8.8e-31  107.1   0.2   1   1   1.9e-31   1.3e-27   96.8   0.0     2   166   145   323   144   323 0.93 Radical SAM superfamily
UPF0004              PF00919.15    98 seq1315_BIOID51119   -            441   4.5e-22   77.5   0.0   1   1   1.2e-25   7.9e-22   76.8   0.0     1    92     9    96     9   102 0.89 Uncharacterized protein family UPF0004
DUF262               PF03235.9    221 seq1317_BIOID51119   -            350   3.4e-18   66.3   1.2   1   1   4.7e-18   6.4e-14   52.3   0.1    10    84    19    98    10   122 0.75 Protein of unknown function DUF262
ABC_tran             PF00005.22   118 seq1319_BIOID51119   -            334   2.6e-21   76.0   0.0   1   1   8.9e-25     4e-21   75.4   0.0     1   117    64   192    64   193 0.90 ABC transporter
oligo_HPY            PF08352.7     64 seq1319_BIOID51119   -            334   1.3e-19   70.1   0.2   1   1   5.3e-23   2.4e-19   69.3   0.2     1    64   244   311   244   311 0.99 Oligopeptide/dipeptide transporter, C-terminal region
ABC_tran             PF00005.22   118 seq1320_BIOID51119   -            401   5.6e-22   78.2   0.0   1   1   3.6e-25   1.2e-21   77.0   0.0     1   117    73   191    73   192 0.92 ABC transporter
TOBE_2               PF08402.5     75 seq1320_BIOID51119   -            401   9.6e-12   44.6   0.3   1   1   1.2e-14   4.2e-11   42.5   0.1     1    75   313   385   313   385 0.95 TOBE domain
HATPase_c            PF02518.21   111 seq1321_BIOID51119   -            452   1.4e-13   50.4   0.0   1   1   5.6e-17   2.5e-13   49.5   0.0     2   109   345   449   344   451 0.85 Histidine kinase-, DNA gyrase B-, and HSP90-like ATPase
HisKA                PF00512.20    68 seq1321_BIOID51119   -            452   1.7e-11   43.7   1.0   1   1     1e-14   4.5e-11   42.4   0.7     2    66   236   299   235   301 0.97 His Kinase A (phospho-acceptor) domain
HAMP                 PF00672.20    70 seq1321_BIOID51119   -            452   4.2e-10   39.5   2.2   1   1   1.5e-13     7e-10   38.8   0.0     2    69   162   230   161   231 0.95 HAMP domain
Radical_SAM          PF04055.16   166 seq1322_BIOID51119   -            474   4.8e-30  104.7   0.0   1   1   1.7e-33   7.9e-30  104.0   0.0     1   166   151   325   151   325 0.97 Radical SAM superfamily
UPF0004              PF00919.15    98 seq1322_BIOID51119   -            474   1.3e-28   98.5   0.0   1   1   5.2e-32   2.4e-28   97.7   0.0     1    98     4   104     4   104 0.95 Uncharacterized protein family UPF0004
TRAM                 PF01938.15    61 seq1322_BIOID51119   -            474   4.6e-20   71.0   0.1   1   1   2.3e-23   1.1e-19   69.9   0.1     1    61   378   440   378   440 0.96 TRAM domain
SufE                 PF02657.10   125 seq1325_BIOID51119   -            138     4e-50  168.5   0.0   1   1   3.3e-54   4.5e-50  168.3   0.0     2   124    11   134    10   135 0.98 Fe-S metabolism associated domain
Response_reg         PF00072.19   112 seq1326_BIOID51119   -            230   1.4e-26   92.5   0.1   1   1   5.1e-30   3.5e-26   91.2   0.0     1   112     5   114     5   114 0.98 Response regulator receiver domain
Trans_reg_C          PF00486.23    77 seq1326_BIOID51119   -            230   1.4e-16   60.0   0.2   1   1   4.4e-20     3e-16   58.9   0.1     1    77   153   225   153   225 0.97 Transcriptional regulatory protein, C terminal
OMPdecase            PF00215.19   226 seq1329_BIOID51119   -            220   1.3e-28   99.8   0.2   1   1     1e-32   1.4e-28   99.7   0.1     2   223     5   204     4   207 0.96 Orotidine 5'-phosphate decarboxylase / HUMPS family
FabA                 PF07977.8    138 seq1332_BIOID51119   -            151   8.4e-43  145.0   0.0   1   1   7.2e-47   9.8e-43  144.8   0.0     1   137    17   141    17   142 0.97 FabA-like domain
CreA                 PF05981.7    129 seq1333_BIOID51119   -            157     1e-57  193.0   0.0   1   1   8.6e-62   1.2e-57  192.8   0.0     1   128    24   156    24   157 0.96 CreA protein
MFS_1                PF07690.11   354 seq1337_BIOID51119   -            427   3.5e-56  190.3  61.3   1   1   2.6e-58   1.8e-54  184.7  27.3     1   347    28   380    28   384 0.87 Major Facilitator Superfamily
Lipoprotein_20       PF13942.1    180 seq1339_BIOID51119   -            237   1.5e-80  268.8   4.4   1   1   1.4e-84   1.9e-80  268.5   3.0     2   176    44   218    43   222 0.98 YfhG lipoprotein
Radical_SAM          PF04055.16   166 seq1340_BIOID51119   -            411   6.2e-13   49.1   0.0   1   1     3e-16     1e-12   48.4   0.0     6   160    20   182    16   208 0.84 Radical SAM superfamily
DUF4008              PF13186.1     64 seq1340_BIOID51119   -            411     2e-12   47.1   0.6   1   1   1.3e-15   4.3e-12   46.0   0.4     4    64   282   343   276   343 0.90 Domain of unknown function (DUF4008)
Fer4_12              PF13353.1    139 seq1340_BIOID51119   -            411   4.8e-07   29.8   0.0   1   1   2.7e-10   9.1e-07   28.9   0.0    13   115    19   126    17   150 0.60 4Fe-4S single cluster domain
YkuD                 PF03734.9    146 seq1341_BIOID51119   -            334   2.2e-21   76.5   0.0   1   1   5.6e-25   3.8e-21   75.7   0.0     3   146    97   232    95   232 0.83 L,D-transpeptidase catalytic domain
LysM                 PF01476.15    44 seq1341_BIOID51119   -            334     7e-09   35.3   0.0   1   1   2.2e-12   1.5e-08   34.2   0.0     1    44    42    85    42    85 0.99 LysM domain
YcgR                 PF07317.7    108 seq1343_BIOID51119   -            244   5.2e-39  132.2   0.0   1   1   1.1e-42   7.5e-39  131.6   0.0     1   108     7   111     7   111 0.99 Flagellar regulator YcgR
PilZ                 PF07238.9    102 seq1343_BIOID51119   -            244     2e-17   62.9   0.0   1   1     1e-20   7.1e-17   61.1   0.0     1   102   112   230   112   230 0.94 PilZ domain
AP_endonuc_2         PF01261.19   211 seq1344_BIOID51119   -            293   6.9e-32  110.3   0.0   1   1   6.3e-36   8.7e-32  110.0   0.0     3   211    32   241    30   241 0.96 Xylose isomerase-like TIM barrel
Acetyltransf_11      PF13720.1     83 seq1346_BIOID51119   -            262   2.4e-30  104.4   0.0   1   1   5.6e-34   3.8e-30  103.8   0.0     1    83   180   262   180   262 0.98 Udp N-acetylglucosamine O-acyltransferase; Domain 2
Hexapep              PF00132.19    36 seq1346_BIOID51119   -            262     5e-30  101.5  21.3   1   5   3.6e-09   2.5e-05   23.4   0.3     4    35     2    33     1    34 0.91 Bacterial transferase hexapeptide (six repeats)
Hexapep              PF00132.19    36 seq1346_BIOID51119   -            262     5e-30  101.5  21.3   2   5   5.4e-13   3.7e-09   35.5   3.3     1    36    17    52    17    52 0.96 Bacterial transferase hexapeptide (six repeats)
Hexapep              PF00132.19    36 seq1346_BIOID51119   -            262     5e-30  101.5  21.3   3   5   1.5e-07     0.001   18.3   1.1     1    35    35    69    35    69 0.92 Bacterial transferase hexapeptide (six repeats)
Hexapep              PF00132.19    36 seq1346_BIOID51119   -            262     5e-30  101.5  21.3   4   5   3.1e-07    0.0021   17.3   0.0     2    35    66    99    65   100 0.95 Bacterial transferase hexapeptide (six repeats)
Hexapep              PF00132.19    36 seq1346_BIOID51119   -            262     5e-30  101.5  21.3   5   5   1.9e-13   1.3e-09   37.0   0.1     2    36   109   143   108   143 0.96 Bacterial transferase hexapeptide (six repeats)
Response_reg         PF00072.19   112 seq1348_BIOID51119   -            229   2.3e-26   91.9   0.0   1   1     5e-30   3.4e-26   91.3   0.0     1   111     6   115     6   116 0.98 Response regulator receiver domain
Trans_reg_C          PF00486.23    77 seq1348_BIOID51119   -            229   7.4e-23   80.1   0.0   1   1   1.9e-26   1.3e-22   79.3   0.0     2    77   151   226   150   226 0.94 Transcriptional regulatory protein, C terminal
LamB                 PF02264.10   398 seq1349_BIOID51119   -            446    3e-168  559.9  25.3   1   1  2.5e-172  3.4e-168  559.7  17.6     1   398    28   446    28   446 0.97 LamB porin
Transketolase_N      PF00456.16   333 seq1350_BIOID51119   -            663  6.4e-171  567.4   0.2   1   1  2.7e-174  9.1e-171  566.9   0.1     2   333     4   334     3   334 1.00 Transketolase, thiamine diphosphate binding domain
Transket_pyr         PF02779.19   178 seq1350_BIOID51119   -            663   1.5e-44  151.5   0.0   1   1   9.7e-48   3.3e-44  150.3   0.0     2   176   354   524   353   526 0.96 Transketolase, pyrimidine binding domain
Transketolase_C      PF02780.15   124 seq1350_BIOID51119   -            663   1.6e-17   63.4   0.1   1   1     1e-20   3.5e-17   62.3   0.1     1   124   540   655   540   655 0.94 Transketolase, C-terminal domain
DXP_synthase_N       PF13292.1    270 seq1350_BIOID51119   -            663   5.3e-09   35.2   0.0   1   1   8.6e-09   2.9e-05   23.0   0.0    18   179     4   193     1   199 0.80 1-deoxy-D-xylulose-5-phosphate synthase
Sigma54_activat      PF00158.21   168 seq1353_BIOID51119   -            449   1.9e-72  242.0   0.0   1   1   1.8e-75     6e-72  240.4   0.0     1   167   141   307   141   308 0.98 Sigma-54 interaction domain
Response_reg         PF00072.19   112 seq1353_BIOID51119   -            449   3.1e-29  101.1   0.0   1   1   1.8e-32   6.3e-29  100.1   0.0     1   111    13   122    13   123 0.98 Response regulator receiver domain
AAA_5                PF07728.9    139 seq1353_BIOID51119   -            449   4.6e-06   26.2   0.0   1   1   2.6e-09   8.9e-06   25.3   0.0     2   104   165   272   164   298 0.74 AAA domain (dynein-related subfamily)
ABC_tran             PF00005.22   118 seq1356_BIOID51119   -            637     1e-36  125.7   1.1   1   2   2.4e-18   3.3e-15   56.3   0.0     1   118    41   178    41   178 0.87 ABC transporter
ABC_tran             PF00005.22   118 seq1356_BIOID51119   -            637     1e-36  125.7   1.1   2   2   2.6e-21   3.6e-18   65.9   0.0     1   118   352   459   352   459 0.92 ABC transporter
ABC_tran_2           PF12848.2     85 seq1356_BIOID51119   -            637   6.6e-29   99.4   4.3   1   1   4.8e-32   6.6e-29   99.4   3.0     1    83   217   298   217   302 0.93 ABC transporter
PhoH                 PF02562.11   205 seq1357_BIOID51119   -            359     8e-97  322.2   0.0   1   1  1.5e-100     1e-96  321.9   0.0     2   205   131   334   130   334 0.99 PhoH-like protein
AAA_30               PF13604.1    196 seq1357_BIOID51119   -            359   7.3e-08   32.1   0.0   1   1   5.1e-11   3.5e-07   29.8   0.0     4   133   136   287   134   289 0.84 AAA domain
HATPase_c            PF02518.21   111 seq1360_BIOID51119   -            474   8.5e-22   76.8   0.0   1   1   3.2e-25   1.4e-21   76.1   0.0     5   109   367   470   363   472 0.92 Histidine kinase-, DNA gyrase B-, and HSP90-like ATPase
HisKA                PF00512.20    68 seq1360_BIOID51119   -            474   4.2e-13   48.9   0.3   1   1   2.8e-16   1.3e-12   47.4   0.2     6    67   260   319   256   320 0.91 His Kinase A (phospho-acceptor) domain
HAMP                 PF00672.20    70 seq1360_BIOID51119   -            474   2.4e-11   43.5  10.9   1   1   2.9e-13   1.3e-09   37.9   0.1     2    69   185   251   184   252 0.88 HAMP domain
LpxB                 PF02684.10   373 seq1361_BIOID51119   -            382  1.3e-153  510.9   0.0   1   1  1.1e-157  1.5e-153  510.7   0.0     1   373     9   377     9   377 1.00 Lipid-A-disaccharide synthetase
Aldolase_II          PF00596.16   183 seq1362_BIOID51119   -            231   4.3e-45  153.4   1.1   1   1   3.7e-49   5.1e-45  153.2   0.7     2   181     8   196     7   198 0.90 Class II Aldolase and Adducin N-terminal domain
SelR                 PF01641.13   124 seq1363_BIOID51119   -            137   5.8e-56  187.4   0.0   1   1   4.8e-60   6.6e-56  187.2   0.0     2   123     8   128     7   129 0.97 SelR domain
HATPase_c            PF02518.21   111 seq1364_BIOID51119   -            942   3.7e-29  100.5   0.0   1   1   4.3e-32   1.2e-28   98.9   0.0     1   110   585   690   585   691 0.98 Histidine kinase-, DNA gyrase B-, and HSP90-like ATPase
HisKA                PF00512.20    68 seq1364_BIOID51119   -            942   9.4e-17   60.6   0.2   1   1   3.4e-20   9.4e-17   60.6   0.1     2    68   472   536   471   536 0.95 His Kinase A (phospho-acceptor) domain
Response_reg         PF00072.19   112 seq1364_BIOID51119   -            942   9.1e-15   54.5   0.1   1   1   1.7e-17   4.8e-14   52.2   0.0     1   107   712   818   712   823 0.95 Response regulator receiver domain
Hpt                  PF01627.18    90 seq1364_BIOID51119   -            942   4.1e-11   42.6   0.9   1   1   1.5e-14   4.1e-11   42.6   0.6     1    85   855   935   855   938 0.92 Hpt domain
HAMP                 PF00672.20    70 seq1364_BIOID51119   -            942   8.3e-09   35.4   0.4   1   1     3e-12   8.3e-09   35.4   0.3     1    68   362   430   362   435 0.85 HAMP domain
LysR_substrate       PF03466.15   209 seq1367_BIOID51119   -            315   9.6e-55  184.8   0.6   1   1   1.9e-58   1.3e-54  184.3   0.4     4   208    99   303    96   304 0.99 LysR substrate binding domain
HTH_1                PF00126.22    60 seq1367_BIOID51119   -            315   8.8e-22   76.4   0.5   1   1   2.5e-25   1.7e-21   75.5   0.1     1    59    13    71    13    72 0.98 Bacterial regulatory helix-turn-helix protein, lysR family
Peptidase_S66        PF02016.10   285 seq1369_BIOID51119   -            304   7.4e-77  257.9   0.0   1   1   6.2e-81   8.5e-77  257.7   0.0     3   285     6   286     4   286 0.92 LD-carboxypeptidase
DUF1315              PF07023.7     94 seq1370_BIOID51119   -             90   1.1e-38  130.8   0.5   1   1   8.3e-43   1.1e-38  130.8   0.4     2    80     4    82     3    90 0.94 Protein of unknown function (DUF1315)
MalM                 PF07148.7    136 seq1375_BIOID51119   -            306   2.3e-50  169.4   0.1   1   1   2.4e-54   3.3e-50  168.9   0.0     2   136    75   210    74   210 0.98 Maltose operon periplasmic protein precursor (MalM)
UPF0054              PF02130.12   145 seq1379_BIOID51119   -            155   6.1e-43  145.4   0.0   1   1   5.2e-47   7.2e-43  145.2   0.0    13   144    22   144     9   145 0.88 Uncharacterized protein family UPF0054
PHO4                 PF01384.15   326 seq1380_BIOID51119   -            499  4.3e-100  334.4  19.9   1   1  3.7e-104    5e-100  334.2  13.8     1   326    30   488    30   488 0.88 Phosphate transporter family
PseudoU_synth_2      PF00849.17   164 seq1381_BIOID51119   -            217   8.7e-15   54.8   0.2   1   1   1.6e-17   2.2e-13   50.2   0.0     2   164    41   186    40   186 0.84 RNA pseudouridylate synthase
P-II                 PF00543.17   102 seq1382_BIOID51119   -            112   1.3e-43  147.5   2.6   1   1     1e-47   1.4e-43  147.3   1.8     1   102     4   105     4   105 0.99 Nitrogen regulatory protein P-II
RNase_HII            PF01351.13   198 seq1383_BIOID51119   -            198   1.5e-57  194.3   0.0   1   1   1.2e-61   1.7e-57  194.2   0.0     1   197    13   189    13   190 0.99 Ribonuclease HII
CorC_HlyC            PF03471.12    81 seq1387_BIOID51119   -            292   3.5e-24   84.3   0.4   1   1   1.6e-27   1.1e-23   82.7   0.0     2    79   206   281   205   283 0.94 Transporter associated domain
CBS                  PF00571.23    57 seq1387_BIOID51119   -            292   1.2e-21   75.9   3.1   1   2   4.4e-14     3e-10   39.5   0.1     1    52    69   123    69   128 0.96 CBS domain
CBS                  PF00571.23    57 seq1387_BIOID51119   -            292   1.2e-21   75.9   3.1   2   2   3.1e-13   2.1e-09   36.7   0.3     4    56   138   189   135   190 0.92 CBS domain
CreD                 PF06123.7    430 seq1388_BIOID51119   -            450  1.6e-157  524.3   0.0   1   1  1.3e-161  1.8e-157  524.1   0.0     2   430     5   428     4   428 0.99 Inner membrane protein CreD
Na_H_Exchanger       PF00999.16   384 seq1389_BIOID51119   -            578   4.6e-57  193.1  45.7   1   1   1.3e-60   5.7e-57  192.8  31.7     3   383    15   388    10   389 0.95 Sodium/hydrogen exchanger family
TrkA_C               PF02080.16    71 seq1389_BIOID51119   -            578     1e-11   44.1   0.0   1   1     5e-15   2.3e-11   43.0   0.0     5    70   420   483   417   484 0.94 TrkA-C domain
CorC_HlyC            PF03471.12    81 seq1389_BIOID51119   -            578   1.3e-09   37.5   0.1   1   1     6e-13   2.7e-09   36.5   0.1     2    79   493   571   492   573 0.86 Transporter associated domain
Abhydrolase_1        PF00561.15   230 seq1392_BIOID51119   -            340   6.2e-26   91.2   0.0   1   1   4.1e-29   1.9e-25   89.6   0.0     4   218   105   312   102   315 0.96 alpha/beta hydrolase fold
Abhydrolase_6        PF12697.2    228 seq1392_BIOID51119   -            340     7e-16   58.6   0.5   1   1   2.2e-19     1e-15   58.1   0.3     1   219    75   312    75   320 0.72 Alpha/beta hydrolase family
Abhydrolase_5        PF12695.2    142 seq1392_BIOID51119   -            340   5.5e-11   42.2   0.2   1   1   3.8e-14   1.7e-10   40.6   0.2     2   141    75   308    74   309 0.67 Alpha/beta hydrolase family
NUDIX                PF00293.23   135 seq1393_BIOID51119   -            153   9.6e-21   73.7   0.2   1   1   8.9e-25   1.2e-20   73.3   0.1     2   119     5   115     4   123 0.92 NUDIX domain
DNA_pol3_alpha       PF07733.7    426 seq1394_BIOID51119   -           1160  1.9e-177  589.8   0.0   1   1  5.5e-181  2.5e-177  589.4   0.0     2   426   291   735   290   735 0.96 Bacterial DNA polymerase III alpha subunit
PHP                  PF02811.14   175 seq1394_BIOID51119   -           1160   3.9e-30  104.7   0.0   1   1   2.4e-33   1.1e-29  103.3   0.0     1   170     7   178     7   192 0.96 PHP domain
tRNA_anti            PF01336.20    76 seq1394_BIOID51119   -           1160   1.2e-08   34.5   0.1   1   1   5.4e-12   2.5e-08   33.5   0.1     2    75  1000  1072   994  1073 0.88 OB-fold nucleic acid binding domain
MFS_2                PF13347.1    427 seq1395_BIOID51119   -            466  2.2e-104  349.1  37.7   1   1  5.8e-108  2.7e-104  348.8  26.2     1   426    24   448    24   449 0.97 MFS/sugar transport protein
MFS_1                PF07690.11   354 seq1395_BIOID51119   -            466   1.9e-09   36.6  43.9   1   1   4.1e-13   1.9e-09   36.6  30.4    12   326    38   361    33   393 0.73 Major Facilitator Superfamily
PTS_EIIA_2           PF00359.17   142 seq1396_BIOID51119   -            147   4.5e-28   97.6   0.0   1   1   3.7e-32   5.1e-28   97.4   0.0     2   141     6   146     5   147 0.92 Phosphoenolpyruvate-dependent sugar phosphotransferase system, EIIA 2
tRNA_Me_trans        PF03054.11   356 seq1403_BIOID51119   -            383  1.7e-150  500.3   0.0   1   1  5.7e-154  1.9e-150  500.2   0.0     1   356    21   375    21   375 0.98 tRNA methyl transferase
NAD_synthase         PF02540.12   242 seq1403_BIOID51119   -            383   8.6e-10   37.7   0.0   1   1   2.5e-11   8.6e-08   31.2   0.0    16    82    18    90     5   110 0.78 NAD synthase
Asn_synthase         PF00733.16   255 seq1403_BIOID51119   -            383   1.7e-06   27.6   0.0   1   1   7.5e-10   2.6e-06   27.0   0.0    16    92    19   102     7   177 0.89 Asparagine synthase
ThiI                 PF02568.9    197 seq1403_BIOID51119   -            383   3.9e-06   26.3   0.0   1   1   1.6e-09   5.6e-06   25.8   0.0     2    73    19    90    18   144 0.73 Thiamine biosynthesis protein (ThiI)
Pentapeptide_4       PF13599.1     78 seq1404_BIOID51119   -            315   1.2e-18   66.5  19.6   1   1   7.9e-18   2.7e-14   52.6   5.2     6    78    90   165    85   169 0.92 Pentapeptide repeats (9 copies)
SopA                 PF13981.1    135 seq1404_BIOID51119   -            315   6.3e-15   55.2   6.1   1   1   1.9e-18   6.3e-15   55.2   4.2     3    94   209   301   207   307 0.95 SopA-like central domain
Pentapeptide_3       PF13576.1     48 seq1404_BIOID51119   -            315   1.6e-13   50.1  18.4   1   1   2.4e-11   8.1e-08   31.9   0.7     1    39   102   138   102   140 0.96 Pentapeptide repeats (9 copies)
PTS_EIIC             PF02378.13   321 seq1406_BIOID51119   -            462   8.4e-22   77.3  31.8   1   1   1.2e-25   8.4e-22   77.3  22.1     2   321    19   277    18   278 0.93 Phosphotransferase system, EIIC
PTS_IIB              PF02302.12    90 seq1406_BIOID51119   -            462   1.1e-12   48.0   0.2   1   1   4.4e-16     3e-12   46.6   0.0     1    90   372   455   372   455 0.94 PTS system, Lactose/Cellobiose specific IIB subunit
CN_hydrolase         PF00795.17   184 seq1407_BIOID51119   -            512     2e-26   92.3   0.0   1   1   2.5e-30   3.4e-26   91.6   0.0     2   184   224   412   223   412 0.89 Carbon-nitrogen hydrolase
DUF2767              PF10965.3     69 seq1409_BIOID51119   -             69   8.2e-42  140.7   2.3   1   1   6.5e-46     9e-42  140.6   1.6     1    69     1    69     1    69 0.99 Protein of unknown function (DUF2767)
MMR_HSR1             PF01926.18   114 seq1411_BIOID51119   -            303     1e-13   51.1   0.0   1   1   1.9e-16   4.2e-13   49.1   0.0     2   111    52   163    51   168 0.76 50S ribosome-binding GTPase
DUF258               PF03193.11   161 seq1411_BIOID51119   -            303     1e-06   27.8   0.0   1   1     8e-10   1.8e-06   27.1   0.0    24   103    37   113    17   130 0.72 Protein of unknown function, DUF258
UPF0270              PF06794.7     70 seq1412_BIOID51119   -             72   9.2e-36  121.3   0.1   1   1   7.4e-40     1e-35  121.2   0.0     1    70     1    70     1    70 0.99 Uncharacterised protein family (UPF0270)
FxsA                 PF04186.8    120 seq1415_BIOID51119   -            158   1.1e-36  124.9   8.3   1   1   9.6e-41   1.3e-36  124.7   5.7     1   113     6   118     6   127 0.93 FxsA cytoplasmic membrane protein
PRK                  PF00485.13   194 seq1417_BIOID51119   -            289     3e-74  248.6   0.0   1   1   2.7e-78   3.6e-74  248.4   0.0     1   194     7   214     7   214 0.99 Phosphoribulokinase / Uridine kinase family
SHMT                 PF00464.14   399 seq1418_BIOID51119   -            419  2.2e-192  638.7   0.3   1   1  7.3e-196  2.5e-192  638.4   0.2     1   399    10   388    10   388 0.99 Serine hydroxymethyltransferase
Aminotran_1_2        PF00155.16   363 seq1418_BIOID51119   -            419   1.2e-10   40.7   0.0   1   1     5e-14   1.7e-10   40.2   0.0    55   350    86   370    35   380 0.69 Aminotransferase class I and II
Beta_elim_lyase      PF01212.16   290 seq1418_BIOID51119   -            419   1.5e-06   27.4   0.0   1   1   8.8e-10     3e-06   26.4   0.0    35   166    81   204    51   244 0.79 Beta-eliminating lyase
Aminotran_5          PF00266.14   371 seq1418_BIOID51119   -            419   8.5e-06   24.6   0.0   1   1   3.6e-09   1.2e-05   24.0   0.0    50   207    82   238    40   263 0.73 Aminotransferase class-V
Fer4_5               PF12801.2     48 seq1419_BIOID51119   -            357     4e-21   74.4   6.6   1   2   2.7e-17   7.4e-14   51.1   0.3     2    47    97   142    96   143 0.93 4Fe-4S binding domain
Fer4_5               PF12801.2     48 seq1419_BIOID51119   -            357     4e-21   74.4   6.6   2   2   5.7e-12   1.6e-08   34.1   0.7     2    48   201   247   200   247 0.83 4Fe-4S binding domain
Fer4_10              PF13237.1     52 seq1419_BIOID51119   -            357   9.7e-07   28.3  14.3   1   1   3.5e-10   9.7e-07   28.3   9.9     2    52   244   289   243   289 0.94 4Fe-4S dicluster domain
TetR_N               PF00440.18    47 seq1420_BIOID51119   -            234   1.3e-13   50.1   2.0   1   1   1.5e-17   2.1e-13   49.5   0.1     1    46    34    80    34    81 0.95 Bacterial regulatory proteins, tetR family
HD                   PF01966.17   122 seq1421_BIOID51119   -            231   5.9e-15   55.2   0.7   1   1   9.1e-19   1.2e-14   54.1   0.5     4   121    29   131    27   132 0.90 HD domain
Collar               PF07484.7     57 seq1424_BIOID51119   -            142   1.3e-14   53.6   0.2   1   1   9.3e-19   1.3e-14   53.6   0.1     1    57    10    57    10    57 0.98 Phage Tail Collar Domain
DUF1680              PF07944.7    520 seq1425_BIOID51119   -            654  2.2e-197  656.3   0.0   1   1  1.9e-201  2.6e-197  656.1   0.0     2   520    11   560    10   560 0.98 Putative glycosyl hydrolase of unknown function (DUF1680)
Fer4_11              PF13247.1     99 seq1426_BIOID51119   -            208   6.3e-19   67.5  25.1   1   1   1.2e-21   1.5e-18   66.3  13.6     3    97   116   201   114   203 0.95 4Fe-4S dicluster domain
Fer4                 PF00037.22    24 seq1426_BIOID51119   -            208   1.5e-16   59.0  32.3   1   2   1.6e-08     2e-05   23.8   1.2     1    20   149   168   149   170 0.92 4Fe-4S binding domain
Fer4                 PF00037.22    24 seq1426_BIOID51119   -            208   1.5e-16   59.0  32.3   2   2   1.1e-10   1.4e-07   30.7   1.6     6    24   181   199   178   199 0.93 4Fe-4S binding domain
Fer4_10              PF13237.1     52 seq1426_BIOID51119   -            208     5e-15   54.9  58.7   1   2   1.2e-09   1.5e-06   27.7  12.3     3    52   117   167   115   167 0.93 4Fe-4S dicluster domain
Fer4_10              PF13237.1     52 seq1426_BIOID51119   -            208     5e-15   54.9  58.7   2   2     2e-10   2.4e-07   30.3  11.8     2    52   149   194   148   194 0.89 4Fe-4S dicluster domain
Fer4_7               PF12838.2     52 seq1426_BIOID51119   -            208   1.2e-14   54.2  59.0   1   2   4.2e-10   5.3e-07   29.8  11.6     2    50   123   168   122   170 0.92 4Fe-4S dicluster domain
Fer4_7               PF12838.2     52 seq1426_BIOID51119   -            208   1.2e-14   54.2  59.0   2   2   3.3e-10   4.1e-07   30.1  11.1     1    52   155   197   155   197 0.93 4Fe-4S dicluster domain
Fer4_6               PF12837.2     24 seq1426_BIOID51119   -            208   8.7e-15   53.7  35.5   1   1     7e-09   8.8e-06   25.2   1.3     7    24   181   198   178   198 0.93 4Fe-4S binding domain
Fer4_9               PF13187.1     55 seq1426_BIOID51119   -            208   5.7e-12   45.6  32.9   1   1   3.2e-11     4e-08   33.2   9.2     1    54   155   197   155   198 0.95 4Fe-4S dicluster domain
Fer4_4               PF12800.2     17 seq1426_BIOID51119   -            208   1.3e-09   37.5  36.9   1   4   0.00016       0.2   11.9   2.6     2    14    66    78    65    82 0.92 4Fe-4S binding domain
Fer4_4               PF12800.2     17 seq1426_BIOID51119   -            208   1.3e-09   37.5  36.9   2   4    0.0003      0.37   11.1   1.2     2    15   121   136   120   145 0.84 4Fe-4S binding domain
Fer4_4               PF12800.2     17 seq1426_BIOID51119   -            208   1.3e-09   37.5  36.9   3   4   1.1e-06    0.0014   18.7   1.2     2    15   154   167   153   175 0.92 4Fe-4S binding domain
Fer4_4               PF12800.2     17 seq1426_BIOID51119   -            208   1.3e-09   37.5  36.9   4   4   8.3e-06      0.01   15.9   2.5     1    17   180   196   180   196 0.91 4Fe-4S binding domain
Fer4_3               PF12798.2     15 seq1426_BIOID51119   -            208   2.5e-07   30.6  42.6   1   3   0.00015      0.19   12.2   2.7     1    15   123   139   121   139 0.90 4Fe-4S binding domain
Fer4_3               PF12798.2     15 seq1426_BIOID51119   -            208   2.5e-07   30.6  42.6   2   3   4.7e-05     0.058   13.8   3.4     1    13   156   168   156   170 0.96 4Fe-4S binding domain
Fer4_3               PF12798.2     15 seq1426_BIOID51119   -            208   2.5e-07   30.6  42.6   3   3   3.4e-05     0.042   14.2   5.2     1    15   183   197   183   197 0.98 4Fe-4S binding domain
Usp                  PF00582.21   140 seq1428_BIOID51119   -            144   5.2e-21   75.1   0.0   1   1   4.3e-25   5.9e-21   75.0   0.0     2   140     3   138     2   138 0.98 Universal stress protein family
TonB                 PF03544.9     79 seq1429_BIOID51119   -            244   3.7e-20   71.8   0.1   1   1   6.8e-24   9.3e-20   70.5   0.0     2    71   165   235   164   238 0.91 Gram-negative bacterial tonB protein
DUF489               PF04356.7    193 seq1431_BIOID51119   -            215   2.5e-76  255.4   0.8   1   1   2.1e-80   2.9e-76  255.2   0.5     1   192     9   202     9   203 0.98 Protein of unknown function (DUF489)
Collar               PF07484.7     57 seq1436_BIOID51119   -            157   5.8e-14   51.5   0.3   1   1   8.8e-18   1.2e-13   50.4   0.2     2    57     1    47     1    47 0.98 Phage Tail Collar Domain
ADH_zinc_N           PF00107.21   130 seq1438_BIOID51119   -            425   1.4e-18   66.6   0.1   1   1   4.7e-22   3.2e-18   65.4   0.0     1   128   186   329   186   331 0.95 Zinc-binding dehydrogenase
ADH_N                PF08240.7    109 seq1438_BIOID51119   -            425     9e-08   31.7   0.1   1   1   3.8e-11   2.6e-07   30.2   0.0     2    66    27    98    26   108 0.79 Alcohol dehydrogenase GroES-like domain
Chor_lyase           PF04345.8    168 seq1439_BIOID51119   -            165   5.8e-31  107.0   0.0   1   1     5e-35   6.8e-31  106.8   0.0    13   163    18   165    11   165 0.90 Chorismate lyase
DUF1422              PF07226.6    118 seq1441_BIOID51119   -            119   1.1e-54  183.0   1.2   1   1   9.1e-59   1.2e-54  182.9   0.9     3   116     2   115     1   117 0.97 Protein of unknown function (DUF1422)
AFOR_C               PF01314.13   382 seq1443_BIOID51119   -            728   3.9e-81  272.5   0.0   1   1   7.2e-85   4.9e-81  272.2   0.0     3   382   255   713   253   713 0.90 Aldehyde ferredoxin oxidoreductase, domains 2 & 3
AFOR_N               PF02730.10   202 seq1443_BIOID51119   -            728   6.1e-70  234.5   0.3   1   1   1.4e-73   9.3e-70  233.9   0.2     1   202    33   234    33   234 0.97 Aldehyde ferredoxin oxidoreductase, N-terminal domain
DNA_methylase        PF00145.12   335 seq1444_BIOID51119   -            472   1.6e-76  257.4   0.0   1   1   1.8e-80   2.5e-76  256.8   0.0     1   331    87   448    87   451 0.88 C-5 cytosine-specific DNA methylase
ESPR                 PF13018.1     24 seq1445_BIOID51119   -            561   1.7e-08   33.5   0.1   1   1   2.8e-12   3.8e-08   32.5   0.1     2    24    31    53    31    53 0.96 Extended Signal Peptide of Type V secretion system
Lyase_1              PF00206.15   312 seq1448_BIOID51119   -            456   4.6e-85  285.4   0.0   1   1   8.9e-89   6.1e-85  285.0   0.0     1   305    14   312    14   320 0.97 Lyase
ASL_C                PF08328.6    115 seq1448_BIOID51119   -            456   6.1e-55  183.8   0.0   1   1     2e-58   1.4e-54  182.7   0.0     1   115   331   445   331   445 1.00 Adenylosuccinate lyase C-terminal
PTR2                 PF00854.16   373 seq1450_BIOID51119   -            489     2e-79  266.9  25.0   1   1   3.9e-83   2.6e-79  266.5  17.3     2   372    82   427    81   428 0.97 POT family
MFS_1                PF07690.11   354 seq1450_BIOID51119   -            489     5e-15   54.9  59.4   1   1   1.4e-16   9.4e-13   47.5  20.8    12   304    30   291    16   341 0.65 Major Facilitator Superfamily
Caudo_TAP            PF02413.12   130 seq1451_BIOID51119   -            205   1.6e-26   92.8   0.6   1   1     2e-30   2.8e-26   92.1   0.4     1   129    80   200    80   201 0.95 Caudovirales tail fibre assembly protein
SpoU_methylase       PF00588.14   142 seq1454_BIOID51119   -            228   2.7e-33  114.7   0.0   1   1   2.7e-37   3.7e-33  114.2   0.0     2   142     3   153     2   153 0.87 SpoU rRNA Methylase family
UbiA                 PF01040.13   257 seq1456_BIOID51119   -            290   8.5e-41  139.7  25.0   1   1   7.6e-45     1e-40  139.4  17.3     2   256    26   277    25   283 0.85 UbiA prenyltransferase family
cNMP_binding         PF00027.24    91 seq1461_BIOID51119   -            210   8.9e-24   83.0   0.0   1   1     4e-27   1.4e-23   82.4   0.0     3    90    23   111    21   112 0.97 Cyclic nucleotide-binding domain
Crp                  PF00325.15    32 seq1461_BIOID51119   -            210   2.1e-15   55.7   0.4   1   1   1.1e-18   3.9e-15   54.8   0.3     1    32   166   197   166   197 0.98 Bacterial regulatory proteins, crp family
HTH_Crp_2            PF13545.1     76 seq1461_BIOID51119   -            210   2.2e-11   43.2   0.1   1   1   1.5e-14     5e-11   42.1   0.1     1    67   142   206   142   207 0.94 Crp-like helix-turn-helix domain
Nitroreductase       PF00881.19   165 seq1463_BIOID51119   -            183   1.9e-25   89.5   0.1   1   1   1.5e-29   2.1e-25   89.3   0.0     2   164     8   161     7   162 0.94 Nitroreductase family
Cpn10                PF00166.16    93 seq1466_BIOID51119   -             97   5.2e-29   99.9   1.8   1   1   4.2e-33   5.7e-29   99.7   1.3     1    93     2    95     2    95 0.97 Chaperonin 10 Kd subunit
FBPase_glpX          PF03320.8    309 seq1470_BIOID51119   -            321  2.7e-124  413.7   1.0   1   1  2.2e-128  2.9e-124  413.5   0.7     3   309     3   321     1   321 0.99 Bacterial fructose-1,6-bisphosphatase, glpX-encoded
Cpn60_TCP1           PF00118.19   488 seq1475_BIOID51119   -            548  1.2e-126  423.1  10.9   1   1  9.8e-131  1.3e-126  422.9   7.5     1   486    23   523    23   525 0.94 TCP-1/cpn60 chaperonin family
CSD                  PF00313.17    66 seq1476_BIOID51119   -             70   2.3e-22   78.3   0.0   1   1   1.9e-26   2.5e-22   78.2   0.0     1    65     5    69     5    70 0.98 'Cold-shock' DNA-binding domain
Homoserine_dh        PF00742.14   179 seq1477_BIOID51119   -            820   6.1e-52  175.7   0.0   1   1   5.9e-55   1.6e-51  174.3   0.0     1   179   614   811   614   811 0.98 Homoserine dehydrogenase
AA_kinase            PF00696.23   241 seq1477_BIOID51119   -            820   7.6e-45  153.2   0.5   1   1   4.4e-47   1.2e-43  149.3   0.1     3   241     2   284     1   284 0.81 Amino acid kinase family
NAD_binding_3        PF03447.11   117 seq1477_BIOID51119   -            820   3.4e-31  107.9   0.0   1   1   3.9e-34   1.1e-30  106.3   0.0     1   116   472   605   472   606 0.97 Homoserine dehydrogenase, NAD binding domain
ACT_7                PF13840.1     65 seq1477_BIOID51119   -            820   2.2e-20   71.7   1.5   1   2   1.3e-11   3.5e-08   32.7   0.0     5    63   314   374   312   376 0.91 Family description
ACT_7                PF13840.1     65 seq1477_BIOID51119   -            820   2.2e-20   71.7   1.5   2   2   4.9e-13   1.3e-09   37.2   0.3     3    62   393   454   391   457 0.93 Family description
ACT                  PF01842.20    66 seq1477_BIOID51119   -            820   4.2e-17   61.1   0.3   1   2   4.9e-10   1.4e-06   27.5   0.0     6    63   324   376   320   379 0.86 ACT domain
ACT                  PF01842.20    66 seq1477_BIOID51119   -            820   4.2e-17   61.1   0.3   2   2     8e-11   2.2e-07   30.1   0.4     2    53   401   447   400   457 0.79 ACT domain
FUSC-like            PF12805.2    284 seq1478_BIOID51119   -            696     3e-72  242.8   3.3   1   1   8.7e-76     3e-72  242.8   2.3     2   280    63   335    62   340 0.95 FUSC-like inner membrane protein yccS
FUSC_2               PF13515.1    128 seq1478_BIOID51119   -            696   8.6e-20   70.8  11.0   1   1   2.5e-23   8.6e-20   70.8   7.6     2   126   377   498   375   500 0.90 Fusaric acid resistance protein-like
FUSC                 PF04632.7    650 seq1478_BIOID51119   -            696   5.1e-08   31.7   4.2   1   1   1.5e-11   5.1e-08   31.7   2.9     7   280   369   659   363   690 0.80 Fusaric acid resistance protein family
ALMT                 PF11744.3    406 seq1478_BIOID51119   -            696   1.5e-05   23.7   1.9   1   1   1.7e-08   5.7e-05   21.8   1.0    41   193   389   528   373   594 0.80 Aluminium activated malate transporter
ACCA                 PF03255.9    145 seq1479_BIOID51119   -            319     6e-65  217.1   0.2   1   1   1.9e-68   8.7e-65  216.5   0.1     2   145     5   151     4   151 0.97 Acetyl co-enzyme A carboxylase carboxyltransferase alpha subunit
Carboxyl_trans       PF01039.17   493 seq1479_BIOID51119   -            319   1.5e-18   66.3   0.1   1   1   4.1e-22   1.9e-18   66.0   0.0   272   473    85   288    58   300 0.84 Carboxyl transferase domain
MdcE                 PF06833.6    234 seq1479_BIOID51119   -            319   6.6e-06   25.3   0.0   1   1     2e-09   9.1e-06   24.9   0.0     5   176    88   262    84   313 0.81 Malonate decarboxylase gamma subunit (MdcE)
Vsr                  PF03852.10    75 seq1480_BIOID51119   -            156   1.9e-34  116.9   0.1   1   1   2.3e-38   3.1e-34  116.2   0.1     1    73     2    74     2    76 0.98 DNA mismatch endonuclease Vsr
AIRS_C               PF02769.17   153 seq1482_BIOID51119   -            349   3.6e-28   98.3   0.4   1   1   7.2e-32   4.9e-28   97.9   0.3     1   151   171   345   171   347 0.85 AIR synthase related protein, C-terminal domain
AIRS                 PF00586.19    96 seq1482_BIOID51119   -            349   1.9e-19   69.5   0.2   1   1     7e-23   4.8e-19   68.2   0.1     2    95    52   142    51   143 0.97 AIR synthase related protein, N-terminal domain
Autotransporter      PF03797.14   265 seq1484_BIOID51119   -            426   1.7e-56  191.4  16.7   1   1     4e-60   2.7e-56  190.7  11.6     2   264   126   409   125   410 0.98 Autotransporter beta-domain
Pertactin            PF03212.9    121 seq1484_BIOID51119   -            426   5.6e-06   25.9   0.5   1   1   2.1e-09   1.4e-05   24.6   0.4    39   120     1    88     1    89 0.78 Pertactin
Response_reg         PF00072.19   112 seq1485_BIOID51119   -            223   8.8e-25   86.7   0.2   1   1     2e-28   1.4e-24   86.1   0.1     1   111     3   112     3   113 0.98 Response regulator receiver domain
Trans_reg_C          PF00486.23    77 seq1485_BIOID51119   -            223   2.7e-19   68.7   0.1   1   1   8.4e-23   5.7e-19   67.6   0.1     2    77   146   220   144   220 0.93 Transcriptional regulatory protein, C terminal
Plug                 PF07715.10   108 seq1488_BIOID51119   -            319   1.9e-30  105.2   1.5   1   1   1.4e-34   1.9e-30  105.2   1.0     4   108    55   160    52   160 0.97 TonB-dependent Receptor Plug Domain
TPR_16               PF13432.1     65 seq1489_BIOID51119   -           1093   7.3e-18   64.6  32.7   1   1   3.3e-10   7.5e-07   29.5   5.2     1    56   499   561   499   562 0.96 Tetratricopeptide repeat
TPR_11               PF13414.1     69 seq1489_BIOID51119   -           1093   5.9e-15   54.5  26.0   1   1   1.4e-10   3.3e-07   29.7   1.3     8    69   749   810   745   810 0.95 TPR repeat
TPR_2                PF07719.12    34 seq1489_BIOID51119   -           1093   2.8e-11   42.2  31.9   1   2     8e-06     0.018   14.7   0.1     3    34   571   602   569   602 0.95 Tetratricopeptide repeat
TPR_2                PF07719.12    34 seq1489_BIOID51119   -           1093   2.8e-11   42.2  31.9   2   2   2.3e-05     0.052   13.3   0.0     3    33   746   776   744   777 0.92 Tetratricopeptide repeat
TPR_1                PF00515.23    34 seq1489_BIOID51119   -           1093   1.3e-10   40.3  21.2   1   1   2.9e-06    0.0066   15.8   0.0     7    28   541   562   537   563 0.93 Tetratricopeptide repeat
Adenylate_cycl       PF01295.13   605 seq1490_BIOID51119   -            848    9e-275  912.5   0.0   1   1  1.6e-278  1.1e-274  912.3   0.0     1   601   228   826   228   830 0.98 Adenylate cyclase, class-I
Adenyl_cycl_N        PF12633.2    204 seq1490_BIOID51119   -            848   3.3e-87  291.1   0.0   1   1   2.2e-86   1.5e-82  275.9   0.0     1   203     1   200     1   201 0.96 Adenylate cyclase NT domain
MtlR                 PF05068.7    170 seq1492_BIOID51119   -            169   3.3e-71  238.1   0.2   1   1   2.6e-75   3.6e-71  237.9   0.1     1   169     1   168     1   169 0.99 Mannitol repressor
FMN_red              PF03358.10   152 seq1496_BIOID51119   -            191   7.3e-36  122.8   0.0   1   1   1.4e-39   9.8e-36  122.4   0.0     1   148     1   141     1   144 0.94 NADPH-dependent FMN reductase
Flavodoxin_2         PF02525.12   199 seq1496_BIOID51119   -            191   7.5e-07   28.7   0.0   1   1   2.1e-10   1.5e-06   27.7   0.0     1   103     1    91     1   129 0.85 Flavodoxin-like fold
PhoQ_Sensor          PF08918.5    180 seq1497_BIOID51119   -            486   1.7e-90  301.2   0.4   1   1   3.7e-94   1.7e-90  301.2   0.3     1   180    10   190    10   190 0.99 PhoQ Sensor
HATPase_c            PF02518.21   111 seq1497_BIOID51119   -            486     8e-17   60.8   0.1   1   1   3.1e-20   1.4e-16   60.0   0.0     3   106   376   474   374   478 0.92 Histidine kinase-, DNA gyrase B-, and HSP90-like ATPase
HAMP                 PF00672.20    70 seq1497_BIOID51119   -            486   7.4e-07   29.1   0.3   1   1   1.6e-10   7.4e-07   29.1   0.2     2    68   196   261   195   263 0.85 HAMP domain
OmpW                 PF03922.9    192 seq1498_BIOID51119   -            212   7.3e-73  244.2   0.1   1   1   1.8e-76   8.4e-73  244.0   0.1     1   192    23   212    23   212 0.99 OmpW family
OMP_b-brl            PF13505.1    176 seq1498_BIOID51119   -            212   3.5e-15   56.2   6.4   1   1   9.6e-19   4.4e-15   55.9   4.5     1   176     7   212     7   212 0.76 Outer membrane protein beta-barrel domain
OprF                 PF05736.6    184 seq1498_BIOID51119   -            212   5.9e-05   22.5   0.1   1   1   4.2e-08   0.00019   20.8   0.0    47   121    54   130    48   148 0.79 OprF membrane domain
SBP_bac_3            PF00497.15   225 seq1499_BIOID51119   -            302   9.1e-49  165.5   0.6   1   1   1.7e-52   1.1e-48  165.2   0.4     1   224    42   271    42   272 0.93 Bacterial extracellular solute-binding proteins, family 3
NMT1                 PF09084.6    216 seq1499_BIOID51119   -            302     2e-06   27.4   0.3   1   1   1.7e-09   1.1e-05   24.9   0.1    20   141    85   199    81   218 0.82 NMT1/THI5 like
DUF2886              PF11102.3    200 seq1500_BIOID51119   -            214     5e-63  212.1   1.7   1   1   4.1e-67   5.6e-63  212.0   1.1     1   200    13   210    13   210 0.99 Protein of unknown function (DUF2886)
OKR_DC_1             PF01276.15   417 seq1501_BIOID51119   -            713    2e-194  645.8   0.0   1   1  5.3e-198  2.4e-194  645.5   0.0     1   417   130   545   130   545 1.00 Orn/Lys/Arg decarboxylase, major domain
OKR_DC_1_C           PF03711.10   137 seq1501_BIOID51119   -            713   8.5e-53  177.9   0.0   1   1   4.3e-56   1.9e-52  176.8   0.0     1   135   570   702   570   704 0.99 Orn/Lys/Arg decarboxylase, C-terminal domain
OKR_DC_1_N           PF03709.10   115 seq1501_BIOID51119   -            713   8.4e-27   93.3   0.0   1   1   3.8e-30   1.7e-26   92.4   0.0     1   115    14   124    14   124 0.99 Orn/Lys/Arg decarboxylase, N-terminal domain
SpoVR                PF04293.8    427 seq1502_BIOID51119   -            510  2.9e-200  665.0   7.2   1   1  2.5e-204  3.4e-200  664.7   5.0     2   427    18   453    17   453 0.98 SpoVR like protein
Topoisom_bac         PF01131.15   403 seq1504_BIOID51119   -            653    9e-112  373.7   0.0   1   1  1.6e-115  1.1e-111  373.4   0.0     3   403   155   593   153   593 0.92 DNA topoisomerase
Toprim               PF01751.17    88 seq1504_BIOID51119   -            653   7.2e-16   57.7   0.0   1   1   2.8e-19   1.9e-15   56.3   0.0     2    85     3   134     2   137 0.93 Toprim domain
TonB_dep_Rec         PF00593.19   276 seq1506_BIOID51119   -            302   3.9e-31  108.8  21.0   1   1   2.9e-35   3.9e-31  108.8  14.5     1   276    78   301    78   301 0.90 TonB dependent receptor
Fer4_11              PF13247.1     99 seq1507_BIOID51119   -            222   2.5e-26   91.3  14.9   1   1   2.2e-29   4.3e-26   90.5   7.0     2    98    84   180    83   181 0.95 4Fe-4S dicluster domain
Fer4_7               PF12838.2     52 seq1507_BIOID51119   -            222   7.1e-15   55.0  28.0   1   2   4.2e-10   8.2e-07   29.1   7.7     1    52    45   108    45   108 0.71 4Fe-4S dicluster domain
Fer4_7               PF12838.2     52 seq1507_BIOID51119   -            222   7.1e-15   55.0  28.0   2   2   1.7e-10   3.3e-07   30.4   6.4     1    52   123   175   123   175 0.88 4Fe-4S dicluster domain
Fer4_9               PF13187.1     55 seq1507_BIOID51119   -            222   6.1e-12   45.5  28.1   1   1   1.9e-10   3.7e-07   30.1   6.4     2    54   124   175   123   176 0.96 4Fe-4S dicluster domain
Fer4                 PF00037.22    24 seq1507_BIOID51119   -            222     3e-10   39.1  35.7   1   1   6.9e-08   0.00014   21.2   1.4     3    22   119   138   117   140 0.86 4Fe-4S binding domain
Fer4_10              PF13237.1     52 seq1507_BIOID51119   -            222   1.3e-09   37.6  28.7   1   1   3.5e-09   6.8e-06   25.6   6.4     2    52   117   172   116   172 0.88 4Fe-4S dicluster domain
NMT1                 PF09084.6    216 seq1508_BIOID51119   -            333   2.2e-14   53.4   0.0   1   1   2.9e-17   7.9e-14   51.6   0.0    29   147    78   197    71   246 0.88 NMT1/THI5 like
SBP_bac_3            PF00497.15   225 seq1508_BIOID51119   -            333   1.8e-13   50.1   0.0   1   1   5.9e-13   1.6e-09   37.2   0.0    87   212   125   250   118   259 0.83 Bacterial extracellular solute-binding proteins, family 3
NMT1_2               PF13379.1    252 seq1508_BIOID51119   -            333     4e-12   45.9   0.1   1   1   1.9e-15   5.2e-12   45.5   0.0     4   248    39   266    36   270 0.83 NMT1-like family
Phosphonate-bd       PF12974.2    243 seq1508_BIOID51119   -            333   9.1e-10   38.2   0.1   1   1   5.7e-13   1.6e-09   37.4   0.0    41   171    82   204    63   278 0.82 ABC transporter, phosphonate, periplasmic substrate-binding protein
OpuAC                PF04069.7    257 seq1508_BIOID51119   -            333   4.1e-08   32.7   0.0   1   1   2.1e-11   5.7e-08   32.3   0.0     3   235    43   260    41   282 0.77 Substrate binding domain of ABC-type glycine betaine transport system
DUF808               PF05661.7    295 seq1509_BIOID51119   -            305  2.1e-134  446.8  16.4   1   1  1.8e-138  2.5e-134  446.6  11.4     1   293     3   292     3   294 0.95 Protein of unknown function (DUF808)
DUF905               PF06006.7     71 seq1510_BIOID51119   -             89   1.4e-37  126.7   0.0   1   1   1.2e-41   1.6e-37  126.5   0.0     3    71    20    88    18    88 0.97 Bacterial protein of unknown function (DUF905)
Caps_synth_GfcC      PF06251.6    229 seq1511_BIOID51119   -            248   7.2e-82  273.8   0.2   1   1     6e-86   8.2e-82  273.6   0.1     1   228    21   247    21   248 0.99 Capsule biosynthesis GfcC
DUF4156              PF13698.1     93 seq1512_BIOID51119   -            121   4.1e-32  109.8   0.1   1   1   3.6e-36   4.9e-32  109.5   0.0     2    93    27   119    26   119 0.98 Domain of unknown function (DUF4156)
DUF932               PF06067.6    239 seq1513_BIOID51119   -            272     5e-60  202.6   0.0   1   1   4.2e-64   5.8e-60  202.4   0.0     2   239    37   261    36   261 0.99 Domain of unknown function (DUF932)
Ni_hydr_CYTB         PF01292.15   182 seq1515_BIOID51119   -            261   1.9e-27   95.7   9.3   1   1   2.8e-31   1.9e-27   95.7   6.4     4   182    71   257    68   257 0.90 Prokaryotic cytochrome b561
Cytochrom_B_N        PF00033.14   188 seq1515_BIOID51119   -            261   3.7e-27   94.7  11.3   1   1   5.4e-31   3.7e-27   94.7   7.8     4   188    69   257    66   257 0.91 Cytochrome b(N-terminal)/b6/petB
DUF3521              PF12035.3     35 seq1516_BIOID51119   -             39   1.1e-09   37.8   0.2   1   1   1.2e-13   1.6e-09   37.2   0.1     1    35     6    37     6    37 0.96 Protein of unknown function (DUF3521)
BPD_transp_1         PF00528.17   185 seq1517_BIOID51119   -            246   1.5e-27   96.1   7.7   1   1   1.1e-31   1.5e-27   96.1   5.3     4   184    46   238    43   239 0.96 Binding-protein-dependent transport system inner membrane component
Asp_Glu_race         PF01177.17   217 seq1518_BIOID51119   -            285   3.4e-30  105.4   0.1   1   1   3.4e-34   4.7e-30  105.0   0.0     2   215    25   234    24   236 0.86 Asp/Glu/Hydantoin racemase
DUF940               PF06082.6    658 seq1521_BIOID51119   -            698  6.3e-257  854.2  10.5   1   1  5.3e-261  7.2e-257  854.0   7.3     2   657    33   691    32   692 0.96 Bacterial putative lipoprotein (DUF940)
Bac_luciferase       PF00296.15   307 seq1522_BIOID51119   -            381   2.5e-80  269.7   4.3   1   1   2.3e-84   3.1e-80  269.4   3.0     3   306     5   325     3   326 0.98 Luciferase-like monooxygenase
GHMP_kinases_N       PF00288.21    67 seq1523_BIOID51119   -            310   1.7e-17   63.1   0.3   1   1   5.7e-21   3.9e-17   61.9   0.2     2    67    84   150    83   150 0.95 GHMP kinases N terminal domain
GHMP_kinases_C       PF08544.8     85 seq1523_BIOID51119   -            310     1e-11   44.7   1.8   1   1   1.9e-15   1.3e-11   44.3   0.0     2    83   211   287   210   289 0.92 GHMP kinases C terminal
Cupin_4              PF08007.7    319 seq1524_BIOID51119   -            376  1.2e-104  349.9   0.0   1   1    1e-108  1.4e-104  349.7   0.0     2   319    13   313    12   313 0.98 Cupin superfamily protein
DUF2158              PF09926.4     53 seq1525_BIOID51119   -             60   8.5e-19   66.6   0.4   1   1   7.3e-23     1e-18   66.3   0.3     1    53     3    49     3    49 0.98 Uncharacterized small protein (DUF2158)
DAGK_prokar          PF01219.14   104 seq1526_BIOID51119   -            122   5.5e-39  131.8   8.1   1   1   4.6e-43   6.3e-39  131.6   5.6     2   104    16   118    15   118 0.99 Prokaryotic diacylglycerol kinase
BPD_transp_1         PF00528.17   185 seq1528_BIOID51119   -            224   1.2e-18   67.2  19.4   1   1   1.1e-22   1.5e-18   66.8  13.5     1   183    34   223    12   224 0.92 Binding-protein-dependent transport system inner membrane component
Antirestrict         PF03230.8     94 seq1529_BIOID51119   -            161   9.7e-37  124.7   0.2   1   1   9.5e-41   1.3e-36  124.3   0.1     1    94    64   161    64   161 0.96 Antirestriction protein
GGDEF                PF00990.16   161 seq1532_BIOID51119   -            564   6.7e-47  158.9   0.0   1   1   8.5e-51   1.2e-46  158.1   0.0     1   161   398   557   398   557 0.97 GGDEF domain
LexA_DNA_bind        PF01726.11    65 seq1538_BIOID51119   -            202   6.6e-32  108.7   0.1   1   1   1.5e-35   1.1e-31  108.1   0.1     1    65     1    65     1    65 0.99 LexA DNA binding domain
Peptidase_S24        PF00717.18    70 seq1538_BIOID51119   -            202   8.9e-17   60.3   0.8   1   1   1.9e-20   1.3e-16   59.8   0.5     1    68   114   180   114   182 0.96 Peptidase S24-like
Glyoxalase           PF00903.20   128 seq1539_BIOID51119   -            129   7.8e-23   80.7   0.0   1   1   1.9e-26   8.7e-23   80.5   0.0     2   128     7   126     6   126 0.97 Glyoxalase/Bleomycin resistance protein/Dioxygenase superfamily
Glyoxalase_2         PF12681.2    108 seq1539_BIOID51119   -            129   3.8e-18   65.9   0.0   1   1   9.7e-22   4.4e-18   65.7   0.0     1   108    12   127    12   127 0.79 Glyoxalase-like domain
Glyoxalase_4         PF13669.1    110 seq1539_BIOID51119   -            129   2.6e-13   49.8   0.0   1   1   6.9e-17   3.2e-13   49.5   0.0     1    96     8   102     8   115 0.85 Glyoxalase/Bleomycin resistance protein/Dioxygenase superfamily
DUF519               PF04378.8    245 seq1540_BIOID51119   -            280  1.3e-115  384.4   0.0   1   1  1.1e-119  1.5e-115  384.2   0.0     1   245    33   278    33   278 1.00 Protein of unknown function (DUF519)
DUF1266              PF06889.6    172 seq1541_BIOID51119   -            367   2.5e-25   89.1   5.1   1   1     3e-29   4.1e-25   88.3   3.5     1   171   186   359   186   360 0.83 Protein of unknown function (DUF1266)
RadC                 PF04002.10   123 seq1542_BIOID51119   -            163   1.5e-46  157.0   0.0   1   1   1.3e-50   1.8e-46  156.7   0.0     2   123    42   163    41   163 0.98 RadC-like JAB domain
PALP                 PF00291.20   307 seq1545_BIOID51119   -            428   1.9e-33  115.8   0.0   1   1     2e-37   2.7e-33  115.3   0.0    30   289    96   366    94   374 0.81 Pyridoxal-phosphate dependent enzyme
ABC_tran             PF00005.22   118 seq1548_BIOID51119   -            241   2.8e-27   95.3   0.0   1   1   5.6e-31   3.9e-27   94.8   0.0     1   118    41   165    41   165 0.95 ABC transporter
BPD_transp_1         PF00528.17   185 seq1549_BIOID51119   -            278   8.1e-28   97.0  12.8   1   1     6e-32   8.1e-28   97.0   8.9     1   181    95   262    91   266 0.97 Binding-protein-dependent transport system inner membrane component
NhaB                 PF06450.7    515 seq1550_BIOID51119   -            513  1.4e-306 1016.9  26.1   1   1  2.3e-310  1.6e-306 1016.7  18.1     1   514     1   511     1   512 1.00 Bacterial Na+/H+ antiporter B (NhaB)
CitMHS               PF03600.11   349 seq1550_BIOID51119   -            513     8e-09   34.4   4.3   1   1   1.2e-12     8e-09   34.4   3.0   130   344   200   436   192   441 0.76 Citrate transporter
Peripla_BP_4         PF13407.1    258 seq1551_BIOID51119   -            327   1.6e-31  109.4  11.3   1   1   2.9e-35     2e-31  109.2   7.8    10   256    40   294    33   300 0.88 Periplasmic binding protein domain
Peripla_BP_1         PF00532.16   279 seq1551_BIOID51119   -            327     8e-16   57.9   1.5   1   1   1.5e-19   9.9e-16   57.6   1.0     3   279    32   312    30   312 0.84 Periplasmic binding proteins and sugar binding domain of LacI family
MatE                 PF01554.13   162 seq1552_BIOID51119   -            459   1.7e-39  134.8  29.7   1   2   8.5e-35   1.2e-30  106.2   5.9     1   161    35   195    35   196 0.99 MatE
MatE                 PF01554.13   162 seq1552_BIOID51119   -            459   1.7e-39  134.8  29.7   2   2     1e-13   1.4e-09   37.6   6.5     2   143   259   400   259   422 0.91 MatE
ATP_bind_3           PF01171.15   182 seq1553_BIOID51119   -            432   6.3e-59  198.4   0.0   1   1   1.9e-62   8.6e-59  197.9   0.0     1   180    14   191    14   193 0.97 PP-loop family
TilS_C               PF11734.3     74 seq1553_BIOID51119   -            432   3.1e-26   90.2   0.0   1   1   2.4e-29   1.1e-25   88.5   0.0     1    74   356   427   356   427 0.91 TilS substrate C-terminal domain
TilS                 PF09179.6     69 seq1553_BIOID51119   -            432   2.6e-23   81.6   5.2   1   1   2.2e-26     1e-22   79.8   3.6     1    69   241   309   241   309 0.99 TilS substrate binding domain
DUF987               PF06174.6     66 seq1554_BIOID51119   -             73   1.6e-41  139.5   0.1   1   1   1.3e-45   1.8e-41  139.3   0.1     1    66     1    66     1    66 0.99 Protein of unknown function (DUF987)
MoeA_N               PF03453.12   162 seq1559_BIOID51119   -            411   4.1e-57  191.9   0.0   1   1   1.2e-60   5.7e-57  191.5   0.0     2   162     8   168     7   168 0.99 MoeA N-terminal region (domain I and II)
MoCF_biosynth        PF00994.19   144 seq1559_BIOID51119   -            411   4.3e-31  107.1   0.0   1   1   1.3e-34     6e-31  106.6   0.0     2   143   182   317   181   318 0.95 Probable molybdopterin binding domain
MoeA_C               PF03454.10    72 seq1559_BIOID51119   -            411   4.6e-21   74.4   0.1   1   1   3.1e-24   1.4e-20   72.8   0.0     1    72   332   404   332   404 0.98 MoeA C-terminal region (domain IV)
Pyr_redox_2          PF07992.9    200 seq1560_BIOID51119   -            450   4.6e-43  147.3   1.5   1   1   2.2e-46   7.4e-43  146.6   0.7     2   196     7   305     6   308 0.95 Pyridine nucleotide-disulphide oxidoreductase
Pyr_redox_dim        PF02852.17   110 seq1560_BIOID51119   -            450   3.9e-37  126.5   0.7   1   1   1.8e-39   6.1e-36  122.6   0.2     1   110   339   450   339   450 0.99 Pyridine nucleotide-disulphide oxidoreductase, dimerisation domain
Pyr_redox            PF00070.22    80 seq1560_BIOID51119   -            450   5.3e-18   65.0   0.0   1   1   5.6e-21   1.9e-17   63.2   0.0     1    80   169   249   169   250 0.96 Pyridine nucleotide-disulphide oxidoreductase
Pyr_redox_3          PF13738.1    203 seq1560_BIOID51119   -            450   3.3e-09   36.9   0.1   1   1   7.3e-11   2.5e-07   30.8   0.0     3   200    10   200     8   203 0.77 Pyridine nucleotide-disulphide oxidoreductase
YagB_YeeU_YfjZ       PF06154.6    105 seq1562_BIOID51119   -            124   1.9e-53  178.9   0.0   1   1   1.7e-57   2.3e-53  178.7   0.0     2   104    16   118    15   119 0.98 YagB/YeeU/YfjZ family
IU_nuc_hydro         PF01156.14   314 seq1563_BIOID51119   -            311    3e-102  341.9   0.1   1   1  2.5e-106  3.4e-102  341.7   0.1     3   311     4   308     2   311 0.95 Inosine-uridine preferring nucleoside hydrolase
ABC_tran             PF00005.22   118 seq1564_BIOID51119   -            255   2.2e-22   79.5   0.0   1   1   9.5e-26   4.4e-22   78.5   0.0     1   117    51   160    51   161 0.92 ABC transporter
Poly_export          PF02563.11    83 seq1565_BIOID51119   -            379   7.6e-29   99.1   0.6   1   1   6.8e-32   4.7e-28   96.6   0.1     4    82    77   166    74   167 0.87 Polysaccharide biosynthesis/export protein
SLBB                 PF10531.4     59 seq1565_BIOID51119   -            379   6.1e-17   61.1   1.0   1   2     4e-11   2.7e-07   30.2   0.0     3    47   174   219   172   225 0.93 SLBB domain
SLBB                 PF10531.4     59 seq1565_BIOID51119   -            379   6.1e-17   61.1   1.0   2   2   8.6e-11   5.8e-07   29.1   0.1     1    53   256   307   256   313 0.92 SLBB domain
Elong-fact-P_C       PF09285.6     56 seq1566_BIOID51119   -            188   5.3e-27   92.8   1.0   1   1   2.4e-30   1.1e-26   91.8   0.2     1    56   131   186   131   186 0.99 Elongation factor P, C-terminal
EFP                  PF01132.15    55 seq1566_BIOID51119   -            188   3.2e-24   84.2   0.1   1   1   1.2e-27   5.5e-24   83.4   0.0     3    55    71   123    69   123 0.97 Elongation factor P (EF-P) OB domain
EFP_N                PF08207.7     58 seq1566_BIOID51119   -            188   5.8e-24   83.6   0.0   1   1   4.5e-27     2e-23   81.8   0.0     3    57     7    61     5    62 0.97 Elongation factor P (EF-P) KOW-like domain
DUF1219              PF06755.7    117 seq1567_BIOID51119   -            125   6.7e-59  196.4   0.0   1   1   5.7e-63   7.8e-59  196.1   0.0     1   113     1   113     1   122 0.97 Protein of unknown function (DUF1219)
ABC_tran             PF00005.22   118 seq1568_BIOID51119   -            503   5.1e-36  123.4   0.0   1   2   1.1e-20   3.7e-17   62.6   0.0     1   118    50   178    50   178 0.89 ABC transporter
ABC_tran             PF00005.22   118 seq1568_BIOID51119   -            503   5.1e-36  123.4   0.0   2   2   1.6e-19   5.5e-16   58.8   0.0     1   117   302   432   302   433 0.90 ABC transporter
DUF2502              PF10697.4     82 seq1570_BIOID51119   -             98   6.4e-25   86.9  15.1   1   1   5.5e-29   7.5e-25   86.7  10.5     1    82    25    97    25    97 0.96 Protein of unknown function (DUF2502)
CsbD                 PF05532.7     53 seq1575_BIOID51119   -             69   1.5e-21   75.6   8.3   1   1   1.3e-25   1.8e-21   75.4   5.8     1    53     4    56     4    56 0.97 CsbD-like
Entericidin          PF08085.6     21 seq1576_BIOID51119   -             41   5.3e-09   35.3   0.0   1   1   4.6e-13   6.3e-09   35.1   0.0     1    21    20    40    20    40 0.99 Entericidin EcnA/B family
ABC_tran             PF00005.22   118 seq1577_BIOID51119   -            378   1.2e-25   90.0   0.0   1   1   6.7e-29   3.1e-25   88.7   0.0     1   116    57   174    57   176 0.94 ABC transporter
TOBE_2               PF08402.5     75 seq1577_BIOID51119   -            378   4.3e-09   36.1   0.0   1   1   2.2e-12     1e-08   34.9   0.0     1    75   292   372   292   372 0.85 TOBE domain
DsbB                 PF02600.11   156 seq1578_BIOID51119   -            178   2.3e-42  144.2  14.5   1   1     2e-46   2.8e-42  144.0  10.0     3   155    12   163     3   164 0.96 Disulfide bond formation protein DsbB
Gp_dh_C              PF02800.15   157 seq1580_BIOID51119   -            339   3.8e-53  179.0   0.2   1   1   7.8e-57   5.3e-53  178.5   0.1     1   157   160   316   160   316 0.99 Glyceraldehyde 3-phosphate dehydrogenase, C-terminal domain
Gp_dh_N              PF00044.19   151 seq1580_BIOID51119   -            339   8.1e-53  178.3   0.1   1   1   3.3e-56   2.3e-52  176.8   0.0     1   151     3   155     3   155 0.99 Glyceraldehyde 3-phosphate dehydrogenase, NAD binding domain
ThiF                 PF00899.16   136 seq1582_BIOID51119   -            249     1e-43  148.3   0.2   1   1   2.4e-47   1.7e-43  147.6   0.1     1   135    30   163    30   164 0.98 ThiF family
MoeZ_MoeB            PF05237.8     84 seq1582_BIOID51119   -            249   5.7e-28   96.2   0.6   1   1   1.6e-31   1.1e-27   95.2   0.4     2    82   169   249   168   249 0.97 MoeZ/MoeB domain
HSP70                PF00012.15   602 seq1583_BIOID51119   -            556  2.9e-115  385.3   0.0   1   2   9.6e-20   6.6e-16   57.2   0.0     1    74     7    81     7    84 0.95 Hsp70 protein
HSP70                PF00012.15   602 seq1583_BIOID51119   -            556  2.9e-115  385.3   0.0   2   2  2.8e-101   1.9e-97  326.5   0.0   108   556    87   542    81   555 0.90 Hsp70 protein
FGGY_C               PF02782.11   197 seq1583_BIOID51119   -            556   0.00012   21.6   0.0   1   1   3.1e-08   0.00021   20.8   0.0   145   194   293   343   268   346 0.87 FGGY family of carbohydrate kinases, C-terminal domain
DEDD_Tnp_IS110       PF01548.12   144 seq1584_BIOID51119   -            326   4.3e-44  149.5   0.2   1   1   2.4e-47   1.7e-43  147.6   0.1     1   144     7   151     7   151 0.99 Transposase
Transposase_20       PF02371.11    87 seq1584_BIOID51119   -            326     2e-27   95.0   0.3   1   1   5.2e-31   3.5e-27   94.1   0.2     2    85   196   280   195   282 0.96 Transposase IS116/IS110/IS902 family
Entericidin          PF08085.6     21 seq1586_BIOID51119   -             48   1.2e-08   34.2   2.6   1   1   1.2e-12   1.7e-08   33.7   1.8     1    21    23    43    23    43 0.98 Entericidin EcnA/B family
DUF957               PF06117.6     65 seq1588_BIOID51119   -             80   2.1e-35  119.9   0.5   1   1   1.7e-39   2.3e-35  119.8   0.4     1    65    16    80    16    80 0.99 Enterobacterial protein of unknown function (DUF957)
YaeQ                 PF07152.7    175 seq1589_BIOID51119   -            181     3e-72  241.4   1.5   1   1   2.5e-76   3.4e-72  241.3   1.0     1   174     1   175     1   176 0.99 YaeQ protein
LMWPc                PF01451.16   138 seq1590_BIOID51119   -            148   4.2e-43  146.8   0.0   1   1   3.4e-47   4.7e-43  146.7   0.0     1   138     9   143     9   143 0.98 Low molecular weight phosphotyrosine protein phosphatase
MFS_1                PF07690.11   354 seq1592_BIOID51119   -            393   7.4e-24   84.0  59.6   1   1   6.3e-26   8.6e-22   77.2  35.7     2   328    14   320    10   326 0.83 Major Facilitator Superfamily
Multi_Drug_Res       PF00893.14    93 seq1593_BIOID51119   -            105   5.3e-33  113.2  10.3   1   1   4.9e-37   6.7e-33  112.9   7.2     1    93     1    93     1    93 0.99 Small Multidrug Resistance protein
Methyltransf_27      PF13708.1    194 seq1595_BIOID51119   -            288   3.5e-77  258.2   0.2   1   1   3.5e-81   4.8e-77  257.7   0.1     2   194    86   278    85   278 0.99 Methyltransferase domain
DUF1496              PF07383.7     56 seq1599_BIOID51119   -             90     2e-26   90.8   0.3   1   1   1.8e-30   2.4e-26   90.6   0.2     1    55    33    89    33    90 0.96 Protein of unknown function (DUF1496)
DSRB                 PF10781.4     62 seq1600_BIOID51119   -             62   3.6e-41  138.3   0.2   1   1   2.8e-45   3.9e-41  138.2   0.1     1    61     1    61     1    62 0.98 Dextransucrase DSRB
Wzz                  PF02706.10   152 seq1601_BIOID51119   -            543   5.5e-53  178.7   2.3   1   1   2.9e-56     2e-52  176.9   0.1     1   152    16   252    16   252 0.99 Chain length determinant protein
GNVR                 PF13807.1     82 seq1601_BIOID51119   -            543     1e-33  114.8   0.4   1   1   1.5e-37     1e-33  114.8   0.2     1    82   367   448   367   448 0.98 G-rich domain on putative tyrosine kinase
RF-1                 PF00472.15   114 seq1602_BIOID51119   -            140   5.5e-29  100.1   0.5   1   1   4.7e-33   6.4e-29   99.9   0.4     4   114     4   132     1   138 0.91 RF-1 domain
BPD_transp_2         PF02653.11   267 seq1604_BIOID51119   -            332   2.7e-44  151.0  44.0   1   1   1.9e-48   2.7e-44  151.0  30.5     3   267    54   317    52   317 0.94 Branched-chain amino acid transport system / permease component
Pertactin            PF03212.9    121 seq1606_BIOID51119   -            418   3.5e-06   26.6   1.0   1   1   1.9e-09   2.6e-05   23.7   0.0     1    78   329   403   329   414 0.86 Pertactin
BPD_transp_1         PF00528.17   185 seq1607_BIOID51119   -            285   1.3e-17   63.8  15.8   1   1   9.2e-22   1.3e-17   63.8  10.9     1   183    83   282    83   284 0.84 Binding-protein-dependent transport system inner membrane component
PGK                  PF00162.14   384 seq1608_BIOID51119   -            387  8.1e-142  472.2   0.3   1   1  6.7e-146  9.2e-142  472.0   0.2     2   384     6   373     5   373 0.99 Phosphoglycerate kinase
HTH_5                PF01022.15    47 seq1609_BIOID51119   -            117   2.6e-18   65.2   1.9   1   1   6.1e-22   4.2e-18   64.6   1.3     1    45    15    60    15    62 0.98 Bacterial regulatory protein, arsR family
HTH_20               PF12840.2     61 seq1609_BIOID51119   -            117   4.7e-11   42.2   0.3   1   1   9.9e-15   6.8e-11   41.7   0.2     2    61     8    67     7    67 0.97 Helix-turn-helix domain
DUF2713              PF10897.3    246 seq1610_BIOID51119   -            246  5.6e-167  553.0   5.7   1   1  4.5e-171  6.2e-167  552.8   4.0     1   246     1   246     1   246 1.00 Protein of unknown function (DUF2713)
NlpE                 PF04170.7     87 seq1613_BIOID51119   -            236   1.6e-35  121.2   0.0   1   1   1.9e-39   2.6e-35  120.5   0.0     1    86    45   130    45   131 0.99 NlpE N-terminal domain
RHH_2                PF03693.9     81 seq1615_BIOID51119   -             87   2.2e-20   72.4   0.2   1   1   1.8e-24   2.5e-20   72.3   0.1     5    67     3    65     1    80 0.88 Uncharacterised protein family (UPF0156)
CDP-OH_P_transf      PF01066.16   101 seq1617_BIOID51119   -            206   7.2e-09   35.7  16.7   1   1   2.7e-12   3.6e-08   33.5  11.5     3    77    26   113    24   200 0.82 CDP-alcohol phosphatidyltransferase
ArsB                 PF02040.10   423 seq1618_BIOID51119   -            429  1.7e-230  765.0  39.1   1   1  2.9e-234    2e-230  764.9  27.1     1   423     3   425     3   425 1.00 Arsenical pump membrane protein
CitMHS               PF03600.11   349 seq1618_BIOID51119   -            429   2.2e-15   55.9  35.6   1   1   4.5e-19   3.1e-15   55.5  24.7     3   343     7   363     5   369 0.82 Citrate transporter
Radical_SAM          PF04055.16   166 seq1619_BIOID51119   -            308   7.9e-30  104.0   0.0   1   1   2.9e-33   1.3e-29  103.3   0.0     1   158    28   238    28   243 0.98 Radical SAM superfamily
Fer4_12              PF13353.1    139 seq1619_BIOID51119   -            308   1.1e-11   44.8   0.3   1   1   4.8e-14   2.2e-10   40.6   0.2     2    87    21   164    20   188 0.83 4Fe-4S single cluster domain
Fer4_14              PF13394.1    117 seq1619_BIOID51119   -            308   2.4e-07   30.7   2.0   1   1   2.4e-08   0.00011   22.1   1.4     1    91    29   173    28   191 0.74 4Fe-4S single cluster domain
Plasmid_stabil       PF05016.9     90 seq1623_BIOID51119   -            108   3.6e-17   62.4   0.0   1   1   3.1e-21   4.2e-17   62.2   0.0     2    89     4    89     3    90 0.94 Plasmid stabilisation system protein
BPD_transp_1         PF00528.17   185 seq1624_BIOID51119   -            264   5.3e-20   71.5  16.3   1   1   3.9e-24   5.3e-20   71.5  11.3     2   181    75   253    74   257 0.90 Binding-protein-dependent transport system inner membrane component
Pyr_redox_2          PF07992.9    200 seq1626_BIOID51119   -            847     2e-36  125.6   0.0   1   1   3.9e-39   8.8e-36  123.5   0.0     1   198     5   285     5   287 0.95 Pyridine nucleotide-disulphide oxidoreductase
NIR_SIR              PF01077.17   157 seq1626_BIOID51119   -            847   2.8e-27   94.8   0.1   1   1   3.5e-30     8e-27   93.4   0.0     2   150   632   770   631   776 0.94 Nitrite and sulphite reductase 4Fe-4S domain
Fer2_BFD             PF04324.10    55 seq1626_BIOID51119   -            847   2.8e-21   75.1   4.8   1   1     7e-19   1.6e-15   56.7   2.0     2    53   423   472   422   474 0.93 BFD-like [2Fe-2S] binding domain
Pyr_redox            PF00070.22    80 seq1626_BIOID51119   -            847   1.5e-15   57.2   0.7   1   1   6.4e-19   1.5e-15   57.2   0.5     2    72   148   219   147   229 0.91 Pyridine nucleotide-disulphide oxidoreductase
NIR_SIR_ferr         PF03460.12    69 seq1626_BIOID51119   -            847   4.4e-12   45.3   0.0   1   1     4e-15   9.1e-12   44.3   0.0     3    68   560   622   558   623 0.95 Nitrite/Sulfite reductase ferredoxin-like half domain
Pyr_redox_3          PF13738.1    203 seq1626_BIOID51119   -            847     2e-08   34.3   0.4   1   1   1.5e-09   3.5e-06   27.1   0.0    78   196    55   174    42   179 0.83 Pyridine nucleotide-disulphide oxidoreductase
ADH_N                PF08240.7    109 seq1627_BIOID51119   -            364   1.2e-29  102.1   0.7   1   1   4.8e-33   2.2e-29  101.2   0.5     2   107    39   153    38   155 0.92 Alcohol dehydrogenase GroES-like domain
ADH_zinc_N           PF00107.21   130 seq1627_BIOID51119   -            364   1.6e-26   92.2   0.2   1   1   5.6e-30   2.5e-26   91.6   0.1     1   129   196   324   196   325 0.95 Zinc-binding dehydrogenase
LPAM_2               PF13627.1     24 seq1630_BIOID51119   -             67   2.1e-08   33.5   2.0   1   1     2e-12   2.7e-08   33.1   1.4     1    24     6    29     6    29 0.93 Prokaryotic lipoprotein-attachment site
DEDD_Tnp_IS110       PF01548.12   144 seq1632_BIOID51119   -            326   3.9e-43  146.4   0.1   1   1   2.3e-46   1.5e-42  144.5   0.0     1   144     7   151     7   151 0.99 Transposase
Transposase_20       PF02371.11    87 seq1632_BIOID51119   -            326   1.2e-27   95.7   0.4   1   1     3e-31     2e-27   94.9   0.3     2    85   196   280   195   282 0.96 Transposase IS116/IS110/IS902 family
DAP_epimerase        PF01678.14   121 seq1633_BIOID51119   -            275   1.3e-77  257.4   0.7   1   2   1.8e-43   1.2e-39  134.8   0.0     1   120     4   124     4   125 0.98 Diaminopimelate epimerase
DAP_epimerase        PF01678.14   121 seq1633_BIOID51119   -            275   1.3e-77  257.4   0.7   2   2   2.5e-39   1.7e-35  121.4   0.1     2   121   153   268   152   268 0.97 Diaminopimelate epimerase
PhzC-PhzF            PF02567.11   282 seq1633_BIOID51119   -            275   3.6e-05   23.0   0.0   1   1   7.7e-09   5.2e-05   22.5   0.0    45   224    51   224    46   229 0.86 Phenazine biosynthesis-like protein
Dus                  PF01207.12   310 seq1635_BIOID51119   -            345  7.9e-100  333.5   0.0   1   1  6.8e-104  9.3e-100  333.3   0.0     2   308    30   340    29   342 0.98 Dihydrouridine synthase (Dus)
AAA_31               PF13614.1    157 seq1637_BIOID51119   -            188   2.2e-20   73.0   0.0   1   1   8.4e-24   2.9e-20   72.6   0.0    10   149     3   134     1   141 0.91 AAA domain
CbiA                 PF01656.18   195 seq1637_BIOID51119   -            188   4.2e-10   39.2   0.0   1   1   2.5e-13   8.6e-10   38.2   0.0    10   114     5   122     3   175 0.63 CobQ/CobB/MinD/ParA nucleotide binding domain
F_bP_aldolase        PF01116.15   287 seq1638_BIOID51119   -            359   1.2e-97  326.3   0.0   1   1    1e-101   1.4e-97  326.1   0.0     2   284    15   356    14   359 0.95 Fructose-bisphosphate aldolase class-II
PFL                  PF02901.10   648 seq1639_BIOID51119   -            810    2e-213  710.3   0.0   1   1  3.6e-217  2.5e-213  710.0   0.0     3   648    11   671     6   671 0.98 Pyruvate formate lyase
Gly_radical          PF01228.16   106 seq1639_BIOID51119   -            810   1.1e-28   99.6   0.0   1   1   5.7e-32   3.9e-28   97.7   0.0     2   105   688   791   687   792 0.97 Glycine radical
HlyE                 PF06109.8    299 seq1640_BIOID51119   -            171  2.4e-102  341.8   7.5   1   1    2e-106  2.7e-102  341.6   5.2     1   162     6   167     6   171 0.99 Haemolysin E (HlyE)
SBP_bac_8            PF13416.1    281 seq1641_BIOID51119   -            348     7e-43  147.2   7.5   1   1   3.5e-46   9.5e-43  146.8   5.2     2   278    42   313    41   317 0.91 Bacterial extracellular solute-binding protein
SBP_bac_6            PF13343.1    242 seq1641_BIOID51119   -            348   3.7e-41  140.9   3.6   1   1   1.8e-44   4.8e-41  140.5   2.5     4   241    77   323    74   324 0.92 Bacterial extracellular solute-binding protein
SBP_bac_11           PF13531.1    231 seq1641_BIOID51119   -            348   3.9e-16   59.2   0.0   1   1   2.2e-19   6.1e-16   58.6   0.0    16   223    42   285    37   293 0.82 Bacterial extracellular solute-binding protein
SBP_bac_1            PF01547.20   314 seq1641_BIOID51119   -            348     7e-14   52.1  10.7   1   1   4.6e-17   1.3e-13   51.3   7.4    12   313    40   284    31   285 0.74 Bacterial extracellular solute-binding protein
Lipoprotein_8        PF02030.10   493 seq1641_BIOID51119   -            348   1.5e-09   36.8   0.1   1   1   2.1e-12   5.6e-09   34.9   0.0    21    98    22   104     1   114 0.76 Hypothetical lipoprotein (MG045 family)
ArsC                 PF03960.10   110 seq1645_BIOID51119   -            141   5.5e-31  106.7   0.0   1   1   4.8e-35   6.6e-31  106.5   0.0     1   109     7   114     7   115 0.99 ArsC family
NAPRTase             PF04095.11   245 seq1647_BIOID51119   -            416   3.6e-79  265.4   0.0   1   1   3.5e-83   4.8e-79  264.9   0.0     1   244   185   410   185   411 0.99 Nicotinate phosphoribosyltransferase (NAPRTase) family
Aldose_epim          PF01263.15   301 seq1650_BIOID51119   -            290   5.2e-50  170.1   0.0   1   1   4.3e-54   5.9e-50  169.9   0.0     2   300     3   285     2   286 0.92 Aldose 1-epimerase
DUF484               PF04340.7    225 seq1651_BIOID51119   -            235   1.1e-89  299.6   0.4   1   1   9.5e-94   1.3e-89  299.4   0.3     1   224    10   232    10   233 0.99 Protein of unknown function, DUF484
HlyE                 PF06109.8    299 seq1653_BIOID51119   -             86   6.3e-47  159.9   2.2   1   1     5e-51   6.9e-47  159.7   1.5   216   299     2    85     1    85 0.98 Haemolysin E (HlyE)
Phageshock_PspG      PF09583.5     65 seq1655_BIOID51119   -             80   1.4e-25   89.0  25.7   1   1   1.1e-29   1.5e-25   88.8  17.8     1    64     1    64     1    65 0.98 Phage shock protein G (Phageshock_PspG)
DUF3521              PF12035.3     35 seq1656_BIOID51119   -             90   8.5e-19   66.9   0.8   1   1   9.6e-23   1.3e-18   66.3   0.6     1    34     1    34     1    35 0.99 Protein of unknown function (DUF3521)
Peptidase_C26        PF07722.8    217 seq1658_BIOID51119   -            254     1e-68  230.8   0.0   1   1   1.8e-72   1.2e-68  230.6   0.0     1   217     8   224     8   224 0.96 Peptidase C26
GATase               PF00117.23   192 seq1658_BIOID51119   -            254     5e-12   45.5   0.0   1   1     1e-15   6.9e-12   45.1   0.0    43   190    62   241    31   243 0.70 Glutamine amidotransferase class-I
DUF318               PF03773.8    307 seq1660_BIOID51119   -            337   1.5e-53  181.6  25.1   1   1   1.4e-57     2e-53  181.3  17.4     2   306    11   334    10   335 0.88 Predicted permease
DUF3592              PF12158.3    148 seq1661_BIOID51119   -            153   2.5e-16   59.7   0.1   1   1   2.3e-20   3.1e-16   59.3   0.1     8   147     9   139     5   140 0.90 Protein of unknown function (DUF3592)
Transaldolase        PF00923.14   287 seq1662_BIOID51119   -            338    5e-104  347.3   0.3   1   1  4.2e-108  5.7e-104  347.1   0.2     1   287    35   334    35   334 0.95 Transaldolase
Phage_integrase      PF00589.17   173 seq1663_BIOID51119   -            298   4.6e-50  169.5   0.0   1   1   1.1e-53   7.7e-50  168.8   0.0     3   172   114   281   112   282 0.97 Phage integrase family
Phage_integr_N       PF02899.12    84 seq1663_BIOID51119   -            298   7.9e-27   93.1   0.7   1   1   2.9e-30     2e-26   91.8   0.5     1    83     8    90     8    91 0.98 Phage integrase, N-terminal SAM-like domain
Lum_binding          PF00677.12    85 seq1664_BIOID51119   -            213   7.2e-62  205.1   0.9   1   2   3.9e-34   5.3e-30  103.0   0.1     1    85     3    87     3    87 0.99 Lumazine binding domain
Lum_binding          PF00677.12    85 seq1664_BIOID51119   -            213   7.2e-62  205.1   0.9   2   2   1.5e-33     2e-29  101.1   0.1     1    85   100   185   100   185 0.99 Lumazine binding domain
MS_channel           PF00924.13   206 seq1665_BIOID51119   -            286   4.3e-59  199.2   3.1   1   1   6.3e-63   4.3e-59  199.2   2.1     3   206    72   268    70   268 0.99 Mechanosensitive ion channel
TM_helix             PF05552.7     53 seq1665_BIOID51119   -            286   1.4e-14   53.3   6.9   1   1     2e-18   1.4e-14   53.3   4.8     2    53    15    66    14    66 0.97 Conserved TM helix
Sel1                 PF08238.7     39 seq1666_BIOID51119   -            184     1e-29  102.1   8.7   1   3   2.3e-13   3.2e-09   37.0   0.1     3    38    65    98    63    99 0.86 Sel1 repeat
Sel1                 PF08238.7     39 seq1666_BIOID51119   -            184     1e-29  102.1   8.7   2   3   2.7e-14   3.6e-10   40.0   0.1     1    39   100   135   100   135 0.96 Sel1 repeat
Sel1                 PF08238.7     39 seq1666_BIOID51119   -            184     1e-29  102.1   8.7   3   3   9.5e-11   1.3e-06   28.7   0.2     1    38   136   170   136   171 0.91 Sel1 repeat
tRNA-synt_2          PF00152.15   335 seq1670_BIOID51119   -            481   2.5e-71  240.0   0.0   1   1   4.6e-75   3.2e-71  239.7   0.0     4   334   135   476   132   477 0.88 tRNA synthetases class II (D, K and N)
tRNA_anti            PF01336.20    76 seq1670_BIOID51119   -            481     1e-12   47.6   0.1   1   1   3.9e-16   2.7e-12   46.2   0.1     1    75    35   114    35   115 0.95 OB-fold nucleic acid binding domain
Rieske_2             PF13806.1    104 seq1673_BIOID51119   -            108   2.3e-40  136.3   0.0   1   1   1.9e-44   2.6e-40  136.2   0.0     1   103     3   106     3   107 0.98 Rieske-like [2Fe-2S] domain
Cupin_2              PF07883.6     71 seq1674_BIOID51119   -            185     9e-18   63.4   0.1   1   1   5.2e-21   1.4e-17   62.8   0.1     2    69   111   178   110   180 0.94 Cupin domain
HTH_3                PF01381.17    55 seq1674_BIOID51119   -            185   1.1e-14   53.9   0.4   1   1   5.9e-18   1.6e-14   53.3   0.2     2    55    13    66    12    66 0.97 Helix-turn-helix
HTH_31               PF13560.1     64 seq1674_BIOID51119   -            185     1e-10   41.4   0.0   1   1     6e-14   1.6e-10   40.8   0.0     3    60     9    65     7    68 0.95 Helix-turn-helix domain
HTH_19               PF12844.2     64 seq1674_BIOID51119   -            185   1.7e-10   40.6   0.0   1   1     1e-13   2.7e-10   40.0   0.0     1    62     9    70     9    72 0.96 Helix-turn-helix domain
OstA_C               PF04453.9    388 seq1675_BIOID51119   -            784  4.1e-110  368.4  32.2   1   1  5.9e-114  4.1e-110  368.4  22.3     2   388   309   697   308   697 0.99 Organic solvent tolerance protein
OstA                 PF03968.9    113 seq1675_BIOID51119   -            784   2.1e-28   98.4   0.0   1   1   6.9e-32   4.7e-28   97.2   0.0     1   112    53   194    53   195 0.98 OstA-like protein
PTS_EIIA_2           PF00359.17   142 seq1676_BIOID51119   -            637   8.5e-33  112.9   0.0   1   1   3.1e-36   1.4e-32  112.2   0.0     5   140   498   634   495   636 0.95 Phosphoenolpyruvate-dependent sugar phosphotransferase system, EIIA 2
PTS_EIIC             PF02378.13   321 seq1676_BIOID51119   -            637   2.1e-19   69.4  34.0   1   1   4.7e-23   2.1e-19   69.4  23.5     1   321    17   277    17   277 0.92 Phosphotransferase system, EIIC
PTS_IIB              PF02302.12    90 seq1676_BIOID51119   -            637   1.9e-09   37.6   0.3   1   1   1.1e-12   4.9e-09   36.3   0.0     1    79   379   453   379   458 0.87 PTS system, Lactose/Cellobiose specific IIB subunit
HAD_2                PF13419.1    176 seq1677_BIOID51119   -            238   8.5e-20   71.6   0.1   1   1   2.4e-23   1.1e-19   71.2   0.0     1   176    13   207    13   207 0.76 Haloacid dehalogenase-like hydrolase
Hydrolase_like       PF13242.1     75 seq1677_BIOID51119   -            238   4.5e-09   35.7   0.0   1   1   2.2e-12   9.9e-09   34.6   0.0     2    50   161   209   160   223 0.93 HAD-hyrolase-like
Hydrolase            PF00702.21   204 seq1677_BIOID51119   -            238   1.3e-08   35.4   0.0   1   1   4.1e-12   1.9e-08   34.9   0.0     1   202    10   199    10   201 0.71 haloacid dehalogenase-like hydrolase
Form_Nir_trans       PF01226.12   250 seq1678_BIOID51119   -            268   7.1e-62  208.4  28.6   1   1   6.2e-66   8.5e-62  208.1  19.9    15   249    19   248     5   249 0.93 Formate/nitrite transporter
LysE                 PF01810.13   191 seq1679_BIOID51119   -            211     2e-59  200.0  15.9   1   1   1.6e-63   2.2e-59  199.8  11.0     2   190    14   201    13   202 0.96 LysE type translocator
MoCF_biosynth        PF00994.19   144 seq1680_BIOID51119   -            195   9.4e-28   96.2   0.0   1   1   8.5e-32   1.2e-27   95.9   0.0     2   138     8   147     7   152 0.88 Probable molybdopterin binding domain
DnaB_C               PF03796.10   265 seq1682_BIOID51119   -            471  4.1e-108  360.1   0.2   1   1  1.2e-111  5.4e-108  359.7   0.1     1   263   206   463   206   465 0.97 DnaB-like helicase C terminal domain
DnaB                 PF00772.16   103 seq1682_BIOID51119   -            471   8.7e-38  128.2   0.0   1   1   4.2e-41   1.9e-37  127.1   0.0     1   103    26   128    26   128 0.99 DnaB-like helicase N terminal domain
AAA_25               PF13481.1    194 seq1682_BIOID51119   -            471     1e-13   51.0   0.1   1   1   3.6e-17   1.6e-13   50.3   0.0    29   190   220   386   179   390 0.84 AAA domain
Hydrolase_3          PF08282.7    254 seq1683_BIOID51119   -            271   4.3e-54  183.6   0.1   1   1   1.4e-57   4.9e-54  183.4   0.0     1   254     6   259     6   259 0.91 haloacid dehalogenase-like hydrolase
S6PP                 PF05116.8    247 seq1683_BIOID51119   -            271   1.9e-16   59.9   0.0   1   1   6.1e-16   2.1e-12   46.7   0.0   100   224   129   249   110   265 0.82 Sucrose-6F-phosphate phosphohydrolase
HAD                  PF12710.2    191 seq1683_BIOID51119   -            271   2.7e-07   30.8   0.0   1   1   7.6e-10   2.6e-06   27.6   0.0    89   191    25   224     6   224 0.77 haloacid dehalogenase-like hydrolase
Hydrolase            PF00702.21   204 seq1683_BIOID51119   -            271   6.9e-07   29.8   0.1   1   1   1.6e-09   5.4e-06   26.9   0.1     1   203     3   226     3   227 0.74 haloacid dehalogenase-like hydrolase
Aldedh               PF00171.17   462 seq1686_BIOID51119   -            495  1.4e-169  564.1   0.0   1   1  2.3e-173  1.6e-169  564.0   0.0     4   462    31   489    28   489 0.97 Aldehyde dehydrogenase family
LuxC                 PF05893.9    400 seq1686_BIOID51119   -            495   5.1e-05   22.0   0.0   1   1   1.3e-08   8.7e-05   21.2   0.0    86   261   155   328   145   336 0.82 Acyl-CoA reductase (LuxC)
UvrD_C               PF13361.1    319 seq1689_BIOID51119   -            720   1.2e-99  333.7   0.0   1   1  7.1e-103   1.6e-99  333.2   0.0     1   318   277   616   277   617 0.98 UvrD-like helicase C-terminal domain
UvrD-helicase        PF00580.16   315 seq1689_BIOID51119   -            720     2e-76  257.1   0.0   1   1   2.5e-79   5.8e-76  255.6   0.0     1   314    10   271    10   272 0.98 UvrD/REP helicase N-terminal domain
AAA_19               PF13245.1     76 seq1689_BIOID51119   -            720   5.3e-14   51.6   0.2   1   1   8.2e-17   1.9e-13   49.8   0.1     1    75    16    93    16    94 0.85 Part of AAA domain
UvrD_C_2             PF13538.1    104 seq1689_BIOID51119   -            720   1.1e-10   41.4   0.0   1   1   1.1e-13   2.5e-10   40.3   0.0    54   103   543   612   491   613 0.77 Family description
PPC                  PF04151.10    70 seq1690_BIOID51119   -            133   1.8e-07   31.8   0.4   1   1   2.5e-11   3.4e-07   31.0   0.3     1    68    48   111    48   113 0.85 Bacterial pre-peptidase C-terminal domain
SIMPL                PF04402.9    210 seq1691_BIOID51119   -            246   2.4e-48  164.6   7.2   1   1   2.1e-52   2.9e-48  164.4   5.0     1   210    30   232    30   232 0.93 Protein of unknown function (DUF541)
TP_methylase         PF00590.15   210 seq1692_BIOID51119   -            457   9.3e-50  169.1   0.1   1   1   3.2e-53   1.5e-49  168.4   0.1     2   209   218   426   217   427 0.92 Tetrapyrrole (Corrin/Porphyrin) Methylases
NAD_binding_7        PF13241.1    103 seq1692_BIOID51119   -            457   6.1e-28   96.9   0.1   1   1   1.3e-29     6e-26   90.5   0.0     1   103     6   115     6   115 0.89 Putative NAD(P)-binding
CysG_dimeriser       PF10414.4     60 seq1692_BIOID51119   -            457   1.7e-19   68.9   0.9   1   1   3.7e-23   1.7e-19   68.9   0.6     2    60   150   209   149   209 0.97 Sirohaem synthase dimerisation region
DUF1479              PF07350.7    416 seq1697_BIOID51119   -            421  1.2e-144  481.8   0.0   1   1    1e-148  1.4e-144  481.5   0.0     5   416    16   419     9   419 0.99 Protein of unknown function (DUF1479)
tRNA-synt_2          PF00152.15   335 seq1699_BIOID51119   -            335   5.4e-70  235.6   0.0   1   1     5e-74   6.9e-70  235.3   0.0    21   333    25   333    14   335 0.88 tRNA synthetases class II (D, K and N)
Porin_1              PF00267.16   337 seq1701_BIOID51119   -            362  5.3e-128  426.8  27.9   1   1  8.8e-132    6e-128  426.7  19.3     1   337    28   362    28   362 0.97 Gram-negative porin
Porin_4              PF13609.1    311 seq1701_BIOID51119   -            362   2.2e-18   66.7  44.5   1   1   6.1e-22   4.1e-18   65.8  30.9     6   303    13   335     7   362 0.73 Gram-negative porin
Abi                  PF02517.11    92 seq1702_BIOID51119   -            228   1.1e-14   54.2  16.9   1   1   1.2e-17   1.6e-13   50.4  11.7     4    92   122   214    20   214 0.95 CAAX protease self-immunity
Ala_racemase_N       PF01168.15   217 seq1703_BIOID51119   -            359   3.1e-61  206.5   0.0   1   1   5.7e-65   3.9e-61  206.2   0.0     1   217     8   219     8   219 0.94 Alanine racemase, N-terminal domain
Ala_racemase_C       PF00842.16   129 seq1703_BIOID51119   -            359     8e-40  135.1   0.1   1   1   1.8e-43   1.2e-39  134.5   0.1     1   129   234   358   234   358 0.97 Alanine racemase, C-terminal domain
Mannitol_dh_C        PF08125.8    245 seq1705_BIOID51119   -            425   1.8e-71  240.0   0.0   1   1   5.1e-75   3.5e-71  239.1   0.0     1   244   191   416   191   417 0.98 Mannitol dehydrogenase C-terminal domain
Mannitol_dh          PF01232.18   151 seq1705_BIOID51119   -            425   2.6e-27   95.5   0.1   1   1   7.3e-31     5e-27   94.5   0.0     1   151    44   166    44   166 0.97 Mannitol dehydrogenase Rossmann domain
HTH_1                PF00126.22    60 seq1706_BIOID51119   -            298   1.1e-14   53.7   0.1   1   1   1.3e-16   8.9e-13   47.6   0.0     2    60     7    65     6    65 0.96 Bacterial regulatory helix-turn-helix protein, lysR family
LysR_substrate       PF03466.15   209 seq1706_BIOID51119   -            298   4.1e-11   42.2   0.0   1   1   7.5e-15   5.1e-11   41.9   0.0     2   194    89   282    88   292 0.86 LysR substrate binding domain
Slp                  PF03843.8    160 seq1711_BIOID51119   -            243     1e-45  154.4   0.0   1   1   9.7e-50   1.3e-45  154.1   0.0     1   157    71   228    71   231 0.91 Outer membrane lipoprotein Slp family
DAO                  PF01266.19   358 seq1712_BIOID51119   -            426   2.8e-72  243.4   0.1   1   1   1.4e-75   3.3e-72  243.2   0.1     1   358    29   381    29   381 0.96 FAD dependent oxidoreductase
Thi4                 PF01946.12   230 seq1712_BIOID51119   -            426   1.7e-07   30.4   0.2   1   1   1.4e-10   3.1e-07   29.6   0.1     9    64    19    75    12   102 0.91 Thi4 family
NAD_binding_8        PF13450.1     68 seq1712_BIOID51119   -            426   2.2e-06   27.4   0.7   1   1   3.9e-09   8.8e-06   25.5   0.5     1    42    32    71    32    88 0.82 NAD(P)-binding Rossmann-like domain
FAD_binding_3        PF01494.14   356 seq1712_BIOID51119   -            426   6.4e-06   25.3   0.6   1   1   2.8e-09   6.4e-06   25.3   0.4     2    33    28    59    27    68 0.94 FAD binding domain
FAD_binding_2        PF00890.19   421 seq1712_BIOID51119   -            426   2.4e-05   23.2   0.8   1   1   1.7e-08     4e-05   22.5   0.6     1    43    29    71    29    81 0.85 FAD binding domain
Rotamase             PF00639.16    95 seq1713_BIOID51119   -            428   2.5e-50  169.0   0.0   1   2   8.1e-24   2.2e-20   73.0   0.0     1    95   178   272   178   272 0.97 PPIC-type PPIASE domain
Rotamase             PF00639.16    95 seq1713_BIOID51119   -            428   2.5e-50  169.0   0.0   2   2   5.3e-30   1.4e-26   92.8   0.0     1    94   289   381   289   382 0.98 PPIC-type PPIASE domain
Rotamase_3           PF13616.1    117 seq1713_BIOID51119   -            428   2.3e-49  166.3   0.0   1   2   1.7e-23   4.7e-20   71.8   0.0     8   115   166   272   159   274 0.92 PPIC-type PPIASE domain
Rotamase_3           PF13616.1    117 seq1713_BIOID51119   -            428   2.3e-49  166.3   0.0   2   2   9.5e-30   2.6e-26   92.0   0.0    14   116   283   383   275   384 0.93 PPIC-type PPIASE domain
SurA_N               PF09312.6    118 seq1713_BIOID51119   -            428   9.3e-46  154.3   9.3   1   1   3.4e-49   9.3e-46  154.3   6.5     1   118    25   142    25   142 0.99 SurA N-terminal domain
Rotamase_2           PF13145.1    121 seq1713_BIOID51119   -            428   1.3e-20   74.0   0.7   1   2   5.7e-13   1.6e-09   38.3   0.0    33   110   194   275   180   286 0.77 PPIC-type PPIASE domain
Rotamase_2           PF13145.1    121 seq1713_BIOID51119   -            428   1.3e-20   74.0   0.7   2   2   2.3e-11   6.2e-08   33.1   0.1    33   110   302   385   293   395 0.69 PPIC-type PPIASE domain
SurA_N_3             PF13624.1    154 seq1713_BIOID51119   -            428     7e-10   38.9   4.0   1   1   4.6e-13   1.3e-09   38.1   2.7    26   152    12   140     5   142 0.78 SurA N-terminal domain
Sel1                 PF08238.7     39 seq1714_BIOID51119   -            325   1.7e-67  222.2  48.8   1   8   1.4e-12     2e-08   34.5   0.1     2    39    26    61    25    61 0.87 Sel1 repeat
Sel1                 PF08238.7     39 seq1714_BIOID51119   -            325   1.7e-67  222.2  48.8   2   8   1.2e-08   0.00017   22.0   0.1     2    39    63    97    62    97 0.77 Sel1 repeat
Sel1                 PF08238.7     39 seq1714_BIOID51119   -            325   1.7e-67  222.2  48.8   3   8   8.8e-08    0.0012   19.2   0.1     4    38   101   130    98   131 0.80 Sel1 repeat
Sel1                 PF08238.7     39 seq1714_BIOID51119   -            325   1.7e-67  222.2  48.8   4   8   2.5e-15   3.5e-11   43.2   3.2     2    39   133   167   132   167 0.96 Sel1 repeat
Sel1                 PF08238.7     39 seq1714_BIOID51119   -            325   1.7e-67  222.2  48.8   5   8   2.3e-13   3.2e-09   37.0   0.4     1    39   168   203   168   203 0.95 Sel1 repeat
Sel1                 PF08238.7     39 seq1714_BIOID51119   -            325   1.7e-67  222.2  48.8   6   8   2.3e-11   3.2e-07   30.6   2.7     2    37   205   237   204   239 0.89 Sel1 repeat
Sel1                 PF08238.7     39 seq1714_BIOID51119   -            325   1.7e-67  222.2  48.8   7   8   2.2e-14     3e-10   40.2   0.3     3    37   242   273   240   275 0.93 Sel1 repeat
Sel1                 PF08238.7     39 seq1714_BIOID51119   -            325   1.7e-67  222.2  48.8   8   8     4e-09   5.5e-05   23.5   0.1     1    33   276   305   276   310 0.85 Sel1 repeat
MinC_C               PF03775.11   105 seq1715_BIOID51119   -            231   4.4e-40  135.4   0.0   1   1   9.7e-44   6.6e-40  134.8   0.0     1   105   125   230   125   230 0.98 Septum formation inhibitor MinC, C-terminal domain
MinC_N               PF05209.8     99 seq1715_BIOID51119   -            231     4e-35  119.4   0.0   1   1   8.6e-39   5.9e-35  118.8   0.0     1    99     1   104     1   104 0.98 Septum formation inhibitor MinC, N-terminal domain
DUF4223              PF13978.1     56 seq1719_BIOID51119   -             55   2.6e-35  119.7   0.5   1   1   2.1e-39   2.9e-35  119.6   0.3     1    55     1    55     1    55 0.99 Protein of unknown function (DUF4223)
LysR_substrate       PF03466.15   209 seq1720_BIOID51119   -            310   1.9e-25   89.1   0.0   1   1   5.1e-29   3.5e-25   88.2   0.0     2   206    88   290    87   292 0.95 LysR substrate binding domain
HTH_1                PF00126.22    60 seq1720_BIOID51119   -            310   8.8e-21   73.2   0.2   1   1   2.1e-24   1.5e-20   72.5   0.1     4    59     7    62     5    63 0.95 Bacterial regulatory helix-turn-helix protein, lysR family
AA_permease_2        PF13520.1    426 seq1721_BIOID51119   -            514   1.9e-32  112.2  60.8   1   1   3.7e-36   2.6e-32  111.8  42.2     2   419    23   482    22   497 0.77 Amino acid permease
AA_permease          PF00324.16   479 seq1721_BIOID51119   -            514   1.8e-14   52.8  52.6   1   1   1.7e-17   1.2e-13   50.1  36.5    12   446    33   479    22   498 0.71 Amino acid permease
GerE                 PF00196.14    58 seq1726_BIOID51119   -            176   9.6e-09   34.3   1.3   1   1   1.3e-12   1.8e-08   33.4   0.9     3    56   115   168   113   170 0.96 Bacterial regulatory proteins, luxR family
Aminotran_1_2        PF00155.16   363 seq1727_BIOID51119   -            396     3e-96  322.4   0.0   1   1  2.5e-100   3.4e-96  322.2   0.0     3   363    28   392    26   392 0.98 Aminotransferase class I and II
CbiA                 PF01656.18   195 seq1729_BIOID51119   -            270   1.1e-28   99.8   0.4   1   1   5.3e-32   1.5e-28   99.4   0.3     1   193     5   217     5   219 0.81 CobQ/CobB/MinD/ParA nucleotide binding domain
AAA_31               PF13614.1    157 seq1729_BIOID51119   -            270   1.1e-17   64.2   0.0   1   1   5.6e-21   1.5e-17   63.8   0.0     1   156     3   151     3   152 0.92 AAA domain
ArsA_ATPase          PF02374.10   305 seq1729_BIOID51119   -            270   7.5e-10   38.2   3.1   1   1   3.4e-13   9.2e-10   37.9   1.6     3    38     5    40     2    45 0.90 Anion-transporting ATPase
MipZ                 PF09140.6    261 seq1729_BIOID51119   -            270   2.5e-08   33.1   0.6   1   1   1.9e-11   5.2e-08   32.1   0.4     1   127     3   142     3   165 0.69 ATPase MipZ
Aminotran_1_2        PF00155.16   363 seq1731_BIOID51119   -            411   1.2e-86  290.8   0.0   1   1     1e-90   1.4e-86  290.6   0.0     2   362    41   406    40   407 0.98 Aminotransferase class I and II
MtlR                 PF05068.7    170 seq1732_BIOID51119   -            195   4.1e-76  254.0   0.0   1   1   3.5e-80   4.8e-76  253.8   0.0     5   169    26   188     2   189 0.96 Mannitol repressor
HSP70                PF00012.15   602 seq1733_BIOID51119   -            638  4.8e-270  896.5  15.9   1   1  4.1e-274  5.7e-270  896.3  11.0     1   600     4   602     4   604 0.99 Hsp70 protein
AA_permease_2        PF13520.1    426 seq1734_BIOID51119   -            445     8e-60  202.4  46.2   1   1   1.4e-63   9.9e-60  202.1  32.0     1   405    10   410    10   431 0.85 Amino acid permease
AA_permease          PF00324.16   479 seq1734_BIOID51119   -            445   3.5e-36  124.4  41.8   1   1   8.7e-40   5.9e-36  123.6  28.9     2   475    15   440    14   444 0.83 Amino acid permease
Aminotran_3          PF00202.16   339 seq1735_BIOID51119   -            421  2.8e-108  361.6   0.6   1   1    5e-112  3.5e-108  361.3   0.4     3   338    27   359    25   360 0.97 Aminotransferase class-III
Aminotran_1_2        PF00155.16   363 seq1735_BIOID51119   -            421   3.8e-05   22.6   0.1   1   1   2.6e-08   0.00018   20.4   0.0   125   278   159   323    40   378 0.62 Aminotransferase class I and II
PdxA                 PF04166.7    299 seq1737_BIOID51119   -            329  5.3e-122  406.5   0.0   1   1  4.9e-126  6.7e-122  406.2   0.0     6   299    29   322    25   322 0.99 Pyridoxal phosphate biosynthetic protein PdxA
MinE                 PF03776.9     70 seq1738_BIOID51119   -             88   3.3e-28   96.8   0.8   1   1   2.8e-32   3.8e-28   96.6   0.6     1    70    14    83    14    83 0.94 Septum formation topological specificity factor MinE
tRNA-synt_1_2        PF13603.1    185 seq1739_BIOID51119   -            907   1.1e-79  265.9   0.0   1   1   7.5e-83     2e-79  265.0   0.0     1   184   268   450   268   451 0.98 Leucyl-tRNA synthetase, Domain 2
tRNA-synt_1          PF00133.17   601 seq1739_BIOID51119   -            907     1e-70  238.3   8.9   1   5   1.5e-29   4.2e-26   91.0   0.2     4   178    63   218    60   221 0.88 tRNA synthetases class I (I, L, M and V)
tRNA-synt_1          PF00133.17   601 seq1739_BIOID51119   -            907     1e-70  238.3   8.9   2   5   6.8e-09   1.9e-05   22.8   0.2   361   411   221   271   217   275 0.95 tRNA synthetases class I (I, L, M and V)
tRNA-synt_1          PF00133.17   601 seq1739_BIOID51119   -            907     1e-70  238.3   8.9   3   5   2.6e-22     7e-19   67.1   0.0   188   349   277   455   272   464 0.79 tRNA synthetases class I (I, L, M and V)
tRNA-synt_1          PF00133.17   601 seq1739_BIOID51119   -            907     1e-70  238.3   8.9   4   5   1.2e-10   3.2e-07   28.6   0.0   414   557   464   619   459   621 0.63 tRNA synthetases class I (I, L, M and V)
tRNA-synt_1          PF00133.17   601 seq1739_BIOID51119   -            907     1e-70  238.3   8.9   5   5     4e-10   1.1e-06   26.8   0.0   560   593   665   698   655   706 0.87 tRNA synthetases class I (I, L, M and V)
tRNA-synt_1g         PF09334.6    391 seq1739_BIOID51119   -            907   8.9e-34  116.6   0.0   1   2   6.2e-27   1.7e-23   82.8   0.0     5   218    86   271    82   287 0.83 tRNA synthetases class I (M)
tRNA-synt_1g         PF09334.6    391 seq1739_BIOID51119   -            907   8.9e-34  116.6   0.0   2   2   5.8e-09   1.6e-05   23.6   0.0   314   364   653   703   642   717 0.81 tRNA synthetases class I (M)
Anticodon_1          PF08264.8    153 seq1739_BIOID51119   -            907     5e-17   61.9   0.0   1   1   3.3e-20   8.9e-17   61.1   0.0     3   148   747   868   745   874 0.79 Anticodon-binding domain of tRNA
LysR_substrate       PF03466.15   209 seq1742_BIOID51119   -            327   7.2e-44  149.2   0.1   1   1   1.4e-47   9.8e-44  148.8   0.0     5   209   120   323   117   323 0.97 LysR substrate binding domain
HTH_1                PF00126.22    60 seq1742_BIOID51119   -            327   1.5e-24   85.3   1.5   1   1   2.9e-28     2e-24   84.9   0.2     1    60    34    93    34    93 0.98 Bacterial regulatory helix-turn-helix protein, lysR family
DUF2810              PF10928.3     54 seq1743_BIOID51119   -            120   3.1e-32  109.9   2.6   1   1   2.4e-36   3.3e-32  109.8   1.1     1    53    66   118    66   119 0.96 Protein of unknown function (DUF2810)
CorA                 PF01544.13   292 seq1745_BIOID51119   -            316   4.9e-56  189.7   0.4   1   1   4.4e-60     6e-56  189.5   0.2     4   292    26   312    24   312 0.95 CorA-like Mg2+ transporter protein
DEDD_Tnp_IS110       PF01548.12   144 seq1746_BIOID51119   -            326   4.2e-44  149.5   0.2   1   1   2.4e-47   1.7e-43  147.6   0.1     1   144     7   151     7   151 0.99 Transposase
Transposase_20       PF02371.11    87 seq1746_BIOID51119   -            326   1.1e-27   95.7   0.4   1   1     3e-31     2e-27   94.9   0.3     2    85   196   280   195   282 0.96 Transposase IS116/IS110/IS902 family
SIS                  PF01380.17   131 seq1748_BIOID51119   -            347   9.5e-22   76.8   0.0   1   2   1.2e-12   1.6e-08   34.0   0.0     5   122    51   170    48   175 0.87 SIS domain
SIS                  PF01380.17   131 seq1748_BIOID51119   -            347   9.5e-22   76.8   0.0   2   2   9.1e-15   1.3e-10   40.9   0.0     4    87   214   299   211   305 0.92 SIS domain
RrnaAD               PF00398.15   262 seq1749_BIOID51119   -            273   1.9e-77  259.7   0.0   1   1   1.5e-81   2.1e-77  259.5   0.0     3   261    10   265     8   266 0.98 Ribosomal RNA adenine dimethylase
DUF3251              PF11622.3    165 seq1754_BIOID51119   -            227   6.2e-07   28.8   4.8   1   1   3.3e-10   4.5e-06   26.0   3.3     9   152    54   203    35   215 0.68 Protein of unknown function (DUF3251)
DnaJ_C               PF01556.13    81 seq1755_BIOID51119   -            376   7.3e-34  115.4   0.1   1   1   3.5e-24   1.6e-20   72.6   0.0     1    81   262   340   262   340 0.95 DnaJ C terminal domain
DnaJ                 PF00226.26    64 seq1755_BIOID51119   -            376   6.5e-29   99.3   4.4   1   1   2.3e-32     1e-28   98.6   3.1     1    64     5    67     5    67 0.99 DnaJ domain
DnaJ_CXXCXGXG        PF00684.14    66 seq1755_BIOID51119   -            376   8.4e-16   57.6  16.9   1   1   3.3e-19   1.5e-15   56.8  11.7     1    66   144   204   144   204 0.97 DnaJ central domain
MFS_1                PF07690.11   354 seq1756_BIOID51119   -            389   3.2e-32  111.5  60.7   1   1   1.2e-35   8.3e-32  110.1  31.3     1   335    10   323    10   331 0.87 Major Facilitator Superfamily
Sugar_tr             PF00083.19   451 seq1756_BIOID51119   -            389   1.1e-06   27.4  15.5   1   1   1.6e-10   1.1e-06   27.4  10.7    48   190    42   178    30   183 0.93 Sugar (and other) transporter
DUF308               PF03729.8     72 seq1757_BIOID51119   -            190   3.5e-19   68.4  37.0   1   2   1.1e-15   1.5e-11   43.9   9.4     2    71    27    97    26    98 0.93 Short repeat of unknown function (DUF308)
DUF308               PF03729.8     72 seq1757_BIOID51119   -            190   3.5e-19   68.4  37.0   2   2   6.2e-13   8.5e-09   35.1   9.2     1    71    84   153    84   154 0.94 Short repeat of unknown function (DUF308)
DUF525               PF04379.9     90 seq1760_BIOID51119   -            125   1.1e-35  121.3   0.1   1   1     1e-39   1.4e-35  121.0   0.1     2    89    17   104    16   105 0.98 Protein of unknown function (DUF525)
MFS_1                PF07690.11   354 seq1762_BIOID51119   -            335   1.1e-11   44.0  51.0   1   1   1.9e-12   1.3e-08   33.9  25.3    49   325    12   271     1   274 0.77 Major Facilitator Superfamily
LacY_symp            PF01306.14   413 seq1762_BIOID51119   -            335   8.4e-11   40.9  18.6   1   1   1.8e-14   1.2e-10   40.4  12.9    98   390    38   322    25   328 0.77 LacY proton/sugar symporter
Acid_phosphat_B      PF03767.9    230 seq1763_BIOID51119   -            237   2.6e-50  170.8   0.0   1   1   2.1e-54   2.9e-50  170.6   0.0     2   229    11   220    10   221 0.96 HAD superfamily, subfamily IIIB (Acid phosphatase)
Gly-zipper_Omp       PF13488.1     46 seq1764_BIOID51119   -             94   2.6e-12   46.0  38.7   1   2   1.4e-09   6.2e-06   25.6   8.8     2    33    10    41     8    52 0.89 Glycine zipper
Gly-zipper_Omp       PF13488.1     46 seq1764_BIOID51119   -             94   2.6e-12   46.0  38.7   2   2     6e-10   2.8e-06   26.7  12.6     2    41    54    93    53    94 0.95 Glycine zipper
AP_endonuc_2         PF01261.19   211 seq1765_BIOID51119   -            276   1.5e-32  112.5   0.0   1   1   1.3e-36   1.8e-32  112.2   0.0     1   210    19   225    19   226 0.97 Xylose isomerase-like TIM barrel
Acyl_transf_3        PF01757.17   340 seq1767_BIOID51119   -            357   2.7e-31  108.5  41.5   1   1   2.3e-35   3.2e-31  108.2  28.7     3   337     7   326     5   329 0.91 Acyltransferase family
Metallophos          PF00149.23   201 seq1768_BIOID51119   -            280   1.1e-20   73.7   0.0   1   1   9.2e-25   1.3e-20   73.6   0.0     4   170     4   133     1   244 0.85 Calcineurin-like phosphoesterase
HIM                  PF05662.9     21 seq1770_BIOID51119   -           1616   3.5e-84  273.2 100.3   1   8   1.7e-09   4.8e-06   25.9   0.2     1    21   382   405   382   405 0.99 Haemagglutinin
HIM                  PF05662.9     21 seq1770_BIOID51119   -           1616   3.5e-84  273.2 100.3   2   8   7.3e-11     2e-07   30.3   1.2     2    21   570   592   569   592 0.97 Haemagglutinin
HIM                  PF05662.9     21 seq1770_BIOID51119   -           1616   3.5e-84  273.2 100.3   3   8   3.5e-11   9.5e-08   31.3   0.9     2    21   655   677   654   677 0.97 Haemagglutinin
HIM                  PF05662.9     21 seq1770_BIOID51119   -           1616   3.5e-84  273.2 100.3   4   8   3.1e-11   8.4e-08   31.5   0.7     3    21  1028  1049  1026  1049 0.97 Haemagglutinin
HIM                  PF05662.9     21 seq1770_BIOID51119   -           1616   3.5e-84  273.2 100.3   5   8   1.3e-09   3.5e-06   26.4   0.0     1    21  1183  1203  1183  1203 0.98 Haemagglutinin
HIM                  PF05662.9     21 seq1770_BIOID51119   -           1616   3.5e-84  273.2 100.3   6   8   3.6e-12   9.8e-09   34.4   1.9     1    21  1319  1339  1319  1339 0.98 Haemagglutinin
HIM                  PF05662.9     21 seq1770_BIOID51119   -           1616   3.5e-84  273.2 100.3   7   8   7.9e-13   2.2e-09   36.5   1.6     1    21  1440  1460  1440  1460 0.98 Haemagglutinin
HIM                  PF05662.9     21 seq1770_BIOID51119   -           1616   3.5e-84  273.2 100.3   8   8   6.1e-10   1.7e-06   27.4   1.5     1    21  1493  1513  1493  1513 0.96 Haemagglutinin
Hep_Hag              PF05658.9     28 seq1770_BIOID51119   -           1616   2.8e-71  232.6 183.7   1  13   1.1e-07   0.00031   20.7   0.0     1    27   130   156   130   157 0.94 Hep_Hag
Hep_Hag              PF05658.9     28 seq1770_BIOID51119   -           1616   2.8e-71  232.6 183.7   2  13   5.9e-09   1.6e-05   24.7   1.5     1    26   158   183   158   185 0.94 Hep_Hag
Hep_Hag              PF05658.9     28 seq1770_BIOID51119   -           1616   2.8e-71  232.6 183.7   3  13   1.1e-08     3e-05   23.9   1.5     1    27   200   226   200   227 0.95 Hep_Hag
Hep_Hag              PF05658.9     28 seq1770_BIOID51119   -           1616   2.8e-71  232.6 183.7   4  13   3.5e-09   9.5e-06   25.5   0.2     1    27   214   240   214   241 0.95 Hep_Hag
Hep_Hag              PF05658.9     28 seq1770_BIOID51119   -           1616   2.8e-71  232.6 183.7   5  13     7e-09   1.9e-05   24.5   2.5     1    26   228   253   228   255 0.96 Hep_Hag
Hep_Hag              PF05658.9     28 seq1770_BIOID51119   -           1616   2.8e-71  232.6 183.7   6  13   7.3e-09     2e-05   24.4   2.2     3    27   257   281   256   282 0.94 Hep_Hag
Hep_Hag              PF05658.9     28 seq1770_BIOID51119   -           1616   2.8e-71  232.6 183.7   7  13     6e-10   1.6e-06   27.9   0.5     1    28   269   296   269   296 0.97 Hep_Hag
Hep_Hag              PF05658.9     28 seq1770_BIOID51119   -           1616   2.8e-71  232.6 183.7   8  13   1.3e-09   3.5e-06   26.8   2.2     1    28   297   324   297   324 0.95 Hep_Hag
Hep_Hag              PF05658.9     28 seq1770_BIOID51119   -           1616   2.8e-71  232.6 183.7   9  13   4.2e-09   1.1e-05   25.2   2.4     3    27   327   351   325   352 0.94 Hep_Hag
Hep_Hag              PF05658.9     28 seq1770_BIOID51119   -           1616   2.8e-71  232.6 183.7  10  13   2.2e-08     6e-05   22.9   2.5     1    27   353   379   353   380 0.96 Hep_Hag
Hep_Hag              PF05658.9     28 seq1770_BIOID51119   -           1616   2.8e-71  232.6 183.7  11  13   3.4e-10   9.3e-07   28.6   3.9     1    27  1099  1125  1099  1126 0.95 Hep_Hag
Hep_Hag              PF05658.9     28 seq1770_BIOID51119   -           1616   2.8e-71  232.6 183.7  12  13   1.3e-07   0.00034   20.5   4.4     1    28  1259  1286  1259  1286 0.96 Hep_Hag
Hep_Hag              PF05658.9     28 seq1770_BIOID51119   -           1616   2.8e-71  232.6 183.7  13  13     3e-10   8.2e-07   28.8   4.5     1    28  1397  1424  1397  1424 0.96 Hep_Hag
YadA                 PF03895.10    78 seq1770_BIOID51119   -           1616   7.5e-24   83.4  10.1   1   1   2.7e-27   7.5e-24   83.4   7.0     2    78  1539  1616  1538  1616 0.98 YadA-like C-terminal region
ESPR                 PF13018.1     24 seq1770_BIOID51119   -           1616   1.7e-09   36.7   1.3   1   1   3.8e-12     1e-08   34.3   0.2     1    24     1    24     1    24 0.98 Extended Signal Peptide of Type V secretion system
PspA_IM30            PF04012.7    221 seq1773_BIOID51119   -            222   6.9e-48  162.8  32.6   1   1     6e-52   8.2e-48  162.5  22.6     1   220     2   217     2   219 0.97 PspA/IM30 family
YkuD                 PF03734.9    146 seq1774_BIOID51119   -            306   1.6e-17   63.9   0.0   1   1     2e-21   2.8e-17   63.2   0.0     4   144   101   231    98   238 0.79 L,D-transpeptidase catalytic domain
UPF0047              PF01894.12   118 seq1776_BIOID51119   -            138   4.5e-39  132.8   0.0   1   1   3.7e-43   5.1e-39  132.6   0.0     1   117    17   135    17   136 0.97 Uncharacterised protein family UPF0047
Aminotran_3          PF00202.16   339 seq1777_BIOID51119   -            406  1.7e-112  375.4   0.0   1   1  3.1e-116  2.1e-112  375.2   0.0     3   337    26   343    24   345 0.99 Aminotransferase class-III
Aminotran_1_2        PF00155.16   363 seq1777_BIOID51119   -            406   1.2e-06   27.6   0.0   1   1   2.1e-10   1.5e-06   27.3   0.0    61   327    78   361    47   393 0.69 Aminotransferase class I and II
PfkB                 PF00294.19   301 seq1778_BIOID51119   -            261   3.5e-38  131.3   0.1   1   1   3.5e-42   4.8e-38  130.8   0.1    34   294    22   260    11   261 0.87 pfkB family carbohydrate kinase
GerE                 PF00196.14    58 seq1780_BIOID51119   -            186   8.2e-06   24.9   0.9   1   1   1.3e-09   1.8e-05   23.8   0.6     8    55   131   178   126   180 0.89 Bacterial regulatory proteins, luxR family
LptE                 PF04390.7    155 seq1781_BIOID51119   -            193   8.2e-34  116.4   0.0   1   1   7.9e-38   1.1e-33  116.0   0.0     2   153    10   159     9   161 0.94 Lipopolysaccharide-assembly
DUF419               PF04237.8     92 seq1782_BIOID51119   -            118   1.2e-22   79.9   0.1   1   1   1.1e-26   1.5e-22   79.6   0.0     1    91    10   102    10   103 0.98 Protein of unknown function (DUF419)
PspB                 PF06667.7     75 seq1783_BIOID51119   -             74   7.7e-32  108.9   0.4   1   1   6.1e-36   8.4e-32  108.8   0.3     1    74     1    73     1    74 0.97 Phage shock protein B
CorA                 PF01544.13   292 seq1784_BIOID51119   -             67   1.4e-12   47.1   2.5   1   1   1.3e-16   1.8e-12   46.8   1.7   246   292    20    63    18    63 0.95 CorA-like Mg2+ transporter protein
TRCF                 PF03461.10   101 seq1785_BIOID51119   -           1164   1.5e-28   98.5   0.0   1   1   4.7e-31   1.3e-27   95.5   0.0     1    97  1021  1117  1021  1121 0.95 TRCF domain
CarD_CdnL_TRCF       PF02559.11    98 seq1785_BIOID51119   -           1164   2.6e-28   97.8   0.0   1   1   2.7e-31   7.3e-28   96.3   0.0     1    98   492   589   492   589 0.98 CarD-like/TRCF domain
DEAD                 PF00270.24   173 seq1785_BIOID51119   -           1164   3.3e-24   85.1   0.1   1   1   3.3e-27   9.1e-24   83.7   0.0     1   169   618   778   618   782 0.87 DEAD/DEAH box helicase
Helicase_C           PF00271.26    78 seq1785_BIOID51119   -           1164     1e-16   60.4   0.9   1   1   2.8e-18   7.7e-15   54.4   0.3     8    77   852   922   848   923 0.96 Helicase conserved C-terminal domain
ResIII               PF04851.10   184 seq1785_BIOID51119   -           1164   9.8e-12   44.9   0.0   1   1   7.3e-15     2e-11   43.9   0.0     3   182   616   774   614   776 0.81 Type III restriction enzyme, res subunit
PspC                 PF04024.7     61 seq1786_BIOID51119   -            119   4.5e-19   67.5   0.4   1   1   4.2e-23   5.7e-19   67.2   0.2     1    60     7    68     7    69 0.92 PspC domain
Na_H_antiport_1      PF06965.7    378 seq1789_BIOID51119   -            388  6.7e-166  551.6  29.2   1   1  5.6e-170  7.6e-166  551.4  20.2     2   378     5   380     4   380 0.99 Na+/H+ antiporter 1
DNA_pol3_delta       PF06144.8    172 seq1791_BIOID51119   -            343     8e-48  162.0   0.1   1   1   1.1e-51   1.4e-47  161.2   0.1     1   172    21   190    21   190 0.99 DNA polymerase III, delta subunit
UTRA                 PF07702.8    141 seq1792_BIOID51119   -            265   2.9e-32  111.1   0.0   1   1   1.5e-35   6.8e-32  109.9   0.0     1   140   118   256   118   257 0.99 UTRA domain
GntR                 PF00392.16    64 seq1792_BIOID51119   -            265   8.6e-24   82.6   0.0   1   1   2.9e-27   1.3e-23   82.0   0.0     1    64    34    97    34    97 0.99 Bacterial regulatory proteins, gntR family
HTH_DeoR             PF08220.7     57 seq1792_BIOID51119   -            265   8.1e-05   21.9   0.0   1   1   3.8e-08   0.00017   20.9   0.0    18    54    61    97    46   100 0.88 DeoR-like helix-turn-helix domain
HlyD                 PF00529.15   306 seq1793_BIOID51119   -            385   2.4e-73  247.0  15.9   1   1   9.5e-77   3.2e-73  246.5  11.0     1   306    60   357    60   357 0.98 HlyD family secretion protein
HlyD_2               PF12700.2    328 seq1793_BIOID51119   -            385   2.6e-21   75.9   2.4   1   1   1.1e-24   3.7e-21   75.5   1.7    11   328    50   357    40   357 0.86 HlyD family secretion protein
HlyD_3               PF13437.1    105 seq1793_BIOID51119   -            385   3.8e-09   36.7   5.4   1   1   6.4e-11   2.2e-07   31.0   0.7     2   105   172   286   171   286 0.85 HlyD family secretion protein
Biotin_lipoyl_2      PF13533.1     50 seq1793_BIOID51119   -            385   3.5e-08   32.8   0.1   1   1     1e-11   3.5e-08   32.8   0.1     1    47    60   106    60   109 0.94 Biotin-lipoyl like
AstA                 PF04958.7    342 seq1794_BIOID51119   -            344  2.6e-142  473.1   0.0   1   1  2.1e-146  2.9e-142  473.0   0.0     1   341     1   336     1   337 0.97 Arginine N-succinyltransferase beta subunit
Rhodanese            PF00581.15   113 seq1796_BIOID51119   -            104   1.2e-14   54.5   0.0   1   1   1.1e-18   1.5e-14   54.1   0.0    16   109    23    96    20    99 0.88 Rhodanese-like domain
FliE                 PF02049.13    97 seq1800_BIOID51119   -            106   1.7e-27   95.1   4.3   1   1   1.5e-31     2e-27   94.9   3.0     6    97    14   106     7   106 0.95 Flagellar hook-basal body complex protein FliE
Alpha-amylase        PF00128.19   316 seq1801_BIOID51119   -            568   2.5e-18   66.4   0.0   1   1   1.3e-20   1.8e-16   60.3   0.0    21   271    93   347    82   351 0.76 Alpha amylase, catalytic domain
CTP_transf_2         PF01467.21   157 seq1802_BIOID51119   -            213   2.8e-41  141.0   0.0   1   1   2.3e-45   3.2e-41  140.8   0.0     1   157     7   187     7   187 0.98 Cytidylyltransferase
HTH_1                PF00126.22    60 seq1805_BIOID51119   -            194   2.6e-16   58.9   0.0   1   1   3.4e-20   4.6e-16   58.1   0.0     2    60     7    65     6    65 0.97 Bacterial regulatory helix-turn-helix protein, lysR family
Glutaredoxin         PF00462.19    60 seq1806_BIOID51119   -            115     3e-18   65.4   0.0   1   1   3.6e-22   4.9e-18   64.7   0.0     1    60    17    81    17    81 0.98 Glutaredoxin
Aldedh               PF00171.17   462 seq1808_BIOID51119   -            492  2.6e-111  372.1   0.0   1   1  2.3e-115  3.1e-111  371.8   0.0     2   449    10   455     9   464 0.95 Aldehyde dehydrogenase family
ACR_tran             PF00873.14  1021 seq1809_BIOID51119   -           1037         0 1416.0  26.0   1   1         0         0 1415.8  18.0     1  1020     1  1027     1  1028 1.00 AcrB/AcrD/AcrF family
MMPL                 PF03176.10   333 seq1809_BIOID51119   -           1037   1.2e-06   27.3  11.3   1   1   2.7e-10   1.2e-06   27.3   7.8   139   305   334   499   288   523 0.84 MMPL family
His_Phos_1           PF00300.17   158 seq1811_BIOID51119   -            204   1.9e-37  128.6   0.2   1   1   1.6e-41   2.2e-37  128.4   0.1     1   156     3   155     3   157 0.96 Histidine phosphatase superfamily (branch 1)
Sulfatase            PF00884.18   379 seq1814_BIOID51119   -            527   8.9e-47  159.7   1.4   1   1   8.5e-51   1.2e-46  159.4   1.0     1   308   217   486   217   524 0.88 Sulfatase
PLA1                 PF02253.10   260 seq1817_BIOID51119   -            289   2.3e-91  305.6   5.8   1   1     2e-95   2.8e-91  305.4   4.0     8   260    39   286    33   286 0.98 Phospholipase A1
Rib_5-P_isom_A       PF06026.9    173 seq1818_BIOID51119   -            231   2.7e-63  212.2   0.5   1   1   2.6e-67   3.5e-63  211.9   0.3     3   173    61   227    59   227 0.98 Ribose 5-phosphate isomerase A (phosphoriboisomerase A)
Oligomerisation      PF02410.10   100 seq1820_BIOID51119   -            105   3.4e-33  113.5   0.2   1   1   2.8e-37   3.8e-33  113.3   0.1     4   100     9   104     6   104 0.97 Oligomerisation domain
SpoU_methylase       PF00588.14   142 seq1822_BIOID51119   -            246   1.3e-31  109.3   0.1   1   1   1.3e-35   1.8e-31  108.8   0.1     2   142     5   154     4   154 0.89 SpoU rRNA Methylase family
SBP_bac_1            PF01547.20   314 seq1823_BIOID51119   -            430   2.3e-38  132.5   4.0   1   1   4.6e-42   3.1e-38  132.1   2.7     7   310    43   325    36   329 0.88 Bacterial extracellular solute-binding protein
SBP_bac_8            PF13416.1    281 seq1823_BIOID51119   -            430   6.1e-30  104.8   9.8   1   1   1.2e-33   8.2e-30  104.3   6.8     1   276    48   355    48   360 0.77 Bacterial extracellular solute-binding protein
RNase_T              PF00929.19   164 seq1825_BIOID51119   -            204   4.9e-34  117.8   0.0   1   1   4.2e-38   5.7e-34  117.6   0.0     1   163    32   193    32   194 0.97 Exonuclease
AstB                 PF04996.7    440 seq1826_BIOID51119   -            447  1.5e-247  821.3   2.5   1   1  1.3e-251  1.8e-247  821.1   1.7     1   439     1   441     1   443 1.00 Succinylarginine dihydrolase
SPOUT_MTase          PF02590.12   155 seq1828_BIOID51119   -            155   4.9e-52  175.6   0.0   1   1     4e-56   5.5e-52  175.4   0.0     1   155     1   153     1   153 0.99 Predicted SPOUT methyltransferase
SSB                  PF00436.20   104 seq1829_BIOID51119   -            178   8.4e-43  144.3   0.5   1   1   7.4e-47     1e-42  144.1   0.4     1   103     6   112     6   113 0.97 Single-strand binding protein family
YkuD                 PF03734.9    146 seq1834_BIOID51119   -            319   3.5e-20   72.6   0.0   1   1     9e-24   6.1e-20   71.8   0.0     3   146   102   239   100   239 0.78 L,D-transpeptidase catalytic domain
LysM                 PF01476.15    44 seq1834_BIOID51119   -            319   4.1e-07   29.6   0.0   1   1   1.1e-10   7.8e-07   28.7   0.0     2    44    46    90    45    90 0.94 LysM domain
RQC                  PF09382.5    106 seq1835_BIOID51119   -            611   4.3e-28   96.9   0.0   1   1   3.5e-31   1.2e-27   95.6   0.0     1   104   413   514   413   516 0.97 RQC domain
Helicase_C           PF00271.26    78 seq1835_BIOID51119   -            611   4.5e-24   83.9   0.0   1   1   2.6e-24   8.9e-21   73.4   0.1     3    78   258   333   256   333 0.98 Helicase conserved C-terminal domain
HRDC                 PF00570.18    68 seq1835_BIOID51119   -            611   8.1e-24   83.0   0.1   1   1   6.4e-27   2.2e-23   81.6   0.0     2    68   535   601   534   601 0.97 HRDC domain
DEAD                 PF00270.24   173 seq1835_BIOID51119   -            611   2.6e-21   75.7   0.0   1   1   8.5e-24   2.9e-20   72.3   0.0     2   168    30   189    29   194 0.85 DEAD/DEAH box helicase
Transpeptidase       PF00905.17   304 seq1836_BIOID51119   -            633   2.1e-90  302.7   0.1   1   1   4.1e-94   2.8e-90  302.3   0.0     2   304   272   609   271   609 0.97 Penicillin binding protein transpeptidase domain
PBP_dimer            PF03717.10   190 seq1836_BIOID51119   -            633   1.8e-42  145.3   1.0   1   1   3.8e-46   2.6e-42  144.8   0.7     2   189    64   239    63   240 0.95 Penicillin-binding Protein dimerisation domain
2-Hacid_dh_C         PF02826.14   178 seq1837_BIOID51119   -            410   1.5e-50  170.7   0.0   1   1   8.2e-54   2.8e-50  169.8   0.0     2   178   118   294   117   294 0.93 D-isomer specific 2-hydroxyacid dehydrogenase, NAD binding domain
2-Hacid_dh           PF00389.25   133 seq1837_BIOID51119   -            410   7.1e-38  128.9   0.0   1   1   3.3e-41   1.1e-37  128.3   0.0     2   133    14   326    13   326 0.99 D-isomer specific 2-hydroxyacid dehydrogenase, catalytic domain
ACT                  PF01842.20    66 seq1837_BIOID51119   -            410   1.7e-10   40.0   0.1   1   1   2.1e-13   7.2e-10   38.0   0.0     7    66   344   402   339   402 0.95 ACT domain
NAD_binding_2        PF03446.10   162 seq1837_BIOID51119   -            410   2.2e-06   27.5   0.7   1   1   7.7e-09   2.6e-05   24.0   0.0     2   112   152   258   151   265 0.92 NAD binding domain of 6-phosphogluconate dehydrogenase
Rrf2                 PF02082.15    83 seq1838_BIOID51119   -            162   1.6e-27   95.3   0.0   1   1   2.1e-31   2.8e-27   94.5   0.0     1    83     1    83     1    83 0.99 Transcriptional regulator
YedD                 PF13987.1    111 seq1841_BIOID51119   -            138     1e-56  189.1   0.1   1   1   9.2e-61   1.3e-56  188.8   0.1     1   110    26   135    26   136 0.98 YedD-like protein
Lactate_perm         PF02652.9    522 seq1842_BIOID51119   -            558  6.7e-234  777.0  41.5   1   1  5.6e-238  7.7e-234  776.9  28.8     1   522    23   549    23   549 0.99 L-lactate permease
BPD_transp_1         PF00528.17   185 seq1843_BIOID51119   -            293   7.9e-24   84.0  16.9   1   1   5.8e-28   7.9e-24   84.0  11.7     2   171    88   282    87   285 0.88 Binding-protein-dependent transport system inner membrane component
AstE_AspA            PF04952.9    292 seq1845_BIOID51119   -            322   3.5e-72  242.6   0.0   1   1   2.9e-76   3.9e-72  242.4   0.0     4   289    45   319    42   322 0.97 Succinylglutamate desuccinylase / Aspartoacylase family
Aminotran_5          PF00266.14   371 seq1846_BIOID51119   -            404   7.2e-93  311.1   0.0   1   1   1.8e-96   8.4e-93  310.9   0.0     1   370     5   368     5   369 0.97 Aminotransferase class-V
Beta_elim_lyase      PF01212.16   290 seq1846_BIOID51119   -            404   4.7e-07   29.1   0.1   1   1   1.5e-10   6.9e-07   28.5   0.1    34   231    54   239    39   297 0.75 Beta-eliminating lyase
Cys_Met_Meta_PP      PF01053.15   386 seq1846_BIOID51119   -            404   8.9e-06   24.1   0.0   1   1   5.1e-09   2.3e-05   22.7   0.0    58   185    52   188    25   211 0.76 Cys/Met metabolism PLP-dependent enzyme
Esterase             PF00756.15   251 seq1847_BIOID51119   -            424   7.6e-28   97.4   0.0   1   1   1.7e-31   1.1e-27   96.9   0.0     7   250   193   412   187   413 0.93 Putative esterase
DUF3327              PF11806.3    122 seq1847_BIOID51119   -            424   6.5e-28   97.3   0.1   1   1   3.4e-31   2.3e-27   95.6   0.0     2   121    57   171    52   172 0.94 Domain of unknown function (DUF3327)
EAL                  PF00563.15   236 seq1848_BIOID51119   -            528     6e-66  222.1   0.4   1   1   1.3e-69   8.8e-66  221.6   0.3     2   235   273   505   272   506 0.96 EAL domain
CSS-motif            PF12792.2    208 seq1848_BIOID51119   -            528   9.6e-38  129.4   1.1   1   1     2e-41   1.4e-37  129.0   0.8     2   207    37   246    36   247 0.91 CSS motif domain associated with EAL
EamA                 PF00892.15   126 seq1849_BIOID51119   -            295   1.2e-22   80.1  31.2   1   2   3.9e-10   5.3e-06   26.3   8.0     9   124    30   135    15   137 0.86 EamA-like transporter family
EamA                 PF00892.15   126 seq1849_BIOID51119   -            295   1.2e-22   80.1  31.2   2   2   1.7e-20   2.4e-16   59.8   8.1     2   123   159   278   158   281 0.90 EamA-like transporter family
TetR_N               PF00440.18    47 seq1850_BIOID51119   -            236   1.8e-14   53.0   0.2   1   1     3e-18   4.1e-14   51.8   0.2     2    47    51    96    50    96 0.97 Bacterial regulatory proteins, tetR family
BPD_transp_1         PF00528.17   185 seq1851_BIOID51119   -            280   2.2e-17   63.0  17.9   1   1   1.6e-21   2.2e-17   63.0  12.4     2   178    89   267    88   271 0.81 Binding-protein-dependent transport system inner membrane component
LysE                 PF01810.13   191 seq1856_BIOID51119   -            206   5.7e-54  182.1  12.2   1   1   4.9e-58   6.7e-54  181.9   8.5     2   190    14   205    13   206 0.98 LysE type translocator
Carb_kinase          PF01256.12   242 seq1857_BIOID51119   -            515   6.2e-83  277.6   4.2   1   1   5.5e-86   3.7e-82  275.1   1.2     2   242   258   496   257   496 0.99 Carbohydrate kinase
YjeF_N               PF03853.10   173 seq1857_BIOID51119   -            515   6.2e-48  162.4   0.0   1   1   1.6e-51   1.1e-47  161.6   0.0     2   173    35   199    34   199 0.98 YjeF-related protein N-terminus
FTSW_RODA_SPOVE      PF01098.14   359 seq1859_BIOID51119   -            351  2.2e-123  411.4  30.3   1   1  1.8e-127  2.5e-123  411.2  21.0     5   358     3   345     1   346 0.96 Cell cycle protein
LTXXQ                PF07813.7    100 seq1863_BIOID51119   -            161   5.3e-23   81.2  11.4   1   1   7.7e-27   5.3e-23   81.2   7.9     3    99    45   141    43   142 0.97 LTXXQ motif family protein
Metal_resist         PF13801.1    125 seq1863_BIOID51119   -            161   1.8e-10   40.7   8.8   1   1   3.5e-14   2.4e-10   40.3   5.4    14   124    29   136     6   137 0.90 Heavy-metal resistance
NifU_N               PF01592.11   127 seq1864_BIOID51119   -            128   7.1e-56  187.4   0.2   1   1   5.7e-60   7.8e-56  187.3   0.2     1   125     2   126     2   128 0.97 NifU-like N terminal domain
FCD                  PF07729.7    125 seq1866_BIOID51119   -            258   3.1e-23   82.3   2.7   1   1   4.6e-27   3.1e-23   82.3   1.9     1   124   100   223   100   224 0.90 FCD domain
GntR                 PF00392.16    64 seq1866_BIOID51119   -            258   2.1e-22   78.2   0.4   1   1   6.1e-26   4.2e-22   77.2   0.3     1    64     8    71     8    71 0.98 Bacterial regulatory proteins, gntR family
EAL                  PF00563.15   236 seq1870_BIOID51119   -            429   1.6e-41  142.2   0.1   1   1   4.8e-45   3.3e-41  141.2   0.0    14   235   199   414   190   415 0.88 EAL domain
BLUF                 PF04940.7     93 seq1870_BIOID51119   -            429   2.6e-27   94.2   0.0   1   1   6.5e-31   4.4e-27   93.5   0.0     1    92    28   119    28   120 0.98 Sensors of blue-light using FAD
ADH_zinc_N           PF00107.21   130 seq1871_BIOID51119   -            350   4.2e-26   90.9   0.0   1   1   5.1e-30     7e-26   90.1   0.0     1   101   168   269   168   297 0.89 Zinc-binding dehydrogenase
Ferritin             PF00210.19   142 seq1872_BIOID51119   -            167   2.7e-18   66.0   0.1   1   1   2.3e-22   3.1e-18   65.7   0.1     2   136    31   166    30   167 0.94 Ferritin-like domain
Fe-S_biosyn          PF01521.15    91 seq1876_BIOID51119   -            107   3.7e-30  103.4   0.0   1   1   3.1e-34   4.2e-30  103.2   0.0     1    91     3    93     3    93 0.99 Iron-sulphur cluster biosynthesis
HSCB_C               PF07743.8     78 seq1883_BIOID51119   -            171     3e-21   75.5  13.5   1   1   1.8e-24   1.2e-20   73.6   6.8     2    77    87   162    86   163 0.97 HSCB C-terminal oligomerisation domain
DnaJ                 PF00226.26    64 seq1883_BIOID51119   -            171   8.3e-13   47.7   0.0   1   1   2.8e-16   1.9e-12   46.6   0.0     1    63     2    70     2    71 0.97 DnaJ domain
MerR-DNA-bind        PF09278.6     65 seq1884_BIOID51119   -            154     7e-15   55.0   0.1   1   1   2.6e-18   1.2e-14   54.3   0.0     2    65    55   119    54   119 0.96 MerR, DNA binding
MerR                 PF00376.18    38 seq1884_BIOID51119   -            154   4.6e-14   51.5   0.3   1   1   2.5e-17   1.1e-13   50.3   0.1     1    38    13    49    13    49 0.98 MerR family regulatory protein
MerR_1               PF13411.1     69 seq1884_BIOID51119   -            154   2.8e-12   46.1   0.0   1   1     1e-15   4.6e-12   45.4   0.0     2    65    13    76    12    78 0.96 MerR HTH family regulatory protein
FMN_dh               PF01070.13   357 seq1886_BIOID51119   -            396  3.2e-125  417.5   0.0   1   1  1.3e-128  4.4e-125  417.1   0.0     1   355    13   375    13   377 0.96 FMN-dependent dehydrogenase
NMO                  PF03060.10   330 seq1886_BIOID51119   -            396     3e-05   23.1   2.9   1   1   1.3e-08   4.5e-05   22.6   2.0   138   225   248   335   244   372 0.87 Nitronate monooxygenase
FCD                  PF07729.7    125 seq1889_BIOID51119   -            274   1.1e-22   80.5   6.2   1   1   2.4e-26   1.6e-22   80.0   4.3     1   124   116   246   116   247 0.90 FCD domain
GntR                 PF00392.16    64 seq1889_BIOID51119   -            274     6e-14   51.1   0.2   1   1   1.8e-17   1.2e-13   50.1   0.1     4    62    31    89    29    91 0.95 Bacterial regulatory proteins, gntR family
SBP_bac_3            PF00497.15   225 seq1890_BIOID51119   -            248   3.1e-71  239.1   2.2   1   1   2.6e-75   3.5e-71  238.9   1.5     1   224    27   244    27   245 0.97 Bacterial extracellular solute-binding proteins, family 3
Abhydrolase_1        PF00561.15   230 seq1891_BIOID51119   -            340   2.3e-31  109.0   0.0   1   1   8.6e-35     3e-31  108.6   0.0     1   228    82   319    82   321 0.97 alpha/beta hydrolase fold
Hydrolase_4          PF12146.3     79 seq1891_BIOID51119   -            340     4e-24   84.1   0.5   1   1   1.9e-27   6.4e-24   83.4   0.3     3    79    42   122    40   122 0.90 Putative lysophospholipase
Abhydrolase_6        PF12697.2    228 seq1891_BIOID51119   -            340   3.5e-20   72.7   3.3   1   1   1.5e-23   5.2e-20   72.2   2.3     2   220    58   310    57   316 0.72 Alpha/beta hydrolase family
Abhydrolase_5        PF12695.2    142 seq1891_BIOID51119   -            340     3e-12   46.3   0.0   1   1   1.5e-15     5e-12   45.6   0.0     1   141    56   305    56   306 0.79 Alpha/beta hydrolase family
HSP70                PF00012.15   602 seq1893_BIOID51119   -            634  1.7e-202  673.4   0.1   1   1  2.9e-206    2e-202  673.2   0.1     2   600    40   617    39   619 0.97 Hsp70 protein
MreB_Mbl             PF06723.8    327 seq1893_BIOID51119   -            634   1.3e-17   63.3   0.1   1   1   7.5e-20   5.1e-16   58.0   0.0    66   318   140   391   131   398 0.86 MreB/Mbl protein
UPF0149              PF03695.8    178 seq1895_BIOID51119   -            192   4.7e-42  143.7   1.4   1   1   3.9e-46   5.4e-42  143.5   1.0     1   175    10   177    10   180 0.94 Uncharacterised protein family (UPF0149)
UPF0079              PF02367.12   123 seq1896_BIOID51119   -            153   3.3e-45  152.5   0.0   1   1   2.8e-49   3.9e-45  152.3   0.0     1   121    14   134    14   136 0.98 Uncharacterised P-loop hydrolase UPF0079
AP_endonuc_2         PF01261.19   211 seq1899_BIOID51119   -            172     2e-11   43.5   0.1   1   1   1.5e-15     2e-11   43.4   0.1    98   210    24   128     1   153 0.84 Xylose isomerase-like TIM barrel
MerR_1               PF13411.1     69 seq1900_BIOID51119   -            243   5.9e-19   67.4   0.0   1   1   2.3e-22   1.1e-18   66.6   0.0     1    67     4    71     4    73 0.98 MerR HTH family regulatory protein
MerR                 PF00376.18    38 seq1900_BIOID51119   -            243   1.6e-13   49.8   0.0   1   1   6.3e-17   2.9e-13   49.0   0.0     1    38     5    42     5    42 0.98 MerR family regulatory protein
FAD_syn              PF06574.7    158 seq1901_BIOID51119   -            313   2.2e-57  193.0   0.0   1   1   4.4e-61     3e-57  192.5   0.0     2   158    12   168    11   168 0.98 FAD synthetase
Flavokinase          PF01687.12   125 seq1901_BIOID51119   -            313   6.1e-40  135.8   0.0   1   1   1.4e-43   9.4e-40  135.2   0.0     1   124   184   307   184   308 0.97 Riboflavin kinase
Amidase_3            PF01520.13   175 seq1902_BIOID51119   -            445   3.7e-49  166.7   0.0   1   1   9.5e-53   6.5e-49  165.9   0.0     1   174   194   413   194   414 0.99 N-acetylmuramoyl-L-alanine amidase
Xan_ur_permease      PF00860.15   389 seq1903_BIOID51119   -            449   1.7e-88  296.6  48.3   1   1   1.6e-92   2.1e-88  296.3  33.5     1   388    26   409    26   410 0.99 Permease family
Peptidase_M24        PF00557.19   205 seq1905_BIOID51119   -            441   1.1e-64  217.7   0.1   1   1   2.3e-68   1.6e-64  217.2   0.1     3   205   185   414   183   414 0.91 Metallopeptidase family M24
AMP_N                PF05195.11   134 seq1905_BIOID51119   -            441   2.6e-41  140.0   0.1   1   1   7.9e-45   5.4e-41  139.0   0.1     1   128     4   133     4   139 0.93 Aminopeptidase P, N-terminal domain
BPD_transp_1         PF00528.17   185 seq1906_BIOID51119   -            219   7.2e-26   90.7  16.2   1   1   7.3e-30   9.9e-26   90.2  11.2     1   184    33   217    33   218 0.95 Binding-protein-dependent transport system inner membrane component
GFO_IDH_MocA         PF01408.17   120 seq1907_BIOID51119   -            351   1.7e-32  112.3   0.0   1   1     9e-36   4.1e-32  111.1   0.0     1   118    10   128    10   130 0.97 Oxidoreductase family, NAD-binding Rossmann fold
GFO_IDH_MocA_C       PF02894.12   115 seq1907_BIOID51119   -            351   1.3e-11   44.1   0.0   1   1   6.1e-15   2.8e-11   43.1   0.0     1   112   142   250   142   253 0.93 Oxidoreductase family, C-terminal alpha/beta domain
NAD_binding_3        PF03447.11   117 seq1907_BIOID51119   -            351   8.1e-06   26.1   0.1   1   1   1.5e-08     7e-05   23.0   0.0    16   114    31   126    16   129 0.79 Homoserine dehydrogenase, NAD binding domain
Peptidase_S11        PF00768.15   241 seq1908_BIOID51119   -            427    7e-100  333.1   0.1   1   1  2.1e-103  9.4e-100  332.7   0.0     4   240    62   296    59   297 0.98 D-alanyl-D-alanine carboxypeptidase
PBP5_C               PF07943.8     91 seq1908_BIOID51119   -            427   2.8e-25   88.0   0.0   1   1   1.1e-28     5e-25   87.2   0.0     1    91   316   407   316   407 0.99 Penicillin-binding protein 5, C-terminal domain
Beta-lactamase2      PF13354.1    197 seq1908_BIOID51119   -            427   2.9e-08   33.2   0.0   1   1     9e-12   4.1e-08   32.7   0.0     2   141    79   230    78   273 0.81 Beta-lactamase enzyme family
Hydrolase_3          PF08282.7    254 seq1911_BIOID51119   -            266   2.7e-61  207.2   0.0   1   1   6.7e-65     3e-61  207.0   0.0     1   254     5   260     5   260 0.96 haloacid dehalogenase-like hydrolase
S6PP                 PF05116.8    247 seq1911_BIOID51119   -            266     4e-16   58.9   0.0   1   2     4e-09   1.8e-05   24.0   0.0     4    75     4    73     1    91 0.89 Sucrose-6F-phosphate phosphohydrolase
S6PP                 PF05116.8    247 seq1911_BIOID51119   -            266     4e-16   58.9   0.0   2   2   7.2e-12   3.3e-08   33.0   0.0   135   218   159   242   141   251 0.83 Sucrose-6F-phosphate phosphohydrolase
Hydrolase            PF00702.21   204 seq1911_BIOID51119   -            266   2.6e-11   44.3   0.1   1   1     2e-13   9.2e-10   39.2   0.1     2   204     3   226     2   226 0.59 haloacid dehalogenase-like hydrolase
SpoU_methylase       PF00588.14   142 seq1912_BIOID51119   -            157   2.4e-34  118.0   0.0   1   1     2e-38   2.7e-34  117.9   0.0     1   142     1   142     1   142 0.95 SpoU rRNA Methylase family
DUF1398              PF07166.6    125 seq1917_BIOID51119   -            134   3.6e-61  204.4   2.8   1   1   2.9e-65     4e-61  204.3   2.0     1   125     3   127     3   127 0.99 Protein of unknown function (DUF1398)
tRNA-synt_1          PF00133.17   601 seq1918_BIOID51119   -            938  9.3e-233  773.4   0.0   1   1  5.8e-236  1.1e-232  773.2   0.0     2   601    28   641    27   641 0.98 tRNA synthetases class I (I, L, M and V)
Anticodon_1          PF08264.8    153 seq1918_BIOID51119   -            938   4.3e-29  101.1   0.0   1   1   4.2e-32   8.2e-29  100.2   0.0     1   152   685   841   685   842 0.89 Anticodon-binding domain of tRNA
tRNA-synt_1g         PF09334.6    391 seq1918_BIOID51119   -            938   4.7e-21   74.7   0.2   1   2     7e-14   1.4e-10   40.3   0.0     8    69    58   119    56   246 0.63 tRNA synthetases class I (M)
tRNA-synt_1g         PF09334.6    391 seq1918_BIOID51119   -            938   4.7e-21   74.7   0.2   2   2   2.4e-08   4.8e-05   22.0   0.0   310   356   584   631   566   650 0.81 tRNA synthetases class I (M)
zf-FPG_IleRS         PF06827.9     30 seq1918_BIOID51119   -            938   1.1e-09   37.6   3.5   1   1   5.4e-13   1.1e-09   37.6   2.4     1    29   898   926   898   927 0.96 Zinc finger found in FPG and IleRS
tRNA-synt_1e         PF01406.14   301 seq1918_BIOID51119   -            938     3e-08   33.0   0.0   1   1   2.2e-09   4.2e-06   25.9   0.0   227   299   575   648   548   650 0.83 tRNA synthetases class I (C) catalytic domain
tRNA-synt_1_2        PF13603.1    185 seq1918_BIOID51119   -            938   8.1e-07   28.3   0.0   1   1   7.7e-10   1.5e-06   27.5   0.0    12   141   224   358   219   368 0.78 Leucyl-tRNA synthetase, Domain 2
tRNA-synt_1f         PF01921.13   360 seq1918_BIOID51119   -            938   2.9e-06   26.1   0.0   1   1     6e-09   1.2e-05   24.1   0.0   241   340   562   659   545   675 0.81 tRNA synthetases class I (K)
ABC_tran             PF00005.22   118 seq1919_BIOID51119   -            240   1.9e-26   92.6   0.0   1   1   9.7e-30   2.6e-26   92.1   0.0     1   118    41   165    41   165 0.89 ABC transporter
AAA_21               PF13304.1    303 seq1919_BIOID51119   -            240   3.9e-15   56.4   0.0   1   1   1.4e-10   3.9e-07   30.2   0.0   234   298   134   195   130   198 0.95 AAA domain
AAA_16               PF13191.1    166 seq1919_BIOID51119   -            240   2.1e-06   28.1   0.2   1   1   1.6e-09   4.3e-06   27.0   0.1    19   103    24   141    14   237 0.69 AAA ATPase domain
DDE_Tnp_ISL3         PF01610.12   248 seq1920_BIOID51119   -             53   8.6e-07   28.6   0.0   1   1   6.4e-11   8.7e-07   28.6   0.0   203   248     5    48     1    48 0.91 Transposase
Flagellin_N          PF00669.15   139 seq1921_BIOID51119   -            497   2.3e-42  143.9  21.3   1   1     5e-46   2.3e-42  143.9  14.8     1   137     5   141     5   143 0.99 Bacterial flagellin N-terminal helical region
Flagellin_C          PF00700.16    86 seq1921_BIOID51119   -            497   3.2e-30  104.0   8.6   1   1     7e-34   3.2e-30  104.0   5.9     2    86   412   496   411   496 0.98 Bacterial flagellin C-terminal helical region
Flagellin_D3         PF08884.6     90 seq1921_BIOID51119   -            497   2.7e-19   68.9  22.4   1   1   1.3e-22   5.8e-19   67.9   4.2     2    90   194   286   193   286 0.92 Flagellin D3 domain
EamA                 PF00892.15   126 seq1924_BIOID51119   -            299   3.3e-18   65.8  28.8   1   2   5.4e-10   7.4e-06   25.9   9.3     1   124     9   128     9   130 0.91 EamA-like transporter family
EamA                 PF00892.15   126 seq1924_BIOID51119   -            299   3.3e-18   65.8  28.8   2   2   2.7e-16   3.8e-12   46.2   5.2     1   123   149   274   149   277 0.89 EamA-like transporter family
Glyco_hydro_65m      PF03632.10   370 seq1925_BIOID51119   -            755  1.7e-128  428.3   0.0   1   1  5.1e-132  2.3e-128  427.8   0.0     2   370   299   677   298   677 0.97 Glycosyl hydrolase family 65 central catalytic domain
Glyco_hydro_65N      PF03636.10   255 seq1925_BIOID51119   -            755   3.3e-63  213.2   0.0   1   1     1e-66   4.7e-63  212.7   0.0     1   255     6   241     6   241 0.96 Glycosyl hydrolase family 65, N-terminal domain
Glyco_hydro_65C      PF03633.10    54 seq1925_BIOID51119   -            755   1.1e-13   50.8   0.1   1   1   1.1e-16   4.9e-13   48.8   0.0     1    50   681   727   681   731 0.95 Glycosyl hydrolase family 65, C-terminal domain
DNA_mis_repair       PF01119.14   119 seq1926_BIOID51119   -            615   5.3e-37  125.7   0.0   1   1   2.5e-40   8.6e-37  125.1   0.0     2   118   213   330   212   331 0.95 DNA mismatch repair protein, C-terminal domain
MutL_C               PF08676.6    144 seq1926_BIOID51119   -            615   4.2e-22   78.2   1.6   1   1   1.3e-25   4.5e-22   78.1   0.1     2   134   435   563   434   572 0.92 MutL C terminal dimerisation domain
HATPase_c_3          PF13589.1    137 seq1926_BIOID51119   -            615   1.1e-13   50.9   0.0   1   1   5.6e-17   1.9e-13   50.1   0.0     4   103    24   123    21   142 0.81 Histidine kinase-, DNA gyrase B-, and HSP90-like ATPase
HATPase_c            PF02518.21   111 seq1926_BIOID51119   -            615   5.7e-11   42.0   0.0   1   1   3.8e-14   1.3e-10   40.8   0.0     2    72    19    87    18   147 0.79 Histidine kinase-, DNA gyrase B-, and HSP90-like ATPase
Fer2                 PF00111.22    78 seq1928_BIOID51119   -            111   5.6e-16   57.9   3.5   1   1   5.4e-20   7.4e-16   57.5   2.4     5    78    14    92    11    92 0.90 2Fe-2S iron-sulfur cluster binding domain
FAD_binding_3        PF01494.14   356 seq1930_BIOID51119   -            392   4.8e-23   81.6   3.4   1   1   1.7e-26     6e-23   81.3   2.3     3   346     2   337     1   345 0.77 FAD binding domain
SmpA_OmlA            PF04355.8     71 seq1933_BIOID51119   -            112   8.1e-13   47.6   0.0   1   1   7.7e-17     1e-12   47.3   0.0     6    70    33    96    29    97 0.95 SmpA / OmlA family
AMP-binding          PF00501.23   418 seq1934_BIOID51119   -            573   2.4e-84  282.9   0.0   1   1   2.2e-88   2.9e-84  282.7   0.0     2   413    49   483    48   486 0.95 AMP-binding enzyme
DUF493               PF04359.9     85 seq1936_BIOID51119   -             87   2.5e-31  107.7   0.0   1   1     2e-35   2.7e-31  107.6   0.0     2    85     6    87     5    87 0.98 Protein of unknown function (DUF493)
MS_channel           PF00924.13   206 seq1937_BIOID51119   -            741   6.7e-44  149.5   1.7   1   1   9.9e-48   1.4e-43  148.5   1.2     2   205   515   714   514   715 0.97 Mechanosensitive ion channel
Fe-S_assembly        PF04384.8     64 seq1939_BIOID51119   -             66   8.4e-32  109.2   1.7   1   1   6.7e-36   9.1e-32  109.1   1.1     1    64     3    66     3    66 0.98 Iron-sulphur cluster assembly
Peptidase_M17        PF00883.16   311 seq1942_BIOID51119   -            456  3.3e-117  390.6   0.0   1   1  5.9e-121    4e-117  390.4   0.0     4   310   139   451   136   452 0.98 Cytosol aminopeptidase family, catalytic domain
DUF3663              PF12404.3     77 seq1942_BIOID51119   -            456   1.2e-33  114.5   0.1   1   1   3.6e-37   2.5e-33  113.5   0.1     1    77    34   110    34   110 0.99 Peptidase
DUF218               PF02698.12   155 seq1943_BIOID51119   -            259   9.7e-34  115.9   0.0   1   1   8.9e-38   1.2e-33  115.6   0.0     1   142    78   222    78   244 0.90 DUF218 domain
BPL_LplA_LipB        PF03099.14   125 seq1945_BIOID51119   -            213     1e-18   67.4   0.0   1   1   1.1e-22   1.4e-18   66.9   0.0    15   125    57   159    47   159 0.85 Biotin/lipoate A/B protein ligase family
DUF1289              PF06945.8     51 seq1946_BIOID51119   -             79     5e-19   67.3   5.6   1   1   4.6e-23   6.3e-19   67.0   3.9     1    49    11    58    11    60 0.96 Protein of unknown function (DUF1289)
PTS_IIB              PF02302.12    90 seq1951_BIOID51119   -            106   5.7e-16   58.6   0.0   1   1   5.3e-20   7.2e-16   58.2   0.0     2    89     6    94     5    95 0.90 PTS system, Lactose/Cellobiose specific IIB subunit
DEDD_Tnp_IS110       PF01548.12   144 seq1955_BIOID51119   -            367   1.5e-28   99.1   0.2   1   1   2.2e-32   1.5e-28   99.1   0.1     2   143    34   164    33   165 0.95 Transposase
Transposase_20       PF02371.11    87 seq1955_BIOID51119   -            367   5.5e-25   87.1   0.1   1   1   1.8e-28   1.2e-24   86.0   0.1     1    76   238   313   238   325 0.93 Transposase IS116/IS110/IS902 family
PTS_EIIC             PF02378.13   321 seq1958_BIOID51119   -            452   2.8e-52  177.4  36.7   1   1   2.1e-56   2.8e-52  177.4  25.5     2   319    30   363    29   364 0.88 Phosphotransferase system, EIIC
FAD_binding_3        PF01494.14   356 seq1959_BIOID51119   -            400   7.2e-32  110.6   0.1   1   1   6.9e-35   1.6e-31  109.5   0.1     2   351     4   345     3   349 0.77 FAD binding domain
Trp_halogenase       PF04820.9    454 seq1959_BIOID51119   -            400   2.8e-06   26.1   1.4   1   1   3.7e-08   8.4e-05   21.2   0.0   186   352   143   318   108   342 0.78 Tryptophan halogenase
SE                   PF08491.5    276 seq1959_BIOID51119   -            400   4.9e-05   22.1   0.0   1   1     4e-08     9e-05   21.3   0.0   125   216   277   368   263   392 0.84 Squalene epoxidase
HTH_IclR             PF09339.5     52 seq1960_BIOID51119   -            102   9.2e-06   25.0   0.2   1   1   2.4e-09   1.7e-05   24.2   0.2     3    48    11    57     9    60 0.91 IclR helix-turn-helix domain
Sigma70_r3           PF04539.11    78 seq1961_BIOID51119   -            239   9.3e-20   70.1   1.5   1   1   5.4e-23   1.8e-19   69.2   0.4     2    72    96   166    95   171 0.95 Sigma-70 region 3
Sigma70_r4           PF04545.11    50 seq1961_BIOID51119   -            239     7e-18   63.5   4.4   1   1   1.1e-20   3.6e-17   61.2   1.0     1    49   185   233   185   234 0.98 Sigma-70, region 4
Sigma70_r2           PF04542.9     71 seq1961_BIOID51119   -            239   2.2e-17   62.2   0.5   1   1   1.4e-20   4.7e-17   61.2   0.3     1    70    16    88    16    89 0.98 Sigma-70 region 2
Sigma70_r4_2         PF08281.7     54 seq1961_BIOID51119   -            239   3.7e-10   38.9   2.9   1   1   6.9e-13   2.4e-09   36.4   0.9     1    54   179   232   179   232 0.98 Sigma-70, region 4
LysR_substrate       PF03466.15   209 seq1965_BIOID51119   -            317   9.6e-18   63.9   0.0   1   1   1.9e-21   1.3e-17   63.4   0.0     5   207   116   316   114   317 0.95 LysR substrate binding domain
HTH_1                PF00126.22    60 seq1965_BIOID51119   -            317   1.2e-14   53.6   0.0   1   1   3.1e-18   2.1e-14   52.8   0.0     1    59    31    89    31    90 0.96 Bacterial regulatory helix-turn-helix protein, lysR family
DUF3102              PF11300.3    130 seq1966_BIOID51119   -            303     2e-06   27.7   0.1   1   1   4.5e-10   6.1e-06   26.1   0.0    20   129    65   172    49   173 0.80 Protein of unknown function (DUF3102)
Meth_synt_2          PF01717.13   324 seq1968_BIOID51119   -            753  3.8e-162  538.6   0.0   1   2   1.7e-10   1.2e-06   27.6   0.0   119   186   153   221   113   237 0.83 Cobalamin-independent synthase, Catalytic domain
[truncated: 1,533,542 more chars]
