# Supplementary material for: A domain sequence approach to pangenomics: applications to Escherichia coli
Source: F1000Res. 2013 May 29;1:19. Originally published 2012 Oct 1. [Version 2] doi: 10.12688/f1000research.1-19.v2 (PMC3901455; doi:10.12688/f1000research.1-19.v2)
Supplement: The 347 text files show the results from scanning each of the fasta-files against the Pfam-A database [file f1000research-1-1101-s0002.tgz › Escherichia_coli_91649_BIOID51117.txt]

#                                                                            --- full sequence --- -------------- this domain -------------   hmm coord   ali coord   env coord
# target name        accession   tlen query name           accession   qlen   E-value  score  bias   #  of  c-Evalue  i-Evalue  score  bias  from    to  from    to  from    to  acc description of target
#------------------- ---------- ----- -------------------- ---------- ----- --------- ------ ----- --- --- --------- --------- ------ ----- ----- ----- ----- ----- ----- ----- ---- ---------------------
4HBT                 PF03061.17    79 seq4_BIOID51117      -            134     8e-19   67.4   0.4   1   1   2.4e-22   1.1e-18   66.9   0.3     1    77    20   103    20   105 0.98 Thioesterase superfamily
4HBT_2               PF13279.1    121 seq4_BIOID51117      -            134   2.7e-12   47.0   0.2   1   1   7.1e-16   3.2e-12   46.8   0.1     3   117    14   128    12   132 0.88 Thioesterase-like superfamily
Acyl-ACP_TE          PF01643.12   249 seq4_BIOID51117      -            134   1.3e-05   24.2   0.1   1   1   3.1e-09   1.4e-05   24.0   0.0    31   132    33   132     4   134 0.79 Acyl-ACP thioesterase
DDE_Tnp_Tn3          PF01526.12   388 seq8_BIOID51117      -            345  6.8e-118  393.5   0.0   1   1    6e-122  8.2e-118  393.2   0.0     1   325    13   339    13   343 0.99 Tn3 transposase DDE domain
MotA_ExbB            PF01618.11   139 seq11_BIOID51117     -            230   5.4e-47  158.7   0.2   1   1   5.3e-51   7.2e-47  158.3   0.1     2   138    74   210    73   211 0.98 MotA/TolQ/ExbB proton channel family
DDE_Tnp_1            PF01609.16   211 seq21_BIOID51117     -             47   2.9e-06   26.9   0.0   1   1   2.1e-10   2.9e-06   26.8   0.0    67   115     1    46     1    47 0.91 Transposase DDE domain
Acyl_transf_1        PF00698.16   318 seq24_BIOID51117     -            309   1.6e-42  145.8   2.9   1   1   1.4e-46   1.9e-42  145.6   2.0     2   281     6   290     5   306 0.90 Acyl transferase domain
Abi_C                PF14355.1     80 seq28_BIOID51117     -            212   2.3e-14   52.9   0.0   1   1   3.8e-18   5.2e-14   51.8   0.0     2    79   133   204   132   205 0.94 Abortive infection C-terminus
DUF4123              PF13503.1    124 seq30_BIOID51117     -            254   6.4e-18   64.7   2.4   1   1   7.7e-22   1.1e-17   64.0   1.6     4   122    35   159    34   161 0.88 Domain of unknown function (DUF4123)
ExbD                 PF02472.11   130 seq33_BIOID51117     -            142     5e-23   81.3   0.1   1   1   4.1e-27   5.6e-23   81.2   0.1     2   129    10   141     9   142 0.89 Biopolymer transport protein ExbD/TolR
BPD_transp_1         PF00528.17   185 seq34_BIOID51117     -            293   7.9e-24   84.0  16.9   1   1   5.8e-28   7.9e-24   84.0  11.7     2   171    88   282    87   285 0.88 Binding-protein-dependent transport system inner membrane component
N6_Mtase             PF02384.11   311 seq35_BIOID51117     -            211     5e-05   22.4   0.0   1   1   5.9e-09     8e-05   21.7   0.0     3    97    71   166    69   201 0.72 N-6 DNA Methylase
DDE_Tnp_1_assoc      PF13808.1     90 seq36_BIOID51117     -            194   6.2e-34  115.4   0.2   1   1   8.8e-38   1.2e-33  114.5   0.0     1    90     6    95     6    95 0.99 DDE_Tnp_1-associated
DDE_Tnp_IS240        PF13610.1    140 seq40_BIOID51117     -            201     2e-51  173.5   0.1   1   1   5.7e-55   2.6e-51  173.1   0.0     4   139    42   179    40   180 0.99 DDE domain
rve                  PF00665.21   120 seq40_BIOID51117     -            201   3.2e-10   40.0   0.0   1   1   1.2e-13   5.5e-10   39.2   0.0     9   119    42   149    37   150 0.89 Integrase core domain
DDE_Tnp_IS66         PF03050.9    271 seq40_BIOID51117     -            201     1e-06   28.0   0.3   1   1   3.4e-10   1.5e-06   27.4   0.1    29   132     1   111     1   129 0.86 Transposase IS66 family
TolA                 PF06519.6     96 seq47_BIOID51117     -            435   2.4e-38  129.9   0.0   1   1   3.5e-42   2.4e-38  129.9   0.0     1    96   339   433   339   433 0.98 TolA C-terminal
TonB_2               PF13103.1     85 seq47_BIOID51117     -            435   2.9e-05   23.8   0.0   1   1   1.5e-08   9.9e-05   22.1   0.0     2    73   352   419   351   428 0.86 TonB C terminal
GGDEF                PF00990.16   161 seq48_BIOID51117     -            141   5.4e-41  139.7   0.0   1   1   4.5e-45   6.2e-41  139.5   0.0    36   161     1   125     1   125 0.99 GGDEF domain
DDE_Tnp_1            PF01609.16   211 seq50_BIOID51117     -            205   3.3e-18   65.9   0.7   1   1     4e-22   5.5e-18   65.1   0.5    84   211     2   170     1   170 0.92 Transposase DDE domain
adh_short            PF00106.20   167 seq51_BIOID51117     -            244   5.1e-40  136.9   1.7   1   1   3.2e-43   8.7e-40  136.2   1.2     1   166     6   169     6   170 0.92 short chain dehydrogenase
adh_short_C2         PF13561.1    243 seq51_BIOID51117     -            244     3e-33  115.5   1.8   1   1   1.3e-36   3.7e-33  115.2   1.3     5   242    14   241    12   242 0.94 Enoyl-(Acyl carrier protein) reductase
KR                   PF08659.5    181 seq51_BIOID51117     -            244   4.7e-21   75.1   0.9   1   1   2.8e-24   7.5e-21   74.4   0.6     3   174     8   180     7   196 0.84 KR domain
NAD_binding_10       PF13460.1    183 seq51_BIOID51117     -            244   2.7e-06   27.3   0.4   1   1   2.5e-09   6.8e-06   26.0   0.3     2   125     9   156     8   190 0.72 NADH(P)-binding
Epimerase            PF01370.16   236 seq51_BIOID51117     -            244   2.1e-05   23.9   0.2   1   1   1.1e-08   2.9e-05   23.4   0.1     1   119     8   142     8   192 0.77 NAD dependent epimerase/dehydratase family
MerR-DNA-bind        PF09278.6     65 seq54_BIOID51117     -            144   4.6e-19   68.4   0.9   1   1   2.4e-22   1.1e-18   67.2   0.6     1    65    51   113    51   113 0.95 MerR, DNA binding
MerR_1               PF13411.1     69 seq54_BIOID51117     -            144   5.6e-18   64.3   0.0   1   1   1.9e-21   8.7e-18   63.7   0.0     2    67     9    75     8    77 0.96 MerR HTH family regulatory protein
MerR                 PF00376.18    38 seq54_BIOID51117     -            144   1.6e-12   46.6   0.1   1   1   6.1e-16   2.8e-12   45.8   0.1     1    38     9    46     9    46 0.99 MerR family regulatory protein
OpuAC                PF04069.7    257 seq55_BIOID51117     -            320   4.9e-27   94.7   2.2   1   1   2.1e-30   7.1e-27   94.2   1.5     2   238    24   237    23   251 0.85 Substrate binding domain of ABC-type glycine betaine transport system
NMT1_2               PF13379.1    252 seq55_BIOID51117     -            320   7.3e-25   87.6   2.2   1   1   3.2e-28   1.1e-24   87.0   1.5     7   244    22   243    18   249 0.86 NMT1-like family
NMT1                 PF09084.6    216 seq55_BIOID51117     -            320   4.8e-20   71.9   0.0   1   1   1.8e-23   6.2e-20   71.5   0.0    14   214    44   240    30   242 0.87 NMT1/THI5 like
Phosphonate-bd       PF12974.2    243 seq55_BIOID51117     -            320   2.4e-09   36.8   0.2   1   1     1e-12   3.4e-09   36.3   0.1    23   215    45   226    27   252 0.78 ABC transporter, phosphonate, periplasmic substrate-binding protein
BPD_transp_1         PF00528.17   185 seq56_BIOID51117     -            280   1.1e-17   64.0  17.8   1   1   7.7e-22   1.1e-17   64.0  12.3     2   180    89   269    88   271 0.85 Binding-protein-dependent transport system inner membrane component
DUF3304              PF11745.3    118 seq57_BIOID51117     -             81   2.9e-07   30.5   0.2   1   1   2.6e-11   3.6e-07   30.2   0.2     2    45    26    68    25    74 0.89 Protein of unknown function (DUF3304)
Acetyltransf_2       PF00797.12   240 seq59_BIOID51117     -            281   8.8e-85  283.9   0.1   1   1   7.5e-89     1e-84  283.7   0.1     1   237    21   256    21   259 0.97 N-acetyltransferase
DUF3304              PF11745.3    118 seq60_BIOID51117     -            106   5.7e-15   55.4   0.2   1   1   5.1e-19     7e-15   55.1   0.1    58   118     2    77     1    77 0.98 Protein of unknown function (DUF3304)
Phage_integrase      PF00589.17   173 seq64_BIOID51117     -            400   1.7e-20   73.2   0.1   1   1   4.6e-24   3.1e-20   72.4   0.1    23   168   233   375   215   379 0.91 Phage integrase family
DUF4102              PF13356.1     89 seq64_BIOID51117     -            400   8.9e-18   63.8   0.0   1   1   2.4e-21   1.6e-17   63.0   0.0     1    88     4    93     4    94 0.91 Domain of unknown function (DUF4102)
DUF3304              PF11745.3    118 seq67_BIOID51117     -            184   3.1e-30  104.6   0.1   1   1   2.8e-34   3.8e-30  104.3   0.0     2   118    26   155    25   155 0.97 Protein of unknown function (DUF3304)
DEDD_Tnp_IS110       PF01548.12   144 seq68_BIOID51117     -            283   3.5e-23   81.7   0.4   1   1   5.3e-26   3.6e-22   78.4   0.0    52   144     1    88     1    88 0.97 Transposase
Transposase_20       PF02371.11    87 seq68_BIOID51117     -            283     1e-22   79.9   0.2   1   1   2.9e-26     2e-22   78.9   0.1     2    78   159   235   158   245 0.94 Transposase IS116/IS110/IS902 family
PP-binding           PF00550.20    67 seq69_BIOID51117     -             78   2.7e-16   59.4   0.4   1   1   4.4e-20     3e-16   59.3   0.3     1    67     6    73     6    73 0.96 Phosphopantetheine attachment site
DUF1493              PF07377.7    111 seq69_BIOID51117     -             78   0.00024   21.0   0.4   1   1   4.1e-08   0.00028   20.8   0.3     1    59     1    55     1    62 0.91 Protein of unknown function (DUF1493)
OmpW                 PF03922.9    192 seq70_BIOID51117     -            228   2.8e-73  245.5   0.1   1   1   7.4e-77   3.4e-73  245.3   0.1     1   192    39   228    39   228 0.99 OmpW family
OMP_b-brl            PF13505.1    176 seq70_BIOID51117     -            228   2.5e-15   56.7   6.6   1   1   7.2e-19   3.3e-15   56.3   4.5     1   176    23   228    23   228 0.76 Outer membrane protein beta-barrel domain
ADH_zinc_N           PF00107.21   130 seq71_BIOID51117     -            350     4e-25   87.7   0.0   1   1   4.8e-29   6.6e-25   87.0   0.0     1   101   168   269   168   297 0.89 Zinc-binding dehydrogenase
ABC_tran             PF00005.22   118 seq72_BIOID51117     -            255   5.8e-21   74.9   0.0   1   1   1.3e-24   8.7e-21   74.3   0.0     1   117    41   156    41   157 0.90 ABC transporter
PD40                 PF07676.7     39 seq73_BIOID51117     -            440   1.4e-35  120.3   5.0   1   4   2.6e-08   8.8e-05   21.9   0.0    11    34   212   233   207   236 0.82 WD40-like Beta Propeller Repeat
PD40                 PF07676.7     39 seq73_BIOID51117     -            440   1.4e-35  120.3   5.0   2   4   8.6e-13   2.9e-09   36.2   0.0     2    39   247   282   246   282 0.95 WD40-like Beta Propeller Repeat
PD40                 PF07676.7     39 seq73_BIOID51117     -            440   1.4e-35  120.3   5.0   3   4   6.6e-13   2.3e-09   36.6   0.1     2    38   291   325   290   326 0.96 WD40-like Beta Propeller Repeat
PD40                 PF07676.7     39 seq73_BIOID51117     -            440   1.4e-35  120.3   5.0   4   4   4.3e-07    0.0015   18.0   0.0     3    30   379   406   377   412 0.93 WD40-like Beta Propeller Repeat
TolB_N               PF04052.8    105 seq73_BIOID51117     -            440   9.6e-32  109.0   0.0   1   1   7.5e-35   2.6e-31  107.7   0.0     1    99    33   131    33   136 0.97 TolB amino-terminal domain
DPPIV_N              PF00930.16   353 seq73_BIOID51117     -            440   1.7e-13   49.7   0.0   1   1   2.4e-13   8.3e-10   37.6   0.0   239   348   258   362   229   367 0.87 Dipeptidyl peptidase IV (DPP IV) N-terminal region
ketoacyl-synt        PF00109.21   255 seq74_BIOID51117     -            413     6e-60  202.7   1.1   1   1   1.7e-63     6e-60  202.7   0.8     2   255     4   247     3   247 0.93 Beta-ketoacyl synthase, N-terminal domain
Ketoacyl-synt_C      PF02801.17   119 seq74_BIOID51117     -            413   2.5e-39  133.6   1.7   1   1   1.4e-42   4.7e-39  132.7   1.2     1   119   255   370   255   370 0.97 Beta-ketoacyl synthase, C-terminal domain
Thiolase_N           PF00108.18   264 seq74_BIOID51117     -            413   1.2e-06   27.6   0.1   1   1   8.7e-10     3e-06   26.3   0.0    80   120   156   196   145   216 0.93 Thiolase, N-terminal domain
DUF3304              PF11745.3    118 seq75_BIOID51117     -            100   3.4e-12   46.4   0.1   1   1   3.3e-16   4.5e-12   46.1   0.1     2    74    26    91    25    98 0.87 Protein of unknown function (DUF3304)
Phage_integrase      PF00589.17   173 seq80_BIOID51117     -            337   7.5e-66  220.9   0.0   1   1     4e-69   1.8e-65  219.6   0.0     2   171   116   317   115   319 0.99 Phage integrase family
Phage_integr_N2      PF13495.1     85 seq80_BIOID51117     -            337   4.1e-29  100.6   0.1   1   1   1.9e-32   8.5e-29   99.6   0.0     2    85    17   100    16   100 0.98 Phage integrase, N-terminal SAM-like domain
DUF3304              PF11745.3    118 seq81_BIOID51117     -             80   6.4e-09   35.9   0.0   1   1   5.8e-13     8e-09   35.6   0.0    77   118    10    51     6    51 0.92 Protein of unknown function (DUF3304)
DUF2235              PF09994.4    277 seq82_BIOID51117     -            697   3.4e-43  147.9   0.0   1   2   4.1e-15   5.7e-11   42.1   0.0     3    86    67   149    64   157 0.87 Uncharacterized conserved protein (DUF2235)
DUF2235              PF09994.4    277 seq82_BIOID51117     -            697   3.4e-43  147.9   0.0   2   2   9.5e-29   1.3e-24   86.9   0.0   168   275   249   370   244   372 0.85 Uncharacterized conserved protein (DUF2235)
Methyltransf_23      PF13489.1    162 seq84_BIOID51117     -            252   1.3e-16   60.6   0.0   1   1   9.7e-20   1.9e-16   60.0   0.0     2   159    13   176     9   178 0.80 Methyltransferase domain
Methyltransf_11      PF08241.7     95 seq84_BIOID51117     -            252   1.8e-13   50.6   0.0   1   1   7.9e-16   1.5e-12   47.6   0.0     2    94    37   127    36   128 0.96 Methyltransferase domain
Methyltransf_18      PF12847.2    112 seq84_BIOID51117     -            252   2.5e-13   50.4   0.0   1   1   8.2e-16   1.6e-12   47.8   0.0     5   110    35   129    31   131 0.89 Methyltransferase domain
Methyltransf_31      PF13847.1    152 seq84_BIOID51117     -            252   2.4e-13   49.8   0.0   1   1   1.6e-16   3.1e-13   49.4   0.0     5   117    33   145    29   201 0.83 Methyltransferase domain
Methyltransf_25      PF13649.1    101 seq84_BIOID51117     -            252   2.1e-10   40.7   0.0   1   1   4.9e-13   9.6e-10   38.6   0.0     1    99    35   122    35   124 0.85 Methyltransferase domain
Methyltransf_12      PF08242.7     99 seq84_BIOID51117     -            252   3.3e-09   36.9   0.0   1   1   2.9e-12   5.7e-09   36.2   0.0     2    99    37   126    36   126 0.88 Methyltransferase domain
BPD_transp_1         PF00528.17   185 seq85_BIOID51117     -            275   2.2e-22   79.3  16.4   1   1   1.6e-26   2.2e-22   79.3  11.3     1   181    98   269    98   271 0.97 Binding-protein-dependent transport system inner membrane component
Gp49                 PF05973.9     91 seq86_BIOID51117     -            116   2.5e-22   78.5   0.0   1   1   2.2e-26     3e-22   78.3   0.0     1    90    12   106    12   107 0.97 Phage derived protein Gp49-like (DUF891)
AP_endonuc_2         PF01261.19   211 seq89_BIOID51117     -            265   1.1e-24   86.8   0.3   1   1     1e-28   1.4e-24   86.5   0.2     1   210    22   221    22   235 0.91 Xylose isomerase-like TIM barrel
MatP                 PF06303.7    148 seq92_BIOID51117     -            133     2e-08   34.1   0.1   1   1   1.9e-12   2.6e-08   33.7   0.1    39   124    44   123    11   132 0.86 Organiser of macrodomain of Terminus of chromosome
HTH_37               PF13744.1     80 seq93_BIOID51117     -            100   1.4e-09   37.5   0.3   1   1   2.3e-13   1.6e-09   37.3   0.2     8    79    11    88     4    89 0.88 Helix-turn-helix domain
HTH_3                PF01381.17    55 seq93_BIOID51117     -            100   6.1e-06   25.8   0.1   1   1   1.3e-09   8.8e-06   25.3   0.1     1    44    33    76    33    84 0.86 Helix-turn-helix
Glycos_transf_N      PF04413.11   186 seq95_BIOID51117     -            425   4.5e-75  250.7   0.0   1   1   6.2e-78   4.2e-74  247.6   0.0     1   185    31   212    31   213 0.98 3-Deoxy-D-manno-octulosonic-acid transferase (kdotransferase)
Glycos_transf_1      PF00534.15   172 seq95_BIOID51117     -            425   3.8e-10   39.3   0.0   1   1   9.8e-14   6.7e-10   38.5   0.0    65   169   291   398   231   401 0.75 Glycosyl transferases group 1
OmpA                 PF00691.15    97 seq96_BIOID51117     -            173   7.6e-20   71.0   0.0   1   1     1e-23   1.4e-19   70.1   0.0     1    97    72   167    72   167 0.96 OmpA family
Aminotran_4          PF01063.14   231 seq97_BIOID51117     -            269   1.2e-43  149.1   0.0   1   1   1.1e-47   1.5e-43  148.8   0.0     2   225    38   259    37   266 0.87 Aminotransferase class IV
TauD                 PF02668.11   258 seq100_BIOID51117    -            283   8.6e-63  212.2   2.0   1   1   7.1e-67   9.7e-63  212.0   1.4     2   258     7   272     6   272 0.91 Taurine catabolism dioxygenase TauD, TfdA family
DUF3330              PF11809.3     70 seq102_BIOID51117    -            116   3.5e-37  125.9   7.3   1   1   7.1e-41   4.8e-37  125.5   5.1     2    70    49   116    48   116 0.97 Domain of unknown function (DUF3330)
EAL                  PF00563.15   236 seq102_BIOID51117    -            116   1.2e-08   34.5   0.0   1   1   2.4e-12   1.6e-08   34.1   0.0   204   236     1    33     1    33 0.97 EAL domain
GFO_IDH_MocA         PF01408.17   120 seq105_BIOID51117    -            351   3.1e-33  114.7   0.1   1   1   1.6e-36   7.3e-33  113.5   0.0     1   118    10   128    10   130 0.97 Oxidoreductase family, NAD-binding Rossmann fold
GFO_IDH_MocA_C       PF02894.12   115 seq105_BIOID51117    -            351   5.8e-12   45.3   0.0   1   1   2.7e-15   1.2e-11   44.2   0.0     1   112   142   250   142   253 0.93 Oxidoreductase family, C-terminal alpha/beta domain
HrpB_C               PF08482.5    133 seq108_BIOID51117    -            824   8.5e-56  187.6   0.2   1   1   6.2e-59   2.1e-55  186.3   0.1     1   133   679   811   679   811 1.00 ATP-dependent helicase C-terminal
DEAD                 PF00270.24   173 seq108_BIOID51117    -            824   5.5e-12   45.3   0.0   1   1   5.4e-15   1.8e-11   43.6   0.0    12   168    32   177    22   182 0.75 DEAD/DEAH box helicase
Helicase_C           PF00271.26    78 seq108_BIOID51117    -            824     4e-10   39.3   0.0   1   1   2.3e-13   7.9e-10   38.3   0.0    10    77   257   342   252   343 0.96 Helicase conserved C-terminal domain
HA2                  PF04408.18   102 seq108_BIOID51117    -            824   5.9e-09   35.7   0.1   1   1   3.6e-12   1.2e-08   34.7   0.0     2    62   404   463   403   519 0.85 Helicase associated domain (HA2)
TPR_6                PF13174.1     33 seq109_BIOID51117    -            263   1.9e-22   78.0   1.7   1   3   2.8e-07   0.00047   20.3   0.0     4    33   146   176   145   176 0.86 Tetratricopeptide repeat
TPR_6                PF13174.1     33 seq109_BIOID51117    -            263   1.9e-22   78.0   1.7   2   3   2.2e-08   3.8e-05   23.7   0.1     3    33   183   213   181   213 0.95 Tetratricopeptide repeat
TPR_6                PF13174.1     33 seq109_BIOID51117    -            263   1.9e-22   78.0   1.7   3   3   7.2e-11   1.2e-07   31.5   0.0     1    33   218   250   218   250 0.96 Tetratricopeptide repeat
TPR_16               PF13432.1     65 seq109_BIOID51117    -            263   6.3e-12   45.7   0.0   1   1   1.6e-09   2.7e-06   27.7   0.0     2    65   147   214   146   214 0.92 Tetratricopeptide repeat
TPR_2                PF07719.12    34 seq109_BIOID51117    -            263   1.1e-09   37.3   0.2   1   2   2.1e-06    0.0035   17.0   0.1     2    33   181   212   180   213 0.93 Tetratricopeptide repeat
TPR_2                PF07719.12    34 seq109_BIOID51117    -            263   1.1e-09   37.3   0.2   2   2   5.3e-06    0.0091   15.7   0.0     1    33   217   249   217   250 0.95 Tetratricopeptide repeat
TPR_8                PF13181.1     34 seq109_BIOID51117    -            263   2.9e-06   26.5   0.9   1   2   0.00027      0.46   10.2   0.2     2    29   181   208   180   213 0.89 Tetratricopeptide repeat
TPR_8                PF13181.1     34 seq109_BIOID51117    -            263   2.9e-06   26.5   0.9   2   2   2.7e-05     0.046   13.3   0.0     5    29   221   245   217   250 0.85 Tetratricopeptide repeat
Pterin_bind          PF00809.17   210 seq110_BIOID51117    -            271   3.8e-58  196.2   0.0   1   1   3.3e-62   4.6e-58  195.9   0.0     1   209    10   216    10   217 0.98 Pterin binding enzyme
Resolvase            PF00239.16   141 seq113_BIOID51117    -            186   1.2e-42  145.0   0.6   1   1   1.7e-46   1.2e-42  145.0   0.4     2   141     6   139     5   139 0.95 Resolvase, N terminal domain
HTH_7                PF02796.10    45 seq113_BIOID51117    -            186   3.9e-13   48.9   0.1   1   1   1.3e-16   8.6e-13   47.8   0.1     1    44   141   184   141   185 0.98 Helix-turn-helix domain of resolvase
YceG                 PF02618.11   297 seq115_BIOID51117    -            340     4e-95  318.1   0.0   1   1   3.4e-99   4.6e-95  317.9   0.0     3   297    42   330    40   330 0.94 YceG-like family
CTP_transf_2         PF01467.21   157 seq118_BIOID51117    -            159   5.6e-25   88.1   0.1   1   1   9.9e-29   6.8e-25   87.8   0.1     1   156     6   134     6   135 0.98 Cytidylyltransferase
Citrate_ly_lig       PF08218.6    182 seq118_BIOID51117    -            159   9.7e-07   28.2   0.1   1   1   2.4e-10   1.6e-06   27.5   0.0     9   106    12   113    10   117 0.81 Citrate lyase ligase C-terminal domain
DDE_Tnp_Tn3          PF01526.12   388 seq120_BIOID51117    -            988  4.3e-157  522.5   0.0   1   1  8.4e-161  5.7e-157  522.1   0.0     1   388   580   966   580   966 1.00 Tn3 transposase DDE domain
DUF4158              PF13700.1    166 seq120_BIOID51117    -            988   4.7e-57  191.9   0.5   1   1   1.5e-60     1e-56  190.8   0.4     1   166     6   170     6   170 0.99 Domain of unknown function (DUF4158)
Glyco_hydro_65m      PF03632.10   370 seq123_BIOID51117    -            755  2.2e-127  424.6   0.1   1   1  6.6e-131    3e-127  424.2   0.1     2   370   299   677   298   677 0.97 Glycosyl hydrolase family 65 central catalytic domain
Glyco_hydro_65N      PF03636.10   255 seq123_BIOID51117    -            755   5.4e-58  196.1   0.0   1   1   1.7e-61   7.8e-58  195.6   0.0     1   255     6   241     6   241 0.96 Glycosyl hydrolase family 65, N-terminal domain
Glyco_hydro_65C      PF03633.10    54 seq123_BIOID51117    -            755   2.5e-13   49.7   0.0   1   1   1.6e-16   7.4e-13   48.2   0.0     1    49   681   726   681   730 0.96 Glycosyl hydrolase family 65, C-terminal domain
APH                  PF01636.18   239 seq124_BIOID51117    -            252   3.6e-29  102.0   1.9   1   1   5.9e-33   4.1e-29  101.8   1.3     4   239     2   243     1   243 0.83 Phosphotransferase enzyme family
HTH_Tnp_IS1          PF12759.2     50 seq125_BIOID51117    -             54   2.2e-20   71.7   0.0   1   1   1.8e-24   2.5e-20   71.5   0.0     1    46     9    54     9    54 0.99 InsA C-terminal domain
DDE_Tnp_IS1          PF03400.8    131 seq128_BIOID51117    -            145   8.7e-53  177.7   0.1   1   1   8.1e-57   1.1e-52  177.4   0.0     2   125     3   125     2   130 0.96 IS1 transposase
RHS_repeat           PF05593.9     38 seq129_BIOID51117    -           1211   4.3e-67  221.0 122.8   1   7   5.6e-09   3.8e-05   23.6   0.9     1    27   346   373   346   380 0.96 RHS Repeat
RHS_repeat           PF05593.9     38 seq129_BIOID51117    -           1211   4.3e-67  221.0 122.8   2   7   9.9e-14   6.7e-10   38.7   0.3     1    37   409   445   409   446 0.98 RHS Repeat
RHS_repeat           PF05593.9     38 seq129_BIOID51117    -           1211   4.3e-67  221.0 122.8   3   7   1.7e-08   0.00011   22.0   0.2     6    37   503   534   498   535 0.92 RHS Repeat
RHS_repeat           PF05593.9     38 seq129_BIOID51117    -           1211   4.3e-67  221.0 122.8   4   7     1e-09   7.1e-06   25.9   0.2     1    31   582   612   582   620 0.88 RHS Repeat
RHS_repeat           PF05593.9     38 seq129_BIOID51117    -           1211   4.3e-67  221.0 122.8   5   7   1.7e-08   0.00012   22.0   0.2    16    37   670   691   664   692 0.86 RHS Repeat
RHS_repeat           PF05593.9     38 seq129_BIOID51117    -           1211   4.3e-67  221.0 122.8   6   7   3.5e-09   2.4e-05   24.2   1.9     1    36   676   711   676   715 0.94 RHS Repeat
RHS_repeat           PF05593.9     38 seq129_BIOID51117    -           1211   4.3e-67  221.0 122.8   7   7   1.2e-08   8.4e-05   22.5   2.0     1    33   788   819   788   823 0.93 RHS Repeat
RHS                  PF03527.9     41 seq129_BIOID51117    -           1211   5.2e-10   38.8   0.1   1   1   2.4e-12   1.6e-08   34.0   0.0     5    34   942   971   939   974 0.95 RHS protein
Thymidylate_kin      PF02223.12   186 seq133_BIOID51117    -            213   1.2e-60  203.9   0.0   1   1   9.8e-65   1.3e-60  203.8   0.0     1   186     8   200     8   200 0.98 Thymidylate kinase
DUF1040              PF06288.8     86 seq140_BIOID51117    -             89   1.6e-46  156.3   0.5   1   1   1.3e-50   1.8e-46  156.2   0.3     1    86     1    86     1    86 1.00 Protein of unknown function (DUF1040)
APH_6_hur            PF04655.9    253 seq141_BIOID51117    -            278  2.6e-101  337.8   0.3   1   1  2.3e-105  3.1e-101  337.6   0.2     1   252    10   257    10   258 0.99 Aminoglycoside/hydroxyurea antibiotic resistance kinase
NadA                 PF02445.11   296 seq146_BIOID51117    -            347  6.7e-104  346.7   0.0   1   1  5.6e-108  7.7e-104  346.5   0.0     2   295    31   340    30   341 0.97 Quinolinate synthetase A protein
DNA_pol3_delta2      PF13177.1    162 seq148_BIOID51117    -            334   3.2e-39  134.0   0.0   1   1   8.6e-43   5.9e-39  133.2   0.0     8   159    13   165     9   168 0.96 DNA polymerase III, delta subunit
DNApol3-delta_C      PF09115.5    119 seq148_BIOID51117    -            334     2e-37  127.7   0.3   1   1   4.6e-41   3.1e-37  127.1   0.2     2   119   207   323   206   323 0.98 DNA polymerase III, delta subunit, C terminal
Autotransporter      PF03797.14   265 seq149_BIOID51117    -            982   1.1e-42  146.1  30.1   1   1   7.8e-47   1.1e-42  146.1  20.9     3   259   720   962   718   973 0.95 Autotransporter beta-domain
APH                  PF01636.18   239 seq150_BIOID51117    -            328   2.3e-41  141.9   2.1   1   1   5.3e-45   3.6e-41  141.3   1.4     2   232    31   259    30   269 0.84 Phosphotransferase enzyme family
EcKinase             PF02958.15   293 seq150_BIOID51117    -            328   7.6e-05   21.8   0.0   1   1   1.9e-08   0.00013   21.1   0.0   197   280   176   252   149   257 0.80 Ecdysteroid kinase
rve                  PF00665.21   120 seq154_BIOID51117    -            340   2.8e-20   72.5   0.0   1   1   3.5e-23   5.3e-20   71.5   0.0     3   118   118   242   117   244 0.96 Integrase core domain
HTH_38               PF13936.1     44 seq154_BIOID51117    -            340   1.8e-09   36.8   0.5   1   1   4.6e-12     7e-09   34.9   0.1     6    41     3    38     2    40 0.94 Helix-turn-helix domain
HTH_7                PF02796.10    45 seq154_BIOID51117    -            340   8.4e-09   35.0   1.8   1   1   6.1e-12   9.2e-09   34.9   0.2    13    44     9    40     5    41 0.93 Helix-turn-helix domain of resolvase
HTH_23               PF13384.1     50 seq154_BIOID51117    -            340   1.1e-06   27.9   0.0   1   1   2.3e-09   3.4e-06   26.3   0.0     9    40     9    40     2    43 0.89 Homeodomain-like domain
HTH_28               PF13518.1     52 seq154_BIOID51117    -            340   9.6e-06   25.3   0.1   1   1   1.7e-08   2.6e-05   23.9   0.1     7    34    12    39     8    40 0.89 Helix-turn-helix domain
Sigma70_r4_2         PF08281.7     54 seq154_BIOID51117    -            340   1.1e-05   24.6   0.0   1   1   1.7e-08   2.5e-05   23.5   0.0    25    48    16    39    12    40 0.94 Sigma-70, region 4
HTH_3                PF01381.17    55 seq154_BIOID51117    -            340   0.00012   21.6   0.1   1   1   1.6e-07   0.00024   20.7   0.1     7    37    15    45     8    48 0.91 Helix-turn-helix
DUF3987              PF13148.1    375 seq156_BIOID51117    -             65   1.1e-08   33.9   0.0   1   1   8.2e-13   1.1e-08   33.9   0.0     2    45    12    55    11    64 0.92 Protein of unknown function (DUF3987)
Transgly             PF00912.17   178 seq158_BIOID51117    -            842   2.6e-56  189.6   0.0   1   1     6e-60   4.1e-56  188.9   0.0    10   177   207   378   196   379 0.95 Transglycosylase
Transpeptidase       PF00905.17   304 seq158_BIOID51117    -            842   9.8e-26   90.3   0.2   1   1   8.1e-29   5.5e-25   87.8   0.2     2   284   471   723   470   742 0.86 Penicillin binding protein transpeptidase domain
DUF2859              PF11072.3    142 seq159_BIOID51117    -            170   2.2e-41  140.4   0.0   1   1   1.9e-45   2.6e-41  140.3   0.0     2   141    30   168    29   169 0.97 Protein of unknown function (DUF2859)
DUF3987              PF13148.1    375 seq161_BIOID51117    -            215     4e-63  213.1   0.0   1   1   3.2e-67   4.4e-63  212.9   0.0     9   224     1   213     1   215 0.97 Protein of unknown function (DUF3987)
NMN_transporter      PF04973.7    182 seq163_BIOID51117    -            251   3.1e-46  157.0  27.0   1   1   1.4e-48   1.9e-44  151.2  18.7     1   180    35   239    35   241 0.94 Nicotinamide mononucleotide transporter
TatD_DNase           PF01026.16   255 seq164_BIOID51117    -            265   7.6e-77  257.8   0.0   1   1   6.3e-81   8.6e-77  257.6   0.0     1   255     4   255     4   255 0.96 TatD related DNase
DSBA                 PF01323.15   193 seq167_BIOID51117    -            208   1.1e-31  109.8   3.4   1   1   1.3e-34   9.2e-31  106.7   2.4     1   192    40   197    40   198 0.95 DSBA-like thioredoxin domain
Thioredoxin_4        PF13462.1    163 seq167_BIOID51117    -            208   4.5e-10   39.6   0.0   1   1   9.5e-14   6.5e-10   39.1   0.0    16   149    40   180    33   191 0.71 Thioredoxin
HAD_2                PF13419.1    176 seq169_BIOID51117    -            219   4.5e-22   79.0   0.0   1   1   1.2e-25   5.4e-22   78.7   0.0     1   176     6   190     6   190 0.87 Haloacid dehalogenase-like hydrolase
Hydrolase            PF00702.21   204 seq169_BIOID51117    -            219   1.7e-09   38.4   0.0   1   1   5.6e-13   2.6e-09   37.8   0.0     3   203     5   183     3   184 0.80 haloacid dehalogenase-like hydrolase
Hydrolase_like       PF13242.1     75 seq169_BIOID51117    -            219   5.1e-07   29.1   0.0   1   1   2.2e-10     1e-06   28.2   0.0     3    56   146   198   144   207 0.93 HAD-hyrolase-like
IstB_IS21            PF01695.12   178 seq171_BIOID51117    -            259   6.1e-71  237.3   0.1   1   1   3.9e-74   1.3e-70  236.3   0.0     1   178    56   235    56   235 0.98 IstB-like ATP binding protein
Bac_DnaA             PF00308.13   219 seq171_BIOID51117    -            259   1.4e-07   31.2   0.0   1   1   6.2e-11   2.1e-07   30.6   0.0    37   136   105   202    75   207 0.85 Bacterial dnaA  protein
AAA                  PF00004.24   132 seq171_BIOID51117    -            259   2.5e-05   24.3   0.0   1   1   1.3e-08   4.3e-05   23.6   0.0     1    74   105   180   105   214 0.77 ATPase family associated with various cellular activities (AAA)
PhoH                 PF02562.11   205 seq171_BIOID51117    -            259   1.4e-05   24.3   0.1   1   1   1.6e-08   5.5e-05   22.3   0.0    11    48    94   131    83   142 0.80 PhoH-like protein
HTH_20               PF12840.2     61 seq172_BIOID51117    -             65   2.4e-13   49.5   0.5   1   1   4.4e-17     3e-13   49.2   0.3     3    52     9    60     5    60 0.94 Helix-turn-helix domain
HTH_5                PF01022.15    47 seq172_BIOID51117    -             65   3.3e-08   32.9   0.2   1   1   4.8e-12   3.3e-08   32.9   0.1     1    43    15    60    15    60 0.93 Bacterial regulatory protein, arsR family
DFP                  PF04127.10   183 seq174_BIOID51117    -            430   5.9e-72  241.0   0.2   1   1   8.7e-76   5.9e-72  241.0   0.2     2   182   211   395   210   396 0.97 DNA / pantothenate metabolism flavoprotein
Flavoprotein         PF02441.14   129 seq174_BIOID51117    -            430   2.7e-31  107.8   0.3   1   1   8.1e-35   5.6e-31  106.7   0.2     1   128    30   157    30   158 0.90 Flavoprotein
DUF3987              PF13148.1    375 seq176_BIOID51117    -            217   7.3e-24   83.9   0.0   1   1   6.3e-28   8.6e-24   83.6   0.0   238   372     1   132     1   135 0.94 Protein of unknown function (DUF3987)
DDE_Tnp_IS240        PF13610.1    140 seq178_BIOID51117    -            124   1.5e-11   44.3   0.0   1   1   3.8e-15   2.6e-11   43.5   0.0     4    36    79   111    77   113 0.93 DDE domain
DDE_Tnp_IS66         PF03050.9    271 seq178_BIOID51117    -            124   1.2e-07   31.0   0.1   1   1     2e-11   1.3e-07   30.9   0.0     5    95    14   100    10   116 0.89 Transposase IS66 family
DUF945               PF06097.6    459 seq180_BIOID51117    -            490  1.8e-102  343.3  10.7   1   1  1.5e-106  2.1e-102  343.1   7.4     3   459    18   481    16   481 0.98 Bacterial protein of unknown function (DUF945)
ABC_tran             PF00005.22   118 seq181_BIOID51117    -            360     1e-20   74.1   0.0   1   1   7.3e-24     2e-20   73.2   0.0     1   117    44   162    44   163 0.93 ABC transporter
TOBE                 PF03459.12    64 seq181_BIOID51117    -            360   4.9e-09   36.0   0.0   1   1   1.2e-08   3.3e-05   23.7   0.0     4    64   295   350   292   350 0.92 TOBE domain
TOBE_2               PF08402.5     75 seq181_BIOID51117    -            360   1.5e-08   34.4   0.0   1   1   1.1e-11   2.9e-08   33.4   0.0     2    75   282   351   281   351 0.88 TOBE domain
DDE_Tnp_IS240        PF13610.1    140 seq183_BIOID51117    -            109   1.5e-22   79.9   0.0   1   1   1.2e-26   1.6e-22   79.8   0.0    57   139     5    87     1    88 0.96 DDE domain
PTS_EIIC             PF02378.13   321 seq185_BIOID51117    -            477   1.4e-80  270.4  33.4   1   1   2.1e-84   1.4e-80  270.4  23.2     1   321    13   320    13   320 0.94 Phosphotransferase system, EIIC
PTS_EIIB             PF00367.15    35 seq185_BIOID51117    -            477   7.7e-14   50.5   0.1   1   1     2e-17   1.3e-13   49.7   0.0     3    35   404   436   402   436 0.95 phosphotransferase system, EIIB
Ivy                  PF08816.6    118 seq188_BIOID51117    -            149   5.8e-35  119.7   0.1   1   1   5.1e-39     7e-35  119.4   0.1     1   118    29   144    29   144 0.98 Inhibitor of vertebrate lysozyme (Ivy)
dUTPase              PF00692.14   129 seq191_BIOID51117    -            152   1.2e-41  141.0   0.0   1   1   9.9e-46   1.4e-41  140.9   0.0     2   129    17   150    16   150 0.98 dUTPase
Porin_OmpG           PF09381.5    301 seq196_BIOID51117    -            301  1.2e-219  727.0  13.3   1   1    3e-223  1.4e-219  726.9   9.2     1   301     1   301     1   301 1.00 Outer membrane protein G (OmpG)
DUF481               PF04338.7    210 seq196_BIOID51117    -            301   2.7e-06   27.1   2.2   1   1   5.9e-10   2.7e-06   27.1   1.6    93   197    95   206    91   212 0.84 Protein of unknown function, DUF481
UvrD-helicase        PF00580.16   315 seq199_BIOID51117    -            503   6.3e-15   55.1   3.7   1   1   2.9e-14   6.7e-11   41.9   0.1   242   305   179   239    85   245 0.79 UvrD/REP helicase N-terminal domain
UvrD_C               PF13361.1    319 seq199_BIOID51117    -            503   8.1e-09   35.2   0.0   1   1   7.1e-12   1.6e-08   34.2   0.0   204   315   357   468   332   472 0.75 UvrD-like helicase C-terminal domain
UvrD_C_2             PF13538.1    104 seq199_BIOID51117    -            503     1e-08   35.1   0.0   1   1   2.1e-11   4.8e-08   32.9   0.0    46    99   393   463   352   467 0.67 Family description
AAA_19               PF13245.1     76 seq199_BIOID51117    -            503   1.9e-07   30.5   0.0   1   1   2.3e-10   5.2e-07   29.2   0.0     8    75    18    77    12    78 0.88 Part of AAA domain
DUF3296              PF11726.3    180 seq201_BIOID51117    -            197   2.4e-32  111.8   0.8   1   1   2.2e-36     3e-32  111.5   0.5     2   170    17   167    16   176 0.89 Protein of unknown function (DUF3296)
Transgly             PF00912.17   178 seq202_BIOID51117    -            858   1.4e-67  226.3   0.0   1   1   4.3e-71   2.9e-67  225.2   0.0     1   177    62   237    62   238 0.98 Transglycosylase
Transpeptidase       PF00905.17   304 seq202_BIOID51117    -            858   4.3e-28   98.1   3.4   1   1   1.5e-29     1e-25   90.3   0.0     2   204   436   617   435   681 0.79 Penicillin binding protein transpeptidase domain
TonB_dep_Rec         PF00593.19   276 seq203_BIOID51117    -            752   4.6e-30  105.3  10.8   1   1   6.7e-34   4.6e-30  105.3   7.5     1   276   515   751   515   751 0.98 TonB dependent receptor
Plug                 PF07715.10   108 seq203_BIOID51117    -            752     3e-21   75.6   0.1   1   1   1.1e-24   7.6e-21   74.3   0.1     2   107    76   180    75   181 0.93 TonB-dependent Receptor Plug Domain
TetR_N               PF00440.18    47 seq204_BIOID51117    -            198   2.8e-11   42.7   0.0   1   1   3.4e-15   4.6e-11   42.0   0.0     3    46    18    61    16    62 0.94 Bacterial regulatory proteins, tetR family
DAHP_synth_1         PF00793.15   272 seq207_BIOID51117    -            350  4.5e-105  350.0   0.0   1   1  3.9e-109  5.3e-105  349.8   0.0     8   271    40   338    25   339 0.96 DAHP synthetase I family
HTH_Tnp_IS1          PF12759.2     50 seq208_BIOID51117    -             83   3.5e-26   90.3   0.5   1   1   7.6e-30   5.2e-26   89.7   0.3     1    42    39    80    39    83 0.98 InsA C-terminal domain
Zn_Tnp_IS1           PF03811.8     36 seq208_BIOID51117    -             83     1e-21   75.9   4.5   1   1   2.5e-25   1.7e-21   75.2   3.1     1    36     1    36     1    36 0.99 InsA N-terminal domain
DDE_Tnp_IS1          PF03400.8    131 seq213_BIOID51117    -            125   4.5e-74  246.6   1.5   1   1   3.6e-78   4.9e-74  246.4   1.1     7   131     1   125     1   125 1.00 IS1 transposase
Multi_Drug_Res       PF00893.14    93 seq216_BIOID51117    -            146   3.6e-31  107.3   9.8   1   1   3.6e-35   4.9e-31  106.9   6.8     1    93    42   134    42   134 0.99 Small Multidrug Resistance protein
DNA_pol_A            PF00476.15   383 seq218_BIOID51117    -            928  5.3e-160  532.1   0.0   1   1  2.1e-163    7e-160  531.6   0.0     2   383   548   927   547   927 0.99 DNA polymerase family A
5_3_exonuc_N         PF02739.11   169 seq218_BIOID51117    -            928   1.9e-59  199.7   0.0   1   1   1.1e-62   3.7e-59  198.7   0.0     2   169     8   169     7   169 0.99 5'-3' exonuclease, N-terminal resolvase-like domain
DNA_pol_A_exo1       PF01612.15   174 seq218_BIOID51117    -            928   3.2e-45  153.5   0.1   1   1   1.8e-48   6.3e-45  152.6   0.1     1   174   330   517   330   517 0.97 3'-5' exonuclease
5_3_exonuc           PF01367.15   101 seq218_BIOID51117    -            928   3.6e-31  107.2   0.0   1   1   2.7e-34   9.2e-31  105.9   0.0     1    99   171   275   171   277 0.97 5'-3' exonuclease, C-terminal SAM fold
LysR_substrate       PF03466.15   209 seq219_BIOID51117    -            293   1.4e-45  154.8   0.1   1   1   3.1e-49   2.1e-45  154.2   0.1     2   204    85   282    84   285 0.98 LysR substrate binding domain
HTH_1                PF00126.22    60 seq219_BIOID51117    -            293   2.5e-18   65.4   0.9   1   1   6.9e-22   4.7e-18   64.5   0.6     1    60     3    62     3    62 0.97 Bacterial regulatory helix-turn-helix protein, lysR family
TraF                 PF13728.1    215 seq220_BIOID51117    -            299   3.6e-63  212.8   0.0   1   1   3.5e-67   4.8e-63  212.4   0.0    10   215    21   229     9   229 0.89 F plasmid transfer operon protein
DUF463               PF04317.7    443 seq223_BIOID51117    -            489  7.8e-188  624.4   0.0   1   1  6.7e-192  9.1e-188  624.1   0.0     1   443    44   488    44   488 0.99 YcjX-like family, DUF463
PHP                  PF02811.14   175 seq225_BIOID51117    -            293   7.8e-33  113.5   0.1   1   1   7.6e-37     1e-32  113.1   0.0     1   169    10   233    10   239 0.92 PHP domain
SbmA_BacA            PF05992.7    315 seq226_BIOID51117    -            406  2.3e-164  546.0  12.3   1   1  4.8e-168  3.3e-164  545.5   8.5     1   314    80   393    80   394 1.00 SbmA/BacA-like family
ABC_membrane_2       PF06472.10   282 seq226_BIOID51117    -            406   4.1e-13   48.9   8.2   1   1   3.8e-16   2.6e-12   46.3   5.7    20   214    79   284    70   343 0.87 ABC transporter transmembrane region 2
SIS_2                PF13580.1    138 seq227_BIOID51117    -            246   3.1e-31  107.7   0.3   1   1   9.4e-35   6.4e-31  106.7   0.2    15   138    78   200    56   200 0.92 SIS domain
SIS                  PF01380.17   131 seq227_BIOID51117    -            246   5.9e-08   32.2   0.0   1   1   2.3e-11   1.6e-07   30.9   0.0    51   104   163   216   152   229 0.91 SIS domain
YicC_N               PF03755.8    159 seq229_BIOID51117    -            287   6.4e-49  165.8   0.1   1   1   9.3e-53   6.4e-49  165.8   0.1     1   157     2   153     2   155 0.96 YicC-like family, N-terminal region
DUF1732              PF08340.6     87 seq229_BIOID51117    -            287     2e-34  117.1   7.3   1   1   2.9e-38     2e-34  117.1   5.0     1    87   202   287   202   287 0.97 Domain of unknown function (DUF1732)
ABC_tran             PF00005.22   118 seq230_BIOID51117    -            265   1.1e-20   74.0   0.0   1   1   2.3e-24   1.6e-20   73.5   0.0     1   118    51   176    51   176 0.94 ABC transporter
TraH                 PF06122.6    361 seq233_BIOID51117    -            477    5e-103  344.5   0.6   1   1  4.9e-107  6.7e-103  344.1   0.4     1   360    37   401    37   402 0.91 Conjugative relaxosome accessory transposon protein
MFS_1                PF07690.11   354 seq236_BIOID51117    -            396   8.2e-34  116.7  59.1   1   1     6e-38   8.2e-34  116.7  40.9     2   352    19   348    18   349 0.89 Major Facilitator Superfamily
Sua5_yciO_yrdC       PF01300.13   179 seq237_BIOID51117    -            206   1.2e-47  161.3   0.0   1   1   1.1e-51   1.4e-47  161.0   0.0     2   179    23   198    22   198 0.95 Telomere recombination
HIT                  PF01230.18    98 seq239_BIOID51117    -            125   3.4e-29  101.1   0.0   1   1   5.9e-33     4e-29  100.9   0.0     1    95    18   113    18   116 0.97 HIT domain
DcpS_C               PF11969.3    116 seq239_BIOID51117    -            125   3.4e-25   88.3   0.0   1   1   6.1e-29   4.2e-25   88.1   0.0     2   103    11   112    10   118 0.97 Scavenger mRNA decapping enzyme C-term binding
GATase_4             PF13230.1    272 seq240_BIOID51117    -            255  3.2e-107  357.1   0.0   1   1  7.7e-111  3.5e-107  357.0   0.0     1   252     1   252     1   255 0.99 Glutamine amidotransferases class-II
GATase_2             PF00310.16   361 seq240_BIOID51117    -            255   3.3e-17   62.1   0.1   1   1   2.1e-15   9.7e-12   44.1   0.1   189   359    65   215    60   217 0.87 Glutamine amidotransferases class-II
Peripla_BP_2         PF01497.13   238 seq241_BIOID51117    -            296   1.2e-26   93.1   0.0   1   1   1.1e-30   1.4e-26   92.9   0.0     1   235    38   270    38   273 0.94 Periplasmic binding protein
DUF1615              PF07759.7    319 seq242_BIOID51117    -            364    3e-147  489.4   0.0   1   1  2.5e-151  3.4e-147  489.2   0.0     2   318    49   363    48   364 0.99 Protein of unknown function (DUF1615)
DUF697               PF05128.7    162 seq245_BIOID51117    -            353   4.1e-54  182.3   0.2   1   1     3e-58   4.1e-54  182.3   0.1     2   161   183   341   182   342 0.98 Domain of unknown function (DUF697)
DUF1425              PF07233.7     94 seq247_BIOID51117    -            125   8.5e-24   82.8   0.0   1   1   7.2e-28   9.8e-24   82.6   0.0     2    93    34   124    33   125 0.98 Protein of unknown function (DUF1425)
Bro-N                PF02498.12    87 seq249_BIOID51117    -            278   2.2e-07   30.9   0.0   1   1   5.3e-11   7.2e-07   29.2   0.0     1    75    14   105    14   113 0.74 BRO family, N-terminal domain
Phage_integrase      PF00589.17   173 seq250_BIOID51117    -            336   8.1e-28   97.1   0.0   1   1   1.7e-31   1.2e-27   96.5   0.0     2   168   150   319   149   324 0.95 Phage integrase family
Phage_integr_N       PF02899.12    84 seq250_BIOID51117    -            336   1.9e-06   27.8   0.0   1   1   7.5e-10   5.1e-06   26.4   0.0    13    75    54   115    45   121 0.91 Phage integrase, N-terminal SAM-like domain
DUF2207              PF09972.4    511 seq251_BIOID51117    -            630   1.9e-87  293.8   0.0   1   1   1.7e-91   2.3e-87  293.6   0.0     2   508    34   574    33   577 0.96 Predicted membrane protein (DUF2207)
Topoisom_bac         PF01131.15   403 seq252_BIOID51117    -            730  1.1e-116  389.9   0.0   1   1  2.9e-120  1.3e-116  389.6   0.0     3   403   150   596   148   596 0.93 DNA topoisomerase
Toprim               PF01751.17    88 seq252_BIOID51117    -            730   6.6e-13   48.2   0.0   1   1   3.3e-15   1.5e-11   43.8   0.0     2    77     3   123     2   131 0.89 Toprim domain
zf-C4_Topoisom       PF01396.14    39 seq252_BIOID51117    -            730   1.1e-12   47.0  16.8   1   1   4.6e-12   2.1e-08   33.4   2.9     3    38   684   725   683   726 0.89 Topoisomerase DNA binding C4 zinc finger
Molybdop_Fe4S4       PF04879.11    55 seq254_BIOID51117    -            195   2.2e-21   75.3   0.2   1   1   2.6e-24   1.8e-20   72.4   0.1     2    55    44   104    43   104 0.96 Molybdopterin oxidoreductase Fe4S4 domain
Molybdopterin        PF00384.17   432 seq254_BIOID51117    -            195   2.4e-06   26.4   0.1   1   1   4.2e-10   2.9e-06   26.1   0.0     1    35   107   139   107   190 0.79 Molybdopterin oxidoreductase
DUF3897              PF13036.1    180 seq255_BIOID51117    -            213   7.9e-53  178.6   0.0   1   1     7e-57   9.5e-53  178.3   0.0     1   180    10   210    10   210 0.92 Protein of unknown function (DUF3897)
IgaA                 PF07095.6    706 seq256_BIOID51117    -            711         0 1237.3   0.0   1   1         0         0 1237.0   0.0     1   705     1   706     1   707 1.00 Intracellular growth attenuator protein IgaA
DDE_Tnp_1            PF01609.16   211 seq257_BIOID51117    -            326   7.3e-33  113.8   0.1   1   1   5.1e-36   1.4e-32  112.8   0.1     5   210   138   312   136   313 0.90 Transposase DDE domain
DUF772               PF05598.6     77 seq257_BIOID51117    -            326   1.1e-21   76.3   0.3   1   1   9.4e-25   2.6e-21   75.2   0.2     1    77    51   126    51   126 0.99 Transposase domain (DUF772)
DDE_Tnp_1_3          PF13612.1    155 seq257_BIOID51117    -            326   1.9e-08   34.0   0.1   1   1   1.4e-11   3.9e-08   33.0   0.0     5   151   137   292   134   296 0.72 Transposase DDE domain
DDE_Tnp_1_6          PF13751.1    125 seq257_BIOID51117    -            326   4.3e-07   29.8   0.2   1   1   4.3e-10   1.2e-06   28.4   0.1    64   123   258   314   244   316 0.80 Transposase DDE domain
TraG_N               PF07916.6    466 seq258_BIOID51117    -           1204  1.6e-104  349.8  17.3   1   1  1.2e-108  1.6e-104  349.8  12.0     1   465     5   469     5   470 0.96 TraG-like protein, N-terminal region
FecCD                PF01032.13   311 seq259_BIOID51117    -            660  5.8e-145  481.8  86.1   1   2   2.1e-73   2.8e-69  233.2  27.4     5   310    11   324     7   325 0.94 FecCD transport family
FecCD                PF01032.13   311 seq259_BIOID51117    -            660  5.8e-145  481.8  86.1   2   2   9.1e-80   1.3e-75  254.0  27.0     2   311   358   657   347   657 0.94 FecCD transport family
Molybdopterin        PF00384.17   432 seq261_BIOID51117    -            803     1e-24   87.0   0.0   1   1   3.2e-25   2.2e-21   75.9   0.0   103   379     2   377     1   381 0.85 Molybdopterin oxidoreductase
Molydop_binding      PF01568.16   109 seq261_BIOID51117    -            803   4.2e-17   61.8   0.1   1   1   2.3e-20   1.5e-16   59.9   0.1     4   108   681   796   678   797 0.93 Molydopterin dinucleotide binding domain
APH                  PF01636.18   239 seq262_BIOID51117    -            274   4.6e-19   68.9   7.3   1   1   7.2e-23   4.9e-19   68.8   4.6     2   237    25   233    24   235 0.78 Phosphotransferase enzyme family
Choline_kinase       PF01633.15   211 seq262_BIOID51117    -            274   1.5e-05   24.5   0.0   1   1   3.1e-09   2.1e-05   24.0   0.0   142   189   158   207   140   235 0.78 Choline/ethanolamine kinase
RNase_T              PF00929.19   164 seq263_BIOID51117    -            289   8.1e-21   74.8   0.0   1   1   8.8e-25   1.2e-20   74.3   0.0     1   163   107   264   107   265 0.94 Exonuclease
Sigma54_activat      PF00158.21   168 seq264_BIOID51117    -            513   3.8e-56  189.0   0.0   1   1   1.3e-59   5.7e-56  188.4   0.0     2   167   207   365   206   366 0.98 Sigma-54 interaction domain
PAS_8                PF13188.1     64 seq264_BIOID51117    -            513   7.3e-06   25.5   0.0   1   1   5.4e-09   2.5e-05   23.8   0.0     3    52    82   135    81   148 0.79 PAS domain
AAA                  PF00004.24   132 seq264_BIOID51117    -            513   4.9e-05   23.4   0.0   1   1   2.6e-08   0.00012   22.1   0.0     1   111   230   341   230   358 0.85 ATPase family associated with various cellular activities (AAA)
UPF0126              PF03458.8     81 seq265_BIOID51117    -            205   4.9e-45  150.9  24.4   1   2   1.1e-25   1.4e-21   75.7   4.5     2    78     4    80     3    83 0.96 UPF0126 domain
UPF0126              PF03458.8     81 seq265_BIOID51117    -            205   4.9e-45  150.9  24.4   2   2   1.8e-28   2.5e-24   84.5   4.1     1    79    89   166    89   168 0.97 UPF0126 domain
MarR                 PF01047.17    59 seq269_BIOID51117    -            144   5.2e-18   64.3   0.0   1   1   1.9e-21   8.8e-18   63.6   0.0     1    59    38    96    38    96 0.98 MarR family
MarR_2               PF12802.2     62 seq269_BIOID51117    -            144   1.4e-13   50.1   0.0   1   1   5.2e-17   2.4e-13   49.4   0.0     1    62    36    95    36    95 0.98 MarR family
HTH_27               PF13463.1     68 seq269_BIOID51117    -            144   3.5e-09   36.7   0.0   1   1   1.8e-12   8.1e-09   35.5   0.0     1    68    38   104    38   104 0.93 Winged helix DNA-binding domain
DUF2754              PF10953.3     70 seq271_BIOID51117    -             79   2.1e-47  158.8   2.6   1   1   1.9e-51   2.6e-47  158.6   1.8     1    70    10    79    10    79 0.99 Protein of unknown function (DUF2754)
NLPC_P60             PF00877.14   105 seq272_BIOID51117    -            252   1.5e-30  104.9   0.0   1   1     4e-34   2.7e-30  104.1   0.0     1   105   134   244   134   244 0.98 NlpC/P60 family
FxsA                 PF04186.8    120 seq275_BIOID51117    -            158   1.1e-36  124.9   8.3   1   1   9.6e-41   1.3e-36  124.7   5.7     1   113     6   118     6   127 0.93 FxsA cytoplasmic membrane protein
Glyco_hydro_3        PF00933.16   299 seq276_BIOID51117    -            341   4.2e-72  242.5   0.0   1   1   3.9e-76   5.3e-72  242.1   0.0     3   294     7   319     5   320 0.94 Glycosyl hydrolase family 3 N terminal domain
HTH_DeoR             PF08220.7     57 seq281_BIOID51117    -             83   3.2e-22   77.7   0.2   1   1   1.1e-25   3.7e-22   77.4   0.1     1    57    18    74    18    74 0.98 DeoR-like helix-turn-helix domain
HTH_11               PF08279.7     55 seq281_BIOID51117    -             83   2.6e-10   39.6   0.1   1   1   9.7e-14   3.3e-10   39.3   0.1     1    48    18    64    18    68 0.91 HTH domain
HTH_AraC             PF00165.18    42 seq282_BIOID51117    -             65   1.9e-10   40.1   0.0   1   1   3.7e-14   2.5e-10   39.7   0.0     2    41     9    46     2    47 0.94 Bacterial regulatory helix-turn-helix proteins, AraC family
HTH_18               PF12833.2     81 seq282_BIOID51117    -             65   5.6e-08   32.6   0.0   1   1   9.5e-12   6.5e-08   32.4   0.0    34    79     2    46     1    48 0.92 Helix-turn-helix domain
PseudoU_synth_2      PF00849.17   164 seq285_BIOID51117    -            291   3.3e-16   59.4   0.0   1   1   2.9e-19     2e-15   56.9   0.0     2   161    69   199    68   202 0.83 RNA pseudouridylate synthase
S4                   PF01479.20    48 seq285_BIOID51117    -            291   1.1e-11   43.8   0.1   1   1   4.2e-15   2.9e-11   42.5   0.1     2    43     4    43     3    57 0.93 S4 domain
DeoRC                PF00455.17   162 seq286_BIOID51117    -             93   9.9e-20   70.6   0.1   1   1     1e-23   1.4e-19   70.1   0.1    97   161     2    66     1    67 0.98 DeoR C terminal sensor domain
MarB                 PF13999.1     66 seq288_BIOID51117    -             72   5.5e-35  118.6   0.2   1   1   4.5e-39   6.1e-35  118.4   0.1     2    66     6    70     5    70 0.98 MarB protein
YihI                 PF04220.7    169 seq289_BIOID51117    -            169   2.8e-56  189.3  15.5   1   1   2.3e-60   3.1e-56  189.2  10.7     3   167     5   165     2   167 0.94 Der GTPase activator (YihI)
HAD_2                PF13419.1    176 seq290_BIOID51117    -            237   4.6e-23   82.2   0.1   1   1   8.7e-27     6e-23   81.8   0.1     1   174    28   205    28   206 0.87 Haloacid dehalogenase-like hydrolase
Y1_Tnp               PF01797.11   121 seq291_BIOID51117    -            165   3.7e-05   23.4   1.7   1   1   1.2e-08   0.00017   21.3   1.2    10    99    19   101    11   119 0.73 Transposase IS200 like
Ter                  PF05472.6    290 seq294_BIOID51117    -            291   6.2e-84  281.4   0.0   1   1   5.2e-88   7.1e-84  281.2   0.0     3   287     6   282     4   285 0.97 DNA replication terminus site-binding protein (Ter protein)
UPF0227              PF05728.7    187 seq295_BIOID51117    -            180   4.7e-72  241.5   0.0   1   1   3.9e-76   5.3e-72  241.3   0.0     1   186     1   177     1   178 0.99 Uncharacterised protein family (UPF0227)
Radical_SAM          PF04055.16   166 seq301_BIOID51117    -            457   3.6e-15   56.4   0.0   1   1     8e-19   5.4e-15   55.8   0.0     2   164    57   227    56   229 0.79 Radical SAM superfamily
HemN_C               PF06969.11    66 seq301_BIOID51117    -            457   3.2e-12   46.2   0.6   1   1   1.7e-15   1.2e-11   44.4   0.0     1    66   363   431   363   431 0.94 HemN C-terminal domain
S4                   PF01479.20    48 seq302_BIOID51117    -            133   8.1e-13   47.4   0.0   1   1   9.3e-17   1.3e-12   46.8   0.0     1    46     9    53     9    55 0.95 S4 domain
Fer4_11              PF13247.1     99 seq304_BIOID51117    -            294   1.2e-29  101.9  13.1   1   1   1.8e-32   2.2e-29  101.1   5.5     2    98    92   188    91   189 0.94 4Fe-4S dicluster domain
Form-deh_trans       PF09163.6     44 seq304_BIOID51117    -            294   8.1e-20   69.9   0.0   1   1   1.1e-22   1.4e-19   69.1   0.0     1    44   246   289   246   290 0.96 Formate dehydrogenase N, transmembrane
Fer4_7               PF12838.2     52 seq304_BIOID51117    -            294   4.9e-15   55.5  25.2   1   1   8.3e-11     1e-07   32.0   5.6     1    50    38   114    38   117 0.90 4Fe-4S dicluster domain
Fer4_9               PF13187.1     55 seq304_BIOID51117    -            294   3.3e-13   49.5  27.2   1   1   4.6e-11   5.7e-08   32.7   7.7     1    55   132   184   132   184 0.97 4Fe-4S dicluster domain
Fer4_10              PF13237.1     52 seq304_BIOID51117    -            294   2.6e-12   46.2  27.8   1   1   3.4e-11   4.2e-08   32.7   7.1     2    52    93   144    92   144 0.86 4Fe-4S dicluster domain
Fer4_2               PF12797.2     22 seq304_BIOID51117    -            294   3.3e-10   39.1  34.5   1   1   6.4e-09     8e-06   25.3   2.4     4    20    33    49    31    51 0.91 4Fe-4S binding domain
Fer4_3               PF12798.2     15 seq304_BIOID51117    -            294   9.7e-08   31.9  41.1   1   3   0.00035      0.43   11.1   3.8     1    15   100   117   100   117 0.89 4Fe-4S binding domain
Fer4_3               PF12798.2     15 seq304_BIOID51117    -            294   9.7e-08   31.9  41.1   2   3   6.7e-05     0.083   13.3   2.9     1    14   133   146   133   147 0.94 4Fe-4S binding domain
Fer4_3               PF12798.2     15 seq304_BIOID51117    -            294   9.7e-08   31.9  41.1   3   3   3.4e-06    0.0042   17.4   2.5     1    15   160   183   160   183 0.98 4Fe-4S binding domain
Fer4_4               PF12800.2     17 seq304_BIOID51117    -            294   3.1e-07   30.0  31.6   1   2   4.7e-05     0.059   13.6   1.8     3    15    38    50    36    56 0.91 4Fe-4S binding domain
Fer4_4               PF12800.2     17 seq304_BIOID51117    -            294   3.1e-07   30.0  31.6   2   2     1e-07   0.00013   21.9   1.8     1    17   130   146   130   146 0.92 4Fe-4S binding domain
Fer4                 PF00037.22    24 seq304_BIOID51117    -            294   3.1e-07   29.6  37.3   1   1   4.1e-08   5.1e-05   22.5   2.0     5    22   130   147   126   149 0.87 4Fe-4S binding domain
MR_MLE_N             PF02746.11   117 seq305_BIOID51117    -            321   9.7e-32  109.3   0.0   1   1   4.9e-35   2.2e-31  108.1   0.0     1   117     1   112     1   112 0.99 Mandelate racemase / muconate lactonizing enzyme, N-terminal domain
MR_MLE               PF01188.16    67 seq305_BIOID51117    -            321   2.2e-11   44.0   3.5   1   1   7.5e-15   3.4e-11   43.3   1.2     3    67   162   225   160   225 0.85 Mandelate racemase / muconate lactonizing enzyme, C-terminal domain
MR_MLE_C             PF13378.1    111 seq305_BIOID51117    -            321     4e-10   39.5   0.0   1   1   2.2e-13     1e-09   38.2   0.0     1    82   225   304   225   321 0.79 Enolase C-terminal domain-like
Anti-adapt_IraP      PF10796.4     87 seq306_BIOID51117    -             86     9e-38  128.4   1.8   1   1   7.2e-42   9.8e-38  128.3   1.2     1    87     1    86     1    86 0.99 Sigma-S stabilisation anti-adaptor protein
TetR_N               PF00440.18    47 seq307_BIOID51117    -            204   2.6e-12   46.0   0.2   1   1   2.9e-16     4e-12   45.4   0.2     2    47    10    55     9    55 0.94 Bacterial regulatory proteins, tetR family
HSP33                PF01430.14   280 seq310_BIOID51117    -            294     1e-97  326.5   0.0   1   1  8.3e-102   1.1e-97  326.3   0.0     1   279     6   275     6   276 0.96 Hsp33 protein
Alk_phosphatase      PF00245.15   421 seq311_BIOID51117    -            494  1.6e-145  484.8   3.5   1   1  3.6e-146  1.6e-142  474.9   2.5     1   421    87   493    87   493 0.99 Alkaline phosphatase
Metalloenzyme        PF01676.13   262 seq311_BIOID51117    -            494   2.9e-07   29.9   3.8   1   1   5.7e-10   2.6e-06   26.8   0.7   136   228   345   470   300   491 0.81 Metalloenzyme superfamily
Phosphodiest         PF01663.17   364 seq311_BIOID51117    -            494   3.2e-05   23.3   0.0   1   1   1.1e-08     5e-05   22.6   0.0   138   254   327   430   248   471 0.68 Type I phosphodiesterase / nucleotide pyrophosphatase
Guanylate_kin        PF00625.16   183 seq312_BIOID51117    -            207   1.6e-70  236.1   0.0   1   1   1.3e-74   1.8e-70  235.9   0.0     2   183     4   186     3   186 0.98 Guanylate kinase
Pyr_redox_2          PF07992.9    200 seq313_BIOID51117    -            443   2.1e-33  115.7   0.0   1   1   1.7e-36   4.6e-33  114.6   0.0     1   197    16   327    16   329 0.91 Pyridine nucleotide-disulphide oxidoreductase
Pyr_redox            PF00070.22    80 seq313_BIOID51117    -            443   3.1e-19   69.0   3.3   1   1   1.6e-15   4.4e-12   46.0   0.3     1    68   181   263   181   273 0.91 Pyridine nucleotide-disulphide oxidoreductase
DAO                  PF01266.19   358 seq313_BIOID51117    -            443   2.7e-11   42.8  10.2   1   1   1.1e-09   3.1e-06   26.2   0.0   146   235   234   316   222   341 0.82 FAD dependent oxidoreductase
Cpn10                PF00166.16    93 seq314_BIOID51117    -             97   5.2e-29   99.9   1.8   1   1   4.2e-33   5.7e-29   99.7   1.3     1    93     2    95     2    95 0.97 Chaperonin 10 Kd subunit
Cpn60_TCP1           PF00118.19   488 seq318_BIOID51117    -            548  1.2e-126  423.1  10.9   1   1  9.8e-131  1.3e-126  422.9   7.5     1   486    23   523    23   525 0.94 TCP-1/cpn60 chaperonin family
Cytochrom_B_N        PF00033.14   188 seq319_BIOID51117    -            217   2.7e-20   72.4  18.8   1   1   4.9e-24   3.4e-20   72.1  13.0     4   188    10   186     7   186 0.92 Cytochrome b(N-terminal)/b6/petB
Ni_hydr_CYTB         PF01292.15   182 seq319_BIOID51117    -            217   1.4e-18   66.8  17.5   1   1   2.6e-22   1.8e-18   66.4  12.1     5   182    13   186     9   186 0.90 Prokaryotic cytochrome b561
Voltage_CLC          PF00654.15   355 seq321_BIOID51117    -            473   1.9e-90  303.3  36.0   1   1   1.5e-92   2.1e-88  296.6  20.9     2   354    89   437    88   438 0.94 Voltage gated chloride channel
RNA_pol_Rpb6         PF01192.17    57 seq322_BIOID51117    -             91     1e-17   63.4   0.1   1   1   9.7e-22   1.3e-17   63.1   0.1     1    56     7    62     7    63 0.95 RNA polymerase Rpb6
MerT                 PF02411.10   116 seq323_BIOID51117    -            116   1.4e-64  214.9   6.7   1   1   1.1e-68   1.5e-64  214.8   4.7     1   116     1   116     1   116 1.00 MerT mercuric transport protein
DUF3521              PF12035.3     35 seq324_BIOID51117    -             38   2.1e-09   36.9   0.3   1   1   3.1e-13   4.2e-09   35.9   0.2     1    35     6    33     6    33 0.90 Protein of unknown function (DUF3521)
HD_4                 PF13328.1    153 seq327_BIOID51117    -            702   6.5e-54  181.6   1.2   1   1   2.4e-57   6.5e-54  181.6   0.8     2   152    27   175    26   176 0.97 HD domain
RelA_SpoT            PF04607.12   116 seq327_BIOID51117    -            702   1.1e-36  125.2   0.5   1   1   1.1e-39   3.1e-36  123.7   0.0     1   115   235   345   235   346 0.98 Region found in RelA / SpoT proteins
TGS                  PF02824.16    60 seq327_BIOID51117    -            702   6.8e-22   76.9   0.0   1   1   6.1e-25   1.7e-21   75.7   0.0     1    60   388   447   388   447 0.99 TGS domain
ACT_4                PF13291.1     80 seq327_BIOID51117    -            702   2.2e-18   66.2   2.5   1   1   2.1e-21   5.7e-18   64.9   1.0     2    80   622   699   621   699 0.97 ACT domain
HD                   PF01966.17   122 seq327_BIOID51117    -            702   1.3e-13   50.9   1.9   1   1   1.7e-16   4.7e-13   49.0   0.3     1   122    45   144    45   144 0.81 HD domain
Peptidase_S49_N      PF08496.5    155 seq328_BIOID51117    -            349   3.4e-64  215.2   3.7   1   1   7.4e-68   3.4e-64  215.2   2.5     1   155     1   158     1   158 0.98 Peptidase family S49 N-terminal
Peptidase_S49        PF01343.13   154 seq328_BIOID51117    -            349   1.4e-50  170.9   0.0   1   1   3.1e-54   1.4e-50  170.9   0.0     2   153   161   310   160   311 0.98 Peptidase family S49
SDH_sah              PF01972.11   286 seq328_BIOID51117    -            349   1.9e-05   23.4   2.0   1   1     5e-09   2.3e-05   23.2   0.0    89   163   133   208   118   225 0.81 Serine dehydrogenase proteinase
PsiF_repeat          PF07769.9     35 seq334_BIOID51117    -            106     5e-37  125.0  21.0   1   2   7.1e-24   9.7e-20   69.7   4.0     2    35    26    59    25    59 0.97 psiF repeat
PsiF_repeat          PF07769.9     35 seq334_BIOID51117    -            106     5e-37  125.0  21.0   2   2   2.4e-21   3.3e-17   61.5   5.0     2    35    70   103    69   103 0.97 psiF repeat
Rick_17kDa_Anti      PF05433.10    42 seq335_BIOID51117    -            179   1.7e-11   43.4  15.7   1   1   5.1e-15   1.7e-11   43.4  10.9     2    42    73   113    72   113 0.96 Glycine zipper 2TM domain
Gly-zipper_OmpA      PF13436.1    118 seq335_BIOID51117    -            179   5.2e-09   35.6   3.0   1   1   1.5e-12   5.2e-09   35.6   2.1     5   112    28   134    24   136 0.78 Glycine-zipper containing OmpA-like membrane domain
Gly-zipper_YMGG      PF13441.1     45 seq335_BIOID51117    -            179   3.6e-08   32.6  12.7   1   1     1e-11   3.6e-08   32.6   8.8     2    45    69   111    68   111 0.97 YMGG-like Gly-zipper
Gly-zipper_Omp       PF13488.1     46 seq335_BIOID51117    -            179   1.8e-05   24.1  13.8   1   1   5.3e-09   1.8e-05   24.1   9.6     2    42    73   112    72   118 0.82 Glycine zipper
HTH_35               PF13693.1     78 seq336_BIOID51117    -             90   1.8e-14   53.1   0.2   1   1   1.7e-18   2.4e-14   52.7   0.2     7    71    20    83    15    89 0.89 Winged helix-turn-helix DNA-binding
SLT                  PF01464.15   121 seq339_BIOID51117    -            177   9.7e-12   44.3   0.0   1   1     2e-15   2.8e-11   42.8   0.0     2   105    28   158    27   171 0.86 Transglycosylase SLT domain
GGDEF                PF00990.16   161 seq342_BIOID51117    -            371   1.7e-47  160.9   0.0   1   1   3.2e-51   2.2e-47  160.5   0.0     2   161   211   366   210   366 0.97 GGDEF domain
MASE2                PF05230.6     91 seq342_BIOID51117    -            371   6.6e-33  112.4   9.6   1   1   2.1e-36   1.5e-32  111.3   3.4     1    91    39   129    39   129 0.99 MASE2 domain
Fe-S_biosyn          PF01521.15    91 seq343_BIOID51117    -            114   4.3e-29   99.9   0.0   1   1   3.7e-33     5e-29   99.7   0.0     1    91     9   100     9   100 0.99 Iron-sulphur cluster biosynthesis
DUF4156              PF13698.1     93 seq347_BIOID51117    -            121   4.1e-32  109.8   0.1   1   1   3.6e-36   4.9e-32  109.5   0.0     2    93    27   119    26   119 0.98 Domain of unknown function (DUF4156)
DUF2592              PF10766.4     41 seq351_BIOID51117    -             49     1e-26   91.8   4.7   1   1   8.2e-31   1.1e-26   91.7   3.3     1    41     4    44     4    44 0.98 Protein of unknown function (DUF2592)
Topoisom_bac         PF01131.15   403 seq356_BIOID51117    -            879  7.1e-131  436.6   0.7   1   1  3.7e-134  1.3e-130  435.7   0.5     2   403   171   579   170   579 0.93 DNA topoisomerase
Topo_Zn_Ribbon       PF08272.6     42 seq356_BIOID51117    -            879   1.1e-39  133.3   0.7   1   2   1.5e-19   5.2e-16   57.6   0.0     2    42   772   811   771   811 0.96 Topoisomerase I zinc-ribbon-like
Topo_Zn_Ribbon       PF08272.6     42 seq356_BIOID51117    -            879   1.1e-39  133.3   0.7   2   2   7.4e-24   2.5e-20   71.4   1.8     1    42   838   879   838   879 0.98 Topoisomerase I zinc-ribbon-like
Toprim               PF01751.17    88 seq356_BIOID51117    -            879   3.4e-26   90.8   0.0   1   1   2.1e-29   7.1e-26   89.7   0.0     2    88    19   156    18   156 0.98 Toprim domain
zf-C4_Topoisom       PF01396.14    39 seq356_BIOID51117    -            879   4.1e-19   67.6  16.9   1   2   3.6e-09   1.2e-05   24.5   0.3     3    27   612   636   610   653 0.84 Topoisomerase DNA binding C4 zinc finger
zf-C4_Topoisom       PF01396.14    39 seq356_BIOID51117    -            879   4.1e-19   67.6  16.9   2   2   6.9e-15   2.4e-11   42.8   1.9     2    38   723   758   722   759 0.94 Topoisomerase DNA binding C4 zinc finger
Peripla_BP_2         PF01497.13   238 seq357_BIOID51117    -            350   4.2e-54  183.0   0.4   1   1     4e-58   5.4e-54  182.7   0.3     1   238    44   298    44   298 0.99 Periplasmic binding protein
SBP_bac_11           PF13531.1    231 seq358_BIOID51117    -            257   2.7e-55  187.4   4.8   1   1   4.5e-59   3.1e-55  187.2   3.3     1   231    29   255    29   255 0.95 Bacterial extracellular solute-binding protein
SBP_bac_1            PF01547.20   314 seq358_BIOID51117    -            257   8.7e-17   61.6   7.0   1   1   1.6e-20   1.1e-16   61.3   4.8     1   313    34   246    34   247 0.89 Bacterial extracellular solute-binding protein
PapB                 PF03333.8     91 seq359_BIOID51117    -            109   2.9e-37  126.2   0.1   1   1   2.5e-41   3.4e-37  126.0   0.0     6    91     8    96     3    96 0.95 Adhesin biosynthesis transcription regulatory protein
PEPCK_ATP            PF01293.15   467 seq361_BIOID51117    -            540  4.4e-216  717.7   0.0   1   1  3.7e-220  5.1e-216  717.5   0.0     3   467    21   493    19   493 0.98 Phosphoenolpyruvate carboxykinase
DUF1471              PF07338.8     56 seq362_BIOID51117    -             85   8.4e-20   70.0   0.1   1   1   8.2e-24   1.1e-19   69.6   0.0     2    56    33    85    32    85 0.98 Protein of unknown function (DUF1471)
SpoU_methylase       PF00588.14   142 seq363_BIOID51117    -            229   4.7e-37  126.9   0.1   1   1   9.5e-41   6.5e-37  126.4   0.1     2   142    20   159    19   159 0.96 SpoU rRNA Methylase family
SpoU_methylas_C      PF12105.3     57 seq363_BIOID51117    -            229   1.1e-25   88.8   1.7   1   1   2.2e-29   1.5e-25   88.3   0.4     1    57   163   221   163   221 0.99 SpoU, rRNA methylase, C-terminal
FlhC                 PF05280.6    176 seq364_BIOID51117    -            183   5.3e-08   32.4   0.4   1   1   7.1e-12   9.7e-08   31.5   0.2    27   168    26   177    12   183 0.75 Flagellar transcriptional activator (FlhC)
LysR_substrate       PF03466.15   209 seq365_BIOID51117    -            257   1.9e-27   95.6   0.0   1   1   4.3e-31   2.9e-27   95.0   0.0     2   165    90   254    89   257 0.93 LysR substrate binding domain
HTH_1                PF00126.22    60 seq365_BIOID51117    -            257   5.5e-21   73.9   2.8   1   1   1.5e-24     1e-20   73.1   1.9     2    60     7    65     6    65 0.97 Bacterial regulatory helix-turn-helix protein, lysR family
Fimbrial             PF00419.15   145 seq367_BIOID51117    -            181   6.5e-23   81.4   9.4   1   1   6.5e-27   8.9e-23   81.0   6.5     1   145    34   181    34   181 0.88 Fimbrial protein
BPD_transp_1         PF00528.17   185 seq368_BIOID51117    -            229   4.3e-22   78.4  13.2   1   1     4e-26   5.5e-22   78.0   9.2     2   175    26   215    25   227 0.79 Binding-protein-dependent transport system inner membrane component
SBP_bac_11           PF13531.1    231 seq370_BIOID51117    -            232   1.2e-34  119.9   0.0   1   1   9.5e-39   1.3e-34  119.7   0.0     2   230     2   226     1   227 0.94 Bacterial extracellular solute-binding protein
DEAD                 PF00270.24   173 seq371_BIOID51117    -            704   7.6e-24   83.9   0.3   1   1   3.6e-25   8.2e-22   77.3   0.0     4   169   284   445   281   449 0.80 DEAD/DEAH box helicase
Helicase_C           PF00271.26    78 seq371_BIOID51117    -            704   3.7e-17   61.8   0.0   1   1   1.5e-18   3.5e-15   55.5   0.0     3    77   524   599   522   600 0.95 Helicase conserved C-terminal domain
ResIII               PF04851.10   184 seq371_BIOID51117    -            704   1.2e-08   34.9   0.0   1   1   1.2e-11   2.7e-08   33.7   0.0    29   182   304   441   278   443 0.75 Type III restriction enzyme, res subunit
tRNA_anti            PF01336.20    76 seq371_BIOID51117    -            704     2e-07   30.5   0.0   1   1   1.9e-10   4.3e-07   29.5   0.0     2    74    74   145    73   147 0.96 OB-fold nucleic acid binding domain
SecA_DEAD            PF07517.9    266 seq371_BIOID51117    -            704   3.4e-07   29.7   0.0   1   1   3.2e-10   7.4e-07   28.6   0.0    95   163   305   373   241   409 0.87 SecA DEAD-like domain
SNF2_N               PF00176.18   296 seq371_BIOID51117    -            704   5.7e-05   22.0   0.0   1   1   4.6e-08   0.00011   21.1   0.0    27   172   308   446   285   451 0.81 SNF2 family N-terminal domain
Fimbrial             PF00419.15   145 seq373_BIOID51117    -            179   1.1e-10   41.7   0.0   1   1   9.5e-15   1.3e-10   41.5   0.0     2   144    33   178    32   179 0.88 Fimbrial protein
DUF188               PF02639.9    130 seq374_BIOID51117    -            152     1e-50  170.3   0.0   1   1   8.8e-55   1.2e-50  170.1   0.0     1   127    17   143    17   146 0.98 Uncharacterized BCR, YaiI/YqxD family COG1671
ABC_tran             PF00005.22   118 seq376_BIOID51117    -            352   1.4e-25   89.8   0.0   1   1   6.4e-29   2.9e-25   88.7   0.0     1   117    38   156    38   157 0.89 ABC transporter
TOBE                 PF03459.12    64 seq376_BIOID51117    -            352   3.5e-19   68.5   0.0   1   1     2e-20   9.2e-17   60.7   0.0     1    62   290   350   290   352 0.97 TOBE domain
UTRA                 PF07702.8    141 seq379_BIOID51117    -            232   1.1e-32  112.5   0.0   1   1   3.3e-36   1.5e-32  112.0   0.0     2   136    87   220    86   225 0.97 UTRA domain
GntR                 PF00392.16    64 seq379_BIOID51117    -            232     1e-19   69.5   0.0   1   1   3.8e-23   1.7e-19   68.8   0.0     3    64     4    65     3    65 0.98 Bacterial regulatory proteins, gntR family
HTH_DeoR             PF08220.7     57 seq379_BIOID51117    -            232   2.6e-05   23.5   0.1   1   1     1e-08   4.6e-05   22.7   0.0    19    55    30    66    27    68 0.91 DeoR-like helix-turn-helix domain
SBP_bac_5            PF00496.17   374 seq381_BIOID51117    -            544   1.4e-87  293.8  12.3   1   1   1.5e-91     2e-87  293.3   8.5     1   368    84   459    84   464 0.95 Bacterial extracellular solute-binding proteins, family 5 Middle
Pili_assembly_N      PF00345.15   122 seq382_BIOID51117    -             95   1.3e-10   41.0   0.0   1   1   1.4e-14   1.9e-10   40.4   0.0     1    38    48    86    48    93 0.91 Gram-negative pili assembly chaperone, N-terminal domain
SKI                  PF01202.17   158 seq383_BIOID51117    -            174   4.8e-48  162.8   0.0   1   1   1.6e-51   5.5e-48  162.7   0.0     1   157    11   168    11   169 0.98 Shikimate kinase
AAA_17               PF13207.1    121 seq383_BIOID51117    -            174   1.9e-06   28.5   0.0   1   1   1.3e-09   4.3e-06   27.4   0.0     3    66     6    67     5   172 0.67 AAA domain
AAA                  PF00004.24   132 seq383_BIOID51117    -            174   2.2e-06   27.7   0.0   1   1   3.1e-08   0.00011   22.3   0.0     2    30     6    34     5    95 0.86 ATPase family associated with various cellular activities (AAA)
Elong-fact-P_C       PF09285.6     56 seq384_BIOID51117    -            188   5.3e-27   92.8   1.0   1   1   2.4e-30   1.1e-26   91.8   0.2     1    56   131   186   131   186 0.99 Elongation factor P, C-terminal
EFP                  PF01132.15    55 seq384_BIOID51117    -            188   3.2e-24   84.2   0.1   1   1   1.2e-27   5.5e-24   83.4   0.0     3    55    71   123    69   123 0.97 Elongation factor P (EF-P) OB domain
EFP_N                PF08207.7     58 seq384_BIOID51117    -            188   5.8e-24   83.6   0.0   1   1   4.5e-27     2e-23   81.8   0.0     3    57     7    61     5    62 0.97 Elongation factor P (EF-P) KOW-like domain
HD                   PF01966.17   122 seq385_BIOID51117    -            443   1.2e-09   38.1   0.0   1   1     6e-13   4.1e-09   36.3   0.0     1    54     4    74     4   116 0.88 HD domain
Pili_assembly_N      PF00345.15   122 seq386_BIOID51117    -            150   3.9e-19   68.5   0.0   1   1   8.7e-23   5.9e-19   67.9   0.0    60   121     1    64     1    65 0.91 Gram-negative pili assembly chaperone, N-terminal domain
Pili_assembly_C      PF02753.12    68 seq386_BIOID51117    -            150   1.8e-18   66.0   0.7   1   1     4e-22   2.8e-18   65.4   0.5     1    66    84   144    84   146 0.96 Gram-negative pili assembly chaperone, C-terminal domain
Usher                PF00577.15   552 seq390_BIOID51117    -            876  5.5e-218  725.0  24.7   1   1  1.5e-221  6.7e-218  724.7  17.1     1   552   209   789   209   789 0.99 Type VII secretion system (T7SS), usher protein
PapC_N               PF13954.1    146 seq390_BIOID51117    -            876     1e-47  161.2   0.0   1   1   3.8e-51   1.7e-47  160.5   0.0     2   146    49   195    48   195 0.99 PapC N-terminal domain
PapC_C               PF13953.1     68 seq390_BIOID51117    -            876   1.3e-21   75.8   0.1   1   1   8.7e-25     4e-21   74.3   0.1     2    67   800   863   799   864 0.93 PapC C-terminal domain
Entericidin          PF08085.6     21 seq391_BIOID51117    -             41   5.3e-09   35.3   0.0   1   1   4.6e-13   6.3e-09   35.1   0.0     1    21    20    40    20    40 0.99 Entericidin EcnA/B family
LysR_substrate       PF03466.15   209 seq393_BIOID51117    -            324   1.8e-44  151.2   0.0   1   1   3.5e-48   2.4e-44  150.8   0.0     5   206    92   293    90   296 0.96 LysR substrate binding domain
HTH_1                PF00126.22    60 seq393_BIOID51117    -            324   5.4e-16   57.9   0.0   1   1   1.4e-19   9.6e-16   57.1   0.0     1    60     3    64     3    64 0.97 Bacterial regulatory helix-turn-helix protein, lysR family
Entericidin          PF08085.6     21 seq394_BIOID51117    -             48   1.2e-08   34.2   2.6   1   1   1.2e-12   1.7e-08   33.7   1.8     1    21    23    43    23    43 0.98 Entericidin EcnA/B family
GTP_EFTU             PF00009.22   188 seq395_BIOID51117    -            120   4.7e-42  143.4   0.1   1   1   1.6e-45   5.4e-42  143.2   0.1     2   116     4   114     3   118 0.95 Elongation factor Tu GTP binding domain
Miro                 PF08477.8    119 seq395_BIOID51117    -            120   3.9e-06   27.2   0.0   1   1   1.6e-09   5.5e-06   26.7   0.0     2    84     8   102     7   106 0.79 Miro-like protein
MMR_HSR1             PF01926.18   114 seq395_BIOID51117    -            120   2.9e-06   27.1   0.1   1   1     1e-09   3.6e-06   26.8   0.0     2    89     8   103     7   119 0.59 50S ribosome-binding GTPase
Septin               PF00735.13   281 seq395_BIOID51117    -            120   2.3e-05   23.4   0.0   1   1   7.8e-09   2.7e-05   23.2   0.0     6    79     7    84     5   110 0.70 Septin
AroM                 PF07302.6    221 seq396_BIOID51117    -            225   9.1e-86  286.6   3.2   1   1   7.4e-90     1e-85  286.4   2.2     2   220     5   224     4   225 0.99 AroM protein
OsmC                 PF02566.14   100 seq397_BIOID51117    -            143   1.5e-19   69.9   0.1   1   1   1.4e-23   1.9e-19   69.5   0.0     2    99    42   139    41   140 0.89 OsmC-like protein
Multi_Drug_Res       PF00893.14    93 seq399_BIOID51117    -            126   9.9e-33  112.3  10.3   1   1   9.2e-37   1.3e-32  112.0   7.2     1    93    22   114    22   114 0.99 Small Multidrug Resistance protein
EFG_C                PF00679.19    89 seq400_BIOID51117    -            467   1.5e-21   75.9   0.0   1   1   4.3e-25   2.9e-21   75.0   0.0     3    83   257   337   255   343 0.96 Elongation factor G C-terminus
GTP_EFTU_D2          PF03144.20    74 seq400_BIOID51117    -            467   4.6e-10   39.3   3.2   1   1   2.2e-13   1.5e-09   37.6   2.2     1    74    79   149    79   149 0.94 Elongation factor Tu domain 2
Lactonase            PF10282.4    344 seq401_BIOID51117    -            331   4.7e-87  292.1   0.0   1   1   1.3e-90     6e-87  291.7   0.0     2   343     5   327     4   328 0.95 Lactonase, 7-bladed beta-propeller
MFS_1                PF07690.11   354 seq402_BIOID51117    -            395   2.2e-28   98.9  39.3   1   1   1.6e-32   2.2e-28   98.9  27.2     2   344    13   341    12   343 0.82 Major Facilitator Superfamily
PDZ                  PF00595.19    81 seq403_BIOID51117    -            474   2.8e-29  101.0   8.2   1   2   2.9e-19     1e-15   57.5   0.1     7    80   285   367   279   368 0.90 PDZ domain (Also known as DHR or GLGF)
PDZ                  PF00595.19    81 seq403_BIOID51117    -            474   2.8e-29  101.0   8.2   2   2   3.1e-15   1.1e-11   44.6   2.2    10    81   393   463   385   463 0.89 PDZ domain (Also known as DHR or GLGF)
PDZ_2                PF13180.1     82 seq403_BIOID51117    -            474   2.3e-26   91.3   2.7   1   2   1.2e-18     4e-15   55.3   0.0    12    82   300   380   285   380 0.88 PDZ domain
PDZ_2                PF13180.1     82 seq403_BIOID51117    -            474   2.3e-26   91.3   2.7   2   2   2.5e-12   8.6e-09   35.0   0.4     4    59   399   454   396   471 0.87 PDZ domain
Trypsin_2            PF13365.1    120 seq403_BIOID51117    -            474   8.1e-21   74.1   0.6   1   1   5.5e-24   1.9e-20   72.9   0.4     1   120   114   250   114   250 0.79 Trypsin-like peptidase domain
Trypsin              PF00089.21   220 seq403_BIOID51117    -            474   1.3e-20   73.8   0.2   1   1   6.3e-24   2.2e-20   73.1   0.1    27   218   114   275    85   277 0.83 Trypsin
Sigma54_activat      PF00158.21   168 seq406_BIOID51117    -            328   9.6e-63  210.5   0.0   1   1   2.8e-66   1.3e-62  210.1   0.0     3   168     6   173     4   173 0.96 Sigma-54 interaction domain
HTH_8                PF02954.14    42 seq406_BIOID51117    -            328   1.6e-08   33.8   0.5   1   1   3.5e-12   1.6e-08   33.8   0.3     7    40   284   317   280   319 0.92 Bacterial regulatory protein, Fis family
DUF1255              PF06865.6     94 seq407_BIOID51117    -             94   5.4e-35  119.4   0.0   1   1   4.3e-39   5.9e-35  119.3   0.0     1    94     1    94     1    94 0.98 Protein of unknown function (DUF1255)
GreA_GreB_N          PF03449.10    74 seq411_BIOID51117    -            170   1.1e-29  102.1   0.7   1   1   2.7e-33   1.9e-29  101.4   0.5     1    74    13    86    13    86 0.97 Transcription elongation factor, N-terminal
GreA_GreB            PF01272.14    77 seq411_BIOID51117    -            170   1.6e-22   78.9   0.0   1   1   3.8e-26   2.6e-22   78.2   0.0     2    77    93   167    92   167 0.98 Transcription elongation factor, GreA/GreB, C-term
DUF2773              PF10971.3     81 seq413_BIOID51117    -             79     2e-44  149.3   1.5   1   1   1.6e-48   2.2e-44  149.1   1.0     2    81     1    79     1    79 0.98 Protein of unknown function (DUF2773)
Xan_ur_permease      PF00860.15   389 seq415_BIOID51117    -            463  4.4e-113  377.5  39.0   1   1  4.4e-117    6e-113  377.1  27.0     2   388    34   427    33   428 0.97 Permease family
FliE                 PF02049.13    97 seq416_BIOID51117    -            113   2.7e-23   81.6   4.6   1   1   3.6e-27     5e-23   80.8   3.2     5    97    21   113    10   113 0.93 Flagellar hook-basal body complex protein FliE
Aconitase            PF00330.15   465 seq417_BIOID51117    -            891    9e-186  617.7   0.0   1   1  1.6e-189  1.1e-185  617.4   0.0     1   465    57   562    57   562 0.99 Aconitase family (aconitate hydratase)
Aconitase_C          PF00694.14   131 seq417_BIOID51117    -            891   9.7e-49  164.7   0.0   1   1   2.7e-52   1.8e-48  163.8   0.0     3   130   691   818   689   819 0.98 Aconitase C-terminal domain
DUF2534              PF10749.4     85 seq418_BIOID51117    -             85   8.3e-44  147.3   3.7   1   1   6.7e-48   9.2e-44  147.1   2.6     2    85     1    84     1    84 0.97 Protein of unknown function (DUF2534)
Tex_N                PF09371.5    193 seq419_BIOID51117    -            773   4.2e-80  267.4   0.3   1   1   1.8e-83   8.1e-80  266.5   0.2     1   192    10   201    10   202 0.99 Tex-like protein N-terminal domain
HHH_3                PF12836.2     65 seq419_BIOID51117    -            773     5e-27   93.5   0.0   1   1   2.5e-30   1.1e-26   92.3   0.0     1    65   491   555   491   555 0.99 Helix-hairpin-helix motif
S1                   PF00575.18    74 seq419_BIOID51117    -            773   4.2e-24   84.3   0.6   1   1   1.7e-27   7.8e-24   83.4   0.4     2    74   648   720   647   720 0.98 S1 RNA binding domain
YscJ_FliF            PF01514.12   207 seq421_BIOID51117    -            548   9.2e-48  162.0   0.4   1   1   2.8e-51   1.9e-47  160.9   0.2     9   201    32   225    21   232 0.91 Secretory protein of YscJ/FliF family
YscJ_FliF_C          PF08345.6    160 seq421_BIOID51117    -            548   1.2e-37  129.2   0.1   1   1   3.3e-41   2.3e-37  128.3   0.1     1   160   259   418   259   418 0.88 Flagellar M-ring protein C-terminal
Diacid_rec           PF05651.8    135 seq422_BIOID51117    -            385   1.9e-52  176.1   0.9   1   1   4.7e-56   3.2e-52  175.4   0.6     1   135     6   140     6   140 0.99 Putative sugar diacid recognition
HTH_30               PF13556.1     59 seq422_BIOID51117    -            385     3e-23   81.0   2.8   1   1     6e-26   4.1e-22   77.3   1.7     1    59   323   381   323   381 0.98 PucR C-terminal helix-turn-helix domain
Fimbrial             PF00419.15   145 seq423_BIOID51117    -            175   5.7e-18   65.4   2.5   1   1   5.2e-22   7.1e-18   65.1   1.7     1   145    32   175    32   175 0.87 Fimbrial protein
ROK                  PF00480.15   179 seq428_BIOID51117    -            331   1.1e-58  197.8   0.2   1   1     3e-62   1.4e-58  197.5   0.1     1   179    33   222    33   222 0.96 ROK family
Glucokinase          PF02685.11   316 seq428_BIOID51117    -            331   5.3e-10   38.4   0.0   1   1   2.3e-13   1.1e-09   37.4   0.0     4   235    35   266    32   274 0.81 Glucokinase
PrpF                 PF04303.8    371 seq429_BIOID51117    -            350    7e-162  538.2   1.9   1   1  1.1e-165  7.8e-162  538.1   1.3     1   371     1   350     1   350 0.99 PrpF protein
Fimbrial             PF00419.15   145 seq431_BIOID51117    -            163   1.9e-12   47.4   9.3   1   1   1.8e-16   2.4e-12   47.1   6.4     1   144    27   162    27   163 0.78 Fimbrial protein
AsmA                 PF05170.9    604 seq435_BIOID51117    -            577  1.4e-167  558.9   7.6   1   1  3.7e-171  1.7e-167  558.5   5.3     1   565     9   558     9   574 0.98 AsmA family
FimH_man-bind        PF09160.5    147 seq437_BIOID51117    -            322   8.3e-63  210.5   0.1   1   1   2.2e-66   1.5e-62  209.6   0.0     1   147    35   189    35   189 1.00 FimH, mannose binding
Fimbrial             PF00419.15   145 seq437_BIOID51117    -            322   1.5e-12   47.8   4.7   1   1   4.9e-16   3.3e-12   46.7   3.3     4   145   191   322   188   322 0.86 Fimbrial protein
DUF3521              PF12035.3     35 seq440_BIOID51117    -             70   2.2e-13   49.6   6.8   1   1     1e-16   1.4e-12   47.0   1.3     1    34    14    43    14    44 0.98 Protein of unknown function (DUF3521)
MFS_1                PF07690.11   354 seq441_BIOID51117    -            454   8.9e-49  166.0  43.8   1   1     5e-51   3.4e-47  160.8  23.9     1   353    34   402    31   403 0.85 Major Facilitator Superfamily
MFS_2                PF13347.1    427 seq441_BIOID51117    -            454   2.3e-09   36.0  25.0   1   1     7e-12   4.8e-08   31.7   5.6   136   331   149   366   146   378 0.75 MFS/sugar transport protein
MacB_PCD             PF12704.2    232 seq443_BIOID51117    -            265   6.7e-19   68.2   0.1   1   1   6.3e-23   8.6e-19   67.9   0.0     9   227    24   237    11   239 0.79 MacB-like periplasmic core domain
FliG_C               PF01706.11   110 seq444_BIOID51117    -            336   1.5e-31  108.4  13.1   1   1   2.8e-34   1.9e-30  104.9   1.8     1   110   219   328   219   328 0.99 FliG C-terminal domain
Na_sulph_symp        PF00939.14   471 seq445_BIOID51117    -            477  2.3e-177  590.4  46.0   1   1  1.9e-181  2.6e-177  590.3  31.9     2   471     4   474     3   474 0.99 Sodium:sulfate symporter transmembrane region
NAD_binding_2        PF03446.10   162 seq446_BIOID51117    -            292     7e-48  162.4   1.8   1   1     2e-51   9.3e-48  162.0   1.3     1   160     1   162     1   164 0.98 NAD binding domain of 6-phosphogluconate dehydrogenase
F420_oxidored        PF03807.12    96 seq446_BIOID51117    -            292   3.5e-07   30.4   0.2   1   1   1.7e-10   7.8e-07   29.3   0.1     1    92     3    93     3    96 0.77 NADP oxidoreductase coenzyme F420-dependent
FtsX                 PF02687.16   121 seq447_BIOID51117    -            134   1.2e-18   66.8  14.5   1   1     1e-22   1.4e-18   66.7  10.1     2   121     4   127     3   127 0.95 FtsX-like permease family
FeoA                 PF04023.9     74 seq448_BIOID51117    -             75   3.5e-09   36.3   0.0   1   1     3e-13   4.1e-09   36.1   0.0     7    73     4    71     2    72 0.90 FeoA domain
EAL                  PF00563.15   236 seq449_BIOID51117    -            246   1.4e-30  106.3   0.0   1   1   1.3e-34   1.8e-30  106.0   0.0    13   234    20   231    11   233 0.88 EAL domain
DeoC                 PF01791.4    236 seq451_BIOID51117    -            295   3.2e-34  118.1   0.0   1   1   2.7e-38   3.7e-34  117.9   0.0     2   235    21   261    20   262 0.94 DeoC/LacD family aldolase
FliH                 PF02108.11   128 seq452_BIOID51117    -            236   5.3e-31  107.0   0.1   1   1     1e-34   7.1e-31  106.6   0.1     2   128    97   221    96   221 0.97 Flagellar assembly protein FliH
ABC_tran             PF00005.22   118 seq453_BIOID51117    -            279   5.8e-27   94.2   0.0   1   1   1.4e-30   9.6e-27   93.5   0.0     1   117    95   219    95   220 0.94 ABC transporter
AAA_21               PF13304.1    303 seq453_BIOID51117    -            279   2.5e-11   43.9   0.1   1   1   7.6e-13   5.2e-09   36.3   0.1     1   299    83   252    83   256 0.76 AAA domain
FeoB_N               PF02421.13   189 seq455_BIOID51117    -            773   2.6e-71  238.6   0.1   1   1   2.2e-74   4.9e-71  237.7   0.0     2   187     5   192     4   194 0.94 Ferrous iron transport protein B
Gate                 PF07670.9    109 seq455_BIOID51117    -            773   4.3e-48  161.6  20.4   1   2   3.3e-18   7.5e-15   54.6   2.4     3   106   352   443   350   450 0.94 Nucleoside recognition
Gate                 PF07670.9    109 seq455_BIOID51117    -            773   4.3e-48  161.6  20.4   2   2   2.7e-38   6.1e-35  119.2   0.3     1   107   512   689   512   691 0.99 Nucleoside recognition
FeoB_C               PF07664.7     54 seq455_BIOID51117    -            773   3.2e-21   74.3   2.1   1   1   1.4e-24   3.2e-21   74.3   1.5     1    54   454   507   454   507 0.99 Ferrous iron transport protein B C terminus
MMR_HSR1             PF01926.18   114 seq455_BIOID51117    -            773     2e-17   63.1   0.0   1   1   1.6e-20   3.7e-17   62.2   0.0     2   113     6   120     5   121 0.68 50S ribosome-binding GTPase
SRPRB                PF09439.5    181 seq455_BIOID51117    -            773   3.1e-06   26.4   0.0   1   1   2.2e-09     5e-06   25.7   0.0     5    71     5    72     1   126 0.67 Signal recognition particle receptor beta subunit
PAP2                 PF01569.16   129 seq460_BIOID51117    -            254   2.3e-28   98.3   1.0   1   1   1.7e-32   2.3e-28   98.3   0.7     6   126    78   232    73   234 0.89 PAP2 superfamily
ATP-synt_ab          PF00006.20   215 seq463_BIOID51117    -            446   2.9e-62  209.8   0.0   1   1   2.8e-66   3.8e-62  209.4   0.0     2   215   147   357   146   357 0.99 ATP synthase alpha/beta family, nucleotide-binding domain
Aconitase            PF00330.15   465 seq465_BIOID51117    -            703   2.9e-47  161.1   0.0   1   1   6.2e-51   4.2e-47  160.5   0.0    92   450    64   406    52   421 0.88 Aconitase family (aconitate hydratase)
Aconitase_C          PF00694.14   131 seq465_BIOID51117    -            703   5.9e-06   26.3   0.0   1   1   1.6e-09   1.1e-05   25.4   0.0    84   130   587   634   574   635 0.89 Aconitase C-terminal domain
MacB_PCD             PF12704.2    232 seq466_BIOID51117    -            414   7.5e-26   91.0   0.2   1   1   1.1e-29   7.5e-26   91.0   0.1    11   229    26   241    21   244 0.83 MacB-like periplasmic core domain
FtsX                 PF02687.16   121 seq466_BIOID51117    -            414   1.9e-22   79.1  12.5   1   1   3.4e-26   2.3e-22   78.8   4.5     2   121   274   407   273   407 0.98 FtsX-like permease family
ADH_N                PF08240.7    109 seq468_BIOID51117    -            336   6.2e-32  109.4   0.4   1   1   2.8e-35   1.3e-31  108.5   0.3     1   107    29   134    29   136 0.98 Alcohol dehydrogenase GroES-like domain
ADH_zinc_N           PF00107.21   130 seq468_BIOID51117    -            336   5.1e-13   48.5   0.1   1   1   2.8e-16   1.3e-12   47.2   0.1     2   130   177   296   176   296 0.91 Zinc-binding dehydrogenase
ThiF                 PF00899.16   136 seq468_BIOID51117    -            336   4.7e-05   23.1   0.8   1   1     2e-08   9.2e-05   22.1   0.1     4    36   168   200   165   204 0.93 ThiF family
MarR                 PF01047.17    59 seq469_BIOID51117    -            138   1.9e-16   59.3   0.8   1   1   1.3e-19     6e-16   57.7   0.1     1    58    24    83    24    84 0.97 MarR family
MarR_2               PF12802.2     62 seq469_BIOID51117    -            138   3.6e-10   39.2   0.0   1   1   1.3e-13   5.9e-10   38.5   0.0     1    62    22    83    22    83 0.97 MarR family
HTH_27               PF13463.1     68 seq469_BIOID51117    -            138   2.6e-05   24.3   0.2   1   1   1.7e-08   7.7e-05   22.8   0.0    19    68    43    92    27    92 0.88 Winged helix DNA-binding domain
adh_short            PF00106.20   167 seq472_BIOID51117    -            248   2.3e-34  118.5   0.0   1   1   1.1e-37   2.9e-34  118.2   0.0     2   166     2   165     1   166 0.93 short chain dehydrogenase
adh_short_C2         PF13561.1    243 seq472_BIOID51117    -            248     7e-15   55.3   0.0   1   1   3.2e-18   8.7e-15   55.0   0.0     3   222     9   218     7   232 0.89 Enoyl-(Acyl carrier protein) reductase
KR                   PF08659.5    181 seq472_BIOID51117    -            248   1.1e-13   51.1   0.0   1   1   5.5e-17   1.5e-13   50.6   0.0     3   173     3   170     2   177 0.89 KR domain
Epimerase            PF01370.16   236 seq472_BIOID51117    -            248   1.1e-06   28.1   0.1   1   1   1.2e-09   3.4e-06   26.5   0.0     1   117     3   135     3   176 0.80 NAD dependent epimerase/dehydratase family
NAD_binding_10       PF13460.1    183 seq472_BIOID51117    -            248   2.9e-06   27.2   0.0   1   1   1.4e-09     4e-06   26.8   0.0     1    60     3    67     3   171 0.78 NADH(P)-binding
AMP-binding          PF00501.23   418 seq475_BIOID51117    -            563   1.7e-83  280.1   0.0   1   1   1.5e-87   2.1e-83  279.9   0.0     2   413    38   473    37   476 0.95 AMP-binding enzyme
tRNA-synt_2          PF00152.15   335 seq476_BIOID51117    -            335   5.4e-70  235.6   0.0   1   1     5e-74   6.9e-70  235.3   0.0    21   333    25   333    14   335 0.88 tRNA synthetases class II (D, K and N)
Biotin_lipoyl_2      PF13533.1     50 seq477_BIOID51117    -             89     2e-05   24.0   0.1   1   1   2.4e-09   3.3e-05   23.3   0.1     3    26    48    71    41    71 0.96 Biotin-lipoyl like
DUF1049              PF06305.6     68 seq479_BIOID51117    -            102   2.9e-25   87.4   0.8   1   1   2.1e-29   2.9e-25   87.4   0.5     1    66    22    87    22    89 0.97 Protein of unknown function (DUF1049)
GerE                 PF00196.14    58 seq480_BIOID51117    -             74   6.4e-20   70.1   0.4   1   1   5.5e-24   7.5e-20   69.8   0.3     2    58    12    68    11    68 0.97 Bacterial regulatory proteins, luxR family
TPR_7                PF13176.1     36 seq484_BIOID51117    -            389     1e-13   49.8  11.5   1   1   1.8e-05     0.025   14.2   0.0     1    27    71    97    71   106 0.82 Tetratricopeptide repeat
TPR_2                PF07719.12    34 seq484_BIOID51117    -            389   1.8e-12   46.0   7.2   1   1   1.4e-05     0.019   14.7   0.0     5    32   218   245   214   247 0.88 Tetratricopeptide repeat
Apc3                 PF12895.2     84 seq484_BIOID51117    -            389   7.3e-10   38.7   1.4   1   1   1.3e-09   1.8e-06   27.8   0.1     4    83   156   239   153   240 0.89 Anaphase-promoting complex, cyclosome, subunit 3
TPR_1                PF00515.23    34 seq484_BIOID51117    -            389   4.6e-09   35.3   2.5   1   1   2.6e-05     0.035   13.5   0.0     7    32   220   245   214   247 0.89 Tetratricopeptide repeat
TPR_8                PF13181.1     34 seq484_BIOID51117    -            389   1.4e-07   30.6   1.1   1   1   1.7e-05     0.024   14.3   0.0     5    29   218   242   214   246 0.89 Tetratricopeptide repeat
TonB_dep_Rec         PF00593.19   276 seq485_BIOID51117    -            725   3.1e-32  112.5  13.3   1   1   4.5e-36   3.1e-32  112.5   9.2     1   275   456   723   456   724 0.88 TonB dependent receptor
Plug                 PF07715.10   108 seq485_BIOID51117    -            725   8.9e-31  106.3   0.9   1   1   5.8e-34     4e-30  104.2   0.6     8   108    50   164    44   164 0.96 TonB-dependent Receptor Plug Domain
FCD                  PF07729.7    125 seq486_BIOID51117    -            228   1.6e-26   92.9   5.9   1   1   3.5e-30   2.4e-26   92.3   4.1     5   124    89   208    87   209 0.99 FCD domain
GntR                 PF00392.16    64 seq486_BIOID51117    -            228   9.3e-18   63.3   0.0   1   1   3.6e-21   2.4e-17   61.9   0.0     3    64    15    75    13    75 0.98 Bacterial regulatory proteins, gntR family
Sugar_tr             PF00083.19   451 seq487_BIOID51117    -            477   3.8e-30  104.7  35.1   1   1   1.1e-33   4.9e-30  104.3  24.3    50   432    72   452    33   463 0.82 Sugar (and other) transporter
MFS_1                PF07690.11   354 seq487_BIOID51117    -            477   1.4e-24   86.4  39.0   1   1   3.1e-28   1.4e-24   86.4  27.0     4   307    41   377    37   388 0.80 Major Facilitator Superfamily
MFS_2                PF13347.1    427 seq487_BIOID51117    -            477   4.9e-14   51.4  25.3   1   1   1.6e-12   7.2e-09   34.4   5.7   222   352    24   159    12   167 0.79 MFS/sugar transport protein
FliJ                 PF02050.11   123 seq488_BIOID51117    -            144     2e-08   34.2   2.4   1   1   1.4e-12     2e-08   34.2   1.7    39   122    53   136    44   137 0.93 Flagellar FliJ protein
ROK                  PF00480.15   179 seq489_BIOID51117    -            323   1.6e-45  154.9   0.0   1   1   3.3e-49   2.2e-45  154.5   0.0     1   179    24   214    24   214 0.95 ROK family
Glucokinase          PF02685.11   316 seq489_BIOID51117    -            323     5e-10   38.5   0.0   1   1   5.7e-13   3.9e-09   35.6   0.0     4   265    26   276    24   288 0.80 Glucokinase
Smr                  PF01713.16    83 seq490_BIOID51117    -            187   5.3e-20   71.2   0.0   1   1   6.2e-24   8.5e-20   70.6   0.0     2    83    89   169    88   169 0.91 Smr domain
FeoC                 PF09012.5     69 seq491_BIOID51117    -             78   2.5e-15   55.7   0.4   1   1   4.3e-19     3e-15   55.5   0.2     1    66     3    70     3    75 0.92 FeoC like transcriptional regulator
TrmB                 PF01978.14    68 seq491_BIOID51117    -             78   3.3e-06   26.5   0.0   1   1   6.4e-10   4.3e-06   26.1   0.0    17    59    10    53     7    56 0.92 Sugar-specific transcriptional regulator TrmB
AA_permease_2        PF13520.1    426 seq492_BIOID51117    -            514   1.5e-32  112.5  61.4   1   1     3e-36     2e-32  112.1  42.6     2   419    23   482    22   497 0.77 Amino acid permease
AA_permease          PF00324.16   479 seq492_BIOID51117    -            514   3.8e-15   55.0  52.8   1   1   3.4e-18   2.3e-14   52.4  36.6    12   446    33   479    22   500 0.70 Amino acid permease
CTP_transf_2         PF01467.21   157 seq493_BIOID51117    -            131   5.2e-12   45.9   0.0   1   1   5.6e-16   7.6e-12   45.4   0.0     1   117     5   115     5   126 0.78 Cytidylyltransferase
HTH_Tnp_1            PF01527.15    76 seq494_BIOID51117    -             88   9.7e-21   73.3   0.0   1   1   3.1e-24   1.4e-20   72.8   0.0     1    75     1    71     1    72 0.96 Transposase
HTH_23               PF13384.1     50 seq494_BIOID51117    -             88   7.3e-08   31.7   0.0   1   1   2.7e-11   1.2e-07   30.9   0.0     9    47    13    49     7    52 0.89 Homeodomain-like domain
HTH_28               PF13518.1     52 seq494_BIOID51117    -             88   1.8e-07   30.8   0.2   1   1     6e-11   2.7e-07   30.2   0.1     3    37    12    46    10    65 0.91 Helix-turn-helix domain
YdfZ                 PF14001.1     64 seq496_BIOID51117    -             67     2e-33  114.3   0.1   1   1   1.6e-37   2.2e-33  114.1   0.1     1    64     2    65     2    65 0.99 YdfZ protein
Epimerase            PF01370.16   236 seq497_BIOID51117    -            304   4.8e-26   91.5   0.0   1   1   1.8e-28   3.1e-25   88.8   0.0     1   233     5   206     5   209 0.89 NAD dependent epimerase/dehydratase family
NAD_binding_10       PF13460.1    183 seq497_BIOID51117    -            304   6.1e-23   81.6   0.0   1   1     5e-26   8.5e-23   81.1   0.0     1   177     5   192     5   197 0.87 NADH(P)-binding
NAD_binding_4        PF07993.7    249 seq497_BIOID51117    -            304   2.2e-16   59.4   0.2   1   2   7.8e-08   0.00013   20.8   0.1     1    33     7    37     7    54 0.81 Male sterility protein
NAD_binding_4        PF07993.7    249 seq497_BIOID51117    -            304   2.2e-16   59.4   0.2   2   2     1e-07   0.00017   20.4   0.0    79   137    55   114    39   120 0.84 Male sterility protein
3Beta_HSD            PF01073.14   280 seq497_BIOID51117    -            304   3.6e-16   58.5   0.0   1   1   1.4e-16   2.4e-13   49.3   0.0     1   222     6   189     6   207 0.82 3-beta hydroxysteroid dehydrogenase/isomerase family
NmrA                 PF05368.8    233 seq497_BIOID51117    -            304   2.9e-14   52.7   0.0   1   1   2.3e-17     4e-14   52.3   0.0     1   105     5   114     5   149 0.87 NmrA-like family
adh_short            PF00106.20   167 seq497_BIOID51117    -            304   6.6e-06   26.0   4.7   1   1   2.2e-08   3.8e-05   23.5   1.8     2   165     4   139     3   141 0.84 short chain dehydrogenase
Transposase_31       PF04754.7    205 seq498_BIOID51117    -            197   2.7e-36  124.7   0.0   1   1   4.2e-40   5.8e-36  123.6   0.0    90   204     1   114     1   115 0.97 Putative transposase, YhgA-like
OMPdecase            PF00215.19   226 seq499_BIOID51117    -            294   1.3e-54  184.8   0.0   1   1   1.1e-58   1.5e-54  184.6   0.0     1   226    64   286    64   286 0.96 Orotidine 5'-phosphate decarboxylase / HUMPS family
rve_3                PF13683.1     67 seq500_BIOID51117    -            159   2.9e-28   97.0   0.3   1   1   7.7e-32   5.3e-28   96.2   0.2     1    67    75   141    75   141 0.98 Integrase core domain
rve                  PF00665.21   120 seq500_BIOID51117    -            159   1.5e-20   73.3   0.0   1   1   3.3e-24   2.2e-20   72.8   0.0    27   120    13   104     6   104 0.96 Integrase core domain
SIR2                 PF02146.12   181 seq501_BIOID51117    -            273     1e-48  165.3   0.0   1   1   9.7e-53   1.3e-48  164.9   0.0     1   181    48   221    48   221 0.90 Sir2 family
Sugar_tr             PF00083.19   451 seq503_BIOID51117    -            449   1.5e-38  132.4  27.6   1   1   6.8e-40   3.1e-36  124.8  19.2     4   443    22   430    20   438 0.79 Sugar (and other) transporter
MFS_1                PF07690.11   354 seq503_BIOID51117    -            449     3e-31  108.3  45.1   1   1   2.4e-31   1.1e-27   96.6  21.8    30   310    54   348    24   356 0.76 Major Facilitator Superfamily
MFS_2                PF13347.1    427 seq503_BIOID51117    -            449   1.1e-10   40.3  21.4   1   1   3.9e-13   1.8e-09   36.4   8.4   126   385   144   404   139   428 0.75 MFS/sugar transport protein
PP-binding           PF00550.20    67 seq505_BIOID51117    -             82   1.2e-12   47.8   0.8   1   1   9.7e-17   1.3e-12   47.6   0.6     1    66     9    74     9    75 0.92 Phosphopantetheine attachment site
SUI1                 PF01253.17    83 seq506_BIOID51117    -            108   2.5e-22   78.3   1.9   1   1   2.2e-26     3e-22   78.0   1.3     2    82    28   104    27   105 0.95 Translation initiation factor SUI1
Ribosomal_S2         PF00318.15   211 seq508_BIOID51117    -            306   3.3e-85  284.4   0.0   1   1   2.9e-89     4e-85  284.2   0.0     1   211    74   290    74   290 0.99 Ribosomal protein S2
Aminotran_1_2        PF00155.16   363 seq509_BIOID51117    -            390   6.6e-55  186.4   0.0   1   1   1.7e-58   7.9e-55  186.1   0.0     2   362    44   384    43   385 0.92 Aminotransferase class I and II
Cys_Met_Meta_PP      PF01053.15   386 seq509_BIOID51117    -            390   2.3e-05   22.7   0.0   1   1   7.3e-09   3.3e-05   22.2   0.0    26   183    55   216    42   240 0.88 Cys/Met metabolism PLP-dependent enzyme
Aminotran_5          PF00266.14   371 seq509_BIOID51117    -            390   5.3e-05   22.0   0.0   1   1     2e-08   8.9e-05   21.2   0.0    48   181    93   216    67   219 0.87 Aminotransferase class-V
Pribosyltran         PF00156.22   125 seq512_BIOID51117    -            227   1.1e-09   37.9   0.0   1   1   1.3e-13   1.8e-09   37.2   0.0    46   124   142   223   136   224 0.80 Phosphoribosyl transferase domain
CorA                 PF01544.13   292 seq513_BIOID51117    -            327     6e-63  212.4   0.0   1   1   5.2e-67   7.1e-63  212.2   0.0     3   292    39   323    37   323 0.97 CorA-like Mg2+ transporter protein
Aldose_epim          PF01263.15   301 seq517_BIOID51117    -            295   8.6e-21   74.2   0.0   1   1   1.1e-24   1.6e-20   73.3   0.0     2   195    28   211    27   220 0.86 Aldose 1-epimerase
EF_TS                PF00889.14   221 seq519_BIOID51117    -            283   2.3e-71  239.5   5.7   1   1   3.3e-75   2.3e-71  239.5   4.0     1   221    57   263    57   263 0.98 Elongation factor TS
UBA                  PF00627.26    37 seq519_BIOID51117    -            283   3.5e-11   42.4   0.1   1   1   3.4e-14   2.3e-10   39.8   0.1     1    35     4    39     4    40 0.96 UBA/TS-N domain
Response_reg         PF00072.19   112 seq520_BIOID51117    -            229   1.1e-29  102.5   0.0   1   1   2.4e-33   1.6e-29  102.0   0.0     1   112     5   117     5   117 0.97 Response regulator receiver domain
Trans_reg_C          PF00486.23    77 seq520_BIOID51117    -            229   5.8e-28   96.5   0.0   1   1   1.4e-31   9.6e-28   95.8   0.0     2    77   151   225   149   225 0.95 Transcriptional regulatory protein, C terminal
Fe-S_biosyn          PF01521.15    91 seq521_BIOID51117    -            191   2.1e-23   81.7   0.0   1   1   1.6e-26   1.1e-22   79.4   0.0     1    91     2    94     2    94 0.98 Iron-sulphur cluster biosynthesis
NifU                 PF01106.12    68 seq521_BIOID51117    -            191     2e-10   40.1   0.0   1   1   4.4e-14     3e-10   39.5   0.0     2    65   112   177   111   180 0.90 NifU-like domain
DUF3329              PF11808.3     90 seq526_BIOID51117    -             95   3.5e-31  107.0   6.0   1   1   2.8e-35   3.8e-31  106.8   4.1     2    87     4    89     3    92 0.97 Domain of unknown function (DUF3329)
DEAD                 PF00270.24   173 seq528_BIOID51117    -            457   4.8e-45  152.9   0.0   1   1     2e-46   6.9e-43  145.9   0.0     1   170    27   191    27   194 0.94 DEAD/DEAH box helicase
Helicase_C           PF00271.26    78 seq528_BIOID51117    -            457   4.4e-24   84.0   0.0   1   1   2.4e-27   8.3e-24   83.1   0.0     3    78   261   336   259   336 0.97 Helicase conserved C-terminal domain
DbpA                 PF03880.10    74 seq528_BIOID51117    -            457   1.9e-21   75.4   0.0   1   1   1.1e-24   3.9e-21   74.3   0.0     2    73   384   455   383   456 0.98 DbpA RNA binding domain
ResIII               PF04851.10   184 seq528_BIOID51117    -            457   3.1e-05   23.7   0.0   1   1   2.1e-08   7.3e-05   22.5   0.0     4   183    26   188    23   189 0.72 Type III restriction enzyme, res subunit
HAD_2                PF13419.1    176 seq530_BIOID51117    -            199   2.5e-29  102.6   0.1   1   1   6.4e-33   2.9e-29  102.4   0.1     2   176     4   184     3   184 0.84 Haloacid dehalogenase-like hydrolase
Hydrolase_like       PF13242.1     75 seq530_BIOID51117    -            199   3.5e-08   32.9   0.0   1   1   1.7e-11   7.6e-08   31.8   0.0     2    50   139   186   138   198 0.93 HAD-hyrolase-like
Hydrolase            PF00702.21   204 seq530_BIOID51117    -            199   4.9e-06   27.0   0.0   1   1   1.2e-09   5.5e-06   26.9   0.0   111   203    75   177     8   178 0.77 haloacid dehalogenase-like hydrolase
AA_kinase            PF00696.23   241 seq532_BIOID51117    -            241   1.7e-27   96.3   0.2   1   1   1.9e-31   2.7e-27   95.7   0.2     1   241    10   219    10   219 0.77 Amino acid kinase family
GntP_permease        PF02447.11   441 seq533_BIOID51117    -            438  2.1e-188  626.2  45.8   1   1  5.2e-192  2.4e-188  626.0  31.7     1   441     1   437     1   437 0.99 GntP family permease
CitMHS               PF03600.11   349 seq533_BIOID51117    -            438   5.3e-09   35.0  40.0   1   1   1.6e-12   7.2e-09   34.5  27.5     5   348     8   386     3   387 0.78 Citrate transporter
Na_H_antiporter      PF03553.9    303 seq533_BIOID51117    -            438   3.8e-06   26.0  19.5   1   1   8.3e-10   3.8e-06   26.0  13.5    67   257   215   393   160   394 0.69 Na+/H+ antiporter family
PAS                  PF00989.19   113 seq535_BIOID51117    -            100     1e-08   34.8   0.0   1   1   8.8e-13   1.2e-08   34.5   0.0    14   113     1    84     1    84 0.95 PAS fold
HATPase_c            PF02518.21   111 seq537_BIOID51117    -            221   1.7e-31  108.1   0.0   1   1   8.6e-35   2.9e-31  107.3   0.0     2   110   104   213   103   214 0.98 Histidine kinase-, DNA gyrase B-, and HSP90-like ATPase
HisKA                PF00512.20    68 seq537_BIOID51117    -            221   3.1e-17   62.1   1.3   1   1   1.5e-20   5.1e-17   61.5   0.4     9    67     1    58     1    59 0.98 His Kinase A (phospho-acceptor) domain
HATPase_c_2          PF13581.1    125 seq537_BIOID51117    -            221     7e-09   35.4   0.0   1   1   2.8e-12   9.5e-09   34.9   0.0    31   114   107   198    70   211 0.80 Histidine kinase-like ATPase domain
HATPase_c_3          PF13589.1    137 seq537_BIOID51117    -            221   1.1e-07   31.4   0.0   1   1   5.6e-11   1.9e-07   30.6   0.0     3    93   108   200   106   219 0.79 Histidine kinase-, DNA gyrase B-, and HSP90-like ATPase
Virul_fac_BrkB       PF03631.10   260 seq538_BIOID51117    -            290     1e-55  188.8  24.6   1   1   8.7e-60   1.2e-55  188.6  17.0     2   258    29   274    28   276 0.88 Virulence factor BrkB
RRF                  PF01765.14   165 seq541_BIOID51117    -            185   3.9e-68  227.9   1.7   1   1   3.7e-72     5e-68  227.6   1.2     1   165    19   183    19   183 0.99 Ribosome recycling factor
TerC                 PF03741.11   184 seq544_BIOID51117    -            540   4.9e-49  166.1  13.4   1   1   1.6e-52   7.4e-49  165.5   9.3     1   183    27   216    27   217 0.94 Integral membrane protein TerC family
CorC_HlyC            PF03471.12    81 seq544_BIOID51117    -            540   1.4e-20   72.7   0.1   1   1   3.4e-23   1.6e-19   69.4   0.0     2    79   453   529   452   531 0.93 Transporter associated domain
CBS                  PF00571.23    57 seq544_BIOID51117    -            540   3.3e-16   58.5   1.7   1   2   3.1e-09   1.4e-05   24.5   0.6     1    56   315   374   315   375 0.94 CBS domain
CBS                  PF00571.23    57 seq544_BIOID51117    -            540   3.3e-16   58.5   1.7   2   2   9.7e-12   4.4e-08   32.5   0.0     3    53   382   432   381   436 0.93 CBS domain
Tyr_Deacylase        PF02580.11   145 seq545_BIOID51117    -            145   7.2e-55  184.8   0.1   1   1   5.8e-59     8e-55  184.7   0.0     2   144     3   144     2   145 0.99 D-Tyr-tRNA(Tyr) deacylase
Branch_AA_trans      PF05525.8    428 seq546_BIOID51117    -            439  4.3e-158  526.2  32.3   1   1  3.6e-162  4.9e-158  526.0  22.4     3   427     8   429     6   430 0.99 Branched-chain amino acid transport protein
DXP_reductoisom      PF02670.11   129 seq547_BIOID51117    -            398   1.3e-48  164.7   0.7   1   1   2.7e-52   1.3e-48  164.7   0.5     1   129     4   132     4   132 0.99 1-deoxy-D-xylulose 5-phosphate reductoisomerase
DXPR_C               PF13288.1    121 seq547_BIOID51117    -            398   2.4e-45  153.3   0.3   1   1   1.1e-48   5.2e-45  152.2   0.2     1   121   271   389   271   389 0.99 DXP reductoisomerase C-terminal domain
DXP_redisom_C        PF08436.7     84 seq547_BIOID51117    -            398   6.9e-34  115.4   0.0   1   1   4.4e-37     2e-33  113.9   0.0     1    84   146   239   146   239 0.96 1-deoxy-D-xylulose 5-phosphate reductoisomerase C-terminal
YiiD_Cterm           PF09500.5    144 seq550_BIOID51117    -            329   6.7e-49  165.0   0.0   1   1   2.9e-52   9.9e-49  164.4   0.0     1   143   174   313   174   314 0.99 Putative thioesterase (yiiD_Cterm)
Acetyltransf_7       PF13508.1     79 seq550_BIOID51117    -            329   4.5e-13   49.0   0.0   1   1   2.4e-16   8.3e-13   48.1   0.0     3    78    60   139    58   140 0.87 Acetyltransferase (GNAT) domain
Acetyltransf_1       PF00583.19    83 seq550_BIOID51117    -            329   2.5e-12   46.5   0.0   1   1   2.1e-15   7.1e-12   45.0   0.0     2    82    66   138    65   139 0.96 Acetyltransferase (GNAT) family
Acetyltransf_10      PF13673.1    117 seq550_BIOID51117    -            329   1.6e-08   34.5   0.0   1   1   7.8e-12   2.7e-08   33.8   0.0    38   117    55   138    16   138 0.81 Acetyltransferase (GNAT) domain
DUF1283              PF06932.6     85 seq557_BIOID51117    -            113   2.5e-46  155.4   6.5   1   1   2.1e-50   2.9e-46  155.2   4.5     1    85    29   113    29   113 0.99 Protein of unknown function (DUF1283)
AA_permease          PF00324.16   479 seq558_BIOID51117    -            457  4.2e-103  345.1  48.2   1   1  7.3e-107    5e-103  344.8  33.4     1   474    15   451    15   455 0.96 Amino acid permease
AA_permease_2        PF13520.1    426 seq558_BIOID51117    -            457   1.1e-47  162.4  56.6   1   1   1.8e-51   1.2e-47  162.2  39.2     2   425    12   442    11   445 0.88 Amino acid permease
Prenyltransf         PF01255.14   223 seq559_BIOID51117    -            252   6.7e-82  273.8   0.0   1   1   5.6e-86   7.7e-82  273.6   0.0     1   222    23   243    23   244 0.99 Putative undecaprenyl diphosphate synthase
Acetyltransf_3       PF13302.1    142 seq563_BIOID51117    -            186   4.2e-23   82.1   0.0   1   1   2.9e-26   5.7e-23   81.6   0.0     3   142     8   141     7   141 0.80 Acetyltransferase (GNAT) domain
Acetyltransf_1       PF00583.19    83 seq563_BIOID51117    -            186   3.4e-15   55.7   0.1   1   1   2.6e-18   5.1e-15   55.1   0.1     2    83    63   141    62   141 0.97 Acetyltransferase (GNAT) family
Acetyltransf_4       PF13420.1    155 seq563_BIOID51117    -            186   5.3e-15   55.5   0.6   1   1   3.5e-18   6.8e-15   55.2   0.4     1   152     9   158     9   160 0.93 Acetyltransferase (GNAT) domain
Acetyltransf_8       PF13523.1    152 seq563_BIOID51117    -            186   9.6e-14   51.4   0.3   1   1   6.7e-17   1.3e-13   50.9   0.2     1   141     9   145     9   157 0.89 Acetyltransferase (GNAT) domain
Acetyltransf_7       PF13508.1     79 seq563_BIOID51117    -            186   2.6e-07   30.5   0.2   1   1   2.5e-10   4.8e-07   29.7   0.1     2    79    56   142    55   142 0.80 Acetyltransferase (GNAT) domain
Acetyltransf_10      PF13673.1    117 seq563_BIOID51117    -            186   1.3e-05   25.1   0.0   1   1   9.3e-09   1.8e-05   24.7   0.0     1   117    16   140    16   140 0.75 Acetyltransferase (GNAT) domain
FR47                 PF08445.5     86 seq563_BIOID51117    -            186   1.4e-05   24.6   0.0   1   1   1.3e-08   2.5e-05   23.8   0.0    26    80    87   143    69   150 0.92 FR47-like protein
TonB_dep_Rec         PF00593.19   276 seq568_BIOID51117    -            715   1.1e-26   94.3  16.7   1   1   1.6e-30   1.1e-26   94.3  11.6     5   272   466   710   464   714 0.90 TonB dependent receptor
Plug                 PF07715.10   108 seq568_BIOID51117    -            715   2.9e-24   85.3   1.3   1   1   1.3e-27   8.7e-24   83.8   0.9     4   108    54   159    51   159 0.93 TonB-dependent Receptor Plug Domain
RNase_T              PF00929.19   164 seq569_BIOID51117    -            204   4.9e-34  117.8   0.0   1   1   4.2e-38   5.7e-34  117.6   0.0     1   163    32   193    32   194 0.97 Exonuclease
CTP_transf_1         PF01148.15   259 seq571_BIOID51117    -            285   9.6e-64  215.4  20.7   1   1   8.1e-68   1.1e-63  215.2  14.3     2   257     4   279     3   281 0.89 Cytidylyltransferase family
Flg_bb_rod           PF00460.15    31 seq575_BIOID51117    -             73   5.9e-07   28.9   4.5   1   1   6.9e-11   9.4e-07   28.2   3.1     3    26     9    32     8    34 0.93 Flagella basal body rod protein
Peptidase_M20        PF01546.23   171 seq576_BIOID51117    -            178   8.9e-09   35.0   0.1   1   1   7.6e-13     1e-08   34.8   0.0    77   170    12   172     2   173 0.76 Peptidase family M20/M25/M40
HTH_31               PF13560.1     64 seq581_BIOID51117    -             96   6.8e-11   42.0   0.0   1   1   7.9e-14   3.6e-10   39.7   0.0     4    46    35    76    34    93 0.82 Helix-turn-helix domain
HTH_3                PF01381.17    55 seq581_BIOID51117    -             96   3.2e-09   36.3   0.1   1   1     2e-12   9.2e-09   34.9   0.0     1    38    37    74    37    85 0.96 Helix-turn-helix
HTH_19               PF12844.2     64 seq581_BIOID51117    -             96     2e-08   34.0   0.0   1   1   2.1e-11   9.4e-08   31.8   0.0     3    55    36    87    36    95 0.83 Helix-turn-helix domain
Flg_bbr_C            PF06429.8     74 seq582_BIOID51117    -             68   2.4e-10   40.0   0.1   1   1   1.8e-14   2.4e-10   40.0   0.0    32    74    23    65     3    65 0.89 Flagellar basal body rod FlgEFG protein C-terminal
Alpha-amylase        PF00128.19   316 seq583_BIOID51117    -            605   3.7e-80  269.5   0.0   1   1     7e-84   4.8e-80  269.2   0.0     1   316   178   494   178   494 0.96 Alpha amylase, catalytic domain
Alpha-amylase_N      PF02903.9    120 seq583_BIOID51117    -            605   4.9e-09   36.0   0.0   1   1   1.5e-12   1.1e-08   35.0   0.0     5   108     4   105     1   115 0.84 Alpha amylase, N-terminal ig-like domain
FlgD                 PF03963.9     82 seq584_BIOID51117    -            237     5e-17   61.6   8.4   1   1   2.1e-20   9.4e-17   60.7   5.8     9    79    12    81     3    84 0.77 Flagellar hook capping protein - N-terminal region
FLgD_tudor           PF13861.1     61 seq584_BIOID51117    -            237   4.8e-13   48.7   0.5   1   1   1.8e-16   8.2e-13   48.0   0.4     2    60    91   227    90   228 0.97 FlgD Tudor-like domain
FlgD_ig              PF13860.1     81 seq584_BIOID51117    -            237   9.6e-09   34.7   0.3   1   1   4.8e-12   2.2e-08   33.6   0.2     8    80   112   185   106   186 0.83 FlgD Ig-like domain
Peptidase_M50        PF02163.17   192 seq585_BIOID51117    -            450   2.7e-70  235.1   0.3   1   1   6.8e-74   3.1e-70  234.9   0.2     2   192    11   446    10   446 0.99 Peptidase family M50
PDZ                  PF00595.19    81 seq585_BIOID51117    -            450   8.1e-13   48.2   0.3   1   1     1e-13   4.6e-10   39.4   0.0     8    81   209   277   203   277 0.91 PDZ domain (Also known as DHR or GLGF)
PDZ_2                PF13180.1     82 seq585_BIOID51117    -            450   7.3e-11   41.6   0.0   1   1   1.1e-11   5.1e-08   32.5   0.0    19    78   227   285   211   287 0.84 PDZ domain
DUF1161              PF06649.7     52 seq586_BIOID51117    -            102   1.3e-25   88.9   0.0   1   1   1.2e-29   1.6e-25   88.6   0.0     1    52    27    80    27    80 0.99 Protein of unknown function (DUF1161)
Molybdopterin        PF00384.17   432 seq591_BIOID51117    -            662   3.6e-97  325.7   0.0   1   1  6.4e-101   4.4e-97  325.4   0.0     1   432   111   566   111   566 0.92 Molybdopterin oxidoreductase
Molybdop_Fe4S4       PF04879.11    55 seq591_BIOID51117    -            662     1e-14   53.9   1.0   1   1   2.5e-18   1.7e-14   53.2   0.7     1    55    49   108    49   108 0.97 Molybdopterin oxidoreductase Fe4S4 domain
DUF3521              PF12035.3     35 seq594_BIOID51117    -             46   1.9e-09   37.1   0.2   1   1   2.8e-13   3.8e-09   36.1   0.1     1    35     1    34     1    34 0.93 Protein of unknown function (DUF3521)
Virulence_RhuM       PF13310.1    260 seq595_BIOID51117    -            388  8.4e-120  398.4   5.1   1   1  8.3e-124  1.1e-119  398.0   3.5     1   256   112   369   112   374 0.97 Virulence protein RhuM family
FlaE                 PF07559.9    130 seq596_BIOID51117    -            400     3e-26   92.4  12.8   1   1   6.6e-30     3e-26   92.4   8.9     1   130   170   281   170   281 0.96 Flagellar basal body protein FlaE
Flg_bbr_C            PF06429.8     74 seq596_BIOID51117    -            400   5.4e-17   61.3   0.1   1   1   1.2e-20   5.4e-17   61.3   0.0     2    72   322   397   321   399 0.87 Flagellar basal body rod FlgEFG protein C-terminal
Flg_bb_rod           PF00460.15    31 seq596_BIOID51117    -            400   1.8e-06   27.4   2.4   1   1   3.9e-10   1.8e-06   27.4   1.7     3    31     5    33     4    33 0.97 Flagella basal body rod protein
RHH_1                PF01402.16    39 seq597_BIOID51117    -             81   7.7e-11   41.2   0.5   1   1   5.7e-15   7.7e-11   41.2   0.4     2    39    15    52    14    52 0.96 Ribbon-helix-helix protein, copG family
Bac_surface_Ag       PF01103.18   323 seq603_BIOID51117    -            810  1.7e-100  336.4  16.0   1   1  1.1e-103  3.7e-100  335.4  11.1     1   323   448   810   448   810 0.96 Surface antigen
Surf_Ag_VNR          PF07244.10    78 seq603_BIOID51117    -            810   3.1e-65  216.4  10.4   1   5   6.3e-10   2.2e-06   27.8   0.0     1    78    24    91    24    91 0.87 Surface antigen variable number repeat
Surf_Ag_VNR          PF07244.10    78 seq603_BIOID51117    -            810   3.1e-65  216.4  10.4   2   5   5.9e-15     2e-11   44.0   0.0     1    78    92   172    92   172 0.93 Surface antigen variable number repeat
Surf_Ag_VNR          PF07244.10    78 seq603_BIOID51117    -            810   3.1e-65  216.4  10.4   3   5   3.5e-17   1.2e-13   51.1   0.1     2    78   176   263   175   263 0.86 Surface antigen variable number repeat
Surf_Ag_VNR          PF07244.10    78 seq603_BIOID51117    -            810   3.1e-65  216.4  10.4   4   5   5.8e-14     2e-10   40.8   0.0     1    78   266   344   266   344 0.92 Surface antigen variable number repeat
Surf_Ag_VNR          PF07244.10    78 seq603_BIOID51117    -            810   3.1e-65  216.4  10.4   5   5     1e-18   3.5e-15   56.0   0.1     1    78   347   421   347   421 0.91 Surface antigen variable number repeat
Carb_kinase          PF01256.12   242 seq605_BIOID51117    -            515   2.7e-83  278.8   4.4   1   1   2.4e-85   1.7e-81  273.0   1.2     2   242   258   496   257   496 0.99 Carbohydrate kinase
YjeF_N               PF03853.10   173 seq605_BIOID51117    -            515   2.8e-47  160.3   0.0   1   1   7.1e-51   4.9e-47  159.5   0.0     2   173    35   199    34   199 0.98 YjeF-related protein N-terminus
GGDEF                PF00990.16   161 seq609_BIOID51117    -           1105   2.4e-45  153.8   0.2   1   1   2.9e-48   4.9e-45  152.8   0.2     1   160   682   838   682   839 0.97 GGDEF domain
MASE1                PF05231.9    299 seq609_BIOID51117    -           1105   9.2e-34  116.6  42.3   1   1   5.4e-37   9.2e-34  116.6  29.3     2   298    19   294    18   295 0.88 MASE1
PAS_9                PF13426.1    104 seq609_BIOID51117    -           1105   8.3e-29   99.9   0.0   1   2   3.3e-15   5.7e-12   45.8   0.0     3   104   314   416   312   416 0.95 PAS domain
PAS_9                PF13426.1    104 seq609_BIOID51117    -           1105   8.3e-29   99.9   0.0   2   2   3.7e-12   6.4e-09   36.0   0.0     2   104   566   670   565   670 0.92 PAS domain
PAS_3                PF08447.6     91 seq609_BIOID51117    -           1105   7.3e-26   89.9   0.0   1   2   1.2e-12     2e-09   37.3   0.0     5    89   328   409   324   411 0.93 PAS fold
PAS_3                PF08447.6     91 seq609_BIOID51117    -           1105   7.3e-26   89.9   0.0   2   2   1.5e-13   2.6e-10   40.1   0.0     2    91   452   537   451   537 0.96 PAS fold
PAS_4                PF08448.5    110 seq609_BIOID51117    -           1105   4.2e-23   81.3   0.0   1   2   1.9e-09   3.2e-06   27.0   0.0     7   110   314   419   309   419 0.90 PAS fold
PAS_4                PF08448.5    110 seq609_BIOID51117    -           1105   4.2e-23   81.3   0.0   2   2   1.1e-13     2e-10   40.5   0.0     1   109   561   672   561   673 0.94 PAS fold
PAS                  PF00989.19   113 seq609_BIOID51117    -           1105   9.2e-23   80.0   0.1   1   2   3.1e-12   5.2e-09   35.7   0.0     2   113   303   414   302   414 0.91 PAS fold
PAS                  PF00989.19   113 seq609_BIOID51117    -           1105   9.2e-23   80.0   0.1   2   2   5.8e-11   9.9e-08   31.6   0.0     7   113   561   668   555   668 0.94 PAS fold
EAL                  PF00563.15   236 seq609_BIOID51117    -           1105   1.6e-16   60.3   0.3   1   1     3e-19   5.1e-16   58.7   0.2    38   234   897  1088   892  1090 0.92 EAL domain
PAS_8                PF13188.1     64 seq609_BIOID51117    -           1105   1.1e-11   44.0   0.0   1   2   7.5e-07    0.0013   18.4   0.0     2    51   303   358   302   371 0.72 PAS domain
PAS_8                PF13188.1     64 seq609_BIOID51117    -           1105   1.1e-11   44.0   0.0   2   2   1.6e-07   0.00027   20.5   0.0     1    52   555   607   555   619 0.80 PAS domain
GerE                 PF00196.14    58 seq610_BIOID51117    -            901   4.2e-20   70.7   0.0   1   1   1.3e-23   1.7e-19   68.7   0.0     2    58   834   890   833   890 0.97 Bacterial regulatory proteins, luxR family
Flg_bbr_C            PF06429.8     74 seq611_BIOID51117    -            245   6.5e-18   64.3   1.3   1   1   9.5e-22   6.5e-18   64.3   0.9     2    74   170   241   169   241 0.95 Flagellar basal body rod FlgEFG protein C-terminal
Flg_bb_rod           PF00460.15    31 seq611_BIOID51117    -            245     3e-07   29.9   3.7   1   1   1.3e-10   8.6e-07   28.4   2.6     1    31     5    35     5    35 0.97 Flagella basal body rod protein
TetR_N               PF00440.18    47 seq612_BIOID51117    -            188     1e-16   60.1   0.8   1   1   2.3e-20   1.6e-16   59.5   0.0     1    47    16    62    16    62 0.98 Bacterial regulatory proteins, tetR family
TetR_C_6             PF13977.1    131 seq612_BIOID51117    -            188   1.3e-06   28.1   0.1   1   1   3.6e-10   2.5e-06   27.2   0.0    36   129    95   185    84   187 0.83 Bacterial transcriptional repressor
Queuosine_synth      PF02547.10   341 seq614_BIOID51117    -            356    2e-144  480.4   0.0   1   1  1.6e-148  2.2e-144  480.2   0.0     2   341     3   344     2   344 0.96 Queuosine biosynthesis protein
Molydop_binding      PF01568.16   109 seq616_BIOID51117    -            151   2.7e-29  101.0   0.0   1   1   2.3e-33   3.2e-29  100.8   0.0     1   107    25   138    25   140 0.97 Molydopterin dinucleotide binding domain
HTH_3                PF01381.17    55 seq619_BIOID51117    -             71   1.7e-12   46.8   0.0   1   1   4.9e-16   2.2e-12   46.4   0.0     1    49     4    52     4    55 0.97 Helix-turn-helix
HTH_31               PF13560.1     64 seq619_BIOID51117    -             71   1.8e-08   34.3   0.0   1   1   4.2e-12   1.9e-08   34.2   0.0     6    55     4    52     2    63 0.94 Helix-turn-helix domain
HTH_19               PF12844.2     64 seq619_BIOID51117    -             71   9.7e-08   31.8   0.0   1   1   2.6e-11   1.2e-07   31.5   0.0     2    47     2    47     2    59 0.89 Helix-turn-helix domain
HlyD                 PF00529.15   306 seq623_BIOID51117    -            384   1.2e-60  205.3  11.9   1   1   4.4e-64   1.5e-60  204.9   8.2     3   306    69   360    68   360 0.96 HlyD family secretion protein
HlyD_2               PF12700.2    328 seq623_BIOID51117    -            384   1.9e-17   63.3   0.1   1   1     8e-21   2.7e-17   62.7   0.1     2   327    48   359    47   360 0.78 HlyD family secretion protein
HlyD_3               PF13437.1    105 seq623_BIOID51117    -            384   9.9e-12   45.0   2.7   1   1   4.6e-11   1.6e-07   31.5   0.1     1   105   178   289   178   289 0.93 HlyD family secretion protein
Biotin_lipoyl_2      PF13533.1     50 seq623_BIOID51117    -            384   6.1e-12   44.9   4.2   1   1   1.2e-13     4e-10   39.0   0.3     3    46    69   119    64   123 0.85 Biotin-lipoyl like
Flg_bbr_C            PF06429.8     74 seq626_BIOID51117    -            261   7.9e-27   92.8   2.2   1   1   1.1e-30   7.9e-27   92.8   1.5     1    73   182   259   182   260 0.95 Flagellar basal body rod FlgEFG protein C-terminal
Flg_bb_rod           PF00460.15    31 seq626_BIOID51117    -            261   8.2e-13   47.6   0.6   1   1   4.6e-16   3.1e-12   45.7   0.4     1    31     5    35     5    35 0.98 Flagella basal body rod protein
Phage_CII            PF05269.6     91 seq627_BIOID51117    -             97     9e-48  160.1   1.1   1   1   7.3e-52     1e-47  159.9   0.8     1    90     1    90     1    91 0.99 Bacteriophage CII protein
Molybdopterin        PF00384.17   432 seq628_BIOID51117    -            808   6.4e-88  295.2   0.0   1   1   1.7e-91   7.9e-88  294.9   0.0     1   432   115   566   115   566 0.93 Molybdopterin oxidoreductase
Molydop_binding      PF01568.16   109 seq628_BIOID51117    -            808   5.4e-27   93.6   0.0   1   1   2.2e-30     1e-26   92.7   0.0     1   107   687   800   687   802 0.97 Molydopterin dinucleotide binding domain
Molybdop_Fe4S4       PF04879.11    55 seq628_BIOID51117    -            808   2.7e-13   49.4   0.9   1   1     1e-16   4.7e-13   48.6   0.6     1    55    53   112    53   112 0.96 Molybdopterin oxidoreductase Fe4S4 domain
UPF0079              PF02367.12   123 seq629_BIOID51117    -            153   1.5e-44  150.4   0.0   1   1   1.3e-48   1.8e-44  150.2   0.0     1   121    14   134    14   136 0.98 Uncharacterised P-loop hydrolase UPF0079
EamA                 PF00892.15   126 seq632_BIOID51117    -            325   9.6e-36  122.4  40.5   1   2   5.4e-20   7.4e-16   58.2   9.7     1   126    34   163    34   163 0.85 EamA-like transporter family
EamA                 PF00892.15   126 seq632_BIOID51117    -            325   9.6e-36  122.4  40.5   2   2   8.8e-24   1.2e-19   70.4  12.8     1   126   185   309   185   309 0.96 EamA-like transporter family
TGT                  PF01702.13   238 seq635_BIOID51117    -            375  2.9e-105  350.7   0.0   1   1  2.5e-109  3.5e-105  350.4   0.0     1   237   125   362   125   363 0.99 Queuine tRNA-ribosyltransferase
Amidase_3            PF01520.13   175 seq636_BIOID51117    -            443   1.9e-49  167.7   0.0   1   1   2.2e-53     3e-49  167.0   0.0     1   174   192   411   192   412 0.99 N-acetylmuramoyl-L-alanine amidase
Phage_rep_O          PF04492.8    100 seq637_BIOID51117    -            204   1.2e-30  105.5   0.1   1   1     2e-34   2.7e-30  104.3   0.0     7   100     1   112     1   112 0.99 Bacteriophage replication protein O
FlgH                 PF02107.11   180 seq638_BIOID51117    -            246   1.1e-63  213.9   0.0   1   1     1e-67   1.4e-63  213.6   0.0     3   180    66   245    64   245 0.97 Flagellar L-ring protein
OmpH                 PF03938.9    158 seq640_BIOID51117    -            161   6.2e-23   81.3  16.0   1   1   5.4e-27   7.4e-23   81.1  11.1     3   157    10   160     6   161 0.93 Outer membrane protein (OmpH-like)
ACR_tran             PF00873.14  1021 seq642_BIOID51117    -           1035         0 1265.6  14.6   1   1         0         0 1265.4  10.2     1  1021     2  1024     2  1024 0.99 AcrB/AcrD/AcrF family
PIG-L                PF02585.12   128 seq643_BIOID51117    -            190   4.2e-20   72.4   0.0   1   1     4e-24   5.4e-20   72.0   0.0     1   127    34   154    34   155 0.91 GlcNAc-PI de-N-acetylase
Hexapep              PF00132.19    36 seq645_BIOID51117    -            341   4.7e-32  107.9  42.3   1   3   1.2e-14   8.4e-11   40.7   2.6     2    36   110   144   109   144 0.95 Bacterial transferase hexapeptide (six repeats)
Hexapep              PF00132.19    36 seq645_BIOID51117    -            341   4.7e-32  107.9  42.3   2   3   1.7e-12   1.2e-08   33.9   0.3     1    35   145   179   145   180 0.96 Bacterial transferase hexapeptide (six repeats)
Hexapep              PF00132.19    36 seq645_BIOID51117    -            341   4.7e-32  107.9  42.3   3   3   1.8e-11   1.3e-07   30.7   6.3     1    35   222   256   222   257 0.94 Bacterial transferase hexapeptide (six repeats)
LpxD                 PF04613.9     72 seq645_BIOID51117    -            341   1.9e-23   81.6   0.0   1   1   4.7e-27   3.2e-23   80.9   0.0     1    72    21    90    21    90 0.97 UDP-3-O-[3-hydroxymyristoyl] glucosamine N-acyltransferase, LpxD
FlgI                 PF02119.11   342 seq646_BIOID51117    -            371  1.2e-130  435.0  11.1   1   1    1e-134  1.4e-130  434.8   7.7     2   342    30   371    29   371 0.98 Flagellar P-ring protein
DnaB_C               PF03796.10   265 seq647_BIOID51117    -            458     2e-86  289.0   0.1   1   1   6.5e-90   2.9e-86  288.4   0.0     2   257   171   426   170   434 0.96 DnaB-like helicase C terminal domain
AAA_25               PF13481.1    194 seq647_BIOID51117    -            458   2.2e-14   53.1   0.7   1   1   1.2e-17   5.4e-14   51.9   0.2    13   187   168   352   156   358 0.87 AAA domain
DnaB                 PF00772.16   103 seq647_BIOID51117    -            458     5e-13   48.7   0.0   1   1   2.4e-16   1.1e-12   47.6   0.0     6   103     3    95     1    95 0.93 DnaB-like helicase N terminal domain
YajC                 PF02699.10    83 seq648_BIOID51117    -            110   3.5e-28   96.9   0.4   1   1   3.3e-32   4.5e-28   96.6   0.3     2    83    20   102    19   102 0.96 Preprotein translocase subunit
DNA_mis_repair       PF01119.14   119 seq649_BIOID51117    -            615   4.9e-37  125.9   0.0   1   1   2.5e-40   8.6e-37  125.1   0.0     2   118   213   330   212   331 0.95 DNA mismatch repair protein, C-terminal domain
MutL_C               PF08676.6    144 seq649_BIOID51117    -            615   6.3e-23   80.8   1.5   1   1     2e-26   6.9e-23   80.7   0.1     2   134   435   563   434   572 0.92 MutL C terminal dimerisation domain
HATPase_c_3          PF13589.1    137 seq649_BIOID51117    -            615   9.9e-14   51.0   0.0   1   1   5.1e-17   1.7e-13   50.2   0.0     4   103    24   123    21   142 0.80 Histidine kinase-, DNA gyrase B-, and HSP90-like ATPase
HATPase_c            PF02518.21   111 seq649_BIOID51117    -            615   5.4e-11   42.0   0.0   1   1   3.7e-14   1.3e-10   40.8   0.0     2    72    19    87    18   147 0.78 Histidine kinase-, DNA gyrase B-, and HSP90-like ATPase
SecD-TM1             PF13721.1    101 seq650_BIOID51117    -            615   1.4e-39  134.2   3.4   1   1   2.6e-41   8.8e-38  128.5   0.1     1   101     2   103     2   103 0.96 SecD export protein N-terminal TM region
SecD_SecF            PF02355.11   189 seq650_BIOID51117    -            615   7.3e-16   57.7  10.3   1   1     4e-19   1.4e-15   56.9   7.1    14   184   434   602   427   606 0.90 Protein export membrane protein
MMPL                 PF03176.10   333 seq650_BIOID51117    -            615   1.7e-08   33.4  12.2   1   1     5e-12   1.7e-08   33.4   8.5   180   299   481   601   458   612 0.81 MMPL family
Sec_GG               PF07549.9     29 seq650_BIOID51117    -            615   3.8e-08   32.1   0.0   1   1     3e-11     1e-07   30.7   0.0     1    27   112   141   112   143 0.86 SecD/SecF GG Motif
Glycos_transf_2      PF00535.21   169 seq652_BIOID51117    -            398   2.1e-24   86.0   0.0   1   1   1.1e-27   3.1e-24   85.4   0.0     2   167    34   200    33   202 0.88 Glycosyl transferase family 2
Glyco_tranf_2_3      PF13641.1    230 seq652_BIOID51117    -            398   2.9e-20   72.9   0.0   1   1   1.5e-23     4e-20   72.5   0.0     5   230    34   254    29   254 0.85 Glycosyltransferase like family 2
Glyco_transf_21      PF13506.1    174 seq652_BIOID51117    -            398   1.4e-12   47.1   0.0   1   1   9.6e-16   2.6e-12   46.2   0.0    18   173    97   252    86   253 0.82 Glycosyl transferase family 21
Glyco_trans_2_3      PF13632.1    192 seq652_BIOID51117    -            398   2.9e-10   40.0  14.6   1   1   9.8e-13   2.7e-09   36.9  10.1     4   190   115   310   113   362 0.63 Glycosyl transferase family group 2
rve                  PF00665.21   120 seq655_BIOID51117    -            340   1.9e-20   73.0   0.0   1   1   2.2e-23   3.8e-20   72.0   0.0     3   118   118   242   117   244 0.96 Integrase core domain
HTH_38               PF13936.1     44 seq655_BIOID51117    -            340   1.8e-09   36.8   0.5   1   1   4.1e-12     7e-09   34.9   0.1     6    41     3    38     2    40 0.94 Helix-turn-helix domain
HTH_7                PF02796.10    45 seq655_BIOID51117    -            340   3.5e-09   36.2   0.3   1   1   5.4e-12   9.2e-09   34.9   0.2    13    44     9    40     5    41 0.93 Helix-turn-helix domain of resolvase
HTH_23               PF13384.1     50 seq655_BIOID51117    -            340   1.1e-06   27.9   0.0   1   1     2e-09   3.4e-06   26.3   0.0     9    40     9    40     2    43 0.89 Homeodomain-like domain
HTH_28               PF13518.1     52 seq655_BIOID51117    -            340     1e-05   25.2   0.1   1   1   1.5e-08   2.6e-05   23.9   0.1     7    34    12    39     8    40 0.89 Helix-turn-helix domain
Sigma70_r4_2         PF08281.7     54 seq655_BIOID51117    -            340   1.1e-05   24.6   0.0   1   1   1.5e-08   2.5e-05   23.5   0.0    25    48    16    39    12    40 0.94 Sigma-70, region 4
HTH_3                PF01381.17    55 seq655_BIOID51117    -            340   0.00012   21.6   0.1   1   1   1.4e-07   0.00024   20.7   0.1     7    37    15    45     8    48 0.91 Helix-turn-helix
Fer4_11              PF13247.1     99 seq657_BIOID51117    -            205   1.2e-31  108.4  10.9   1   1   8.5e-35   1.2e-31  108.4   7.5     3    97    60   153    58   155 0.97 4Fe-4S dicluster domain
Fer4_2               PF12797.2     22 seq657_BIOID51117    -            205   1.1e-13   50.0  30.8   1   1   6.7e-10   9.1e-07   28.3   0.6     2    20     6    24     5    33 0.89 4Fe-4S binding domain
Fer4                 PF00037.22    24 seq657_BIOID51117    -            205   9.1e-13   47.1  35.1   1   1   8.5e-11   1.2e-07   30.9   3.3     1    23    92   114    92   115 0.94 4Fe-4S binding domain
Fer4_7               PF12838.2     52 seq657_BIOID51117    -            205   2.4e-12   46.9  28.1   1   1   9.2e-10   1.3e-06   28.6   7.3     2    50    99   147    98   149 0.87 4Fe-4S dicluster domain
Fer4_9               PF13187.1     55 seq657_BIOID51117    -            205   8.2e-12   45.0  26.6   1   1   5.5e-10   7.5e-07   29.2   7.4     2    53    99   148    98   150 0.95 4Fe-4S dicluster domain
Fer4_10              PF13237.1     52 seq657_BIOID51117    -            205   4.5e-11   42.2  30.2   1   1   8.2e-09   1.1e-05   24.9   8.0     2    52    92   146    91   146 0.76 4Fe-4S dicluster domain
Fer4_4               PF12800.2     17 seq657_BIOID51117    -            205   1.7e-10   40.2  32.5   1   3     3e-05      0.04   14.1   2.3     1    15    11    25    11    29 0.90 4Fe-4S binding domain
Fer4_4               PF12800.2     17 seq657_BIOID51117    -            205   1.7e-10   40.2  32.5   2   3   3.3e-05     0.045   13.9   2.0     2    16    65    81    64    85 0.86 4Fe-4S binding domain
Fer4_4               PF12800.2     17 seq657_BIOID51117    -            205   1.7e-10   40.2  32.5   3   3   2.9e-07    0.0004   20.3   2.0     2    17    97   112    96   112 0.91 4Fe-4S binding domain
Fer4_6               PF12837.2     24 seq657_BIOID51117    -            205   2.4e-10   39.7  39.6   1   1   3.1e-09   4.2e-06   26.2   3.2     1    23    91   113    91   114 0.95 4Fe-4S binding domain
Fer4_3               PF12798.2     15 seq657_BIOID51117    -            205   7.3e-07   29.1  40.1   1   2   9.4e-06     0.013   15.9   4.2     1    15    67    83    67    83 0.98 4Fe-4S binding domain
Fer4_3               PF12798.2     15 seq657_BIOID51117    -            205   7.3e-07   29.1  40.1   2   2   4.8e-05     0.065   13.7   1.6     1    13   126   147   126   149 0.94 4Fe-4S binding domain
FabA                 PF07977.8    138 seq659_BIOID51117    -            151   8.4e-43  145.0   0.0   1   1   7.2e-47   9.8e-43  144.8   0.0     1   137    17   141    17   142 0.97 FabA-like domain
Rod-binding          PF10135.4     49 seq660_BIOID51117    -             99   5.6e-17   61.3   0.0   1   1   7.1e-21   9.7e-17   60.5   0.0     1    49    42    93    42    93 0.98 Rod binding protein
DmsC                 PF04976.7    276 seq663_BIOID51117    -            364  3.5e-114  380.6  21.1   1   1  3.1e-118  4.2e-114  380.3  14.6     1   276    81   354    81   354 0.99 DMSO reductase anchor subunit (DmsC)
DUF333               PF03891.10    50 seq664_BIOID51117    -             88   2.4e-13   49.5   0.4   1   1   2.2e-17   3.1e-13   49.2   0.2     7    50    42    85    36    85 0.91 Domain of unknown function (DUF333)
GST_C_2              PF13410.1     69 seq665_BIOID51117    -            304   7.5e-10   38.4   0.3   1   1   6.9e-13   1.9e-09   37.1   0.2     2    68   190   260   189   261 0.82 Glutathione S-transferase, C-terminal domain
GST_C                PF00043.20    95 seq665_BIOID51117    -            304   6.5e-09   35.5   0.0   1   1     5e-12   1.4e-08   34.5   0.0    33    95   199   266   187   266 0.85 Glutathione S-transferase, C-terminal domain
GST_N_2              PF13409.1     70 seq665_BIOID51117    -            304   2.1e-06   27.5   0.0   1   1   1.7e-09   4.7e-06   26.3   0.0     3    69    69   143    67   144 0.89 Glutathione S-transferase, N-terminal domain
GST_N                PF02798.15    76 seq665_BIOID51117    -            304   3.4e-05   23.8   0.0   1   1   4.2e-08   0.00012   22.1   0.0    17    76    82   143    74   143 0.91 Glutathione S-transferase, N-terminal domain
NinB                 PF05772.7    127 seq666_BIOID51117    -            146     2e-53  179.2   0.1   1   1   1.7e-57   2.4e-53  179.0   0.1     2   127     8   129     7   129 0.99 NinB protein
Acetyltransf_11      PF13720.1     83 seq667_BIOID51117    -            262   2.4e-30  104.4   0.0   1   1   5.6e-34   3.8e-30  103.8   0.0     1    83   180   262   180   262 0.98 Udp N-acetylglucosamine O-acyltransferase; Domain 2
Hexapep              PF00132.19    36 seq667_BIOID51117    -            262     5e-30  101.5  21.3   1   5   3.6e-09   2.5e-05   23.4   0.3     4    35     2    33     1    34 0.91 Bacterial transferase hexapeptide (six repeats)
Hexapep              PF00132.19    36 seq667_BIOID51117    -            262     5e-30  101.5  21.3   2   5   5.4e-13   3.7e-09   35.5   3.3     1    36    17    52    17    52 0.96 Bacterial transferase hexapeptide (six repeats)
Hexapep              PF00132.19    36 seq667_BIOID51117    -            262     5e-30  101.5  21.3   3   5   1.5e-07     0.001   18.3   1.1     1    35    35    69    35    69 0.92 Bacterial transferase hexapeptide (six repeats)
Hexapep              PF00132.19    36 seq667_BIOID51117    -            262     5e-30  101.5  21.3   4   5   3.1e-07    0.0021   17.3   0.0     2    35    66    99    65   100 0.95 Bacterial transferase hexapeptide (six repeats)
Hexapep              PF00132.19    36 seq667_BIOID51117    -            262     5e-30  101.5  21.3   5   5   1.9e-13   1.3e-09   37.0   0.1     2    36   109   143   108   143 0.96 Bacterial transferase hexapeptide (six repeats)
Flg_bbr_C            PF06429.8     74 seq669_BIOID51117    -            458   2.3e-10   40.1   4.5   1   1   1.7e-14   2.3e-10   40.1   3.1    17    73   397   455   386   456 0.78 Flagellar basal body rod FlgEFG protein C-terminal
HSP70                PF00012.15   602 seq671_BIOID51117    -            471   2.7e-24   84.9   0.0   1   2     1e-18   1.4e-14   52.8   0.0     2   207    24   249    23   280 0.76 Hsp70 protein
HSP70                PF00012.15   602 seq671_BIOID51117    -            471   2.7e-24   84.9   0.0   2   2   2.2e-11     3e-07   28.6   0.0   250   352   350   444   326   469 0.80 Hsp70 protein
Hexapep              PF00132.19    36 seq672_BIOID51117    -            174   3.8e-19   67.1  29.0   1   2   1.4e-13   1.9e-09   36.4   3.3     2    35    10    43     9    44 0.96 Bacterial transferase hexapeptide (six repeats)
Hexapep              PF00132.19    36 seq672_BIOID51117    -            174   3.8e-19   67.1  29.0   2   2   1.3e-10   1.8e-06   27.0   2.1     2    34    28    60    27    62 0.91 Bacterial transferase hexapeptide (six repeats)
IstB_IS21            PF01695.12   178 seq673_BIOID51117    -            259   6.1e-71  237.3   0.1   1   1   3.9e-74   1.3e-70  236.3   0.0     1   178    56   235    56   235 0.98 IstB-like ATP binding protein
Bac_DnaA             PF00308.13   219 seq673_BIOID51117    -            259   1.4e-07   31.2   0.0   1   1   6.2e-11   2.1e-07   30.6   0.0    37   136   105   202    75   207 0.85 Bacterial dnaA  protein
AAA                  PF00004.24   132 seq673_BIOID51117    -            259   2.5e-05   24.3   0.0   1   1   1.3e-08   4.3e-05   23.6   0.0     1    74   105   180   105   214 0.77 ATPase family associated with various cellular activities (AAA)
PhoH                 PF02562.11   205 seq673_BIOID51117    -            259   1.4e-05   24.3   0.1   1   1   1.6e-08   5.5e-05   22.3   0.0    11    48    94   131    83   142 0.80 PhoH-like protein
DNA_methylase        PF00145.12   335 seq675_BIOID51117    -            328   1.6e-13   50.3   0.1   1   1   8.3e-17   1.1e-12   47.5   0.0    65   183    88   197    81   245 0.74 C-5 cytosine-specific DNA methylase
LpxB                 PF02684.10   373 seq677_BIOID51117    -            382  4.7e-152  505.8   0.0   1   1  3.9e-156  5.3e-152  505.6   0.0     1   373     9   377     9   377 1.00 Lipid-A-disaccharide synthetase
SecD_SecF            PF02355.11   189 seq678_BIOID51117    -            338   2.4e-68  228.9  10.7   1   1   5.3e-72   3.7e-68  228.3   7.4     4   188   132   316   129   317 0.97 Protein export membrane protein
Sec_GG               PF07549.9     29 seq678_BIOID51117    -            338     2e-08   33.0   0.1   1   1   7.5e-12   5.2e-08   31.7   0.0     2    27    56    81    55    83 0.90 SecD/SecF GG Motif
IPPT                 PF01715.12   253 seq679_BIOID51117    -            301  4.3e-107  356.7   0.0   1   1  7.2e-111  4.9e-107  356.5   0.0     2   252    30   282    29   283 0.99 IPP transferase
Nitrate_red_del      PF02613.10   136 seq681_BIOID51117    -            204   1.1e-31  109.3   1.2   1   1   1.1e-35   1.5e-31  108.9   0.8     5   134    39   164    22   166 0.93 Nitrate reductase delta subunit
OEP                  PF02321.13   188 seq683_BIOID51117    -            457   4.8e-54  182.7  33.5   1   2   1.2e-29   1.6e-25   89.6  12.7     1   188    57   240    57   240 0.96 Outer membrane efflux protein
OEP                  PF02321.13   188 seq683_BIOID51117    -            457   4.8e-54  182.7  33.5   2   2   1.5e-32     2e-28   99.1   5.0     9   173   272   435   268   437 0.94 Outer membrane efflux protein
RtcR                 PF06956.6    183 seq684_BIOID51117    -            532   4.2e-88  293.3   0.0   1   1   2.8e-91   6.4e-88  292.7   0.0     1   183     1   185     1   185 0.98 Regulator of RNA terminal phosphate cyclase
Sigma54_activat      PF00158.21   168 seq684_BIOID51117    -            532   1.7e-51  173.9   0.1   1   1   1.3e-54   2.9e-51  173.1   0.1     2   166   187   355   186   357 0.93 Sigma-54 interaction domain
AAA                  PF00004.24   132 seq684_BIOID51117    -            532   5.5e-08   32.9   0.0   1   1   6.6e-11   1.5e-07   31.5   0.0     1   100   211   321   211   345 0.81 ATPase family associated with various cellular activities (AAA)
AAA_5                PF07728.9    139 seq684_BIOID51117    -            532   6.4e-07   29.0   0.0   1   1   1.3e-09     3e-06   26.8   0.0     2   119   211   328   210   344 0.78 AAA domain (dynein-related subfamily)
Mg_chelatase         PF01078.16   207 seq684_BIOID51117    -            532   1.9e-06   27.0   0.2   1   1   2.2e-08   4.9e-05   22.4   0.1    16   135   202   311   194   330 0.71 Magnesium chelatase, subunit ChlI
NACHT                PF05729.7    167 seq684_BIOID51117    -            532   2.3e-05   23.9   0.0   1   1   2.3e-08   5.3e-05   22.7   0.0     2   109   210   301   209   316 0.83 NACHT domain
FdhD-NarQ            PF02634.10   236 seq685_BIOID51117    -            277   7.6e-73  244.7   0.0   1   1   6.6e-77     9e-73  244.4   0.0     1   235    38   275    38   276 0.92 FdhD/NarQ family
Flagellin_N          PF00669.15   139 seq688_BIOID51117    -            309   6.5e-12   45.3   9.4   1   1   9.5e-16   6.5e-12   45.3   6.5     2   137     4   139     3   141 0.97 Bacterial flagellin N-terminal helical region
NinF                 PF05810.7     58 seq689_BIOID51117    -             58   7.2e-32  108.8   6.9   1   1   5.7e-36   7.8e-32  108.7   4.8     1    58     1    58     1    58 0.97 NinF protein
TonB_dep_Rec         PF00593.19   276 seq690_BIOID51117    -            656   7.4e-25   88.2   8.2   1   1   1.1e-28   7.4e-25   88.2   5.7     1   275   409   654   409   655 0.93 TonB dependent receptor
Plug                 PF07715.10   108 seq690_BIOID51117    -            656   3.3e-22   78.7   2.0   1   1   1.5e-25     1e-21   77.1   1.4     3   108    46   149    44   149 0.94 TonB-dependent Receptor Plug Domain
Voltage_CLC          PF00654.15   355 seq693_BIOID51117    -            438   5.1e-72  242.7  33.8   1   1   3.7e-76   5.1e-72  242.7  23.4     5   354    83   422    79   423 0.91 Voltage gated chloride channel
LSM                  PF01423.17    68 seq694_BIOID51117    -            102   7.6e-09   34.8   0.2   1   1   1.1e-12   1.4e-08   33.9   0.1     6    68    17    64    10    64 0.85 LSM domain
HNH                  PF01844.18    47 seq695_BIOID51117    -            138   8.3e-10   38.2   8.2   1   1   8.4e-14   1.2e-09   37.8   5.7     1    47    50    98    50    98 0.98 HNH endonuclease
DctA-YdbH            PF11739.3    207 seq696_BIOID51117    -            879   6.8e-56  188.8   1.9   1   1     1e-59   1.4e-55  187.8   0.1     1   207   656   859   656   859 0.99 Dicarboxylate transport
RNase_HII            PF01351.13   198 seq698_BIOID51117    -            198   1.7e-57  194.1   0.0   1   1   1.4e-61     2e-57  193.9   0.0     1   197    13   189    13   190 0.99 Ribonuclease HII
NinG                 PF05766.7    189 seq699_BIOID51117    -            203   1.1e-74  250.2  18.8   1   1   9.1e-79   1.2e-74  250.0  13.0     1   186     1   197     1   203 0.96 Bacteriophage Lambda NinG protein
DUF3829              PF12889.2    277 seq702_BIOID51117    -            184   1.3e-34  119.5   9.9   1   2   2.6e-19   3.6e-15   55.7   0.5    66   118     1    53     1    54 0.97 Protein of unknown function (DUF3829)
DUF3829              PF12889.2    277 seq702_BIOID51117    -            184   1.3e-34  119.5   9.9   2   2     4e-25   5.5e-21   74.8   2.0   157   271    48   162    47   164 0.95 Protein of unknown function (DUF3829)
Iso_dh               PF00180.15   348 seq703_BIOID51117    -            416  7.1e-116  386.8   0.0   1   1    6e-120  8.2e-116  386.6   0.0     2   348    29   412    28   412 0.98 Isocitrate/isopropylmalate dehydrogenase
MMR_HSR1             PF01926.18   114 seq704_BIOID51117    -            426   3.4e-21   75.2   0.1   1   1   3.3e-24   9.1e-21   73.8   0.1     2   114   200   318   199   318 0.83 50S ribosome-binding GTPase
GTP-bdg_N            PF13167.1     95 seq704_BIOID51117    -            426   1.6e-15   56.8   0.0   1   1   1.4e-18   3.8e-15   55.6   0.0     8    95    25   112    18   112 0.96 GTP-binding GTPase N-terminal
FeoB_N               PF02421.13   189 seq704_BIOID51117    -            426   2.5e-08   33.2   0.1   1   1   1.8e-11     5e-08   32.2   0.0     2   168   199   369   198   390 0.81 Ferrous iron transport protein B
Arf                  PF00025.16   175 seq704_BIOID51117    -            426   1.4e-05   24.3   0.7   1   1   3.1e-08   8.6e-05   21.7   0.5    19   132   202   326   190   360 0.79 ADP-ribosylation factor family
DDE_Tnp_IS66_C       PF13817.1     39 seq705_BIOID51117    -             38   6.4e-09   35.5   0.0   1   1   5.2e-13   7.1e-09   35.4   0.0     2    26    14    38    13    38 0.95 IS66 C-terminal element
MFS_1                PF07690.11   354 seq708_BIOID51117    -            387   1.7e-47  161.7  43.8   1   1   3.7e-51   2.5e-47  161.2  30.3     3   354    14   352    12   352 0.87 Major Facilitator Superfamily
Sugar_tr             PF00083.19   451 seq708_BIOID51117    -            387   3.9e-12   45.3   9.1   1   1   5.7e-16   3.9e-12   45.3   6.3    39   194    35   185    13   194 0.86 Sugar (and other) transporter
DNA_pol3_alpha       PF07733.7    426 seq709_BIOID51117    -           1160  2.9e-177  589.2   0.0   1   1  8.3e-181  3.8e-177  588.8   0.0     2   426   291   735   290   735 0.96 Bacterial DNA polymerase III alpha subunit
PHP                  PF02811.14   175 seq709_BIOID51117    -           1160   2.4e-30  105.4   0.0   1   1   1.5e-33   6.7e-30  104.0   0.0     1   170     7   178     7   192 0.96 PHP domain
tRNA_anti            PF01336.20    76 seq709_BIOID51117    -           1160   1.2e-08   34.4   0.1   1   1   5.4e-12   2.5e-08   33.5   0.1     2    75  1000  1072   994  1073 0.88 OB-fold nucleic acid binding domain
Phage_NinH           PF06322.6     64 seq710_BIOID51117    -            284   3.7e-40  135.2   0.4   1   1   1.4e-43   6.5e-40  134.4   0.3     1    62     1    62     1    64 0.98 Phage NinH protein
Metallophos          PF00149.23   201 seq710_BIOID51117    -            284   2.2e-17   63.0   3.1   1   1   1.3e-19   6.1e-16   58.3   1.1     2   198    75   248    74   250 0.81 Calcineurin-like phosphoesterase
Metallophos_2        PF12850.2    156 seq710_BIOID51117    -            284   2.4e-07   30.5   0.1   1   1   1.1e-10   5.2e-07   29.5   0.1     3   136    76   266    75   271 0.58 Calcineurin-like phosphoesterase superfamily domain
PfkB                 PF00294.19   301 seq711_BIOID51117    -            371   2.7e-37  128.3   0.1   1   1   1.1e-40   3.7e-37  127.9   0.1     2   221    92   307    91   312 0.95 pfkB family carbohydrate kinase
HTH_DeoR             PF08220.7     57 seq711_BIOID51117    -            371   2.2e-15   55.7   0.1   1   1   1.4e-18   4.6e-15   54.7   0.0     1    51     5    55     5    60 0.97 DeoR-like helix-turn-helix domain
Phos_pyr_kin         PF08543.7    246 seq711_BIOID51117    -            371   2.3e-06   26.9   0.0   1   1   1.1e-09   3.9e-06   26.1   0.0   104   160   253   309   240   336 0.86 Phosphomethylpyrimidine kinase
Sugarporin_N         PF11471.3     60 seq712_BIOID51117    -            464   9.2e-16   57.1   8.1   1   1   1.1e-19   1.5e-15   56.4   5.6     1    60     1    58     1    58 0.96 Maltoporin periplasmic N-terminal extension
Adenine_deam_C       PF13382.1    171 seq713_BIOID51117    -            588   6.6e-58  194.5   0.0   1   1   3.8e-61     1e-57  193.8   0.0    24   171   434   581   416   581 0.95 Adenine deaminase C-terminal domain
Amidohydro_1         PF01979.15   333 seq713_BIOID51117    -            588   2.3e-37  129.3   0.0   1   1   3.2e-40   8.7e-37  127.3   0.0     2   333    82   347    81   347 0.95 Amidohydrolase family
Amidohydro_5         PF13594.1     68 seq713_BIOID51117    -            588   2.4e-12   46.3   0.2   1   1   2.9e-15   7.9e-12   44.7   0.1     1    68    52   115    52   115 0.85 Amidohydrolase
Amidohydro_4         PF13147.1    304 seq713_BIOID51117    -            588   5.1e-11   43.0   0.2   1   1   3.5e-12   9.5e-09   35.5   0.1     1   304    76   344    76   344 0.80 Amidohydrolase
Phage_antitermQ      PF06530.7    126 seq717_BIOID51117    -            172   3.2e-46  155.8   0.1   1   1   5.9e-50     4e-46  155.5   0.0     1   125     3   136     3   137 0.96 Phage antitermination protein Q
DUF1133              PF06576.6    176 seq717_BIOID51117    -            172   4.7e-09   35.5   3.4   1   1     3e-10   2.1e-06   26.9   0.0    93   176    55   150    32   150 0.77 Protein of unknown function (DUF1133)
Band_7               PF01145.20   179 seq718_BIOID51117    -            419   2.3e-33  115.4   1.0   1   1   5.9e-37     4e-33  114.6   0.7     1   178    98   271    98   272 0.96 SPFH domain / Band 7 family
HflK_N               PF12221.3     42 seq718_BIOID51117    -            419   7.8e-17   60.6  18.5   1   1   4.1e-20   2.8e-16   58.8  12.8     1    42     1    60     1    60 0.96 Bacterial membrane protein N terminal
DUF4198              PF10670.4    215 seq719_BIOID51117    -            263   7.2e-32  111.0   0.1   1   1     6e-36   8.2e-32  110.8   0.1     2   212    20   240    19   243 0.87 Domain of unknown function (DUF4198)
DUF1355              PF07090.6    177 seq722_BIOID51117    -            252   5.8e-67  224.3   0.0   1   1   5.6e-71   7.7e-67  223.9   0.0     2   176    10   188     9   190 0.99 Protein of unknown function (DUF1355)
ATP-cone             PF03477.11    90 seq725_BIOID51117    -            149     2e-17   63.2   0.1   1   1     2e-21   2.8e-17   62.8   0.1     2    89    50   136    49   137 0.98 ATP cone domain
Phage_holin_3        PF05106.7    100 seq726_BIOID51117    -            107   1.7e-30  104.8   0.7   1   1   1.4e-34     2e-30  104.6   0.5    10   100     8    98     2    98 0.94 Phage holin family (Lysis protein S)
DUF1318              PF07027.7     95 seq727_BIOID51117    -            172   1.2e-33  115.0   0.9   1   1   2.4e-37   1.7e-33  114.6   0.6     2    95    79   171    78   171 0.98 Protein of unknown function (DUF1318)
Lipoprotein_19       PF13617.1     59 seq727_BIOID51117    -            172   9.8e-26   89.0   0.6   1   1   1.4e-29   9.8e-26   89.0   0.4     1    59     2    60     2    60 0.97 YnbE-like lipoprotein
cobW                 PF02492.14   178 seq729_BIOID51117    -            420   7.3e-26   90.5   0.1   1   1   2.3e-29   1.1e-25   90.0   0.1     1   177    26   225    26   226 0.84 CobW/HypB/UreG, nucleotide-binding domain
CobW_C               PF07683.9     94 seq729_BIOID51117    -            420     6e-18   64.2   0.0   1   1   2.3e-21     1e-17   63.4   0.0     1    93   273   392   273   393 0.95 Cobalamin synthesis protein cobW C-terminal domain
RibD_C               PF01872.12   200 seq730_BIOID51117    -            367   3.8e-65  219.1   0.0   1   1   7.5e-69   5.1e-65  218.7   0.0     1   200   147   362   147   362 0.96 RibD C-terminal domain
dCMP_cyt_deam_1      PF00383.17   102 seq730_BIOID51117    -            367     1e-24   86.0   0.4   1   1   2.2e-28   1.5e-24   85.4   0.3     3   101     2    99     1   100 0.94 Cytidine and deoxycytidylate deaminase zinc-binding region
DUF606               PF04657.8    138 seq731_BIOID51117    -            321   7.6e-47  158.7  40.0   1   2   8.5e-35   1.2e-30  106.3   6.5     1   137    10   154    10   155 0.92 Protein of unknown function, DUF606
DUF606               PF04657.8    138 seq731_BIOID51117    -            321   7.6e-47  158.7  40.0   2   2   4.3e-20   5.8e-16   58.6  15.8     2   137   169   303   168   304 0.94 Protein of unknown function, DUF606
Phage_lysozyme       PF00959.14   110 seq732_BIOID51117    -            158   3.3e-23   81.9   0.0   1   1   3.7e-27   5.1e-23   81.3   0.0     1   109    33   140    33   141 0.98 Phage lysozyme
Flagellin_N          PF00669.15   139 seq733_BIOID51117    -            304   2.7e-29  101.6  18.6   1   1   3.9e-33   2.7e-29  101.6  12.9     1   135     4   138     4   144 0.98 Bacterial flagellin N-terminal helical region
Flagellin_C          PF00700.16    86 seq733_BIOID51117    -            304   1.1e-20   73.4  11.2   1   1   1.6e-24   1.1e-20   73.4   7.8     1    86   218   303   218   303 0.98 Bacterial flagellin C-terminal helical region
Band_7               PF01145.20   179 seq734_BIOID51117    -            334   1.4e-37  129.2   0.7   1   1   1.5e-41   2.1e-37  128.6   0.5     2   178    22   243    21   245 0.97 SPFH domain / Band 7 family
DAO                  PF01266.19   358 seq736_BIOID51117    -            501     4e-44  150.8   0.1   1   1   2.5e-47   1.1e-43  149.3   0.1     1   331     5   333     5   359 0.82 FAD dependent oxidoreductase
Phage_lysis          PF03245.8    125 seq738_BIOID51117    -            145   1.4e-43  147.7   7.3   1   1   1.1e-47   1.5e-43  147.6   5.0     8   125    29   144    22   144 0.94 Bacteriophage lysis protein
PTE                  PF02126.13   308 seq740_BIOID51117    -            344   8.9e-51  172.6   0.0   1   1   8.7e-55   1.2e-50  172.2   0.0     3   308    14   343    12   343 0.90 Phosphotriesterase family
HlyD_2               PF12700.2    328 seq742_BIOID51117    -            464   3.9e-26   91.8   1.6   1   1   1.5e-29     5e-26   91.5   1.1     9   328   123   425   115   425 0.82 HlyD family secretion protein
HlyD                 PF00529.15   306 seq742_BIOID51117    -            464   2.7e-23   82.6  16.8   1   1     1e-26   3.5e-23   82.2  11.5     1   241   135   360   135   425 0.85 HlyD family secretion protein
HlyD_3               PF13437.1    105 seq742_BIOID51117    -            464   8.3e-17   61.3   3.9   1   1   1.5e-14   5.2e-11   42.6   0.6     1   101   246   351   246   356 0.93 HlyD family secretion protein
Biotin_lipoyl_2      PF13533.1     50 seq742_BIOID51117    -            464     3e-14   52.2   6.6   1   1   7.9e-17   2.7e-13   49.2   0.3     2    50   136   184   135   184 0.97 Biotin-lipoyl like
DMRL_synthase        PF00885.14   144 seq744_BIOID51117    -            156   2.2e-57  192.6   1.1   1   1   1.8e-61   2.5e-57  192.5   0.8     2   143    11   153    10   154 0.98 6,7-dimethyl-8-ribityllumazine synthase
KilA-N               PF04383.8    111 seq745_BIOID51117    -            176   1.5e-15   56.6   0.0   1   1   1.8e-19   2.4e-15   55.9   0.0     7   108    10   113     6   116 0.91 KilA-N domain
DUF2065              PF09838.4     57 seq747_BIOID51117    -             65   9.4e-23   79.5   3.3   1   1   7.6e-27     1e-22   79.4   2.3     1    57     5    61     5    61 0.98 Uncharacterized protein conserved in bacteria (DUF2065)
ACCA                 PF03255.9    145 seq749_BIOID51117    -            319     6e-65  217.1   0.2   1   1   1.9e-68   8.7e-65  216.5   0.1     2   145     5   151     4   151 0.97 Acetyl co-enzyme A carboxylase carboxyltransferase alpha subunit
Carboxyl_trans       PF01039.17   493 seq749_BIOID51117    -            319   1.5e-18   66.3   0.1   1   1   4.1e-22   1.9e-18   66.0   0.0   272   473    85   288    58   300 0.84 Carboxyl transferase domain
MdcE                 PF06833.6    234 seq749_BIOID51117    -            319   6.6e-06   25.3   0.0   1   1     2e-09   9.1e-06   24.9   0.0     5   176    88   262    84   313 0.81 Malonate decarboxylase gamma subunit (MdcE)
MFS_1                PF07690.11   354 seq752_BIOID51117    -            417   5.7e-39  133.7  62.4   1   2   1.9e-31   1.3e-27   96.3  18.5     1   224    41   261    41   271 0.82 Major Facilitator Superfamily
MFS_1                PF07690.11   354 seq752_BIOID51117    -            417   5.7e-39  133.7  62.4   2   2     1e-14   7.1e-11   41.3  23.0     7   168   249   407   247   414 0.82 Major Facilitator Superfamily
Sugar_tr             PF00083.19   451 seq752_BIOID51117    -            417     2e-14   52.9  33.8   1   1   9.1e-18   6.2e-14   51.2   7.0    46   197    71   217    11   223 0.90 Sugar (and other) transporter
Adenylsucc_synt      PF00709.16   421 seq753_BIOID51117    -            432  3.4e-177  589.2   0.0   1   1  2.8e-181  3.9e-177  588.9   0.0     2   420     5   424     4   425 0.99 Adenylosuccinate synthetase
NusB                 PF01029.13   134 seq754_BIOID51117    -            139   1.4e-34  118.8   0.2   1   1   1.2e-38   1.6e-34  118.6   0.1     1   133     7   131     7   132 0.93 NusB family
FliD_C               PF07195.7    239 seq755_BIOID51117    -            438   7.7e-43  146.3  10.5   1   1   1.1e-46   7.7e-43  146.3   7.3     1   232   209   423   209   431 0.94 Flagellar hook-associated protein 2 C-terminus
FliD_N               PF02465.13    99 seq755_BIOID51117    -            438   7.2e-15   55.0   6.8   1   1     1e-18   7.2e-15   55.0   4.7     8    99     6    98     1    98 0.89 Flagellar hook-associated protein 2 C-terminus
Sel1                 PF08238.7     39 seq758_BIOID51117    -            378  3.1e-100  326.3  68.3   1   9   3.4e-14   1.6e-10   41.2   1.3     2    39    43    77    42    77 0.91 Sel1 repeat
Sel1                 PF08238.7     39 seq758_BIOID51117    -            378  3.1e-100  326.3  68.3   2   9   3.4e-13   1.5e-09   38.0   1.2     1    39    78   113    78   113 0.94 Sel1 repeat
Sel1                 PF08238.7     39 seq758_BIOID51117    -            378  3.1e-100  326.3  68.3   3   9   8.8e-15     4e-11   43.0   0.8     2    39   115   149   114   149 0.95 Sel1 repeat
Sel1                 PF08238.7     39 seq758_BIOID51117    -            378  3.1e-100  326.3  68.3   4   9   2.9e-13   1.3e-09   38.2   1.0     2    38   151   184   150   185 0.93 Sel1 repeat
Sel1                 PF08238.7     39 seq758_BIOID51117    -            378  3.1e-100  326.3  68.3   5   9   7.4e-14   3.4e-10   40.1   1.3     1    38   186   220   186   221 0.93 Sel1 repeat
Sel1                 PF08238.7     39 seq758_BIOID51117    -            378  3.1e-100  326.3  68.3   6   9     1e-15   4.6e-12   46.0   0.8     1    38   222   256   222   257 0.91 Sel1 repeat
Sel1                 PF08238.7     39 seq758_BIOID51117    -            378  3.1e-100  326.3  68.3   7   9   3.6e-15   1.6e-11   44.3   2.5     3    39   260   293   258   293 0.95 Sel1 repeat
Sel1                 PF08238.7     39 seq758_BIOID51117    -            378  3.1e-100  326.3  68.3   8   9   1.8e-16   8.4e-13   48.4   0.6     2    39   295   329   294   329 0.93 Sel1 repeat
Sel1                 PF08238.7     39 seq758_BIOID51117    -            378  3.1e-100  326.3  68.3   9   9   1.2e-10   5.3e-07   29.9   0.1     1    38   330   364   330   365 0.94 Sel1 repeat
TPR_6                PF13174.1     33 seq758_BIOID51117    -            378   9.6e-09   35.0  48.6   1   2   1.7e-06    0.0079   16.4   0.2     2    28   224   254   223   256 0.91 Tetratricopeptide repeat
TPR_6                PF13174.1     33 seq758_BIOID51117    -            378   9.6e-09   35.0  48.6   2   2   6.6e-06      0.03   14.6   0.2     1    28   295   326   295   328 0.92 Tetratricopeptide repeat
AIRS                 PF00586.19    96 seq759_BIOID51117    -            325   1.7e-23   82.5   0.0   1   1   6.1e-27   4.2e-23   81.2   0.0     1    96    28   123    28   123 0.98 AIR synthase related protein, N-terminal domain
AIRS_C               PF02769.17   153 seq759_BIOID51117    -            325   1.2e-09   38.1   0.0   1   1   2.6e-13   1.7e-09   37.6   0.0     1   145   150   299   150   303 0.74 AIR synthase related protein, C-terminal domain
OKR_DC_1             PF01276.15   417 seq761_BIOID51117    -            713    5e-193  641.2   0.0   1   1  1.3e-196  6.1e-193  640.9   0.0     1   417   130   545   130   545 1.00 Orn/Lys/Arg decarboxylase, major domain
OKR_DC_1_C           PF03711.10   137 seq761_BIOID51117    -            713   4.8e-53  178.7   0.0   1   1   2.3e-56   1.1e-52  177.6   0.0     1   135   570   702   570   704 0.99 Orn/Lys/Arg decarboxylase, C-terminal domain
OKR_DC_1_N           PF03709.10   115 seq761_BIOID51117    -            713   9.4e-27   93.2   0.0   1   1   3.9e-30   1.8e-26   92.3   0.0     1   115    14   124    14   124 0.99 Orn/Lys/Arg decarboxylase, N-terminal domain
ACR_tran             PF00873.14  1021 seq763_BIOID51117    -           1040         0 1231.5  34.5   1   1         0         0 1231.3  23.9     2  1020    13  1022    12  1023 1.00 AcrB/AcrD/AcrF family
SecD_SecF            PF02355.11   189 seq763_BIOID51117    -           1040   7.8e-09   34.8  32.4   1   1   1.6e-09   1.1e-05   24.6  10.9    36   183   348   495   338   501 0.82 Protein export membrane protein
Terminase_2          PF03592.11   144 seq766_BIOID51117    -            175   2.4e-42  144.4   0.1   1   1   2.1e-46   2.8e-42  144.2   0.1     1   130     3   155     3   168 0.91 Terminase small subunit
FliS                 PF02561.9    122 seq767_BIOID51117    -            130   5.9e-23   80.9   0.0   1   1   5.3e-27   7.3e-23   80.6   0.0     2   118     5   125     4   128 0.94 Flagellar protein FliS
Rrf2                 PF02082.15    83 seq768_BIOID51117    -            141   2.1e-25   88.5   0.1   1   1   2.4e-29   3.3e-25   87.9   0.1     1    82     1    82     1    83 0.99 Transcriptional regulator
PgpA                 PF04608.8    143 seq769_BIOID51117    -            172   3.8e-51  172.5   8.4   1   1   3.2e-55   4.4e-51  172.3   5.9     2   142    22   162    21   163 0.92 Phosphatidylglycerophosphatase A
Asr                  PF06392.6     19 seq770_BIOID51117    -            111   6.7e-07   29.4  23.8   1   1   4.9e-11   6.7e-07   29.4  16.5     1    19    53    71    53    71 0.99 Acid shock protein repeat
RNB                  PF00773.14   325 seq775_BIOID51117    -            827  5.1e-105  351.2   0.0   1   1  2.1e-108  7.3e-105  350.7   0.0     1   325   274   602   274   602 0.97 RNB domain
OB_RNB               PF08206.6     58 seq775_BIOID51117    -            827   1.9e-29  100.8   9.9   1   2   2.4e-25   8.1e-22   76.3   0.1     1    58   101   158   101   158 0.99 Ribonuclease B OB domain
OB_RNB               PF08206.6     58 seq775_BIOID51117    -            827   1.9e-29  100.8   9.9   2   2     2e-09   6.7e-06   25.4   0.0     6    58   172   227   170   227 0.96 Ribonuclease B OB domain
S1                   PF00575.18    74 seq775_BIOID51117    -            827   8.3e-20   70.5   0.4   1   1   6.9e-23   2.4e-19   69.0   0.3     2    73   655   738   654   739 0.98 S1 RNA binding domain
HTH_12               PF08461.5     66 seq775_BIOID51117    -            827   1.7e-13   49.9   0.8   1   1   1.1e-16   3.8e-13   48.8   0.5     2    64    37    97    36    99 0.93 Ribonuclease R winged-helix domain
Terminase_3          PF04466.8    387 seq776_BIOID51117    -            470  6.5e-137  456.6   0.0   1   1  1.1e-140  7.3e-137  456.4   0.0     2   387    15   452    14   452 0.99 Phage terminase large subunit
Terminase_6          PF03237.10   384 seq776_BIOID51117    -            470   3.9e-05   22.4   0.1   1   1   1.7e-08   0.00012   20.9   0.1     3   260    21   355    19   431 0.62 Terminase-like family
Flg_hook             PF02120.11    85 seq781_BIOID51117    -            353   1.5e-18   66.1   4.8   1   1   2.5e-22   3.5e-18   64.9   3.3     3    85   239   321   237   322 0.94 Flagellar hook-length control protein FliK
Trypsin              PF00089.21   220 seq782_BIOID51117    -            273   1.1e-11   44.6   0.0   1   1   4.4e-15     3e-11   43.2   0.0     9   198    50   244    44   266 0.72 Trypsin
Trypsin_2            PF13365.1    120 seq782_BIOID51117    -            273   1.5e-07   31.2   0.0   1   1   3.8e-11   2.6e-07   30.5   0.0     1   120    69   240    69   240 0.66 Trypsin-like peptidase domain
HTH_18               PF12833.2     81 seq786_BIOID51117    -            278   5.1e-26   90.4   2.2   1   1     2e-29   6.7e-26   90.0   0.8     1    80   193   271   193   272 0.97 Helix-turn-helix domain
AraC_binding         PF02311.14   136 seq786_BIOID51117    -            278   1.9e-23   82.5   2.3   1   1   5.5e-27   1.9e-23   82.5   1.6     4   136    16   154    14   154 0.95 AraC-like ligand binding domain
HTH_AraC             PF00165.18    42 seq786_BIOID51117    -            278   8.6e-21   72.9   0.1   1   2   1.9e-11   6.5e-08   32.0   0.0     1    42   180   221   180   221 0.97 Bacterial regulatory helix-turn-helix proteins, AraC family
HTH_AraC             PF00165.18    42 seq786_BIOID51117    -            278   8.6e-21   72.9   0.1   2   2   1.3e-13   4.5e-10   38.9   0.0     1    42   232   271   232   271 0.93 Bacterial regulatory helix-turn-helix proteins, AraC family
Aldo_ket_red         PF00248.16   283 seq787_BIOID51117    -            346   1.1e-75  253.9   0.0   1   1   9.4e-80   1.3e-75  253.7   0.0     2   282    28   332    27   333 0.96 Aldo/keto reductase family
Glyoxalase           PF00903.20   128 seq790_BIOID51117    -            129   4.1e-23   81.6   0.0   1   1   1.3e-26   4.5e-23   81.4   0.0     2   128     7   126     6   126 0.97 Glyoxalase/Bleomycin resistance protein/Dioxygenase superfamily
Glyoxalase_2         PF12681.2    108 seq790_BIOID51117    -            129   4.8e-18   65.6   0.0   1   1   1.6e-21   5.6e-18   65.4   0.0     1   108    12   127    12   127 0.79 Glyoxalase-like domain
Glyoxalase_4         PF13669.1    110 seq790_BIOID51117    -            129   1.7e-13   50.4   0.0   1   1   6.2e-17   2.1e-13   50.1   0.0     1    96     8   102     8   115 0.85 Glyoxalase/Bleomycin resistance protein/Dioxygenase superfamily
FliL                 PF03748.9     99 seq791_BIOID51117    -            155   2.5e-12   46.5   0.3   1   1   2.3e-16   3.1e-12   46.2   0.2     2    99    54   155    53   155 0.89 Flagellar basal body-associated protein FliL
AraC_binding         PF02311.14   136 seq794_BIOID51117    -            312   9.2e-23   80.3   1.3   1   1   4.2e-26   1.4e-22   79.6   0.2     7   129    52   175    48   186 0.88 AraC-like ligand binding domain
HTH_18               PF12833.2     81 seq794_BIOID51117    -            312   8.9e-22   76.8   0.1   1   1   5.5e-25   1.9e-21   75.8   0.1     2    79   229   305   228   307 0.97 Helix-turn-helix domain
HTH_AraC             PF00165.18    42 seq794_BIOID51117    -            312   1.4e-20   72.2   0.2   1   2   3.2e-10   1.1e-06   28.1   0.0     2    42   216   256   215   256 0.93 Bacterial regulatory helix-turn-helix proteins, AraC family
HTH_AraC             PF00165.18    42 seq794_BIOID51117    -            312   1.4e-20   72.2   0.2   2   2   1.6e-14   5.3e-11   41.8   0.0     2    42   268   306   267   306 0.94 Bacterial regulatory helix-turn-helix proteins, AraC family
Cupin_2              PF07883.6     71 seq794_BIOID51117    -            312   4.5e-07   29.1   0.0   1   1   2.7e-10   9.3e-07   28.1   0.0     7    60    57   109    53   116 0.92 Cupin domain
ATP_bind_3           PF01171.15   182 seq795_BIOID51117    -            437   8.6e-60  201.2   0.0   1   1   2.5e-63   1.1e-59  200.8   0.0     1   180    14   191    14   193 0.97 PP-loop family
TilS_C               PF11734.3     74 seq795_BIOID51117    -            437   1.9e-25   87.7   0.9   1   1   9.2e-29   4.2e-25   86.6   0.0     1    69   356   422   356   427 0.88 TilS substrate C-terminal domain
TilS                 PF09179.6     69 seq795_BIOID51117    -            437   2.6e-23   81.6   5.2   1   1   2.2e-26     1e-22   79.7   3.6     1    69   241   309   241   309 0.99 TilS substrate binding domain
LysR_substrate       PF03466.15   209 seq796_BIOID51117    -            240   9.6e-40  135.7   0.0   1   1   8.7e-44   1.2e-39  135.5   0.0     2   205    33   237    32   239 0.96 LysR substrate binding domain
Sigma70_r4           PF04545.11    50 seq797_BIOID51117    -            239   5.1e-14   51.2   0.6   1   1   2.7e-17   1.2e-13   49.9   0.4     1    50   185   234   185   234 0.98 Sigma-70, region 4
Sigma70_r2           PF04542.9     71 seq797_BIOID51117    -            239   9.3e-13   47.4   0.4   1   1   4.1e-16   1.9e-12   46.5   0.1     2    71    27    98    26    98 0.94 Sigma-70 region 2
Sigma70_r4_2         PF08281.7     54 seq797_BIOID51117    -            239   1.3e-07   30.8   1.3   1   1     9e-11   4.1e-07   29.2   0.9     2    41   180   219   179   221 0.95 Sigma-70, region 4
ACR_tran             PF00873.14  1021 seq800_BIOID51117    -           1025         0 1222.7  15.6   1   1         0         0 1222.5  10.8     2  1020     4  1008     3  1009 0.99 AcrB/AcrD/AcrF family
SecD_SecF            PF02355.11   189 seq800_BIOID51117    -           1025   2.1e-11   43.2  21.0   1   2   2.4e-10   1.1e-06   27.8   5.6    35   186   336   489   320   492 0.80 Protein export membrane protein
SecD_SecF            PF02355.11   189 seq800_BIOID51117    -           1025   2.1e-11   43.2  21.0   2   2   3.3e-08   0.00015   20.8   3.4    25   183   844  1005   831  1011 0.86 Protein export membrane protein
MMPL                 PF03176.10   333 seq800_BIOID51117    -           1025   1.3e-09   37.1  31.2   1   1   1.4e-09   6.4e-06   24.9   9.3   139   319   328   504   250   514 0.84 MMPL family
UPF0118              PF01594.11   327 seq802_BIOID51117    -            344   3.8e-73  246.2  42.1   1   1   3.1e-77   4.3e-73  246.0  29.2     2   326    14   328    13   329 0.99 Domain of unknown function DUF20
MotA_ExbB            PF01618.11   139 seq803_BIOID51117    -            287   6.9e-08   32.0   0.3   1   1     8e-12   1.1e-07   31.4   0.2    26   134   133   238   115   242 0.87 MotA/TolQ/ExbB proton channel family
SpoU_methylase       PF00588.14   142 seq805_BIOID51117    -            243     7e-42  142.5   0.0   1   1   1.9e-45   1.3e-41  141.6   0.0     2   142    96   236    95   236 0.96 SpoU rRNA Methylase family
SpoU_sub_bind        PF08032.7     76 seq805_BIOID51117    -            243   3.1e-19   68.7   0.1   1   1   2.9e-22     2e-18   66.2   0.0     1    72     4    76     4    80 0.96 RNA 2'-O ribose methyltransferase substrate binding
adh_short_C2         PF13561.1    243 seq806_BIOID51117    -            295   2.2e-30  106.1   0.0   1   1   5.7e-34   2.6e-30  105.9   0.0     5   241    59   291    56   293 0.92 Enoyl-(Acyl carrier protein) reductase
adh_short            PF00106.20   167 seq806_BIOID51117    -            295   1.9e-26   92.8   0.2   1   1   5.1e-30   2.3e-26   92.5   0.1     3   166    53   218    51   219 0.96 short chain dehydrogenase
KR                   PF08659.5    181 seq806_BIOID51117    -            295   1.8e-08   34.1   0.0   1   1   5.3e-12   2.4e-08   33.7   0.0     4   166    54   217    52   235 0.78 KR domain
PspA_IM30            PF04012.7    221 seq808_BIOID51117    -            222   1.1e-47  162.1  31.7   1   1   9.5e-52   1.3e-47  161.8  22.0     1   220     2   217     2   219 0.97 PspA/IM30 family
MMR_HSR1             PF01926.18   114 seq809_BIOID51117    -            303   1.3e-13   50.8   0.0   1   1     2e-16   5.5e-13   48.7   0.0     2   111    52   163    51   169 0.75 50S ribosome-binding GTPase
DUF258               PF03193.11   161 seq809_BIOID51117    -            303   6.1e-07   28.6   0.0   1   1   4.1e-10   1.1e-06   27.7   0.0    24   103    37   113    17   130 0.73 Protein of unknown function, DUF258
MotB_plug            PF13677.1     58 seq811_BIOID51117    -            307   1.9e-18   65.3   0.1   1   1   6.1e-22   4.2e-18   64.3   0.1     3    55    17    71    15    74 0.88 Membrane MotB of proton-channel complex MotA/MotB
OmpA                 PF00691.15    97 seq811_BIOID51117    -            307   9.5e-15   54.6   0.1   1   1     5e-18   3.4e-14   52.8   0.0     1    92   166   259   166   263 0.84 OmpA family
DUF2170              PF09938.4    140 seq813_BIOID51117    -            133   4.3e-42  142.6   2.1   1   1   3.4e-46   4.7e-42  142.5   1.4     3   139     2   132     1   133 0.96 Uncharacterized protein conserved in bacteria (DUF2170)
YaeQ                 PF07152.7    175 seq814_BIOID51117    -            181   2.6e-72  241.6   1.2   1   1   2.2e-76     3e-72  241.4   0.8     1   174     1   175     1   176 0.99 YaeQ protein
Phage-scaffold       PF09306.5    304 seq815_BIOID51117    -            294   1.2e-10   40.9   5.8   1   1     1e-14   1.4e-10   40.6   4.0    79   255    97   266    43   291 0.79 Bacteriophage, scaffolding protein
Aldo_ket_red         PF00248.16   283 seq817_BIOID51117    -            288   3.9e-52  176.7   0.0   1   1   3.3e-56   4.5e-52  176.5   0.0     1   282    15   284    15   285 0.94 Aldo/keto reductase family
PspB                 PF06667.7     75 seq818_BIOID51117    -             74   5.9e-31  106.1   0.3   1   1   4.7e-35   6.4e-31  105.9   0.2     1    74     1    73     1    74 0.97 Phage shock protein B
Sod_Fe_C             PF02777.13   106 seq820_BIOID51117    -            208     2e-40  136.7   0.8   1   1     4e-44   2.7e-40  136.3   0.1     4   106    98   204    95   204 0.91 Iron/manganese superoxide dismutases, C-terminal domain
Sod_Fe_N             PF00081.17    82 seq820_BIOID51117    -            208   1.2e-33  115.0   2.9   1   1     3e-37     2e-33  114.3   2.0     1    81     4    91     4    92 0.97 Iron/manganese superoxide dismutases, alpha-hairpin domain
PspA_IM30            PF04012.7    221 seq821_BIOID51117    -            232   9.1e-56  188.5  28.0   1   1   7.4e-60     1e-55  188.4  19.4     1   221     2   232     2   232 0.97 PspA/IM30 family
PspC                 PF04024.7     61 seq822_BIOID51117    -            119   3.6e-19   67.8   0.5   1   1   3.4e-23   4.6e-19   67.5   0.3     1    60     7    68     7    69 0.92 PspC domain
DEDD_Tnp_IS110       PF01548.12   144 seq823_BIOID51117    -            398   1.2e-27   96.1   0.6   1   1   3.1e-31   2.1e-27   95.4   0.1     1   144    13   158    13   158 0.99 Transposase
Transposase_20       PF02371.11    87 seq823_BIOID51117    -            398   2.1e-22   78.9   0.2   1   1   1.2e-25   7.9e-22   77.0   0.3     3    86   277   358   275   359 0.95 Transposase IS116/IS110/IS902 family
RF-1                 PF00472.15   114 seq825_BIOID51117    -            140   2.4e-28   98.1   0.5   1   1   2.1e-32   2.8e-28   97.8   0.3     4   114     4   132     1   138 0.91 RF-1 domain
Phageshock_PspD      PF09584.5     66 seq828_BIOID51117    -             77   2.4e-31  107.0   4.5   1   1   2.2e-35     3e-31  106.8   3.1     1    64    14    75    14    77 0.98 Phage shock protein PspD (Phageshock_PspD)
IMS                  PF00817.15   148 seq829_BIOID51117    -            351     9e-48  161.7   0.0   1   1   3.2e-51   1.4e-47  161.0   0.0     1   148     7   154     7   154 0.98 impB/mucB/samB family
IMS_C                PF11799.3    137 seq829_BIOID51117    -            351   1.7e-09   38.0   0.1   1   1   6.4e-13   2.9e-09   37.3   0.1     3   100   211   310   209   321 0.84 impB/mucB/samB family C-terminal
IMS_HHH              PF11798.3     32 seq829_BIOID51117    -            351   1.3e-08   34.3   0.0   1   1   7.1e-12   3.2e-08   33.0   0.0     1    32   166   197   166   197 0.96 IMS family HHH motif
ThiI                 PF02568.9    197 seq830_BIOID51117    -            482   1.5e-76  256.1   0.0   1   1   3.3e-80   2.3e-76  255.5   0.0     1   197   175   369   175   369 0.99 Thiamine biosynthesis protein (ThiI)
THUMP                PF02926.12    93 seq830_BIOID51117    -            482   1.2e-19   69.9   0.1   1   1   7.6e-23   5.2e-19   68.0   0.1     2    89    76   161    75   164 0.95 THUMP domain
P22_CoatProtein      PF11651.3    414 seq831_BIOID51117    -            423  1.9e-133  444.9   3.7   1   1  1.6e-137  2.2e-133  444.7   2.6     1   414     1   421     1   421 0.99 P22 coat protein - gene protein 5
Autotransporter      PF03797.14   265 seq832_BIOID51117    -            973   4.3e-55  186.7  18.3   1   1   6.3e-59   4.3e-55  186.7  12.7     2   265   673   957   672   957 0.98 Autotransporter beta-domain
ESPR                 PF13018.1     24 seq832_BIOID51117    -            973   3.1e-08   32.7   0.1   1   1     1e-11   7.1e-08   31.6   0.1     2    24    31    53    31    53 0.96 Extended Signal Peptide of Type V secretion system
NlpE                 PF04170.7     87 seq833_BIOID51117    -            236   1.6e-35  121.2   0.0   1   1   1.9e-39   2.6e-35  120.5   0.0     1    86    45   130    45   131 0.99 NlpE N-terminal domain
Rhodanese            PF00581.15   113 seq834_BIOID51117    -            104   1.2e-14   54.5   0.0   1   1   1.1e-18   1.5e-14   54.1   0.0    16   109    23    96    20    99 0.88 Rhodanese-like domain
KdgT                 PF03812.8    314 seq835_BIOID51117    -            329  9.4e-181  599.7  30.6   1   1  7.8e-185  1.1e-180  599.6  21.2     1   314     3   316     3   316 1.00 2-keto-3-deoxygluconate permease
DUF2491              PF10679.4    212 seq836_BIOID51117    -            219   3.2e-69  232.0   0.0   1   1   2.6e-73   3.6e-69  231.9   0.0     2   212     5   217     1   217 0.98 Protein of unknown function (DUF2491)
Cys_Met_Meta_PP      PF01053.15   386 seq840_BIOID51117    -            440  6.7e-123  409.6   0.0   1   1  5.6e-127  7.6e-123  409.4   0.0     1   385    52   436    52   437 0.97 Cys/Met metabolism PLP-dependent enzyme
Alpha-amylase        PF00128.19   316 seq841_BIOID51117    -            568   4.9e-19   68.7   0.0   1   1   2.1e-21   2.9e-17   62.9   0.0    21   271    93   347    84   353 0.77 Alpha amylase, catalytic domain
MFS_1                PF07690.11   354 seq843_BIOID51117    -            471   3.4e-55  187.1  72.0   1   2   3.9e-53   2.7e-49  167.7  36.4     1   353    15   405    15   406 0.91 Major Facilitator Superfamily
MFS_1                PF07690.11   354 seq843_BIOID51117    -            471   3.4e-55  187.1  72.0   2   2   2.6e-12   1.7e-08   33.4   7.9    56   180   321   457   319   469 0.79 Major Facilitator Superfamily
MFS_3                PF05977.8    524 seq843_BIOID51117    -            471   5.9e-10   37.7  14.0   1   1   8.7e-14   5.9e-10   37.7   9.7    20   188    20   184     6   252 0.84 Transmembrane secretion effector
Phage_AlpA           PF05930.7     51 seq844_BIOID51117    -             92   2.4e-18   65.4   0.1   1   1   4.7e-22   3.2e-18   65.0   0.1     1    51    34    83    34    83 0.98 Prophage CP4-57 regulatory protein (AlpA)
HTH_17               PF12728.2     51 seq844_BIOID51117    -             92   2.5e-06   27.5   0.0   1   1   4.9e-10   3.4e-06   27.1   0.0     9    50    44    86    39    87 0.90 Helix-turn-helix domain
DUF350               PF03994.9     54 seq845_BIOID51117    -            132   7.9e-32  108.6  13.0   1   2   7.1e-23   9.7e-19   66.7   0.8     1    53    13    65    13    66 0.98 Domain of Unknown Function (DUF350)
DUF350               PF03994.9     54 seq845_BIOID51117    -            132   7.9e-32  108.6  13.0   2   2   8.5e-17   1.2e-12   47.2   3.4     1    54    78   130    78   130 0.99 Domain of Unknown Function (DUF350)
PhdYeFM_antitox      PF02604.14    75 seq849_BIOID51117    -             97   3.2e-10   39.3   0.2   1   1   4.2e-14   5.7e-10   38.5   0.1     2    73     8    74     7    80 0.92 Antitoxin Phd_YefM, type II toxin-antitoxin system
DUF1019              PF06254.6     89 seq850_BIOID51117    -            179   7.1e-34  115.7   0.2   1   1   7.7e-38   1.1e-33  115.1   0.1     1    89    65   157    65   157 0.98 Protein of unknown function (DUF1019)
DUF3418              PF11898.3    586 seq852_BIOID51117    -           1206  4.8e-241  801.1   0.5   1   1  2.2e-244    6e-241  800.8   0.3     2   586   618  1204   617  1204 0.99 Domain of unknown function (DUF3418)
OB_NTP_bind          PF07717.11   111 seq852_BIOID51117    -           1206   3.8e-25   87.6   0.0   1   1   2.7e-28   7.3e-25   86.7   0.0     2   111   506   605   505   605 0.97 Oligonucleotide/oligosaccharide-binding (OB)-fold
HA2                  PF04408.18   102 seq852_BIOID51117    -           1206   2.5e-24   85.1   0.0   1   1   1.9e-27   5.3e-24   84.0   0.0     2   101   371   464   370   465 0.90 Helicase associated domain (HA2)
Helicase_C           PF00271.26    78 seq852_BIOID51117    -           1206   1.1e-10   41.0   0.1   1   1   8.4e-14   2.3e-10   40.0   0.1     2    77   218   309   217   310 0.94 Helicase conserved C-terminal domain
DEAD                 PF00270.24   173 seq852_BIOID51117    -           1206   1.3e-05   24.6   0.0   1   1     1e-08   2.8e-05   23.5   0.0    17   167     2   139     1   145 0.72 DEAD/DEAH box helicase
DUF1190              PF06693.6    165 seq853_BIOID51117    -            212   3.5e-36  124.6   3.1   1   1   3.2e-40   4.3e-36  124.3   2.1     1   165    63   212    63   212 0.91 Protein of unknown function (DUF1190)
MFS_1                PF07690.11   354 seq854_BIOID51117    -            396   1.9e-39  135.2  46.6   1   1   4.3e-43   1.9e-39  135.2  32.3     2   352    16   351    15   353 0.84 Major Facilitator Superfamily
MFS_3                PF05977.8    524 seq854_BIOID51117    -            396   5.9e-08   31.1   6.0   1   1   1.3e-11   5.9e-08   31.1   4.2    32   206    32   201     5   207 0.84 Transmembrane secretion effector
TRI12                PF06609.8    599 seq854_BIOID51117    -            396   2.8e-06   25.7   4.5   1   1   6.2e-10   2.8e-06   25.7   3.1    87   212    54   179    14   190 0.80 Fungal trichothecene efflux pump (TRI12)
MOSC                 PF03473.12   133 seq855_BIOID51117    -            224   1.8e-26   92.0   0.0   1   1   3.7e-30   2.5e-26   91.5   0.0     2   132    38   161    37   162 0.97 MOSC domain
3-alpha              PF03475.9     47 seq855_BIOID51117    -            224   1.7e-16   59.5   0.1   1   1   4.6e-20   3.1e-16   58.6   0.0     1    47   168   214   168   214 0.97 3-alpha domain
YafO_toxin           PF13957.1    109 seq856_BIOID51117    -            132   7.5e-34  115.7   0.0   1   1   6.4e-38   8.7e-34  115.5   0.0     1   109    25   132    25   132 0.98 Toxin YafO, type II toxin-antitoxin system
P22_Tail-4           PF11650.3    160 seq860_BIOID51117    -            160   1.1e-77  258.9   0.0   1   1   9.2e-82   1.3e-77  258.7   0.0     1   159     1   159     1   160 0.99 P22 tail accessory factor
Phage_rep_O          PF04492.8    100 seq861_BIOID51117    -             99   1.1e-19   70.3   0.0   1   1   1.3e-23   1.7e-19   69.7   0.0     2    51    47    96    46    98 0.97 Bacteriophage replication protein O
Acetyltransf_10      PF13673.1    117 seq862_BIOID51117    -            124   5.6e-17   61.8   0.0   1   1   1.5e-20   6.6e-17   61.5   0.0    17   117     4    98     1    98 0.91 Acetyltransferase (GNAT) domain
Acetyltransf_7       PF13508.1     79 seq862_BIOID51117    -            124   1.1e-07   31.7   0.0   1   1   4.4e-11     2e-07   30.9   0.0     3    78    30    99    28   100 0.88 Acetyltransferase (GNAT) domain
Acetyltransf_1       PF00583.19    83 seq862_BIOID51117    -            124   1.5e-06   28.0   0.0   1   1   7.4e-10   3.4e-06   26.9   0.0    24    83    48    99     7    99 0.73 Acetyltransferase (GNAT) family
GSP_synth            PF03738.9     97 seq863_BIOID51117    -            387   1.9e-25   88.7   0.0   1   1   4.1e-29   5.6e-25   87.2   0.0     2    97   172   263   171   263 0.92 Glutathionylspermidine synthase preATP-grasp
SNARE_assoc          PF09335.6    123 seq865_BIOID51117    -            233   3.9e-19   68.9   5.8   1   1   2.9e-23   3.9e-19   68.9   4.0     1   122    48   173    48   174 0.96 SNARE associated Golgi protein
Phage_rep_O          PF04492.8    100 seq866_BIOID51117    -            243   3.9e-13   49.3   0.0   1   1   5.2e-17   7.1e-13   48.5   0.0    52   100     1    49     1    49 0.99 Bacteriophage replication protein O
Phage_stabilise      PF11134.3    469 seq867_BIOID51117    -            472  3.3e-266  883.1   0.1   1   1  2.7e-270  3.7e-266  882.9   0.1     1   468     4   471     4   472 1.00 Phage stabilisation protein
HATPase_c            PF02518.21   111 seq869_BIOID51117    -            467   1.7e-24   85.5   0.0   1   1   7.8e-28   3.6e-24   84.5   0.0     1   111   349   460   349   460 0.98 Histidine kinase-, DNA gyrase B-, and HSP90-like ATPase
HAMP                 PF00672.20    70 seq869_BIOID51117    -            467   1.4e-15   57.0   0.2   1   1   3.1e-19   1.4e-15   57.0   0.2     2    69   168   235   167   236 0.96 HAMP domain
HisKA                PF00512.20    68 seq869_BIOID51117    -            467   6.1e-14   51.6   2.1   1   1   1.5e-17   6.8e-14   51.5   0.2     1    68   240   304   240   304 0.97 His Kinase A (phospho-acceptor) domain
DUF1471              PF07338.8     56 seq872_BIOID51117    -            314   4.1e-62  205.5   5.4   1   3   2.8e-22   3.9e-18   64.7   0.0     2    56    34    90    33    90 0.98 Protein of unknown function (DUF1471)
DUF1471              PF07338.8     56 seq872_BIOID51117    -            314   4.1e-62  205.5   5.4   2   3     3e-22   4.1e-18   64.6   0.1     3    56   119   174   117   174 0.98 Protein of unknown function (DUF1471)
DUF1471              PF07338.8     56 seq872_BIOID51117    -            314   4.1e-62  205.5   5.4   3   3   3.1e-26   4.3e-22   77.3   0.1     2    56   259   314   258   314 0.99 Protein of unknown function (DUF1471)
AXE1                 PF05448.7    320 seq873_BIOID51117    -            159     8e-05   21.1   0.0   1   1   7.9e-09   0.00011   20.7   0.0   158   220    14    76    12   105 0.83 Acetyl xylan esterase (AXE1)
UPF0027              PF01139.12   420 seq874_BIOID51117    -            383   4.7e-97  325.5   0.0   1   2   5.4e-29   7.3e-25   87.7   0.0     6    98    18   110    14   119 0.94 Uncharacterized protein family UPF0027
UPF0027              PF01139.12   420 seq874_BIOID51117    -            383   4.7e-97  325.5   0.0   2   2   4.2e-74   5.8e-70  236.2   0.0   144   419   122   376   108   377 0.90 Uncharacterized protein family UPF0027
Phage_lambda_P       PF06992.6    233 seq875_BIOID51117    -            233  9.7e-167  551.8   4.3   1   1  7.9e-171  1.1e-166  551.6   3.0     1   233     1   233     1   233 1.00 Replication protein P
Acyl-CoA_dh_1        PF00441.19   150 seq877_BIOID51117    -            546   3.3e-32  111.5   0.7   1   1   3.9e-35   1.8e-31  109.1   0.2     1   148   290   443   290   445 0.97 Acyl-CoA dehydrogenase, C-terminal domain
Acyl-CoA_dh_M        PF02770.14    52 seq877_BIOID51117    -            546   7.3e-14   50.9   0.0   1   1   2.7e-17   1.2e-13   50.1   0.0     1    51   186   236   186   238 0.96 Acyl-CoA dehydrogenase, middle domain
Acyl-CoA_dh_2        PF08028.6    134 seq877_BIOID51117    -            546   2.4e-08   34.1   0.1   1   1   1.5e-11   6.8e-08   32.7   0.0    10   123   314   423   308   432 0.86 Acyl-CoA dehydrogenase, C-terminal domain
DUF520               PF04461.8    160 seq879_BIOID51117    -            163     4e-66  221.6   3.7   1   1   3.3e-70   4.5e-66  221.5   2.5     1   160     1   162     1   162 0.99 Protein of unknown function (DUF520)
DUF932               PF06067.6    239 seq881_BIOID51117    -            273   1.1e-61  208.0   0.0   1   1   9.6e-66   1.3e-61  207.8   0.0     2   239    38   262    37   262 0.99 Domain of unknown function (DUF932)
AA_permease_2        PF13520.1    426 seq883_BIOID51117    -            460     4e-80  269.3  40.1   1   1   3.5e-84   4.8e-80  269.0  27.8     1   420     5   441     5   449 0.91 Amino acid permease
NUMOD4               PF07463.6     51 seq884_BIOID51117    -            103   3.2e-14   52.4   0.1   1   1   3.2e-18   4.3e-14   51.9   0.1     4    49     7    61     4    63 0.94 NUMOD4 motif
RF-1                 PF00472.15   114 seq885_BIOID51117    -            204   1.2e-23   83.0   2.0   1   1   1.5e-27   2.1e-23   82.2   1.4     9   104   103   197    97   200 0.86 RF-1 domain
Response_reg         PF00072.19   112 seq887_BIOID51117    -            240   8.2e-25   86.8   0.0   1   1   1.8e-28   1.2e-24   86.3   0.0     1   112    13   122    13   122 0.98 Response regulator receiver domain
Trans_reg_C          PF00486.23    77 seq887_BIOID51117    -            240     1e-22   79.6   0.1   1   1   2.7e-26   1.8e-22   78.8   0.0     2    77   157   232   156   232 0.96 Transcriptional regulatory protein, C terminal
Fe-ADH               PF00465.14   366 seq891_BIOID51117    -            331   6.8e-75  251.8   0.1   1   1   1.2e-78   7.9e-75  251.6   0.1    51   351     2   307     1   321 0.90 Iron-containing alcohol dehydrogenase
DUF4145              PF13643.1     87 seq893_BIOID51117    -            250   5.2e-11   42.1   0.0   1   1   6.1e-15   8.3e-11   41.4   0.0     5    85   132   219   128   221 0.85 Domain of unknown function (DUF4145)
LTXXQ                PF07813.7    100 seq894_BIOID51117    -            167     4e-20   72.0  12.1   1   1   5.8e-24     4e-20   72.0   8.4     4   100    41   137    38   137 0.96 LTXXQ motif family protein
Metal_resist         PF13801.1    125 seq894_BIOID51117    -            167   1.5e-09   37.7   9.4   1   1   2.2e-13   1.5e-09   37.7   6.5    19   124    30   131     8   132 0.85 Heavy-metal resistance
DUF1508              PF07411.7     49 seq895_BIOID51117    -            123   7.8e-48  159.5   6.0   1   2   1.2e-27   1.7e-23   81.6   0.2     1    49    23    71    23    71 0.97 Domain of unknown function (DUF1508)
DUF1508              PF07411.7     49 seq895_BIOID51117    -            123   7.8e-48  159.5   6.0   2   2   2.5e-27   3.4e-23   80.7   0.9     1    48    74   121    74   122 0.97 Domain of unknown function (DUF1508)
Antirestrict         PF03230.8     94 seq896_BIOID51117    -            157   1.1e-37  127.8   0.2   1   1     1e-41   1.4e-37  127.4   0.2     2    94    61   157    60   157 0.97 Antirestriction protein
adh_short            PF00106.20   167 seq899_BIOID51117    -            240   4.5e-16   59.1   0.2   1   1   1.3e-19     6e-16   58.6   0.1     3   166     9   170     8   171 0.87 short chain dehydrogenase
adh_short_C2         PF13561.1    243 seq899_BIOID51117    -            240   7.5e-08   32.3   0.0   1   1   2.1e-11   9.5e-08   32.0   0.0     8   192    18   193    13   238 0.73 Enoyl-(Acyl carrier protein) reductase
KR                   PF08659.5    181 seq899_BIOID51117    -            240   4.8e-07   29.4   0.3   1   1   1.9e-10   8.8e-07   28.6   0.2     4   172    10   175     8   184 0.84 KR domain
RadC                 PF04002.10   123 seq900_BIOID51117    -            163   1.4e-46  157.0   0.0   1   1   1.3e-50   1.8e-46  156.7   0.0     2   123    42   163    41   163 0.98 RadC-like JAB domain
Cation_efflux        PF01545.16   285 seq901_BIOID51117    -            300   3.3e-65  219.8   5.3   1   1   2.8e-69   3.8e-65  219.6   3.7     2   283    14   289    13   291 0.97 Cation efflux family
Peptidase_U32        PF01136.14   233 seq902_BIOID51117    -            453   6.2e-95  316.4   0.0   1   1     6e-99   8.2e-95  316.0   0.0     1   232    75   344    75   345 0.98 Peptidase family U32
Aldo_ket_red         PF00248.16   283 seq905_BIOID51117    -            275   1.2e-56  191.4   0.0   1   1   1.1e-60   1.5e-56  191.2   0.0     2   282    18   261    17   262 0.96 Aldo/keto reductase family
DUF218               PF02698.12   155 seq906_BIOID51117    -            266     5e-24   84.4   0.0   1   1   5.4e-28   7.3e-24   83.9   0.0     1   137    36   183    36   208 0.92 DUF218 domain
DUF987               PF06174.6     66 seq909_BIOID51117    -             73   1.6e-42  142.7   0.1   1   1   1.3e-46   1.8e-42  142.5   0.1     1    66     1    66     1    66 0.99 Protein of unknown function (DUF987)
Abhydrolase_5        PF12695.2    142 seq913_BIOID51117    -            249   3.1e-19   69.0   0.0   1   1   1.8e-22   4.1e-19   68.6   0.0     2   130    30   215    29   231 0.79 Alpha/beta hydrolase family
Abhydrolase_6        PF12697.2    228 seq913_BIOID51117    -            249     2e-16   60.4   2.4   1   1   3.6e-19   8.3e-16   58.4   1.6     1   205    30   215    30   242 0.66 Alpha/beta hydrolase family
Peptidase_S9         PF00326.16   213 seq913_BIOID51117    -            249   2.9e-11   42.8   0.0   1   1   1.6e-14   3.7e-11   42.5   0.0    43   190    86   234    43   249 0.72 Prolyl oligopeptidase family
DLH                  PF01738.13   218 seq913_BIOID51117    -            249   1.6e-06   27.4   0.0   1   1   5.2e-09   1.2e-05   24.6   0.0     2   188    13   231    12   235 0.84 Dienelactone hydrolase family
BAAT_C               PF08840.6    213 seq913_BIOID51117    -            249   8.7e-06   25.5   0.0   1   1   3.3e-08   7.5e-05   22.4   0.0    20   163   105   233    98   238 0.74 BAAT / Acyl-CoA thioester hydrolase C terminal
Pribosyltran         PF00156.22   125 seq915_BIOID51117    -            152   2.2e-11   43.4   0.0   1   1   2.3e-15   3.2e-11   42.9   0.0     2   112     4   105     3   112 0.87 Phosphoribosyl transferase domain
PFK                  PF00365.15   282 seq916_BIOID51117    -            340  1.5e-129  430.8   2.2   1   1  1.3e-133  1.8e-129  430.5   1.6     1   281    23   297    23   298 0.98 Phosphofructokinase
Response_reg         PF00072.19   112 seq917_BIOID51117    -            253     1e-19   70.4   0.1   1   1   2.4e-23   1.6e-19   69.8   0.1     2   111    17   124    16   125 0.97 Response regulator receiver domain
Trans_reg_C          PF00486.23    77 seq917_BIOID51117    -            253   2.4e-12   46.4   0.1   1   1     2e-15   1.4e-11   44.0   0.0     2    58   170   226   169   237 0.92 Transcriptional regulatory protein, C terminal
DUF3828              PF12883.2    120 seq920_BIOID51117    -            308   7.5e-11   41.8   2.1   1   1     2e-10   1.4e-06   28.1   0.1     2   118    26   142    25   144 0.87 Protein of unknown function (DUF3828)
Lumazine_bd          PF12870.2    111 seq920_BIOID51117    -            308   4.8e-07   29.6   2.2   1   1   1.7e-08   0.00012   21.9   0.0    67   110   241   283   234   284 0.93 Lumazine-binding domain
Aldedh               PF00171.17   462 seq922_BIOID51117    -            479  2.3e-164  547.0   1.2   1   1  3.7e-168  2.6e-164  546.8   0.8     8   462    22   475    15   475 0.98 Aldehyde dehydrogenase family
LuxC                 PF05893.9    400 seq922_BIOID51117    -            479   5.6e-05   21.9   0.0   1   1   1.6e-08   0.00011   20.9   0.0    88   285   142   335   138   356 0.81 Acyl-CoA reductase (LuxC)
DUF1364              PF07102.7     94 seq925_BIOID51117    -             96   2.8e-40  135.9   0.8   1   1   2.3e-44   3.1e-40  135.8   0.6     1    94     1    94     1    94 0.98 Protein of unknown function (DUF1364)
YagB_YeeU_YfjZ       PF06154.6    105 seq926_BIOID51117    -            154   1.5e-53  179.3   0.0   1   1   1.4e-57   1.9e-53  179.0   0.0     2   103    46   147    45   149 0.98 YagB/YeeU/YfjZ family
DUF1100              PF06500.6    411 seq928_BIOID51117    -            414  1.7e-221  734.9   0.0   1   1  2.7e-225  1.9e-221  734.7   0.0     1   411     1   414     1   414 0.99 Alpha/beta hydrolase of unknown function (DUF1100)
Abhydrolase_5        PF12695.2    142 seq928_BIOID51117    -            414   1.9e-07   30.8   0.0   1   1     5e-11   3.4e-07   29.9   0.0     1   121   196   375   196   392 0.75 Alpha/beta hydrolase family
RusA                 PF05866.6    116 seq929_BIOID51117    -            120   2.2e-26   92.4   0.0   1   1   1.8e-30   2.5e-26   92.2   0.0     1   116     8   117     8   117 0.94 Endodeoxyribonuclease RusA
HATPase_c            PF02518.21   111 seq930_BIOID51117    -            433   1.9e-22   78.9   0.0   1   1   8.1e-26   3.7e-22   78.0   0.0     6   110   320   423   316   424 0.96 Histidine kinase-, DNA gyrase B-, and HSP90-like ATPase
HisKA                PF00512.20    68 seq930_BIOID51117    -            433   6.3e-08   32.3   1.3   1   1   3.7e-11   1.7e-07   30.9   0.9     1    67   211   270   211   271 0.90 His Kinase A (phospho-acceptor) domain
HAMP                 PF00672.20    70 seq930_BIOID51117    -            433   2.2e-07   30.8   0.0   1   1   4.9e-11   2.2e-07   30.8   0.0     3    69   140   206   139   207 0.90 HAMP domain
DUF1219              PF06755.7    117 seq932_BIOID51117    -            124     8e-61  202.6   0.0   1   1   6.7e-65   9.1e-61  202.4   0.0     1   113     1   113     1   123 0.98 Protein of unknown function (DUF1219)
AraC_binding         PF02311.14   136 seq935_BIOID51117    -            161   4.9e-07   29.3   0.0   1   1   4.9e-11   6.7e-07   28.9   0.0    27    91    65   129    52   153 0.86 AraC-like ligand binding domain
Phage_antitermQ      PF06530.7    126 seq936_BIOID51117    -            132   4.7e-57  190.8   0.6   1   1   3.8e-61   5.3e-57  190.7   0.4     1   124     6   129     6   131 0.98 Phage antitermination protein Q
SBP_bac_11           PF13531.1    231 seq939_BIOID51117    -            329   1.1e-44  152.6   0.2   1   1     4e-48   1.4e-44  152.3   0.1     4   231    28   280    25   280 0.87 Bacterial extracellular solute-binding protein
SBP_bac_1            PF01547.20   314 seq939_BIOID51117    -            329   2.6e-18   66.7   3.0   1   1   9.8e-22   3.4e-18   66.3   2.1     4   314    32   272    29   272 0.85 Bacterial extracellular solute-binding protein
SBP_bac_8            PF13416.1    281 seq939_BIOID51117    -            329   6.5e-14   52.2   1.4   1   1   3.2e-17   1.1e-13   51.4   0.9    85   262   108   281    34   300 0.75 Bacterial extracellular solute-binding protein
SBP_bac_6            PF13343.1    242 seq939_BIOID51117    -            329   5.2e-13   48.7   1.2   1   1     3e-16     1e-12   47.7   0.8    53   235   112   303    88   306 0.83 Bacterial extracellular solute-binding protein
DAGK_cat             PF00781.19   130 seq941_BIOID51117    -            299   1.5e-26   92.1   0.3   1   1   3.6e-30   2.4e-26   91.5   0.2     3   129     8   131     6   132 0.96 Diacylglycerol kinase catalytic domain
NAD_kinase           PF01513.16   285 seq941_BIOID51117    -            299     8e-06   24.7   0.1   1   1   1.4e-09   9.8e-06   24.4   0.1    63   134    41   121    12   196 0.82 ATP-NAD kinase
HTH_AraC             PF00165.18    42 seq942_BIOID51117    -            116   1.4e-22   78.7   0.1   1   2     3e-15     2e-11   43.1   0.0     1    41    21    61    21    62 0.96 Bacterial regulatory helix-turn-helix proteins, AraC family
HTH_AraC             PF00165.18    42 seq942_BIOID51117    -            116   1.4e-22   78.7   0.1   2   2   2.7e-12   1.8e-08   33.8   0.0     7    41    76   111    73   112 0.92 Bacterial regulatory helix-turn-helix proteins, AraC family
HTH_18               PF12833.2     81 seq942_BIOID51117    -            116   1.4e-17   63.4   0.1   1   1   2.9e-21     2e-17   62.9   0.1     2    80    35   112    34   113 0.94 Helix-turn-helix domain
DUF957               PF06117.6     65 seq946_BIOID51117    -             80   4.7e-34  115.6   0.2   1   1     4e-38   5.4e-34  115.4   0.1     1    65    16    80    16    80 0.99 Enterobacterial protein of unknown function (DUF957)
Hydrolase_like       PF13242.1     75 seq947_BIOID51117    -            146   2.7e-14   52.5   0.1   1   1   5.5e-18   3.8e-14   52.0   0.1     1    75    64   135    64   135 0.91 HAD-hyrolase-like
PNK3P                PF08645.6    158 seq947_BIOID51117    -            146     6e-05   22.4   0.0   1   1   1.5e-08    0.0001   21.6   0.0    46   126     3    93     1   144 0.85 Polynucleotide kinase 3 phosphatase
Crl                  PF07417.7    127 seq948_BIOID51117    -            133   4.7e-55  184.5   0.1   1   1     4e-59   5.5e-55  184.3   0.1     2   122     3   123     2   131 0.96 Transcriptional regulator Crl
Methyltransf_27      PF13708.1    194 seq951_BIOID51117    -            281   1.5e-75  252.8   0.1   1   1   1.4e-79     2e-75  252.5   0.1     2   194    87   279    86   279 0.99 Methyltransferase domain
Ter                  PF05472.6    290 seq952_BIOID51117    -             57   2.8e-08   33.1   0.2   1   1   2.4e-12   3.3e-08   32.9   0.1     2    40     9    47     8    50 0.95 DNA replication terminus site-binding protein (Ter protein)
Ter                  PF05472.6    290 seq954_BIOID51117    -            239   3.4e-91  305.2   2.7   1   1   2.7e-95   3.8e-91  305.1   1.9    65   290     2   237     1   237 0.99 DNA replication terminus site-binding protein (Ter protein)
CDH                  PF02611.10   222 seq955_BIOID51117    -            261     2e-96  321.3   0.0   1   1  1.7e-100   2.4e-96  321.1   0.0     2   221    41   260    40   261 0.99 CDP-diacylglycerol pyrophosphatase
Cytochrom_B_N        PF00033.14   188 seq958_BIOID51117    -            188   3.9e-24   84.9   9.6   1   1   7.2e-28   4.9e-24   84.6   6.7     3   187    16   184    15   185 0.96 Cytochrome b(N-terminal)/b6/petB
Ni_hydr_CYTB         PF01292.15   182 seq958_BIOID51117    -            188   2.2e-22   79.2   9.6   1   1   3.7e-26   2.5e-22   79.0   6.6     1   181    16   184    16   185 0.92 Prokaryotic cytochrome b561
EIIC-GAT             PF03611.9    415 seq959_BIOID51117    -            465  9.9e-131  436.2  43.9   1   1  7.2e-135  9.9e-131  436.2  30.4     1   410    12   408    12   413 0.97 PTS system sugar-specific permease component
2-Hacid_dh_C         PF02826.14   178 seq962_BIOID51117    -            325   1.5e-45  154.4   0.0   1   1   9.3e-49   6.3e-45  152.3   0.0     2   178   118   290   117   290 0.95 D-isomer specific 2-hydroxyacid dehydrogenase, NAD binding domain
NAD_binding_2        PF03446.10   162 seq962_BIOID51117    -            325   1.9e-06   27.7   0.0   1   1     5e-10   3.4e-06   26.9   0.0     3    91   151   237   149   265 0.92 NAD binding domain of 6-phosphogluconate dehydrogenase
Lysis_S              PF04971.7     68 seq964_BIOID51117    -             71   2.5e-47  158.3   0.6   1   1     2e-51   2.8e-47  158.1   0.4     1    68     4    71     4    71 1.00 Lysis protein S
AA_kinase            PF00696.23   241 seq967_BIOID51117    -            367   3.5e-43  147.7   2.1   1   1   6.6e-47   4.5e-43  147.4   1.5     2   240     6   234     5   235 0.93 Amino acid kinase family
PUA                  PF01472.15    74 seq967_BIOID51117    -            367   8.6e-23   79.7   0.1   1   1     4e-26   2.8e-22   78.1   0.1     1    74   276   350   276   350 0.98 PUA domain
DUF1327              PF07041.6    113 seq969_BIOID51117    -            104     3e-47  159.0   0.0   1   1   2.4e-51   3.3e-47  158.9   0.0     1    86     1    86     1   103 0.94 Protein of unknown function (DUF1327)
FCD                  PF07729.7    125 seq973_BIOID51117    -            249   9.2e-20   71.1   6.5   1   1   1.8e-23   1.2e-19   70.6   4.5     1   125    94   224    94   224 0.89 FCD domain
GntR                 PF00392.16    64 seq973_BIOID51117    -            249   4.2e-20   70.8   0.0   1   1   1.1e-23   7.8e-20   69.9   0.0     3    63    11    71     9    72 0.95 Bacterial regulatory proteins, gntR family
MCPsignal            PF00015.16   213 seq974_BIOID51117    -            151   1.2e-40  139.1  14.2   1   1   1.2e-44   1.7e-40  138.7   9.8    73   213     5   131     4   131 0.99 Methyl-accepting chemotaxis protein (MCP) signalling domain
PTS_IIB              PF02302.12    90 seq975_BIOID51117    -            101   3.8e-14   52.7   0.1   1   1     3e-18   4.2e-14   52.6   0.1     1    79     4    79     4    90 0.89 PTS system, Lactose/Cellobiose specific IIB subunit
PHP                  PF02811.14   175 seq976_BIOID51117    -            245   1.2e-16   60.9   0.5   1   1   3.1e-20   2.1e-16   60.0   0.4     1   169     4   164     4   175 0.91 PHP domain
RNase_P_p30          PF01876.11   150 seq976_BIOID51117    -            245   7.3e-05   21.9   0.0   1   1   1.7e-08   0.00012   21.2   0.0    32   100   111   174   110   198 0.79 RNase P subunit p30
Phage_lysozyme       PF00959.14   110 seq977_BIOID51117    -            177   3.2e-30  104.5   0.0   1   1   3.3e-34   4.5e-30  104.0   0.0     1   110    48   166    48   166 0.98 Phage lysozyme
PTS_EIIA_2           PF00359.17   142 seq980_BIOID51117    -            154   3.8e-34  117.3   0.0   1   1   3.1e-38   4.3e-34  117.1   0.0     2   140     7   148     6   150 0.96 Phosphoenolpyruvate-dependent sugar phosphotransferase system, EIIA 2
Aldedh               PF00171.17   462 seq981_BIOID51117    -            417   2.4e-21   75.5   3.5   1   1   4.4e-21     6e-17   60.9   1.0    37   298     8   282     2   304 0.81 Aldehyde dehydrogenase family
DUF805               PF05656.9    117 seq983_BIOID51117    -            146   2.4e-20   72.4  11.7   1   1   3.8e-24   5.2e-20   71.3   8.1     2   116     7   134     6   135 0.82 Protein of unknown function (DUF805)
Phage_lysis          PF03245.8    125 seq984_BIOID51117    -            153   2.1e-48  163.3  13.3   1   1   1.7e-52   2.4e-48  163.1   9.2     1   125    29   153    29   153 0.99 Bacteriophage lysis protein
OMPdecase            PF00215.19   226 seq986_BIOID51117    -            267   3.2e-30  105.0   0.5   1   1   2.7e-34   3.7e-30  104.8   0.3     2   225    56   257    55   258 0.94 Orotidine 5'-phosphate decarboxylase / HUMPS family
Mannitol_dh_C        PF08125.8    245 seq987_BIOID51117    -            490   3.3e-72  242.4   0.0   1   1   6.7e-76   4.6e-72  242.0   0.0     1   231   216   445   216   461 0.93 Mannitol dehydrogenase C-terminal domain
Mannitol_dh          PF01232.18   151 seq987_BIOID51117    -            490   6.8e-40  136.3   1.5   1   1   4.1e-43   2.8e-39  134.3   0.0     2   151    26   188    25   188 0.97 Mannitol dehydrogenase Rossmann domain
Nitrate_red_del      PF02613.10   136 seq988_BIOID51117    -            184   1.9e-19   69.7   0.2   1   1     2e-23   2.7e-19   69.2   0.2     3   135    31   150    29   151 0.90 Nitrate reductase delta subunit
DUF1375              PF07119.7     76 seq989_BIOID51117    -            135     2e-21   75.4   0.7   1   1   2.3e-25   3.1e-21   74.8   0.5     6    75    40   102    31   103 0.92 Protein of unknown function (DUF1375)
Rz1                  PF06085.6     40 seq990_BIOID51117    -             60   4.4e-24   83.4  10.6   1   1   4.2e-28   5.7e-24   83.1   7.3     1    40    20    60    20    60 0.98 Lipoprotein Rz1 precursor
DUF406               PF04175.7     94 seq992_BIOID51117    -             99     2e-28   98.5   3.2   1   1   1.6e-32   2.2e-28   98.4   2.2     4    94     3    96     1    96 0.96 Protein of unknown function (DUF406)
DUF1338              PF07063.8    302 seq993_BIOID51117    -            447   7.7e-96  320.5   0.1   1   1  6.6e-100     9e-96  320.3   0.0     1   302    11   401    11   401 0.98 Domain of unknown function (DUF1338)
DUF1097              PF06496.6    144 seq994_BIOID51117    -            173   1.9e-46  157.3  25.0   1   1   1.7e-50   2.3e-46  157.0  17.3     1   143    18   156    18   157 0.99 Protein of unknown function (DUF1097)
AP_endonuc_2         PF01261.19   211 seq995_BIOID51117    -            284   9.8e-29  100.0   0.0   1   1   1.3e-32   1.8e-28   99.2   0.0     1   210    25   229    25   230 0.97 Xylose isomerase-like TIM barrel
Usp                  PF00582.21   140 seq996_BIOID51117    -            142   5.6e-17   62.1   0.0   1   1   4.8e-21   6.5e-17   61.9   0.0     2   139     3   137     2   138 0.93 Universal stress protein family
P63C                 PF10546.4     94 seq997_BIOID51117    -            328   4.8e-18   64.7   0.1   1   1   6.9e-22   9.5e-18   63.8   0.1     2    94   204   293   203   293 0.90 P63C domain
TonB                 PF03544.9     79 seq999_BIOID51117    -            108   1.2e-13   50.9   0.0   1   1   1.1e-17   1.4e-13   50.6   0.0     2    59    33    90    32   104 0.93 Gram-negative bacterial tonB protein
DUF4102              PF13356.1     89 seq1001_BIOID51117   -            112   1.1e-23   82.8   0.1   1   1   9.5e-28   1.3e-23   82.5   0.1     1    88     3    89     3    90 0.97 Domain of unknown function (DUF4102)
ADH_N                PF08240.7    109 seq1002_BIOID51117   -            338   1.1e-32  111.8   1.3   1   1   3.7e-36   2.5e-32  110.7   0.9     1   109    24   131    24   131 0.98 Alcohol dehydrogenase GroES-like domain
ADH_zinc_N           PF00107.21   130 seq1002_BIOID51117   -            338   3.1e-20   71.9   0.1   1   1   6.6e-24   4.5e-20   71.3   0.1     1   128   171   297   171   299 0.98 Zinc-binding dehydrogenase
PMI_typeI            PF01238.16   373 seq1003_BIOID51117   -            417  3.2e-123  411.3   0.0   1   1  3.7e-126  2.5e-122  408.3   0.0     1   372    27   382    27   383 0.98 Phosphomannose isomerase type I
Aldolase_II          PF00596.16   183 seq1005_BIOID51117   -            228   7.6e-47  159.2   0.3   1   1   7.1e-51   9.7e-47  158.8   0.2     1   182     6   193     6   194 0.88 Class II Aldolase and Adducin N-terminal domain
FAD_binding_3        PF01494.14   356 seq1009_BIOID51117   -            372     1e-09   37.8   0.0   1   1   1.1e-09   1.5e-05   24.1   0.0   148   179   141   172   118   240 0.84 FAD binding domain
BolA                 PF01722.13    75 seq1011_BIOID51117   -            105   2.2e-29  101.0   0.1   1   1   1.9e-33   2.5e-29  100.8   0.1     1    75    10    85     9    85 0.97 BolA-like protein
MdoG                 PF04349.7    484 seq1015_BIOID51117   -            551  6.2e-151  502.8   0.1   1   1  5.4e-155  7.4e-151  502.5   0.1     1   482    45   534    45   536 0.92 Periplasmic glucan biosynthesis protein, MdoG
Arc                  PF03869.9     50 seq1016_BIOID51117   -             62   1.3e-11   43.8   0.2   1   1   1.1e-15   1.5e-11   43.5   0.1     8    48    21    61    13    62 0.94 Arc-like DNA binding domain
Ldh_2                PF02615.9    335 seq1020_BIOID51117   -            336   3.4e-99  331.6   2.8   1   1  2.9e-103   3.9e-99  331.4   2.0     3   334     6   335     4   336 0.99 Malate/L-lactate dehydrogenase
Phage_Nu1            PF07471.7    164 seq1021_BIOID51117   -            181   1.5e-92  307.3   1.6   1   1   1.2e-96   1.6e-92  307.2   1.1     1   164     1   164     1   164 0.99 Phage DNA packaging protein Nu1
Trigger_N            PF05697.8    145 seq1027_BIOID51117   -            432   6.8e-46  155.5   0.2   1   1   1.5e-49   6.8e-46  155.5   0.1     1   145     1   145     1   145 0.99 Bacterial trigger factor protein (TF)
Trigger_C            PF05698.9    162 seq1027_BIOID51117   -            432   5.7e-39  133.4  11.0   1   1   1.2e-42   5.7e-39  133.4   7.6     1   161   262   412   262   413 0.99 Bacterial trigger factor protein (TF) C-terminus
FKBP_C               PF00254.23    94 seq1027_BIOID51117   -            432   8.2e-17   60.9   0.4   1   1   4.7e-20   2.1e-16   59.5   0.3     5    93   158   237   154   238 0.93 FKBP-type peptidyl-prolyl cis-trans isomerase
P22_AR_N             PF10547.4    120 seq1028_BIOID51117   -            300   1.3e-50  170.0   0.1   1   1     3e-54     2e-50  169.4   0.1     1   120    10   129    10   129 0.99 P22_AR N-terminal domain
P22_AR_C             PF10548.4     74 seq1028_BIOID51117   -            300   2.4e-26   91.2   0.0   1   1   7.1e-30   4.8e-26   90.3   0.0     1    74   199   272   199   272 0.98 P22AR C-terminal domain
DUF945               PF06097.6    459 seq1031_BIOID51117   -            502  7.4e-150  499.5  18.0   1   1  6.1e-154  8.3e-150  499.4  12.4     1   459     1   482     1   482 0.99 Bacterial protein of unknown function (DUF945)
Terminase_GpA        PF05876.7    557 seq1035_BIOID51117   -            641  1.1e-177  591.7   0.4   1   1    1e-181  1.4e-177  591.3   0.3     1   547    39   600    39   607 0.97 Phage terminase large subunit (GpA)
Aldo_ket_red         PF00248.16   283 seq1036_BIOID51117   -            267   7.9e-57  192.1   0.7   1   1   7.3e-61     1e-56  191.7   0.5     2   281     6   250     5   251 0.95 Aldo/keto reductase family
Ribosomal_S6         PF01250.12    92 seq1037_BIOID51117   -            131   3.4e-33  113.2   0.1   1   1   3.2e-37   4.4e-33  112.8   0.0     1    91     2    91     2    92 0.98 Ribosomal protein S6
Dynamin_N            PF00350.18   168 seq1039_BIOID51117   -            794   4.1e-19   68.8   0.0   1   1   3.6e-22   2.4e-18   66.3   0.0     1   167    71   299    71   300 0.74 Dynamin family
MMR_HSR1             PF01926.18   114 seq1039_BIOID51117   -            794   3.5e-08   33.3   0.2   1   1   6.1e-11   4.2e-07   29.8   0.2     2   114    71   299    70   299 0.72 50S ribosome-binding GTPase
SSB                  PF00436.20   104 seq1041_BIOID51117   -            104   2.9e-13   49.4   0.0   1   1   2.3e-17   3.2e-13   49.3   0.0     2    96     3    92     2   100 0.89 Single-strand binding protein family
SBP_bac_7            PF03480.8    286 seq1042_BIOID51117   -            327   5.3e-79  265.1   0.2   1   1   4.4e-83     6e-79  264.9   0.2     2   284    33   311    32   314 0.97 Bacterial extracellular solute-binding protein, family 7
End_beta_propel      PF12217.3    367 seq1044_BIOID51117   -            981  3.1e-233  772.9   8.3   1   1  1.8e-236  4.1e-233  772.4   5.8     1   367   213   662   213   662 1.00 Catalytic beta propeller domain of bacteriophage endosialidase
End_tail_spike       PF12219.3    160 seq1044_BIOID51117   -            981   4.2e-78  260.5   0.6   1   1   3.4e-81   7.7e-78  259.7   0.4     1   160   663   817   663   817 0.99 Catalytic domain of bacteriophage endosialidase
Head_binding         PF09008.5    114 seq1044_BIOID51117   -            981   3.6e-66  220.1   4.3   1   1   3.6e-69   8.1e-66  219.0   3.0     1   113     1   113     1   114 0.99 Head binding
End_beta_barrel      PF12195.3     83 seq1044_BIOID51117   -            981   6.4e-47  157.1   7.5   1   1   7.1e-50   1.6e-46  155.8   5.2     1    83   324   406   324   406 0.99 Beta barrel domain of bacteriophage endosialidase
End_N_terminal       PF12218.3     67 seq1044_BIOID51117   -            981   2.9e-37  125.8   0.0   1   1   3.7e-40   8.3e-37  124.3   0.0     1    67   146   212   146   212 0.99 N terminal extension of bacteriophage endosialidase
Peptidase_S74        PF13884.1     58 seq1044_BIOID51117   -            981   3.8e-08   33.2   0.0   1   1   3.4e-11   7.8e-08   32.2   0.0     1    56   818   874   818   875 0.93 Chaperone of endosialidase
Ribosomal_S18        PF01084.15    54 seq1045_BIOID51117   -             75   2.7e-25   87.8   0.5   1   1   2.4e-29   3.3e-25   87.5   0.3     2    54    16    68    15    68 0.96 Ribosomal protein S18
MarC                 PF01914.12   203 seq1047_BIOID51117   -            197   6.9e-63  211.3  18.6   1   1   1.1e-66   7.7e-63  211.1  12.9     1   203     1   195     1   195 0.97 MarC family integral membrane protein
TerC                 PF03741.11   184 seq1047_BIOID51117   -            197   3.6e-05   23.1   1.0   1   1   5.2e-09   3.6e-05   23.1   0.7    14    82    20    92     7   107 0.89 Integral membrane protein TerC family
DUF465               PF04325.8     49 seq1048_BIOID51117   -             74   2.7e-14   52.4   2.0   1   1   3.5e-18   4.7e-14   51.6   0.9     1    49    19    68    19    68 0.97 Protein of unknown function (DUF465)
Ribosomal_L9_C       PF03948.9     87 seq1049_BIOID51117   -            149   1.2e-26   92.4   1.8   1   1   2.9e-30     2e-26   91.7   1.2     2    87    63   149    62   149 0.97 Ribosomal protein L9, C-terminal domain
Ribosomal_L9_N       PF01281.14    48 seq1049_BIOID51117   -            149   7.6e-23   79.3   0.3   1   1   2.2e-26   1.5e-22   78.4   0.2     1    48     1    48     1    48 0.97 Ribosomal protein L9, N-terminal domain
CLP_protease         PF00574.18   182 seq1051_BIOID51117   -            207   9.3e-87  289.2   0.0   1   1     8e-91   1.1e-86  289.0   0.0     1   181    25   205    25   206 0.99 Clp protease
Acetyltransf_3       PF13302.1    142 seq1052_BIOID51117   -            179   2.4e-21   76.3   0.0   1   1   6.3e-25   2.9e-21   76.1   0.0     2   141    11   150    10   151 0.86 Acetyltransferase (GNAT) domain
Acetyltransf_4       PF13420.1    155 seq1052_BIOID51117   -            179   1.8e-11   44.0   0.1   1   1   4.8e-15   2.2e-11   43.8   0.1    25   154    39   170    22   171 0.85 Acetyltransferase (GNAT) domain
Acetyltransf_1       PF00583.19    83 seq1052_BIOID51117   -            179   2.9e-10   39.9   0.0   1   1     1e-13   4.6e-10   39.2   0.0     3    82    74   150    72   151 0.96 Acetyltransferase (GNAT) family
Curlin_rpt           PF07012.7     34 seq1054_BIOID51117   -            160   8.3e-22   76.5  32.2   1   3   1.1e-15   1.5e-11   43.7   0.8     1    34    62    95    62    95 0.99 Curlin associated repeat
Curlin_rpt           PF07012.7     34 seq1054_BIOID51117   -            160   8.3e-22   76.5  32.2   2   3   2.3e-09   3.2e-05   23.4   2.1     9    32    92   115    91   116 0.95 Curlin associated repeat
Curlin_rpt           PF07012.7     34 seq1054_BIOID51117   -            160   8.3e-22   76.5  32.2   3   3   7.8e-12   1.1e-07   31.3   4.2     1    34   106   139   106   139 0.98 Curlin associated repeat
DctQ                 PF04290.7    133 seq1055_BIOID51117   -             84   2.2e-08   33.8   2.3   1   1   1.6e-12   2.2e-08   33.8   1.6     1    42    23    64    23    67 0.95 Tripartite ATP-independent periplasmic transporters, DctQ component
DctQ                 PF04290.7    133 seq1057_BIOID51117   -             86   7.9e-09   35.2   0.9   1   1   6.1e-13   8.4e-09   35.1   0.6    55   132     3    81     1    82 0.90 Tripartite ATP-independent periplasmic transporters, DctQ component
gpW                  PF02831.10    68 seq1058_BIOID51117   -             68   3.5e-37  125.6   1.1   1   1   2.7e-41   3.8e-37  125.5   0.8     1    68     1    68     1    68 0.99 gpW
HTH_31               PF13560.1     64 seq1059_BIOID51117   -            145   8.5e-12   44.9   1.2   1   1   1.2e-15   8.5e-12   44.9   0.8     1    59     4    61     4    68 0.95 Helix-turn-helix domain
HTH_3                PF01381.17    55 seq1059_BIOID51117   -            145   1.6e-06   27.7   1.6   1   1   2.8e-10   1.9e-06   27.4   0.1     1    53     9    61     9    63 0.93 Helix-turn-helix
Exo_endo_phos        PF03372.18   251 seq1060_BIOID51117   -            274   6.6e-12   45.7   0.3   1   1   8.9e-16   1.2e-11   44.8   0.2     2   251    56   260    55   260 0.65 Endonuclease/Exonuclease/phosphatase family
Curlin_rpt           PF07012.7     34 seq1061_BIOID51117   -            152   2.4e-28   97.4  29.0   1   3   8.9e-16   1.2e-11   43.9   0.5     1    34    41    75    41    75 0.99 Curlin associated repeat
Curlin_rpt           PF07012.7     34 seq1061_BIOID51117   -            152   2.4e-28   97.4  29.0   2   3   8.1e-17   1.1e-12   47.3   0.3     2    34    87   120    86   120 0.98 Curlin associated repeat
Curlin_rpt           PF07012.7     34 seq1061_BIOID51117   -            152   2.4e-28   97.4  29.0   3   3   1.3e-09   1.7e-05   24.3   3.5     8    34   116   142   115   142 0.95 Curlin associated repeat
AAA_2                PF07724.9    171 seq1064_BIOID51117   -            424   5.9e-49  166.1   0.0   1   1   5.3e-52   9.1e-49  165.5   0.0     3   170   112   310   110   311 0.97 AAA domain (Cdc48 subfamily)
zf-C4_ClpX           PF06689.8     41 seq1064_BIOID51117   -            424   2.3e-22   78.0   3.5   1   1   3.7e-25   6.3e-22   76.7   2.4     2    41    13    51    12    51 0.97 ClpX C4-type zinc finger
ClpB_D2-small        PF10431.4     81 seq1064_BIOID51117   -            424   4.3e-18   64.8   0.6   1   1   2.5e-21   4.3e-18   64.8   0.4     1    74   317   394   317   399 0.95 C-terminal, D2-small domain, of ClpB protein
AAA                  PF00004.24   132 seq1064_BIOID51117   -            424   4.3e-16   59.1   0.0   1   1   1.3e-18   2.2e-15   56.8   0.0     1    98   115   220   115   256 0.83 ATPase family associated with various cellular activities (AAA)
Mg_chelatase         PF01078.16   207 seq1064_BIOID51117   -            424   2.5e-07   29.9   0.2   1   1   6.2e-08   0.00011   21.3   0.3    20    55   110   146    75   171 0.81 Magnesium chelatase, subunit ChlI
AAA_5                PF07728.9    139 seq1064_BIOID51117   -            424   7.9e-07   28.7   0.0   1   1   3.8e-09   6.4e-06   25.8   0.1     1    79   114   191   114   195 0.74 AAA domain (dynein-related subfamily)
RuvB_N               PF05496.7    234 seq1064_BIOID51117   -            424   2.6e-06   26.5   0.0   1   1   3.4e-09   5.8e-06   25.4   0.0    16   116    68   192    53   196 0.72 Holliday junction DNA helicase ruvB N-terminus
DctM                 PF06808.7    416 seq1065_BIOID51117   -            434  1.9e-121  405.3  46.3   1   1  3.2e-125  2.2e-121  405.2  32.1     1   416    13   424    13   424 0.97 DctM-like transporters
Phage_portal_2       PF05136.8    355 seq1066_BIOID51117   -            533  1.4e-104  349.3   1.7   1   1  1.3e-108  1.7e-104  349.0   1.2     2   355    30   401    29   401 0.98 Phage portal protein, lambda family
HipA_C               PF07804.7     79 seq1069_BIOID51117   -            422   1.8e-21   75.9   0.1   1   1   1.3e-24   5.7e-21   74.3   0.0     1    79   261   343   261   343 0.96 HipA-like C-terminal domain
HipA_N               PF07805.7     82 seq1069_BIOID51117   -            422   1.6e-14   53.7   0.0   1   1   6.5e-18     3e-14   52.8   0.0     1    82   184   255   184   255 0.96 HipA-like N-terminal domain
Couple_hipA          PF13657.1     99 seq1069_BIOID51117   -            422     3e-05   24.1   0.0   1   1   1.4e-08   6.2e-05   23.1   0.0     8    77    17    95    13   107 0.76 HipA N-terminal domain
Nuc_H_symport        PF03825.11   400 seq1070_BIOID51117   -            425  2.4e-185  615.8  33.2   1   1    4e-189  2.7e-185  615.7  23.0     1   400     1   405     1   405 0.99 Nucleoside H+ symporter
MFS_1                PF07690.11   354 seq1070_BIOID51117   -            425   1.9e-21   76.0  68.4   1   1     3e-20   2.1e-16   59.5  30.6     2   353     8   353     7   354 0.78 Major Facilitator Superfamily
Tafi-CsgC            PF10610.4    106 seq1071_BIOID51117   -            110   4.3e-64  212.8   5.0   1   1   3.6e-68   4.9e-64  212.6   3.5     1   106     5   110     5   110 0.99 Thin aggregative fimbriae synthesis protein
YjcZ                 PF13990.1    270 seq1074_BIOID51117   -            301  6.4e-118  392.6   5.5   1   1  5.3e-122  7.3e-118  392.4   3.8     1   270    26   296    26   296 1.00 YjcZ-like protein
C4dic_mal_tran       PF03595.12   330 seq1075_BIOID51117   -            366   4.8e-54  183.1  36.9   1   1     4e-58   5.5e-54  182.9  25.6     2   329    44   342    43   343 0.97 C4-dicarboxylate transporter/malic acid transport protein
Methyltransf_11      PF08241.7     95 seq1076_BIOID51117   -            256   4.7e-25   87.7   0.1   1   1   7.9e-28   8.3e-25   86.9   0.0     1    95    49   145    49   145 0.97 Methyltransferase domain
Methyltransf_31      PF13847.1    152 seq1076_BIOID51117   -            256   1.9e-20   72.8   0.0   1   1   2.3e-23   2.5e-20   72.5   0.0     5   113    46   158    43   236 0.85 Methyltransferase domain
Methyltransf_23      PF13489.1    162 seq1076_BIOID51117   -            256   1.1e-19   70.5   0.0   1   1   1.5e-22   1.6e-19   70.0   0.0     7   159    31   191    26   194 0.80 Methyltransferase domain
Ubie_methyltran      PF01209.13   233 seq1076_BIOID51117   -            256   4.5e-17   61.8   0.0   1   1   5.7e-20     6e-17   61.4   0.0    32   158    27   152     2   162 0.83 ubiE/COQ5 methyltransferase family
Methyltransf_18      PF12847.2    112 seq1076_BIOID51117   -            256   9.8e-16   58.2   0.1   1   1   1.9e-18     2e-15   57.2   0.0     1   109    44   145    44   148 0.90 Methyltransferase domain
Methyltransf_12      PF08242.7     99 seq1076_BIOID51117   -            256   2.4e-14   53.5   0.1   1   1   3.7e-17   3.9e-14   52.7   0.0     1    99    49   143    49   143 0.93 Methyltransferase domain
Methyltransf_25      PF13649.1    101 seq1076_BIOID51117   -            256   3.2e-13   49.7   0.3   1   1     6e-16   6.3e-13   48.8   0.0     1   101    48   141    48   141 0.92 Methyltransferase domain
Methyltransf_26      PF13659.1    117 seq1076_BIOID51117   -            256   1.3e-10   41.1   0.8   1   1   2.6e-13   2.8e-10   40.1   0.2     3   113    47   145    45   147 0.92 Methyltransferase domain
MTS                  PF05175.9    170 seq1076_BIOID51117   -            256   5.6e-09   35.5   0.1   1   1     1e-11   1.1e-08   34.5   0.0    25   149    38   155    32   173 0.81 Methyltransferase small domain
Methyltransf_8       PF05148.10   219 seq1076_BIOID51117   -            256   7.2e-09   35.4   0.0   1   1   5.2e-11   5.5e-08   32.5   0.0    50   166    16   155     6   183 0.67 Hypothetical methyltransferase
Methyltransf_29      PF03141.11   506 seq1076_BIOID51117   -            256   9.1e-08   30.7   0.0   1   1   1.1e-10   1.1e-07   30.4   0.0   117   218    44   146     8   174 0.75 Putative S-adenosyl-L-methionine-dependent methyltransferase
TehB                 PF03848.9    192 seq1076_BIOID51117   -            256   1.1e-06   27.8   0.0   1   1   2.1e-09   2.2e-06   26.8   0.0    31   135    45   149    13   157 0.81 Tellurite resistance protein TehB
Methyltransf_9       PF08003.6    315 seq1076_BIOID51117   -            256   5.8e-06   25.1   0.0   1   1   7.7e-09   8.1e-06   24.6   0.0   100   224    29   152    23   164 0.80 Protein of unknown function (DUF1698)
DUF904               PF06005.7     72 seq1079_BIOID51117   -             79     3e-28   97.7  17.2   1   1   2.6e-32   3.6e-28   97.5  11.9     1    72     1    79     1    79 0.99 Protein of unknown function (DUF904)
Macro                PF01661.16   118 seq1080_BIOID51117   -            177     3e-41  139.8   0.0   1   1   2.8e-45   3.8e-41  139.5   0.0     1   118    21   137    21   137 0.99 Macro domain
Lon_C                PF05362.8    205 seq1081_BIOID51117   -            784     2e-99  330.8   0.1   1   1  1.6e-102   3.6e-99  330.0   0.0     2   204   570   772   569   773 0.99 Lon protease (S16) C-terminal proteolytic domain
LON                  PF02190.11   205 seq1081_BIOID51117   -            784   4.8e-43  147.1   0.3   1   1   2.1e-46   4.8e-43  147.1   0.2     1   204    10   201    10   202 0.91 ATP-dependent protease La (LON) domain
AAA                  PF00004.24   132 seq1081_BIOID51117   -            784   6.8e-18   65.0   0.0   1   1   6.9e-21   1.6e-17   63.8   0.0     1   128   352   489   352   493 0.93 ATPase family associated with various cellular activities (AAA)
AAA_5                PF07728.9    139 seq1081_BIOID51117   -            784   5.3e-10   39.0   0.0   1   1   8.5e-13   1.9e-09   37.2   0.0     2   138   352   484   351   485 0.79 AAA domain (dynein-related subfamily)
ChlI                 PF13541.1    121 seq1081_BIOID51117   -            784   4.9e-08   32.3   0.0   1   1   5.4e-11   1.2e-07   31.0   0.0     1   121   613   740   613   740 0.83 Subunit ChlI of Mg-chelatase
AAA_PrkA             PF08298.6    358 seq1081_BIOID51117   -            784   7.7e-06   24.7   0.0   1   1   6.3e-09   1.4e-05   23.8   0.0    51   111   312   372   288   385 0.88 PrkA AAA domain
Patatin              PF01734.17   204 seq1083_BIOID51117   -            356   2.2e-20   73.3   4.8   1   1     1e-23   1.4e-19   70.7   3.3     1   199     9   237     9   242 0.76 Patatin-like phospholipase
ADP_ribosyl_GH       PF03747.9    289 seq1085_BIOID51117   -            334   1.4e-62  211.9   2.0   1   1   1.2e-66   1.6e-62  211.7   1.4     1   287     8   303     8   305 0.95 ADP-ribosylglycohydrolase
Peptidase_S49        PF01343.13   154 seq1086_BIOID51117   -            443   1.6e-46  157.7   0.7   1   1   4.7e-50   3.2e-46  156.7   0.5     2   151   149   297   148   300 0.96 Peptidase family S49
PLDc_2               PF13091.1    126 seq1087_BIOID51117   -            493   4.2e-35  120.1   0.0   1   2   8.6e-14   5.9e-10   38.8   0.0     6   126    59   204    55   204 0.69 PLD-like domain
PLDc_2               PF13091.1    126 seq1087_BIOID51117   -            493   4.2e-35  120.1   0.0   2   2   2.6e-26   1.8e-22   79.3   0.0     5   123   295   437   291   440 0.92 PLD-like domain
TehB                 PF03848.9    192 seq1089_BIOID51117   -            197  2.9e-102  339.6   0.1   1   1  1.9e-105  3.2e-102  339.4   0.0     1   192     1   193     1   193 0.99 Tellurite resistance protein TehB
Methyltransf_23      PF13489.1    162 seq1089_BIOID51117   -            197   7.4e-13   48.3   0.0   1   1   5.2e-16   8.8e-13   48.1   0.0    20   115    28   133    10   173 0.77 Methyltransferase domain
Methyltransf_11      PF08241.7     95 seq1089_BIOID51117   -            197   1.8e-12   47.4   0.0   1   1   2.1e-15   3.6e-12   46.4   0.0     1    93    35   130    35   132 0.96 Methyltransferase domain
Methyltransf_12      PF08242.7     99 seq1089_BIOID51117   -            197   1.8e-11   44.2   0.0   1   1   1.7e-14   2.9e-11   43.6   0.0     1    98    35   129    35   130 0.96 Methyltransferase domain
Methyltransf_31      PF13847.1    152 seq1089_BIOID51117   -            197   1.6e-10   40.6   0.0   1   1   1.1e-13   1.9e-10   40.3   0.0     5   110    32   134    29   183 0.89 Methyltransferase domain
MTS                  PF05175.9    170 seq1089_BIOID51117   -            197   7.7e-10   38.3   0.0   1   1   5.8e-13     1e-09   37.9   0.0    23   140    22   134     3   151 0.84 Methyltransferase small domain
Methyltransf_18      PF12847.2    112 seq1089_BIOID51117   -            197     1e-08   35.6   0.0   1   1   8.7e-12   1.5e-08   35.0   0.0     2   109    31   132    30   136 0.79 Methyltransferase domain
TPMT                 PF05724.6    218 seq1089_BIOID51117   -            197   7.1e-05   22.2   0.0   1   1   1.2e-07   0.00021   20.6   0.0    28   195    21   176    11   193 0.74 Thiopurine S-methyltransferase (TPMT)
Zn_Tnp_IS1           PF03811.8     36 seq1092_BIOID51117   -             71   6.3e-17   60.6  10.6   1   1   1.2e-20   8.3e-17   60.2   7.3     1    36     1    35     1    35 0.99 InsA N-terminal domain
HTH_Tnp_IS1          PF12759.2     50 seq1092_BIOID51117   -             71   1.3e-13   50.0   0.0   1   1   2.7e-17   1.8e-13   49.5   0.0     1    28    38    65    38    68 0.96 InsA C-terminal domain
PfkB                 PF00294.19   301 seq1095_BIOID51117   -            321   1.9e-50  171.5   0.0   1   1   1.7e-54   2.3e-50  171.3   0.0     4   294    19   305    16   311 0.92 pfkB family carbohydrate kinase
DUF3313              PF11769.3    201 seq1096_BIOID51117   -            222   9.3e-66  220.9   0.1   1   1   7.7e-70   1.1e-65  220.7   0.1     1   199    16   214    16   216 0.99 Protein of unknown function (DUF3313)
OrfB_IS605           PF01385.14   227 seq1099_BIOID51117   -            376   9.4e-40  136.2   0.8   1   1   2.6e-43   1.2e-39  135.9   0.1     2   223    68   272    67   275 0.97 Probable transposase
OrfB_Zn_ribbon       PF07282.6     69 seq1099_BIOID51117   -            376   3.3e-23   81.0   0.9   1   1   1.3e-26   6.1e-23   80.1   0.6     1    67   287   355   287   357 0.98 Putative transposase DNA-binding domain
HTH_OrfB_IS605       PF12323.3     46 seq1099_BIOID51117   -            376   1.2e-22   78.8   2.3   1   1   5.2e-26   2.4e-22   77.8   1.6     1    45     1    45     1    46 0.97 Helix-turn-helix domain
DDE_Tnp_IS1          PF03400.8    131 seq1100_BIOID51117   -             58   7.6e-27   93.8   0.9   1   1     6e-31   8.2e-27   93.7   0.7    75   131     2    58     1    58 0.98 IS1 transposase
HDPD                 PF02924.9    118 seq1101_BIOID51117   -            110   5.2e-15   55.1   0.4   1   1   4.3e-19   5.9e-15   54.9   0.3     4   114     5   106     2   109 0.85 Bacteriophage lambda head decoration protein D
Phage_cap_E          PF03864.10   329 seq1104_BIOID51117   -            341   1.3e-61  208.2   0.1   1   1   1.1e-65   1.4e-61  208.0   0.1     1   328     4   339     4   340 0.93 Phage major capsid protein E
Methyltransf_11      PF08241.7     95 seq1106_BIOID51117   -            240   2.3e-12   47.1   0.0   1   1   2.6e-16   3.6e-12   46.4   0.0    45    95    67   125    50   125 0.83 Methyltransferase domain
Bac_DNA_binding      PF00216.16    90 seq1109_BIOID51117   -             90   2.5e-34  117.0   0.1   1   1   2.1e-38   2.8e-34  116.8   0.1     1    90     1    90     1    90 1.00 Bacterial DNA-binding protein
DUF1440              PF07274.7    136 seq1110_BIOID51117   -            204   2.7e-55  185.9   2.2   1   1   2.4e-59   3.3e-55  185.6   1.5     1   136    26   182    26   182 0.99 Protein of unknown function (DUF1440)
Rotamase_2           PF13145.1    121 seq1114_BIOID51117   -            623   4.2e-34  117.6  24.5   1   1     9e-28   2.1e-24   86.3   0.2     1   121   247   369   247   369 0.92 PPIC-type PPIASE domain
SurA_N_3             PF13624.1    154 seq1114_BIOID51117   -            623   6.8e-32  110.4   1.1   1   1     3e-35   6.8e-32  110.4   0.8     1   153     1   165     1   166 0.86 SurA N-terminal domain
Rotamase_3           PF13616.1    117 seq1114_BIOID51117   -            623   1.8e-16   60.3   0.4   1   1   7.8e-20   1.8e-16   60.3   0.3    12   115   265   355   212   357 0.87 PPIC-type PPIASE domain
Rotamase             PF00639.16    95 seq1114_BIOID51117   -            623   6.7e-15   55.4   8.8   1   1   6.2e-18   1.4e-14   54.4   0.1    13    95   275   355   258   355 0.92 PPIC-type PPIASE domain
SurA_N_2             PF13623.1    145 seq1114_BIOID51117   -            623   1.5e-08   34.5   0.3   1   1   6.7e-12   1.5e-08   34.5   0.2     9   140    12   137     3   142 0.83 SurA N-terminal domain
Packaging_FI         PF14000.1    125 seq1115_BIOID51117   -            131   3.7e-42  143.3   1.7   1   1   3.1e-46   4.2e-42  143.1   1.2     1   125     2   128     2   128 0.97 DNA packaging protein FI
Acetyltransf_8       PF13523.1    152 seq1117_BIOID51117   -            188   7.3e-16   58.2   0.1   1   1   4.7e-19   9.2e-16   57.9   0.1     1   141    32   167    32   174 0.88 Acetyltransferase (GNAT) domain
Acetyltransf_1       PF00583.19    83 seq1117_BIOID51117   -            188   1.5e-15   56.8   0.0   1   1   1.2e-18   2.4e-15   56.1   0.0     2    83    83   163    79   163 0.93 Acetyltransferase (GNAT) family
Acetyltransf_4       PF13420.1    155 seq1117_BIOID51117   -            188     1e-14   54.6   0.0   1   1   6.2e-18   1.2e-14   54.4   0.0     1   152    32   180    32   183 0.88 Acetyltransferase (GNAT) domain
Acetyltransf_3       PF13302.1    142 seq1117_BIOID51117   -            188   3.7e-12   46.6   0.0   1   1   2.3e-15   4.5e-12   46.3   0.0     2   142    30   163    29   163 0.81 Acetyltransferase (GNAT) domain
Acetyltransf_10      PF13673.1    117 seq1117_BIOID51117   -            188   1.1e-08   35.0   0.0   1   1   7.8e-12   1.5e-08   34.6   0.0     1   117    39   162    39   162 0.76 Acetyltransferase (GNAT) domain
Acetyltransf_7       PF13508.1     79 seq1117_BIOID51117   -            188   1.3e-07   31.5   0.0   1   1   1.1e-10   2.2e-07   30.7   0.0     6    78    80   163    76   164 0.80 Acetyltransferase (GNAT) domain
FR47                 PF08445.5     86 seq1117_BIOID51117   -            188   1.4e-05   24.6   0.0   1   1   1.2e-08   2.3e-05   23.9   0.0    25    79   108   164    87   171 0.93 FR47-like protein
HTH_3                PF01381.17    55 seq1120_BIOID51117   -            178     6e-17   61.1   0.0   1   1   3.7e-20   8.5e-17   60.6   0.0     1    53    12    64    12    66 0.97 Helix-turn-helix
HTH_31               PF13560.1     64 seq1120_BIOID51117   -            178   1.2e-10   41.2   0.0   1   1   8.8e-14     2e-10   40.5   0.0     4    57    10    62     8    74 0.94 Helix-turn-helix domain
HTH_19               PF12844.2     64 seq1120_BIOID51117   -            178     1e-09   38.1   0.0   1   1   6.5e-13   1.5e-09   37.6   0.0     3    59    11    67     9    71 0.95 Helix-turn-helix domain
Cupin_2              PF07883.6     71 seq1120_BIOID51117   -            178   3.2e-08   32.8   0.2   1   1   2.5e-11   5.6e-08   32.0   0.1     3    68   104   170   102   173 0.92 Cupin domain
HTH_26               PF13443.1     63 seq1120_BIOID51117   -            178   5.4e-06   26.3   0.0   1   1   3.5e-09     8e-06   25.8   0.0     2    59    12    68    11    72 0.93 Cro/C1-type HTH DNA-binding domain
HTH_25               PF13413.1     62 seq1120_BIOID51117   -            178   4.7e-06   26.0   0.0   1   1   3.4e-09   7.9e-06   25.3   0.0     2    35    12    45    11    49 0.94 Helix-turn-helix domain
MdoG                 PF04349.7    484 seq1122_BIOID51117   -            517  8.5e-263  871.7   1.2   1   1  7.2e-267  9.8e-263  871.5   0.8     1   483    29   514    29   515 1.00 Periplasmic glucan biosynthesis protein, MdoG
Phage_attach         PF05354.6    117 seq1123_BIOID51117   -            117   2.9e-63  210.5   0.1   1   1   4.7e-67   3.2e-63  210.3   0.1     1   117     1   117     1   117 1.00 Phage Head-Tail Attachment
Gifsy-2              PF13856.1     95 seq1123_BIOID51117   -            117   1.4e-29  101.9   0.0   1   1   2.3e-33   1.5e-29  101.8   0.0     1    95     4   105     4   105 0.99 ATP-binding sugar transporter from pro-phage
RNase_T              PF00929.19   164 seq1127_BIOID51117   -            246   9.3e-40  136.4   0.4   1   1   1.7e-43   2.3e-39  135.2   0.1     1   164    12   178    12   178 0.93 Exonuclease
Minor_tail_Z         PF06763.6    189 seq1128_BIOID51117   -            192   2.1e-90  301.3  15.7   1   1   1.7e-94   2.3e-90  301.2  10.9     1   189     3   192     3   192 0.99 Prophage minor tail protein Z (GPZ)
Peptidase_U32        PF01136.14   233 seq1130_BIOID51117   -            667   1.3e-70  236.8   0.1   1   1   3.6e-71   2.4e-67  226.1   0.0     2   231    93   319    92   321 0.90 Peptidase family U32
DUF3656              PF12392.3    122 seq1130_BIOID51117   -            667   6.9e-27   93.8   0.0   1   1     2e-30   1.4e-26   92.8   0.0     2   122   405   522   404   522 0.97 Collagenase
DUF932               PF06067.6    239 seq1132_BIOID51117   -            273   1.4e-62  211.0   0.0   1   1   1.1e-66   1.6e-62  210.8   0.0     1   239    37   262    37   262 0.99 Domain of unknown function (DUF932)
DUF796               PF05638.7    134 seq1133_BIOID51117   -            392   1.8e-22   79.6   0.1   1   1   4.2e-26   2.9e-22   79.0   0.1     1   133     6   139     6   140 0.92 Protein of unknown function (DUF796)
Colicin-DNase        PF12639.2    110 seq1133_BIOID51117   -            392   4.2e-05   23.6   0.1   1   1   2.4e-08   0.00016   21.7   0.0    41   104   273   349   244   355 0.77 DNase/tRNase domain of colicin-like bacteriocin
Phage_tail_U         PF06141.6    133 seq1135_BIOID51117   -            131   1.1e-61  206.5   0.4   1   1   8.9e-66   1.2e-61  206.4   0.3     1   133     1   131     1   131 0.99 Phage minor tail protein U
Big_2                PF02368.13    79 seq1137_BIOID51117   -            256   2.5e-13   49.6   9.8   1   1   3.6e-17   2.5e-13   49.6   6.8     2    76   171   248   170   251 0.94 Bacterial Ig-like domain (group 2)
Glycos_transf_2      PF00535.21   169 seq1138_BIOID51117   -            847   1.4e-19   70.2   0.0   1   1   6.3e-23   2.2e-19   69.6   0.0     2   168   246   429   245   430 0.98 Glycosyl transferase family 2
Glyco_tranf_2_3      PF13641.1    230 seq1138_BIOID51117   -            847   3.3e-15   56.4   0.3   1   1     3e-18     1e-14   54.8   0.0     2   230   243   493   242   493 0.84 Glycosyltransferase like family 2
Glyco_trans_2_3      PF13632.1    192 seq1138_BIOID51117   -            847   2.9e-13   49.8  14.5   1   1   8.6e-17   2.9e-13   49.8  10.1     1   185   341   533   341   708 0.82 Glycosyl transferase family group 2
Glyco_transf_21      PF13506.1    174 seq1138_BIOID51117   -            847   4.5e-08   32.5   0.0   1   1   4.7e-11   1.6e-07   30.6   0.0     6   147   312   468   308   492 0.77 Glycosyl transferase family 21
Antirestrict         PF03230.8     94 seq1139_BIOID51117   -            157   1.1e-37  127.8   0.2   1   1     1e-41   1.4e-37  127.4   0.2     2    94    61   157    60   157 0.97 Antirestriction protein
HHH_3                PF12836.2     65 seq1140_BIOID51117   -            123   4.6e-19   68.0   0.0   1   1   1.3e-22     6e-19   67.6   0.0     3    61    59   118    57   122 0.93 Helix-hairpin-helix motif
Aminotran_1_2        PF00155.16   363 seq1141_BIOID51117   -            384   5.1e-68  229.5   0.0   1   1   1.4e-71   6.2e-68  229.2   0.0     3   363    41   380    40   380 0.97 Aminotransferase class I and II
Beta_elim_lyase      PF01212.16   290 seq1141_BIOID51117   -            384   9.3e-07   28.1   0.0   1   1   1.1e-09     5e-06   25.7   0.0    27    86    82   141    61   206 0.82 Beta-eliminating lyase
PTS_EIIC             PF02378.13   321 seq1145_BIOID51117   -            598     8e-83  277.8  29.3   1   1   1.2e-86     8e-83  277.8  20.3     1   321    87   429    87   429 0.94 Phosphotransferase system, EIIC
PTS_EIIB             PF00367.15    35 seq1145_BIOID51117   -            598   1.4e-16   59.2   0.1   1   1   4.6e-20   3.1e-16   58.1   0.1     3    35   522   554   520   554 0.97 phosphotransferase system, EIIB
RadC                 PF04002.10   123 seq1146_BIOID51117   -            163   5.3e-47  158.4   0.0   1   1   5.1e-51   6.9e-47  158.0   0.0     2   123    42   163    41   163 0.98 RadC-like JAB domain
4HBT_2               PF13279.1    121 seq1147_BIOID51117   -            132   7.4e-17   61.8   0.0   1   1   1.9e-20   8.5e-17   61.6   0.0     4   109    10   114     7   129 0.87 Thioesterase-like superfamily
Acyl-ACP_TE          PF01643.12   249 seq1147_BIOID51117   -            132   1.1e-14   53.9   0.2   1   2   9.8e-09   4.5e-05   22.4   0.1   155   182     2    29     1    33 0.91 Acyl-ACP thioesterase
Acyl-ACP_TE          PF01643.12   249 seq1147_BIOID51117   -            132   1.1e-14   53.9   0.2   2   2   4.6e-11   2.1e-07   30.0   0.0    46   133    39   128    30   132 0.90 Acyl-ACP thioesterase
4HBT                 PF03061.17    79 seq1147_BIOID51117   -            132   3.4e-14   52.5   0.0   1   1     1e-17   4.6e-14   52.1   0.0     2    77    16    97    15    99 0.96 Thioesterase superfamily
Phage_lambd_GpG      PF06894.6    127 seq1148_BIOID51117   -            140   3.5e-56  188.1   0.3   1   1   2.9e-60   3.9e-56  187.9   0.2     1   126     1   125     1   126 0.99 Bacteriophage lambda minor tail protein (GpG)
Phage_tail_T         PF06223.7    103 seq1151_BIOID51117   -            144   1.1e-57  192.6   0.9   1   1   5.4e-56   7.3e-52  173.9   0.1     1   103    11   113    11   113 0.99 Minor tail protein T
DUF987               PF06174.6     66 seq1153_BIOID51117   -             73   4.5e-43  144.4   0.1   1   1   3.7e-47     5e-43  144.3   0.1     1    66     1    66     1    66 0.99 Protein of unknown function (DUF987)
NicO                 PF03824.11   282 seq1154_BIOID51117   -            274   2.5e-58  197.5  20.1   1   1   6.2e-62   2.8e-58  197.3  14.0     1   280    13   273    13   274 0.92 High-affinity nickel-transport protein
DUF2910              PF11139.3    214 seq1154_BIOID51117   -            274   2.1e-08   33.4   0.2   1   1   7.7e-12   3.5e-08   32.6   0.1    34   213    53   269    21   270 0.89 Protein of unknown function (DUF2910)
DsbD_2               PF13386.1    199 seq1154_BIOID51117   -            274   3.7e-08   33.2  18.1   1   1   1.9e-11   8.9e-08   32.0   1.1   104   186   154   240   139   249 0.86 Family description
YagB_YeeU_YfjZ       PF06154.6    105 seq1157_BIOID51117   -            122     2e-49  166.0   0.0   1   1   1.7e-53   2.3e-49  165.8   0.0     2   104    16   118    15   119 0.98 YagB/YeeU/YfjZ family
Methyltransf_11      PF08241.7     95 seq1158_BIOID51117   -            251   1.1e-23   83.4   0.0   1   1   1.1e-26   1.9e-23   82.6   0.0     1    95    47   138    47   138 0.98 Methyltransferase domain
Methyltransf_23      PF13489.1    162 seq1158_BIOID51117   -            251   1.9e-15   56.7   0.1   1   1   1.7e-18   2.8e-15   56.2   0.0     4   150    25   173    18   180 0.77 Methyltransferase domain
Methyltransf_31      PF13847.1    152 seq1158_BIOID51117   -            251   1.3e-14   53.9   0.0   1   1   9.3e-18   1.6e-14   53.6   0.0     5   113    44   150    40   200 0.84 Methyltransferase domain
Methyltransf_12      PF08242.7     99 seq1158_BIOID51117   -            251   2.9e-10   40.3   0.0   1   1   3.7e-13   6.4e-10   39.2   0.0     1    98    47   135    47   136 0.84 Methyltransferase domain
Methyltransf_18      PF12847.2    112 seq1158_BIOID51117   -            251   5.4e-10   39.7   0.0   1   1     6e-13     1e-09   38.8   0.0     4   110    45   139    42   141 0.82 Methyltransferase domain
Methyltransf_25      PF13649.1    101 seq1158_BIOID51117   -            251   2.2e-09   37.4   0.0   1   1     5e-12   8.6e-09   35.5   0.0     1   101    46   134    46   134 0.91 Methyltransferase domain
Ubie_methyltran      PF01209.13   233 seq1158_BIOID51117   -            251   6.6e-09   35.1   0.0   1   1   4.8e-12   8.2e-09   34.7   0.0    43   168    38   155     2   183 0.85 ubiE/COQ5 methyltransferase family
Methyltransf_8       PF05148.10   219 seq1158_BIOID51117   -            251   4.2e-06   26.4   0.0   1   1   3.6e-09   6.1e-06   25.8   0.0    59   156    30   138    17   158 0.77 Hypothetical methyltransferase
TMP_2                PF06791.8    210 seq1159_BIOID51117   -            853   2.2e-67  226.6  13.9   1   1   3.2e-71   2.2e-67  226.6   9.6     2   209    50   257    49   258 0.97 Prophage tail length tape measure protein
Tape_meas_lam_C      PF09718.5     78 seq1159_BIOID51117   -            853   1.7e-20   72.5   5.8   1   1   2.5e-24   1.7e-20   72.5   4.0     1    78   626   703   626   703 0.98 Lambda phage tail tape-measure protein (Tape_meas_lam_C)
HTH_3                PF01381.17    55 seq1160_BIOID51117   -             67   7.7e-08   31.9   0.1   1   1   6.2e-12   8.5e-08   31.8   0.0     7    53    17    63    11    65 0.93 Helix-turn-helix
Aminotran_1_2        PF00155.16   363 seq1162_BIOID51117   -            468   4.8e-32  111.1   0.0   1   1   1.1e-35   7.6e-32  110.5   0.0    44   348   145   445   120   458 0.88 Aminotransferase class I and II
GntR                 PF00392.16    64 seq1162_BIOID51117   -            468   5.9e-15   54.3   0.0   1   1   2.9e-18     2e-14   52.6   0.0     1    64     3    66     3    66 0.98 Bacterial regulatory proteins, gntR family
DUF1219              PF06755.7    117 seq1163_BIOID51117   -            124   3.6e-60  200.5   0.0   1   1     3e-64   4.1e-60  200.3   0.0     1   113     1   113     1   123 0.98 Protein of unknown function (DUF1219)
DUF3315              PF11776.3     52 seq1164_BIOID51117   -            112   6.4e-23   79.9   0.2   1   1   7.5e-27     1e-22   79.2   0.1     1    51    52   102    52   103 0.98 Domain of unknown function (DUF3315)
AAA_26               PF13500.1    199 seq1165_BIOID51117   -            225   4.6e-41  140.5   0.0   1   1   1.2e-44   5.4e-41  140.2   0.0     2   193     4   208     3   213 0.94 AAA domain
CbiA                 PF01656.18   195 seq1165_BIOID51117   -            225   5.8e-21   74.6   0.0   1   1   1.5e-24   6.9e-21   74.4   0.0     2   180     6   199     5   217 0.79 CobQ/CobB/MinD/ParA nucleotide binding domain
Aminotran_1_2        PF00155.16   363 seq1167_BIOID51117   -            390   3.9e-59  200.3   0.0   1   1   3.3e-63   4.4e-59  200.1   0.0     3   360    30   379    28   382 0.94 Aminotransferase class I and II
DUF1375              PF07119.7     76 seq1170_BIOID51117   -             75   9.6e-21   73.2   0.2   1   1     1e-24   1.4e-20   72.8   0.1     6    75     8    69     3    70 0.91 Protein of unknown function (DUF1375)
Trans_reg_C          PF00486.23    77 seq1171_BIOID51117   -            219   1.8e-22   78.9   0.4   1   1     5e-26   3.4e-22   78.0   0.1     1    77   145   216   145   216 0.98 Transcriptional regulatory protein, C terminal
Response_reg         PF00072.19   112 seq1171_BIOID51117   -            219   7.1e-21   74.1   0.0   1   1   1.4e-24   9.8e-21   73.7   0.0     1   111     3   112     3   113 0.98 Response regulator receiver domain
TetR_N               PF00440.18    47 seq1173_BIOID51117   -            215   2.5e-15   55.7   0.0   1   1   2.8e-19   3.9e-15   55.1   0.0     1    47    15    61    15    61 0.97 Bacterial regulatory proteins, tetR family
PduV-EutP            PF10662.4    143 seq1174_BIOID51117   -             44   5.3e-07   29.1   0.0   1   1   4.1e-11   5.6e-07   29.0   0.0   106   142     2    38     1    39 0.95 Ethanolamine utilisation - propanediol utilisation
Ribosomal_L31        PF01197.13    69 seq1178_BIOID51117   -             70   1.4e-30  104.9   0.2   1   1   1.1e-34   1.5e-30  104.8   0.1     1    67     1    65     1    67 0.98 Ribosomal protein L31
HATPase_c            PF02518.21   111 seq1181_BIOID51117   -            449     5e-18   64.7   0.0   1   1   1.7e-21   1.1e-17   63.5   0.0     4   106   351   447   348   449 0.93 Histidine kinase-, DNA gyrase B-, and HSP90-like ATPase
HisKA                PF00512.20    68 seq1181_BIOID51117   -            449   1.7e-13   50.2   2.1   1   1   5.3e-17   3.6e-13   49.1   1.5     3    67   238   301   236   302 0.96 His Kinase A (phospho-acceptor) domain
DUF2756              PF10956.3    104 seq1183_BIOID51117   -            146   1.2e-53  179.6  30.4   1   1   8.6e-58   1.2e-53  179.6  21.1     1   104     1   105     1   105 0.99 Protein of unknown function (DUF2756)
SBP_bac_8            PF13416.1    281 seq1184_BIOID51117   -            381   8.4e-27   94.4   4.3   1   1   2.4e-30   1.1e-26   94.1   3.0     2   264    56   325    55   333 0.83 Bacterial extracellular solute-binding protein
SBP_bac_1            PF01547.20   314 seq1184_BIOID51117   -            381   1.1e-20   74.4   6.4   1   1   3.4e-24   1.6e-20   73.9   4.4    14   313    56   312    45   313 0.85 Bacterial extracellular solute-binding protein
SBP_bac_6            PF13343.1    242 seq1184_BIOID51117   -            381   5.2e-17   61.8   1.8   1   1   1.4e-15   6.3e-12   45.2   0.1   107   216   215   325   179   350 0.85 Bacterial extracellular solute-binding protein
UvrB                 PF12344.3     44 seq1185_BIOID51117   -            673   6.7e-23   79.8   0.9   1   1   1.3e-25   2.9e-22   77.7   0.1     1    43   552   594   552   595 0.97 Ultra-violet resistance protein B
Helicase_C           PF00271.26    78 seq1185_BIOID51117   -            673   1.2e-15   57.0   0.0   1   1   1.2e-18   2.8e-15   55.8   0.0     2    77   465   545   464   546 0.98 Helicase conserved C-terminal domain
ResIII               PF04851.10   184 seq1185_BIOID51117   -            673   1.1e-11   44.8   0.0   1   1     3e-14   6.9e-11   42.1   0.0     4    94    13   101    10   134 0.79 Type III restriction enzyme, res subunit
UVR                  PF02151.14    36 seq1185_BIOID51117   -            673   5.2e-07   28.8   1.1   1   1     7e-10   1.6e-06   27.3   0.8     2    35   634   667   633   668 0.93 UvrB/uvrC motif
Hydrolase_3          PF08282.7    254 seq1186_BIOID51117   -            276   3.3e-51  174.2   0.0   1   1   5.4e-55   3.7e-51  174.0   0.0     2   254    10   262     9   262 0.98 haloacid dehalogenase-like hydrolase
S6PP                 PF05116.8    247 seq1186_BIOID51117   -            276   1.9e-17   63.3   0.0   1   2     2e-08   0.00014   21.1   0.0     4    77     8    80     5   111 0.72 Sucrose-6F-phosphate phosphohydrolase
S6PP                 PF05116.8    247 seq1186_BIOID51117   -            276   1.9e-17   63.3   0.0   2   2   2.9e-14     2e-10   40.2   0.0   119   213   149   240   143   257 0.87 Sucrose-6F-phosphate phosphohydrolase
A_deaminase          PF00962.17   330 seq1187_BIOID51117   -            333  4.7e-100  334.7   0.0   1   1  3.8e-104  5.2e-100  334.5   0.0     2   329     6   328     5   329 0.99 Adenosine/AMP deaminase
Phage_min_tail       PF05939.8    109 seq1189_BIOID51117   -            109   1.3e-37  127.9   0.0   1   1   1.1e-41   1.4e-37  127.8   0.0     1   109     1   109     1   109 0.99 Phage minor tail protein
Phage_tail_L         PF05100.7    206 seq1190_BIOID51117   -            232   2.5e-97  323.8   0.2   1   1  2.2e-101   2.9e-97  323.6   0.1     1   206    29   230    29   230 0.99 Phage minor tail protein L
FKBP_C               PF00254.23    94 seq1191_BIOID51117   -            259   5.7e-27   93.4   0.0   1   1   1.6e-30   1.1e-26   92.5   0.0     5    94   170   256   167   256 0.96 FKBP-type peptidyl-prolyl cis-trans isomerase
FKBP_N               PF01346.13   124 seq1191_BIOID51117   -            259   4.7e-24   84.6   0.0   1   1   8.9e-28   6.1e-24   84.3   0.0    10   124    51   161    43   161 0.93 Domain amino terminal to FKBP-type peptidyl-prolyl isomerase
AsnC_trans_reg       PF01037.16    74 seq1192_BIOID51117   -            152     9e-22   76.4   0.0   1   1   3.8e-25   1.3e-21   75.9   0.0     1    74    68   142    68   142 0.97 AsnC family
HTH_AsnC-type        PF13404.1     42 seq1192_BIOID51117   -            152   5.5e-18   64.1   0.7   1   1   2.4e-21   8.2e-18   63.5   0.5     1    42     2    43     2    43 0.99 AsnC-type helix-turn-helix domain
HTH_24               PF13412.1     48 seq1192_BIOID51117   -            152   3.1e-17   61.5   0.4   1   1   1.3e-20   4.3e-17   61.1   0.3     1    47     2    48     2    49 0.98 Winged helix-turn-helix DNA-binding
HTH_11               PF08279.7     55 seq1192_BIOID51117   -            152   7.9e-05   22.1   0.0   1   1   3.6e-08   0.00012   21.4   0.0     3    46     7    49     6    53 0.90 HTH domain
ABC_tran             PF00005.22   118 seq1193_BIOID51117   -            337     1e-23   83.8   0.0   1   1   3.2e-25   1.5e-21   76.8   0.0     1   117    44   162    44   163 0.89 ABC transporter
TOBE_2               PF08402.5     75 seq1193_BIOID51117   -            337   1.7e-16   59.8   0.0   1   1   8.4e-20   3.8e-16   58.7   0.0     2    73   257   331   256   333 0.92 TOBE domain
Cys_Met_Meta_PP      PF01053.15   386 seq1194_BIOID51117   -            424  5.1e-140  466.0   0.0   1   1  1.3e-143  5.8e-140  465.8   0.0     1   385    44   418    44   419 0.99 Cys/Met metabolism PLP-dependent enzyme
Aminotran_1_2        PF00155.16   363 seq1194_BIOID51117   -            424   3.3e-07   29.4   0.0   1   1   1.1e-10   4.9e-07   28.9   0.0    49   192    95   216    81   249 0.83 Aminotransferase class I and II
Aminotran_5          PF00266.14   371 seq1194_BIOID51117   -            424   0.00012   20.8   0.0   1   1   4.3e-08    0.0002   20.1   0.0    68   201   111   236    82   252 0.84 Aminotransferase class-V
Prok-JAB             PF14464.1    105 seq1196_BIOID51117   -            247   1.4e-19   69.5   0.2   1   1   3.3e-23   2.3e-19   68.8   0.1     3    99     3    99     1   108 0.92 Prokaryotic homologs of the JAB domain
NLPC_P60             PF00877.14   105 seq1196_BIOID51117   -            247   1.9e-13   50.0   0.0   1   1   3.8e-17   2.6e-13   49.5   0.0     1   104   111   223   111   224 0.92 NlpC/P60 family
ABC_membrane         PF00664.18   275 seq1197_BIOID51117   -            271   1.2e-26   93.7   1.4   1   1   1.1e-30   1.5e-26   93.3   0.9     5   206    22   223    17   235 0.90 ABC transporter transmembrane region
Ribosomal_L34        PF00468.12    44 seq1198_BIOID51117   -             46   5.1e-25   86.7  10.1   1   1   4.1e-29   5.5e-25   86.6   7.0     1    44     1    44     1    44 0.99 Ribosomal protein L34
AA_permease          PF00324.16   479 seq1199_BIOID51117   -            470  4.7e-118  394.4  46.6   1   1  7.7e-122  5.3e-118  394.2  32.3     1   477    27   468    27   470 0.98 Amino acid permease
AA_permease_2        PF13520.1    426 seq1199_BIOID51117   -            470   1.8e-49  168.3  50.8   1   1   3.4e-53   2.3e-49  167.9  35.2     8   419    30   446    26   459 0.85 Amino acid permease
BPD_transp_1         PF00528.17   185 seq1202_BIOID51117   -            313   1.2e-16   60.6  19.0   1   1   8.7e-21   1.2e-16   60.6  13.2     2   179   106   307   105   310 0.89 Binding-protein-dependent transport system inner membrane component
Ribonuclease_P       PF00825.13   111 seq1203_BIOID51117   -            108   2.9e-29  101.0   0.3   1   1   2.3e-33   3.2e-29  100.9   0.2     9   109     3   100     1   102 0.97 Ribonuclease P
Lambda_tail_I        PF06805.7     82 seq1205_BIOID51117   -            190   5.6e-14   51.6   0.0   1   1   7.2e-18   9.8e-14   50.8   0.0    25    82     2    64     1    64 0.97 Bacteriophage lambda tail assembly protein I
ABC_tran             PF00005.22   118 seq1206_BIOID51117   -            337   4.9e-20   71.9   0.0   1   1   5.6e-24   7.7e-20   71.3   0.0     1   117   123   247   123   248 0.93 ABC transporter
Homoserine_dh        PF00742.14   179 seq1208_BIOID51117   -            810   6.9e-51  172.3   0.0   1   1   2.3e-54   1.1e-50  171.7   0.0     1   178   608   803   608   804 0.99 Homoserine dehydrogenase
AA_kinase            PF00696.23   241 seq1208_BIOID51117   -            810   1.8e-42  145.4   0.0   1   1   8.6e-46   3.9e-42  144.3   0.0     2   238    12   284    11   287 0.89 Amino acid kinase family
NAD_binding_3        PF03447.11   117 seq1208_BIOID51117   -            810   3.5e-24   85.3   0.0   1   1   1.8e-27   8.4e-24   84.1   0.0     1   116   465   599   465   600 0.98 Homoserine dehydrogenase, NAD binding domain
Rhodanese            PF00581.15   113 seq1209_BIOID51117   -            350     1e-16   61.1   0.0   1   1   1.7e-20   2.3e-16   60.0   0.0     2   112   138   233   137   234 0.94 Rhodanese-like domain
60KD_IMP             PF02096.15   196 seq1213_BIOID51117   -            548   3.4e-67  225.7  14.3   1   1   2.5e-71   3.4e-67  225.7   9.9     1   193   352   533   352   536 0.94 60Kd inner membrane protein
HHA                  PF05321.6     57 seq1214_BIOID51117   -             71   3.2e-25   87.8   0.0   1   1   2.7e-29   3.7e-25   87.7   0.0     1    57     8    68     8    68 0.97 Haemolysin expression modulating protein
Phage-tail_3         PF13550.1    164 seq1215_BIOID51117   -           1137   1.7e-39  135.1   0.0   1   1   1.2e-42   4.1e-39  133.8   0.0     1   161   330   497   330   500 0.94 Putative phage tail protein
DUF3672              PF12421.3    136 seq1215_BIOID51117   -           1137   1.8e-36  125.1   1.7   1   1   1.3e-39   4.4e-36  123.8   1.2     1   136   949  1099   949  1099 0.94 Fibronectin type III protein
DUF1983              PF09327.6     81 seq1215_BIOID51117   -           1137   7.7e-28   96.1   0.1   1   1   5.5e-31   1.9e-27   94.9   0.0     2    81   846   925   845   925 0.98 Domain of unknown function (DUF1983)
BPD_transp_1         PF00528.17   185 seq1217_BIOID51117   -            264   4.4e-13   49.0  14.3   1   1   3.2e-17   4.4e-13   49.0   9.9     2   167    80   247    79   258 0.78 Binding-protein-dependent transport system inner membrane component
Flavodoxin_2         PF02525.12   199 seq1218_BIOID51117   -            193   6.5e-38  130.1   0.0   1   1   7.2e-42   9.8e-38  129.5   0.0     2   199     3   188     2   190 0.87 Flavodoxin-like fold
DUF2569              PF10754.4    149 seq1219_BIOID51117   -            146     4e-48  163.2  10.5   1   1   3.3e-52   4.5e-48  163.1   7.3     2   149     4   145     3   145 0.99 Protein of unknown function (DUF2569)
Mob_synth_C          PF06463.8    128 seq1220_BIOID51117   -            352     7e-36  122.6   0.0   1   1   3.6e-39   1.2e-35  121.8   0.0     1   127   209   335   209   336 0.98 Molybdenum Cofactor Synthesis C
Radical_SAM          PF04055.16   166 seq1220_BIOID51117   -            352   6.9e-27   94.5   0.0   1   1   2.7e-30   9.4e-27   94.0   0.0     2   166    42   204    41   204 0.97 Radical SAM superfamily
Fer4_12              PF13353.1    139 seq1220_BIOID51117   -            352   1.6e-07   31.4   0.0   1   1   8.7e-11     3e-07   30.5   0.0    15   116    47   148    36   154 0.84 4Fe-4S single cluster domain
Fer4_14              PF13394.1    117 seq1220_BIOID51117   -            352   5.9e-07   29.4   0.0   1   1   5.8e-10     2e-06   27.7   0.0     6    90    45   127    38   148 0.70 4Fe-4S single cluster domain
ABC_membrane         PF00664.18   275 seq1224_BIOID51117   -            593   8.7e-35  120.3   8.8   1   1   1.6e-38   1.1e-34  120.0   6.1     3   274    27   297    25   298 0.91 ABC transporter transmembrane region
ABC_tran             PF00005.22   118 seq1224_BIOID51117   -            593     4e-20   72.2   0.1   1   1   1.2e-23   8.4e-20   71.2   0.0     1   118   381   505   381   505 0.94 ABC transporter
Exonuc_X-T_C         PF08411.5    269 seq1226_BIOID51117   -            491  2.3e-104  348.0   0.1   1   1  4.2e-108  2.9e-104  347.7   0.1     1   268   228   489   228   490 0.99 Exonuclease C-terminal
RNase_T              PF00929.19   164 seq1226_BIOID51117   -            491   3.9e-25   88.9   0.0   1   1   1.1e-28   7.4e-25   88.0   0.0     2   162    29   208    28   210 0.95 Exonuclease
Rnf-Nqr              PF02508.9    190 seq1227_BIOID51117   -            193   2.6e-71  239.0  21.0   1   1   2.1e-75   2.9e-71  238.8  14.6     1   189     1   191     1   192 0.99 Rnf-Nqr subunit, membrane protein
ABM                  PF03992.11    78 seq1228_BIOID51117   -            104     2e-22   78.8   0.1   1   1   1.8e-26   2.4e-22   78.6   0.0     1    78     1    87     1    87 0.93 Antibiotic biosynthesis monooxygenase
Aldedh               PF00171.17   462 seq1230_BIOID51117   -            474    2e-164  547.2   0.1   1   1  1.6e-168  2.2e-164  547.0   0.1     4   462    14   470    11   470 0.97 Aldehyde dehydrogenase family
FeS                  PF04060.8     35 seq1233_BIOID51117   -             80   5.5e-13   48.1   1.9   1   1   5.4e-17   7.4e-13   47.7   1.3     1    31    43    73    43    77 0.93 Putative Fe-S cluster
MoCF_biosynth        PF00994.19   144 seq1235_BIOID51117   -            170   5.6e-31  106.7   0.0   1   1   5.1e-35     7e-31  106.4   0.0     1   143    14   156    12   157 0.92 Probable molybdopterin binding domain
TrmE_N               PF10396.4    114 seq1236_BIOID51117   -            454   2.3e-43  146.6   0.0   1   1   3.5e-46   6.8e-43  145.1   0.0     1   114     6   120     6   120 0.99 GTP-binding protein TrmE N-terminus
GTPase_Cys_C         PF12631.2     73 seq1236_BIOID51117   -            454   1.4e-22   79.7   2.9   1   1   1.5e-25     3e-22   78.6   0.2     3    73   381   451   379   451 0.98 Catalytic cysteine-containing C-terminus of GTPase, MnmE
MMR_HSR1             PF01926.18   114 seq1236_BIOID51117   -            454   3.9e-22   78.3   0.0   1   1   4.7e-25   9.1e-22   77.1   0.0     1   114   218   336   218   336 0.77 50S ribosome-binding GTPase
Miro                 PF08477.8    119 seq1236_BIOID51117   -            454   3.6e-11   43.5   0.0   1   1   5.6e-14   1.1e-10   41.9   0.0     1   119   218   338   218   338 0.85 Miro-like protein
FeoB_N               PF02421.13   189 seq1236_BIOID51117   -            454   7.4e-09   34.9   0.0   1   1   2.4e-10   4.7e-07   29.0   0.0     2    89   218   306   217   311 0.84 Ferrous iron transport protein B
Fer4                 PF00037.22    24 seq1237_BIOID51117   -            111   1.3e-14   52.9  18.2   1   2   4.4e-11   6.6e-08   31.7   4.8     2    23    30    51    29    52 0.95 4Fe-4S binding domain
Fer4                 PF00037.22    24 seq1237_BIOID51117   -            111   1.3e-14   52.9  18.2   2   2   1.1e-09   1.6e-06   27.3   2.4     2    24    60    82    59    82 0.91 4Fe-4S binding domain
Fer4_9               PF13187.1     55 seq1237_BIOID51117   -            111   3.5e-11   43.0  27.5   1   1   9.4e-11   1.4e-07   31.5  11.2     1    55    35    81    35    81 0.95 4Fe-4S dicluster domain
Fer4_6               PF12837.2     24 seq1237_BIOID51117   -            111   1.1e-10   40.7  20.2   1   1   2.1e-10   3.2e-07   29.8   4.5     1    24    28    51    28    51 0.96 4Fe-4S binding domain
Fer4_10              PF13237.1     52 seq1237_BIOID51117   -            111   2.4e-09   36.7  25.9   1   1   4.4e-11   6.7e-08   32.0   9.8     3    52    30    77    28    77 0.86 4Fe-4S dicluster domain
Fer4_2               PF12797.2     22 seq1237_BIOID51117   -            111   7.2e-09   34.9  14.4   1   1   3.8e-09   5.8e-06   25.7   2.9     3    22    29    48    27    48 0.93 4Fe-4S binding domain
Fer4_4               PF12800.2     17 seq1237_BIOID51117   -            111   4.2e-06   26.5  16.2   1   2   3.4e-06    0.0051   16.9   1.6     2    16    34    48    33    53 0.92 4Fe-4S binding domain
Fer4_4               PF12800.2     17 seq1237_BIOID51117   -            111   4.2e-06   26.5  16.2   2   2   1.3e-05     0.019   15.1   4.3     1    16    63    78    63    82 0.93 4Fe-4S binding domain
Complex1_51K         PF01512.12   151 seq1240_BIOID51117   -            740   1.9e-48  163.8   1.5   1   1   2.8e-51   2.9e-48  163.3   0.0     1   151   139   284   139   284 0.98 Respiratory-chain NADH dehydrogenase 51 Kd subunit
RnfC_N               PF13375.1    101 seq1240_BIOID51117   -            740   2.2e-34  117.0   0.1   1   1   7.2e-37   7.6e-34  115.3   0.0     1   101    14   115    14   115 0.96 RnfC Barrel sandwich hybrid domain
SLBB                 PF10531.4     59 seq1240_BIOID51117   -            740   2.3e-11   43.2   0.1   1   1   5.8e-14   6.1e-11   41.9   0.0     1    58   296   344   296   345 0.95 SLBB domain
Fer4_7               PF12838.2     52 seq1240_BIOID51117   -            740   1.7e-09   37.8   8.8   1   1   5.3e-12   5.6e-09   36.1   6.1     1    52   376   430   376   430 0.81 4Fe-4S dicluster domain
Fer4_8               PF13183.1     57 seq1240_BIOID51117   -            740   5.1e-09   35.9   5.1   1   1   1.4e-11   1.5e-08   34.4   3.5     3    57   375   430   373   460 0.79 4Fe-4S dicluster domain
Fer4_10              PF13237.1     52 seq1240_BIOID51117   -            740   6.2e-08   32.2  10.5   1   1   1.6e-10   1.7e-07   30.8   7.3     6    52   374   427   370   427 0.91 4Fe-4S dicluster domain
Fer4_9               PF13187.1     55 seq1240_BIOID51117   -            740   3.8e-07   30.1   8.6   1   1   1.3e-09   1.4e-06   28.3   5.9     2    53   377   429   376   430 0.71 4Fe-4S dicluster domain
Fer4_4               PF12800.2     17 seq1240_BIOID51117   -            740   5.3e-07   29.3  11.4   1   2   5.7e-06     0.006   16.7   2.0     2    16   375   389   374   395 0.90 4Fe-4S binding domain
Fer4_4               PF12800.2     17 seq1240_BIOID51117   -            740   5.3e-07   29.3  11.4   2   2   5.4e-06    0.0057   16.7   1.0     3    16   415   428   413   436 0.91 4Fe-4S binding domain
Fer4_17              PF13534.1     61 seq1240_BIOID51117   -            740   1.4e-06   28.3  10.3   1   1   1.2e-08   1.3e-05   25.3   6.9     2    61   377   431   376   431 0.82 4Fe-4S dicluster domain
MoaC                 PF01967.16   136 seq1241_BIOID51117   -            161   1.5e-60  202.6   1.3   1   1   1.3e-64   1.7e-60  202.4   0.9     1   136    15   150    15   150 1.00 MoaC family
P-II                 PF00543.17   102 seq1242_BIOID51117   -            112   2.4e-40  136.9   1.0   1   1     2e-44   2.7e-40  136.8   0.7     1   102     4   105     4   105 0.99 Nitrogen regulatory protein P-II
ThiS                 PF02597.15    78 seq1243_BIOID51117   -             72     1e-18   67.4   0.0   1   1     8e-23   1.1e-18   67.3   0.0     8    78     2    72     1    72 0.98 ThiS family
MoaE                 PF02391.12   117 seq1245_BIOID51117   -            150   2.5e-40  136.7   0.0   1   1   2.2e-44     3e-40  136.5   0.0     2   116     6   121     5   122 0.97 MoaE protein
Ammonium_transp      PF00909.16   399 seq1246_BIOID51117   -            428  8.5e-132  439.2  40.0   1   1  7.1e-136  9.7e-132  439.0  27.7     1   399    33   426    33   426 0.97 Ammonium Transporter Family
DUF1602              PF07673.9     39 seq1248_BIOID51117   -             57   2.7e-09   36.1   4.4   1   1   3.5e-13   4.8e-09   35.4   3.0     1    30    27    56    27    57 0.96 Protein of unknown function (DUF1602)
DUF2526              PF10735.4     77 seq1249_BIOID51117   -             77   3.1e-47  158.3   5.7   1   1   2.5e-51   3.4e-47  158.2   4.0     1    77     1    77     1    77 1.00 Protein of unknown function (DUF2526)
tRNA-synt_1g         PF09334.6    391 seq1250_BIOID51117   -            680  2.4e-156  520.2   0.1   1   1  1.1e-159    3e-156  519.8   0.0     1   390    11   400    11   401 0.98 tRNA synthetases class I (M)
tRNA_bind            PF01588.15    95 seq1250_BIOID51117   -            680   1.5e-22   79.0   0.0   1   1   1.2e-25   3.4e-22   77.9   0.0     1    94   584   677   584   678 0.98 Putative tRNA binding domain
tRNA-synt_1          PF00133.17   601 seq1250_BIOID51117   -            680   2.6e-18   65.2   1.5   1   1   3.1e-15   8.5e-12   43.7   0.1    25   103    11    88     3   116 0.83 tRNA synthetases class I (I, L, M and V)
tRNA-synt_1e         PF01406.14   301 seq1250_BIOID51117   -            680   3.5e-14   52.4   0.4   1   2   5.3e-09   1.4e-05   24.2   0.0    10   120    11   122     3   135 0.87 tRNA synthetases class I (C) catalytic domain
tRNA-synt_1e         PF01406.14   301 seq1250_BIOID51117   -            680   3.5e-14   52.4   0.4   2   2   1.5e-09   4.2e-06   25.9   0.0   213   282   297   365   290   383 0.82 tRNA synthetases class I (C) catalytic domain
Bax1-I               PF01027.15   205 seq1251_BIOID51117   -            234   3.6e-59  199.6  36.8   1   1     3e-63   4.1e-59  199.5  25.5     2   205    19   230    18   230 0.92 Inhibitor of apoptosis-promoting Bax1
HxlR                 PF01638.12    91 seq1254_BIOID51117   -            126   1.8e-32  110.7   0.1   1   1   2.8e-36   3.8e-32  109.6   0.0     2    89    29   116    28   118 0.97 HxlR-like helix-turn-helix
Beta_elim_lyase      PF01212.16   290 seq1256_BIOID51117   -            476   1.8e-97  325.8   0.0   1   1  3.1e-101   2.1e-97  325.6   0.0     1   289    54   442    54   443 0.99 Beta-eliminating lyase
NQR2_RnfD_RnfE       PF03116.10   314 seq1258_BIOID51117   -            352  1.2e-121  405.6  16.1   1   1  9.8e-126  1.3e-121  405.4  11.1     3   314     4   350     2   350 0.93 NQR2, RnfD, RnfE family
Bax1-I               PF01027.15   205 seq1259_BIOID51117   -            246   3.4e-11   43.0  26.8   1   1   3.2e-15   4.4e-11   42.6  18.6     3   201    28   229    26   234 0.77 Inhibitor of apoptosis-promoting Bax1
phage_tail_N         PF08400.5    134 seq1260_BIOID51117   -            568     9e-58  193.6   0.4   1   1   1.3e-61     9e-58  193.6   0.3     1   134     1   134     1   134 0.99 Prophage tail fibre N-terminal
CarboxypepD_reg      PF13620.1     82 seq1260_BIOID51117   -            568   7.7e-08   32.1   0.7   1   1   5.3e-11   3.6e-07   30.0   0.2     1    74     4    82     4    89 0.82 Carboxypeptidase regulatory-like domain
LysR_substrate       PF03466.15   209 seq1261_BIOID51117   -            329   1.3e-30  105.9   0.0   1   1   2.6e-34   1.8e-30  105.5   0.0     3   206   115   322   113   324 0.95 LysR substrate binding domain
HTH_1                PF00126.22    60 seq1261_BIOID51117   -            329   2.1e-18   65.6   0.3   1   1   5.1e-22   3.5e-18   64.9   0.2     4    60    33    89    30    89 0.96 Bacterial regulatory helix-turn-helix protein, lysR family
Trp_Tyr_perm         PF03222.8    394 seq1264_BIOID51117   -            400  4.6e-146  486.5  35.9   1   1  3.8e-150  5.1e-146  486.3  24.8    10   394     1   388     1   388 0.99 Tryptophan/tyrosine permease family
YscW                 PF09619.5    106 seq1266_BIOID51117   -            190     8e-42  141.1   0.6   1   1   8.2e-46   1.1e-41  140.6   0.4     1   106    41   152    41   152 0.99 Type III secretion system lipoprotein chaperone (YscW)
FMN_bind             PF04205.9     81 seq1267_BIOID51117   -            206   2.8e-18   65.7   0.1   1   1     4e-22   5.5e-18   64.7   0.0     1    77    99   187    99   191 0.98 FMN-binding domain
WGR                  PF05406.10    81 seq1269_BIOID51117   -            929   1.7e-15   56.6   1.9   1   1     3e-19     4e-15   55.3   0.6    11    78     4    68     1    71 0.92 WGR domain
LysR_substrate       PF03466.15   209 seq1271_BIOID51117   -            315   3.1e-40  137.4   0.0   1   1   6.4e-44   4.3e-40  136.9   0.0     2   205   108   312   107   314 0.96 LysR substrate binding domain
HTH_1                PF00126.22    60 seq1271_BIOID51117   -            315   3.2e-22   77.9   1.5   1   1   4.7e-26   3.2e-22   77.9   1.1     1    60    24    83    24    83 0.98 Bacterial regulatory helix-turn-helix protein, lysR family
Rnf-Nqr              PF02508.9    190 seq1272_BIOID51117   -            231   2.1e-58  196.9   9.4   1   1   1.7e-62   2.4e-58  196.7   6.5     1   189     1   200     1   201 0.98 Rnf-Nqr subunit, membrane protein
Inositol_P           PF00459.20   271 seq1274_BIOID51117   -            246   5.8e-58  196.2   0.0   1   1     5e-62   6.9e-58  195.9   0.0     8   253     4   238     1   243 0.86 Inositol monophosphatase family
TonB_dep_Rec         PF00593.19   276 seq1276_BIOID51117   -            713   4.3e-38  131.6   4.8   1   1   6.4e-42   4.3e-38  131.6   3.3     1   275   475   711   475   712 0.95 TonB dependent receptor
Plug                 PF07715.10   108 seq1276_BIOID51117   -            713   2.4e-14   53.4   0.9   1   1   3.5e-18   2.4e-14   53.4   0.6     3   107    72   168    70   169 0.91 TonB-dependent Receptor Plug Domain
MFS_1                PF07690.11   354 seq1279_BIOID51117   -            391   2.5e-43  148.0  37.8   1   1   5.5e-47   2.5e-43  148.0  26.2     3   350    10   342     8   346 0.85 Major Facilitator Superfamily
Sugar_tr             PF00083.19   451 seq1279_BIOID51117   -            391   4.7e-12   45.1   9.1   1   1     1e-15   4.7e-12   45.1   6.3    43   190    35   176    25   182 0.85 Sugar (and other) transporter
TRI12                PF06609.8    599 seq1279_BIOID51117   -            391   8.2e-07   27.4   3.1   1   1   1.8e-10   8.2e-07   27.4   2.1    66   215    25   175     4   227 0.78 Fungal trichothecene efflux pump (TRI12)
DUF1428              PF07237.6    103 seq1281_BIOID51117   -            117   1.3e-49  166.2   2.0   1   1     1e-53   1.4e-49  166.1   1.4     1   103     2   104     2   104 0.99 Protein of unknown function (DUF1428)
HhH-GPD              PF00730.20   121 seq1283_BIOID51117   -            211     1e-18   67.6   0.0   1   1   3.2e-22   1.5e-18   67.0   0.0     1   120    34   168    34   169 0.95 HhH-GPD superfamily base excision DNA repair protein
HHH                  PF00633.18    30 seq1283_BIOID51117   -            211   7.1e-08   31.6   0.0   1   1   3.7e-11   1.7e-07   30.4   0.0     2    29   100   127    99   128 0.94 Helix-hairpin-helix motif
EndIII_4Fe-2S        PF10576.4     17 seq1283_BIOID51117   -            211   9.7e-05   22.2   3.3   1   1   3.7e-08   0.00017   21.5   2.3     1    17   187   203   187   203 0.99 Iron-sulfur binding domain of endonuclease III
PQQ_2                PF13360.1    238 seq1286_BIOID51117   -            353   6.5e-08   32.2   1.4   1   1   9.4e-11   2.6e-07   30.2   0.8     3   236    69   308    67   310 0.72 PQQ-like domain
LysR_substrate       PF03466.15   209 seq1288_BIOID51117   -            319     9e-16   57.4   0.2   1   1   1.9e-19   1.3e-15   56.9   0.2    21   206   112   313    92   316 0.89 LysR substrate binding domain
HTH_1                PF00126.22    60 seq1288_BIOID51117   -            319   1.7e-14   53.1   0.0   1   1   4.8e-18   3.2e-14   52.2   0.0     1    57    10    66    10    67 0.96 Bacterial regulatory helix-turn-helix protein, lysR family
DUF1107              PF06526.7     64 seq1289_BIOID51117   -             68   6.4e-31  105.8   0.8   1   1   5.1e-35     7e-31  105.7   0.5     1    64     1    64     1    64 0.99 Protein of unknown function (DUF1107)
PTR2                 PF00854.16   373 seq1292_BIOID51117   -            500   9.1e-75  251.6  26.3   1   1   1.5e-78     1e-74  251.4  16.0     2   370    89   428    88   431 0.97 POT family
MFS_1                PF07690.11   354 seq1292_BIOID51117   -            500     1e-20   73.6  53.8   1   1   5.5e-21   3.8e-17   61.9  25.9    10   300    35   371    26   381 0.77 Major Facilitator Superfamily
5_nucleotid_C        PF02872.13   156 seq1293_BIOID51117   -            517   6.1e-40  136.6   0.5   1   1   3.3e-43   1.5e-39  135.3   0.0     3   155   330   476   325   477 0.89 5'-nucleotidase, C-terminal domain
Metallophos          PF00149.23   201 seq1293_BIOID51117   -            517   9.1e-17   61.0   0.5   1   1   3.4e-20   1.6e-16   60.2   0.3     2   200    24   252    23   253 0.88 Calcineurin-like phosphoesterase
PGA_cap              PF09587.5    250 seq1293_BIOID51117   -            517   2.8e-06   26.7   0.0   1   1   1.1e-09   4.8e-06   25.9   0.0    59   228    85   253    53   266 0.71 Bacterial capsule synthesis protein PGA_cap
YbhQ                 PF11076.3    135 seq1294_BIOID51117   -            136   4.3e-79  262.5  13.2   1   1   3.7e-83   5.1e-79  262.3   9.1     1   134     1   132     1   134 0.98 Putative inner membrane protein YbhQ
DUF3749              PF12568.3    128 seq1295_BIOID51117   -            127   3.5e-47  159.0   0.0   1   1   2.8e-51   3.9e-47  158.9   0.0     1   128     2   125     2   125 0.98 Acetyltransferase (GNAT) domain
HisG                 PF01634.13   163 seq1296_BIOID51117   -            299   8.2e-55  184.7   0.0   1   1   1.7e-58   1.2e-54  184.1   0.0     1   163    53   221    53   221 0.94 ATP phosphoribosyltransferase
HisG_C               PF08029.6     75 seq1296_BIOID51117   -            299   5.6e-28   96.5   0.1   1   1   2.2e-31   1.5e-27   95.2   0.0     1    75   222   297   222   297 0.98 HisG, C-terminal domain
DUF4132              PF13569.1    180 seq1297_BIOID51117   -            322   6.3e-55  185.3   0.0   1   1   5.8e-59   7.9e-55  185.0   0.0     1   179    46   231    46   232 0.96 Domain of unknown function (DUF4132)
Acetyltransf_3       PF13302.1    142 seq1298_BIOID51117   -            194   8.9e-20   71.3   0.1   1   1   2.4e-23   1.1e-19   71.0   0.0     1   142    17   162    17   162 0.87 Acetyltransferase (GNAT) domain
Acetyltransf_4       PF13420.1    155 seq1298_BIOID51117   -            194   1.1e-13   51.2   0.1   1   1   3.2e-17   1.5e-13   50.8   0.1     2   154    21   181    20   182 0.78 Acetyltransferase (GNAT) domain
Acetyltransf_1       PF00583.19    83 seq1298_BIOID51117   -            194     2e-08   34.0   0.1   1   1   6.8e-12   3.1e-08   33.4   0.0     2    83    83   162    82   162 0.96 Acetyltransferase (GNAT) family
DUF3442              PF11924.3    280 seq1303_BIOID51117   -           1416  6.4e-107  357.1   0.9   1   1  6.2e-110  1.7e-106  355.7   0.6     3   280    72   350    70   350 0.98 Protein of unknown function (DUF3442)
Big_1                PF02369.11   100 seq1303_BIOID51117   -           1416   2.1e-55  184.6 102.7   1   3   1.5e-16   4.2e-13   48.9   6.2     4    97   993  1086   990  1088 0.87 Bacterial Ig-like domain (group 1)
Big_1                PF02369.11   100 seq1303_BIOID51117   -           1416   2.1e-55  184.6 102.7   2   3   7.6e-16   2.1e-12   46.7   1.6    12    96  1102  1185  1092  1191 0.83 Bacterial Ig-like domain (group 1)
Big_1                PF02369.11   100 seq1303_BIOID51117   -           1416   2.1e-55  184.6 102.7   3   3   3.4e-17   9.2e-14   51.0  10.3     2    93  1193  1285  1191  1292 0.87 Bacterial Ig-like domain (group 1)
DUF480               PF04337.7    148 seq1304_BIOID51117   -            215   8.2e-65  217.0   0.4   1   1     1e-68   1.4e-64  216.3   0.3     1   148     5   158     5   158 0.99 Protein of unknown function, DUF480
Histidinol_dh        PF00815.15   413 seq1305_BIOID51117   -            434  3.8e-182  605.3   0.7   1   1  3.2e-186  4.4e-182  605.1   0.5     2   413    18   428    17   428 0.99 Histidinol dehydrogenase
GST_C                PF00043.20    95 seq1309_BIOID51117   -            201   3.2e-15   55.7   0.1   1   1   1.9e-18   5.3e-15   55.0   0.1     5    95   104   189   100   189 0.94 Glutathione S-transferase, C-terminal domain
GST_N_2              PF13409.1     70 seq1309_BIOID51117   -            201   9.4e-12   44.6   0.0   1   1   1.4e-14   3.7e-11   42.7   0.0     5    69    11    75     9    76 0.95 Glutathione S-transferase, N-terminal domain
GST_N_3              PF13417.1     75 seq1309_BIOID51117   -            201   3.4e-11   43.0   0.0   1   1   2.6e-14   7.2e-11   42.0   0.0    15    73    16    79     8    81 0.89 Glutathione S-transferase, N-terminal domain
GST_C_2              PF13410.1     69 seq1309_BIOID51117   -            201   7.1e-10   38.5   0.1   1   1   3.8e-13   1.1e-09   37.9   0.0     7    69   125   184    71   184 0.90 Glutathione S-transferase, C-terminal domain
GST_N                PF02798.15    76 seq1309_BIOID51117   -            201   2.8e-08   33.6   0.0   1   1     3e-11   8.2e-08   32.2   0.0     3    76     1    75     1    75 0.92 Glutathione S-transferase, N-terminal domain
DUF4132              PF13569.1    180 seq1310_BIOID51117   -           1117   1.2e-42  145.4   0.0   1   1   2.1e-46   2.9e-42  144.1   0.0     3   180   861  1046   859  1046 0.96 Domain of unknown function (DUF4132)
FMN_red              PF03358.10   152 seq1311_BIOID51117   -            188   2.2e-38  131.0   0.0   1   1   4.1e-42   2.8e-38  130.6   0.0     2   147     6   149     5   153 0.93 NADPH-dependent FMN reductase
Flavodoxin_2         PF02525.12   199 seq1311_BIOID51117   -            188   1.2e-08   34.6   0.0   1   1   2.3e-12   1.6e-08   34.1   0.0    15   135    18   117     6   143 0.68 Flavodoxin-like fold
GFO_IDH_MocA         PF01408.17   120 seq1313_BIOID51117   -            307   2.1e-25   89.4   0.0   1   1   4.9e-29   3.3e-25   88.8   0.0     1   120     4   121     4   121 0.98 Oxidoreductase family, NAD-binding Rossmann fold
GFO_IDH_MocA_C       PF02894.12   115 seq1313_BIOID51117   -            307   4.1e-07   29.6   0.1   1   1   1.4e-10   9.7e-07   28.4   0.1    19   114   141   226   132   227 0.92 Oxidoreductase family, C-terminal alpha/beta domain
MTHFR                PF02219.12   287 seq1316_BIOID51117   -            296  6.6e-109  363.3   0.0   1   1  5.4e-113  7.4e-109  363.1   0.0     4   287    14   291    11   291 0.97 Methylenetetrahydrofolate reductase
GST_N_3              PF13417.1     75 seq1318_BIOID51117   -             58   6.3e-06   26.2   0.0   1   1   5.1e-10     7e-06   26.0   0.0    15    51    17    57    12    58 0.92 Glutathione S-transferase, N-terminal domain
Aminotran_1_2        PF00155.16   363 seq1321_BIOID51117   -            356   2.7e-68  230.4   0.0   1   1   2.4e-72   3.3e-68  230.1   0.0    31   363    46   351    30   351 0.94 Aminotransferase class I and II
Bac_surface_Ag       PF01103.18   323 seq1322_BIOID51117   -            577   4.6e-59  200.3   7.3   1   1   1.1e-62   7.6e-59  199.6   5.0     1   322   290   576   290   577 0.92 Surface antigen
Surf_Ag_VNR          PF07244.10    78 seq1322_BIOID51117   -            577     1e-15   57.7   0.3   1   1   9.2e-13   6.3e-09   36.0   0.0     1    67   189   249   189   263 0.83 Surface antigen variable number repeat
MVIN                 PF03023.9    452 seq1323_BIOID51117   -            270   7.4e-86  288.2  15.2   1   1   6.6e-90   9.1e-86  287.9  10.6     1   228    28   257    28   262 0.99 MviN-like protein
peroxidase           PF00141.18   229 seq1325_BIOID51117   -            739   5.3e-87  290.9   0.0   1   2   4.1e-53   5.6e-49  166.5   0.0     3   229    89   409    87   409 0.87 Peroxidase
peroxidase           PF00141.18   229 seq1325_BIOID51117   -            739   5.3e-87  290.9   0.0   2   2   1.3e-39   1.8e-35  122.4   0.0     3   229   416   713   414   713 0.88 Peroxidase
IGPD                 PF00475.13   145 seq1328_BIOID51117   -            355   1.3e-64  216.3   0.3   1   1   6.7e-68   2.3e-64  215.5   0.2     1   145   196   338   196   338 0.99 Imidazoleglycerol-phosphate dehydratase
HAD_2                PF13419.1    176 seq1328_BIOID51117   -            355   5.9e-07   29.8   0.0   1   1   4.1e-09   1.4e-05   25.3   0.0    76   173    30   145    20   148 0.80 Haloacid dehalogenase-like hydrolase
PNK3P                PF08645.6    158 seq1328_BIOID51117   -            355   1.4e-06   27.7   0.0   1   1   7.4e-10   2.5e-06   26.9   0.0     5   129     8   134     4   183 0.77 Polynucleotide kinase 3 phosphatase
Hydrolase_like       PF13242.1     75 seq1328_BIOID51117   -            355   1.9e-06   27.3   0.0   1   1   1.1e-09   3.8e-06   26.4   0.0     1    44   102   144   102   149 0.90 HAD-hyrolase-like
MVIN                 PF03023.9    452 seq1329_BIOID51117   -            240   1.6e-61  208.0   8.6   1   1   1.5e-65     2e-61  207.6   6.0   243   450     1   207     1   209 0.99 MviN-like protein
Phage_GPD            PF05954.6    292 seq1330_BIOID51117   -            801   6.3e-64  215.8   0.0   1   1   2.8e-67   1.3e-63  214.8   0.0     7   290    34   328    30   330 0.91 Phage late control gene D protein (GPD)
Phage_base_V         PF04717.7     79 seq1330_BIOID51117   -            801   1.5e-26   92.0   0.1   1   1   8.4e-30   3.8e-26   90.7   0.1     1    77   367   459   367   461 0.92 Phage-related baseplate assembly protein
Gp5_C                PF06715.7     24 seq1330_BIOID51117   -            801   5.7e-08   32.0  25.6   1   1   1.5e-08   6.9e-05   22.3   1.8     2    24   501   523   500   523 0.97 Gp5 C-terminal repeat (3 copies)
HAD_2                PF13419.1    176 seq1331_BIOID51117   -            221   2.5e-21   76.6   0.1   1   1   2.2e-25     3e-21   76.3   0.0     1   176     7   185     7   185 0.87 Haloacid dehalogenase-like hydrolase
DUF490               PF04357.8    379 seq1333_BIOID51117   -           1259   4.9e-81  272.6  37.7   1   1   8.1e-85   1.1e-80  271.4   2.5     6   379   922  1259   914  1259 0.92 Family of unknown function (DUF490)
Iso_dh               PF00180.15   348 seq1335_BIOID51117   -             50   1.6e-07   30.4   0.0   1   1   1.3e-11   1.8e-07   30.3   0.0   305   348     1    46     1    46 0.97 Isocitrate/isopropylmalate dehydrogenase
GATase               PF00117.23   192 seq1336_BIOID51117   -            196   5.1e-28   97.7   0.0   1   1   1.7e-31   5.9e-28   97.5   0.0     1   189     4   194     4   196 0.82 Glutamine amidotransferase class-I
GATase_3             PF07685.9    158 seq1336_BIOID51117   -            196   9.8e-06   25.1   0.0   1   1   4.3e-09   1.5e-05   24.5   0.0     8    79    39   100    32   106 0.87 CobB/CobQ-like glutamine amidotransferase domain
OEP                  PF02321.13   188 seq1340_BIOID51117   -            495   2.9e-60  202.9  38.9   1   2   1.2e-30   1.7e-26   92.9  13.5     2   188    28   211    27   211 0.98 Outer membrane efflux protein
OEP                  PF02321.13   188 seq1340_BIOID51117   -            495   2.9e-60  202.9  38.9   2   2   7.8e-38   1.1e-33  116.3   7.9     2   188   234   429   233   429 0.98 Outer membrane efflux protein
His_biosynth         PF00977.16   228 seq1341_BIOID51117   -            245   6.1e-76  254.5   0.2   1   1   2.5e-79   6.8e-76  254.3   0.2     1   228     1   234     1   234 0.98 Histidine biosynthesis protein
Trp_syntA            PF00290.15   259 seq1341_BIOID51117   -            245   3.4e-06   25.6   1.0   1   1   1.3e-08   3.5e-05   22.2   0.1   174   232    51   108    33   114 0.88 Tryptophan synthase alpha chain
EamA                 PF00892.15   126 seq1342_BIOID51117   -            323   1.2e-47  160.9  36.0   1   2   2.6e-25   1.8e-21   76.3  11.3     1   125    42   163    42   164 0.93 EamA-like transporter family
EamA                 PF00892.15   126 seq1342_BIOID51117   -            323   1.2e-47  160.9  36.0   2   2   8.7e-30     6e-26   90.8   8.2     1   125   184   311   184   312 0.98 EamA-like transporter family
His_biosynth         PF00977.16   228 seq1347_BIOID51117   -            258   9.3e-79  263.7   0.6   1   1   3.1e-82   1.1e-78  263.5   0.4     1   227     5   239     5   240 0.96 Histidine biosynthesis protein
Flg_bb_rod           PF00460.15    31 seq1348_BIOID51117   -            138   8.6e-13   47.5   0.2   1   1   1.5e-16   2.1e-12   46.3   0.2     1    31     9    39     9    39 0.98 Flagella basal body rod protein
AAA_5                PF07728.9    139 seq1350_BIOID51117   -            384   6.8e-38  129.4   0.0   1   1     8e-42   1.1e-37  128.7   0.0     2   139   101   242   100   242 0.98 AAA domain (dynein-related subfamily)
Flg_bbr_C            PF06429.8     74 seq1352_BIOID51117   -            134   1.5e-12   47.0   3.0   1   1   3.6e-16   2.5e-12   46.4   2.1    29    73    87   131    11   132 0.91 Flagellar basal body rod FlgEFG protein C-terminal
Flg_bb_rod           PF00460.15    31 seq1352_BIOID51117   -            134   2.7e-11   42.8   1.2   1   1   3.9e-15   2.7e-11   42.8   0.8     1    30     7    37     7    38 0.95 Flagella basal body rod protein
DEAD                 PF00270.24   173 seq1354_BIOID51117   -            453   2.3e-49  167.0   0.1   1   1   5.9e-52   2.7e-48  163.5   0.0     1   172    25   196    25   197 0.94 DEAD/DEAH box helicase
Helicase_C           PF00271.26    78 seq1354_BIOID51117   -            453   8.1e-26   89.5   0.0   1   1   4.8e-29   2.2e-25   88.2   0.0     2    77   264   339   263   340 0.98 Helicase conserved C-terminal domain
Aldo_ket_red         PF00248.16   283 seq1355_BIOID51117   -            294   2.6e-46  157.5   0.1   1   1   2.4e-50   3.2e-46  157.2   0.0     2   281    20   267    19   269 0.92 Aldo/keto reductase family
Cons_hypoth95        PF03602.10   183 seq1356_BIOID51117   -            198   5.4e-61  205.0   0.0   1   1   8.9e-65   6.1e-61  204.8   0.0     1   183    12   188    12   188 0.95 Conserved hypothetical protein 95
MTS                  PF05175.9    170 seq1356_BIOID51117   -            198   7.7e-05   22.0   0.0   1   1   1.6e-08   0.00011   21.5   0.0    26   113    46   136    34   145 0.82 Methyltransferase small domain
PRA-CH               PF01502.13    75 seq1357_BIOID51117   -            203   1.2e-33  114.4   0.0   1   1   3.4e-37   2.3e-33  113.5   0.0     1    74    33   106    33   107 0.99 Phosphoribosyl-AMP cyclohydrolase
PRA-PH               PF01503.12    83 seq1357_BIOID51117   -            203   1.5e-13   50.6   0.5   1   1   3.2e-17   2.2e-13   50.1   0.4     2    82   116   201   115   202 0.96 Phosphoribosyl-ATP pyrophosphohydrolase
FlgD                 PF03963.9     82 seq1359_BIOID51117   -            231   9.5e-25   86.3   5.0   1   1   1.1e-27   4.8e-24   84.1   2.8     7    81     7    79     2    80 0.86 Flagellar hook capping protein - N-terminal region
FlgD_ig              PF13860.1     81 seq1359_BIOID51117   -            231   2.4e-21   75.1   2.5   1   1   5.2e-25   2.4e-21   75.1   1.8     9    81   119   189   105   189 0.91 FlgD Ig-like domain
FLgD_tudor           PF13861.1     61 seq1359_BIOID51117   -            231   3.1e-15   55.8   0.0   1   1   2.3e-18     1e-14   54.1   0.0     1    60    86   230    86   231 0.97 FlgD Tudor-like domain
DUF1190              PF06693.6    165 seq1360_BIOID51117   -            234     7e-56  188.7  12.3   1   1   6.7e-60   9.1e-56  188.3   8.5     2   164    51   221    50   222 0.96 Protein of unknown function (DUF1190)
Rick_17kDa_Anti      PF05433.10    42 seq1362_BIOID51117   -            155   6.2e-08   32.0  26.0   1   1   8.1e-12   1.1e-07   31.2  18.0     1    42    62   103    62   103 0.96 Glycine zipper 2TM domain
DUF1145              PF06611.7     61 seq1365_BIOID51117   -             90   1.1e-25   88.8   6.8   1   1   8.3e-30   1.1e-25   88.8   4.7     1    60     2    61     2    62 0.97 Protein of unknown function (DUF1145)
DUF796               PF05638.7    134 seq1366_BIOID51117   -            172   7.7e-36  122.9   0.0   1   1   6.5e-40   8.8e-36  122.7   0.0     1   133     6   155     6   156 0.94 Protein of unknown function (DUF796)
GSP_synth            PF03738.9     97 seq1368_BIOID51117   -            386   2.8e-29  101.0   0.1   1   1   5.1e-33     7e-29   99.8   0.1     2    97   174   265   173   265 0.97 Glutathionylspermidine synthase preATP-grasp
FlaE                 PF07559.9    130 seq1369_BIOID51117   -            401     2e-23   83.3  12.7   1   1   4.5e-27     2e-23   83.3   8.8     1   130   170   282   170   282 0.93 Flagellar basal body protein FlaE
Flg_bbr_C            PF06429.8     74 seq1369_BIOID51117   -            401   4.7e-21   74.3   1.6   1   1   4.6e-24   2.1e-20   72.2   1.1     2    74   323   400   322   400 0.92 Flagellar basal body rod FlgEFG protein C-terminal
Flg_bb_rod           PF00460.15    31 seq1369_BIOID51117   -            401   1.8e-10   40.1   3.1   1   1     4e-14   1.8e-10   40.1   2.1     2    31     4    33     3    33 0.96 Flagella basal body rod protein
TetR_C_2             PF08361.6    121 seq1372_BIOID51117   -            215   4.5e-57  191.0   1.6   1   1   9.1e-61   6.2e-57  190.6   1.1     1   119    84   202    84   204 0.99 MAATS-type transcriptional repressor, C-terminal region
TetR_N               PF00440.18    47 seq1372_BIOID51117   -            215   4.8e-20   70.8   0.0   1   1     1e-23   7.1e-20   70.2   0.0     1    47    16    62    16    62 0.98 Bacterial regulatory proteins, tetR family
DUF3521              PF12035.3     35 seq1373_BIOID51117   -             81   4.3e-18   64.7   3.8   1   1   4.5e-22   6.1e-18   64.2   0.7     1    34     9    42     9    43 0.98 Protein of unknown function (DUF3521)
YmgB                 PF10798.3     61 seq1376_BIOID51117   -             78   3.3e-05   23.4   0.0   1   1   3.6e-09   4.9e-05   22.9   0.0     4    35    27    58    25    64 0.93 Biofilm development protein YmgB/AriR
YhhN                 PF07947.9    185 seq1377_BIOID51117   -            208   2.2e-39  134.6  23.2   1   1     2e-43   2.7e-39  134.3  16.1     1   185    25   206    25   206 0.99 YhhN-like protein
AIG2                 PF06094.7    102 seq1379_BIOID51117   -            113   1.1e-18   67.4   0.1   1   1   9.9e-23   1.3e-18   67.1   0.1     1   102     3    94     3    94 0.95 AIG2-like family
DUF1656              PF07869.7     58 seq1380_BIOID51117   -             78   1.2e-17   63.2   9.7   1   1   8.9e-22   1.2e-17   63.2   6.7     3    57    16    70    14    72 0.95 Protein of unknown function (DUF1656)
Helicase_C_2         PF13307.1    167 seq1382_BIOID51117   -            745   4.7e-26   91.5   0.0   1   1   2.2e-29   7.4e-26   90.9   0.0     8   165   533   688   526   690 0.93 Helicase C-terminal domain
DEAD                 PF00270.24   173 seq1382_BIOID51117   -            745   3.1e-09   36.4   0.1   1   1   1.9e-09   6.6e-06   25.5   0.0    12    78    43   108    28   126 0.74 DEAD/DEAH box helicase
DEAD_2               PF06733.10   174 seq1382_BIOID51117   -            745   1.3e-08   34.3   0.0   1   1   6.5e-12   2.2e-08   33.5   0.0   103   167   200   263   150   269 0.87 DEAD_2
HlyD                 PF00529.15   306 seq1383_BIOID51117   -            285   7.7e-47  159.9   6.2   1   2   4.7e-23   1.3e-19   70.5   1.5     1    78    43   120    43   128 0.92 HlyD family secretion protein
HlyD                 PF00529.15   306 seq1383_BIOID51117   -            285   7.7e-47  159.9   6.2   2   2     1e-29   2.9e-26   92.3   0.2   139   302   127   278   116   282 0.91 HlyD family secretion protein
HlyD_2               PF12700.2    328 seq1383_BIOID51117   -            285   9.1e-22   77.5   0.2   1   1   4.5e-25   1.2e-21   77.0   0.1    15   239    38   229    31   245 0.86 HlyD family secretion protein
HlyD_3               PF13437.1    105 seq1383_BIOID51117   -            285   5.6e-18   65.0   0.1   1   1   1.8e-15   4.9e-12   46.0   0.0     1    82   153   232   153   264 0.90 HlyD family secretion protein
Biotin_lipoyl_2      PF13533.1     50 seq1383_BIOID51117   -            285   2.2e-17   62.3   2.0   1   1   1.1e-17   3.1e-14   52.2   0.6     1    50    43    92    43   103 0.89 Biotin-lipoyl like
MscS_TM              PF12794.2    340 seq1385_BIOID51117   -           1120     2e-97  325.7  28.8   1   1  4.5e-101     2e-97  325.7  20.0     5   340   508   826   505   826 0.97 Mechanosensitive ion channel inner membrane domain 1
MscS_porin           PF12795.2    240 seq1385_BIOID51117   -           1120   2.6e-66  223.2  52.7   1   1   5.8e-70   2.6e-66  223.2  36.5     1   240    49   290    49   290 0.98 Mechanosensitive ion channel porin domain
MS_channel           PF00924.13   206 seq1385_BIOID51117   -           1120   3.3e-61  206.0   0.5   1   1   7.3e-65   3.3e-61  206.0   0.3     2   206   887  1086   886  1086 0.99 Mechanosensitive ion channel
YmgB                 PF10798.3     61 seq1387_BIOID51117   -             88   3.7e-29  100.2   2.6   1   1   3.8e-33   5.3e-29   99.7   1.8     1    61    28    88    28    88 0.98 Biofilm development protein YmgB/AriR
Sel1                 PF08238.7     39 seq1388_BIOID51117   -            490  2.3e-103  336.3  53.2   1  11   6.3e-13   8.6e-09   35.6   0.4     1    39    39    74    39    74 0.95 Sel1 repeat
Sel1                 PF08238.7     39 seq1388_BIOID51117   -            490  2.3e-103  336.3  53.2   2  11   7.4e-14     1e-09   38.6   0.3     2    38    76   109    75   110 0.93 Sel1 repeat
Sel1                 PF08238.7     39 seq1388_BIOID51117   -            490  2.3e-103  336.3  53.2   3  11   1.3e-14   1.8e-10   40.9   0.0     1    38   111   145   111   146 0.95 Sel1 repeat
Sel1                 PF08238.7     39 seq1388_BIOID51117   -            490  2.3e-103  336.3  53.2   4  11   7.5e-13     1e-08   35.4   0.2     6    39   152   182   148   182 0.90 Sel1 repeat
Sel1                 PF08238.7     39 seq1388_BIOID51117   -            490  2.3e-103  336.3  53.2   5  11   2.7e-11   3.7e-07   30.4   0.0     3    39   185   218   183   218 0.93 Sel1 repeat
Sel1                 PF08238.7     39 seq1388_BIOID51117   -            490  2.3e-103  336.3  53.2   6  11   8.3e-10   1.1e-05   25.7   0.0     3    39   221   254   220   254 0.92 Sel1 repeat
Sel1                 PF08238.7     39 seq1388_BIOID51117   -            490  2.3e-103  336.3  53.2   7  11   3.2e-13   4.4e-09   36.5   0.3     2    39   256   290   255   290 0.91 Sel1 repeat
Sel1                 PF08238.7     39 seq1388_BIOID51117   -            490  2.3e-103  336.3  53.2   8  11   2.9e-13     4e-09   36.7   0.5     1    39   291   327   291   327 0.96 Sel1 repeat
Sel1                 PF08238.7     39 seq1388_BIOID51117   -            490  2.3e-103  336.3  53.2   9  11   1.1e-09   1.5e-05   25.3   0.4     1    38   328   361   328   362 0.85 Sel1 repeat
Sel1                 PF08238.7     39 seq1388_BIOID51117   -            490  2.3e-103  336.3  53.2  10  11   5.7e-13   7.7e-09   35.8   1.0     2    38   364   397   363   398 0.94 Sel1 repeat
Sel1                 PF08238.7     39 seq1388_BIOID51117   -            490  2.3e-103  336.3  53.2  11  11   1.1e-10   1.5e-06   28.5   0.2     2    34   400   429   399   433 0.89 Sel1 repeat
E1-E2_ATPase         PF00122.15   230 seq1389_BIOID51117   -            732   1.2e-47  161.7   0.0   1   1     1e-50   2.7e-47  160.6   0.0     1   230   205   426   205   426 0.98 E1-E2 ATPase
Hydrolase            PF00702.21   204 seq1389_BIOID51117   -            732   1.2e-36  127.1   7.2   1   1   8.2e-40   2.2e-36  126.1   5.0     1   203   430   639   430   640 0.87 haloacid dehalogenase-like hydrolase
HAD                  PF12710.2    191 seq1389_BIOID51117   -            732   2.8e-13   50.3   0.0   1   1   2.2e-16     6e-13   49.2   0.0     1   191   433   637   433   637 0.65 haloacid dehalogenase-like hydrolase
HMA                  PF00403.21    62 seq1389_BIOID51117   -            732   5.4e-13   48.7   0.2   1   1     4e-16   1.1e-12   47.8   0.2     3    61    53   109    52   110 0.96 Heavy-metal-associated domain
Hydrolase_3          PF08282.7    254 seq1389_BIOID51117   -            732   1.6e-07   31.0   1.4   1   1   2.1e-09   5.8e-06   25.9   0.7   187   254   610   672   608   672 0.85 haloacid dehalogenase-like hydrolase
Flg_bbr_C            PF06429.8     74 seq1390_BIOID51117   -            251   1.8e-20   72.5   2.4   1   1     5e-24   3.4e-20   71.6   0.3     2    74   170   247   169   247 0.90 Flagellar basal body rod FlgEFG protein C-terminal
Flg_bb_rod           PF00460.15    31 seq1390_BIOID51117   -            251   2.2e-10   39.9   3.3   1   1   3.2e-14   2.2e-10   39.9   2.3     1    31     5    35     5    35 0.97 Flagella basal body rod protein
Arylsulfotrans       PF05935.6    471 seq1393_BIOID51117   -            598  9.7e-171  568.2   0.5   1   1    8e-175  1.1e-170  568.1   0.3     2   471    42   587    41   587 0.98 Arylsulfotransferase (ASST)
FUSC                 PF04632.7    650 seq1394_BIOID51117   -            670  1.9e-162  541.9  45.7   1   1  3.1e-166  2.1e-162  541.7  31.7     1   649    20   662    20   663 0.97 Fusaric acid resistance protein family
FUSC_2               PF13515.1    128 seq1394_BIOID51117   -            670   4.3e-16   58.8  13.9   1   1   6.2e-20   4.3e-16   58.8   9.7     1   125    33   163    29   166 0.86 Fusaric acid resistance protein-like
VWA_CoxE             PF05762.9    222 seq1395_BIOID51117   -            378     1e-65  220.8   0.1   1   1   3.2e-69   1.4e-65  220.4   0.1     1   222   151   372   151   372 0.98 VWA domain containing CoxE-like protein
VWA_2                PF13519.1    172 seq1395_BIOID51117   -            378   3.8e-09   36.7   0.6   1   1   3.1e-12   1.4e-08   34.9   0.2     2   140   217   342   216   375 0.80 von Willebrand factor type A domain
EAL                  PF00563.15   236 seq1396_BIOID51117   -            283   2.6e-61  206.9   0.0   1   1   2.2e-65     3e-61  206.7   0.0     2   236    27   262    26   262 0.96 EAL domain
Flg_bbr_C            PF06429.8     74 seq1397_BIOID51117   -            260   5.3e-27   93.4   3.1   1   1   1.6e-30   1.1e-26   92.4   1.3     2    74   183   260   182   260 0.91 Flagellar basal body rod FlgEFG protein C-terminal
Flg_bb_rod           PF00460.15    31 seq1397_BIOID51117   -            260   2.9e-14   52.2   1.2   1   1   1.1e-17   7.4e-14   50.9   0.8     1    31     5    35     5    35 0.98 Flagella basal body rod protein
Cupin_6              PF12852.2    186 seq1398_BIOID51117   -            284   8.9e-27   93.7   0.5   1   1   6.3e-30   2.9e-26   92.1   0.3     1   186     2   162     2   162 0.93 Cupin
HTH_18               PF12833.2     81 seq1398_BIOID51117   -            284   1.6e-20   72.9   0.2   1   1   2.3e-23     1e-19   70.2   0.1     1    81   199   278   199   278 0.97 Helix-turn-helix domain
HTH_AraC             PF00165.18    42 seq1398_BIOID51117   -            284   2.8e-15   55.4   0.0   1   2   1.1e-08   5.1e-05   22.8   0.0     7    41   192   226   190   227 0.93 Bacterial regulatory helix-turn-helix proteins, AraC family
HTH_AraC             PF00165.18    42 seq1398_BIOID51117   -            284   2.8e-15   55.4   0.0   2   2   4.5e-11   2.1e-07   30.4   0.0    13    41   247   276   238   277 0.92 Bacterial regulatory helix-turn-helix proteins, AraC family
FlgH                 PF02107.11   180 seq1400_BIOID51117   -            232   3.4e-69  231.9   0.3   1   1   2.9e-73   3.9e-69  231.6   0.2     4   180    44   231    41   231 0.95 Flagellar L-ring protein
Glycos_trans_3N      PF02885.12    66 seq1401_BIOID51117   -            320   4.1e-14   51.7   0.0   1   1   6.2e-18   8.5e-14   50.7   0.0     2    65     3    70     2    71 0.97 Glycosyl transferase family, helical bundle domain
DSBA                 PF01323.15   193 seq1408_BIOID51117   -            222   1.7e-12   47.2   1.4   1   1   2.4e-15   1.6e-11   43.9   1.0     2   179    48   201    47   217 0.79 DSBA-like thioredoxin domain
Thioredoxin_4        PF13462.1    163 seq1408_BIOID51117   -            222   1.2e-11   44.8   4.2   1   1   2.3e-14   1.6e-10   41.1   2.9    11   158    42   210    41   218 0.66 Thioredoxin
FlgI                 PF02119.11   342 seq1412_BIOID51117   -            366  3.2e-138  459.9  15.5   1   1  2.7e-142  3.6e-138  459.7  10.8     1   342    22   366    22   366 0.99 Flagellar P-ring protein
Peripla_BP_4         PF13407.1    258 seq1413_BIOID51117   -            318   3.2e-44  151.1   6.8   1   1   8.7e-48     4e-44  150.8   4.7     1   243    26   274    26   287 0.91 Periplasmic binding protein domain
Peripla_BP_1         PF00532.16   279 seq1413_BIOID51117   -            318     1e-16   60.8   0.1   1   1   2.8e-20   1.3e-16   60.5   0.1    15   224    37   253    25   298 0.84 Periplasmic binding proteins and sugar binding domain of LacI family
CCG                  PF02754.11    85 seq1415_BIOID51117   -            239     2e-30  104.5   0.2   1   2   2.2e-17   3.1e-13   49.4   0.0     1    84     3    84     3    85 0.95 Cysteine-rich domain
CCG                  PF02754.11    85 seq1415_BIOID51117   -            239     2e-30  104.5   0.2   2   2   1.3e-18   1.7e-14   53.4   0.0     2    84   133   216   132   217 0.92 Cysteine-rich domain
Ldh_2                PF02615.9    335 seq1416_BIOID51117   -            361  3.4e-138  459.8   0.0   1   1  2.9e-142  3.9e-138  459.6   0.0     1   334     5   340     5   341 0.99 Malate/L-lactate dehydrogenase
DsbB                 PF02600.11   156 seq1418_BIOID51117   -            223   2.7e-19   69.3  12.3   1   1   8.7e-22   1.2e-17   64.0   8.5     3   153    23   211    17   214 0.85 Disulfide bond formation protein DsbB
DUF165               PF02592.10   145 seq1419_BIOID51117   -            221   2.9e-35  121.4  11.9   1   1   3.7e-39     5e-35  120.6   8.2     1   145    43   186    43   186 0.90 Uncharacterized ACR, YhhQ family COG1738
Autotransporter      PF03797.14   265 seq1422_BIOID51117   -            175   3.3e-10   39.6   5.3   1   1   1.2e-13   1.7e-09   37.3   3.7   142   265    45   161    22   165 0.85 Autotransporter beta-domain
DUF162               PF02589.10   189 seq1423_BIOID51117   -            475   1.5e-51  174.5   0.1   1   1   1.3e-54     2e-51  174.0   0.1     3   189    72   294    70   294 0.99 Uncharacterised ACR, YkgG family COG1556
Fer4_8               PF13183.1     57 seq1423_BIOID51117   -            475   1.2e-11   44.2   2.1   1   1   1.9e-14   2.9e-11   43.1   1.5     2    57   309   376   308   376 0.79 4Fe-4S dicluster domain
DUF3390              PF11870.3     93 seq1423_BIOID51117   -            475   4.5e-10   39.2   0.6   1   1   7.1e-13   1.1e-09   37.9   0.4    13    92   387   470   379   471 0.83 Domain of unknown function (DUF3390)
Fer4_9               PF13187.1     55 seq1423_BIOID51117   -            475   1.1e-08   35.0   0.5   1   1   2.2e-11   3.3e-08   33.5   0.4     1    53   311   375   311   376 0.94 4Fe-4S dicluster domain
Fer4_17              PF13534.1     61 seq1423_BIOID51117   -            475   1.2e-07   31.8   1.9   1   1   2.5e-10   3.8e-07   30.2   1.3     1    60   311   376   311   377 0.71 4Fe-4S dicluster domain
Fer4_10              PF13237.1     52 seq1423_BIOID51117   -            475     9e-08   31.6   4.1   1   1   2.1e-10   3.2e-07   29.9   3.0     7    52   310   373   305   373 0.69 4Fe-4S dicluster domain
Fer4_7               PF12838.2     52 seq1423_BIOID51117   -            475   1.8e-07   31.3   4.3   1   1   3.2e-10   4.8e-07   29.9   2.9     1    51   311   375   311   376 0.77 4Fe-4S dicluster domain
Glucosaminidase      PF01832.15   134 seq1424_BIOID51117   -            323   3.3e-37  127.5   0.7   1   1   8.6e-41   5.9e-37  126.7   0.5     5   133   170   305   167   306 0.95 Mannosyl-glycoprotein endo-beta-N-acetylglucosaminidase
Rod-binding          PF10135.4     49 seq1424_BIOID51117   -            323   9.4e-20   70.2   2.8   1   1   3.3e-23   2.2e-19   69.0   1.9     1    49    60   107    60   107 0.99 Rod binding protein
DUF1795              PF08786.6    130 seq1427_BIOID51117   -            185   7.8e-05   22.4   1.1   1   1   9.9e-09   0.00014   21.6   0.8     2   130    50   182    49   182 0.90 Domain of unknown function (DUF1795)
ABC_tran             PF00005.22   118 seq1428_BIOID51117   -            500   9.1e-38  129.1   0.0   1   2   4.3e-25   1.2e-21   77.1   0.0     1   118    49   174    49   174 0.95 ABC transporter
ABC_tran             PF00005.22   118 seq1428_BIOID51117   -            500   9.1e-38  129.1   0.0   2   2   1.2e-16   3.2e-13   49.9   0.0     5   117   304   430   300   431 0.90 ABC transporter
DUF1307              PF06998.6    123 seq1429_BIOID51117   -            157   7.3e-43  145.4   6.3   1   1   6.3e-47   8.7e-43  145.1   4.4     1   123    32   155    32   155 0.98 Protein of unknown function (DUF1307)
DUF454               PF04304.8     71 seq1433_BIOID51117   -            125   1.6e-22   79.1  15.0   1   1   1.2e-26   1.6e-22   79.1  10.4     1    71    46   115    46   115 0.95 Protein of unknown function (DUF454)
PTS_IIB              PF02302.12    90 seq1435_BIOID51117   -            106   8.9e-21   74.0   1.3   1   1   7.8e-25   1.1e-20   73.7   0.9     2    88     6    95     5    97 0.94 PTS system, Lactose/Cellobiose specific IIB subunit
TetR_N               PF00440.18    47 seq1436_BIOID51117   -            199   2.5e-11   42.9   0.0   1   1   2.9e-15   3.9e-11   42.2   0.0     1    46    13    58    13    59 0.93 Bacterial regulatory proteins, tetR family
Zip                  PF02535.17   319 seq1438_BIOID51117   -            265   2.2e-32  112.2  21.1   1   1   4.2e-31   5.7e-27   94.4   3.7   150   317    94   254    89   256 0.96 ZIP Zinc transporter
Flg_bbr_C            PF06429.8     74 seq1439_BIOID51117   -            547     6e-08   32.3   2.6   1   1   8.8e-12     6e-08   32.3   1.8    23    74   491   546   469   546 0.81 Flagellar basal body rod FlgEFG protein C-terminal
Flg_bb_rod           PF00460.15    31 seq1439_BIOID51117   -            547   2.8e-05   23.5  11.0   1   1   4.2e-09   2.8e-05   23.5   7.6     1    31     5    35     5    35 0.97 Flagella basal body rod protein
PFL                  PF02901.10   648 seq1440_BIOID51117   -            765  4.9e-204  679.3   0.0   1   1  8.9e-208  6.1e-204  679.0   0.0     1   648     1   626     1   626 0.98 Pyruvate formate lyase
Gly_radical          PF01228.16   106 seq1440_BIOID51117   -            765   2.9e-25   88.5   0.0   1   1   9.7e-29   6.6e-25   87.4   0.0     3   106   645   747   643   747 0.97 Glycine radical
Pribosyltran         PF00156.22   125 seq1442_BIOID51117   -            183   3.4e-20   71.8   0.2   1   1   3.2e-24   4.4e-20   71.5   0.1     2   124    33   155    32   156 0.95 Phosphoribosyl transferase domain
DUF162               PF02589.10   189 seq1444_BIOID51117   -            231   1.2e-36  125.8   0.1   1   1   1.3e-40   1.8e-36  125.3   0.0    19   189    65   228    47   228 0.92 Uncharacterised ACR, YkgG family COG1556
Oxidored_FMN         PF00724.15   341 seq1448_BIOID51117   -            120   7.2e-22   77.7   0.0   1   1   6.3e-26   8.7e-22   77.4   0.0     1    85     5    87     5    91 0.98 NADH:flavin oxidoreductase / NADH oxidase family
BPD_transp_2         PF02653.11   267 seq1449_BIOID51117   -            340   4.2e-48  163.5  43.8   1   1     4e-52   5.5e-48  163.1  30.4     4   267    57   320    54   320 0.91 Branched-chain amino acid transport system / permease component
Autotransporter      PF03797.14   265 seq1450_BIOID51117   -            108   1.6e-10   40.7   0.2   1   1   1.3e-14   1.7e-10   40.5   0.1   168   262     3    91     1    94 0.93 Autotransporter beta-domain
DNA_pol3_tau_5       PF12170.3    142 seq1451_BIOID51117   -            643   5.9e-94  311.4   5.5   1   1     7e-97   1.2e-93  310.4   3.8     1   142   499   640   499   640 1.00 DNA polymerase III tau subunit V interacting with alpha
DNA_pol3_delta2      PF13177.1    162 seq1451_BIOID51117   -            643   3.3e-40  137.2   0.0   1   1   3.2e-43   5.5e-40  136.5   0.0     1   161    20   178    20   179 0.98 DNA polymerase III, delta subunit
DNA_pol3_gamma3      PF12169.3    143 seq1451_BIOID51117   -            643   7.1e-31  106.7   4.8   1   1   8.9e-34   1.5e-30  105.7   0.8     1   131   232   360   232   372 0.91 DNA polymerase III subunits gamma and tau domain III
DNA_pol3_tau_4       PF12168.3     84 seq1451_BIOID51117   -            643   4.1e-22   78.2  12.8   1   1   7.6e-25   1.3e-21   76.6   8.9     1    84   416   498   416   498 0.98 DNA polymerase III subunits tau domain IV DnaB-binding
AAA                  PF00004.24   132 seq1451_BIOID51117   -            643   7.7e-12   45.4   0.1   1   1   2.9e-14     5e-11   42.8   0.0     2   125    42   171    41   177 0.80 ATPase family associated with various cellular activities (AAA)
RuvB_N               PF05496.7    234 seq1451_BIOID51117   -            643   1.8e-06   27.0   0.0   1   1   2.2e-08   3.8e-05   22.7   0.0    15    85     7    73     2    82 0.85 Holliday junction DNA helicase ruvB N-terminus
AAA_5                PF07728.9    139 seq1451_BIOID51117   -            643   2.9e-05   23.7   0.0   1   1   5.2e-08   8.9e-05   22.1   0.0     3    93    42   147    40   161 0.76 AAA domain (dynein-related subfamily)
DNA_pol3_delta       PF06144.8    172 seq1451_BIOID51117   -            643   9.3e-05   21.8   0.1   1   1   1.1e-07    0.0002   20.8   0.1    73   161   131   215   121   219 0.86 DNA polymerase III, delta subunit
Oxidored_FMN         PF00724.15   341 seq1452_BIOID51117   -            282   1.3e-61  208.4   0.0   1   1   1.1e-65   1.4e-61  208.2   0.0    83   340     2   260     1   261 0.91 NADH:flavin oxidoreductase / NADH oxidase family
UPF0118              PF01594.11   327 seq1453_BIOID51117   -            376   6.6e-79  265.1  39.2   1   1   5.5e-83   7.5e-79  264.9  27.2     2   326    41   355    40   356 0.99 Domain of unknown function DUF20
Fimbrial             PF00419.15   145 seq1457_BIOID51117   -            179   2.6e-18   66.5   4.5   1   1   2.3e-22   3.1e-18   66.2   3.2     1   145    26   179    26   179 0.87 Fimbrial protein
BPD_transp_2         PF02653.11   267 seq1458_BIOID51117   -            331   2.1e-44  151.4  43.5   1   1   2.2e-48   3.1e-44  150.8  30.2     2   266    35   304    34   305 0.88 Branched-chain amino acid transport system / permease component
Flagellin_N          PF00669.15   139 seq1459_BIOID51117   -            317   4.4e-34  117.1   9.6   1   1   3.2e-38   4.4e-34  117.1   6.7     2   139     4   141     3   141 0.99 Bacterial flagellin N-terminal helical region
Glyoxalase           PF00903.20   128 seq1460_BIOID51117   -            135   7.2e-25   87.3   0.0   1   1   1.8e-28   8.3e-25   87.1   0.0     2   128     3   123     2   123 0.92 Glyoxalase/Bleomycin resistance protein/Dioxygenase superfamily
Glyoxalase_2         PF12681.2    108 seq1460_BIOID51117   -            135   7.6e-18   64.9   0.0   1   1   1.9e-21   8.7e-18   64.7   0.0     1   108     8   124     8   124 0.77 Glyoxalase-like domain
Glyoxalase_4         PF13669.1    110 seq1460_BIOID51117   -            135     1e-08   35.0   0.0   1   1   1.2e-11   5.2e-08   32.7   0.0     2   106     5   108     4   112 0.88 Glyoxalase/Bleomycin resistance protein/Dioxygenase superfamily
ACPS                 PF01648.15   113 seq1461_BIOID51117   -            195   9.8e-12   44.6   0.0   1   1   1.2e-15   1.6e-11   44.0   0.0     2    73    88   155    87   189 0.80 4'-phosphopantetheinyl transferase superfamily
Usher                PF00577.15   552 seq1462_BIOID51117   -            840  7.6e-159  529.8  32.3   1   1  2.1e-162  9.6e-159  529.5  22.4     3   551   199   752   197   753 0.95 Type VII secretion system (T7SS), usher protein
PapC_N               PF13954.1    146 seq1462_BIOID51117   -            840   5.1e-41  139.5   0.0   1   1   2.2e-44   9.8e-41  138.6   0.0     1   146    36   183    36   183 0.97 PapC N-terminal domain
PapC_C               PF13953.1     68 seq1462_BIOID51117   -            840   8.1e-15   54.1   0.5   1   1     1e-16   4.8e-13   48.4   0.0     3    60   765   820   764   827 0.93 PapC C-terminal domain
RNase_T              PF00929.19   164 seq1463_BIOID51117   -            215   9.4e-37  126.7   0.1   1   1   7.9e-41   1.1e-36  126.5   0.0     1   164    20   194    20   194 0.96 Exonuclease
Fer4_12              PF13353.1    139 seq1464_BIOID51117   -            128     3e-06   27.2   2.1   1   1   3.9e-10   5.4e-06   26.4   1.5     2    32    34    64    33   110 0.79 4Fe-4S single cluster domain
Radical_SAM          PF04055.16   166 seq1468_BIOID51117   -            165   1.4e-07   31.7   0.0   1   1   1.4e-11     2e-07   31.2   0.0    58   157     3    95     1   104 0.86 Radical SAM superfamily
YbaB_DNA_bd          PF02575.11    93 seq1470_BIOID51117   -            109   3.4e-38  129.3   7.0   1   1   2.8e-42   3.8e-38  129.1   4.8     1    93    11   102    11   102 0.99 YbaB/EbfC DNA-binding family
SBP_bac_5            PF00496.17   374 seq1471_BIOID51117   -            524   6.6e-89  298.2   2.7   1   1   5.7e-93   7.8e-89  297.9   1.9     2   370    68   437    67   441 0.90 Bacterial extracellular solute-binding proteins, family 5 Middle
MerR_1               PF13411.1     69 seq1472_BIOID51117   -            243   2.5e-18   65.4   0.1   1   1   2.6e-21   1.8e-17   62.7   0.0     1    68     4    72     4    73 0.98 MerR HTH family regulatory protein
MerR                 PF00376.18    38 seq1472_BIOID51117   -            243   7.2e-13   47.7   0.0   1   1   2.1e-16   1.4e-12   46.7   0.0     1    38     5    42     5    42 0.98 MerR family regulatory protein
Toprim_4             PF13662.1     81 seq1473_BIOID51117   -            201   2.6e-22   78.5   0.0   1   1   8.9e-26   4.1e-22   77.8   0.0     1    81    81   172    81   172 0.95 Toprim domain
RecR                 PF02132.10    41 seq1473_BIOID51117   -            201   4.7e-16   57.8   1.1   1   1     1e-19   4.7e-16   57.8   0.8     2    41    39    78    38    78 0.95 RecR protein
Toprim               PF01751.17    88 seq1473_BIOID51117   -            201   9.5e-11   41.3   0.0   1   1   3.6e-14   1.7e-10   40.5   0.0     2    77    83   166    82   173 0.90 Toprim domain
PTS_IIB              PF02302.12    90 seq1474_BIOID51117   -            113   7.1e-13   48.6   0.0   1   1   6.3e-17   8.6e-13   48.4   0.0     2    87     6    94     5    97 0.92 PTS system, Lactose/Cellobiose specific IIB subunit
Fels1                PF05666.6     45 seq1479_BIOID51117   -            122   9.2e-40  133.6   2.5   1   2   1.7e-21   2.4e-17   61.9   0.1     2    45    20    62    19    62 0.96 Fels-1 Prophage Protein-like
Fels1                PF05666.6     45 seq1479_BIOID51117   -            122   9.2e-40  133.6   2.5   2   2   1.1e-24   1.5e-20   72.1   0.2     1    45    66   121    66   121 0.98 Fels-1 Prophage Protein-like
HSP90                PF00183.13   531 seq1481_BIOID51117   -            624  1.5e-115  386.5   8.4   1   1  5.5e-118  2.5e-114  382.4   5.5    74   491   212   622   209   624 0.93 Hsp90 protein
HATPase_c_3          PF13589.1    137 seq1481_BIOID51117   -            624   2.1e-15   56.4   1.5   1   1   7.1e-19   3.2e-15   55.8   0.1     2   123    26   171    25   183 0.79 Histidine kinase-, DNA gyrase B-, and HSP90-like ATPase
HATPase_c            PF02518.21   111 seq1481_BIOID51117   -            624     8e-12   44.7   0.1   1   1   3.2e-15   1.5e-11   43.9   0.1     6   109    32   181    27   183 0.84 Histidine kinase-, DNA gyrase B-, and HSP90-like ATPase
Mur_ligase_M         PF08245.7    189 seq1483_BIOID51117   -            457   4.5e-17   62.5   0.0   1   1   1.4e-20   6.4e-17   62.1   0.0     1   189   108   291   108   291 0.77 Mur ligase middle domain
Mur_ligase           PF01225.20    83 seq1483_BIOID51117   -            457   9.2e-16   57.5   0.0   1   1   4.7e-19   2.1e-15   56.4   0.0     1    80     2   100     2   103 0.96 Mur ligase family, catalytic domain
Mur_ligase_C         PF02875.16    91 seq1483_BIOID51117   -            457   1.5e-10   40.8   0.0   1   1   1.3e-13     6e-10   38.9   0.0     2    50   312   361   311   390 0.83 Mur ligase family, glutamate ligase domain
NLPC_P60             PF00877.14   105 seq1485_BIOID51117   -            275   1.2e-33  114.9   0.0   1   1   4.8e-37   3.3e-33  113.5   0.0     1   105   157   267   157   267 0.98 NlpC/P60 family
Methyltransf_10      PF05971.7    299 seq1486_BIOID51117   -            338  4.9e-154  511.6   0.0   1   1  8.5e-158  5.8e-154  511.4   0.0     2   299    33   326    32   326 0.99 Protein of unknown function (DUF890)
MTS                  PF05175.9    170 seq1486_BIOID51117   -            338     4e-05   22.9   0.0   1   1   1.2e-08   8.4e-05   21.9   0.0    30   115   131   225   117   235 0.77 Methyltransferase small domain
BPD_transp_1         PF00528.17   185 seq1487_BIOID51117   -            314   3.5e-45  153.6  10.1   1   1   2.6e-49   3.5e-45  153.6   7.0     2   185   117   308   116   308 0.99 Binding-protein-dependent transport system inner membrane component
Pili_assembly_N      PF00345.15   122 seq1489_BIOID51117   -            249   1.1e-35  121.8   0.8   1   1   2.6e-39   1.7e-35  121.2   0.5     2   121    27   144    26   145 0.91 Gram-negative pili assembly chaperone, N-terminal domain
Pili_assembly_C      PF02753.12    68 seq1489_BIOID51117   -            249     3e-09   36.4   0.1   1   1   1.3e-12     9e-09   34.9   0.0     1    63   166   225   166   229 0.88 Gram-negative pili assembly chaperone, C-terminal domain
Sod_Fe_C             PF02777.13   106 seq1490_BIOID51117   -            193   1.9e-45  152.9   1.9   1   1   1.5e-48     1e-44  150.5   0.1     1   105    87   190    87   191 0.98 Iron/manganese superoxide dismutases, C-terminal domain
Sod_Fe_N             PF00081.17    82 seq1490_BIOID51117   -            193     3e-35  120.2   0.6   1   1   7.4e-39   5.1e-35  119.5   0.4     1    82     2    82     2    82 0.98 Iron/manganese superoxide dismutases, alpha-hairpin domain
YcgL                 PF05166.8     74 seq1491_BIOID51117   -             66   9.5e-16   57.5   0.1   1   1   9.7e-20   1.3e-15   57.1   0.1    30    74     1    45     1    45 0.97 YcgL domain
FAA_hydrolase        PF01557.13   217 seq1493_BIOID51117   -            219   3.5e-56  189.9   0.0   1   1   2.9e-60     4e-56  189.7   0.0     1   208    18   210    18   219 0.93 Fumarylacetoacetate (FAA) hydrolase family
BPD_transp_1         PF00528.17   185 seq1495_BIOID51117   -            277   1.6e-28   99.4  12.1   1   1   1.1e-32   1.6e-28   99.4   8.4     1   183    89   271    86   273 0.97 Binding-protein-dependent transport system inner membrane component
Fimbrial             PF00419.15   145 seq1496_BIOID51117   -            349   3.5e-08   33.6   4.6   1   1   1.1e-11   1.5e-07   31.6   0.3    13   145   212   349   196   349 0.84 Fimbrial protein
ADK                  PF00406.17   151 seq1497_BIOID51117   -            214   1.3e-60  203.5   0.0   1   1   3.4e-64   1.5e-60  203.2   0.0     1   150     5   186     5   187 0.99 Adenylate kinase
ADK_lid              PF05191.9     36 seq1497_BIOID51117   -            214   8.3e-17   60.4   0.0   1   1   3.2e-20   1.5e-16   59.6   0.0     1    36   123   158   123   158 1.00 Adenylate kinase, active site lid
AAA_17               PF13207.1    121 seq1497_BIOID51117   -            214   1.5e-08   35.3   0.0   1   1   4.7e-12   2.1e-08   34.8   0.0     1   108     2   116     2   170 0.62 AAA domain
FliB                 PF03692.10    85 seq1498_BIOID51117   -            153   1.3e-08   35.0  10.3   1   1   1.7e-12   2.4e-08   34.2   7.1     2    85    29    97    28    97 0.97 Flagellin N-methylase
PmbA_TldD            PF01523.11   293 seq1499_BIOID51117   -            450   9.3e-66  221.9   0.0   1   1   1.1e-69   1.4e-65  221.3   0.0     1   292    34   326    34   327 0.95 Putative modulator of DNA gyrase
DUF2655              PF10848.3     82 seq1500_BIOID51117   -            106   3.1e-57  190.2   1.1   1   1   2.8e-61   3.8e-57  189.9   0.7     1    82     1    82     1    82 1.00 Protein of unknown function (DUF2655)
ABC_tran             PF00005.22   118 seq1501_BIOID51117   -            254   1.4e-14   54.3   0.0   1   1   2.1e-18   2.9e-14   53.3   0.0     9   118    55   169    47   169 0.81 ABC transporter
PseudoU_synth_2      PF00849.17   164 seq1502_BIOID51117   -            319   2.6e-30  105.3   0.1   1   1   6.1e-34   4.2e-30  104.6   0.0     1   163   101   249   101   250 0.90 RNA pseudouridylate synthase
S4                   PF01479.20    48 seq1502_BIOID51117   -            319   1.7e-10   40.0   0.2   1   1   4.7e-14   3.2e-10   39.1   0.2     1    48    20    66    20    66 0.96 S4 domain
Ferrochelatase       PF00762.14   316 seq1503_BIOID51117   -            320  1.7e-108  362.2   0.0   1   1  2.7e-112  1.8e-108  362.0   0.0     1   313     5   317     5   320 0.98 Ferrochelatase
ABC_tran             PF00005.22   118 seq1506_BIOID51117   -            268     1e-25   90.2   0.1   1   1   2.4e-29   1.6e-25   89.6   0.0     1   117    52   179    52   180 0.93 ABC transporter
Peptidase_S24        PF00717.18    70 seq1507_BIOID51117   -            139   1.7e-13   49.8   0.0   1   1   1.8e-17   2.5e-13   49.3   0.0     2    68    56   120    55   122 0.91 Peptidase S24-like
Peripla_BP_3         PF13377.1    160 seq1508_BIOID51117   -            341   8.6e-43  145.9   0.0   1   1   8.5e-46   2.9e-42  144.2   0.0     2   160   171   331   170   331 0.92 Periplasmic binding protein-like domain
Peripla_BP_1         PF00532.16   279 seq1508_BIOID51117   -            341   1.4e-34  119.4   0.0   1   1   5.1e-38   1.7e-34  119.1   0.0     2   275    60   325    59   329 0.93 Periplasmic binding proteins and sugar binding domain of LacI family
LacI                 PF00356.16    46 seq1508_BIOID51117   -            341   3.7e-21   74.3   0.8   1   1   2.1e-24   7.1e-21   73.4   0.6     1    46     3    48     3    48 0.99 Bacterial regulatory proteins, lacI family
Peripla_BP_4         PF13407.1    258 seq1508_BIOID51117   -            341   3.1e-20   72.5   0.0   1   1   1.3e-23   4.3e-20   72.0   0.0     1   253    62   308    62   313 0.89 Periplasmic binding protein domain
Cytochrom_B562       PF07361.6    103 seq1509_BIOID51117   -            128   2.3e-35  121.0   4.6   1   1   1.9e-39   2.6e-35  120.8   3.2     1   103    23   128    23   128 0.99 Cytochrome b562
IMS                  PF00817.15   148 seq1511_BIOID51117   -            422   2.4e-38  131.1   0.0   1   1   1.8e-41     6e-38  129.8   0.0     1   147     5   150     5   151 0.96 impB/mucB/samB family
DUF4113              PF13438.1     75 seq1511_BIOID51117   -            422   2.2e-28   97.8   0.1   1   1   3.1e-31     1e-27   95.6   0.0     1    75   347   421   347   421 0.98 Domain of unknown function (DUF4113)
IMS_C                PF11799.3    137 seq1511_BIOID51117   -            422   3.4e-09   37.1   0.0   1   1   1.8e-12   6.1e-09   36.2   0.0     3   122   214   333   212   344 0.90 impB/mucB/samB family C-terminal
IMS_HHH              PF11798.3     32 seq1511_BIOID51117   -            422   2.5e-07   30.2   0.1   1   1     2e-10   6.8e-07   28.8   0.0     4    32   172   200   169   200 0.92 IMS family HHH motif
BMFP                 PF04380.8     79 seq1512_BIOID51117   -             99   6.5e-28   96.5   5.5   1   1   5.6e-32   7.6e-28   96.3   3.8     1    79     1    79     1    79 0.98 Membrane fusogenic activity
NikR_C               PF08753.6     79 seq1513_BIOID51117   -            133   3.2e-30  103.7   4.0   1   1   6.9e-34   4.7e-30  103.1   2.8     2    78    54   130    53   131 0.97 NikR C terminal nickel binding domain
RHH_1                PF01402.16    39 seq1513_BIOID51117   -            133   2.3e-10   39.7   0.5   1   1   5.4e-14   3.7e-10   39.1   0.3     1    38     3    41     3    42 0.95 Ribbon-helix-helix protein, copG family
UTRA                 PF07702.8    141 seq1517_BIOID51117   -            248   5.2e-28   97.3   0.0   1   1   1.1e-31   7.5e-28   96.8   0.0     2   140    98   236    97   237 0.98 UTRA domain
GntR                 PF00392.16    64 seq1517_BIOID51117   -            248   2.3e-16   58.8   0.0   1   1   6.7e-20   4.6e-16   57.9   0.0     1    64    12    75    12    75 0.99 Bacterial regulatory proteins, gntR family
DUF177               PF02620.12   119 seq1519_BIOID51117   -            173   9.2e-23   80.4   0.5   1   1     1e-26   1.4e-22   79.8   0.4     1   119    61   171    61   171 0.90 Uncharacterized ACR, COG1399
DUF1449              PF07290.6    202 seq1520_BIOID51117   -            209  5.8e-110  365.2   0.2   1   1  4.8e-114  6.6e-110  365.0   0.1     1   202     4   205     4   205 1.00 Protein of unknown function (DUF1449)
PfkB                 PF00294.19   301 seq1522_BIOID51117   -            434   2.4e-56  190.9   0.0   1   1   2.5e-60   3.4e-56  190.4   0.0     4   294    55   414    52   422 0.91 pfkB family carbohydrate kinase
Ribosomal_L32p       PF01783.18    56 seq1523_BIOID51117   -             57   4.1e-19   68.3   0.9   1   1   3.3e-23   4.4e-19   68.2   0.7     1    56     2    57     2    57 0.98 Ribosomal L32p protein family
Band_7               PF01145.20   179 seq1524_BIOID51117   -            553   1.4e-18   67.3   2.1   1   1     1e-22   1.4e-18   67.3   1.5    14   148    45   188    34   220 0.84 SPFH domain / Band 7 family
PTS_EIIA_2           PF00359.17   142 seq1525_BIOID51117   -            157   8.7e-30  103.1   0.0   1   1   7.5e-34     1e-29  102.9   0.0     5   139     8   148     5   151 0.88 Phosphoenolpyruvate-dependent sugar phosphotransferase system, EIIA 2
FA_synthesis         PF02504.10   323 seq1526_BIOID51117   -            346  4.2e-124  413.5   0.0   1   1  3.4e-128  4.7e-124  413.3   0.0     8   323     1   321     1   321 0.99 Fatty acid synthesis protein
MFS_1                PF07690.11   354 seq1527_BIOID51117   -            403   4.2e-43  147.3  42.0   1   1   1.2e-46   4.2e-43  147.3  29.1     4   347    14   341    11   348 0.86 Major Facilitator Superfamily
Sugar_tr             PF00083.19   451 seq1527_BIOID51117   -            403   3.2e-08   32.4   5.2   1   1   9.5e-12   3.2e-08   32.4   3.6    44   123    39   115    16   185 0.88 Sugar (and other) transporter
MFS_2                PF13347.1    427 seq1527_BIOID51117   -            403   7.6e-07   27.7   7.6   1   1   2.2e-10   7.6e-07   27.7   5.3   225   341     7   121     4   128 0.90 MFS/sugar transport protein
MFS_3                PF05977.8    524 seq1527_BIOID51117   -            403   0.00015   19.9  10.2   1   1   4.4e-08   0.00015   19.9   7.1    52   203    43   194     8   226 0.84 Transmembrane secretion effector
PTS_IIB              PF02302.12    90 seq1528_BIOID51117   -             93   9.3e-11   41.9   0.1   1   1     8e-15   1.1e-10   41.6   0.1     2    81     5    77     4    88 0.80 PTS system, Lactose/Cellobiose specific IIB subunit
EIIC-GAT             PF03611.9    415 seq1529_BIOID51117   -            462   2.9e-85  286.4  27.5   1   1   2.1e-89   2.9e-85  286.4  19.1     1   411    22   412    22   417 0.98 PTS system sugar-specific permease component
Lact-deh-memb        PF09330.6    291 seq1531_BIOID51117   -            571  9.4e-154  510.8   1.9   1   1  1.7e-157  1.2e-153  510.5   1.3     1   291   278   567   278   567 1.00 D-lactate dehydrogenase, membrane binding
FAD_binding_4        PF01565.18   139 seq1531_BIOID51117   -            571   2.5e-08   33.3   0.0   1   1   6.1e-12   4.2e-08   32.6   0.0     2   115    47   166    46   186 0.84 FAD binding domain
Semialdhyde_dh       PF01118.19   121 seq1533_BIOID51117   -            334   7.2e-33  113.3   0.0   1   1   1.9e-36   1.3e-32  112.5   0.0     3   121     5   146     3   146 0.97 Semialdehyde dehydrogenase, NAD binding domain
Semialdhyde_dhC      PF02774.13   184 seq1533_BIOID51117   -            334   4.2e-20   72.2   0.0   1   1   9.3e-24   6.4e-20   71.6   0.0     1   184   163   311   163   311 0.95 Semialdehyde dehydrogenase, dimerisation domain
CMAS                 PF02353.15   273 seq1535_BIOID51117   -            382  1.8e-106  355.1   0.2   1   1  1.6e-109  2.4e-106  354.6   0.2     2   273   108   368   107   368 0.98 Mycolic acid cyclopropane synthetase
Methyltransf_23      PF13489.1    162 seq1535_BIOID51117   -            382   1.5e-14   53.9   0.0   1   1   1.6e-17   2.4e-14   53.2   0.0    14   135   157   287   144   315 0.73 Methyltransferase domain
Methyltransf_11      PF08241.7     95 seq1535_BIOID51117   -            382   8.7e-13   48.4   0.0   1   1   1.1e-15   1.6e-12   47.5   0.0     1    94   172   264   172   265 0.97 Methyltransferase domain
Methyltransf_18      PF12847.2    112 seq1535_BIOID51117   -            382   8.2e-11   42.3   0.0   1   1   1.4e-13   2.1e-10   41.0   0.0     1   111   167   267   167   268 0.91 Methyltransferase domain
Methyltransf_31      PF13847.1    152 seq1535_BIOID51117   -            382   5.2e-11   42.2   0.0   1   1   5.6e-14   8.6e-11   41.5   0.0     2   112   166   269   165   329 0.85 Methyltransferase domain
Methyltransf_12      PF08242.7     99 seq1535_BIOID51117   -            382   4.1e-08   33.4   0.0   1   1   5.5e-11   8.4e-08   32.4   0.0     1    99   172   263   172   263 0.83 Methyltransferase domain
Methyltransf_25      PF13649.1    101 seq1535_BIOID51117   -            382   2.1e-07   31.0   0.0   1   1   2.8e-10   4.2e-07   30.1   0.0     1   101   171   261   171   261 0.90 Methyltransferase domain
PCMT                 PF01135.14   210 seq1535_BIOID51117   -            382   3.9e-06   26.4   0.0   1   1   3.8e-09   5.7e-06   25.8   0.0    61   123   155   215   135   230 0.82 Protein-L-isoaspartate(D-aspartate) O-methyltransferase (PCMT)
MTS                  PF05175.9    170 seq1535_BIOID51117   -            382   3.8e-05   23.0   0.0   1   1     4e-08   6.1e-05   22.3   0.0    22   104   158   234   152   265 0.81 Methyltransferase small domain
FGGY_N               PF00370.16   245 seq1538_BIOID51117   -            502   3.1e-45  154.2   0.0   1   1   6.4e-49   4.4e-45  153.8   0.0     2   243     7   245     6   246 0.96 FGGY family of carbohydrate kinases, N-terminal domain
FGGY_C               PF02782.11   197 seq1538_BIOID51117   -            502   9.6e-26   90.5   0.0   1   1   3.2e-29   2.2e-25   89.3   0.0     2   194   256   446   255   449 0.93 FGGY family of carbohydrate kinases, C-terminal domain
FadR_C               PF07840.7    164 seq1539_BIOID51117   -            239   6.9e-73  243.5   0.0   1   1   1.9e-76   8.5e-73  243.2   0.0     1   163    72   234    72   235 0.99 FadR C-terminal domain
GntR                 PF00392.16    64 seq1539_BIOID51117   -            239   2.3e-20   71.6   0.0   1   1     1e-23   4.7e-20   70.6   0.0     4    64    11    71     8    71 0.96 Bacterial regulatory proteins, gntR family
AA_kinase            PF00696.23   241 seq1540_BIOID51117   -            258   1.2e-38  132.9   2.7   1   1   9.8e-43   1.3e-38  132.7   1.9     3   240     5   235     3   236 0.91 Amino acid kinase family
BCCT                 PF02028.12   485 seq1543_BIOID51117   -            677  1.7e-173  577.1  44.0   1   1  1.5e-177    2e-173  576.9  30.5     1   484    17   502    17   503 0.99 BCCT family transporter
OMP_b-brl            PF13505.1    176 seq1545_BIOID51117   -            171   3.9e-27   95.2  13.5   1   1   6.8e-31   4.7e-27   94.9   9.3     2   176     9   171     6   171 0.87 Outer membrane protein beta-barrel domain
Ail_Lom              PF06316.6    199 seq1545_BIOID51117   -            171   1.5e-23   83.2   4.7   1   2   2.2e-18   1.5e-14   53.8   0.9     1   126     1   115     1   127 0.77 Enterobacterial Ail/Lom protein
Ail_Lom              PF06316.6    199 seq1545_BIOID51117   -            171   1.5e-23   83.2   4.7   2   2   2.2e-11   1.5e-07   31.0   0.1   154   199   126   171   120   171 0.93 Enterobacterial Ail/Lom protein
Lyase_1              PF00206.15   312 seq1546_BIOID51117   -            457  3.5e-102  341.6   0.0   1   1  1.4e-105  1.9e-101  339.2   0.0     1   312     6   301     6   301 0.99 Lyase
PTS-HPr              PF00381.14    84 seq1547_BIOID51117   -             89   1.7e-30  104.6   0.0   1   1   1.4e-34   1.9e-30  104.4   0.0     1    83     1    83     1    84 0.98 PTS HPr component phosphorylation site
MatE                 PF01554.13   162 seq1548_BIOID51117   -            457   2.3e-73  245.0  36.2   1   2   1.4e-41   1.9e-37  128.2   3.8     1   162    17   177    17   177 0.98 MatE
MatE                 PF01554.13   162 seq1548_BIOID51117   -            457   2.3e-73  245.0  36.2   2   2   3.8e-42   5.2e-38  130.0   8.5     1   162   244   405   244   405 1.00 MatE
F_bP_aldolase        PF01116.15   287 seq1550_BIOID51117   -            283   7.5e-81  271.2   0.1   1   1     6e-85   8.2e-81  271.1   0.1     2   283     3   277     2   281 0.97 Fructose-bisphosphate aldolase class-II
5_nucleotid_C        PF02872.13   156 seq1552_BIOID51117   -            550   7.7e-33  113.5   0.5   1   1   2.6e-36   1.8e-32  112.3   0.3     1   155   363   510   363   511 0.95 5'-nucleotidase, C-terminal domain
Metallophos          PF00149.23   201 seq1552_BIOID51117   -            550   7.5e-18   64.5   0.1   1   1   1.6e-21   1.1e-17   64.0   0.0     1   198    34   253    34   256 0.94 Calcineurin-like phosphoesterase
SNARE_assoc          PF09335.6    123 seq1556_BIOID51117   -            192   4.6e-18   65.4   1.6   1   1   3.3e-22   4.6e-18   65.4   1.1     3   122    23   143    21   144 0.92 SNARE associated Golgi protein
DAO                  PF01266.19   358 seq1558_BIOID51117   -            432   5.6e-74  249.0   0.5   1   1   4.8e-77   6.5e-74  248.8   0.3     2   358     3   397     2   397 0.95 FAD dependent oxidoreductase
Pyr_redox_2          PF07992.9    200 seq1558_BIOID51117   -            432   7.5e-09   35.6   0.3   1   1   3.9e-08   5.3e-05   23.0   0.2     1    36     2    37     2    65 0.92 Pyridine nucleotide-disulphide oxidoreductase
Pyr_redox            PF00070.22    80 seq1558_BIOID51117   -            432   3.2e-08   33.7   0.2   1   1     7e-09   9.6e-06   25.7   0.2     1    33     2    34     2    47 0.91 Pyridine nucleotide-disulphide oxidoreductase
NAD_binding_8        PF13450.1     68 seq1558_BIOID51117   -            432   8.6e-07   28.7   0.1   1   1   5.6e-09   7.6e-06   25.7   0.0     1    34     5    38     5    69 0.85 NAD(P)-binding Rossmann-like domain
ApbA                 PF02558.11   151 seq1558_BIOID51117   -            432   2.3e-05   23.7   0.2   1   1   3.8e-08   5.3e-05   22.6   0.1     1    33     3    34     3    48 0.87 Ketopantoate reductase PanE/ApbA
AlaDh_PNT_C          PF01262.16   168 seq1558_BIOID51117   -            432   0.00013   21.5   0.1   1   1   1.7e-07   0.00023   20.6   0.1    22    59     2    39     1    52 0.85 Alanine dehydrogenase/PNT, C-terminal domain
MR_MLE_N             PF02746.11   117 seq1561_BIOID51117   -            424   3.5e-34  117.1   0.0   1   1   1.7e-37   7.5e-34  116.1   0.0    22   117    31   130    21   130 0.96 Mandelate racemase / muconate lactonizing enzyme, N-terminal domain
MR_MLE_C             PF13378.1    111 seq1561_BIOID51117   -            424   6.1e-26   90.4   0.0   1   1   2.9e-29   1.3e-25   89.3   0.0     1   110   283   394   283   395 0.88 Enolase C-terminal domain-like
MR_MLE               PF01188.16    67 seq1561_BIOID51117   -            424   2.5e-11   43.8   0.0   1   1   2.3e-14   1.1e-10   41.8   0.0     2    67   216   283   215   283 0.92 Mandelate racemase / muconate lactonizing enzyme, C-terminal domain
EAL                  PF00563.15   236 seq1564_BIOID51117   -            362   1.3e-58  198.2   0.0   1   1   2.7e-62   1.8e-58  197.6   0.0     3   236   112   346   111   346 0.94 EAL domain
GerE                 PF00196.14    58 seq1564_BIOID51117   -            362   6.1e-11   41.3   0.2   1   1   1.9e-14   1.3e-10   40.3   0.1     4    52    25    73    23    77 0.95 Bacterial regulatory proteins, luxR family
Fe_dep_repr_C        PF02742.10    71 seq1567_BIOID51117   -            155   1.4e-13   50.2   0.9   1   1   1.5e-16   2.9e-13   49.1   0.6     1    57    95   150    95   154 0.95 Iron dependent repressor, metal binding and dimerisation domain
Fe_dep_repress       PF01325.14    60 seq1567_BIOID51117   -            155   6.9e-11   41.8   0.0   1   1   6.3e-14   1.2e-10   40.9   0.0     6    60    38    92    35    92 0.95 Iron dependent repressor, N-terminal DNA binding domain
HTH_24               PF13412.1     48 seq1567_BIOID51117   -            155   1.2e-07   30.9   0.0   1   1     9e-11   1.8e-07   30.3   0.0     3    48    40    85    38    85 0.90 Winged helix-turn-helix DNA-binding
MarR                 PF01047.17    59 seq1567_BIOID51117   -            155   1.7e-06   27.4   0.0   1   1   1.6e-09   3.1e-06   26.6   0.0    11    48    48    85    47    87 0.95 MarR family
Ala_racemase_N       PF01168.15   217 seq1570_BIOID51117   -            356   7.5e-59  198.7   0.1   1   1   1.4e-62   9.7e-59  198.4   0.1     2   217    10   217     9   217 0.95 Alanine racemase, N-terminal domain
Ala_racemase_C       PF00842.16   129 seq1570_BIOID51117   -            356     1e-38  131.5   0.4   1   1   2.6e-42   1.7e-38  130.7   0.3     1   127   232   354   232   356 0.97 Alanine racemase, C-terminal domain
E1-E2_ATPase         PF00122.15   230 seq1571_BIOID51117   -            898     8e-57  191.7   1.7   1   1   3.5e-60     8e-57  191.7   1.2     1   229   123   362   123   363 0.97 E1-E2 ATPase
Hydrolase            PF00702.21   204 seq1571_BIOID51117   -            898     2e-24   87.1   0.5   1   1     2e-27   4.5e-24   86.0   0.2     1   204   367   653   367   653 0.83 haloacid dehalogenase-like hydrolase
HAD                  PF12710.2    191 seq1571_BIOID51117   -            898   1.3e-16   61.2   0.1   1   1   1.2e-19   2.6e-16   60.2   0.0     2   191   371   650   370   650 0.78 haloacid dehalogenase-like hydrolase
Cation_ATPase_N      PF00690.21    69 seq1571_BIOID51117   -            898   2.7e-14   52.2   0.0   1   1   2.7e-17   6.1e-14   51.1   0.0     4    69    48   112    46   112 0.97 Cation transporter/ATPase, N-terminus
Hydrolase_like2      PF13246.1     91 seq1571_BIOID51117   -            898   5.2e-11   42.2   0.0   1   1   4.8e-14   1.1e-10   41.1   0.0    40    91   411   481   369   481 0.68 Putative hydrolase of sodium-potassium ATPase alpha subunit
MFS_1                PF07690.11   354 seq1572_BIOID51117   -            427   6.7e-57  192.7  61.9   1   1     6e-59   4.1e-55  186.8  27.9     1   354    28   387    28   387 0.88 Major Facilitator Superfamily
CitMHS               PF03600.11   349 seq1573_BIOID51117   -            321   4.1e-27   94.5  15.6   1   1     3e-31   4.1e-27   94.5  10.8    60   322     1   256     1   270 0.90 Citrate transporter
ydhR                 PF08803.6     97 seq1574_BIOID51117   -            101   6.8e-42  141.3   0.0   1   1   5.5e-46   7.5e-42  141.2   0.0     1    97     4   100     4   100 0.99 Putative mono-oxygenase ydhR
NAD_binding_9        PF13454.1    156 seq1576_BIOID51117   -            534   2.2e-32  111.8   0.2   1   1   3.5e-36   4.8e-32  110.7   0.0     1   155     5   164     5   165 0.90 FAD-NAD(P)-binding
SH3_3                PF08239.6     52 seq1577_BIOID51117   -            206   9.6e-06   25.0   0.1   1   1   1.4e-09   1.9e-05   24.0   0.0     5    46    36    80    30    86 0.91 Bacterial SH3 domain
LysR_substrate       PF03466.15   209 seq1579_BIOID51117   -            320     1e-54  184.7   0.6   1   1     2e-58   1.4e-54  184.2   0.4     4   208   104   308   101   309 0.98 LysR substrate binding domain
HTH_1                PF00126.22    60 seq1579_BIOID51117   -            320   9.1e-22   76.4   0.5   1   1   2.6e-25   1.7e-21   75.5   0.1     1    59    18    76    18    77 0.98 Bacterial regulatory helix-turn-helix protein, lysR family
PolyA_pol            PF01743.15   126 seq1580_BIOID51117   -            412   2.6e-28   98.6   0.0   1   1   1.3e-31   6.1e-28   97.4   0.0     1   126     3   122     3   122 0.88 Poly A polymerase head domain
PolyA_pol_RNAbd      PF12627.2     64 seq1580_BIOID51117   -            412   4.7e-17   61.1   0.1   1   1   2.9e-20   1.3e-16   59.7   0.1     2    62   150   212   149   214 0.96 Probable RNA and SrmB- binding site of polymerase A
HD                   PF01966.17   122 seq1580_BIOID51117   -            412   5.5e-13   48.8   0.1   1   1   5.7e-16   2.6e-12   46.6   0.0     2   121   229   328   228   329 0.96 HD domain
ABC_tran             PF00005.22   118 seq1582_BIOID51117   -            530   1.4e-36  125.3   0.0   1   2   1.1e-18   1.9e-15   57.1   0.0     1   118    41   184    41   184 0.98 ABC transporter
ABC_tran             PF00005.22   118 seq1582_BIOID51117   -            530   1.4e-36  125.3   0.0   2   2   2.2e-21   3.7e-18   65.8   0.0     1   118   359   467   359   467 0.95 ABC transporter
ABC_tran_2           PF12848.2     85 seq1582_BIOID51117   -            530   3.4e-23   81.1   3.0   1   1   1.8e-23     3e-20   71.7   1.4     2    85   224   309   223   309 0.91 ABC transporter
Ank_2                PF12796.2     89 seq1583_BIOID51117   -            201   7.9e-29   99.7   2.1   1   2   6.5e-15   1.8e-11   44.1   0.2     3    86    12    99    10   102 0.96 Ankyrin repeats (3 copies)
Ank_2                PF12796.2     89 seq1583_BIOID51117   -            201   7.9e-29   99.7   2.1   2   2   2.3e-11   6.3e-08   32.7   0.0    39    83   157   201   153   201 0.94 Ankyrin repeats (3 copies)
Ank_4                PF13637.1     54 seq1583_BIOID51117   -            201     1e-26   92.6   1.3   1   2   7.8e-12   2.1e-08   34.3   0.0     8    54    13    59    10    59 0.97 Ankyrin repeats (many copies)
Ank_4                PF13637.1     54 seq1583_BIOID51117   -            201     1e-26   92.6   1.3   2   2   2.3e-09   6.4e-06   26.4   0.0    16    54   159   197   155   197 0.96 Ankyrin repeats (many copies)
Ank                  PF00023.25    33 seq1583_BIOID51117   -            201   1.8e-23   80.9   7.6   1   2     1e-09   2.8e-06   26.7   0.1     2    32    39    69    38    70 0.96 Ankyrin repeat
Ank                  PF00023.25    33 seq1583_BIOID51117   -            201   1.8e-23   80.9   7.6   2   2   1.9e-08   5.1e-05   22.7   0.0     2    33   139   175   138   175 0.97 Ankyrin repeat
HTH_3                PF01381.17    55 seq1586_BIOID51117   -            113   9.4e-11   41.2   0.0   1   1   5.6e-14   3.8e-10   39.3   0.0     1    54    16    69    16    70 0.96 Helix-turn-helix
HTH_19               PF12844.2     64 seq1586_BIOID51117   -            113   2.6e-08   33.6   0.1   1   1     2e-11   1.4e-07   31.3   0.0     9    61    21    73    15    76 0.90 Helix-turn-helix domain
DUF2877              PF11392.3    111 seq1587_BIOID51117   -            287   3.9e-33  113.8   0.0   1   1   5.9e-37   8.1e-33  112.8   0.0     1   110   167   276   167   277 0.98 Protein of unknown function (DUF2877)
LrgA                 PF03788.9     96 seq1588_BIOID51117   -            132   4.4e-29   99.9  10.2   1   1     4e-33   5.4e-29   99.6   7.1     1    94    21   114    21   116 0.98 LrgA family
LrgB                 PF04172.11   215 seq1589_BIOID51117   -            231   1.2e-82  276.2  15.2   1   1   9.7e-87   1.3e-82  276.0  10.6     1   215    12   226    12   226 0.99 LrgB-like family
SLT                  PF01464.15   121 seq1591_BIOID51117   -            203   5.4e-26   90.3   0.1   1   1   5.1e-30   6.9e-26   90.0   0.1     3   120    43   168    41   169 0.95 Transglycosylase SLT domain
Ligase_CoA           PF00549.14   153 seq1592_BIOID51117   -            515   5.6e-48  162.2   0.0   1   1   3.9e-50   2.7e-46  156.8   0.0     1   148   346   503   346   508 0.97 CoA-ligase
CoA_binding          PF02629.14    96 seq1592_BIOID51117   -            515   8.6e-19   67.7   0.1   1   1   1.2e-20   8.3e-17   61.3   0.0     2    96   188   284   187   284 0.97 CoA binding domain
DUF3521              PF12035.3     35 seq1593_BIOID51117   -             51   3.6e-09   36.2   1.4   1   1   3.4e-13   4.7e-09   35.8   1.0     2    35     7    40     6    40 0.91 Protein of unknown function (DUF3521)
DUF2776              PF10951.3    347 seq1594_BIOID51117   -            354    1e-162  540.9  33.4   1   1  8.4e-167  1.1e-162  540.8  23.1     1   347     5   352     5   352 0.99 Protein of unknown function (DUF2776)
Peptidase_M20        PF01546.23   171 seq1597_BIOID51117   -            388   5.5e-26   91.0   0.1   1   1     1e-29     7e-26   90.7   0.1     2   170    72   384    71   385 0.93 Peptidase family M20/M25/M40
M20_dimer            PF07687.9    109 seq1597_BIOID51117   -            388   6.2e-13   48.3   0.1   1   1   1.8e-16   1.2e-12   47.4   0.1     8   106   184   280   180   283 0.94 Peptidase dimerisation domain
dCMP_cyt_deam_2      PF08211.6    124 seq1598_BIOID51117   -            294   2.3e-50  169.6   0.2   1   1   6.8e-52   4.7e-48  162.1   0.0     1   123   157   278   157   279 0.98 Cytidine and deoxycytidylate deaminase zinc-binding region
dCMP_cyt_deam_1      PF00383.17   102 seq1598_BIOID51117   -            294   1.3e-17   63.2   0.0   1   1   4.4e-18     3e-14   52.3   0.0    10    93    56   139    47   143 0.86 Cytidine and deoxycytidylate deaminase zinc-binding region
AsnA                 PF03590.10   244 seq1599_BIOID51117   -            330  1.1e-129  430.9   0.0   1   1    2e-133  1.4e-129  430.6   0.0     2   244     4   246     3   246 0.99 Aspartate-ammonia ligase
G3P_acyltransf       PF02660.10   178 seq1600_BIOID51117   -            205   3.4e-57  192.7  10.4   1   1   2.9e-61   3.9e-57  192.5   7.2     1   177    10   184    10   185 0.96 Glycerol-3-phosphate acyltransferase
Transgly_assoc       PF04226.8     48 seq1602_BIOID51117   -             84     2e-13   50.0  14.1   1   1   1.5e-17     2e-13   50.0   9.8     2    48    34    83    33    83 0.98 Transglycosylase associated protein
DUF1116              PF06545.6    216 seq1603_BIOID51117   -            472   1.6e-93  311.5   0.3   1   1   1.6e-97   2.2e-93  311.1   0.2     1   216   143   358   143   358 1.00 Protein of unknown function (DUF1116)
DUF218               PF02698.12   155 seq1604_BIOID51117   -            239   3.3e-21   75.2   0.0   1   1   3.3e-25   4.6e-21   74.8   0.0     4   132    47   172    45   186 0.93 DUF218 domain
Sugar_tr             PF00083.19   451 seq1605_BIOID51117   -            438   2.8e-33  115.0  35.6   1   1   1.5e-34     1e-30  106.6  24.7     3   406    22   401    20   434 0.79 Sugar (and other) transporter
MFS_1                PF07690.11   354 seq1605_BIOID51117   -            438   2.4e-30  105.3  70.8   1   1   3.8e-30   2.6e-26   92.1  32.5     3   341    26   382    24   384 0.74 Major Facilitator Superfamily
Glutaminase          PF04960.10   286 seq1607_BIOID51117   -            310  5.6e-114  379.8   0.1   1   1  4.7e-118  6.5e-114  379.6   0.1     1   286    24   308    24   308 0.99 Glutaminase
Pyr_redox_2          PF07992.9    200 seq1609_BIOID51117   -            412   9.6e-16   58.1   1.0   1   1   1.3e-17   1.5e-14   54.2   0.7     1   198   126   384   126   386 0.81 Pyridine nucleotide-disulphide oxidoreductase
Pyr_redox            PF00070.22    80 seq1609_BIOID51117   -            412   7.7e-14   51.7   0.7   1   1   2.5e-10   2.9e-07   30.6   0.0     2    76   256   328   255   332 0.78 Pyridine nucleotide-disulphide oxidoreductase
Pyr_redox_3          PF13738.1    203 seq1609_BIOID51117   -            412   2.1e-12   47.4   1.2   1   1     3e-09   3.5e-06   27.1   0.0     1    45   128   171   128   191 0.80 Pyridine nucleotide-disulphide oxidoreductase
NAD_binding_8        PF13450.1     68 seq1609_BIOID51117   -            412   1.3e-08   34.6   0.0   1   1   2.8e-11   3.2e-08   33.3   0.0     1    37   129   165   129   184 0.92 NAD(P)-binding Rossmann-like domain
HI0933_like          PF03486.9    409 seq1609_BIOID51117   -            412   7.8e-07   27.7   0.4   1   1   6.5e-09   7.4e-06   24.5   0.0     2    36   126   160   125   165 0.94 HI0933-like protein
FAD_binding_3        PF01494.14   356 seq1609_BIOID51117   -            412   1.8e-05   23.8   0.3   1   1   8.4e-08   9.6e-05   21.4   0.0     3    35   126   158   125   170 0.93 FAD binding domain
Thi4                 PF01946.12   230 seq1609_BIOID51117   -            412   3.5e-05   22.8   0.2   1   1   9.3e-08   0.00011   21.3   0.0    20    59   127   166   121   202 0.89 Thi4 family
FAD_binding_2        PF00890.19   421 seq1609_BIOID51117   -            412   6.6e-05   21.8   0.0   1   1     1e-07   0.00012   21.0   0.0     2    35   127   160   126   165 0.92 FAD binding domain
PHO4                 PF01384.15   326 seq1611_BIOID51117   -            499  4.3e-100  334.4  19.9   1   1  3.7e-104    5e-100  334.2  13.8     1   326    30   488    30   488 0.88 Phosphate transporter family
Fumerase             PF05681.9    271 seq1612_BIOID51117   -            303   2.3e-82  276.0   0.0   1   1   1.9e-86   2.6e-82  275.8   0.0     1   270    14   286    14   287 0.96 Fumarate hydratase (Fumerase)
TetR_N               PF00440.18    47 seq1614_BIOID51117   -            234   1.3e-13   50.1   2.0   1   1   1.5e-17   2.1e-13   49.5   0.1     1    46    34    80    34    81 0.95 Bacterial regulatory proteins, tetR family
AA_permease_2        PF13520.1    426 seq1615_BIOID51117   -            430   2.1e-31  108.8  54.1   1   1     3e-35   2.1e-31  108.8  37.5     1   406    13   398    13   419 0.84 Amino acid permease
AA_permease          PF00324.16   479 seq1615_BIOID51117   -            430   2.4e-25   88.7  50.5   1   1   6.1e-29   4.1e-25   87.9  35.0     2   417    18   397    17   428 0.83 Amino acid permease
AA_kinase            PF00696.23   241 seq1616_BIOID51117   -            316   3.6e-27   95.3   0.2   1   1   3.2e-31   4.3e-27   95.0   0.2     2   240     4   296     3   297 0.90 Amino acid kinase family
DUF1422              PF07226.6    118 seq1617_BIOID51117   -            119   1.1e-54  183.0   1.2   1   1   9.1e-59   1.2e-54  182.9   0.9     3   116     2   115     1   117 0.97 Protein of unknown function (DUF1422)
Fumerase_C           PF05683.7    206 seq1618_BIOID51117   -            201   1.8e-48  164.3   0.0   1   1   1.5e-52     2e-48  164.1   0.0    31   203     5   178     1   181 0.97 Fumarase C-terminus
DHO_dh               PF01180.16   293 seq1620_BIOID51117   -            347   3.1e-31  108.3   0.0   1   1   8.2e-35   3.8e-31  108.0   0.0    84   293    28   240     7   240 0.84 Dihydroorotate dehydrogenase
Dus                  PF01207.12   310 seq1620_BIOID51117   -            347   3.9e-08   32.3   0.1   1   1   1.7e-11   7.9e-08   31.3   0.1    43   153    27   134    16   139 0.83 Dihydrouridine synthase (Dus)
Na_sulph_symp        PF00939.14   471 seq1621_BIOID51117   -            553  4.5e-182  606.0  40.4   1   1  3.7e-186    5e-182  605.8  28.0     2   468    71   551    70   553 0.99 Sodium:sulfate symporter transmembrane region
Amidohydro_4         PF13147.1    304 seq1623_BIOID51117   -            460   2.4e-32  112.9   0.0   1   1   6.7e-36     3e-32  112.6   0.0     1   303   107   426   107   427 0.88 Amidohydrolase
Amidohydro_3         PF07969.6    404 seq1623_BIOID51117   -            460   3.7e-09   36.1   2.6   1   1   7.6e-10   3.5e-06   26.3   1.8    95   358   170   384   112   405 0.83 Amidohydrolase family
Amidohydro_5         PF13594.1     68 seq1623_BIOID51117   -            460   1.7e-06   27.6   0.0   1   1   2.4e-09   1.1e-05   25.0   0.0     3    45    84   138    82   180 0.71 Amidohydrolase
MerR_1               PF13411.1     69 seq1624_BIOID51117   -            135   7.8e-20   70.3   0.3   1   1     4e-23   1.8e-19   69.1   0.0     1    66     1    67     1    69 0.94 MerR HTH family regulatory protein
MerR-DNA-bind        PF09278.6     65 seq1624_BIOID51117   -            135   2.7e-16   59.5   2.1   1   1   8.9e-20     4e-16   59.0   1.4     2    65    45   108    44   108 0.96 MerR, DNA binding
MerR                 PF00376.18    38 seq1624_BIOID51117   -            135   2.7e-16   58.6   0.1   1   1   1.1e-19   5.2e-16   57.8   0.0     1    38     2    39     2    39 0.98 MerR family regulatory protein
Transaldolase        PF00923.14   287 seq1627_BIOID51117   -            222   1.5e-44  152.1   0.1   1   1   2.9e-48   3.9e-44  150.7   0.1     1   242     5   206     5   217 0.95 Transaldolase
K_trans              PF02705.11   534 seq1628_BIOID51117   -            622  1.4e-206  686.8  25.9   1   1  1.2e-210  1.6e-206  686.6  18.0     2   534    14   544    13   544 0.99 K+ potassium transporter
Usp                  PF00582.21   140 seq1630_BIOID51117   -            144   5.2e-21   75.1   0.0   1   1   4.3e-25   5.9e-21   75.0   0.0     2   140     3   138     2   138 0.98 Universal stress protein family
PK                   PF00224.16   348 seq1631_BIOID51117   -            542  3.9e-150  499.1   9.5   1   1  7.1e-154  4.9e-150  498.8   6.6     1   345    73   414    73   417 0.98 Pyruvate kinase, barrel domain
PK_C                 PF02887.11   117 seq1631_BIOID51117   -            542   6.9e-28   96.4   3.0   1   1   1.3e-31   8.9e-28   96.0   0.6     1   116   427   540   427   541 0.97 Pyruvate kinase, alpha/beta domain
TonB_dep_Rec         PF00593.19   276 seq1632_BIOID51117   -            628     2e-30  106.5  21.7   1   1     3e-34     2e-30  106.5  15.1     1   276   404   627   404   627 0.89 TonB dependent receptor
Plug                 PF07715.10   108 seq1632_BIOID51117   -            628   6.4e-30  103.5   1.5   1   1   9.4e-34   6.4e-30  103.5   1.0     4   108    55   160    52   160 0.97 TonB-dependent Receptor Plug Domain
PTR2                 PF00854.16   373 seq1633_BIOID51117   -            489   1.7e-79  267.1  25.4   1   1   3.3e-83   2.3e-79  266.7  17.6     2   372    82   427    81   428 0.97 POT family
MFS_1                PF07690.11   354 seq1633_BIOID51117   -            489     1e-14   54.0  59.5   1   1   2.9e-16     2e-12   46.4  20.9    12   298    30   288    16   345 0.65 Major Facilitator Superfamily
ADH_zinc_N           PF00107.21   130 seq1635_BIOID51117   -            349   1.1e-28   99.2   0.1   1   1   2.7e-32   1.8e-28   98.5   0.1     1   129   185   308   185   309 0.95 Zinc-binding dehydrogenase
ADH_N                PF08240.7    109 seq1635_BIOID51117   -            349   9.1e-28   96.0   6.1   1   1   2.6e-31   1.8e-27   95.1   4.3     1   108    27   142    27   143 0.95 Alcohol dehydrogenase GroES-like domain
RbsD_FucU            PF05025.8    142 seq1637_BIOID51117   -            143   2.4e-50  170.4   0.3   1   1   1.9e-54   2.6e-50  170.3   0.2     1   142     5   143     5   143 0.99 RbsD / FucU transport protein family
DUF386               PF04074.7    153 seq1639_BIOID51117   -            150   5.2e-49  165.5   0.0   1   1   4.2e-53   5.7e-49  165.4   0.0     1   151     1   148     1   150 0.99 Domain of unknown function (DUF386)
Ribosomal_S21        PF01165.15    57 seq1640_BIOID51117   -             71   3.2e-24   84.0   8.1   1   1   2.3e-28   3.2e-24   84.0   5.6     2    57     3    58     2    59 0.97 Ribosomal protein S21
ABC_tran             PF00005.22   118 seq1641_BIOID51117   -            501   1.4e-34  118.8   0.0   1   2   1.6e-21   7.4e-18   64.9   0.0     1   117    44   169    44   170 0.91 ABC transporter
ABC_tran             PF00005.22   118 seq1641_BIOID51117   -            501   1.4e-34  118.8   0.0   2   2   1.9e-17   8.5e-14   51.8   0.0     3   117   294   423   292   424 0.77 ABC transporter
Asp_Glu_race         PF01177.17   217 seq1643_BIOID51117   -            285   1.7e-29  103.1   0.1   1   1   1.7e-33   2.3e-29  102.7   0.0     2   215    25   234    24   236 0.84 Asp/Glu/Hydantoin racemase
LPP                  PF04728.8     11 seq1645_BIOID51117   -             78   5.8e-11   41.3  16.8   1   2   4.2e-10   5.8e-06   25.7   1.0     1    11    24    34    24    34 0.99 Repeated sequence found in lipoprotein LPP
LPP                  PF04728.8     11 seq1645_BIOID51117   -             78   5.8e-11   41.3  16.8   2   2   6.3e-10   8.6e-06   25.1   2.1     1    11    38    48    38    48 0.99 Repeated sequence found in lipoprotein LPP
ABC_tran             PF00005.22   118 seq1646_BIOID51117   -            225   1.6e-18   67.0   0.0   1   1     1e-21   2.8e-18   66.2   0.0     1   117    47   165    47   166 0.87 ABC transporter
AAA                  PF00004.24   132 seq1646_BIOID51117   -            225   2.6e-06   27.5   1.0   1   1   1.6e-08   4.3e-05   23.6   0.7     2   118    37   204    36   208 0.68 ATPase family associated with various cellular activities (AAA)
Toprim_N             PF08275.6    128 seq1647_BIOID51117   -            581   1.5e-43  147.6   0.0   1   1   1.3e-46   2.5e-43  146.9   0.0     1   127   126   251   126   252 0.98 DNA primase catalytic core, N-terminal domain
zf-CHC2              PF01807.15    98 seq1647_BIOID51117   -            581   1.9e-40  136.2   0.1   1   1   1.7e-43   3.4e-40  135.4   0.1     3    96     7   100     5   102 0.96 CHC2 zinc finger
DnaG_DnaB_bind       PF08278.6    127 seq1647_BIOID51117   -            581   3.3e-39  133.8   1.3   1   1   4.1e-42   8.1e-39  132.6   0.9     1   127   450   575   450   575 0.99 DNA primase DnaG DnaB-binding
DnaB_bind            PF10410.4     59 seq1647_BIOID51117   -            581   6.9e-18   64.2   0.0   1   1     1e-20     2e-17   62.8   0.0     1    58   368   425   368   426 0.97 DnaB-helicase binding domain of primase
Toprim_4             PF13662.1     81 seq1647_BIOID51117   -            581   5.4e-16   58.2   0.0   1   1   6.5e-19   1.3e-15   57.0   0.0     2    70   260   325   259   335 0.90 Toprim domain
Toprim_2             PF13155.1     95 seq1647_BIOID51117   -            581   3.8e-12   46.2   0.0   1   1   4.4e-15   8.6e-12   45.0   0.0     2    93   263   348   262   350 0.86 Toprim-like
Toprim               PF01751.17    88 seq1647_BIOID51117   -            581     1e-11   44.4   0.0   1   1     1e-14     2e-11   43.4   0.0     2    78   261   331   260   339 0.93 Toprim domain
Asparaginase_2       PF01112.13   319 seq1650_BIOID51117   -            321  2.8e-124  413.8   3.7   1   1  2.5e-128  3.5e-124  413.5   2.6     2   315     3   315     2   317 0.99 Asparaginase
UPF0014              PF03649.8    250 seq1652_BIOID51117   -            268  2.1e-119  397.1  18.0   1   1  1.8e-123  2.5e-119  396.9  12.5     2   250    12   256    11   256 0.99 Uncharacterised protein family (UPF0014)
ABC_tran             PF00005.22   118 seq1654_BIOID51117   -            623   4.5e-41  139.7   0.1   1   2   5.2e-21   7.1e-18   64.9   0.1    24   118    90   197    56   197 0.81 ABC transporter
ABC_tran             PF00005.22   118 seq1654_BIOID51117   -            623   4.5e-41  139.7   0.1   2   2   2.3e-23   3.1e-20   72.5   0.0     1   117   364   491   364   492 0.93 ABC transporter
oligo_HPY            PF08352.7     64 seq1654_BIOID51117   -            623     1e-20   73.7   0.4   1   2   9.5e-12   1.3e-08   34.9   0.0     1    40   248   286   248   302 0.84 Oligopeptide/dipeptide transporter, C-terminal region
oligo_HPY            PF08352.7     64 seq1654_BIOID51117   -            623     1e-20   73.7   0.4   2   2   2.8e-12   3.8e-09   36.6   0.0     1    33   543   575   543   594 0.85 Oligopeptide/dipeptide transporter, C-terminal region
DUF1260              PF06877.6    104 seq1655_BIOID51117   -            138   1.8e-34  118.3   1.1   1   1   1.7e-38   2.3e-34  118.0   0.8     2   104    10   113     9   113 0.98 Protein of unknown function (DUF1260)
BPD_transp_2         PF02653.11   267 seq1656_BIOID51117   -            321   8.2e-53  178.9  42.6   1   1   9.2e-57   1.3e-52  178.3  29.6     1   267    45   314    45   314 0.95 Branched-chain amino acid transport system / permease component
DUF1471              PF07338.8     56 seq1658_BIOID51117   -             91   8.8e-17   60.3   0.6   1   1     1e-20   1.4e-16   59.7   0.4     1    56    36    89    36    89 0.98 Protein of unknown function (DUF1471)
Sigma70_ner          PF04546.8    211 seq1662_BIOID51117   -            613   6.2e-81  270.9   7.0   1   1   2.7e-84   6.2e-81  270.9   4.9     1   211   137   348   137   348 0.96 Sigma-70, non-essential region
Sigma70_r1_1         PF03979.9     82 seq1662_BIOID51117   -            613   4.2e-30  103.4   5.1   1   1   1.8e-33   4.2e-30  103.4   3.5     2    81     2    80     1    81 0.96 Sigma-70 factor, region 1.1
Sigma70_r3           PF04539.11    78 seq1662_BIOID51117   -            613     7e-29   99.4   1.1   1   1   3.1e-32     7e-29   99.4   0.7     1    77   458   534   458   535 0.97 Sigma-70 region 3
Sigma70_r2           PF04542.9     71 seq1662_BIOID51117   -            613   1.8e-23   81.8   0.3   1   1   2.3e-26   5.3e-23   80.3   0.2     1    71   379   449   379   449 0.98 Sigma-70 region 2
Sigma70_r4           PF04545.11    50 seq1662_BIOID51117   -            613   3.5e-19   67.7   0.8   1   1   1.5e-22   3.5e-19   67.7   0.6     1    50   547   600   547   600 0.98 Sigma-70, region 4
Sigma70_r1_2         PF00140.15    37 seq1662_BIOID51117   -            613   9.5e-15   53.8   0.7   1   1   2.2e-17   4.9e-14   51.5   0.1     1    32    95   126    95   130 0.96 Sigma-70 factor, region 1.2
Peripla_BP_4         PF13407.1    258 seq1664_BIOID51117   -            296   3.6e-59  200.0  11.7   1   1   1.3e-62   4.3e-59  199.8   8.1     1   258    29   281    29   281 0.97 Periplasmic binding protein domain
Peripla_BP_1         PF00532.16   279 seq1664_BIOID51117   -            296   1.2e-26   93.5   2.3   1   1   4.1e-30   1.4e-26   93.2   1.6     2   250    27   268    26   289 0.85 Periplasmic binding proteins and sugar binding domain of LacI family
Peripla_BP_3         PF13377.1    160 seq1664_BIOID51117   -            296   1.7e-15   57.2   0.0   1   1   2.4e-18   8.1e-15   55.0   0.0    19   145   158   284   148   296 0.81 Periplasmic binding protein-like domain
Peripla_BP_6         PF13458.1    343 seq1664_BIOID51117   -            296   1.4e-12   47.4   4.1   1   1   5.4e-16   1.8e-12   47.1   2.8    44   235    58   249    19   283 0.86 Periplasmic binding protein
DUF898               PF05987.8    339 seq1666_BIOID51117   -            395   1.1e-83  280.8  36.3   1   1   3.4e-87   4.7e-83  278.7  25.2     2   327    11   374    10   387 0.93 Bacterial protein of unknown function (DUF898)
DUF519               PF04378.8    245 seq1669_BIOID51117   -            280  1.3e-115  384.4   0.0   1   1  1.1e-119  1.5e-115  384.2   0.0     1   245    33   278    33   278 1.00 Protein of unknown function (DUF519)
SBP_bac_5            PF00496.17   374 seq1670_BIOID51117   -            512   1.4e-95  320.1  11.3   1   1   1.3e-99   1.8e-95  319.7   7.8     1   372    70   429    70   431 0.95 Bacterial extracellular solute-binding proteins, family 5 Middle
PfkB                 PF00294.19   301 seq1671_BIOID51117   -            314   1.7e-75  253.8   3.1   1   1   2.9e-79     2e-75  253.6   2.2     3   300    11   302     9   303 0.95 pfkB family carbohydrate kinase
Phos_pyr_kin         PF08543.7    246 seq1671_BIOID51117   -            314   1.9e-15   56.6   0.4   1   1   3.9e-19   2.6e-15   56.1   0.2   104   231   170   290   132   299 0.82 Phosphomethylpyrimidine kinase
PEP_mutase           PF13714.1    238 seq1675_BIOID51117   -            296   1.7e-53  181.2   4.5   1   1   2.8e-57   1.9e-53  180.9   3.1     1   233    10   250    10   255 0.92 Phosphoenolpyruvate phosphomutase
ICL                  PF00463.16   526 seq1675_BIOID51117   -            296   1.2e-16   59.8   1.9   1   1   4.6e-20   3.1e-16   58.5   1.3   150   255    80   183    71   213 0.86 Isocitrate lyase family
Pyr_redox_2          PF07992.9    200 seq1677_BIOID51117   -            450   2.6e-43  148.1   1.3   1   1   1.1e-46   3.8e-43  147.5   0.9     2   196     7   305     6   308 0.95 Pyridine nucleotide-disulphide oxidoreductase
Pyr_redox_dim        PF02852.17   110 seq1677_BIOID51117   -            450   7.8e-37  125.5   0.6   1   1   3.5e-39   1.2e-35  121.7   0.2     1   110   339   450   339   450 0.99 Pyridine nucleotide-disulphide oxidoreductase, dimerisation domain
Pyr_redox            PF00070.22    80 seq1677_BIOID51117   -            450   5.1e-18   65.1   0.0   1   1   5.6e-21   1.9e-17   63.2   0.0     1    80   169   249   169   250 0.96 Pyridine nucleotide-disulphide oxidoreductase
Pyr_redox_3          PF13738.1    203 seq1677_BIOID51117   -            450     4e-09   36.6   0.1   1   1   9.3e-11   3.2e-07   30.4   0.0     3   200    10   200     8   203 0.77 Pyridine nucleotide-disulphide oxidoreductase
ABC_tran             PF00005.22   118 seq1678_BIOID51117   -            228   2.4e-20   72.9   0.0   1   1   5.3e-24   3.6e-20   72.3   0.0     1   117    50   174    50   175 0.92 ABC transporter
Peripla_BP_3         PF13377.1    160 seq1679_BIOID51117   -            330   1.8e-42  144.9   0.0   1   1   4.3e-45   1.5e-41  141.9   0.0     2   159   170   329   169   330 0.92 Periplasmic binding protein-like domain
Peripla_BP_1         PF00532.16   279 seq1679_BIOID51117   -            330   2.4e-34  118.6   0.0   1   1   9.2e-38   3.1e-34  118.3   0.0     2   272    60   321    59   327 0.91 Periplasmic binding proteins and sugar binding domain of LacI family
LacI                 PF00356.16    46 seq1679_BIOID51117   -            330   2.7e-21   74.8   0.9   1   1   1.3e-24   4.4e-21   74.0   0.6     1    46     3    48     3    48 0.99 Bacterial regulatory proteins, lacI family
Peripla_BP_4         PF13407.1    258 seq1679_BIOID51117   -            330   3.7e-19   68.9   0.0   1   1   1.7e-22   5.7e-19   68.3   0.0     1   251    62   305    62   310 0.90 Periplasmic binding protein domain
FtsX                 PF02687.16   121 seq1681_BIOID51117   -            804   4.4e-22   78.0  17.7   1   2     3e-15   2.1e-11   43.5   6.6     3   121   247   364   245   364 0.87 FtsX-like permease family
FtsX                 PF02687.16   121 seq1681_BIOID51117   -            804   4.4e-22   78.0  17.7   2   2   9.6e-17   6.6e-13   48.3   0.8     2   118   683   794   682   797 0.87 FtsX-like permease family
Citrate_synt         PF00285.16   356 seq1682_BIOID51117   -            389  4.1e-116  387.4   0.0   1   1  3.7e-120    5e-116  387.1   0.0     2   356    22   370    22   370 0.98 Citrate synthase
BPD_transp_1         PF00528.17   185 seq1684_BIOID51117   -            306     4e-43  146.9  10.6   1   1   2.9e-47     4e-43  146.9   7.4     1   184   113   304   113   305 0.99 Binding-protein-dependent transport system inner membrane component
Esterase             PF00756.15   251 seq1686_BIOID51117   -            278   4.4e-72  242.3   0.0   1   1   1.5e-75   5.1e-72  242.1   0.0     1   251    21   271    21   271 0.99 Putative esterase
Abhydrolase_5        PF12695.2    142 seq1686_BIOID51117   -            278   9.5e-08   31.7   0.0   1   1   3.7e-11   1.3e-07   31.3   0.0     6   142    50   257    44   257 0.62 Alpha/beta hydrolase family
Peptidase_S9         PF00326.16   213 seq1686_BIOID51117   -            278   8.2e-07   28.3   0.0   1   1   3.8e-10   1.3e-06   27.6   0.0    54   208   127   274   118   278 0.77 Prolyl oligopeptidase family
BPD_transp_1         PF00528.17   185 seq1688_BIOID51117   -            303   7.2e-31  107.0  13.0   1   1   1.1e-34   7.2e-31  107.0   9.0     1   184   119   302   119   303 0.99 Binding-protein-dependent transport system inner membrane component
OppC_N               PF12911.2     56 seq1688_BIOID51117   -            303   1.3e-17   62.7   0.2   1   1     2e-21   1.3e-17   62.7   0.2     2    56    24    79    23    79 0.86 N-terminal TM domain of oligopeptide transport permease C
ArsC                 PF03960.10   110 seq1689_BIOID51117   -            141   1.2e-31  108.8   0.0   1   1   1.1e-35   1.4e-31  108.6   0.0     1   109     7   114     7   115 0.99 ArsC family
PadR                 PF03551.9     75 seq1690_BIOID51117   -            207   6.7e-16   57.7   0.1   1   1   8.1e-20   1.1e-15   57.0   0.1     1    74    67   136    67   137 0.93 Transcriptional regulator PadR-like family
MmgE_PrpD            PF03972.9    445 seq1691_BIOID51117   -            483  8.6e-178  590.9   0.0   1   1  7.1e-182  9.7e-178  590.7   0.0     2   445    14   475    13   475 0.98 MmgE/PrpD family
MurB_C               PF02873.11   105 seq1693_BIOID51117   -            342   5.4e-41  138.4   0.0   1   1   1.4e-44   9.4e-41  137.7   0.0     1   105   203   330   203   330 0.99 UDP-N-acetylenolpyruvoylglucosamine reductase, C-terminal domain
FAD_binding_4        PF01565.18   139 seq1693_BIOID51117   -            342   5.5e-27   93.8   0.1   1   1   2.7e-30   1.8e-26   92.1   0.0     2   138    18   149    17   150 0.91 FAD binding domain
Sigma54_activat      PF00158.21   168 seq1695_BIOID51117   -            642   6.1e-36  123.2   0.0   1   1   4.9e-39   1.1e-35  122.4   0.0     5   168   334   494   330   494 0.96 Sigma-54 interaction domain
PAS                  PF00989.19   113 seq1695_BIOID51117   -            642   5.6e-14   51.7   0.0   1   1     6e-17   1.4e-13   50.5   0.0     2   113   207   309   206   309 0.97 PAS fold
HTH_8                PF02954.14    42 seq1695_BIOID51117   -            642   1.7e-13   49.7   0.1   1   1   7.4e-17   1.7e-13   49.7   0.1     2    42   591   631   590   631 0.96 Bacterial regulatory protein, Fis family
GAF                  PF01590.21   154 seq1695_BIOID51117   -            642   7.3e-06   26.0   0.4   1   1   8.3e-09   1.9e-05   24.7   0.3     4   151    58   189    56   192 0.92 GAF domain
PAS_8                PF13188.1     64 seq1695_BIOID51117   -            642   0.00012   21.7   0.0   1   1   1.4e-07   0.00032   20.3   0.0     2    46   207   255   206   276 0.70 PAS domain
EAL                  PF00563.15   236 seq1698_BIOID51117   -            698   1.9e-62  210.7   0.0   1   1   2.2e-66     3e-62  210.0   0.0     2   236   448   683   447   683 0.97 EAL domain
DUF3521              PF12035.3     35 seq1699_BIOID51117   -             73   1.8e-22   78.7   9.5   1   1   2.6e-20   3.6e-16   58.5   3.4     1    34     7    40     7    41 0.98 Protein of unknown function (DUF3521)
Slp                  PF03843.8    160 seq1700_BIOID51117   -            199   5.8e-46  155.2   0.0   1   1   5.1e-50     7e-46  155.0   0.0     1   157    27   184    27   187 0.91 Outer membrane lipoprotein Slp family
AMP-binding          PF00501.23   418 seq1701_BIOID51117   -            628   4.3e-91  305.2   0.0   1   1   1.1e-94     5e-91  305.0   0.0     1   418    85   525    85   525 0.96 AMP-binding enzyme
DUF3448              PF11930.3     82 seq1701_BIOID51117   -            628   1.3e-25   88.7   0.2   1   1     5e-29   2.3e-25   87.9   0.1     7    79     3    75     1    78 0.95 Domain of unknown function (DUF3448)
DUF4009              PF13193.1     41 seq1701_BIOID51117   -            628     9e-15   53.7   0.0   1   1   5.8e-18   2.7e-14   52.2   0.0     3    41   575   615   573   615 0.96 Domain of unknown function (DUF4009)
BPL_LplA_LipB        PF03099.14   125 seq1703_BIOID51117   -            321   8.3e-21   74.1   0.0   1   1   2.7e-24   1.3e-20   73.6   0.0     4   125    86   208    83   208 0.89 Biotin/lipoate A/B protein ligase family
HTH_11               PF08279.7     55 seq1703_BIOID51117   -            321   8.1e-13   47.7   0.0   1   1   4.4e-16     2e-12   46.4   0.0     4    54     9    58     8    59 0.92 HTH domain
BPL_C                PF02237.12    48 seq1703_BIOID51117   -            321   1.7e-11   43.5   0.2   1   1   8.9e-15   4.1e-11   42.2   0.1     1    48   271   317   271   317 0.97 Biotin protein ligase C terminal domain
GerE                 PF00196.14    58 seq1705_BIOID51117   -            176   7.3e-09   34.7   0.9   1   1   9.5e-13   1.3e-08   33.8   0.7     3    56   115   168   113   170 0.96 Bacterial regulatory proteins, luxR family
Aminotran_3          PF00202.16   339 seq1708_BIOID51117   -            496  4.6e-103  344.5   0.0   1   1    5e-107  6.9e-103  343.9   0.0     8   338   111   433   106   434 0.95 Aminotransferase class-III
GGDEF                PF00990.16   161 seq1711_BIOID51117   -            442   1.1e-26   93.2   0.0   1   1   1.6e-30   2.2e-26   92.2   0.0     1   160   295   437   295   438 0.89 GGDEF domain
YjgP_YjgQ            PF03739.9    354 seq1713_BIOID51117   -            359   5.7e-68  229.1   6.5   1   1   4.9e-72   6.7e-68  228.8   4.5     4   351     1   338     1   341 0.97 Predicted permease YjgP/YjgQ family
Transp_cyt_pur       PF02133.10   439 seq1715_BIOID51117   -            419   1.2e-83  281.0  48.4   1   1   9.7e-88   1.3e-83  280.8  33.5     1   438    11   397    11   398 0.98 Permease for cytosine/purines, uracil, thiamine, allantoin
Ureidogly_hydro      PF04115.7    165 seq1716_BIOID51117   -            160   1.8e-52  176.8   0.0   1   1   1.5e-56   2.1e-52  176.6   0.0     3   159     2   153     1   158 0.95 Ureidoglycolate hydrolase
IclR                 PF01614.13   129 seq1719_BIOID51117   -            271   1.9e-40  137.3   0.0   1   1   4.5e-44   3.1e-40  136.7   0.0     2   128   140   263   139   264 0.98 Bacterial transcriptional regulator
HTH_IclR             PF09339.5     52 seq1719_BIOID51117   -            271   1.2e-12   47.1   0.1   1   1   5.9e-16     4e-12   45.4   0.0     1    51    23    73    23    74 0.98 IclR helix-turn-helix domain
GTP_EFTU             PF00009.22   188 seq1720_BIOID51117   -            394   1.1e-60  204.1   0.0   1   1   3.4e-64   1.6e-60  203.7   0.0     1   187    10   201    10   202 0.93 Elongation factor Tu GTP binding domain
GTP_EFTU_D3          PF03143.12    97 seq1720_BIOID51117   -            394   2.4e-34  117.3   0.1   1   1   1.4e-37   6.6e-34  115.9   0.0     1    96   298   392   298   393 0.98 Elongation factor Tu C-terminal domain
GTP_EFTU_D2          PF03144.20    74 seq1720_BIOID51117   -            394     3e-18   65.5   6.3   1   1   1.2e-21   5.5e-18   64.7   3.9     1    74   225   294   225   294 0.96 Elongation factor Tu domain 2
YjgP_YjgQ            PF03739.9    354 seq1721_BIOID51117   -            360   8.9e-69  231.7   5.4   1   1   7.6e-73     1e-68  231.5   3.7     1   354     9   358     9   358 0.98 Predicted permease YjgP/YjgQ family
Peripla_BP_3         PF13377.1    160 seq1722_BIOID51117   -            327   2.3e-31  108.8   0.0   1   1   8.3e-35   3.8e-31  108.1   0.0     2   160   167   326   166   326 0.93 Periplasmic binding protein-like domain
LacI                 PF00356.16    46 seq1722_BIOID51117   -            327   7.5e-18   63.7   0.1   1   1     3e-21   1.4e-17   62.9   0.1     1    45     3    49     3    50 0.95 Bacterial regulatory proteins, lacI family
Peripla_BP_1         PF00532.16   279 seq1722_BIOID51117   -            327   1.9e-06   27.2   0.0   1   1     2e-09   8.9e-06   24.9   0.0   112   261   168   306    62   321 0.75 Periplasmic binding proteins and sugar binding domain of LacI family
Amidohydro_3         PF07969.6    404 seq1723_BIOID51117   -            432   7.3e-56  190.0   1.0   1   1   6.1e-59   2.8e-55  188.0   0.7     1   404    58   384    58   384 0.98 Amidohydrolase family
Amidohydro_4         PF13147.1    304 seq1723_BIOID51117   -            432   1.6e-16   61.0   0.7   1   1   4.5e-20     2e-16   60.7   0.5     1   304    53   383    53   383 0.94 Amidohydrolase
Amidohydro_5         PF13594.1     68 seq1723_BIOID51117   -            432   8.3e-06   25.4   1.6   1   1   4.4e-09     2e-05   24.1   0.1     3    45    30    85    28   135 0.75 Amidohydrolase
DUF2583              PF10762.4     89 seq1724_BIOID51117   -             92     1e-51  172.9   1.0   1   1   8.5e-56   1.2e-51  172.7   0.7     1    89     1    89     1    89 0.99 Protein of unknown function (DUF2583)
TPP_enzyme_N         PF02776.13   172 seq1725_BIOID51117   -            623   6.7e-54  181.8   2.8   1   1   4.8e-56   2.2e-52  176.9   0.9     1   170    34   203    34   205 0.98 Thiamine pyrophosphate enzyme, N-terminal TPP binding domain
TPP_enzyme_C         PF02775.16   153 seq1725_BIOID51117   -            623   7.4e-36  122.9   0.2   1   1   1.7e-37   7.6e-34  116.3   0.0     2   153   423   583   422   583 0.96 Thiamine pyrophosphate enzyme, C-terminal TPP binding domain
TPP_enzyme_M         PF00205.17   137 seq1725_BIOID51117   -            623   2.7e-35  120.9   0.1   1   1   1.4e-38   6.6e-35  119.7   0.0     1   136   223   358   223   359 0.94 Thiamine pyrophosphate enzyme, central domain
Cons_hypoth698       PF03601.9    305 seq1726_BIOID51117   -            349  3.1e-117  390.4  25.1   1   1  2.6e-121  3.6e-117  390.2  17.4     1   305    18   326    18   326 0.97 Conserved hypothetical protein 698
Glyco_hydro_2_C      PF02836.12   298 seq1728_BIOID51117   -           1081  1.3e-115  385.2   2.2   1   1  6.8e-119  2.3e-115  384.4   1.5     1   298   371   655   371   655 0.98 Glycosyl hydrolases family 2, TIM barrel domain
Bgal_small_N         PF02929.12   276 seq1728_BIOID51117   -           1081   1.3e-86  289.9   0.1   1   1   6.7e-90   2.3e-86  289.1   0.1     1   275   778  1048   778  1049 0.99 Beta galactosidase small chain
Glyco_hydro_2_N      PF02837.13   167 seq1728_BIOID51117   -           1081   5.5e-51  172.3   0.2   1   1   3.6e-54   1.2e-50  171.1   0.1     4   165    92   256    89   258 0.94 Glycosyl hydrolases family 2, sugar binding domain
Glyco_hydro_2        PF00703.16   110 seq1728_BIOID51117   -           1081   2.8e-20   72.6   0.0   1   1   4.4e-23   1.5e-19   70.3   0.0     1   110   260   369   260   369 0.96 Glycosyl hydrolases family 2
UPF0118              PF01594.11   327 seq1731_BIOID51117   -            370   1.6e-65  221.1  41.1   1   1   1.4e-69   1.9e-65  220.9  28.5     2   327    15   345    14   345 0.99 Domain of unknown function DUF20
SecE                 PF00584.15    57 seq1733_BIOID51117   -            127   2.4e-21   74.9   1.0   1   1   1.8e-25   2.4e-21   74.9   0.7     2    56    68   122    67   123 0.97 SecE/Sec61-gamma subunits of protein translocation complex
YliH                 PF10799.3    127 seq1734_BIOID51117   -             48   1.9e-25   88.9   1.0   1   1   1.5e-29     2e-25   88.8   0.7     1    47     1    47     1    48 0.98 Biofilm formation protein (YliH/bssR)
NusG                 PF02357.14    92 seq1735_BIOID51117   -            181   5.3e-25   87.3   0.0   1   1   1.1e-28   7.7e-25   86.8   0.0     1    92     7   106     7   106 0.92 Transcription termination factor nusG
KOW                  PF00467.24    32 seq1735_BIOID51117   -            181   1.3e-08   33.9   0.1   1   1   9.1e-12   6.2e-08   31.7   0.0     1    28   130   161   130   165 0.86 KOW motif
YliH                 PF10799.3    127 seq1737_BIOID51117   -             68   6.5e-35  119.4   3.9   1   1   5.1e-39     7e-35  119.3   2.7    61   127     2    68     1    68 0.97 Biofilm formation protein (YliH/bssR)
AP_endonuc_2         PF01261.19   211 seq1739_BIOID51117   -            285   6.7e-39  133.2   0.3   1   1   6.7e-43   9.1e-39  132.8   0.2     3   211    20   239    19   239 0.93 Xylose isomerase-like TIM barrel
GSDH                 PF07995.6    331 seq1741_BIOID51117   -            371  4.8e-127  423.4   0.1   1   1    4e-131  5.5e-127  423.2   0.1     1   331    34   366    34   366 0.98 Glucose / Sorbosone dehydrogenase
Peripla_BP_2         PF01497.13   238 seq1743_BIOID51117   -            288   1.1e-32  112.9   1.0   1   1   9.8e-37   1.3e-32  112.6   0.7     1   237    37   265    37   266 0.95 Periplasmic binding protein
Ribosomal_L11_N      PF03946.9     60 seq1745_BIOID51117   -            142   3.2e-32  109.6   0.3   1   1   8.7e-36   5.9e-32  108.7   0.2     1    60     8    67     8    67 0.99 Ribosomal protein L11, N-terminal domain
Ribosomal_L11        PF00298.14    69 seq1745_BIOID51117   -            142   6.6e-29   99.7   2.9   1   1   1.8e-32   1.2e-28   98.8   2.0     1    69    72   140    72   140 0.99 Ribosomal protein L11, RNA binding domain
AP_endonuc_2         PF01261.19   211 seq1746_BIOID51117   -            258   4.5e-32  110.9   0.1   1   1     4e-36   5.5e-32  110.6   0.1     1   211    21   219    21   219 0.94 Xylose isomerase-like TIM barrel
PfkB                 PF00294.19   301 seq1747_BIOID51117   -            362   3.9e-57  193.5   0.0   1   1   1.1e-60   4.8e-57  193.2   0.0     2   293    58   344    57   352 0.92 pfkB family carbohydrate kinase
HTH_24               PF13412.1     48 seq1747_BIOID51117   -            362   8.2e-11   41.0   2.4   1   1   4.9e-14   2.2e-10   39.6   1.7     1    48     1    48     1    48 0.98 Winged helix-turn-helix DNA-binding
HTH_11               PF08279.7     55 seq1747_BIOID51117   -            362   6.7e-05   22.3   0.8   1   1   4.1e-08   0.00019   20.9   0.5     1    52     4    50     4    53 0.83 HTH domain
DUF1870              PF08965.5    118 seq1748_BIOID51117   -             65   6.4e-27   93.4   0.3   1   1   5.2e-31   7.1e-27   93.2   0.2     1    62     1    62     1    64 0.97 Domain of unknown function (DUF1870)
Ribosomal_L1         PF00687.16   221 seq1750_BIOID51117   -            234   9.2e-50  168.8   0.2   1   1   7.9e-54   1.1e-49  168.6   0.2    13   220    28   220     8   221 0.90 Ribosomal protein L1p/L10e family
Radical_SAM          PF04055.16   166 seq1751_BIOID51117   -            445   2.1e-13   50.6   0.0   1   1   2.6e-17   3.5e-13   49.9   0.0     3   158    63   227    61   234 0.85 Radical SAM superfamily
MFS_1                PF07690.11   354 seq1752_BIOID51117   -            404   2.1e-29  102.3  51.1   1   2   1.2e-24   1.6e-20   73.0  26.1     2   293    13   290    12   292 0.80 Major Facilitator Superfamily
MFS_1                PF07690.11   354 seq1752_BIOID51117   -            404   2.1e-29  102.3  51.1   2   2   3.9e-15   5.4e-11   41.7  10.7    37   184   249   395   244   402 0.80 Major Facilitator Superfamily
NAD_binding_2        PF03446.10   162 seq1754_BIOID51117   -            292   1.6e-48  164.5   0.5   1   1   5.4e-52   3.7e-48  163.3   0.2     2   161     1   160     1   162 0.97 NAD binding domain of 6-phosphogluconate dehydrogenase
F420_oxidored        PF03807.12    96 seq1754_BIOID51117   -            292   2.9e-07   30.6   0.1   1   1   2.1e-10   1.5e-06   28.4   0.0     1    93     2    92     2    94 0.81 NADP oxidoreductase coenzyme F420-dependent
DUF413               PF04219.7     94 seq1758_BIOID51117   -            112   1.5e-38  130.2   0.1   1   1   1.4e-42   1.9e-38  129.9   0.1     1    90    10    99    10   102 0.97 Protein of unknown function, DUF
Ribosomal_L10        PF00466.15   100 seq1759_BIOID51117   -            165   2.5e-26   91.3   0.0   1   1   2.6e-30   3.6e-26   90.8   0.0     3   100     5   101     3   101 0.98 Ribosomal protein L10
Peptidase_S11        PF00768.15   241 seq1761_BIOID51117   -            407  8.9e-101  336.0   0.4   1   1  2.5e-104  1.1e-100  335.7   0.2     2   241    36   273    35   273 0.99 D-alanyl-D-alanine carboxypeptidase
PBP5_C               PF07943.8     91 seq1761_BIOID51117   -            407   5.7e-25   87.0   0.0   1   1   2.3e-28   1.1e-24   86.1   0.0     1    91   292   383   292   383 0.99 Penicillin-binding protein 5, C-terminal domain
Beta-lactamase2      PF13354.1    197 seq1761_BIOID51117   -            407     1e-13   51.0   0.1   1   1   3.1e-17   1.4e-13   50.6   0.1     4   144    57   209    54   262 0.75 Beta-lactamase enzyme family
DUF4102              PF13356.1     89 seq1762_BIOID51117   -            420     1e-26   92.5   0.3   1   1   2.8e-30   1.9e-26   91.6   0.2     1    88     3    89     3    90 0.97 Domain of unknown function (DUF4102)
Phage_integrase      PF00589.17   173 seq1762_BIOID51117   -            420     4e-26   91.6   0.0   1   1     1e-29   7.1e-26   90.8   0.0     3   171   204   383   202   385 0.95 Phage integrase family
ChuX_HutX            PF06228.8    141 seq1763_BIOID51117   -            164   9.1e-50  167.5   0.0   1   1   1.5e-53   1.1e-49  167.3   0.0     1   141    21   157    21   157 0.97 Haem utilisation ChuX/HutX
HemS                 PF05171.7    129 seq1763_BIOID51117   -            164   1.8e-05   24.4   0.0   1   1   3.1e-09   2.1e-05   24.2   0.0    19   127    42   158    14   160 0.85 Haemin-degrading HemS.ChuX domain
DUF386               PF04074.7    153 seq1764_BIOID51117   -            149   1.3e-39  135.0   1.4   1   1     1e-43   1.4e-39  134.9   1.0     1   153     1   142     1   142 0.98 Domain of unknown function (DUF386)
Transp_cyt_pur       PF02133.10   439 seq1765_BIOID51117   -            484    5e-140  466.8  42.8   1   1  4.2e-144  5.7e-140  466.6  29.7     1   439    19   457    19   457 0.99 Permease for cytosine/purines, uracil, thiamine, allantoin
Ribosomal_L12        PF00542.14    68 seq1766_BIOID51117   -            121   1.8e-31  107.8   8.6   1   1   2.8e-35   3.8e-31  106.7   6.0     1    68    54   121    54   121 0.99 Ribosomal protein L7/L12 C-terminal domain
MFS_1                PF07690.11   354 seq1767_BIOID51117   -            291   7.5e-23   80.7  33.7   1   1   6.9e-27   9.5e-23   80.3  23.4     1   273    18   277    13   287 0.82 Major Facilitator Superfamily
NAD_binding_10       PF13460.1    183 seq1769_BIOID51117   -            207   3.8e-28   98.6   2.2   1   1   9.7e-32   4.4e-28   98.3   1.5     2   181     5   187     5   189 0.93 NADH(P)-binding
NmrA                 PF05368.8    233 seq1769_BIOID51117   -            207     5e-06   25.8   0.9   1   1   1.3e-09   5.9e-06   25.5   0.6     2   100     5   103     5   197 0.84 NmrA-like family
AA_permease_2        PF13520.1    426 seq1771_BIOID51117   -            477   2.5e-37  128.3  62.3   1   1   4.4e-41     3e-37  128.0  43.2     2   418    10   434     9   449 0.86 Amino acid permease
AA_permease          PF00324.16   479 seq1771_BIOID51117   -            477   8.9e-20   70.3  49.5   1   1   1.9e-23   1.3e-19   69.8  34.3    25   466    34   448    21   470 0.85 Amino acid permease
RNA_pol_Rpb2_6       PF00562.23   386 seq1774_BIOID51117   -           1353  4.8e-162  538.9   0.0   1   1  3.5e-162    8e-159  528.3   0.1     2   386   727  1275   726  1275 0.98 RNA polymerase Rpb2, domain 6
RNA_pol_Rpb2_7       PF04560.15    83 seq1774_BIOID51117   -           1353   5.8e-32  109.6   0.1   1   1   8.2e-35   1.9e-31  108.0   0.0     1    82  1277  1352  1277  1353 0.98 RNA polymerase Rpb2, domain 7
RNA_pol_Rpb2_3       PF04565.11    68 seq1774_BIOID51117   -           1353   7.2e-30  102.4   0.0   1   1   7.5e-33   1.7e-29  101.2   0.0     1    68   524   593   524   593 0.98 RNA polymerase Rpb2, domain 3
RNA_pol_Rpb2_45      PF10385.4     66 seq1774_BIOID51117   -           1353   4.7e-29   99.8   0.3   1   1   1.5e-31   3.5e-28   97.0   0.2     1    66   602   667   602   667 1.00 RNA polymerase beta subunit external 1 domain
RNA_pol_Rpb2_1       PF04563.10   203 seq1774_BIOID51117   -           1353   1.5e-26   92.4   0.0   1   1   1.4e-29   3.1e-26   91.4   0.0     2   203    38   520    37   520 0.98 RNA polymerase beta subunit
RNA_pol_Rpb2_2       PF04561.9    190 seq1774_BIOID51117   -           1353   1.6e-25   89.4   0.9   1   2   8.5e-11   1.9e-07   30.5   0.0     1    74   162   236   162   287 0.82 RNA polymerase Rpb2, domain 2
RNA_pol_Rpb2_2       PF04561.9    190 seq1774_BIOID51117   -           1353   1.6e-25   89.4   0.9   2   2   1.9e-18   4.4e-15   55.4   0.0    80   190   351   465   340   465 0.88 RNA polymerase Rpb2, domain 2
cNMP_binding         PF00027.24    91 seq1775_BIOID51117   -            232   3.4e-14   52.2   0.0   1   1   4.2e-18   5.7e-14   51.5   0.0     3    87    35   119    33   122 0.95 Cyclic nucleotide-binding domain
GlutR_N              PF05201.10   152 seq1777_BIOID51117   -            484   5.1e-56  188.3   0.0   1   1   2.5e-59   1.2e-55  187.2   0.0     1   152    72   223    72   223 0.99 Glutamyl-tRNAGlu reductase, N-terminal domain
Shikimate_DH         PF01488.15   135 seq1777_BIOID51117   -            484   4.2e-43  146.5   0.4   1   1   1.6e-46   7.1e-43  145.8   0.3     2   135   238   372   237   372 0.96 Shikimate / quinate 5-dehydrogenase
[truncated: 1,412,168 more chars]
