# Supplementary material for: A domain sequence approach to pangenomics: applications to Escherichia coli
Source: F1000Res. 2013 May 29;1:19. Originally published 2012 Oct 1. [Version 2] doi: 10.12688/f1000research.1-19.v2 (PMC3901455; doi:10.12688/f1000research.1-19.v2)
Supplement: The 347 text files show the results from scanning each of the fasta-files against the Pfam-A database [file f1000research-1-1101-s0002.tgz › Escherichia_coli_930624_BIOID51107.txt]

#                                                                            --- full sequence --- -------------- this domain -------------   hmm coord   ali coord   env coord
# target name        accession   tlen query name           accession   qlen   E-value  score  bias   #  of  c-Evalue  i-Evalue  score  bias  from    to  from    to  from    to  acc description of target
#------------------- ---------- ----- -------------------- ---------- ----- --------- ------ ----- --- --- --------- --------- ------ ----- ----- ----- ----- ----- ----- ----- ---- ---------------------
Phage_base_V         PF04717.7     79 seq4_BIOID51107      -            244   9.5e-22   76.6   0.1   1   1   2.7e-25   1.8e-21   75.7   0.0    19    77    11    69     2    71 0.92 Phage-related baseplate assembly protein
rve_3                PF13683.1     67 seq5_BIOID51107      -             68   2.9e-08   32.9   0.1   1   1   5.1e-12   3.5e-08   32.7   0.0    19    67     2    50     1    50 0.94 Integrase core domain
rve_2                PF13333.1     52 seq5_BIOID51107      -             68   3.3e-07   30.1   0.0   1   1   5.6e-11   3.8e-07   29.9   0.0     1    46     3    52     3    58 0.85 Integrase core domain
Phage_fiber_C        PF06820.7     64 seq6_BIOID51107      -            129     2e-34  117.3   0.5   1   1   2.2e-38     3e-34  116.8   0.3     1    64    68   129    68   129 0.99 Putative prophage tail fibre C-terminus
TraG_N               PF07916.6    466 seq7_BIOID51107      -            525     2e-06   26.4   1.7   1   1   1.4e-10     2e-06   26.4   1.2   420   465    31    76    23    77 0.93 TraG-like protein, N-terminal region
Phage_holin_3        PF05106.7    100 seq9_BIOID51107      -             49   1.5e-05   24.7   0.1   1   1   1.2e-09   1.6e-05   24.6   0.0    59   100     2    43     1    43 0.90 Phage holin family (Lysis protein S)
Phage_GPL            PF05926.6    140 seq10_BIOID51107     -            164   8.3e-51  171.3   0.2   1   1     7e-55   9.6e-51  171.1   0.1     2   140    26   164    25   164 0.99 Phage head completion protein (GPL)
DUF1471              PF07338.8     56 seq13_BIOID51107     -            314   4.1e-62  205.5   5.4   1   3   2.8e-22   3.9e-18   64.7   0.0     2    56    34    90    33    90 0.98 Protein of unknown function (DUF1471)
DUF1471              PF07338.8     56 seq13_BIOID51107     -            314   4.1e-62  205.5   5.4   2   3     3e-22   4.1e-18   64.6   0.1     3    56   119   174   117   174 0.98 Protein of unknown function (DUF1471)
DUF1471              PF07338.8     56 seq13_BIOID51107     -            314   4.1e-62  205.5   5.4   3   3   3.1e-26   4.3e-22   77.3   0.1     2    56   259   314   258   314 0.99 Protein of unknown function (DUF1471)
Peptidase_M15_4      PF13539.1     67 seq14_BIOID51107     -            130   6.6e-15   55.1   0.2   1   1   7.3e-19     1e-14   54.6   0.2     4    67    58   123    55   123 0.78 D-alanyl-D-alanine carboxypeptidase
rve                  PF00665.21   120 seq15_BIOID51107     -            113   1.1e-24   86.7   0.0   1   1   8.3e-29   1.1e-24   86.6   0.0     2   115     2   112     1   113 0.96 Integrase core domain
TraH                 PF06122.6    361 seq17_BIOID51107     -            291   5.1e-49  166.8   0.4   1   1   5.4e-53   7.4e-49  166.3   0.3   139   361     2   212     1   212 0.92 Conjugative relaxosome accessory transposon protein
Peptidase_M15_4      PF13539.1     67 seq18_BIOID51107     -            130   2.4e-14   53.4   0.2   1   1   2.6e-18   3.6e-14   52.8   0.1     4    67    58   123    55   123 0.71 D-alanyl-D-alanine carboxypeptidase
Caudo_TAP            PF02413.12   130 seq21_BIOID51107     -            141   6.9e-30  103.7   0.1   1   1   6.1e-34   8.3e-30  103.5   0.0    13   130    13   137     8   137 0.95 Caudovirales tail fibre assembly protein
Resolvase            PF00239.16   141 seq22_BIOID51107     -            184   3.4e-51  172.6   0.0   1   1   6.1e-55   4.2e-51  172.4   0.0     2   140     3   135     2   136 0.98 Resolvase, N terminal domain
HTH_7                PF02796.10    45 seq22_BIOID51107     -            184   5.6e-12   45.2   0.0   1   1   1.8e-15   1.2e-11   44.1   0.0     1    42   138   179   138   181 0.98 Helix-turn-helix domain of resolvase
HATPase_c            PF02518.21   111 seq25_BIOID51107     -            572   3.3e-07   29.8   0.0   1   1   1.2e-10   1.6e-06   27.6   0.0    12    97   427   549   419   567 0.71 Histidine kinase-, DNA gyrase B-, and HSP90-like ATPase
HTH_Tnp_1            PF01527.15    76 seq26_BIOID51107     -            108   5.6e-11   42.1   1.3   1   1   1.6e-14   2.2e-10   40.1   0.9     1    74     1    87     1    88 0.84 Transposase
Phage_GPD            PF05954.6    292 seq27_BIOID51107     -            413   1.9e-55  188.0   0.2   1   1   1.7e-59   2.3e-55  187.7   0.1     1   292    89   394    89   394 0.90 Phage late control gene D protein (GPD)
rve_2                PF13333.1     52 seq29_BIOID51107     -             63   1.6e-05   24.7   0.0   1   1   1.4e-09     2e-05   24.4   0.0     8    46     5    47     3    53 0.85 Integrase core domain
DUF2570              PF10828.3    110 seq32_BIOID51107     -            135   2.6e-05   23.6   0.1   1   1   2.3e-09   3.1e-05   23.4   0.1     3   100     3    99     1   108 0.88 Protein of unknown function (DUF2570)
Phage_GPO            PF05929.6    276 seq33_BIOID51107     -            236   3.2e-56  190.5   0.0   1   1     3e-60   4.1e-56  190.1   0.0     2   198    21   220    20   225 0.94 Phage capsid scaffolding protein (GPO) serine peptidase
DUF1076              PF06416.7    113 seq34_BIOID51107     -            189   2.4e-42  143.1   0.1   1   1   2.4e-46   3.3e-42  142.6   0.1    10   113    84   187    75   187 0.94 Protein of unknown function (DUF1076)
Phage_GPO            PF05929.6    276 seq38_BIOID51107     -            265   4.7e-65  219.4   0.3   1   1   3.8e-69   5.2e-65  219.3   0.2     7   275     2   264     1   265 0.91 Phage capsid scaffolding protein (GPO) serine peptidase
Phage_tail_X         PF05489.7     60 seq39_BIOID51107     -             68   1.3e-21   75.7   0.0   1   1   9.9e-26   1.4e-21   75.6   0.0     1    57     3    58     3    61 0.95 Phage Tail Protein X
DUF2570              PF10828.3    110 seq40_BIOID51107     -            135   1.6e-05   24.3   0.1   1   1   1.4e-09   1.9e-05   24.1   0.0     3   100     3    99     1   108 0.85 Protein of unknown function (DUF2570)
TP_methylase         PF00590.15   210 seq41_BIOID51107     -            286   6.6e-32  110.8   0.3   1   1   8.1e-36   1.1e-31  110.0   0.2     1   209    13   213    13   214 0.85 Tetrapyrrole (Corrin/Porphyrin) Methylases
Lambda_tail_I        PF06805.7     82 seq43_BIOID51107     -            193   8.2e-14   51.0   0.0   1   1     1e-17   1.4e-13   50.3   0.0    25    82     2    64     1    64 0.97 Bacteriophage lambda tail assembly protein I
DUF1795              PF08786.6    130 seq44_BIOID51107     -            153   1.1e-29  102.7   0.1   1   1   9.4e-34   1.3e-29  102.5   0.0     1   130     7   138     7   138 0.93 Domain of unknown function (DUF1795)
Phage_holin_3        PF05106.7    100 seq45_BIOID51107     -            107   2.9e-18   65.5   0.8   1   1   2.5e-22   3.4e-18   65.3   0.5     6   100     7   101     2   101 0.95 Phage holin family (Lysis protein S)
SLT                  PF01464.15   121 seq49_BIOID51107     -            200   3.4e-31  107.1   0.0   1   1   3.1e-35   4.2e-31  106.8   0.0     2   117    53   167    52   171 0.95 Transglycosylase SLT domain
TraG_N               PF07916.6    466 seq50_BIOID51107     -            188   1.4e-53  181.8   1.6   1   1   1.2e-57   1.7e-53  181.6   1.1     1   180     3   180     3   184 0.97 TraG-like protein, N-terminal region
P2_Phage_GpR         PF06891.6    135 seq51_BIOID51107     -            155   1.9e-37  127.9   0.0   1   1   1.6e-41   2.2e-37  127.7   0.0     1   135     1   130     1   130 0.98 P2 phage tail completion protein R (GpR)
HOK_GEF              PF01848.11    43 seq52_BIOID51107     -             46   7.3e-18   63.5   1.7   1   1   5.7e-22   7.8e-18   63.4   1.2     2    43     3    44     2    44 0.96 Hok/gef family
P2_Phage_GpR         PF06891.6    135 seq54_BIOID51107     -            155   2.5e-36  124.3   0.0   1   1   2.1e-40   2.9e-36  124.1   0.0     1   135     1   130     1   130 0.98 P2 phage tail completion protein R (GpR)
StbA                 PF06406.6    318 seq56_BIOID51107     -            319  4.1e-151  502.2   0.0   1   1  6.7e-155  4.6e-151  502.1   0.0     1   318     1   316     1   316 0.99 StbA protein
AA_permease_2        PF13520.1    426 seq57_BIOID51107     -            460   1.4e-79  267.5  39.9   1   1   1.2e-83   1.6e-79  267.2  27.7     1   420     5   441     5   449 0.91 Amino acid permease
PAAR_motif           PF05488.8     76 seq58_BIOID51107     -            640   2.6e-22   78.4   5.9   1   1   5.1e-14   6.9e-10   38.6   0.0    33    76   255   298   235   298 0.93 PAAR motif
Phage_cap_P2         PF05125.7    333 seq62_BIOID51107     -            350  2.5e-107  358.5   0.4   1   1    2e-111  2.8e-107  358.3   0.3     2   329    11   343    10   347 0.95 Phage major capsid protein, P2 family
Phage_cap_P2         PF05125.7    333 seq63_BIOID51107     -            344   9.3e-94  313.9   0.3   1   1   8.3e-98   1.1e-93  313.6   0.2     2   302    11   316    10   321 0.94 Phage major capsid protein, P2 family
Phage_tail_S         PF05069.8    148 seq64_BIOID51107     -            136     1e-11   44.6   1.7   1   1   9.4e-16   1.3e-11   44.3   1.2     4    61     9    68     6    91 0.85 Phage virion morphogenesis family
HlyC                 PF02794.11   134 seq65_BIOID51107     -            136   1.9e-50  169.8   0.1   1   1   1.5e-54     2e-50  169.7   0.1     2   130     8   134     7   136 0.97 RTX toxin acyltransferase family
TraG_N               PF07916.6    466 seq67_BIOID51107     -            226   5.1e-55  186.6   2.2   1   1   4.1e-59   5.7e-55  186.4   1.5   182   421     2   226     1   226 0.96 TraG-like protein, N-terminal region
Phage_tail_S         PF05069.8    148 seq68_BIOID51107     -            214   7.8e-28   96.9   4.0   1   2   2.6e-15   3.6e-11   42.9   1.2     4    61     9    68     6    91 0.85 Phage virion morphogenesis family
Phage_tail_S         PF05069.8    148 seq68_BIOID51107     -            214   7.8e-28   96.9   4.0   2   2   6.9e-19   9.4e-15   54.5   0.0    59   144   124   206   116   210 0.85 Phage virion morphogenesis family
TraS                 PF10624.4    164 seq71_BIOID51107     -            167  2.6e-108  358.6   2.2   1   1  2.1e-112  2.9e-108  358.5   1.5     1   164     3   166     3   166 1.00 Plasmid conjugative transfer entry exclusion protein TraS
Phage_tail_S         PF05069.8    148 seq75_BIOID51107     -             80   2.6e-14   53.1   0.0   1   1   2.1e-18   2.9e-14   52.9   0.0    71   144     1    72     1    76 0.91 Phage virion morphogenesis family
DNA_methylase        PF00145.12   335 seq79_BIOID51107     -            251   1.1e-25   90.3   0.3   1   1   2.6e-29   3.5e-25   88.7   0.0     1    84   110   213   110   244 0.81 C-5 cytosine-specific DNA methylase
RTX                  PF02382.10   653 seq82_BIOID51107     -            998         0 1078.7  22.2   1   1         0         0 1078.7  15.4    14   653     4   641     1   641 0.99 RTX N-terminal domain
RTX_C                PF08339.5    145 seq82_BIOID51107     -            998   3.8e-37  127.0   8.4   1   1   8.4e-41   3.8e-37  127.0   5.8     1   144   854   997   854   998 0.96 RTX C-terminal domain
HemolysinCabind      PF00353.14    18 seq82_BIOID51107     -            998   6.4e-14   50.8  79.1   1   6   1.6e-05     0.072   13.3   1.1     2    18   717   733   716   733 0.94 Hemolysin-type calcium-binding repeat (2 copies)
HemolysinCabind      PF00353.14    18 seq82_BIOID51107     -            998   6.4e-14   50.8  79.1   2   6   1.8e-05      0.08   13.2   4.0     2    18   735   751   734   751 0.92 Hemolysin-type calcium-binding repeat (2 copies)
HemolysinCabind      PF00353.14    18 seq82_BIOID51107     -            998   6.4e-14   50.8  79.1   3   6   3.9e-07    0.0018   18.3   2.1     1    18   752   769   752   769 0.94 Hemolysin-type calcium-binding repeat (2 copies)
HemolysinCabind      PF00353.14    18 seq82_BIOID51107     -            998   6.4e-14   50.8  79.1   4   6     2e-06     0.009   16.1   4.2     1    18   770   787   770   787 0.93 Hemolysin-type calcium-binding repeat (2 copies)
HemolysinCabind      PF00353.14    18 seq82_BIOID51107     -            998   6.4e-14   50.8  79.1   5   6   0.00011      0.52   10.7   4.4     1    18   797   814   797   814 0.92 Hemolysin-type calcium-binding repeat (2 copies)
HemolysinCabind      PF00353.14    18 seq82_BIOID51107     -            998   6.4e-14   50.8  79.1   6   6   6.9e-06     0.031   14.5   5.6     1    18   815   832   815   832 0.94 Hemolysin-type calcium-binding repeat (2 copies)
Phage_base_V         PF04717.7     79 seq83_BIOID51107     -            193     7e-25   86.6   0.4   1   1   1.2e-28   1.6e-24   85.5   0.2     1    78    16    90    16    91 0.98 Phage-related baseplate assembly protein
Plasmid_stab_B       PF10784.4     72 seq84_BIOID51107     -            103   8.9e-25   85.9   0.1   1   1   8.3e-29   1.1e-24   85.6   0.1     1    71     6    76     6    77 0.97 Plasmid stability protein
Phage_base_V         PF04717.7     79 seq86_BIOID51107     -            193   3.5e-24   84.4   0.3   1   1   5.8e-28     8e-24   83.2   0.2     1    78    16    90    16    91 0.97 Phage-related baseplate assembly protein
TraT                 PF05818.7    215 seq87_BIOID51107     -            237   2.8e-90  301.3   7.1   1   1   2.4e-94   3.2e-90  301.1   4.9     1   215    26   237    26   237 0.99 Enterobacterial TraT complement resistance protein
Glucokinase          PF02685.11   316 seq88_BIOID51107     -            321  4.5e-124  413.2   0.0   1   1  3.7e-128  5.1e-124  413.0   0.0     1   315     6   315     6   316 0.99 Glucokinase
Sigma70_r4_2         PF08281.7     54 seq89_BIOID51107     -            173   2.5e-15   55.5   0.4   1   1   1.5e-18   5.1e-15   54.5   0.0     2    54   112   164   111   164 0.97 Sigma-70, region 4
Sigma70_r2           PF04542.9     71 seq89_BIOID51107     -            173   8.4e-12   44.4   0.2   1   1   3.6e-15   1.2e-11   43.9   0.1     1    69    16    81    16    83 0.90 Sigma-70 region 2
Sigma70_r4           PF04545.11    50 seq89_BIOID51107     -            173   7.6e-08   31.4   0.0   1   1   4.6e-11   1.6e-07   30.4   0.0     2    47   118   163   117   164 0.95 Sigma-70, region 4
Sigma70_ECF          PF07638.6    185 seq89_BIOID51107     -            173     4e-05   23.2   0.1   1   1   2.7e-08   9.1e-05   22.0   0.1    53   172    42   157    11   164 0.76 ECF sigma factor
Phage_term_smal      PF05944.7    132 seq90_BIOID51107     -            266   2.3e-42  143.6   0.2   1   1   3.8e-46   5.3e-42  142.5   0.0     2   132    36   170    35   170 0.96 Phage small terminase subunit
Ead_Ea22             PF13935.1    139 seq91_BIOID51107     -            111   2.7e-15   56.7   0.0   1   1   2.2e-19   3.1e-15   56.6   0.0     1    63     2    72     2    90 0.94 Ead/Ea22-like protein
HTH_Tnp_1            PF01527.15    76 seq94_BIOID51107     -            108   5.6e-11   42.1   1.3   1   1   1.6e-14   2.2e-10   40.1   0.9     1    74     1    87     1    88 0.84 Transposase
Ogr_Delta            PF04606.7     47 seq96_BIOID51107     -             86     4e-18   64.6   4.0   1   1   3.8e-22   5.1e-18   64.3   2.8     1    46     3    50     3    51 0.97 Ogr/Delta-like zinc finger
adh_short            PF00106.20   167 seq97_BIOID51107     -            240   4.5e-16   59.1   0.2   1   1   1.3e-19     6e-16   58.6   0.1     3   166     9   170     8   171 0.87 short chain dehydrogenase
adh_short_C2         PF13561.1    243 seq97_BIOID51107     -            240   8.1e-08   32.2   0.0   1   1   2.2e-11     1e-07   31.9   0.0     8   192    18   193    13   238 0.73 Enoyl-(Acyl carrier protein) reductase
KR                   PF08659.5    181 seq97_BIOID51107     -            240   2.9e-07   30.2   0.5   1   1   1.1e-10   5.1e-07   29.4   0.3     4   172    10   175     8   184 0.85 KR domain
GPW_gp25             PF04965.9     99 seq99_BIOID51107     -            116   7.6e-21   73.3   0.0   1   1   7.3e-25     1e-20   73.0   0.0     5    93    17   105    14   111 0.92 Gene 25-like lysozyme
DNA_methylase        PF00145.12   335 seq100_BIOID51107    -            247   1.8e-37  129.1   0.0   1   1   1.6e-41   2.1e-37  128.8   0.0   107   331     1   227     1   230 0.87 C-5 cytosine-specific DNA methylase
GPW_gp25             PF04965.9     99 seq101_BIOID51107    -            116   7.6e-21   73.3   0.0   1   1   7.3e-25     1e-20   73.0   0.0     5    93    17   105    14   111 0.92 Gene 25-like lysozyme
HTH_Tnp_1            PF01527.15    76 seq102_BIOID51107    -            121   4.4e-19   68.0   1.1   1   1   8.3e-23   5.7e-19   67.7   0.4     2    74     8    87     7    89 0.89 Transposase
HTH_28               PF13518.1     52 seq102_BIOID51107    -            121   1.7e-06   27.7   0.5   1   1   5.1e-10   3.5e-06   26.7   0.0     1    43    17    60    17    63 0.93 Helix-turn-helix domain
FecR                 PF04773.8     98 seq104_BIOID51107    -            317   2.7e-17   62.6   0.8   1   1   3.1e-21   4.3e-17   62.0   0.6     2    98   110   203   109   203 0.90 FecR protein
rve                  PF00665.21   120 seq105_BIOID51107    -            288   3.4e-25   88.3   0.0   1   1   2.9e-28   9.9e-25   86.8   0.0     2   119   118   232   117   233 0.96 Integrase core domain
HTH_21               PF13276.1     60 seq105_BIOID51107    -            288   8.1e-17   60.8   3.5   1   1     6e-20   2.1e-16   59.5   2.4     2    60    39    96    37    96 0.94 HTH-like domain
rve_3                PF13683.1     67 seq105_BIOID51107    -            288   1.5e-11   43.5   0.1   1   1   9.7e-15   3.3e-11   42.4   0.0     6    67   209   270   204   270 0.93 Integrase core domain
rve_2                PF13333.1     52 seq105_BIOID51107    -            288   5.8e-06   26.1   0.0   1   1   3.2e-09   1.1e-05   25.2   0.0     1    46   223   272   223   277 0.85 Integrase core domain
Baseplate_J          PF04865.9    243 seq107_BIOID51107    -            298     1e-48  165.7   1.1   1   1   2.2e-49     3e-45  154.3   0.4    96   243   112   258   107   258 0.97 Baseplate J-like protein
rve                  PF00665.21   120 seq108_BIOID51107    -            301   7.4e-23   80.8   0.1   1   1   3.4e-26   1.6e-22   79.7   0.0     3   119   123   243   121   244 0.96 Integrase core domain
rve_3                PF13683.1     67 seq108_BIOID51107    -            301   1.3e-17   62.9   0.0   1   1   9.9e-21   4.5e-17   61.2   0.0     2    67   216   281   215   281 0.98 Integrase core domain
HTH_21               PF13276.1     60 seq108_BIOID51107    -            301   3.7e-15   55.5   0.5   1   1   8.1e-19   3.7e-15   55.5   0.4     6    57    49   106    45   109 0.79 HTH-like domain
Baseplate_J          PF04865.9    243 seq109_BIOID51107    -            298   7.5e-49  166.1   1.4   1   1   1.6e-49   2.1e-45  154.8   0.5    96   243   112   258   107   258 0.97 Baseplate J-like protein
KdgM                 PF06178.8    218 seq110_BIOID51107    -            238   1.8e-64  217.0  12.5   1   1   1.5e-68   2.1e-64  216.9   8.7     3   216    19   236    17   238 0.98 Oligogalacturonate-specific porin protein (KdgM)
DEAD                 PF00270.24   173 seq111_BIOID51107    -            756   7.7e-19   67.6   0.0   1   1   5.3e-22   2.4e-18   66.0   0.0     4   168   227   386   224   391 0.83 DEAD/DEAH box helicase
Helicase_C           PF00271.26    78 seq111_BIOID51107    -            756   1.2e-10   41.0   0.0   1   1   3.2e-11   1.5e-07   31.1   0.0    22    78   545   613   527   613 0.84 Helicase conserved C-terminal domain
ResIII               PF04851.10   184 seq111_BIOID51107    -            756   3.5e-10   39.8   0.0   1   1   2.1e-13   9.7e-10   38.4   0.0     3   182   222   383   220   385 0.79 Type III restriction enzyme, res subunit
DDE_Tnp_1_assoc      PF13808.1     90 seq113_BIOID51107    -            378   1.8e-33  113.9   0.0   1   1   5.4e-37   3.7e-33  112.9   0.0     1    90     6    95     6    95 0.99 DDE_Tnp_1-associated
DDE_Tnp_1            PF01609.16   211 seq113_BIOID51107    -            378   1.9e-31  109.2   0.3   1   1   4.7e-35   3.2e-31  108.4   0.2     3   211   102   343   100   343 0.93 Transposase DDE domain
GST_N_3              PF13417.1     75 seq116_BIOID51107    -            202   5.7e-16   58.4   0.0   1   1   2.7e-19   9.2e-16   57.7   0.0     1    68     3    71     3    78 0.95 Glutathione S-transferase, N-terminal domain
GST_N_2              PF13409.1     70 seq116_BIOID51107    -            202   2.2e-10   40.2   0.0   1   1   1.1e-13   3.8e-10   39.5   0.0     2    68     9    71     8    72 0.92 Glutathione S-transferase, N-terminal domain
GST_C                PF00043.20    95 seq116_BIOID51107    -            202   1.3e-09   37.8   0.0   1   1   5.1e-13   1.7e-09   37.3   0.0     2    95    97   192    96   192 0.96 Glutathione S-transferase, C-terminal domain
GST_N                PF02798.15    76 seq116_BIOID51107    -            202   1.4e-06   28.3   0.0   1   1     1e-09   3.5e-06   26.9   0.0    11    75    11    71     2    71 0.87 Glutathione S-transferase, N-terminal domain
Phage_GPL            PF05926.6    140 seq117_BIOID51107    -            164   4.3e-51  172.3   0.1   1   1   3.6e-55   4.9e-51  172.1   0.1     2   140    26   164    25   164 0.99 Phage head completion protein (GPL)
PTS_IIB              PF02302.12    90 seq120_BIOID51107    -            108   1.6e-16   60.4   1.0   1   1   1.3e-20   1.8e-16   60.1   0.7     2    89     7    97     6    98 0.95 PTS system, Lactose/Cellobiose specific IIB subunit
Kelch_6              PF13964.1     50 seq124_BIOID51107    -            404   1.4e-14   53.3  17.5   1   1   9.8e-12   2.2e-08   33.7   0.1     1    43   110   156   110   162 0.92 Kelch motif
Kelch_4              PF13418.1     49 seq124_BIOID51107    -            404   2.8e-14   52.4  28.8   1   1     3e-12   6.9e-09   35.2   0.0     2    46   111   161   110   164 0.87 Galactose oxidase, central domain
Kelch_1              PF01344.20    47 seq124_BIOID51107    -            404   2.5e-13   49.1   5.7   1   1   1.1e-11   2.4e-08   33.2   0.0     1    43   110   156   110   158 0.95 Kelch motif
Kelch_2              PF07646.10    49 seq124_BIOID51107    -            404   7.9e-13   47.7   8.0   1   1   2.5e-10   5.6e-07   29.2   0.0     1    45   110   156   110   157 0.94 Kelch motif
Kelch_3              PF13415.1     49 seq124_BIOID51107    -            404   2.8e-11   43.1  12.9   1   1   5.6e-10   1.3e-06   28.2   0.0     2    46   121   169   120   172 0.80 Galactose oxidase, central domain
Kelch_5              PF13854.1     42 seq124_BIOID51107    -            404   1.4e-10   40.7   9.2   1   1     2e-09   4.6e-06   26.3   0.0     3    42   109   151   106   151 0.91 Kelch motif
Trans_reg_C          PF00486.23    77 seq125_BIOID51107    -            251   1.2e-20   73.0   0.2   1   1   6.4e-24   4.3e-20   71.2   0.0     2    77   170   245   169   245 0.98 Transcriptional regulatory protein, C terminal
Response_reg         PF00072.19   112 seq125_BIOID51107    -            251   2.7e-20   72.3   0.1   1   1   6.2e-24   4.2e-20   71.7   0.0     2   111    17   124    16   125 0.97 Response regulator receiver domain
PTS_EIIC             PF02378.13   321 seq127_BIOID51107    -            415   1.6e-13   50.0  35.5   1   1   1.2e-17   1.6e-13   50.0  24.6     2   320    41   347    40   348 0.76 Phosphotransferase system, EIIC
TonB_dep_Rec         PF00593.19   276 seq128_BIOID51107    -            774   8.8e-23   81.4  17.9   1   1   1.9e-26   8.8e-23   81.4  12.4     2   274   526   771   525   773 0.88 TonB dependent receptor
Plug                 PF07715.10   108 seq128_BIOID51107    -            774   9.2e-20   70.8   0.4   1   1   7.4e-23   3.4e-19   69.0   0.3     4   108   132   244   129   244 0.88 TonB-dependent Receptor Plug Domain
STN                  PF07660.9     52 seq128_BIOID51107    -            774   4.4e-10   38.8   0.0   1   1   2.7e-13   1.2e-09   37.4   0.0     3    52    58   107    56   107 0.95 Secretin and TonB N terminus short domain
Tail_P2_I            PF09684.5    139 seq131_BIOID51107    -            176   5.5e-53  178.1   0.0   1   1   4.7e-57   6.5e-53  177.9   0.0     1   139     6   142     6   142 0.99 Phage tail protein (Tail_P2_I)
SelA                 PF03841.8    367 seq133_BIOID51107    -            463  1.6e-176  586.4   0.0   1   1  2.7e-180  1.8e-176  586.1   0.0     1   366    83   451    83   452 0.99 L-seryl-tRNA selenium transferase
Se-cys_synth_N       PF12390.3     40 seq133_BIOID51107    -            463   2.8e-10   40.0   0.5   1   1   4.1e-14   2.8e-10   40.0   0.4     1    40     9    48     9    48 0.99 Selenocysteine synthase N terminal
Tail_P2_I            PF09684.5    139 seq134_BIOID51107    -            202   1.8e-55  186.1   0.1   1   1   1.8e-59   2.4e-55  185.7   0.1     1   139     6   142     6   142 0.99 Phage tail protein (Tail_P2_I)
HHA                  PF05321.6     57 seq135_BIOID51107    -             62   5.2e-10   39.1   0.1   1   1   4.6e-14   6.2e-10   38.9   0.0     1    32    11    42    11    54 0.94 Haemolysin expression modulating protein
HOK_GEF              PF01848.11    43 seq136_BIOID51107    -             46   1.7e-17   62.3   1.3   1   1   1.3e-21   1.8e-17   62.2   0.9     2    43     3    44     2    44 0.96 Hok/gef family
AA_permease          PF00324.16   479 seq139_BIOID51107    -            514  3.2e-121  404.9  47.4   1   1  5.3e-125  3.6e-121  404.7  32.8     2   478    50   491    49   492 0.98 Amino acid permease
AA_permease_2        PF13520.1    426 seq139_BIOID51107    -            514   3.8e-43  147.4  50.8   1   1   6.7e-47   4.5e-43  147.2  35.2     5   423    49   477    45   480 0.85 Amino acid permease
Phage_fiber_2        PF03406.8     44 seq140_BIOID51107    -            756   5.4e-64  211.4  42.5   1   3     1e-25   4.7e-22   77.2   4.2     1    44   173   216   173   216 0.98 Phage tail fibre repeat
Phage_fiber_2        PF03406.8     44 seq140_BIOID51107    -            756   5.4e-64  211.4  42.5   2   3   4.1e-26   1.9e-22   78.5   4.4     1    44   217   260   217   260 0.97 Phage tail fibre repeat
Phage_fiber_2        PF03406.8     44 seq140_BIOID51107    -            756   5.4e-64  211.4  42.5   3   3   1.2e-24   5.3e-21   73.8   4.5     1    44   261   304   261   304 0.98 Phage tail fibre repeat
DUF3751              PF12571.3    159 seq140_BIOID51107    -            756   1.7e-38  131.8   0.3   1   1   8.9e-42     4e-38  130.6   0.2     3   158     7   156     1   157 0.96 Phage tail-collar fibre protein
Collar               PF07484.7     57 seq140_BIOID51107    -            756   8.5e-12   44.5   0.2   1   1   5.4e-15   2.5e-11   43.0   0.1     1    56   553   599   553   600 0.97 Phage Tail Collar Domain
HATPase_c            PF02518.21   111 seq141_BIOID51107    -            433   1.9e-22   78.9   0.0   1   1   8.1e-26   3.7e-22   78.0   0.0     6   110   320   423   316   424 0.96 Histidine kinase-, DNA gyrase B-, and HSP90-like ATPase
HisKA                PF00512.20    68 seq141_BIOID51107    -            433   6.4e-08   32.3   1.3   1   1   3.7e-11   1.7e-07   30.9   0.9     1    67   211   270   211   271 0.90 His Kinase A (phospho-acceptor) domain
HAMP                 PF00672.20    70 seq141_BIOID51107    -            433     3e-06   27.2   0.0   1   1   6.6e-10     3e-06   27.2   0.0     4    69   141   206   139   207 0.85 HAMP domain
DUF3751              PF12571.3    159 seq143_BIOID51107    -            547   1.5e-47  161.3   0.2   1   1   3.2e-51   1.5e-47  161.3   0.1     1   159     1   153     1   153 0.99 Phage tail-collar fibre protein
Phage_fiber_2        PF03406.8     44 seq143_BIOID51107    -            547   4.6e-45  150.8  16.0   1   2   4.4e-26     2e-22   78.4   2.6     1    43   169   211   169   212 0.97 Phage tail fibre repeat
Phage_fiber_2        PF03406.8     44 seq143_BIOID51107    -            547   4.6e-45  150.8  16.0   2   2   9.4e-26   4.3e-22   77.3   3.0     1    43   213   255   213   256 0.96 Phage tail fibre repeat
Collar               PF07484.7     57 seq143_BIOID51107    -            547   1.3e-14   53.5   0.6   1   1     6e-18   2.7e-14   52.5   0.1     1    57   389   436   389   436 0.98 Phage Tail Collar Domain
Glyco_trans_2_3      PF13632.1    192 seq149_BIOID51107    -            688   6.1e-47  159.7   7.8   1   1   8.3e-50   3.8e-46  157.1   4.3     2   191   108   325   107   358 0.93 Glycosyl transferase family group 2
Glyco_tranf_2_3      PF13641.1    230 seq149_BIOID51107    -            688     1e-42  146.4   0.1   1   1     5e-46   2.3e-42  145.2   0.1     2   228    13   274    12   276 0.91 Glycosyltransferase like family 2
T2SE_Nter            PF05157.10   109 seq149_BIOID51107    -            688   1.9e-18   66.3   3.6   1   1   1.3e-21   5.7e-18   64.8   0.0     3   108   467   571   465   572 0.97 Type II secretion system (T2SS), protein E, N-terminal domain
DUF3296              PF11726.3    180 seq151_BIOID51107    -            189   1.4e-57  194.0   0.0   1   1   1.1e-61   1.5e-57  193.9   0.0     1   180    11   188    11   188 0.98 Protein of unknown function (DUF3296)
HTH_Tnp_1            PF01527.15    76 seq152_BIOID51107    -             98   1.4e-17   63.2   0.6   1   1     3e-21   2.1e-17   62.7   0.1     2    54     9    62     8    93 0.77 Transposase
HTH_23               PF13384.1     50 seq152_BIOID51107    -             98   1.9e-07   30.3   0.0   1   1   4.6e-11   3.2e-07   29.6   0.0     6    45    18    58    13    64 0.89 Homeodomain-like domain
DUF303               PF03629.13   255 seq153_BIOID51107    -            326   2.9e-32  111.7   0.0   1   1   2.5e-36   3.5e-32  111.5   0.0     2   201    11   252    10   295 0.79 Domain of unknown function (DUF303)
Peptidase_M24        PF00557.19   205 seq156_BIOID51107    -            361     5e-63  212.3   0.1   1   1   9.6e-67   6.6e-63  211.9   0.0     2   205   135   342   134   342 0.94 Metallopeptidase family M24
Creatinase_N         PF01321.13   131 seq156_BIOID51107    -            361   2.2e-14   53.9   0.1   1   1   6.3e-18   4.3e-14   53.0   0.1     2   130     4   126     4   127 0.91 Creatinase/Prolidase N-terminal domain
ABC_membrane         PF00664.18   275 seq157_BIOID51107    -            706   4.4e-51  173.8  18.8   1   1   2.2e-54   6.1e-51  173.3  13.1    11   275   160   424   151   424 0.94 ABC transporter transmembrane region
Peptidase_C39        PF03412.10   131 seq157_BIOID51107    -            706   7.3e-23   80.7   0.3   1   1   9.1e-26   2.5e-22   78.9   0.1    15   130    11   129     4   130 0.95 Peptidase C39 family
ABC_tran             PF00005.22   118 seq157_BIOID51107    -            706   1.2e-21   77.1   0.1   1   1   1.3e-24   3.6e-21   75.6   0.0     1   118   509   634   509   634 0.96 ABC transporter
GTP_EFTU             PF00009.22   188 seq162_BIOID51107    -            614   2.2e-37  128.2   0.0   1   1   1.4e-40   3.8e-37  127.4   0.0     5   184     2   163     1   166 0.95 Elongation factor Tu GTP binding domain
SelB-wing_3          PF09107.6     50 seq162_BIOID51107    -            614   8.4e-20   69.7   0.6   1   1   9.4e-23   2.6e-19   68.2   0.4     1    50   557   606   557   606 0.96 Elongation factor SelB, winged helix
SelB-wing_2          PF09106.6     59 seq162_BIOID51107    -            614   3.3e-19   68.4   1.1   1   1   4.4e-22   1.2e-18   66.6   0.8     1    59   423   480   423   480 0.99 Elongation factor SelB, winged helix
GTP_EFTU_D2          PF03144.20    74 seq162_BIOID51107    -            614   9.1e-09   35.2   0.0   1   1   1.1e-11   2.9e-08   33.5   0.0     1    73   189   256   189   257 0.94 Elongation factor Tu domain 2
MMR_HSR1             PF01926.18   114 seq162_BIOID51107    -            614   1.7e-05   24.6   0.0   1   1   2.4e-08   6.4e-05   22.8   0.0     2   109     3   107     2   132 0.73 50S ribosome-binding GTPase
DUF3279              PF11682.3    128 seq170_BIOID51107    -            127   3.7e-55  184.8   1.5   1   1   2.9e-59     4e-55  184.7   1.0     1   126     1   125     1   127 0.98 Protein of unknown function (DUF3279)
Peripla_BP_3         PF13377.1    160 seq171_BIOID51107    -            343   2.5e-44  150.9   0.0   1   1   1.4e-47   4.9e-44  150.0   0.0     1   160   178   339   178   339 0.95 Periplasmic binding protein-like domain
Peripla_BP_1         PF00532.16   279 seq171_BIOID51107    -            343   2.1e-36  125.4   0.0   1   1   8.3e-40   2.8e-36  125.0   0.0     2   259    70   317    69   335 0.91 Periplasmic binding proteins and sugar binding domain of LacI family
LacI                 PF00356.16    46 seq171_BIOID51107    -            343   1.6e-19   69.0   0.9   1   1     8e-23   2.7e-19   68.3   0.6     1    46    13    58    13    58 0.98 Bacterial regulatory proteins, lacI family
Peripla_BP_4         PF13407.1    258 seq171_BIOID51107    -            343   3.5e-14   52.6   0.0   1   1   5.9e-17     2e-13   50.1   0.0     1   257    72   320    72   321 0.86 Periplasmic binding protein domain
DUF770               PF05591.7    158 seq174_BIOID51107    -            166   4.6e-55  185.3   0.1   1   1   3.9e-59   5.3e-55  185.1   0.1     2   156     7   161     6   163 0.97 Protein of unknown function (DUF770)
Ter                  PF05472.6    290 seq175_BIOID51107    -            309  6.8e-115  383.0   6.7   1   1  5.6e-119  7.6e-115  382.8   4.6     2   290     9   307     8   307 0.99 DNA replication terminus site-binding protein (Ter protein)
DUF3279              PF11682.3    128 seq179_BIOID51107    -            141   1.9e-49  166.3   2.2   1   1   1.6e-53   2.2e-49  166.1   1.5     2   128     3   123     2   123 0.98 Protein of unknown function (DUF3279)
Polyketide_cyc       PF03364.15   130 seq182_BIOID51107    -            158   1.1e-31  109.3   0.0   1   1   1.9e-35   1.3e-31  109.1   0.0     1   130    23   148    23   148 0.99 Polyketide cyclase / dehydrase and lipid transport
Polyketide_cyc2      PF10604.4    139 seq182_BIOID51107    -            158   8.5e-11   42.0   0.0   1   1   1.5e-14     1e-10   41.7   0.0     1   128    14   145    14   154 0.74 Polyketide cyclase / dehydrase and lipid transport
Peptidase_M42        PF05343.9    292 seq183_BIOID51107    -            345   2.7e-84  282.2   0.0   1   1   8.9e-88   4.1e-84  281.6   0.0     1   292    43   325    43   325 0.97 M42 glutamyl aminopeptidase
Peptidase_M20        PF01546.23   171 seq183_BIOID51107    -            345   1.4e-09   37.6   0.0   1   1     5e-13   2.3e-09   36.9   0.0    22   169   164   330   161   332 0.87 Peptidase family M20/M25/M40
DUF2594              PF10769.4     74 seq185_BIOID51107    -             74   1.4e-42  143.4   2.3   1   1   1.1e-46   1.6e-42  143.3   1.6     1    74     1    74     1    74 1.00 Protein of unknown function (DUF2594)
Peripla_BP_2         PF01497.13   238 seq186_BIOID51107    -            300   1.1e-30  106.4   0.5   1   1   9.8e-35   1.3e-30  106.1   0.3     1   237    40   269    40   270 0.93 Periplasmic binding protein
Caudo_TAP            PF02413.12   130 seq187_BIOID51107    -            200   9.9e-31  106.4   1.5   1   1   9.4e-35   1.3e-30  106.1   1.0     1   130    78   199    78   199 0.97 Caudovirales tail fibre assembly protein
ALAD                 PF00490.16   324 seq188_BIOID51107    -            335  1.7e-136  454.2   0.1   1   1  1.5e-140  2.1e-136  454.0   0.1     3   322    16   330    14   332 0.99 Delta-aminolevulinic acid dehydratase
Ub-RnfH              PF03658.9     84 seq194_BIOID51107    -             96   1.8e-38  130.1   0.1   1   1   1.5e-42     2e-38  130.0   0.1     1    84     5    88     5    88 0.99 RnfH family Ubiquitin
DUF3296              PF11726.3    180 seq196_BIOID51107    -             65     1e-07   31.5   0.0   1   1   8.6e-12   1.2e-07   31.3   0.0   129   174    15    60    12    64 0.90 Protein of unknown function (DUF3296)
DUF877               PF05943.7    423 seq197_BIOID51107    -            491  1.4e-187  623.2   0.0   1   1  1.3e-191  1.7e-187  622.9   0.0     1   423    68   489    68   489 1.00 Protein of unknown function (DUF877)
Caudo_TAP            PF02413.12   130 seq198_BIOID51107    -            192   2.2e-36  124.7   0.6   1   1   2.1e-40   2.9e-36  124.3   0.4     2   130    73   192    72   192 0.95 Caudovirales tail fibre assembly protein
SPOR                 PF05036.8     76 seq200_BIOID51107    -            319     4e-17   62.0   0.3   1   1   1.4e-20     2e-16   59.7   0.0     3    72   246   312   244   315 0.91 Sporulation related domain
NfrA_C               PF13283.1    176 seq204_BIOID51107    -            990   2.8e-47  160.2   3.8   1   1     1e-50   2.8e-47  160.2   2.7     2   170   807   977   806   982 0.98 Bacteriophage N adsorption protein A C-term
TPR_16               PF13432.1     65 seq204_BIOID51107    -            990   1.4e-09   38.2   8.5   1   1   7.2e-10     2e-06   28.2   0.6     2    65   617   680   616   680 0.97 Tetratricopeptide repeat
TPR_14               PF13428.1     44 seq204_BIOID51107    -            990   1.5e-08   34.3  13.9   1   1   3.6e-08   9.7e-05   22.5   0.3     3    43   648   688   646   689 0.94 Tetratricopeptide repeat
TPR_15               PF13429.1    280 seq204_BIOID51107    -            990     4e-08   32.5   3.8   1   1   1.5e-11     4e-08   32.5   2.7   103   238   566   704   555   715 0.84 Tetratricopeptide repeat
FecCD                PF01032.13   311 seq207_BIOID51107    -            332   1.5e-86  289.9  30.0   1   1   2.6e-90   1.7e-86  289.7  20.8     2   311    18   330    17   330 0.95 FecCD transport family
ABC-3                PF00950.12   258 seq207_BIOID51107    -            332   1.1e-07   31.3  11.2   1   1   1.6e-11   1.1e-07   31.3   7.8    50   253   119   326    99   330 0.80 ABC 3 transport family
HlyD                 PF00529.15   306 seq208_BIOID51107    -            479   4.1e-52  177.2   1.8   1   1   1.8e-55     6e-52  176.7   1.2     1   305    95   408    95   409 0.98 HlyD family secretion protein
HlyD_3               PF13437.1    105 seq208_BIOID51107    -            479   7.3e-21   74.3   2.7   1   1   5.8e-23     2e-19   69.7   0.9     2    98   331   439   330   446 0.85 HlyD family secretion protein
HlyD_2               PF12700.2    328 seq208_BIOID51107    -            479   7.6e-09   35.0   9.0   1   1   4.4e-12   1.5e-08   34.0   6.2     7   241    80   418    77   439 0.74 HlyD family secretion protein
PEP-utilizers_C      PF02896.13   294 seq209_BIOID51107    -            831  2.5e-104  348.1   0.0   1   1  1.4e-107  3.7e-104  347.6   0.0     2   293   360   650   359   651 0.99 PEP-utilising enzyme, TIM barrel domain
PTS_EIIA_2           PF00359.17   142 seq209_BIOID51107    -            831   7.3e-34  116.3   0.1   1   1   1.1e-36     3e-33  114.3   0.0     3   141   687   827   685   828 0.96 Phosphoenolpyruvate-dependent sugar phosphotransferase system, EIIA 2
PEP-utilisers_N      PF05524.8    123 seq209_BIOID51107    -            831     7e-18   64.4   0.2   1   1   2.6e-21     7e-18   64.4   0.2     2   123   118   235   117   235 0.91 PEP-utilising enzyme, N-terminal
PEP-utilizers        PF00391.18    81 seq209_BIOID51107    -            831     1e-17   63.3   0.0   1   1   7.9e-21   2.2e-17   62.2   0.0     8    81   260   334   254   334 0.94 PEP-utilising enzyme, mobile domain
PTS-HPr              PF00381.14    84 seq209_BIOID51107    -            831   1.5e-16   59.9   0.0   1   1   1.3e-19   3.5e-16   58.7   0.0     1    82     1    84     1    86 0.96 PTS HPr component phosphorylation site
TonB_dep_Rec         PF00593.19   276 seq210_BIOID51107    -            700   2.1e-38  132.7  12.9   1   1     3e-42   2.1e-38  132.7   8.9     2   275   449   695   448   696 0.97 TonB dependent receptor
Plug                 PF07715.10   108 seq210_BIOID51107    -            700   1.7e-22   79.6   2.6   1   1   5.7e-26   3.9e-22   78.5   1.8     3   108    41   151    39   151 0.95 TonB-dependent Receptor Plug Domain
Fe-ADH               PF00465.14   366 seq213_BIOID51107    -            383  3.5e-121  404.1   9.5   1   1  5.8e-125    4e-121  403.9   6.6     2   366    10   375     9   375 0.97 Iron-containing alcohol dehydrogenase
Fe-ADH_2             PF13685.1    250 seq213_BIOID51107    -            383     2e-19   69.7   5.2   1   1   1.2e-20   8.4e-17   61.1   3.6     2   246    14   278    13   280 0.91 Iron-containing alcohol dehydrogenase
Resolvase            PF00239.16   141 seq215_BIOID51107    -            199   1.7e-51  173.7   0.1   1   1   4.5e-55   3.1e-51  172.8   0.0     2   140     3   135     2   136 0.98 Resolvase, N terminal domain
HTH_7                PF02796.10    45 seq215_BIOID51107    -            199   1.7e-11   43.6   0.5   1   1   5.9e-15   4.1e-11   42.4   0.3     1    43   138   180   138   181 0.98 Helix-turn-helix domain of resolvase
Proteasome           PF00227.21   190 seq217_BIOID51107    -            176   1.5e-25   89.4   0.2   1   1     2e-29   2.8e-25   88.6   0.1     5   186     2   168     2   172 0.94 Proteasome subunit
MFS_1                PF07690.11   354 seq219_BIOID51107    -            427   1.1e-32  113.1  40.8   1   2   1.4e-25   6.6e-22   77.6  17.7    33   258    27   262     6   265 0.81 Major Facilitator Superfamily
MFS_1                PF07690.11   354 seq219_BIOID51107    -            427   1.1e-32  113.1  40.8   2   2   8.8e-15     4e-11   42.1   6.6    38   180   255   401   247   420 0.82 Major Facilitator Superfamily
Sugar_tr             PF00083.19   451 seq219_BIOID51107    -            427   3.6e-25   88.3  32.8   1   1   6.7e-26   3.1e-22   78.6  22.8    51   448    34   408    10   411 0.82 Sugar (and other) transporter
FecCD                PF01032.13   311 seq223_BIOID51107    -            318   2.8e-94  315.3  27.2   1   1   2.5e-98   3.4e-94  315.0  18.9     2   311    13   316     9   316 0.98 FecCD transport family
GPW_gp25             PF04965.9     99 seq226_BIOID51107    -            137   1.4e-18   66.1   0.0   1   1   1.3e-22   1.8e-18   65.7   0.0     3    94    29   118    27   124 0.90 Gene 25-like lysozyme
AAA_2                PF07724.9    171 seq229_BIOID51107    -            443   5.2e-52  176.0   0.7   1   2   6.4e-10   1.5e-06   28.1   0.0     5    66    52   113    49   115 0.92 AAA domain (Cdc48 subfamily)
AAA_2                PF07724.9    171 seq229_BIOID51107    -            443   5.2e-52  176.0   0.7   2   2   3.9e-46   8.9e-43  146.0   0.1    10   171   188   329   170   329 0.89 AAA domain (Cdc48 subfamily)
AAA                  PF00004.24   132 seq229_BIOID51107    -            443   1.8e-16   60.4   0.1   1   2   2.2e-10   5.1e-07   29.8   0.0     1    57    53   107    53   142 0.72 ATPase family associated with various cellular activities (AAA)
AAA                  PF00004.24   132 seq229_BIOID51107    -            443   1.8e-16   60.4   0.1   2   2   9.6e-10   2.2e-06   27.7   0.0    39   130   226   332   188   334 0.73 ATPase family associated with various cellular activities (AAA)
AAA_5                PF07728.9    139 seq229_BIOID51107    -            443   7.4e-08   32.1   0.3   1   1   1.4e-09   3.3e-06   26.7   0.0     1    99    52   149    52   206 0.77 AAA domain (dynein-related subfamily)
ClpB_D2-small        PF10431.4     81 seq229_BIOID51107    -            443   2.3e-06   27.2   0.8   1   1     7e-09   1.6e-05   24.6   0.0     1    62   335   405   335   411 0.90 C-terminal, D2-small domain, of ClpB protein
Aldedh               PF00171.17   462 seq230_BIOID51107    -            558  7.4e-163  542.0   0.0   1   1  6.2e-167  8.4e-163  541.8   0.0     1   460    79   544    79   546 0.96 Aldehyde dehydrogenase family
DUF879               PF05947.7    602 seq231_BIOID51107    -            616  7.6e-196  651.9   0.4   1   1  6.3e-200  8.7e-196  651.7   0.3     2   602     5   616     4   616 0.95 Bacterial protein of unknown function (DUF879)
DEDD_Tnp_IS110       PF01548.12   144 seq234_BIOID51107    -             74   8.9e-12   44.7   0.1   1   1   6.8e-16   9.3e-12   44.6   0.1    20    79     9    71     3    74 0.90 Transposase
ABC_tran             PF00005.22   118 seq235_BIOID51107    -            255   7.8e-21   74.5   0.0   1   1   2.5e-24   1.1e-20   73.9   0.0     1   118    42   167    42   167 0.95 ABC transporter
AAA_29               PF13555.1     62 seq235_BIOID51107    -            255   6.8e-08   31.8   0.1   1   1   3.6e-11   1.6e-07   30.6   0.1    21    54    26    59    17    62 0.86 P-loop containing region of AAA domain
rve                  PF00665.21   120 seq238_BIOID51107    -            348   8.2e-21   74.2   0.0   1   1   5.1e-24   1.4e-20   73.4   0.0     3   120   176   288   174   288 0.90 Integrase core domain
rve_3                PF13683.1     67 seq238_BIOID51107    -            348   9.8e-17   60.1   0.1   1   1   9.3e-20   2.6e-16   58.7   0.0     2    67   260   328   259   328 0.98 Integrase core domain
HTH_28               PF13518.1     52 seq238_BIOID51107    -            348   4.8e-09   35.8   0.2   1   1   6.9e-12   1.9e-08   33.9   0.0     9    51    39    81    33    86 0.92 Helix-turn-helix domain
HTH_23               PF13384.1     50 seq238_BIOID51107    -            348   7.7e-08   31.6   0.0   1   1   7.2e-11     2e-07   30.3   0.0     5    50    31    75    28    75 0.94 Homeodomain-like domain
Mannitol_dh          PF01232.18   151 seq239_BIOID51107    -             55     1e-09   38.3   0.4   1   1   8.6e-14   1.2e-09   38.1   0.3     2    32    23    54    22    55 0.94 Mannitol dehydrogenase Rossmann domain
Mannitol_dh_C        PF08125.8    245 seq240_BIOID51107    -            406   7.8e-98  326.4   0.0   1   1  2.5e-101   1.7e-97  325.2   0.0     1   241   133   376   133   380 0.98 Mannitol dehydrogenase C-terminal domain
Mannitol_dh          PF01232.18   151 seq240_BIOID51107    -            406   4.6e-28   97.9   0.0   1   1   1.1e-31   7.7e-28   97.2   0.0    60   151     3   105     1   105 0.98 Mannitol dehydrogenase Rossmann domain
UbiA                 PF01040.13   257 seq242_BIOID51107    -            308   7.6e-37  126.7  21.2   1   1   7.3e-41     1e-36  126.4  14.7     1   225    21   273    21   306 0.76 UbiA prenyltransferase family
IMS                  PF00817.15   148 seq243_BIOID51107    -            143     1e-10   41.5   0.0   1   1   1.2e-14   1.6e-10   40.9   0.0    86   145     6    64     2    66 0.92 impB/mucB/samB family
PMI_typeI            PF01238.16   373 seq246_BIOID51107    -            417  2.2e-124  415.1   0.1   1   1  2.5e-127  1.7e-123  412.1   0.0     1   373    27   383    27   383 0.98 Phosphomannose isomerase type I
GrpE                 PF01025.14   166 seq247_BIOID51107    -            196   1.4e-47  161.2   3.3   1   1   1.2e-51   1.7e-47  160.9   2.3     5   166    35   194     7   194 0.87 GrpE
DUF4113              PF13438.1     75 seq250_BIOID51107    -            116     1e-23   82.9   0.0   1   1   9.8e-28   1.3e-23   82.5   0.0     1    75    41   114    41   114 0.98 Domain of unknown function (DUF4113)
DUF1305              PF06996.6    303 seq251_BIOID51107    -            362   3.4e-92  308.6   0.1   1   1   2.8e-96   3.9e-92  308.4   0.1     3   303    35   349    33   349 0.97 Protein of unknown function (DUF1305)
Methyltransf_6       PF03737.10   154 seq256_BIOID51107    -            161   4.3e-55  185.6   0.4   1   1   3.5e-59   4.8e-55  185.5   0.2     1   153     1   152     1   153 0.99 Demethylmenaquinone methyltransferase
DUF3302              PF11742.3     78 seq257_BIOID51107    -            117   2.1e-45  152.3   8.2   1   1   1.9e-49   2.6e-45  152.0   5.7     1    78    13    90    13    90 0.99 Protein of unknown function (DUF3302)
DUF2219              PF09982.4    293 seq258_BIOID51107    -            319   7.6e-65  218.5   3.4   1   1   7.9e-69   1.1e-64  218.0   2.4    14   293    54   319    40   319 0.92 Uncharacterized protein conserved in bacteria (DUF2219)
HTH_AraC             PF00165.18    42 seq259_BIOID51107    -            253   4.7e-19   67.4   0.8   1   2     5e-10   3.4e-06   26.5   0.1     1    40   155   193   155   195 0.95 Bacterial regulatory helix-turn-helix proteins, AraC family
HTH_AraC             PF00165.18    42 seq259_BIOID51107    -            253   4.7e-19   67.4   0.8   2   2   4.7e-14   3.2e-10   39.3   0.0     6    41   208   244   206   245 0.94 Bacterial regulatory helix-turn-helix proteins, AraC family
HTH_18               PF12833.2     81 seq259_BIOID51107    -            253   6.1e-15   54.9   0.0   1   1   1.8e-18   1.2e-14   54.0   0.0     2    80   169   245   168   246 0.96 Helix-turn-helix domain
HlyD                 PF00529.15   306 seq264_BIOID51107    -            378   1.9e-59  201.3  13.0   1   1   6.2e-63   2.1e-59  201.2   9.0     3   306    64   349    62   349 0.98 HlyD family secretion protein
HlyD_3               PF13437.1    105 seq264_BIOID51107    -            378   3.8e-11   43.1   0.6   1   1   9.5e-12   3.3e-08   33.7   0.0     2    80   222   301   221   335 0.87 HlyD family secretion protein
Biotin_lipoyl_2      PF13533.1     50 seq264_BIOID51107    -            378   2.6e-09   36.4   1.0   1   1   1.3e-09   4.4e-06   26.1   0.2     4    49    65   110    61   113 0.93 Biotin-lipoyl like
HlyD_2               PF12700.2    328 seq264_BIOID51107    -            378   8.1e-09   34.9   0.2   1   1   4.3e-12   1.5e-08   34.1   0.2    26   240    68   301    63   319 0.74 HlyD family secretion protein
Acetyltransf_4       PF13420.1    155 seq269_BIOID51107    -            213   3.3e-20   72.4   0.0   1   1     2e-23     4e-20   72.2   0.0     1   152    44   195    44   198 0.91 Acetyltransferase (GNAT) domain
Acetyltransf_1       PF00583.19    83 seq269_BIOID51107    -            213   9.2e-17   60.7   0.0   1   1   9.1e-20   1.8e-16   59.8   0.0     3    82    99   177    96   178 0.90 Acetyltransferase (GNAT) family
Acetyltransf_3       PF13302.1    142 seq269_BIOID51107    -            213   3.1e-11   43.6   0.0   1   1     2e-14     4e-11   43.2   0.0     4   142    44   178    41   178 0.80 Acetyltransferase (GNAT) domain
FR47                 PF08445.5     86 seq269_BIOID51107    -            213   7.1e-09   35.1   0.0   1   1     7e-12   1.4e-08   34.2   0.0    26    79   125   179   120   184 0.91 FR47-like protein
Acetyltransf_7       PF13508.1     79 seq269_BIOID51107    -            213     3e-08   33.5   0.0   1   1   2.5e-11   4.9e-08   32.9   0.0     5    78    94   178    90   179 0.74 Acetyltransferase (GNAT) domain
Acetyltransf_10      PF13673.1    117 seq269_BIOID51107    -            213   3.2e-08   33.5   0.1   1   1   2.2e-11   4.4e-08   33.1   0.0     1   117    51   177    51   177 0.72 Acetyltransferase (GNAT) domain
Acetyltransf_9       PF13527.1    128 seq269_BIOID51107    -            213     4e-06   26.6   0.0   1   1   5.2e-09     1e-05   25.2   0.0     2   109    44   156    43   164 0.90 Acetyltransferase (GNAT) domain
DUF945               PF06097.6    459 seq271_BIOID51107    -            502    4e-149  497.1  18.6   1   1  3.3e-153  4.5e-149  496.9  12.9     1   459     1   482     1   482 0.99 Bacterial protein of unknown function (DUF945)
PIG-L                PF02585.12   128 seq274_BIOID51107    -            223   1.4e-24   86.9   1.4   1   1   1.6e-28   2.2e-24   86.2   1.0     1   127    20   141    20   142 0.94 GlcNAc-PI de-N-acetylase
DUF606               PF04657.8    138 seq279_BIOID51107    -            149   1.4e-21   76.8  22.4   1   1   1.2e-25   1.6e-21   76.6  15.5     2   138     6   143     5   143 0.95 Protein of unknown function, DUF606
MIP                  PF00230.15   227 seq280_BIOID51107    -            281   1.8e-76  256.4  12.9   1   1   1.5e-80     2e-76  256.2   9.0     2   227     2   251     1   251 0.97 Major intrinsic protein
Omptin               PF01278.15   295 seq282_BIOID51107    -            317  9.4e-151  500.8  12.3   1   1  7.8e-155  1.1e-150  500.6   8.5     2   295    22   317    20   317 0.99 Omptin family
Glycos_transf_2      PF00535.21   169 seq283_BIOID51107    -            398   1.6e-22   79.8   0.0   1   1   7.2e-26   2.5e-22   79.2   0.0     2   167    34   200    33   202 0.85 Glycosyl transferase family 2
Glyco_tranf_2_3      PF13641.1    230 seq283_BIOID51107    -            398     1e-18   67.8   0.0   1   1   4.1e-22   1.4e-18   67.4   0.0     5   230    34   254    29   254 0.86 Glycosyltransferase like family 2
Glyco_transf_21      PF13506.1    174 seq283_BIOID51107    -            398   3.2e-12   46.0   0.0   1   1   1.7e-15   5.8e-12   45.1   0.0    18   173    97   252    86   253 0.82 Glycosyl transferase family 21
Glyco_trans_2_3      PF13632.1    192 seq283_BIOID51107    -            398   2.4e-10   40.3  14.8   1   1   6.1e-13   2.1e-09   37.2  10.3     4   190   115   310   113   362 0.63 Glycosyl transferase family group 2
HTH_3                PF01381.17    55 seq285_BIOID51107    -            135   7.4e-14   51.2   0.0   1   1   2.6e-17   1.2e-13   50.5   0.0     4    55    13    64    10    64 0.97 Helix-turn-helix
HTH_31               PF13560.1     64 seq285_BIOID51107    -            135   3.6e-09   36.5   0.2   1   1   1.5e-12     7e-09   35.6   0.1     2    58     6    61     5    69 0.96 Helix-turn-helix domain
HTH_19               PF12844.2     64 seq285_BIOID51107    -            135     1e-07   31.7   0.0   1   1     5e-11   2.3e-07   30.6   0.0     1    63     7    69     7    70 0.96 Helix-turn-helix domain
Toxin_15             PF07906.8    284 seq287_BIOID51107    -            371   1.5e-90  303.4   0.0   1   1   1.4e-94   1.9e-90  303.0   0.0     7   257   121   371   111   371 0.98 ShET2 enterotoxin, N-terminal region
T6SS-SciN            PF12790.2    142 seq289_BIOID51107    -            174   7.4e-33  113.0   0.0   1   1   6.2e-37   8.5e-33  112.8   0.0     1   142    13   167    13   167 0.98 Type VI secretion lipoprotein
FGGY_N               PF00370.16   245 seq290_BIOID51107    -            509   3.6e-92  308.0   0.2   1   1   7.4e-96   5.1e-92  307.5   0.1     1   245    13   260    13   260 0.99 FGGY family of carbohydrate kinases, N-terminal domain
FGGY_C               PF02782.11   197 seq290_BIOID51107    -            509   9.6e-63  211.2   0.5   1   1     4e-66   2.8e-62  209.7   0.7     1   197   269   459   269   459 0.96 FGGY family of carbohydrate kinases, C-terminal domain
Peptidase_M3         PF01432.15   458 seq291_BIOID51107    -            681    7e-148  493.3   0.1   1   1  8.5e-152  1.2e-147  492.6   0.0     2   457   230   678   229   679 0.97 Peptidase family M3
DUF1391              PF07151.7     49 seq294_BIOID51107    -             51   8.8e-34  114.6   0.6   1   1   6.9e-38   9.4e-34  114.5   0.4     1    48     2    49     2    50 0.97 Protein of unknown function (DUF1391)
DUF876               PF05936.7    425 seq298_BIOID51107    -            443  1.1e-147  491.7   0.5   1   1  9.2e-152  1.3e-147  491.6   0.3     1   425    20   442    20   442 0.99 Bacterial protein of unknown function (DUF876)
MipA                 PF06629.7    226 seq302_BIOID51107    -            246   1.6e-73  246.7   1.6   1   1   1.4e-77   1.9e-73  246.5   1.1     2   226    24   246    23   246 0.99 MltA-interacting protein MipA
Aminotran_1_2        PF00155.16   363 seq303_BIOID51107    -            412   1.7e-60  204.8   0.0   1   1   1.4e-64   1.9e-60  204.6   0.0     2   348    37   376    36   390 0.92 Aminotransferase class I and II
Hexapep              PF00132.19    36 seq307_BIOID51107    -            146   1.7e-14   52.4   5.3   1   1   4.5e-10   6.2e-06   25.3   0.8     4    34     2    32     1    34 0.91 Bacterial transferase hexapeptide (six repeats)
Abhydrolase_1        PF00561.15   230 seq308_BIOID51107    -            417   1.2e-38  132.8   0.0   1   1   2.1e-38   9.6e-35  120.0   0.0     1   227    43   300    43   303 0.96 alpha/beta hydrolase fold
Abhydrolase_4        PF08386.5    103 seq308_BIOID51107    -            417   1.9e-23   82.1   0.0   1   1   1.6e-26   7.4e-23   80.2   0.0     4   103   309   408   304   408 0.93 TAP-like protein
Abhydrolase_6        PF12697.2    228 seq308_BIOID51107    -            417   2.5e-10   40.5   0.0   1   1   9.6e-14   4.4e-10   39.7   0.0    13   217    31   380    14   390 0.64 Alpha/beta hydrolase family
Phage_GPD            PF05954.6    292 seq312_BIOID51107    -            290   9.6e-38  129.9   0.0   1   1   8.3e-42   1.1e-37  129.6   0.0     1   206    89   286    89   290 0.94 Phage late control gene D protein (GPD)
SRP54                PF00448.17   196 seq313_BIOID51107    -            453   7.9e-76  253.7   0.3   1   1   5.5e-79   1.2e-75  253.1   0.2     1   196   100   296   100   296 0.99 SRP54-type protein, GTPase domain
SRP_SPB              PF02978.14   104 seq313_BIOID51107    -            453   1.1e-36  125.1   7.9   1   1   4.7e-40   1.1e-36  125.1   5.5     2   104   329   427   328   427 0.99 Signal peptide binding domain
SRP54_N              PF02881.14    75 seq313_BIOID51107    -            453   2.1e-21   75.6   0.5   1   1   9.2e-25   2.1e-21   75.6   0.3     1    75     5    82     5    82 0.99 SRP54-type protein, helical bundle domain
CbiA                 PF01656.18   195 seq313_BIOID51107    -            453   2.8e-08   33.2   2.5   1   1   3.8e-11   8.6e-08   31.7   1.3     9   164   110   256   102   288 0.68 CobQ/CobB/MinD/ParA nucleotide binding domain
cobW                 PF02492.14   178 seq313_BIOID51107    -            453   6.4e-05   22.3   0.4   1   1   7.5e-08   0.00017   20.9   0.3     2   152   102   251   100   260 0.79 CobW/HypB/UreG, nucleotide-binding domain
PhdYeFM_antitox      PF02604.14    75 seq314_BIOID51107    -             83   4.9e-10   38.7   0.0   1   1     4e-14   5.5e-10   38.5   0.0     3    69    10    74     8    80 0.91 Antitoxin Phd_YefM, type II toxin-antitoxin system
FliD_C               PF07195.7    239 seq318_BIOID51107    -            496   6.4e-57  192.4  15.5   1   1   9.4e-61   6.4e-57  192.4  10.7     1   239   252   481   252   481 0.97 Flagellar hook-associated protein 2 C-terminus
FliD_N               PF02465.13    99 seq318_BIOID51107    -            496   5.7e-26   90.6   6.0   1   1   8.4e-30   5.7e-26   90.6   4.1     1    99    36   133    36   133 0.98 Flagellar hook-associated protein 2 C-terminus
Plasmid_stabil       PF05016.9     90 seq319_BIOID51107    -             95   1.8e-15   57.0   0.1   1   1   1.5e-19     2e-15   56.8   0.1     1    88     5    83     5    85 0.97 Plasmid stabilisation system protein
Phage_AlpA           PF05930.7     51 seq322_BIOID51107    -             68   5.8e-18   64.2   0.2   1   1     1e-21   6.9e-18   64.0   0.1     1    51    10    59    10    59 0.98 Prophage CP4-57 regulatory protein (AlpA)
HTH_17               PF12728.2     51 seq322_BIOID51107    -             68   1.5e-07   31.4   0.2   1   1   2.7e-11   1.9e-07   31.1   0.1    10    50    21    62    16    63 0.93 Helix-turn-helix domain
FBPase_glpX          PF03320.8    309 seq324_BIOID51107    -            336  5.5e-135  448.8   7.6   1   1  4.6e-139  6.2e-135  448.6   5.3     2   309     3   322     2   322 0.99 Bacterial fructose-1,6-bisphosphatase, glpX-encoded
Phage_GPD            PF05954.6    292 seq325_BIOID51107    -            123   1.4e-14   53.8   0.2   1   1   1.2e-18   1.6e-14   53.6   0.2   212   292    15   104     2   104 0.80 Phage late control gene D protein (GPD)
DicB                 PF05358.6     62 seq327_BIOID51107    -             97   2.9e-35  119.4   0.9   1   1   2.5e-39   3.5e-35  119.1   0.1     1    62    36    97    36    97 0.99 DicB protein
DUF2077              PF09850.4    206 seq328_BIOID51107    -            253   1.6e-60  203.9   0.1   1   1   1.4e-64   1.9e-60  203.6   0.1     1   205    32   236    32   237 0.97 Uncharacterized protein conserved in bacteria (DUF2077)
DUF1482              PF07358.6     57 seq331_BIOID51107    -             62   9.1e-23   79.5   0.0   1   1   7.3e-27     1e-22   79.3   0.0     1    57     4    62     4    62 0.98 Protein of unknown function (DUF1482)
Trns_repr_metal      PF02583.12    85 seq332_BIOID51107    -             96   3.4e-26   91.1   0.8   1   1   2.8e-30   3.8e-26   90.9   0.6     2    85    11    94    10    94 0.94 Metal-sensitive transcriptional repressor
Ogr_Delta            PF04606.7     47 seq333_BIOID51107    -             86     4e-18   64.6   4.0   1   1   3.8e-22   5.1e-18   64.3   2.8     1    46     3    50     3    51 0.97 Ogr/Delta-like zinc finger
Exonuc_VIII          PF06630.6    182 seq336_BIOID51107    -            533   4.6e-62  208.4   0.5   1   1   1.4e-65   1.9e-61  206.4   0.0     2   182     9   187     8   187 0.97 Enterobacterial exodeoxyribonuclease VIII
ADH_N                PF08240.7    109 seq339_BIOID51107    -            369   1.1e-28   99.0   2.4   1   1   1.6e-32   1.1e-28   99.0   1.7     2   108    28   154    27   155 0.91 Alcohol dehydrogenase GroES-like domain
ADH_zinc_N           PF00107.21   130 seq339_BIOID51107    -            369   5.7e-20   71.0   0.1   1   1   1.5e-23   9.9e-20   70.2   0.0     1   128   197   330   197   332 0.90 Zinc-binding dehydrogenase
Ribosomal_S16        PF00886.14    62 seq340_BIOID51107    -             82     6e-26   89.8   0.1   1   1   5.2e-30   7.1e-26   89.5   0.0     1    62     8    68     8    68 0.96 Ribosomal protein S16
AAA                  PF00004.24   132 seq345_BIOID51107    -            586   1.2e-07   31.8   0.0   1   1   6.4e-11   4.3e-07   30.0   0.0     3   110   223   334   221   358 0.75 ATPase family associated with various cellular activities (AAA)
AAA_16               PF13191.1    166 seq345_BIOID51107    -            586   7.7e-07   29.5   0.1   1   1   1.1e-10   7.7e-07   29.5   0.0     2    91   199   294   198   400 0.69 AAA ATPase domain
FliS                 PF02561.9    122 seq348_BIOID51107    -            136   1.5e-44  150.5   0.8   1   1   1.3e-48   1.7e-44  150.4   0.6     4   121     6   128     2   129 0.96 Flagellar protein FliS
RimM                 PF01782.13    84 seq349_BIOID51107    -            183   8.8e-28   95.9   0.0   1   1     2e-31   1.3e-27   95.3   0.0     2    84    17    98    16    98 0.98 RimM N-terminal domain
PRC                  PF05239.11    79 seq349_BIOID51107    -            183   8.9e-10   38.1   0.7   1   1   2.1e-13   1.4e-09   37.5   0.5     2    73   105   178   104   182 0.89 PRC-barrel domain
DUF3296              PF11726.3    180 seq350_BIOID51107    -            191   8.5e-24   83.9   5.9   1   1   7.1e-28   9.8e-24   83.7   4.1     3   178    17   173    15   175 0.89 Protein of unknown function (DUF3296)
NAD_binding_1        PF00175.16   109 seq355_BIOID51107    -            248   5.7e-17   62.1   0.0   1   1   1.2e-20   8.1e-17   61.6   0.0     1   109   111   223   111   223 0.89 Oxidoreductase NAD-binding domain
FAD_binding_6        PF00970.19    99 seq355_BIOID51107    -            248   2.8e-10   40.0   0.0   1   1     8e-14   5.5e-10   39.1   0.0     9    90    14    90     6    98 0.85 Oxidoreductase FAD-binding domain
PfkB                 PF00294.19   301 seq357_BIOID51107    -            310     1e-59  202.0   0.4   1   1   1.9e-63   1.3e-59  201.7   0.3     8   298    15   297     8   300 0.92 pfkB family carbohydrate kinase
Phos_pyr_kin         PF08543.7    246 seq357_BIOID51107    -            310   1.2e-08   34.4   0.3   1   1   4.1e-12   2.8e-08   33.1   0.1   117   223   179   279   156   292 0.87 Phosphomethylpyrimidine kinase
BOF                  PF04076.8    103 seq360_BIOID51107    -            130   7.3e-40  134.8   0.0   1   1   6.6e-44     9e-40  134.5   0.0     4   103    30   130    25   130 0.98 Bacterial OB fold (BOF) protein
FliT                 PF05400.8     84 seq361_BIOID51107    -            121   3.4e-17   62.4   4.0   1   1   3.7e-21   5.1e-17   61.9   2.8     1    84    21   106    21   106 0.98 Flagellar protein FliT
DUF1391              PF07151.7     49 seq362_BIOID51107    -             77     4e-35  118.9   0.7   1   1   3.9e-39   5.4e-35  118.5   0.5     1    49    29    77    29    77 0.97 Protein of unknown function (DUF1391)
HTH_36               PF13730.1     55 seq364_BIOID51107    -            313   8.7e-11   41.6   0.0   1   1   4.9e-14   2.2e-10   40.3   0.0     5    55    20    70    16    70 0.91 Helix-turn-helix domain
GntR                 PF00392.16    64 seq364_BIOID51107    -            313   3.1e-07   29.5   0.0   1   1   1.5e-10   6.6e-07   28.5   0.0    25    60    41    76    35    78 0.95 Bacterial regulatory proteins, gntR family
PaaX                 PF07848.7     70 seq364_BIOID51107    -            313   1.9e-05   24.4   0.1   1   1   1.1e-08   4.9e-05   23.1   0.0    29    60    46    79    38    89 0.80 PaaX-like protein
tRNA_m1G_MT          PF01746.16   186 seq365_BIOID51107    -            255   4.9e-60  202.2   0.0   1   1   4.3e-64   5.8e-60  201.9   0.0     2   186    23   221    22   221 0.98 tRNA (Guanine-1)-methyltransferase
DUF3279              PF11682.3    128 seq366_BIOID51107    -             68   3.3e-13   49.1   0.0   1   1   2.6e-17   3.6e-13   49.0   0.0     1    72     1    68     1    68 0.93 Protein of unknown function (DUF3279)
Alpha-amylase        PF00128.19   316 seq367_BIOID51107    -            495   6.1e-26   91.4   0.4   1   1   2.5e-29   1.7e-25   90.0   0.2     8   304    26   367    21   376 0.68 Alpha amylase, catalytic domain
Glyco_hydro_70       PF02324.11   809 seq367_BIOID51107    -            495   1.4e-13   49.4   0.2   1   1   2.9e-10     2e-06   25.7   0.0   589   698    24   132    22   142 0.86 Glycosyl hydrolase family 70
DUF2545              PF10810.3     80 seq368_BIOID51107    -             80   1.3e-49  166.3  14.0   1   1     1e-53   1.4e-49  166.2   9.7     1    80     1    80     1    80 1.00 Protein of unknown function (DUF2545)
GGDEF                PF00990.16   161 seq369_BIOID51107    -            296   1.9e-44  150.9   0.0   1   1   4.4e-48     3e-44  150.3   0.0     2   161   130   283   129   283 0.96 GGDEF domain
MCPsignal_assoc      PF13682.1     70 seq369_BIOID51107    -            296   6.4e-09   35.7   0.2   1   1   2.2e-12   1.5e-08   34.5   0.1     1    68    19    90    19    92 0.87 MCP-signal associated domain
Esterase             PF00756.15   251 seq370_BIOID51107    -            277   1.6e-76  256.9   0.1   1   1   4.1e-80   1.9e-76  256.7   0.0     1   250    21   268    21   269 0.99 Putative esterase
Esterase_phd         PF10503.4    220 seq370_BIOID51107    -            277   7.7e-06   25.1   0.0   1   1   1.2e-08   5.3e-05   22.4   0.0     4   129    31   169    28   176 0.78 Esterase PHB depolymerase
Chlorophyllase2      PF12740.2    260 seq370_BIOID51107    -            277   4.3e-05   22.3   0.0   1   1   1.5e-08   6.9e-05   21.7   0.0    13   121    39   165    27   216 0.73 Chlorophyllase enzyme
HOK_GEF              PF01848.11    43 seq372_BIOID51107    -             46   1.7e-17   62.3   1.3   1   1   1.3e-21   1.8e-17   62.2   0.9     2    43     3    44     2    44 0.96 Hok/gef family
Methyltransf_2       PF00891.13   241 seq374_BIOID51107    -            352   8.6e-17   61.0   0.0   1   1   4.7e-20   1.3e-16   60.4   0.0     6   231    85   315    80   326 0.81 O-methyltransferase
Methyltransf_31      PF13847.1    152 seq374_BIOID51107    -            352   1.6e-08   34.1   0.0   1   1   8.3e-12   2.3e-08   33.6   0.0     4   152   178   330   175   330 0.79 Methyltransferase domain
Methyltransf_12      PF08242.7     99 seq374_BIOID51107    -            352   1.1e-07   32.0   0.0   1   1   7.1e-11     2e-07   31.3   0.0     2    99   183   280   182   280 0.93 Methyltransferase domain
Methyltransf_18      PF12847.2    112 seq374_BIOID51107    -            352   1.6e-06   28.5   0.0   1   1   1.1e-09   3.1e-06   27.6   0.0     4   109   180   282   177   285 0.86 Methyltransferase domain
DicB                 PF05358.6     62 seq376_BIOID51107    -             62   6.8e-36  121.4   0.1   1   1   5.4e-40   7.4e-36  121.3   0.1     1    62     1    62     1    62 0.99 DicB protein
DUF2622              PF11080.3     96 seq377_BIOID51107    -             96   3.1e-49  164.6   0.6   1   1   2.5e-53   3.4e-49  164.5   0.4     1    95     1    95     1    96 0.99 Protein of unknown function (DUF2622)
DUF1482              PF07358.6     57 seq379_BIOID51107    -             62   5.8e-24   83.3   0.0   1   1   4.6e-28   6.4e-24   83.2   0.0     1    57     4    62     4    62 0.98 Protein of unknown function (DUF1482)
PTPS                 PF01242.14   123 seq381_BIOID51107    -            120   1.3e-36  124.8   0.0   1   1     1e-40   1.4e-36  124.7   0.0     2   123     5   120     4   120 0.97 6-pyruvoyl tetrahydropterin synthase
Ribosomal_L19        PF01245.15   113 seq382_BIOID51107    -            115   8.8e-51  170.3   2.5   1   1   7.2e-55   9.8e-51  170.1   1.8     2   112     3   113     2   114 0.99 Ribosomal protein L19
PerC                 PF06069.6     90 seq384_BIOID51107    -            164     4e-09   36.2   1.2   1   1   4.8e-13   6.5e-09   35.5   0.8     5    56   100   151    96   156 0.92 PerC transcriptional activator
Resolvase            PF00239.16   141 seq387_BIOID51107    -            196   1.1e-40  138.6   0.6   1   1   4.9e-44   2.2e-40  137.6   0.0     1   140     4   144     4   145 0.92 Resolvase, N terminal domain
HTH_7                PF02796.10    45 seq387_BIOID51107    -            196   4.3e-12   45.5   0.1   1   1   2.7e-15   1.2e-11   44.1   0.0     1    45   147   191   147   191 0.98 Helix-turn-helix domain of resolvase
Fructosamin_kin      PF03881.9    288 seq388_BIOID51107    -            286  7.5e-111  369.6   0.0   1   1  1.2e-114  8.3e-111  369.4   0.0     1   287     1   285     1   286 0.99 Fructosamine kinase
APH                  PF01636.18   239 seq388_BIOID51107    -            286     3e-21   76.1   3.1   1   1   5.8e-25     4e-21   75.7   2.2     4   223    23   239    21   251 0.87 Phosphotransferase enzyme family
Exonuc_VIII          PF06630.6    182 seq389_BIOID51107    -            847   3.6e-47  159.9   0.6   1   1   2.6e-51   3.6e-47  159.9   0.4     3   182    10   207     8   207 0.83 Enterobacterial exodeoxyribonuclease VIII
AAA_2                PF07724.9    171 seq391_BIOID51107    -            335   4.9e-39  133.8   0.0   1   1   2.1e-42   7.2e-39  133.3   0.0     1   170    58   219    58   220 0.97 AAA domain (Cdc48 subfamily)
ClpB_D2-small        PF10431.4     81 seq391_BIOID51107    -            335   3.3e-13   49.2   0.2   1   1   1.9e-16   6.5e-13   48.2   0.2     1    77   225   302   225   306 0.92 C-terminal, D2-small domain, of ClpB protein
AAA_5                PF07728.9    139 seq391_BIOID51107    -            335   2.4e-12   46.6   0.0   1   1   1.6e-15   5.4e-12   45.5   0.0     2   124    63   183    62   203 0.77 AAA domain (dynein-related subfamily)
AAA                  PF00004.24   132 seq391_BIOID51107    -            335   2.9e-08   33.8   0.0   1   1   7.6e-11   2.6e-07   30.7   0.0     2   110    64   181    63   191 0.81 ATPase family associated with various cellular activities (AAA)
HTH_19               PF12844.2     64 seq393_BIOID51107    -            210   1.7e-14   53.5   0.0   1   1   8.2e-18   2.8e-14   52.7   0.0     2    62     5    64     4    66 0.94 Helix-turn-helix domain
Peptidase_S24        PF00717.18    70 seq393_BIOID51107    -            210   1.9e-14   52.9   0.0   1   1     8e-18   2.7e-14   52.4   0.0     1    70   122   195   122   195 0.96 Peptidase S24-like
HTH_3                PF01381.17    55 seq393_BIOID51107    -            210   2.9e-13   49.3   0.1   1   1   1.2e-16   4.2e-13   48.7   0.1     1    55     7    60     7    60 0.97 Helix-turn-helix
HTH_31               PF13560.1     64 seq393_BIOID51107    -            210   1.5e-08   34.5   0.0   1   1   7.6e-12   2.6e-08   33.8   0.0     4    59     5    58     2    62 0.92 Helix-turn-helix domain
YfdX                 PF10938.3    155 seq394_BIOID51107    -            210   1.7e-51  173.8   4.2   1   1   1.3e-55   1.7e-51  173.8   2.9     1   153    54   206    54   208 0.99 YfdX protein
DeoRC                PF00455.17   162 seq396_BIOID51107    -            269   7.6e-57  191.3   1.5   1   1   1.8e-60   8.3e-57  191.2   0.5     2   161    88   247    87   248 0.99 DeoR C terminal sensor domain
HTH_DeoR             PF08220.7     57 seq396_BIOID51107    -            269   3.1e-21   74.5   0.2   1   1   1.2e-24   5.3e-21   73.7   0.1     1    57    18    74    18    74 0.98 DeoR-like helix-turn-helix domain
HTH_11               PF08279.7     55 seq396_BIOID51107    -            269   1.4e-09   37.2   0.1   1   1   8.4e-13   3.8e-09   35.9   0.1     1    48    18    64    18    68 0.91 HTH domain
Dam                  PF05869.6    181 seq397_BIOID51107    -            217   2.9e-65  218.9   0.0   1   1   2.5e-69   3.4e-65  218.7   0.0     2   181    15   207    14   207 0.98 DNA N-6-adenine-methyltransferase (Dam)
Ketoacyl-synt_2      PF13723.1    218 seq401_BIOID51107    -            240   1.6e-77  259.5   0.4   1   1   1.3e-81   1.8e-77  259.3   0.3     1   218    23   238    23   238 0.99 Beta-ketoacyl synthase, N-terminal domain
DUF208               PF02677.9    176 seq403_BIOID51107    -             51   2.3e-09   37.1   0.0   1   1   1.7e-13   2.4e-09   37.1   0.0    91   131     1    41     1    50 0.93 Uncharacterized BCR, COG1636
DUF1454              PF07305.7    200 seq406_BIOID51107    -            199  1.4e-111  370.1   1.7   1   1  1.2e-115  1.6e-111  369.9   1.2     1   200     1   199     1   199 1.00 Protein of unknown function (DUF1454)
LexA_DNA_bind        PF01726.11    65 seq410_BIOID51107    -            108   1.6e-19   69.0   0.0   1   1   1.6e-23   2.1e-19   68.7   0.0     1    65     1    65     1    65 0.99 LexA DNA binding domain
DUF3121              PF11319.3    183 seq411_BIOID51107    -            247   2.4e-56  190.0   0.0   1   1   2.1e-60   2.9e-56  189.7   0.0     2   183    53   238    52   238 0.95 Protein of unknown function (DUF3121)
Acyltransferase      PF01553.16   132 seq413_BIOID51107    -            279     3e-17   62.1   0.0   1   1   3.3e-21   4.5e-17   61.6   0.0     3   132    83   204    81   204 0.95 Acyltransferase
CoA_transf_3         PF02515.12   191 seq414_BIOID51107    -            416     3e-43  147.1   0.0   1   1   3.2e-47   4.4e-43  146.6   0.0     1   147    70   215    70   244 0.96 CoA-transferase family III
Sulf_transp          PF04143.9     43 seq415_BIOID51107    -            401   3.2e-19   68.5  35.9   1   2     6e-14   8.2e-10   38.4   5.6     3    41   114   153   112   155 0.94 Sulphur transport
Sulf_transp          PF04143.9     43 seq415_BIOID51107    -            401   3.2e-19   68.5  35.9   2   2   1.2e-15   1.6e-11   43.8   5.0     3    42   290   329   288   336 0.93 Sulphur transport
RusA                 PF05866.6    116 seq416_BIOID51107    -            129   6.6e-21   74.7   0.0   1   1   5.6e-25   7.6e-21   74.5   0.0     1   115     5   120     5   121 0.92 Endodeoxyribonuclease RusA
TIM                  PF00121.13   244 seq417_BIOID51107    -            255   3.2e-93  311.1   1.0   1   1   2.6e-97   3.6e-93  311.0   0.7     1   243     4   245     4   246 0.97 Triosephosphate isomerase
N36                  PF11438.3     35 seq418_BIOID51107    -            107   1.2e-24   85.3   4.8   1   1   1.5e-28     2e-24   84.6   3.3     1    35     2    36     2    36 0.99 36-mer N-terminal peptide of the N protein (N36)
HAD_2                PF13419.1    176 seq419_BIOID51107    -            222   9.8e-23   81.1   0.0   1   1   2.5e-26   1.1e-22   80.9   0.0     2   176    11   191    10   191 0.91 Haloacid dehalogenase-like hydrolase
Hydrolase            PF00702.21   204 seq419_BIOID51107    -            222   5.1e-13   49.9   0.0   1   1   3.1e-16   1.4e-12   48.4   0.0     3   203     9   184     7   185 0.83 haloacid dehalogenase-like hydrolase
Hydrolase_like       PF13242.1     75 seq419_BIOID51107    -            222   2.7e-05   23.6   0.0   1   1   9.2e-09   4.2e-05   23.0   0.0     2    49   146   192   145   209 0.91 HAD-hyrolase-like
DUF1233              PF06806.7     72 seq422_BIOID51107    -            107   4.9e-32  109.1   0.1   1   1   4.7e-36   6.4e-32  108.8   0.1     1    70    28    98    28   101 0.97 Putative excisionase (DUF1233)
KilA-N               PF04383.8    111 seq424_BIOID51107    -            265   4.7e-24   84.0   0.0   1   1   5.3e-28   7.2e-24   83.4   0.0     6   108     8   104     4   107 0.93 KilA-N domain
ImpA-rel_N           PF06812.7     62 seq425_BIOID51107    -            470   5.8e-09   35.4   0.6   1   1   4.2e-13   5.8e-09   35.4   0.4     1    61    54   111    54   112 0.95 ImpA-related N-terminal
EamA                 PF00892.15   126 seq428_BIOID51107    -             64   1.2e-05   25.2   0.2   1   1   1.1e-09   1.5e-05   24.8   0.1     1    37    21    58    21    63 0.88 EamA-like transporter family
PP-binding           PF00550.20    67 seq430_BIOID51107    -             85   5.3e-09   36.1   0.7   1   1   4.6e-13   6.3e-09   35.8   0.5     3    65     8    81     6    82 0.85 Phosphopantetheine attachment site
DUF3596              PF12167.3     88 seq432_BIOID51107    -            431   9.5e-30  101.9   0.0   1   1   2.8e-33   1.9e-29  100.9   0.0     1    87     9    94     9    95 0.98 Domain of unknown function (DUF3596)
Phage_integrase      PF00589.17   173 seq432_BIOID51107    -            431   4.6e-21   75.1   0.0   1   1   1.4e-24   9.3e-21   74.1   0.0     3   167   205   398   204   403 0.88 Phage integrase family
EamA                 PF00892.15   126 seq433_BIOID51107    -            240   6.6e-19   68.0  32.3   1   2   1.2e-08   8.5e-05   22.4   6.4    56   124     2    71     1    72 0.89 EamA-like transporter family
EamA                 PF00892.15   126 seq433_BIOID51107    -            240   6.6e-19   68.0  32.3   2   2   1.2e-17   8.1e-14   51.6  10.4     1   124    94   226    94   228 0.93 EamA-like transporter family
TPT                  PF03151.11   153 seq433_BIOID51107    -            240     5e-08   32.6  21.5   1   1   3.7e-09   2.5e-05   23.8   8.6     1   149    85   224    85   225 0.90 Triose-phosphate Transporter family
PP-binding           PF00550.20    67 seq434_BIOID51107    -             83   4.3e-13   49.1   0.0   1   1   3.5e-17   4.8e-13   49.0   0.0     2    67    10    76     5    76 0.90 Phosphopantetheine attachment site
DUF457               PF04307.9    157 seq436_BIOID51107    -            196   9.2e-30  102.9   7.1   1   1   8.6e-34   1.2e-29  102.5   4.9     3   152     5   161     3   166 0.85 Predicted membrane-bound metal-dependent hydrolase (DUF457)
SirA                 PF01206.12    70 seq437_BIOID51107    -             77   2.7e-20   71.6   0.0   1   1   2.2e-24   2.9e-20   71.5   0.0     2    70     9    77     8    77 0.98 SirA-like protein
HTH_Tnp_1            PF01527.15    76 seq439_BIOID51107    -            100   1.4e-11   44.0   0.6   1   1   2.6e-15   1.8e-11   43.7   0.4     1    76     1    76     1    76 0.94 Transposase
HTH_28               PF13518.1     52 seq439_BIOID51107    -            100   4.4e-05   23.2   0.0   1   1   1.1e-08   7.5e-05   22.5   0.0     1    38    10    48    10    57 0.88 Helix-turn-helix domain
DUF968               PF06147.6    200 seq440_BIOID51107    -            331   1.8e-79  266.1   0.0   1   1   1.8e-83   2.4e-79  265.7   0.0     2   200   131   328   130   328 0.99 Protein of unknown function (DUF968)
TPP_enzyme_N         PF02776.13   172 seq441_BIOID51107    -            564   6.5e-47  159.1   2.6   1   1   3.5e-50   1.6e-46  157.8   0.2     3   171    10   178     8   179 0.96 Thiamine pyrophosphate enzyme, N-terminal TPP binding domain
TPP_enzyme_M         PF00205.17   137 seq441_BIOID51107    -            564   8.1e-34  116.2   0.2   1   1     5e-37   2.3e-33  114.7   0.1     2   135   202   327   201   329 0.93 Thiamine pyrophosphate enzyme, central domain
TPP_enzyme_C         PF02775.16   153 seq441_BIOID51107    -            564   1.9e-25   89.1   0.7   1   1   2.3e-28   1.1e-24   86.6   0.0     9   153   402   540   394   540 0.89 Thiamine pyrophosphate enzyme, C-terminal TPP binding domain
Exc                  PF07825.6     77 seq442_BIOID51107    -             82   1.8e-07   30.7   0.1   1   1   1.5e-11   2.1e-07   30.5   0.1     4    70     6    74     3    79 0.88 Excisionase-like protein
DUF159               PF02586.9    208 seq444_BIOID51107    -            253   1.2e-46  158.7   0.0   1   1     1e-50   1.4e-46  158.5   0.0     1   207    32   246    32   247 0.90 Uncharacterised ACR, COG2135
Phage_integ_N        PF09003.5     81 seq446_BIOID51107    -            376   4.2e-28   96.7   0.3   1   1   1.4e-31   9.6e-28   95.6   0.1     3    77     2    76     1    84 0.95 Bacteriophage lambda integrase, N-terminal domain
Phage_integrase      PF00589.17   173 seq446_BIOID51107    -            376   1.6e-15   57.1   0.0   1   1   3.9e-19   2.7e-15   56.3   0.0     2   171   193   368   192   370 0.87 Phage integrase family
DUF2528              PF10800.3    102 seq447_BIOID51107    -            122   1.8e-48  162.9   0.6   1   1   1.5e-52   2.1e-48  162.7   0.4     1   101    14   121    14   122 0.98 Protein of unknown function (DUF2528)
DAHP_synth_1         PF00793.15   272 seq449_BIOID51107    -            379  2.6e-102  341.0   0.0   1   1  2.3e-106  3.2e-102  340.7   0.0     8   271    64   363    43   364 0.96 DAHP synthetase I family
AMP-binding          PF00501.23   418 seq450_BIOID51107    -            452   5.3e-20   71.0   1.3   1   2   7.4e-12     1e-07   30.5   0.0   140   300   134   286   110   313 0.87 AMP-binding enzyme
AMP-binding          PF00501.23   418 seq450_BIOID51107    -            452   5.3e-20   71.0   1.3   2   2   2.6e-10   3.6e-06   25.4   0.1   371   417   324   370   315   371 0.96 AMP-binding enzyme
SDF                  PF00375.13   390 seq452_BIOID51107    -            463  1.7e-102  343.0  34.3   1   1  1.5e-106  2.1e-102  342.7  23.8     1   390    29   443    29   443 0.96 Sodium:dicarboxylate symporter family
IcmF-related         PF06761.7    312 seq454_BIOID51107    -           1174   1.7e-84  283.6   9.8   1   1   3.7e-88   1.7e-84  283.6   6.8     1   311   505   818   505   819 0.98 Intracellular multiplication and human macrophage-killing
ImcF-related_N       PF14331.1    266 seq454_BIOID51107    -           1174   5.3e-62  209.0   3.8   1   1   1.2e-65   5.3e-62  209.0   2.6     7   261   205   455   200   462 0.91 ImcF-related N-terminal domain
DUF1215              PF06744.7    125 seq454_BIOID51107    -           1174   7.3e-34  115.9   1.0   1   1   4.7e-37   2.1e-33  114.4   0.1     2   125   914  1033   913  1033 0.95 Protein of unknown function (DUF1215)
Lambda_CIII          PF02061.11    45 seq455_BIOID51107    -             54   9.1e-31  105.4   0.1   1   1   7.8e-35   1.1e-30  105.2   0.1     1    45     1    43     1    43 1.00 Lambda Phage CIII
Lambda_Kil           PF06301.6     43 seq456_BIOID51107    -             89   9.9e-28   95.1   1.1   1   1   9.5e-32   1.3e-27   94.8   0.7     1    43    43    85    43    85 0.99 Bacteriophage lambda Kil protein
PTS_EIIC             PF02378.13   321 seq459_BIOID51107    -            580   7.4e-83  277.9  29.3   1   1   1.1e-86   7.4e-83  277.9  20.3     1   321    69   411    69   411 0.94 Phosphotransferase system, EIIC
PTS_EIIB             PF00367.15    35 seq459_BIOID51107    -            580   1.4e-16   59.3   0.1   1   1   4.4e-20     3e-16   58.2   0.1     3    35   504   536   502   536 0.97 phosphotransferase system, EIIB
Phage_antitermQ      PF06530.7    126 seq460_BIOID51107    -            118   3.7e-40  136.2   0.1   1   1   3.2e-44   4.4e-40  136.0   0.1     1   114     1   114     1   117 0.99 Phage antitermination protein Q
PTS_IIB              PF02302.12    90 seq465_BIOID51107    -            103   4.2e-21   75.0   1.3   1   1   3.5e-25   4.8e-21   74.8   0.9     1    89     3    95     3    96 0.91 PTS system, Lactose/Cellobiose specific IIB subunit
MFS_1                PF07690.11   354 seq470_BIOID51107    -            432     2e-52  177.9  48.0   1   1   5.1e-50   3.5e-46  157.4  26.3     1   318    11   354    11   357 0.80 Major Facilitator Superfamily
Sugar_tr             PF00083.19   451 seq470_BIOID51107    -            432   5.4e-09   35.0  33.8   1   1   1.6e-12   1.1e-08   34.0  23.4    19   437    10   422     3   429 0.75 Sugar (and other) transporter
PDH                  PF02153.12   258 seq471_BIOID51107    -            373   4.6e-32  110.7   0.0   1   1   2.5e-35   1.1e-31  109.5   0.0    38   257   135   344   124   345 0.93 Prephenate dehydrogenase
CM_2                 PF01817.16    81 seq471_BIOID51107    -            373   4.6e-24   84.2   0.2   1   1   2.2e-27     1e-23   83.1   0.1     1    80     9    88     9    89 0.98 Chorismate mutase type II
PTS_EIIC             PF02378.13   321 seq472_BIOID51107    -            440   9.5e-50  169.1  34.0   1   1   6.9e-54   9.5e-50  169.1  23.5     1   321    32   365    32   365 0.85 Phosphotransferase system, EIIC
Mem_trans            PF03547.13   385 seq474_BIOID51107    -            314   1.7e-58  197.6  21.9   1   2   2.8e-37   3.8e-33  114.2   2.3     4   155     7   161     4   168 0.96 Membrane transport protein
Mem_trans            PF03547.13   385 seq474_BIOID51107    -            314   1.7e-58  197.6  21.9   2   2   9.4e-30   1.3e-25   89.4   8.0   236   385   165   307   160   307 0.96 Membrane transport protein
YscJ_FliF            PF01514.12   207 seq476_BIOID51107    -            552   2.7e-65  219.2   0.0   1   1   1.7e-68   1.2e-64  217.1   0.0     9   205    28   223    17   225 0.96 Secretory protein of YscJ/FliF family
YscJ_FliF_C          PF08345.6    160 seq476_BIOID51107    -            552   1.3e-51  174.6   4.4   1   1   1.9e-55   1.3e-51  174.6   3.1     1   160   250   429   250   429 0.88 Flagellar M-ring protein C-terminal
Glycos_transf_2      PF00535.21   169 seq481_BIOID51107    -            558   2.6e-19   69.4   0.0   1   1   3.1e-23   4.3e-19   68.7   0.0     1   124     8   131     8   161 0.93 Glycosyl transferase family 2
UPF0259              PF06790.6    248 seq484_BIOID51107    -            247  1.6e-102  342.0  19.0   1   1  1.3e-106  1.8e-102  341.9  13.2     1   247     1   246     1   247 0.99 Uncharacterised protein family (UPF0259)
Aminotran_1_2        PF00155.16   363 seq486_BIOID51107    -            390   7.8e-60  202.6   0.0   1   1   6.5e-64   8.8e-60  202.4   0.0     3   360    30   379    28   382 0.94 Aminotransferase class I and II
CoA_transf_3         PF02515.12   191 seq487_BIOID51107    -            394   1.7e-65  219.7   0.0   1   1   1.7e-69   2.3e-65  219.3   0.0     1   191    87   275    87   275 0.99 CoA-transferase family III
DUF2554              PF10829.3     76 seq488_BIOID51107    -             76   5.7e-52  173.6   0.6   1   1   4.6e-56   6.3e-52  173.5   0.4     1    76     1    76     1    76 0.99 Protein of unknown function (DUF2554)
HpcH_HpaI            PF03328.9    221 seq489_BIOID51107    -            256   1.6e-62  210.2   0.0   1   1   2.6e-66   1.8e-62  210.0   0.0     1   219    20   244    20   246 0.97 HpcH/HpaI aldolase/citrate lyase family
IclR                 PF01614.13   129 seq491_BIOID51107    -            282     4e-44  149.3   0.0   1   1   8.8e-48     6e-44  148.7   0.0     2   128   143   268   142   269 0.97 Bacterial transcriptional regulator
HTH_IclR             PF09339.5     52 seq491_BIOID51107    -            282   1.8e-14   52.9   0.0   1   1   5.2e-18   3.5e-14   51.9   0.0     1    50    25    74    25    76 0.96 IclR helix-turn-helix domain
PTS_IIA              PF02255.11    96 seq492_BIOID51107    -            104   4.5e-34  116.0   3.0   1   1   3.7e-38   5.1e-34  115.9   2.1     1    96     6   101     6   101 0.98 PTS system, Lactose/Cellobiose specific IIA subunit
Gam                  PF06064.6     98 seq493_BIOID51107    -             98   3.3e-62  206.5   4.4   1   1   2.7e-66   3.6e-62  206.4   3.0     1    98     1    98     1    98 0.99 Host-nuclease inhibitor protein Gam
IspA                 PF04279.10   176 seq495_BIOID51107    -            179     6e-72  241.1  22.8   1   1   4.9e-76   6.7e-72  241.0  15.8     1   175     1   175     1   176 0.99 Intracellular septation protein A
RecT                 PF03837.9    199 seq496_BIOID51107    -            261   1.1e-28   99.8   0.0   1   1   1.6e-30   2.2e-26   92.2   0.0     5   195    24   182    22   190 0.91 RecT family
LamB                 PF02264.10   398 seq497_BIOID51107    -            557  1.7e-108  363.1  22.0   1   1  3.5e-112  2.4e-108  362.6  15.3     1   398   147   557   147   557 0.94 LamB porin
Sugarporin_N         PF11471.3     60 seq497_BIOID51107    -            557   1.7e-22   78.7   3.3   1   1   4.8e-26   3.3e-22   77.7   2.3     1    59     1    60     1    61 0.98 Maltoporin periplasmic N-terminal extension
Catalase             PF00199.14   384 seq498_BIOID51107    -            753  2.6e-170  566.1   0.1   1   1    5e-174  3.4e-170  565.7   0.1     1   382    81   467    81   469 0.99 Catalase
Catalase-rel         PF06628.7     68 seq498_BIOID51107    -            753     4e-20   71.3   0.0   1   1   1.3e-23   8.7e-20   70.2   0.0     1    68   495   563   495   563 0.98 Catalase-related immune-responsive
FliG_C               PF01706.11   110 seq499_BIOID51107    -            331   1.8e-39  134.0  15.8   1   1   3.2e-42   2.2e-38  130.5   2.3     2   109   216   323   215   324 0.98 FliG C-terminal domain
NAD_binding_2        PF03446.10   162 seq500_BIOID51107    -            299   5.2e-53  179.1   2.5   1   1   2.5e-56   8.4e-53  178.4   1.7     2   162     6   167     5   167 0.98 NAD binding domain of 6-phosphogluconate dehydrogenase
F420_oxidored        PF03807.12    96 seq500_BIOID51107    -            299   9.5e-10   38.6   2.4   1   1   1.2e-12   4.2e-09   36.5   0.2     1    93     7    98     7   100 0.79 NADP oxidoreductase coenzyme F420-dependent
2-Hacid_dh_C         PF02826.14   178 seq500_BIOID51107    -            299   2.2e-08   33.3   0.3   1   1     2e-11   6.9e-08   31.7   0.1    37   158     6   130     4   140 0.86 D-isomer specific 2-hydroxyacid dehydrogenase, NAD binding domain
3HCDH_N              PF02737.13   180 seq500_BIOID51107    -            299   6.5e-05   22.5   1.3   1   1   2.9e-08   9.9e-05   21.9   0.1     1    84     7    87     7    95 0.78 3-hydroxyacyl-CoA dehydrogenase, NAD binding domain
4HBT                 PF03061.17    79 seq501_BIOID51107    -            132   4.9e-18   64.9   0.3   1   1   4.7e-22   6.5e-18   64.5   0.2     1    74    26    98    26   102 0.96 Thioesterase superfamily
DUF1283              PF06932.6     85 seq502_BIOID51107    -            113     1e-46  156.7   6.7   1   1   8.7e-51   1.2e-46  156.5   4.7     1    85    29   113    29   113 0.99 Protein of unknown function (DUF1283)
4HBT_2               PF13279.1    121 seq503_BIOID51107    -            140   3.9e-13   49.7   0.6   1   1     1e-16   4.7e-13   49.5   0.4     2   109    16   122    15   137 0.84 Thioesterase-like superfamily
4HBT                 PF03061.17    79 seq503_BIOID51107    -            140   8.3e-10   38.5   0.0   1   1   2.8e-13   1.3e-09   37.9   0.0     1    62    23    91    23   107 0.89 Thioesterase superfamily
Fer4_11              PF13247.1     99 seq504_BIOID51107    -            157   2.2e-17   62.6  23.6   1   1   5.1e-20     7e-17   61.0  12.2     7    98    55   143    50   144 0.88 4Fe-4S dicluster domain
Fer4                 PF00037.22    24 seq504_BIOID51107    -            157     8e-14   50.4  40.4   1   1   2.5e-10   3.4e-07   29.4   0.9     3    23    84   104    82   105 0.89 4Fe-4S binding domain
Fer4_9               PF13187.1     55 seq504_BIOID51107    -            157   5.1e-13   48.9  30.0   1   1   6.7e-11   9.2e-08   32.1   6.3     1    54    88   138    88   139 0.88 4Fe-4S dicluster domain
Fer4_7               PF12838.2     52 seq504_BIOID51107    -            157   2.2e-11   43.8  36.5   1   1   2.7e-10   3.7e-07   30.3   8.0     1    52    88   138    88   138 0.85 4Fe-4S dicluster domain
Fer4_10              PF13237.1     52 seq504_BIOID51107    -            157   4.9e-10   38.9  32.3   1   1     3e-10   4.1e-07   29.5   7.2     2    52    82   135    81   135 0.83 4Fe-4S dicluster domain
Fer4_2               PF12797.2     22 seq504_BIOID51107    -            157   1.3e-09   37.3  40.9   1   1   2.2e-09     3e-06   26.7   1.0     2    21    81   100    80   101 0.93 4Fe-4S binding domain
Fer4_3               PF12798.2     15 seq504_BIOID51107    -            157   1.8e-08   34.1  48.2   1   2   2.2e-06     0.003   17.8   2.9     1    15    89   103    89   103 0.98 4Fe-4S binding domain
Fer4_3               PF12798.2     15 seq504_BIOID51107    -            157   1.8e-08   34.1  48.2   2   2   2.2e-07    0.0003   21.0   2.7     1    15   118   138   118   138 0.98 4Fe-4S binding domain
Fer4_4               PF12800.2     17 seq504_BIOID51107    -            157   1.8e-05   24.5  42.5   1   2   0.00011      0.15   12.3   3.1     2    14    10    22     9    25 0.91 4Fe-4S binding domain
Fer4_4               PF12800.2     17 seq504_BIOID51107    -            157   1.8e-05   24.5  42.5   2   2   1.7e-07   0.00023   21.1   1.9     1    17    86   102    86   102 0.92 4Fe-4S binding domain
A_deaminase          PF00962.17   330 seq506_BIOID51107    -            333  6.3e-101  337.5   0.0   1   1  5.2e-105  7.1e-101  337.3   0.0     2   329     6   328     5   329 0.99 Adenosine/AMP deaminase
Phage_holin_3        PF05106.7    100 seq507_BIOID51107    -            108   1.1e-29  102.2   0.6   1   1     9e-34   1.2e-29  102.0   0.4     1   100     1   102     1   102 0.94 Phage holin family (Lysis protein S)
YqaJ                 PF09588.5    152 seq508_BIOID51107    -            226   4.6e-26   91.5   0.0   1   1     5e-30   6.9e-26   90.9   0.0     2   150    24   166    23   168 0.85 YqaJ-like viral recombinase domain
DUF3702              PF12486.3    148 seq511_BIOID51107    -            450   5.1e-44  149.4  14.4   1   1   7.4e-48   5.1e-44  149.4  10.0     1   148   292   436   292   436 0.99 ImpA domain protein
ImpA-rel_N           PF06812.7     62 seq511_BIOID51107    -            450   9.6e-21   73.2   1.1   1   1     3e-24   2.1e-20   72.1   0.2     1    60    41   100    41   102 0.98 ImpA-related N-terminal
Acetyltransf_3       PF13302.1    142 seq512_BIOID51107    -            186   5.7e-23   81.6   0.0   1   1     4e-26   7.7e-23   81.2   0.0     3   141     8   140     7   141 0.80 Acetyltransferase (GNAT) domain
Acetyltransf_4       PF13420.1    155 seq512_BIOID51107    -            186   7.2e-15   55.1   0.6   1   1   4.7e-18   9.1e-15   54.8   0.4     1   152     9   158     9   160 0.93 Acetyltransferase (GNAT) domain
Acetyltransf_1       PF00583.19    83 seq512_BIOID51107    -            186     6e-15   54.9   0.1   1   1   4.5e-18   8.9e-15   54.3   0.1     2    82    63   140    62   141 0.97 Acetyltransferase (GNAT) family
Acetyltransf_8       PF13523.1    152 seq512_BIOID51107    -            186   1.2e-13   51.1   0.2   1   1   8.2e-17   1.6e-13   50.6   0.2     1   141     9   145     9   157 0.89 Acetyltransferase (GNAT) domain
Acetyltransf_7       PF13508.1     79 seq512_BIOID51107    -            186   3.7e-07   30.1   0.2   1   1   3.4e-10   6.7e-07   29.2   0.1     2    78    56   141    55   142 0.80 Acetyltransferase (GNAT) domain
Acetyltransf_10      PF13673.1    117 seq512_BIOID51107    -            186   1.3e-05   25.1   0.0   1   1   9.3e-09   1.8e-05   24.7   0.0     1   117    16   140    16   140 0.75 Acetyltransferase (GNAT) domain
FR47                 PF08445.5     86 seq512_BIOID51107    -            186   2.1e-05   24.0   0.0   1   1   1.9e-08   3.8e-05   23.2   0.0    26    79    87   142    69   150 0.92 FR47-like protein
LolA                 PF03548.10   165 seq514_BIOID51107    -            201   9.7e-14   51.1   1.1   1   1     1e-17   1.4e-13   50.6   0.8     6   155    33   187    28   194 0.83 Outer membrane lipoprotein carrier protein LolA
Phage_lysozyme       PF00959.14   110 seq515_BIOID51107    -            158   5.9e-22   77.9   0.0   1   1   5.9e-26     8e-22   77.4   0.0     1   109    33   140    33   141 0.98 Phage lysozyme
FliH                 PF02108.11   128 seq518_BIOID51107    -            228   4.9e-40  136.2   0.3   1   1   1.1e-43   4.9e-40  136.2   0.2     5   128    96   219    89   219 0.98 Flagellar assembly protein FliH
HrpE                 PF06188.7    191 seq518_BIOID51107    -            228   3.1e-08   33.4   6.4   1   1   1.3e-11   6.1e-08   32.5   4.5    24   182    47   211    25   222 0.75 HrpE/YscL/FliH and V-type ATPase subunit E
Gly_kinase           PF02595.10   378 seq520_BIOID51107    -            408  9.7e-190  630.0  13.8   1   1  8.1e-194  1.1e-189  629.8   9.5     1   377    28   404    28   405 1.00 Glycerate kinase family
Response_reg         PF00072.19   112 seq521_BIOID51107    -            232   5.1e-29  100.4   0.4   1   1   1.2e-32     8e-29   99.8   0.3     1   112     4   112     4   112 0.98 Response regulator receiver domain
Trans_reg_C          PF00486.23    77 seq521_BIOID51107    -            232   1.4e-21   76.0   0.0   1   1   5.1e-25   3.5e-21   74.7   0.0     1    77   152   228   152   228 0.95 Transcriptional regulatory protein, C terminal
DUF1317              PF07026.6     60 seq523_BIOID51107    -             60   1.4e-37  127.2   0.0   1   1   1.1e-41   1.5e-37  127.1   0.0     1    60     1    60     1    60 0.99 Protein of unknown function (DUF1317)
Phage_lysis          PF03245.8    125 seq524_BIOID51107    -            145   4.9e-43  145.9   7.4   1   1     4e-47   5.5e-43  145.8   5.2     5   125    26   144    22   144 0.95 Bacteriophage lysis protein
MMPL                 PF03176.10   333 seq525_BIOID51107    -            792   4.4e-10   38.6   7.9   1   1   3.2e-14   4.4e-10   38.6   5.5   138   300   251   403   190   437 0.82 MMPL family
DUF1382              PF07131.6     61 seq527_BIOID51107    -             63   1.5e-39  133.7   0.8   1   1   1.2e-43   1.7e-39  133.6   0.6     1    61     1    61     1    61 0.99 Protein of unknown function (DUF1382)
Glyco_hydro_1        PF00232.13   455 seq528_BIOID51107    -            461  6.5e-122  406.8   2.0   1   1  5.4e-126  7.3e-122  406.6   1.4    20   454     1   458     1   459 0.92 Glycosyl hydrolase family 1
ATP-synt_ab          PF00006.20   215 seq531_BIOID51107    -            457   3.9e-69  232.3   0.0   1   1     4e-73   5.5e-69  231.8   0.0     1   215   161   373   161   373 1.00 ATP synthase alpha/beta family, nucleotide-binding domain
HATPase_c            PF02518.21   111 seq536_BIOID51107    -            457     1e-25   89.4   0.0   1   1   2.3e-28   7.9e-25   86.6   0.0     2   110   346   453   345   454 0.97 Histidine kinase-, DNA gyrase B-, and HSP90-like ATPase
HisKA                PF00512.20    68 seq536_BIOID51107    -            457   9.8e-15   54.1   3.5   1   1   2.9e-18   9.8e-15   54.1   2.4     1    67   238   299   238   300 0.95 His Kinase A (phospho-acceptor) domain
HAMP                 PF00672.20    70 seq536_BIOID51107    -            457   8.2e-13   48.2   0.1   1   1   2.4e-16   8.2e-13   48.2   0.1     2    70   165   234   164   234 0.96 HAMP domain
HATPase_c_3          PF13589.1    137 seq536_BIOID51107    -            457   5.7e-07   29.1   0.0   1   1   3.4e-10   1.2e-06   28.1   0.0     3    82   350   424   348   430 0.88 Histidine kinase-, DNA gyrase B-, and HSP90-like ATPase
zf-dskA_traR         PF01258.12    36 seq537_BIOID51107    -             73   9.2e-10   37.9   8.5   1   1     9e-14   1.2e-09   37.5   5.9     4    35    33    64    30    65 0.93 Prokaryotic dksA/traR C4-type zinc finger
BenE                 PF03594.8    378 seq538_BIOID51107    -            397   6.4e-98  327.6  34.1   1   1    6e-102   8.3e-98  327.2  23.6     4   255    94   345    91   354 0.98 Benzoate membrane transport protein
DUF796               PF05638.7    134 seq539_BIOID51107    -            160   9.1e-31  106.5   0.1   1   1   8.1e-35   1.1e-30  106.2   0.1     1   134     6   145     6   145 0.93 Protein of unknown function (DUF796)
DUF1161              PF06649.7     52 seq540_BIOID51107    -            102   1.3e-25   88.9   0.0   1   1   1.2e-29   1.6e-25   88.6   0.0     1    52    27    80    27    80 0.99 Protein of unknown function (DUF1161)
PseudoU_synth_2      PF00849.17   164 seq542_BIOID51107    -            326   8.2e-32  110.1   0.1   1   1   1.8e-35   1.2e-31  109.6   0.1     1   164    92   242    92   242 0.96 RNA pseudouridylate synthase
S4                   PF01479.20    48 seq542_BIOID51107    -            326   2.4e-12   45.9   0.0   1   1   6.1e-16   4.2e-12   45.1   0.0     1    48    18    65    18    65 0.97 S4 domain
TrkA_N               PF02254.13   116 seq544_BIOID51107    -            423   8.1e-21   74.0   0.2   1   1   1.8e-24   1.2e-20   73.4   0.2     1   116   252   371   252   371 0.93 TrkA-N domain
Ion_trans_2          PF07885.11    79 seq544_BIOID51107    -            423   5.5e-15   54.7   7.5   1   1   8.1e-19   5.5e-15   54.7   5.2     2    74   155   227   154   232 0.89 Ion channel
Molybdopterin        PF00384.17   432 seq546_BIOID51107    -            808   1.7e-96  323.4   0.0   1   1  4.7e-100   2.2e-96  323.1   0.0     1   432   111   566   111   566 0.92 Molybdopterin oxidoreductase
Molydop_binding      PF01568.16   109 seq546_BIOID51107    -            808   4.7e-28   97.0   0.0   1   1   2.6e-31   1.2e-27   95.7   0.0     1   107   687   800   687   802 0.97 Molydopterin dinucleotide binding domain
Molybdop_Fe4S4       PF04879.11    55 seq546_BIOID51107    -            808   1.2e-14   53.6   1.0   1   1   4.8e-18   2.2e-14   52.8   0.7     1    55    49   108    49   108 0.97 Molybdopterin oxidoreductase Fe4S4 domain
HTH_IclR             PF09339.5     52 seq547_BIOID51107    -            315   2.9e-16   58.6   1.8   1   1   2.2e-19   7.6e-16   57.3   1.2     2    52    53   103    52   103 0.97 IclR helix-turn-helix domain
IclR                 PF01614.13   129 seq547_BIOID51107    -            315   9.1e-13   47.9   0.0   1   1   8.2e-16   2.8e-12   46.3   0.0     8   127   174   295   168   297 0.91 Bacterial transcriptional regulator
HNH                  PF01844.18    47 seq548_BIOID51107    -            116   4.6e-18   64.6   0.6   1   1     6e-22   8.1e-18   63.9   0.4     1    47    66   112    66   112 0.98 HNH endonuclease
FliJ                 PF02050.11   123 seq551_BIOID51107    -            147   2.5e-32  111.3  20.6   1   1   2.3e-36   3.1e-32  111.0  14.3     1   122    19   141    19   142 0.98 Flagellar FliJ protein
Terminase_4          PF05119.7    100 seq552_BIOID51107    -            164   2.3e-23   82.0   0.0   1   1   2.3e-27   3.2e-23   81.6   0.0     2    98    57   153    56   155 0.96 Phage terminase, small subunit
HHA                  PF05321.6     57 seq553_BIOID51107    -             71   3.8e-25   87.6   0.0   1   1   3.2e-29   4.3e-25   87.4   0.0     1    57     8    68     8    68 0.97 Haemolysin expression modulating protein
Cu-oxidase_4         PF02578.10   233 seq555_BIOID51107    -            243   4.4e-78  261.4   0.0   1   1   3.7e-82     5e-78  261.2   0.0     2   233    20   242    19   242 0.97 Multi-copper polyphenol oxidoreductase laccase
BenE                 PF03594.8    378 seq556_BIOID51107    -             81     1e-27   96.6   4.5   1   1   8.2e-32   1.1e-27   96.4   3.1   308   378     1    71     1    71 0.98 Benzoate membrane transport protein
DUF2569              PF10754.4    149 seq561_BIOID51107    -            146     4e-48  163.2  10.5   1   1   3.3e-52   4.5e-48  163.1   7.3     2   149     4   145     3   145 0.99 Protein of unknown function (DUF2569)
Flg_hook             PF02120.11    85 seq563_BIOID51107    -            375   4.5e-19   67.7   6.8   1   1   6.5e-23   8.8e-19   66.8   4.7     4    84   248   328   245   336 0.91 Flagellar hook-length control protein FliK
DEDD_Tnp_IS110       PF01548.12   144 seq564_BIOID51107    -            326   4.2e-44  149.5   0.2   1   1   2.4e-47   1.7e-43  147.6   0.1     1   144     7   151     7   151 0.99 Transposase
Transposase_20       PF02371.11    87 seq564_BIOID51107    -            326   1.1e-27   95.7   0.4   1   1     3e-31     2e-27   94.9   0.3     2    85   196   280   195   282 0.96 Transposase IS116/IS110/IS902 family
Terminase_1          PF03354.10   477 seq565_BIOID51107    -            577  1.1e-103  347.1   0.0   1   1  9.3e-108  1.3e-103  346.9   0.0     1   476    86   560    86   561 0.92 Phage Terminase
Peripla_BP_3         PF13377.1    160 seq567_BIOID51107    -            363   8.7e-34  116.7   0.2   1   1   8.6e-37   2.9e-33  115.0   0.0     1   160   174   332   174   332 0.90 Periplasmic binding protein-like domain
LacI                 PF00356.16    46 seq567_BIOID51107    -            363   9.3e-23   79.4   3.6   1   1   5.4e-26   1.8e-22   78.5   1.4     1    46     8    53     8    53 0.99 Bacterial regulatory proteins, lacI family
Peripla_BP_1         PF00532.16   279 seq567_BIOID51107    -            363     3e-22   79.0   0.3   1   1   1.2e-25   4.2e-22   78.5   0.2    18   278    81   329    79   330 0.89 Periplasmic binding proteins and sugar binding domain of LacI family
Peripla_BP_4         PF13407.1    258 seq567_BIOID51107    -            363   2.4e-17   63.0   0.1   1   1   1.1e-20   3.6e-17   62.4   0.1    15   257    81   314    67   315 0.91 Periplasmic binding protein domain
DUF3261              PF11659.3    154 seq568_BIOID51107    -            194   3.1e-46  156.6   0.3   1   1   2.8e-50   3.8e-46  156.3   0.2     2   153    14   167    13   168 0.95 Protein of unknown function (DUF3261)
Phage_integrase      PF00589.17   173 seq569_BIOID51107    -            356   5.1e-34  117.3   0.0   1   1   2.5e-37   1.1e-33  116.1   0.0     2   169   179   345   178   349 0.97 Phage integrase family
Phage_integ_N        PF09003.5     81 seq569_BIOID51107    -            356   2.5e-26   91.0   0.0   1   1   1.3e-29     6e-26   89.8   0.0     1    80     1    75     1    76 0.96 Bacteriophage lambda integrase, N-terminal domain
Phage_integr_N       PF02899.12    84 seq569_BIOID51107    -            356   7.2e-06   25.9   0.0   1   1   5.9e-09   2.7e-05   24.1   0.0     2    84    81   158    80   158 0.92 Phage integrase, N-terminal SAM-like domain
PLDc_2               PF13091.1    126 seq573_BIOID51107    -            486   1.1e-32  112.3   0.0   1   2   5.6e-15   2.5e-11   43.2   0.0     1    94   134   242   134   255 0.90 PLD-like domain
PLDc_2               PF13091.1    126 seq573_BIOID51107    -            486   1.1e-32  112.3   0.0   2   2   3.1e-22   1.4e-18   66.7   0.0     7   113   332   445   326   456 0.88 PLD-like domain
PLDc                 PF00614.17    28 seq573_BIOID51107    -            486   2.2e-15   55.7   0.0   1   2   2.5e-10   1.1e-06   28.0   0.0     2    28   220   246   219   246 0.93 Phospholipase D Active site motif
PLDc                 PF00614.17    28 seq573_BIOID51107    -            486   2.2e-15   55.7   0.0   2   2   1.5e-09   6.9e-06   25.5   0.0     2    28   400   426   399   426 0.95 Phospholipase D Active site motif
PLDc_N               PF13396.1     46 seq573_BIOID51107    -            486   8.2e-06   25.2   6.4   1   1   4.3e-09   1.9e-05   24.0   4.4     2    44    17    59    16    60 0.89 Phospholipase_D-nuclease N-terminal
Rnf-Nqr              PF02508.9    190 seq575_BIOID51107    -            193   2.6e-71  239.0  21.0   1   1   2.1e-75   2.9e-71  238.8  14.6     1   189     1   191     1   192 0.99 Rnf-Nqr subunit, membrane protein
Clp_N                PF02861.15    53 seq576_BIOID51107    -             53   2.2e-07   30.5   0.3   1   1   2.1e-11   2.8e-07   30.2   0.2     1    26    21    46    21    52 0.94 Clp amino terminal domain
AAA_2                PF07724.9    171 seq578_BIOID51107    -            798   2.5e-58  196.6   0.0   1   1   6.2e-59   7.8e-56  188.5   0.0     1   171   537   701   537   701 0.98 AAA domain (Cdc48 subfamily)
ClpB_D2-small        PF10431.4     81 seq578_BIOID51107    -            798   1.5e-28   98.4   2.8   1   1   1.2e-31   1.5e-28   98.3   0.2     1    80   707   786   707   787 0.98 C-terminal, D2-small domain, of ClpB protein
AAA                  PF00004.24   132 seq578_BIOID51107    -            798   4.2e-28   98.0   0.0   1   2   5.1e-17   6.3e-14   52.1   0.0     2   128   144   278   143   282 0.82 ATPase family associated with various cellular activities (AAA)
AAA                  PF00004.24   132 seq578_BIOID51107    -            798   4.2e-28   98.0   0.0   2   2   5.7e-14   7.1e-11   42.3   0.0     2   117   543   668   542   679 0.86 ATPase family associated with various cellular activities (AAA)
AAA_5                PF07728.9    139 seq578_BIOID51107    -            798   1.6e-19   69.8   0.6   1   1   3.7e-16   4.6e-13   48.9   0.0     2   124   542   662   541   676 0.85 AAA domain (dynein-related subfamily)
Clp_N                PF02861.15    53 seq578_BIOID51107    -            798   3.8e-13   49.0   1.6   1   1   4.3e-16   5.3e-13   48.5   0.1     1    53    35    86    35    86 0.96 Clp amino terminal domain
AAA_16               PF13191.1    166 seq578_BIOID51107    -            798   3.9e-11   43.4   7.1   1   1   8.6e-10   1.1e-06   29.0   0.2     2   141   121   222   120   248 0.80 AAA ATPase domain
Sigma54_activat      PF00158.21   168 seq578_BIOID51107    -            798   5.5e-10   38.8   0.1   1   1   6.4e-10   7.9e-07   28.5   0.0    23   156   540   672   511   683 0.78 Sigma-54 interaction domain
Ketoacyl-synt_C      PF02801.17   119 seq579_BIOID51107    -            392   7.4e-27   93.4   0.1   1   1   3.1e-30   1.4e-26   92.5   0.1     5   111   239   339   236   346 0.92 Beta-ketoacyl synthase, C-terminal domain
ketoacyl-synt        PF00109.21   255 seq579_BIOID51107    -            392   3.4e-21   75.7   0.2   1   1   3.4e-24   1.6e-20   73.6   0.1   111   252    93   232     2   234 0.71 Beta-ketoacyl synthase, N-terminal domain
Thiolase_N           PF00108.18   264 seq579_BIOID51107    -            392   3.7e-06   25.9   0.0   1   1   1.9e-09   8.5e-06   24.8   0.0    79   124   150   195   142   206 0.92 Thiolase, N-terminal domain
MarC                 PF01914.12   203 seq580_BIOID51107    -            221   2.6e-69  232.2  11.2   1   1   2.2e-73     3e-69  232.1   7.8     1   203     5   217     5   217 0.98 MarC family integral membrane protein
FeS                  PF04060.8     35 seq581_BIOID51107    -            192     1e-14   53.6   5.2   1   1   1.9e-17   2.8e-14   52.2   3.6     1    35    43    77    43    77 0.97 Putative Fe-S cluster
Fer4                 PF00037.22    24 seq581_BIOID51107    -            192   8.5e-13   47.2  25.0   1   2     1e-10   1.5e-07   30.5   4.8     2    23   111   132   110   133 0.95 4Fe-4S binding domain
Fer4                 PF00037.22    24 seq581_BIOID51107    -            192   8.5e-13   47.2  25.0   2   2   2.5e-09   3.8e-06   26.1   2.4     2    24   141   163   140   163 0.91 4Fe-4S binding domain
Fer4_9               PF13187.1     55 seq581_BIOID51107    -            192   2.1e-10   40.5  31.8   1   1   1.1e-10   1.6e-07   31.3  10.3     1    55   116   162   116   162 0.95 4Fe-4S dicluster domain
Fer4_6               PF12837.2     24 seq581_BIOID51107    -            192   2.9e-08   33.0  28.2   1   1   4.9e-10   7.5e-07   28.6   4.5     1    24   109   132   109   132 0.96 4Fe-4S binding domain
Fer4_10              PF13237.1     52 seq581_BIOID51107    -            192   3.3e-08   33.0  25.8   1   1   1.2e-10   1.8e-07   30.7   9.6     3    52   111   158   109   158 0.86 4Fe-4S dicluster domain
Fer4_2               PF12797.2     22 seq581_BIOID51107    -            192   1.6e-07   30.6  20.1   1   1   8.7e-09   1.3e-05   24.6   2.9     3    22   110   129   108   129 0.93 4Fe-4S binding domain
FliL                 PF03748.9     99 seq583_BIOID51107    -            154   7.5e-23   80.2   0.0   1   1   6.9e-27   9.4e-23   79.9   0.0     1    98    54   153    54   154 0.94 Flagellar basal body-associated protein FliL
Glucosaminidase      PF01832.15   134 seq585_BIOID51107    -            274   1.2e-24   86.8   1.0   1   1     9e-29   1.2e-24   86.8   0.7     8   133   142   267   136   268 0.82 Mannosyl-glycoprotein endo-beta-N-acetylglucosaminidase
Glyco_hydro_2_C      PF02836.12   298 seq586_BIOID51107    -           1024  7.7e-125  415.5   0.0   1   1  3.1e-128  1.1e-124  415.1   0.0     1   297   336   629   336   630 0.98 Glycosyl hydrolases family 2, TIM barrel domain
Bgal_small_N         PF02929.12   276 seq586_BIOID51107    -           1024   5.9e-91  304.1   0.0   1   1   2.7e-94   9.2e-91  303.5   0.0     3   275   751  1021   749  1022 0.98 Beta galactosidase small chain
Glyco_hydro_2_N      PF02837.13   167 seq586_BIOID51107    -           1024     4e-51  172.7   0.0   1   1   2.5e-54   8.4e-51  171.7   0.0     2   167    50   219    49   219 0.94 Glycosyl hydrolases family 2, sugar binding domain
Glyco_hydro_2        PF00703.16   110 seq586_BIOID51107    -           1024   2.1e-17   63.4   0.0   1   1     1e-19   3.5e-16   59.5   0.0     2   110   222   334   221   334 0.86 Glycosyl hydrolases family 2
Pectinesterase       PF01095.14   298 seq587_BIOID51107    -            427     9e-15   53.8   6.2   1   1   1.9e-15   2.6e-11   42.5   0.4    76   183   195   318   184   346 0.80 Pectinesterase
HlyD                 PF00529.15   306 seq589_BIOID51107    -            387   3.3e-79  266.2   9.6   1   1   1.4e-82   3.8e-79  266.0   6.6     4   305    56   335    53   336 0.98 HlyD family secretion protein
HlyD_3               PF13437.1    105 seq589_BIOID51107    -            387   1.8e-17   63.4   2.2   1   1   1.9e-17   5.1e-14   52.3   0.1     2    98   211   324   210   331 0.77 HlyD family secretion protein
HlyD_2               PF12700.2    328 seq589_BIOID51107    -            387   9.6e-16   57.7   4.9   1   1   4.7e-19   1.3e-15   57.3   3.4    19   239    52   288    38   322 0.81 HlyD family secretion protein
Biotin_lipoyl_2      PF13533.1     50 seq589_BIOID51107    -            387   9.4e-14   50.7   0.8   1   1   3.7e-11     1e-07   31.3   0.2     4    50    56   102    54   102 0.97 Biotin-lipoyl like
Molybdopterin        PF00384.17   432 seq590_BIOID51107    -            808   1.7e-88  297.1   0.0   1   1   4.6e-92   2.1e-88  296.8   0.0     1   432   115   566   115   566 0.93 Molybdopterin oxidoreductase
Molydop_binding      PF01568.16   109 seq590_BIOID51107    -            808   5.4e-27   93.6   0.0   1   1   2.2e-30     1e-26   92.7   0.0     1   107   687   800   687   802 0.97 Molydopterin dinucleotide binding domain
Molybdop_Fe4S4       PF04879.11    55 seq590_BIOID51107    -            808   2.7e-13   49.4   0.9   1   1     1e-16   4.7e-13   48.6   0.6     1    55    53   112    53   112 0.96 Molybdopterin oxidoreductase Fe4S4 domain
FliM                 PF02154.10   192 seq592_BIOID51107    -            334   1.2e-80  269.5   0.2   1   1   3.2e-84   2.2e-80  268.7   0.0     1   192    38   231    38   231 0.99 Flagellar motor switch protein FliM
SpoA                 PF01052.15    77 seq592_BIOID51107    -            334   1.4e-15   56.4   0.0   1   1   4.4e-19     3e-15   55.4   0.0     3    75   252   322   250   323 0.96 Surface presentation of antigens (SPOA)
Complex1_51K         PF01512.12   151 seq593_BIOID51107    -            716   1.6e-48  164.1   1.7   1   1   2.1e-51   2.2e-48  163.6   0.0     1   151   115   260   115   260 0.98 Respiratory-chain NADH dehydrogenase 51 Kd subunit
RnfC_N               PF13375.1    101 seq593_BIOID51107    -            716   3.5e-27   93.9   0.3   1   1   1.1e-29   1.2e-26   92.2   0.0    13   101     2    91     1    91 0.96 RnfC Barrel sandwich hybrid domain
SLBB                 PF10531.4     59 seq593_BIOID51107    -            716   2.2e-11   43.3   0.1   1   1   5.6e-14   5.9e-11   41.9   0.0     1    58   272   320   272   321 0.95 SLBB domain
Fer4_7               PF12838.2     52 seq593_BIOID51107    -            716   1.5e-09   37.9   8.8   1   1   5.1e-12   5.3e-09   36.2   6.1     1    52   352   406   352   406 0.81 4Fe-4S dicluster domain
Fer4_8               PF13183.1     57 seq593_BIOID51107    -            716   4.6e-09   36.0   5.1   1   1   1.4e-11   1.4e-08   34.4   3.5     3    57   351   406   348   438 0.80 4Fe-4S dicluster domain
Fer4_10              PF13237.1     52 seq593_BIOID51107    -            716   5.7e-08   32.3  10.5   1   1   1.5e-10   1.6e-07   30.8   7.3     6    52   350   403   346   403 0.91 4Fe-4S dicluster domain
Fer4_9               PF13187.1     55 seq593_BIOID51107    -            716   4.4e-07   29.9   8.9   1   1   1.5e-09   1.6e-06   28.1   6.1     2    53   353   405   352   406 0.71 4Fe-4S dicluster domain
Fer4_4               PF12800.2     17 seq593_BIOID51107    -            716   4.9e-07   29.4  11.4   1   2   5.5e-06    0.0058   16.7   2.0     2    16   351   365   350   371 0.90 4Fe-4S binding domain
Fer4_4               PF12800.2     17 seq593_BIOID51107    -            716   4.9e-07   29.4  11.4   2   2   5.2e-06    0.0054   16.8   1.0     3    16   391   404   389   412 0.91 4Fe-4S binding domain
Fer4_17              PF13534.1     61 seq593_BIOID51107    -            716   1.4e-06   28.4  10.4   1   1   1.3e-08   1.3e-05   25.3   6.9     2    61   353   407   352   407 0.82 4Fe-4S dicluster domain
DUF440               PF04269.7    103 seq595_BIOID51107    -            109   2.9e-46  155.6   1.8   1   1   2.3e-50   3.2e-46  155.4   1.3     2   103     7   109     3   109 0.98 Protein of unknown function, DUF440
FabA                 PF07977.8    138 seq596_BIOID51107    -            154   1.4e-07   30.9   0.0   1   1   4.3e-11   5.9e-07   28.9   0.0     1   118    11   117    11   132 0.83 FabA-like domain
Phage_portal         PF04860.7    347 seq598_BIOID51107    -            413    6e-109  363.7   0.0   1   1  5.6e-113  7.7e-109  363.4   0.0     5   347    33   373    29   373 0.97 Phage portal protein
LysR_substrate       PF03466.15   209 seq601_BIOID51107    -            312     9e-33  113.0   0.0   1   1   1.7e-36   1.2e-32  112.6   0.0     7   207    98   297    92   299 0.95 LysR substrate binding domain
HTH_1                PF00126.22    60 seq601_BIOID51107    -            312   4.1e-19   67.9   0.0   1   1   1.1e-22   7.2e-19   67.1   0.0     2    60    10    68     9    68 0.98 Bacterial regulatory helix-turn-helix protein, lysR family
adh_short            PF00106.20   167 seq602_BIOID51107    -            243   2.3e-35  121.8   1.7   1   1   8.5e-39   2.9e-35  121.5   1.1     2   166     4   171     3   172 0.97 short chain dehydrogenase
adh_short_C2         PF13561.1    243 seq602_BIOID51107    -            243   2.1e-25   89.8   0.6   1   1   7.5e-29   2.6e-25   89.5   0.4     5   242    11   242     9   243 0.91 Enoyl-(Acyl carrier protein) reductase
KR                   PF08659.5    181 seq602_BIOID51107    -            243     4e-20   72.1   0.3   1   1   1.8e-23   6.3e-20   71.4   0.2     3   154     5   158     4   188 0.90 KR domain
SpoA                 PF01052.15    77 seq606_BIOID51107    -            137   2.9e-24   84.3   0.8   1   1   2.7e-28   3.7e-24   84.0   0.6     3    76    55   128    54   129 0.97 Surface presentation of antigens (SPOA)
RNase_H              PF00075.19   132 seq607_BIOID51107    -            155   3.9e-41  140.3   0.0   1   1   3.2e-45   4.4e-41  140.2   0.0     2   131     3   141     2   142 0.92 RNase H
MFS_1                PF07690.11   354 seq608_BIOID51107    -            512   1.8e-52  178.1  38.1   1   1   2.7e-56   1.8e-52  178.1  26.4     1   353    23   417    23   418 0.88 Major Facilitator Superfamily
TRI12                PF06609.8    599 seq608_BIOID51107    -            512   5.3e-07   28.0  14.2   1   1   7.8e-11   5.3e-07   28.0   9.9    57   320    31   283    15   317 0.77 Fungal trichothecene efflux pump (TRI12)
FliO                 PF04347.8     84 seq612_BIOID51107    -            122   3.1e-24   84.7   0.2   1   1     3e-28   4.2e-24   84.2   0.1     1    84    37   118    37   118 0.88 Flagellar biosynthesis protein, FliO
ketoacyl-synt        PF00109.21   255 seq613_BIOID51107    -            409   6.1e-40  137.2   0.5   1   1   1.9e-43   8.5e-40  136.7   0.3     2   255     3   247     2   247 0.85 Beta-ketoacyl synthase, N-terminal domain
Ketoacyl-synt_C      PF02801.17   119 seq613_BIOID51107    -            409     4e-29  100.7   0.0   1   1   1.9e-32   8.8e-29   99.6   0.0     1   118   255   364   255   365 0.95 Beta-ketoacyl synthase, C-terminal domain
Ail_Lom              PF06316.6    199 seq614_BIOID51107    -            182   4.7e-23   81.6   5.8   1   1   7.6e-27   5.2e-23   81.4   4.0    27   199    13   182     1   182 0.80 Enterobacterial Ail/Lom protein
OMP_b-brl            PF13505.1    176 seq614_BIOID51107    -            182   3.5e-21   75.7  11.6   1   1   6.2e-25   4.3e-21   75.5   8.0    22   176    15   182     2   182 0.89 Outer membrane protein beta-barrel domain
Peptidase_U35        PF04586.12   163 seq616_BIOID51107    -            216   2.3e-42  144.6   0.0   1   1   2.2e-46   3.1e-42  144.2   0.0     3   160    11   163     9   166 0.95 Caudovirus prohead protease
PALP                 PF00291.20   307 seq617_BIOID51107    -            329   1.1e-72  244.7   0.4   1   1   9.5e-77   1.3e-72  244.5   0.3    12   307    32   312    21   312 0.91 Pyridoxal-phosphate dependent enzyme
FliP                 PF00813.15   194 seq619_BIOID51107    -            245   4.7e-81  271.0  10.9   1   1   4.8e-85   6.5e-81  270.5   7.5     2   193    48   239    47   240 0.99 FliP family
NQR2_RnfD_RnfE       PF03116.10   314 seq622_BIOID51107    -            352  8.2e-122  406.1  15.5   1   1  6.8e-126  9.3e-122  405.9  10.7     3   314     4   350     2   350 0.93 NQR2, RnfD, RnfE family
Phage_capsid         PF05065.8    276 seq623_BIOID51107    -            401   5.9e-67  225.6   1.4   1   1   5.5e-71   7.5e-67  225.2   1.0     1   276   115   398   115   398 0.92 Phage capsid family
Lactamase_B          PF00753.22   194 seq624_BIOID51107    -            251   1.5e-33  115.9   0.5   1   1   2.9e-37     2e-33  115.6   0.3     3   194     9   165     7   165 0.93 Metallo-beta-lactamase superfamily
Lactamase_B_2        PF12706.2    194 seq624_BIOID51107    -            251   2.9e-08   33.3   0.1   1   1   6.7e-12   4.6e-08   32.7   0.1     3   187    25   198    23   204 0.58 Beta-lactamase superfamily domain
Fer4_11              PF13247.1     99 seq626_BIOID51107    -            205   1.2e-31  108.4  10.9   1   1   8.5e-35   1.2e-31  108.4   7.5     3    97    60   153    58   155 0.97 4Fe-4S dicluster domain
Fer4_2               PF12797.2     22 seq626_BIOID51107    -            205   1.1e-13   50.0  30.8   1   1   6.7e-10   9.1e-07   28.3   0.6     2    20     6    24     5    33 0.89 4Fe-4S binding domain
Fer4                 PF00037.22    24 seq626_BIOID51107    -            205   9.1e-13   47.1  35.1   1   1   8.5e-11   1.2e-07   30.9   3.3     1    23    92   114    92   115 0.94 4Fe-4S binding domain
Fer4_7               PF12838.2     52 seq626_BIOID51107    -            205   2.4e-12   46.9  28.1   1   1   9.2e-10   1.3e-06   28.6   7.3     2    50    99   147    98   149 0.87 4Fe-4S dicluster domain
Fer4_9               PF13187.1     55 seq626_BIOID51107    -            205   8.2e-12   45.0  26.6   1   1   5.5e-10   7.5e-07   29.2   7.4     2    53    99   148    98   150 0.95 4Fe-4S dicluster domain
Fer4_10              PF13237.1     52 seq626_BIOID51107    -            205   4.5e-11   42.2  30.2   1   1   8.2e-09   1.1e-05   24.9   8.0     2    52    92   146    91   146 0.76 4Fe-4S dicluster domain
Fer4_4               PF12800.2     17 seq626_BIOID51107    -            205   1.7e-10   40.2  32.5   1   3     3e-05      0.04   14.1   2.3     1    15    11    25    11    29 0.90 4Fe-4S binding domain
Fer4_4               PF12800.2     17 seq626_BIOID51107    -            205   1.7e-10   40.2  32.5   2   3   3.3e-05     0.045   13.9   2.0     2    16    65    81    64    85 0.86 4Fe-4S binding domain
Fer4_4               PF12800.2     17 seq626_BIOID51107    -            205   1.7e-10   40.2  32.5   3   3   2.9e-07    0.0004   20.3   2.0     2    17    97   112    96   112 0.91 4Fe-4S binding domain
Fer4_6               PF12837.2     24 seq626_BIOID51107    -            205   2.4e-10   39.7  39.6   1   1   3.1e-09   4.2e-06   26.2   3.2     1    23    91   113    91   114 0.95 4Fe-4S binding domain
Fer4_3               PF12798.2     15 seq626_BIOID51107    -            205   7.3e-07   29.1  40.1   1   2   9.4e-06     0.013   15.9   4.2     1    15    67    83    67    83 0.98 4Fe-4S binding domain
Fer4_3               PF12798.2     15 seq626_BIOID51107    -            205   7.3e-07   29.1  40.1   2   2   4.8e-05     0.065   13.7   1.6     1    13   126   147   126   149 0.94 4Fe-4S binding domain
RhaT                 PF06379.7    344 seq628_BIOID51107    -            334  3.3e-201  667.3  27.4   1   1  2.9e-205    4e-201  667.1  19.0    21   343    11   333     6   334 0.99 L-rhamnose-proton symport protein (RhaT)
Bac_export_3         PF01313.14    76 seq630_BIOID51107    -             89   2.3e-30  103.9   9.5   1   1   1.9e-34   2.6e-30  103.8   6.6     2    75     5    78     4    79 0.97 Bacterial export proteins, family 3
Trp_Tyr_perm         PF03222.8    394 seq631_BIOID51107    -            443   1.8e-08   33.5  29.3   1   1   1.8e-12   2.5e-08   33.0  20.3    13   391    29   438    22   441 0.76 Tryptophan/tyrosine permease family
Hexapep              PF00132.19    36 seq632_BIOID51107    -            326   8.8e-06   24.8  17.6   1   1   5.5e-07    0.0038   16.5   0.5     8    36   232   260   226   260 0.89 Bacterial transferase hexapeptide (six repeats)
DmsC                 PF04976.7    276 seq634_BIOID51107    -            364  6.7e-115  382.9  19.9   1   1    6e-119  8.1e-115  382.7  13.8     1   276    81   354    81   354 0.99 DMSO reductase anchor subunit (DmsC)
LacY_symp            PF01306.14   413 seq635_BIOID51107    -            417  9.6e-206  683.0  41.9   1   1  2.4e-209  1.1e-205  682.8  29.0     2   412     2   412     1   413 0.99 LacY proton/sugar symporter
MFS_1                PF07690.11   354 seq635_BIOID51107    -            417   1.1e-22   80.1  55.8   1   1   3.7e-25   1.7e-21   76.2  29.5     3   313    14   333    12   340 0.77 Major Facilitator Superfamily
MFS_1_like           PF12832.2     77 seq635_BIOID51107    -            417   5.4e-07   29.2   8.9   1   1   1.2e-10   5.4e-07   29.2   6.2     2    73     9    81     8    85 0.93 MFS_1 like family
Bac_export_1         PF01311.15   249 seq637_BIOID51107    -            261   2.3e-76  256.2  29.0   1   1   1.9e-80   2.6e-76  256.1  20.1     2   248     8   251     7   252 0.99 Bacterial export proteins, family 1
LysM                 PF01476.15    44 seq639_BIOID51107    -            452   1.7e-28   98.0   0.0   1   2   3.2e-18   2.2e-14   52.9   0.0     1    43   343   384   343   385 0.98 LysM domain
LysM                 PF01476.15    44 seq639_BIOID51107    -            452   1.7e-28   98.0   0.0   2   2   1.6e-13   1.1e-09   37.9   0.0     1    42   402   441   402   443 0.90 LysM domain
SLT                  PF01464.15   121 seq639_BIOID51107    -            452   5.8e-26   90.2   0.1   1   1   1.4e-29   9.4e-26   89.5   0.1     2   118   103   215   102   218 0.97 Transglycosylase SLT domain
NAD_synthase         PF02540.12   242 seq642_BIOID51107    -            275   8.4e-79  263.7   0.0   1   1   7.1e-83   9.8e-79  263.5   0.0     2   242    23   265    22   265 0.98 NAD synthase
FMN_bind             PF04205.9     81 seq644_BIOID51107    -            206   2.6e-18   65.8   0.1   1   1     4e-22   5.5e-18   64.7   0.0     1    77    99   187    99   191 0.98 FMN-binding domain
Aldedh               PF00171.17   462 seq645_BIOID51107    -            470  3.4e-141  470.6   2.1   1   1    3e-145    4e-141  470.3   1.5    10   462    18   465    11   465 0.97 Aldehyde dehydrogenase family
Phage_connect_1      PF05135.8    102 seq648_BIOID51107    -            107   9.1e-15   54.5   0.0   1   1   7.4e-19     1e-14   54.3   0.0     1   101     1   104     1   105 0.97 Phage gp6-like head-tail connector protein
Rnf-Nqr              PF02508.9    190 seq650_BIOID51107    -            231   7.9e-59  198.3   9.5   1   1   6.7e-63   9.1e-59  198.1   6.6     1   189     1   200     1   201 0.98 Rnf-Nqr subunit, membrane protein
Nitrate_red_del      PF02613.10   136 seq651_BIOID51107    -            204     4e-31  107.5   1.1   1   1   4.1e-35   5.6e-31  107.0   0.7     7   134    41   164    19   166 0.93 Nitrate reductase delta subunit
Acetate_kinase       PF00871.12   388 seq653_BIOID51107    -            406  1.3e-163  543.9   0.1   1   1  1.1e-167  1.5e-163  543.7   0.1     2   387    11   390    10   391 0.98 Acetokinase family
Phage_H_T_join       PF05521.6     95 seq654_BIOID51107    -            136   1.8e-16   60.0   0.7   1   1   1.7e-20   2.3e-16   59.7   0.5     1    95    21   115    21   115 0.96 Phage head-tail joining protein
GerE                 PF00196.14    58 seq656_BIOID51107    -            158   3.7e-19   67.6   1.4   1   1   2.7e-23   3.7e-19   67.6   1.0     3    57    88   142    86   143 0.96 Bacterial regulatory proteins, luxR family
Hexapep              PF00132.19    36 seq657_BIOID51107    -            220   1.4e-17   62.1  16.6   1   1   2.3e-15   1.6e-11   43.0   6.5     2    35   149   182   148   183 0.95 Bacterial transferase hexapeptide (six repeats)
Mac                  PF12464.3     55 seq657_BIOID51107    -            220   3.7e-14   52.3   0.1   1   1   1.1e-17   7.3e-14   51.4   0.0     2    55    24    77    23    77 0.98 Maltose acetyltransferase
GIY-YIG              PF01541.19    80 seq660_BIOID51107    -            295   2.9e-05   24.2   0.0   1   1   4.2e-09   5.8e-05   23.2   0.0     2    76    35   104    34   109 0.76 GIY-YIG catalytic domain
Peripla_BP_1         PF00532.16   279 seq661_BIOID51107    -            391   1.4e-89  299.9   0.0   1   1   3.7e-93   1.7e-89  299.6   0.0     2   279   121   389   120   389 0.99 Periplasmic binding proteins and sugar binding domain of LacI family
Peripla_BP_3         PF13377.1    160 seq661_BIOID51107    -            391   2.6e-25   89.1   0.3   1   1   3.3e-27   1.5e-23   83.4   0.0     2   160   230   391   229   391 0.88 Periplasmic binding protein-like domain
LacI                 PF00356.16    46 seq661_BIOID51107    -            391   4.2e-21   74.1   0.4   1   1   1.6e-24   7.1e-21   73.4   0.3     1    46    63   108    63   108 0.98 Bacterial regulatory proteins, lacI family
HhH-GPD              PF00730.20   121 seq663_BIOID51107    -            211   9.8e-19   67.6   0.0   1   1   3.1e-22   1.4e-18   67.1   0.0     1   120    34   168    34   169 0.95 HhH-GPD superfamily base excision DNA repair protein
HHH                  PF00633.18    30 seq663_BIOID51107    -            211   7.1e-08   31.6   0.0   1   1   3.7e-11   1.7e-07   30.4   0.0     2    29   100   127    99   128 0.94 Helix-hairpin-helix motif
EndIII_4Fe-2S        PF10576.4     17 seq663_BIOID51107    -            211   9.7e-05   22.2   3.3   1   1   3.7e-08   0.00017   21.5   2.3     1    17   187   203   187   203 0.99 Iron-sulfur binding domain of endonuclease III
Voltage_CLC          PF00654.15   355 seq666_BIOID51107    -            438   1.1e-72  244.9  33.6   1   1   7.9e-77   1.1e-72  244.9  23.3     5   354    83   422    79   423 0.91 Voltage gated chloride channel
PTS_EIIA_2           PF00359.17   142 seq668_BIOID51107    -            147   3.8e-34  117.3   0.0   1   1   3.2e-38   4.3e-34  117.1   0.0     2   141     5   146     4   147 0.95 Phosphoenolpyruvate-dependent sugar phosphotransferase system, EIIA 2
Glutaminase          PF04960.10   286 seq669_BIOID51107    -            308    7e-127  422.1   0.1   1   1  5.8e-131    8e-127  422.0   0.0     1   286    24   308    24   308 1.00 Glutaminase
DUF2525              PF10733.4     58 seq672_BIOID51107    -             76   5.4e-38  128.5   4.1   1   1   5.1e-42     7e-38  128.1   2.9     1    58    19    76    19    76 0.99 Protein of unknown function (DUF2525)
PFL                  PF02901.10   648 seq675_BIOID51107    -            764  7.3e-196  652.3   0.0   1   1  1.6e-199  1.1e-195  651.8   0.0     4   648    27   618    22   618 0.97 Pyruvate formate lyase
Gly_radical          PF01228.16   106 seq675_BIOID51107    -            764   5.7e-43  145.4   0.0   1   1   1.8e-46   1.2e-42  144.4   0.0     1   106   634   745   634   745 0.98 Glycine radical
PTS_IIB              PF02302.12    90 seq677_BIOID51107    -             95   4.7e-12   46.0   1.1   1   1   3.8e-16   5.2e-12   45.9   0.7     1    86     2    83     2    87 0.83 PTS system, Lactose/Cellobiose specific IIB subunit
Hydrolase_3          PF08282.7    254 seq681_BIOID51107    -            271   8.8e-16   58.1   0.0   1   1   6.6e-18   4.5e-14   52.5   0.0     1   229    10   233    10   241 0.76 haloacid dehalogenase-like hydrolase
S6PP                 PF05116.8    247 seq681_BIOID51107    -            271   7.7e-08   31.8   0.0   1   1   5.5e-09   3.7e-05   23.0   0.0   119   245   144   267   119   268 0.76 Sucrose-6F-phosphate phosphohydrolase
DUF2635              PF10948.3     47 seq683_BIOID51107    -             56   2.9e-21   74.4   2.0   1   1   2.3e-25   3.2e-21   74.2   1.4     1    46     3    48     3    49 0.97 Protein of unknown function (DUF2635)
DDE_Tnp_IS66         PF03050.9    271 seq684_BIOID51107    -            261   3.3e-53  180.5   0.1   1   1   5.8e-57     4e-53  180.2   0.1   121   271    55   211    33   211 0.95 Transposase IS66 family
DDE_Tnp_IS66_C       PF13817.1     39 seq684_BIOID51107    -            261   5.2e-15   55.0   0.0   1   1   1.7e-18   1.2e-14   53.9   0.0     1    39   217   255   217   255 0.98 IS66 C-terminal element
FGGY_N               PF00370.16   245 seq685_BIOID51107    -            489     4e-30  104.7   0.0   1   1   8.3e-34   5.7e-30  104.3   0.0     3   242     7   241     5   244 0.86 FGGY family of carbohydrate kinases, N-terminal domain
FGGY_C               PF02782.11   197 seq685_BIOID51107    -            489   8.8e-26   90.6   0.1   1   1   2.3e-29   1.6e-25   89.8   0.0     1   195   253   439   253   441 0.89 FGGY family of carbohydrate kinases, C-terminal domain
EIIC-GAT             PF03611.9    415 seq687_BIOID51107    -            418  1.1e-144  482.1  43.0   1   1  9.5e-149  1.3e-144  481.9  29.8     2   415     9   406     8   406 0.99 PTS system sugar-specific permease component
Phage_sheath_1       PF04984.9    464 seq688_BIOID51107    -            498   4.3e-74  249.5   7.9   1   1   3.5e-78   4.8e-74  249.3   5.5     2   463     8   489     1   490 0.96 Phage tail sheath protein
DUF4186              PF13811.1    112 seq690_BIOID51107    -            119   2.1e-55  185.1   0.0   1   1   1.7e-59   2.4e-55  184.9   0.0     3   110     5   112     3   114 0.98 Domain of unknown function (DUF4186)
PTR2                 PF00854.16   373 seq691_BIOID51107    -            500   2.5e-75  253.5  26.1   1   1   6.9e-79   4.7e-75  252.5  15.9     2   370    89   428    88   431 0.97 POT family
MFS_1                PF07690.11   354 seq691_BIOID51107    -            500   1.9e-20   72.8  54.6   1   1   3.5e-21   2.4e-17   62.6  25.7    10   301    35   372    26   382 0.78 Major Facilitator Superfamily
AP_endonuc_2         PF01261.19   211 seq693_BIOID51107    -            444   5.5e-20   71.4   0.3   1   1   8.2e-23   1.1e-18   67.1   0.1    25   200   107   312    90   318 0.79 Xylose isomerase-like TIM barrel
GGDEF                PF00990.16   161 seq698_BIOID51107    -            472   3.3e-40  137.1   0.0   1   1   3.3e-44   4.5e-40  136.7   0.0     1   161   303   461   303   461 0.91 GGDEF domain
LysR_substrate       PF03466.15   209 seq699_BIOID51107    -            304   1.1e-43  148.6   0.0   1   1   2.4e-47   1.7e-43  148.0   0.0     2   208    89   293    88   294 0.93 LysR substrate binding domain
HTH_1                PF00126.22    60 seq699_BIOID51107    -            304   2.3e-21   75.1   1.2   1   1   1.3e-24   8.6e-21   73.3   0.8     3    60     7    64     5    64 0.97 Bacterial regulatory helix-turn-helix protein, lysR family
LysR_substrate       PF03466.15   209 seq700_BIOID51107    -            277   1.3e-44  151.6   0.0   1   1   1.2e-48   1.6e-44  151.3   0.0     4   205    51   251    48   255 0.97 LysR substrate binding domain
RhaA                 PF06134.6    417 seq705_BIOID51107    -            419  3.1e-238  790.4   0.0   1   1  2.6e-242  3.6e-238  790.2   0.0     1   417     3   418     3   418 1.00 L-rhamnose isomerase (RhaA)
Tail_tube            PF10618.4    119 seq706_BIOID51107    -            118   9.1e-39  131.7   0.1   1   1   7.3e-43   9.9e-39  131.6   0.1     1   119     1   118     1   118 0.98 Phage tail tube protein
PfkB                 PF00294.19   301 seq707_BIOID51107    -            304   1.2e-69  234.6   0.0   1   1     1e-73   1.4e-69  234.4   0.0     2   299     3   298     2   300 0.96 pfkB family carbohydrate kinase
Sugar_tr             PF00083.19   451 seq708_BIOID51107    -            432   2.5e-39  135.0  36.5   1   2   1.3e-31   5.8e-28   97.5   6.3     3   194    24   221    22   223 0.90 Sugar (and other) transporter
Sugar_tr             PF00083.19   451 seq708_BIOID51107    -            432   2.5e-39  135.0  36.5   2   2   4.2e-16   1.9e-12   46.4  12.4   225   433   223   421   214   431 0.70 Sugar (and other) transporter
MFS_1                PF07690.11   354 seq708_BIOID51107    -            432   4.3e-31  107.8  59.6   1   1   1.3e-30   5.7e-27   94.2  23.6    31   347    62   382    28   390 0.77 Major Facilitator Superfamily
MFS_2                PF13347.1    427 seq708_BIOID51107    -            432     4e-07   28.6  23.0   1   1   8.7e-11     4e-07   28.6  16.0    53   335    75   357    39   368 0.72 MFS/sugar transport protein
LysR_substrate       PF03466.15   209 seq709_BIOID51107    -            299   2.8e-54  183.3   4.7   1   1     6e-58   4.1e-54  182.7   3.3     3   209    88   291    86   291 0.98 LysR substrate binding domain
HTH_1                PF00126.22    60 seq709_BIOID51107    -            299   1.9e-28   97.8   0.3   1   1   1.1e-31   7.7e-28   95.8   0.2     2    60     4    62     3    62 0.98 Bacterial regulatory helix-turn-helix protein, lysR family
FGGY_N               PF00370.16   245 seq710_BIOID51107    -            484     2e-90  302.2   0.0   1   1   4.1e-94   2.8e-90  301.8   0.0     1   245     1   240     1   240 0.99 FGGY family of carbohydrate kinases, N-terminal domain
FGGY_C               PF02782.11   197 seq710_BIOID51107    -            484   4.3e-34  117.7   1.3   1   1   9.4e-38   6.4e-34  117.2   0.9     1   196   249   435   249   436 0.92 FGGY family of carbohydrate kinases, C-terminal domain
GST_C                PF00043.20    95 seq711_BIOID51107    -            201     3e-15   55.8   0.1   1   1   1.9e-18   5.3e-15   55.0   0.1     5    95   104   189   100   189 0.94 Glutathione S-transferase, C-terminal domain
GST_N_2              PF13409.1     70 seq711_BIOID51107    -            201   3.8e-10   39.5   0.0   1   1   5.4e-13   1.5e-09   37.6   0.0     5    69    11    75     9    76 0.95 Glutathione S-transferase, N-terminal domain
GST_C_2              PF13410.1     69 seq711_BIOID51107    -            201   7.2e-10   38.4   0.1   1   1   3.8e-13   1.1e-09   37.9   0.0     7    69   125   184    71   184 0.90 Glutathione S-transferase, C-terminal domain
GST_N_3              PF13417.1     75 seq711_BIOID51107    -            201   3.8e-09   36.5   0.0   1   1   2.9e-12   7.9e-09   35.5   0.0    15    73    16    79    11    81 0.88 Glutathione S-transferase, N-terminal domain
GST_N                PF02798.15    76 seq711_BIOID51107    -            201   4.7e-08   32.9   0.0   1   1     5e-11   1.4e-07   31.4   0.0     3    76     1    75     1    75 0.94 Glutathione S-transferase, N-terminal domain
FluMu_gp41           PF10109.4     82 seq712_BIOID51107    -             89   6.7e-18   64.2   0.0   1   1   5.6e-22   7.7e-18   64.0   0.0     2    81     4    86     3    87 0.85 Mu-like prophage FluMu protein gp41
Ribonuc_L-PSP        PF01042.16   121 seq713_BIOID51107    -            129   2.5e-45  153.0   0.1   1   1   2.1e-49   2.8e-45  152.8   0.1     1   120     7   126     7   127 0.98 Endoribonuclease L-PSP
PhageMin_Tail        PF10145.4    202 seq715_BIOID51107    -            611   8.5e-29  100.5  18.2   1   1   6.2e-33   8.5e-29  100.5  12.6     2   202    88   296    87   296 0.93 Phage-related minor tail protein
Mannitol_dh_C        PF08125.8    245 seq716_BIOID51107    -            483   1.2e-79  266.8   0.0   1   1   2.4e-83   1.6e-79  266.4   0.0     2   244   204   458   203   459 0.98 Mannitol dehydrogenase C-terminal domain
Mannitol_dh          PF01232.18   151 seq716_BIOID51107    -            483     8e-42  142.6   0.0   1   1   2.6e-45   1.8e-41  141.4   0.0     2   150    17   172    16   173 0.98 Mannitol dehydrogenase Rossmann domain
LysR_substrate       PF03466.15   209 seq717_BIOID51107    -            354   1.4e-33  115.6   0.0   1   1     3e-37     2e-33  115.1   0.0     6   208   148   352   143   353 0.97 LysR substrate binding domain
HTH_1                PF00126.22    60 seq717_BIOID51107    -            354   6.2e-19   67.3   2.6   1   1   1.9e-22   1.3e-18   66.3   1.8     1    60    60   119    60   119 0.94 Bacterial regulatory helix-turn-helix protein, lysR family
SDH_alpha            PF03313.10   283 seq718_BIOID51107    -            454    4e-106  354.0   5.2   1   1  7.6e-110  5.2e-106  353.7   3.6     3   282   184   449   182   450 0.97 Serine dehydratase alpha chain
SDH_beta             PF03315.10   158 seq718_BIOID51107    -            454   1.4e-53  181.0   0.0   1   1   3.4e-57   2.3e-53  180.3   0.0     1   156     3   157     3   159 0.96 Serine dehydratase beta chain
Fe-ADH               PF00465.14   366 seq719_BIOID51107    -            891  3.6e-112  374.5   0.3   1   1  1.2e-115  5.5e-112  373.9   0.2     1   361   457   849   457   854 0.93 Iron-containing alcohol dehydrogenase
Aldedh               PF00171.17   462 seq719_BIOID51107    -            891   1.6e-27   95.8   2.6   1   1   2.2e-30     1e-26   93.2   1.8    26   426     4   399     1   406 0.78 Aldehyde dehydrogenase family
Fe-ADH_2             PF13685.1    250 seq719_BIOID51107    -            891   1.3e-18   67.0   1.2   1   2   2.8e-12   1.3e-08   34.3   0.0    12    94   473   555   464   562 0.92 Iron-containing alcohol dehydrogenase
Fe-ADH_2             PF13685.1    250 seq719_BIOID51107    -            891   1.3e-18   67.0   1.2   2   2   8.6e-11   3.9e-07   29.5   0.9    98   247   588   739   580   741 0.93 Iron-containing alcohol dehydrogenase
LacY_symp            PF01306.14   413 seq720_BIOID51107    -            415  2.5e-194  645.4  37.6   1   1  6.3e-198  2.9e-194  645.2  26.1     2   412     5   410     4   411 0.99 LacY proton/sugar symporter
MFS_1                PF07690.11   354 seq720_BIOID51107    -            415   8.7e-24   83.8  56.2   1   1   2.7e-23   1.2e-19   70.1  23.7     5   311    19   316    15   339 0.76 Major Facilitator Superfamily
Nuc_H_symport        PF03825.11   400 seq720_BIOID51107    -            415   7.6e-07   28.1  31.4   1   1   2.7e-10   1.2e-06   27.4  21.8    11   395    19   397    14   403 0.68 Nucleoside H+ symporter
Hydrolase_3          PF08282.7    254 seq721_BIOID51107    -            306   9.2e-64  215.3   0.0   1   1   3.1e-67   1.1e-63  215.1   0.0     1   254    40   301    40   301 0.97 haloacid dehalogenase-like hydrolase
S6PP                 PF05116.8    247 seq721_BIOID51107    -            306   1.3e-14   54.0   0.0   1   2   5.2e-08   0.00018   20.7   0.0     3    75    38   108    36   117 0.84 Sucrose-6F-phosphate phosphohydrolase
S6PP                 PF05116.8    247 seq721_BIOID51107    -            306   1.3e-14   54.0   0.0   2   2   2.9e-11     1e-07   31.4   0.0   110   212   180   280   139   294 0.83 Sucrose-6F-phosphate phosphohydrolase
Hydrolase            PF00702.21   204 seq721_BIOID51107    -            306   3.3e-10   40.7   0.2   1   1   7.5e-12   2.6e-08   34.5   0.1     2   204    38   269    37   269 0.67 haloacid dehalogenase-like hydrolase
Aldolase_II          PF00596.16   183 seq722_BIOID51107    -            274   7.2e-30  103.8   0.0   1   1   7.2e-34   9.9e-30  103.4   0.0     2   182    12   238    11   239 0.88 Class II Aldolase and Adducin N-terminal domain
YiaAB                PF05360.9     53 seq723_BIOID51107    -            117   6.5e-18   63.9  13.5   1   1   5.4e-20   7.4e-16   57.3   3.9     2    51     9    58     8    60 0.95 yiaA/B two helix domain
OKR_DC_1             PF01276.15   417 seq724_BIOID51107    -            731  8.2e-202  670.1   0.0   1   1  2.2e-205    1e-201  669.8   0.0     1   417   121   563   121   563 1.00 Orn/Lys/Arg decarboxylase, major domain
OKR_DC_1_C           PF03711.10   137 seq724_BIOID51107    -            731   6.3e-52  175.1   0.0   1   1   5.3e-55   2.4e-51  173.2   0.0     1   135   588   719   588   721 0.98 Orn/Lys/Arg decarboxylase, C-terminal domain
OKR_DC_1_N           PF03709.10   115 seq724_BIOID51107    -            731   4.1e-14   52.5   0.0   1   1   1.9e-17   8.5e-14   51.4   0.0     1   114    24   114    24   115 0.89 Orn/Lys/Arg decarboxylase, N-terminal domain
MFS_1                PF07690.11   354 seq725_BIOID51107    -            417   5.8e-39  133.7  62.6   1   2   3.2e-31   2.2e-27   95.6  18.9     1   224    41   261    40   270 0.82 Major Facilitator Superfamily
MFS_1                PF07690.11   354 seq725_BIOID51107    -            417   5.8e-39  133.7  62.6   2   2   9.1e-15   6.2e-11   41.5  23.0     7   168   249   407   247   415 0.82 Major Facilitator Superfamily
Sugar_tr             PF00083.19   451 seq725_BIOID51107    -            417   2.8e-14   52.4  34.3   1   1   9.1e-18   6.2e-14   51.2   7.0    46   197    71   217    11   223 0.90 Sugar (and other) transporter
DUF718               PF05336.8    106 seq727_BIOID51107    -            104   4.9e-37  125.8   0.4   1   1     4e-41   5.4e-37  125.7   0.3     2   105     3   103     2   104 0.99 Domain of unknown function (DUF718)
YiaAB                PF05360.9     53 seq728_BIOID51107    -            145   1.3e-45  152.5  15.1   1   2   8.4e-28   1.1e-23   82.3   1.5     1    53    12    64    12    64 0.99 yiaA/B two helix domain
YiaAB                PF05360.9     53 seq728_BIOID51107    -            145   1.3e-45  152.5  15.1   2   2   6.5e-26   8.9e-22   76.2   3.7     1    53    75   127    75   127 0.99 yiaA/B two helix domain
EamA                 PF00892.15   126 seq730_BIOID51107    -            306   1.6e-36  125.0  35.4   1   2   3.2e-25   4.3e-21   75.1   7.0     1   125    18   140    18   141 0.93 EamA-like transporter family
EamA                 PF00892.15   126 seq730_BIOID51107    -            306   1.6e-36  125.0  35.4   2   2   3.1e-19   4.2e-15   55.7  12.0     1   125   160   284   160   285 0.87 EamA-like transporter family
Bestrophin           PF01062.16   296 seq731_BIOID51107    -            321   4.5e-88  294.9   4.8   1   1     4e-92   5.4e-88  294.6   3.3     1   296    18   301    14   301 0.99 Bestrophin, RFP-TM, chloride channel
DNA_circ_N           PF07157.7     93 seq733_BIOID51107    -            456     3e-41  139.3   0.0   1   1   5.3e-45   7.3e-41  138.0   0.0     1    93    17   109    17   109 0.99 DNA circulation protein N-terminus
PTS_EIIA_2           PF00359.17   142 seq734_BIOID51107    -            148   3.8e-30  104.3   0.0   1   1   3.1e-34   4.2e-30  104.2   0.0     3   141     4   144     2   145 0.97 Phosphoenolpyruvate-dependent sugar phosphotransferase system, EIIA 2
PTS_EIIC             PF02378.13   321 seq737_BIOID51107    -            483   3.8e-29  101.4  32.4   1   1   5.6e-33   3.8e-29  101.4  22.5     2   318   134   406   133   410 0.90 Phosphotransferase system, EIIC
PTS_IIB              PF02302.12    90 seq737_BIOID51107    -            483   2.5e-17   62.9   0.1   1   1   6.5e-21   4.5e-17   62.1   0.1     2    89     9   101     8   102 0.95 PTS system, Lactose/Cellobiose specific IIB subunit
Asr                  PF06392.6     19 seq740_BIOID51107    -            111   7.1e-07   29.3  23.9   1   1   5.2e-11   7.1e-07   29.3  16.6     1    19    53    71    53    71 0.99 Acid shock protein repeat
SDH_alpha            PF03313.10   283 seq743_BIOID51107    -            436   5.1e-73  245.4  15.7   1   1   3.7e-77   5.1e-73  245.4  10.9     4   281    52   429    48   433 0.97 Serine dehydratase alpha chain
YsaB                 PF13983.1     77 seq744_BIOID51107    -             99   5.4e-49  164.1   0.5   1   1   4.6e-53   6.2e-49  163.9   0.3     1    77    23    99    23    99 1.00 YsaB-like lipoprotein
Phage_GPD            PF05954.6    292 seq747_BIOID51107    -            359   3.3e-27   95.3   1.1   1   1   2.5e-31   3.4e-27   95.2   0.3     3   292    25   324    23   325 0.81 Phage late control gene D protein (GPD)
HOK_GEF              PF01848.11    43 seq748_BIOID51107    -             49   2.4e-20   71.4   2.9   1   1   1.9e-24   2.7e-20   71.3   2.0     2    43     5    46     4    46 0.97 Hok/gef family
VacJ                 PF04333.8    200 seq752_BIOID51107    -            251     2e-82  275.4   0.0   1   1   1.7e-86   2.3e-82  275.2   0.0     2   199    25   225    24   226 0.98 VacJ like lipoprotein
Trypsin              PF00089.21   220 seq753_BIOID51107    -            273   1.3e-11   44.4   0.0   1   1     6e-15   4.1e-11   42.7   0.0     9   198    50   244    44   266 0.74 Trypsin
Trypsin_2            PF13365.1    120 seq753_BIOID51107    -            273   1.3e-07   31.5   0.0   1   1   3.1e-11   2.1e-07   30.8   0.0     1   120    69   240    69   240 0.67 Trypsin-like peptidase domain
DeoRC                PF00455.17   162 seq754_BIOID51107    -            260   2.4e-29  101.9   0.0   1   1   4.8e-33   3.3e-29  101.4   0.0    10   161    84   235    76   236 0.98 DeoR C terminal sensor domain
HTH_DeoR             PF08220.7     57 seq754_BIOID51107    -            260   6.1e-09   35.1   0.4   1   1   1.8e-12   1.2e-08   34.2   0.3     1    45     8    52     8    62 0.87 DeoR-like helix-turn-helix domain
tRNA-synt_2e         PF02091.10   284 seq755_BIOID51107    -            303  2.2e-160  532.1   0.0   1   1  1.8e-164  2.5e-160  532.0   0.0     1   284     9   298     9   298 0.99 Glycyl-tRNA synthetase alpha subunit
Peptidase_M42        PF05343.9    292 seq756_BIOID51107    -            356  3.2e-102  341.1   0.0   1   1  2.7e-106  3.7e-102  340.8   0.0     1   292    43   333    43   333 0.98 M42 glutamyl aminopeptidase
Phage_Mu_Gp45        PF06890.7    162 seq758_BIOID51107    -            182   2.8e-65  218.5   0.9   1   1   2.4e-69   3.3e-65  218.3   0.6     1   161    16   171    16   172 0.99 Bacteriophage Mu Gp45 protein
TOBE                 PF03459.12    64 seq759_BIOID51107    -            262   2.3e-30  104.3   0.2   1   2   2.6e-19   1.8e-15   56.6   0.1     1    63   125   188   125   189 0.98 TOBE domain
TOBE                 PF03459.12    64 seq759_BIOID51107    -            262   2.3e-30  104.3   0.2   2   2   7.7e-16   5.3e-12   45.5   0.0     3    64   199   258   197   258 0.97 TOBE domain
HTH_1                PF00126.22    60 seq759_BIOID51107    -            262   6.9e-07   28.7   0.0   1   1   1.9e-10   1.3e-06   27.9   0.0     2    60    20    83    19    83 0.89 Bacterial regulatory helix-turn-helix protein, lysR family
Histone_HNS          PF00816.16    93 seq760_BIOID51107    -            137   1.1e-19   70.5   6.3   1   1     1e-23   1.4e-19   70.2   3.8     2    91    25   127    24   130 0.91 H-NS histone family
tRNA_synt_2f         PF02092.12   549 seq761_BIOID51107    -            689  1.4e-228  759.8   0.0   1   1  2.8e-232  1.9e-228  759.3   0.0     1   548     6   552     6   553 1.00 Glycyl-tRNA synthetase beta subunit
DALR_1               PF05746.10   119 seq761_BIOID51107    -            689   7.3e-09   35.5   0.9   1   1   3.5e-12   2.4e-08   33.8   0.6     4   104   582   679   579   685 0.90 DALR anticodon binding domain
DUF3521              PF12035.3     35 seq762_BIOID51107    -             53   3.7e-16   58.5   3.5   1   1   2.7e-20   3.7e-16   58.5   2.5     1    35    11    49    11    49 0.97 Protein of unknown function (DUF3521)
Gp_dh_C              PF02800.15   157 seq764_BIOID51107    -            333   1.6e-60  202.9   0.1   1   1   4.8e-64   3.3e-60  201.9   0.1     1   157   155   313   155   313 0.98 Glyceraldehyde 3-phosphate dehydrogenase, C-terminal domain
Gp_dh_N              PF00044.19   151 seq764_BIOID51107    -            333   2.5e-52  176.7   0.0   1   1   7.1e-56   4.9e-52  175.7   0.0     2   151     3   150     2   150 0.98 Glyceraldehyde 3-phosphate dehydrogenase, NAD binding domain
ADH_N                PF08240.7    109 seq766_BIOID51107    -            339   1.1e-27   95.8   1.0   1   1   6.6e-31   1.8e-27   95.1   0.7     1   109    28   138    28   138 0.96 Alcohol dehydrogenase GroES-like domain
ADH_zinc_N           PF00107.21   130 seq766_BIOID51107    -            339   8.5e-23   80.2   0.0   1   1   4.8e-26   1.3e-22   79.6   0.0     1   129   179   301   179   302 0.98 Zinc-binding dehydrogenase
ADH_zinc_N_2         PF13602.1    127 seq766_BIOID51107    -            339   3.8e-08   34.1   0.0   1   1   2.3e-11   6.4e-08   33.4   0.0     1   127   211   335   211   335 0.73 Zinc-binding dehydrogenase
2-Hacid_dh_C         PF02826.14   178 seq766_BIOID51107    -            339   3.6e-06   26.1   0.0   1   1   2.1e-09   5.8e-06   25.4   0.0    34    80   167   213   157   248 0.72 D-isomer specific 2-hydroxyacid dehydrogenase, NAD binding domain
AlaDh_PNT_C          PF01262.16   168 seq766_BIOID51107    -            339   1.5e-05   24.4   0.0   1   1   9.7e-09   2.7e-05   23.7   0.0    21    74   170   223   161   244 0.85 Alanine dehydrogenase/PNT, C-terminal domain
GP46                 PF07409.7    116 seq768_BIOID51107    -            142   7.2e-39  131.5   0.8   1   1   6.2e-43   8.5e-39  131.3   0.5     1   116    20   134    20   134 0.96 Phage protein GP46
HTH_11               PF08279.7     55 seq773_BIOID51107    -            471   8.2e-10   38.0   0.7   1   1   1.6e-13   2.2e-09   36.7   0.1     1    55     5    60     5    60 0.94 HTH domain
Rick_17kDa_Anti      PF05433.10    42 seq774_BIOID51107    -            155   1.4e-07   30.9  26.2   1   1   1.8e-11   2.5e-07   30.1  18.2     1    42    62   103    62   103 0.96 Glycine zipper 2TM domain
DUF1398              PF07166.6    125 seq777_BIOID51107    -            177   1.1e-61  206.1   8.7   1   1     1e-65   1.4e-61  205.7   6.0     1   125    44   168    44   168 0.99 Protein of unknown function (DUF1398)
ABC_tran             PF00005.22   118 seq778_BIOID51107    -            494   8.2e-29  100.2   0.1   1   2   1.3e-12     3e-09   37.1   0.0     2   117    48   167    47   168 0.66 ABC transporter
ABC_tran             PF00005.22   118 seq778_BIOID51107    -            494   8.2e-29  100.2   0.1   2   2   5.2e-20   1.2e-16   61.0   0.0     1   117   304   433   304   434 0.87 ABC transporter
AAA_21               PF13304.1    303 seq778_BIOID51107    -            494   2.5e-21   76.7   9.1   1   1     4e-16   9.2e-13   48.6   1.2     4   297   295   464   295   467 0.85 AAA domain
Exo_endo_phos        PF03372.18   251 seq779_BIOID51107    -            272     2e-26   93.3   0.0   1   1   1.7e-30   2.3e-26   93.0   0.0     1   251     8   263     8   263 0.80 Endonuclease/Exonuclease/phosphatase family
Baseplate_J          PF04865.9    243 seq780_BIOID51107    -            352   6.6e-56  189.2   0.1   1   1     6e-60   8.2e-56  188.9   0.0     2   243    69   317    68   317 0.96 Baseplate J-like protein
UPF0118              PF01594.11   327 seq781_BIOID51107    -            344   2.1e-74  250.3  42.6   1   1   1.8e-78   2.4e-74  250.1  29.6     2   326    14   328    13   329 0.99 Domain of unknown function DUF20
LysR_substrate       PF03466.15   209 seq784_BIOID51107    -            298   6.9e-18   64.3   0.5   1   1   1.6e-21   1.1e-17   63.7   0.3     5   191    96   279    92   293 0.78 LysR substrate binding domain
HTH_1                PF00126.22    60 seq784_BIOID51107    -            298   1.8e-16   59.4   0.1   1   1   6.9e-20   4.7e-16   58.1   0.0     1    60     9    68     9    68 0.97 Bacterial regulatory helix-turn-helix protein, lysR family
DUF853               PF05872.7    504 seq785_BIOID51107    -            516  6.8e-251  832.8   0.3   1   1  4.5e-254  7.7e-251  832.6   0.2     3   504    21   516    19   516 0.98 Bacterial protein of unknown function (DUF853)
AAA_10               PF12846.2    328 seq785_BIOID51107    -            516     2e-20   73.1   0.0   1   2   1.8e-10   3.2e-07   29.8   0.0     1    48    39    86    39   163 0.90 AAA-like domain
AAA_10               PF12846.2    328 seq785_BIOID51107    -            516     2e-20   73.1   0.0   2   2   5.7e-14   9.7e-11   41.3   0.0   245   307   271   335   234   357 0.80 AAA-like domain
TrwB_AAD_bind        PF10412.4    386 seq785_BIOID51107    -            516   1.1e-07   30.7   0.2   1   1   3.4e-08   5.8e-05   21.7   0.1    14    56    38    80    30    92 0.93 Type IV secretion-system coupling protein DNA-binding domain
FtsK_SpoIIIE         PF01580.13   205 seq785_BIOID51107    -            516     7e-07   28.8   0.0   1   1   2.9e-09   4.9e-06   26.0   0.0    35    83    34    79    19    91 0.85 FtsK/SpoIIIE family
DUF87                PF01935.12   229 seq785_BIOID51107    -            516   4.1e-06   26.6   0.0   1   1   4.5e-09   7.7e-06   25.7   0.0    20    68    36    83    26   233 0.79 Domain of unknown function DUF87
Lambda_Bor           PF06291.6     97 seq786_BIOID51107    -             97   5.2e-62  205.6   3.8   1   1   4.2e-66   5.7e-62  205.5   2.7     1    97     1    97     1    97 0.99 Bor protein
Porin_1              PF00267.16   337 seq790_BIOID51107    -            357  3.4e-122  407.7  31.4   1   1  5.7e-126  3.9e-122  407.6  21.8     1   337    27   357    27   357 0.96 Gram-negative porin
Porin_4              PF13609.1    311 seq790_BIOID51107    -            357   3.5e-19   69.3  41.1   1   1   5.1e-23   3.5e-19   69.3  28.5     6   306    12   331     6   338 0.78 Gram-negative porin
DUF1656              PF07869.7     58 seq791_BIOID51107    -             78   3.3e-18   65.1   9.6   1   1   2.4e-22   3.3e-18   65.1   6.7     3    57    16    70    14    72 0.95 Protein of unknown function (DUF1656)
SNARE_assoc          PF09335.6    123 seq792_BIOID51107    -            236   4.7e-27   94.5   6.4   1   1   3.4e-31   4.7e-27   94.5   4.4     1   121    63   180    63   182 0.98 SNARE associated Golgi protein
DUF2313              PF10076.4    179 seq793_BIOID51107    -            194     2e-60  203.1   0.0   1   1   1.6e-64   2.2e-60  203.0   0.0     2   178    11   192    10   193 0.97 Uncharacterized protein conserved in bacteria (DUF2313)
HlyD                 PF00529.15   306 seq794_BIOID51107    -            285   3.9e-46  157.6   5.4   1   2   2.1e-22   5.8e-19   68.3   1.4     2    78    44   120    43   128 0.92 HlyD family secretion protein
HlyD                 PF00529.15   306 seq794_BIOID51107    -            285   3.9e-46  157.6   5.4   2   2   1.7e-29   4.6e-26   91.7   0.1   139   302   127   278   115   282 0.92 HlyD family secretion protein
HlyD_2               PF12700.2    328 seq794_BIOID51107    -            285   8.1e-22   77.6   0.3   1   1   4.1e-25   1.1e-21   77.2   0.2    15   239    38   229    31   242 0.88 HlyD family secretion protein
HlyD_3               PF13437.1    105 seq794_BIOID51107    -            285   5.9e-19   68.2   0.1   1   1   1.3e-15   3.4e-12   46.4   0.0     1    82   153   232   153   248 0.90 HlyD family secretion protein
Biotin_lipoyl_2      PF13533.1     50 seq794_BIOID51107    -            285   4.6e-18   64.5   1.6   1   1   2.9e-18   8.1e-15   54.1   0.5     2    50    44    92    42   103 0.88 Biotin-lipoyl like
PTS_EIIA_2           PF00359.17   142 seq795_BIOID51107    -            110     8e-13   48.2   0.1   1   1   6.4e-17   8.7e-13   48.0   0.1    31   120     3    89     1   109 0.87 Phosphoenolpyruvate-dependent sugar phosphotransferase system, EIIA 2
SpoU_methylase       PF00588.14   142 seq797_BIOID51107    -            370   7.3e-29  100.3   0.0   1   1   1.6e-32   1.1e-28   99.7   0.0     3   141   224   361   222   362 0.95 SpoU rRNA Methylase family
SpoU_sub_bind        PF08032.7     76 seq797_BIOID51107    -            370   3.1e-12   46.3   0.0   1   1     1e-15     7e-12   45.2   0.0     2    73   135   206   134   209 0.96 RNA 2'-O ribose methyltransferase substrate binding
ABC_tran             PF00005.22   118 seq798_BIOID51107    -            343   2.1e-27   95.6   0.0   1   1   1.3e-30   4.4e-27   94.6   0.0     1   118    45   169    45   169 0.95 ABC transporter
NIL                  PF09383.5     76 seq798_BIOID51107    -            343   7.6e-23   79.7   0.0   1   1   4.6e-26   1.6e-22   78.7   0.0     4    76   268   340   266   340 0.98 NIL domain
AAA_21               PF13304.1    303 seq798_BIOID51107    -            343   1.3e-12   48.1   0.1   1   1   1.8e-11     6e-08   32.8   0.0   220   298   124   200    87   205 0.84 AAA domain
Epimerase            PF01370.16   236 seq800_BIOID51107    -            352   3.6e-58  196.6   0.0   1   1   3.2e-61   4.4e-58  196.3   0.0     1   236    17   276    17   276 0.97 NAD dependent epimerase/dehydratase family
Epimerase_Csub       PF13950.1     62 seq800_BIOID51107    -            352   3.4e-26   90.8   1.2   1   1   4.2e-29   5.8e-26   90.0   0.9     1    62   289   350   289   350 0.99 UDP-glucose 4-epimerase C-term subunit
3Beta_HSD            PF01073.14   280 seq800_BIOID51107    -            352   5.6e-21   74.3   0.0   1   1   2.1e-23   2.8e-20   72.0   0.0     1   157    18   174    18   181 0.87 3-beta hydroxysteroid dehydrogenase/isomerase family
Polysacc_synt_2      PF02719.10   294 seq800_BIOID51107    -            352   3.9e-18   65.2   0.0   1   1   2.8e-20   3.8e-17   61.9   0.0     1   173    17   196    17   200 0.75 Polysaccharide biosynthesis protein
RmlD_sub_bind        PF04321.12   287 seq800_BIOID51107    -            352   1.8e-14   53.1   0.0   1   1   3.2e-17   4.3e-14   51.9   0.0     1   139    15   177    15   187 0.94 RmlD substrate binding domain
adh_short            PF00106.20   167 seq800_BIOID51107    -            352   7.6e-11   42.0   0.0   1   1   1.1e-13   1.5e-10   41.0   0.0     3   137    17   140    16   152 0.85 short chain dehydrogenase
NAD_binding_10       PF13460.1    183 seq800_BIOID51107    -            352   2.3e-10   40.6   0.0   1   1   2.8e-13   3.8e-10   39.9   0.0     1   140    17   186    17   213 0.80 NADH(P)-binding
NmrA                 PF05368.8    233 seq800_BIOID51107    -            352     4e-10   39.2   0.0   1   1   6.6e-11     9e-08   31.5   0.0     1   115    17   149    17   156 0.83 NmrA-like family
NAD_binding_4        PF07993.7    249 seq800_BIOID51107    -            352   4.6e-10   38.7   0.0   1   1   2.9e-12   3.9e-09   35.6   0.0     1   185    19   180    19   232 0.77 Male sterility protein
KR                   PF08659.5    181 seq800_BIOID51107    -            352   6.7e-08   32.2   0.0   1   1   8.5e-11   1.2e-07   31.5   0.0     3   149    17   150    16   153 0.84 KR domain
FUSC                 PF04632.7    650 seq805_BIOID51107    -            670  1.4e-161  539.0  48.8   1   1  2.4e-165  1.7e-161  538.8  33.8     1   649    20   662    20   663 0.98 Fusaric acid resistance protein family
FUSC_2               PF13515.1    128 seq805_BIOID51107    -            670   2.7e-16   59.5  13.2   1   1     4e-20   2.7e-16   59.5   9.2     1   125    33   163    31   166 0.86 Fusaric acid resistance protein-like
DUF406               PF04175.7     94 seq807_BIOID51107    -             94   1.2e-33  115.2   1.5   1   1   9.8e-38   1.3e-33  115.1   1.0     3    94     3    94     1    94 0.98 Protein of unknown function (DUF406)
Methyltransf_4       PF02390.12   197 seq810_BIOID51107    -            239   1.8e-65  219.5   0.0   1   1   1.6e-69   2.2e-65  219.3   0.0     5   197    49   238    42   238 0.97 Putative methyltransferase
SNARE_assoc          PF09335.6    123 seq811_BIOID51107    -            235   1.2e-24   86.7   8.0   1   1   8.9e-29   1.2e-24   86.7   5.5     1   122    80   197    78   198 0.96 SNARE associated Golgi protein
BPD_transp_1         PF00528.17   185 seq814_BIOID51107    -            217   1.5e-20   73.4  20.1   1   1   1.1e-24   1.5e-20   73.4  14.0     2   181    32   216    27   217 0.85 Binding-protein-dependent transport system inner membrane component
DJ-1_PfpI            PF01965.19   147 seq815_BIOID51107    -            283   4.2e-12   45.6   0.0   1   1   5.2e-16   7.1e-12   44.8   0.0    22   143   125   274   108   278 0.81 DJ-1/PfpI family
Thiolase_N           PF00108.18   264 seq817_BIOID51107    -            436   4.7e-66  222.3   0.5   1   1   1.4e-69   6.4e-66  221.9   0.3     3   264    14   288    12   288 0.97 Thiolase, N-terminal domain
Thiolase_C           PF02803.13   123 seq817_BIOID51107    -            436   5.5e-37  125.8   0.7   1   1   3.4e-40   1.5e-36  124.3   0.1     3   122   297   434   295   435 0.98 Thiolase, C-terminal domain
HOK_GEF              PF01848.11    43 seq820_BIOID51107    -             50   2.8e-22   77.6   1.3   1   1   2.3e-26   3.1e-22   77.5   0.9     1    43     4    46     4    46 0.99 Hok/gef family
Porin_1              PF00267.16   337 seq821_BIOID51107    -            365  3.4e-145  483.4  27.8   1   1  2.8e-149  3.9e-145  483.2  19.3     1   337    29   365    29   365 0.98 Gram-negative porin
GalP_UDP_transf      PF01087.17   183 seq822_BIOID51107    -            348   1.2e-71  240.4   0.2   1   1   3.9e-75   1.8e-71  239.9   0.1     2   183     3   176     2   176 0.98 Galactose-1-phosphate uridyl transferase, N-terminal domain
GalP_UDP_tr_C        PF02744.12   167 seq822_BIOID51107    -            348   2.1e-71  238.7   0.1   1   1   1.8e-74   8.2e-71  236.8   0.1     2   165   183   345   178   347 0.98 Galactose-1-phosphate uridyl transferase, C-terminal domain
SEC-C                PF02810.10    21 seq823_BIOID51107    -            152   1.2e-18   66.0  20.2   1   2   3.8e-11   5.3e-07   28.9   0.5     1    20     1    20     1    21 0.94 SEC-C motif
SEC-C                PF02810.10    21 seq823_BIOID51107    -            152   1.2e-18   66.0  20.2   2   2   3.9e-15   5.4e-11   41.6   8.9     1    19   134   152   134   152 0.96 SEC-C motif
DUF469               PF04320.9    101 seq825_BIOID51107    -            108   6.5e-42  142.2   0.5   1   1   5.4e-46   7.3e-42  142.1   0.4     1   101     7   107     7   107 1.00 Protein with unknown function (DUF469)
CMD                  PF02627.15    85 seq826_BIOID51107    -            182   5.3e-09   35.6   0.1   1   1   2.6e-12   3.6e-08   33.0   0.0    14    85    52   122    43   122 0.92 Carboxymuconolactone decarboxylase family
Lipoprotein_9        PF03180.9    237 seq827_BIOID51107    -            271  4.3e-101  336.6   2.9   1   1  7.1e-105  4.9e-101  336.4   2.0     1   237    33   271    33   271 0.99 NLPA lipoprotein
OpuAC                PF04069.7    257 seq827_BIOID51107    -            271     9e-05   21.8   1.1   1   1   1.9e-08   0.00013   21.3   0.8     2   113    32   132    31   261 0.82 Substrate binding domain of ABC-type glycine betaine transport system
Phage_AlpA           PF05930.7     51 seq828_BIOID51107    -             92   8.8e-20   70.0   0.1   1   1   1.7e-23   1.2e-19   69.6   0.1     1    51    34    83    34    83 0.98 Prophage CP4-57 regulatory protein (AlpA)
HTH_17               PF12728.2     51 seq828_BIOID51107    -             92   2.1e-07   30.9   0.0   1   1   4.3e-11   2.9e-07   30.5   0.0     9    50    44    86    39    87 0.90 Helix-turn-helix domain
DUF3521              PF12035.3     35 seq830_BIOID51107    -             46   4.6e-10   39.0   0.3   1   1   4.6e-14   6.3e-10   38.6   0.2     1    35     1    28     1    28 0.99 Protein of unknown function (DUF3521)
Formyl_trans_N       PF00551.14   181 seq833_BIOID51107    -            280   5.8e-55  185.5   0.0   1   1   1.1e-58   7.3e-55  185.2   0.0     2   181    86   262    85   262 0.99 Formyl transferase
ACT                  PF01842.20    66 seq833_BIOID51107    -            280   1.1e-07   31.0   0.0   1   1   3.3e-11   2.2e-07   30.0   0.0     2    63     8    69     7    72 0.91 ACT domain
Gly_radical          PF01228.16   106 seq834_BIOID51107    -            127     1e-25   89.9   0.1   1   1   1.1e-29   1.6e-25   89.4   0.0    20   106    16   108     4   108 0.86 Glycine radical
DUF2884              PF11101.3    229 seq835_BIOID51107    -            239   1.7e-59  200.8   2.3   1   1   1.4e-63     2e-59  200.6   1.6     1   215    24   234    24   239 0.98 Protein of unknown function (DUF2884)
Sigma54_activat      PF00158.21   168 seq837_BIOID51107    -            528   4.5e-65  218.0   0.1   1   1   1.8e-68   6.2e-65  217.6   0.0     1   167   218   393   218   394 0.96 Sigma-54 interaction domain
PrpR_N               PF06506.6    175 seq837_BIOID51107    -            528   3.8e-58  195.6   0.1   1   1   1.7e-61   5.7e-58  195.0   0.1     2   171    29   197    28   202 0.98 Propionate catabolism activator
HTH_8                PF02954.14    42 seq837_BIOID51107    -            528   1.1e-10   40.8   0.1   1   1   2.4e-13   8.2e-10   37.9   0.0    11    40   498   527   498   528 0.98 Bacterial regulatory protein, Fis family
Mg_chelatase         PF01078.16   207 seq837_BIOID51107    -            528   3.2e-05   23.0   0.3   1   1   2.9e-08    0.0001   21.4   0.2     9   155   226   366   215   371 0.78 Magnesium chelatase, subunit ChlI
SBP_bac_8            PF13416.1    281 seq838_BIOID51107    -            388   6.5e-30  104.7   0.1   1   1   1.6e-33   1.1e-29  103.9   0.0    10   265    60   342    52   352 0.83 Bacterial extracellular solute-binding protein
SBP_bac_1            PF01547.20   314 seq838_BIOID51107    -            388   1.6e-05   24.6   1.6   1   1   2.9e-09     2e-05   24.3   0.7    19   313    57   326    41   327 0.78 Bacterial extracellular solute-binding protein
Molybdop_Fe4S4       PF04879.11    55 seq839_BIOID51107    -            195   8.1e-20   70.2   0.3   1   1   2.3e-23   1.6e-19   69.3   0.1     2    55    44   104    43   104 0.91 Molybdopterin oxidoreductase Fe4S4 domain
Molybdopterin        PF00384.17   432 seq839_BIOID51107    -            195   1.8e-06   26.8   0.0   1   1   3.2e-10   2.2e-06   26.6   0.0     1    56   107   155   107   191 0.75 Molybdopterin oxidoreductase
GalKase_gal_bdg      PF10509.4     52 seq840_BIOID51107    -            382   2.5e-23   80.9   0.1   1   1   9.8e-27   4.5e-23   80.1   0.1     2    52     9    59     8    59 0.96 Galactokinase galactose-binding signature
GHMP_kinases_N       PF00288.21    67 seq840_BIOID51107    -            382   2.7e-14   52.8   0.2   1   1   1.1e-17     5e-14   52.0   0.2     2    66   115   181   114   182 0.94 GHMP kinases N terminal domain
GHMP_kinases_C       PF08544.8     85 seq840_BIOID51107    -            382   2.4e-13   49.9   0.1   1   1   1.4e-16   6.3e-13   48.6   0.1     2    84   279   361   278   362 0.93 GHMP kinases C terminal
ECH                  PF00378.15   245 seq841_BIOID51107    -            714   3.1e-61  206.5   0.3   1   1   1.2e-64   5.3e-61  205.7   0.2     6   192    14   205    11   259 0.90 Enoyl-CoA hydratase/isomerase family
3HCDH_N              PF02737.13   180 seq841_BIOID51107    -            714   2.6e-58  196.5   0.0   1   1   1.1e-61   4.8e-58  195.6   0.0     2   179   311   489   310   490 0.98 3-hydroxyacyl-CoA dehydrogenase, NAD binding domain
3HCDH                PF00725.17    97 seq841_BIOID51107    -            714   2.6e-37  127.0   0.0   1   2   2.3e-32     1e-28   99.4   0.0     1    97   492   586   492   586 0.99 3-hydroxyacyl-CoA dehydrogenase, C-terminal domain
3HCDH                PF00725.17    97 seq841_BIOID51107    -            714   2.6e-37  127.0   0.0   2   2   9.3e-09   4.2e-05   23.7   0.0     3    85   618   703   618   711 0.89 3-hydroxyacyl-CoA dehydrogenase, C-terminal domain
DUF3053              PF11254.3    229 seq845_BIOID51107    -            276   9.1e-98  325.9   2.4   1   1  7.7e-102   1.1e-97  325.7   1.7     1   228    48   274    48   275 0.99 Protein of unknown function (DUF3053)
Sugar-bind           PF04198.8    255 seq848_BIOID51107    -            317   2.2e-72  242.9   1.5   1   1   2.2e-76     3e-72  242.4   1.1     2   255    67   316    66   316 0.97 Putative sugar-binding domain
Molybdopterin        PF00384.17   432 seq850_BIOID51107    -            779   6.2e-22   77.8   0.0   1   1   1.3e-24   8.7e-21   74.0   0.0   103   380     2   378     1   380 0.82 Molybdopterin oxidoreductase
Molydop_binding      PF01568.16   109 seq850_BIOID51107    -            779   6.2e-12   45.1   0.0   1   1   2.6e-15   1.8e-11   43.6   0.0     4    70   682   748   679   774 0.88 Molydopterin dinucleotide binding domain
Asparaginase         PF00710.15   313 seq851_BIOID51107    -            348   3.2e-89  298.8   3.9   1   1   2.6e-93   3.6e-89  298.6   2.7     1   313    25   342    25   342 0.96 Asparaginase
LysR_substrate       PF03466.15   209 seq853_BIOID51107    -            308   2.4e-43  147.5   0.1   1   1   4.4e-47     3e-43  147.2   0.1     3   208   102   305   100   306 0.98 LysR substrate binding domain
HTH_1                PF00126.22    60 seq853_BIOID51107    -            308     3e-16   58.7   0.1   1   1   9.5e-20   6.5e-16   57.7   0.1     1    60    18    77    18    77 0.96 Bacterial regulatory helix-turn-helix protein, lysR family
UPF0066              PF01980.11   120 seq854_BIOID51107    -            235   1.3e-40  137.9   0.0   1   1   3.5e-44   4.8e-40  136.1   0.0     1   118    18   142    18   144 0.95 Uncharacterised protein family UPF0066
Peptidase_M17        PF00883.16   311 seq855_BIOID51107    -            503  5.1e-133  442.6   0.1   1   1  1.3e-136  8.6e-133  441.8   0.0     2   310   185   490   184   491 0.99 Cytosol aminopeptidase family, catalytic domain
Peptidase_M17_N      PF02789.12   125 seq855_BIOID51107    -            503   5.3e-31  106.8   0.0   1   1   2.2e-34   1.5e-30  105.4   0.0     1   125    19   147    19   147 0.96 Cytosol aminopeptidase family, N-terminal domain
BPD_transp_1         PF00528.17   185 seq856_BIOID51107    -            511   1.2e-08   34.5  17.3   1   1   9.1e-13   1.2e-08   34.5  12.0    26   183   346   503   344   505 0.91 Binding-protein-dependent transport system inner membrane component
Aldose_epim          PF01263.15   301 seq857_BIOID51107    -            346   3.1e-92  308.8   0.0   1   1   2.5e-96   3.4e-92  308.6   0.0     2   301    17   342    16   342 0.99 Aldose 1-epimerase
FGGY_N               PF00370.16   245 seq859_BIOID51107    -            530   1.1e-51  175.4   0.0   1   1   3.8e-55   2.6e-51  174.1   0.0     1   245    13   260    13   260 0.94 FGGY family of carbohydrate kinases, N-terminal domain
FGGY_C               PF02782.11   197 seq859_BIOID51107    -            530   6.6e-20   71.4   0.0   1   1   1.8e-23   1.3e-19   70.5   0.0    31   196   298   467   268   468 0.84 FGGY family of carbohydrate kinases, C-terminal domain
tRNA-synt_2b         PF00587.20   173 seq860_BIOID51107    -            572   7.4e-43  145.9   0.0   1   1   2.4e-46   1.1e-42  145.4   0.0     3   169    51   215    49   219 0.97 tRNA synthetase class II core domain (G, H, P, S and T)
YbaK                 PF04073.10   123 seq860_BIOID51107    -            572   5.8e-27   93.8   0.1   1   1   2.4e-30   1.1e-26   92.9   0.1     1   119   257   376   257   379 0.96 YbaK / prolyl-tRNA synthetases associated domain
HGTP_anticodon       PF03129.15    94 seq860_BIOID51107    -            572   7.6e-22   76.9   0.1   1   1   3.8e-25   1.7e-21   75.7   0.1     1    93   475   568   475   569 0.97 Anticodon binding domain
DUF1202              PF06717.6    308 seq861_BIOID51107    -            335    5e-175  580.9  15.7   1   1  4.2e-179  5.7e-175  580.7  10.9     1   307    13   322    13   323 0.99 Protein of unknown function (DUF1202)
Transthyretin        PF00576.16   112 seq863_BIOID51107    -            137   1.9e-42  143.5   0.1   1   1   1.6e-46   2.2e-42  143.3   0.1     2   112    28   136    27   136 0.98 HIUase/Transthyretin family
LysE                 PF01810.13   191 seq864_BIOID51107    -            223   2.9e-53  179.9  11.2   1   1   2.5e-57   3.5e-53  179.6   7.8     2   191    29   219    28   219 0.99 LysE type translocator
TetR_N               PF00440.18    47 seq865_BIOID51107    -            199   2.5e-11   42.9   0.0   1   1   2.9e-15   3.9e-11   42.2   0.0     1    46    13    58    13    59 0.93 Bacterial regulatory proteins, tetR family
Oxidored_molyb       PF00174.14   169 seq866_BIOID51107    -            334   8.3e-41  139.0   0.0   1   1   9.6e-45   1.3e-40  138.4   0.0    11   168   108   268    97   269 0.94 Oxidoreductase molybdopterin binding domain
His_Phos_1           PF00300.17   158 seq867_BIOID51107    -            250     5e-43  146.7   0.0   1   1   4.8e-47   6.5e-43  146.4   0.0     1   158     5   191     5   191 0.94 Histidine phosphatase superfamily (branch 1)
His_Phos_1           PF00300.17   158 seq869_BIOID51107    -            161   1.1e-11   44.9   0.0   1   1   2.4e-15   3.3e-11   43.4   0.0     1    73     2    70     2   103 0.82 Histidine phosphatase superfamily (branch 1)
ABC_tran             PF00005.22   118 seq870_BIOID51107    -            228   1.9e-19   70.0   0.0   1   1   1.8e-23   2.5e-19   69.6   0.0     1   117    52   172    52   173 0.86 ABC transporter
DNA_pol3_chi         PF04364.8    137 seq872_BIOID51107    -            160   7.1e-45  152.1   0.0   1   1   5.9e-49     8e-45  151.9   0.0     1   137    14   156    14   156 0.97 DNA polymerase III chi subunit, HolC
Oxidored_FMN         PF00724.15   341 seq874_BIOID51107    -            305     3e-78  263.0   0.0   1   1   2.6e-82   3.6e-78  262.8   0.0     1   266     5   274     5   297 0.91 NADH:flavin oxidoreductase / NADH oxidase family
Fer4_11              PF13247.1     99 seq876_BIOID51107    -            300   1.4e-28   98.5  12.8   1   1   1.6e-31   1.8e-28   98.1   5.3     2    98    92   188    91   189 0.94 4Fe-4S dicluster domain
Form-deh_trans       PF09163.6     44 seq876_BIOID51107    -            300   4.8e-21   73.8   0.1   1   1   8.7e-24   9.9e-21   72.8   0.1     1    43   246   288   246   289 0.98 Formate dehydrogenase N, transmembrane
Fer4_7               PF12838.2     52 seq876_BIOID51107    -            300     5e-15   55.5  22.2   1   1   7.4e-11   8.4e-08   32.3   3.7     1    50    38   114    38   117 0.90 4Fe-4S dicluster domain
Fer4_9               PF13187.1     55 seq876_BIOID51107    -            300   4.7e-14   52.2  24.0   1   1     1e-10   1.2e-07   31.7   7.7     2    55   133   184   132   184 0.97 4Fe-4S dicluster domain
Fer4_10              PF13237.1     52 seq876_BIOID51107    -            300   1.8e-12   46.7  26.0   1   1   1.2e-10   1.4e-07   31.0   7.4     2    52    93   144    92   144 0.91 4Fe-4S dicluster domain
Fer4_3               PF12798.2     15 seq876_BIOID51107    -            300   2.6e-07   30.6  41.4   1   3    0.0005      0.57   10.7   3.8     1    14   100   116   100   117 0.87 4Fe-4S binding domain
Fer4_3               PF12798.2     15 seq876_BIOID51107    -            300   2.6e-07   30.6  41.4   2   3   7.2e-05     0.082   13.3   2.8     1    14   133   146   133   147 0.94 4Fe-4S binding domain
Fer4_3               PF12798.2     15 seq876_BIOID51107    -            300   2.6e-07   30.6  41.4   3   3   5.6e-06    0.0063   16.8   2.9     1    15   160   183   160   183 0.98 4Fe-4S binding domain
Fer4_4               PF12800.2     17 seq876_BIOID51107    -            300   8.1e-07   28.7  31.6   1   2     5e-05     0.057   13.6   1.7     3    15    38    50    36    56 0.91 4Fe-4S binding domain
Fer4_4               PF12800.2     17 seq876_BIOID51107    -            300   8.1e-07   28.7  31.6   2   2   4.7e-07   0.00053   19.9   2.0     1    17   130   146   130   146 0.90 4Fe-4S binding domain
Fer4                 PF00037.22    24 seq876_BIOID51107    -            300   1.5e-06   27.3  37.4   1   1     7e-08   7.9e-05   21.9   1.8     5    22   130   147   126   149 0.87 4Fe-4S binding domain
tRNA-synt_1          PF00133.17   601 seq877_BIOID51107    -            951  4.5e-227  754.7   0.6   1   1  8.4e-230  2.3e-226  752.3   0.4     2   601    14   631    13   631 0.97 tRNA synthetases class I (I, L, M and V)
Anticodon_1          PF08264.8    153 seq877_BIOID51107    -            951   1.1e-42  145.2   0.0   1   1   9.7e-46   2.7e-42  144.0   0.0     1   151   674   824   674   826 0.90 Anticodon-binding domain of tRNA
tRNA-synt_1g         PF09334.6    391 seq877_BIOID51107    -            951   6.8e-19   67.6   0.1   1   1   3.6e-11   9.9e-08   30.9   0.1     5   125    39   178    35   209 0.62 tRNA synthetases class I (M)
Val_tRNA-synt_C      PF10458.4     66 seq877_BIOID51107    -            951   2.7e-17   62.4   7.1   1   1   2.2e-20   6.1e-17   61.3   4.9     3    61   886   944   884   949 0.95 Valyl tRNA synthetase tRNA binding arm
tRNA-synt_1_2        PF13603.1    185 seq877_BIOID51107    -            951   2.4e-09   36.6   0.0   1   1   4.4e-10   1.2e-06   27.8   0.0    86   161   247   319   243   348 0.76 Leucyl-tRNA synthetase, Domain 2
Molybdopterin        PF00384.17   432 seq879_BIOID51107    -            777  1.4e-112  376.5   0.0   1   1  2.5e-116  1.7e-112  376.2   0.0     1   432    56   517    56   517 0.98 Molybdopterin oxidoreductase
Molydop_binding      PF01568.16   109 seq879_BIOID51107    -            777   6.6e-24   83.7   0.0   1   1   2.7e-27   1.8e-23   82.2   0.0     2    95   637   740   636   754 0.92 Molydopterin dinucleotide binding domain
Rhodanese            PF00581.15   113 seq881_BIOID51107    -            440   3.7e-29  101.2   0.1   1   2   8.1e-15   1.1e-10   41.7   0.0    22   112   183   268   161   269 0.81 Rhodanese-like domain
Rhodanese            PF00581.15   113 seq881_BIOID51107    -            440   3.7e-29  101.2   0.1   2   2   8.6e-15   1.2e-10   41.6   0.0     5   112   304   423   300   424 0.83 Rhodanese-like domain
DUF830               PF05708.7    158 seq882_BIOID51107    -            193     3e-12   46.7   0.0   1   1   6.4e-16   4.4e-12   46.1   0.0     2   105    65   167    64   174 0.90 Orthopoxvirus protein of unknown function (DUF830)
Ferric_reduct        PF01794.14   125 seq883_BIOID51107    -            211   3.5e-13   49.6  11.2   1   1   2.6e-17   3.5e-13   49.6   7.8     5   124    51   161    18   162 0.90 Ferric reductase like transmembrane component
MMR_HSR1             PF01926.18   114 seq884_BIOID51107    -            303   1.8e-13   50.4   0.0   1   1   2.5e-16   6.9e-13   48.4   0.0     2   111    52   163    51   171 0.76 50S ribosome-binding GTPase
DUF258               PF03193.11   161 seq884_BIOID51107    -            303   7.1e-07   28.4   0.0   1   1   4.5e-10   1.2e-06   27.6   0.0    23   103    36   113    17   130 0.72 Protein of unknown function, DUF258
Flavodoxin_2         PF02525.12   199 seq885_BIOID51107    -            201   3.9e-48  163.4   0.0   1   1   6.5e-52   4.5e-48  163.3   0.0     2   195     3   195     2   199 0.91 Flavodoxin-like fold
FMN_red              PF03358.10   152 seq885_BIOID51107    -            201   2.4e-12   46.5   0.0   1   1   4.5e-16   3.1e-12   46.1   0.0     2   148     3   174     2   178 0.77 NADPH-dependent FMN reductase
ESPR                 PF13018.1     24 seq887_BIOID51107    -           1289     7e-11   41.1   0.4   1   1   1.3e-14   1.7e-10   39.9   0.3     1    24     1    24     1    24 0.99 Extended Signal Peptide of Type V secretion system
Fimbrial             PF00419.15   145 seq888_BIOID51107    -            187   3.7e-16   59.5   5.8   1   1   2.7e-20   3.7e-16   59.5   4.0     3   144    34   186    32   187 0.78 Fimbrial protein
Glyoxalase           PF00903.20   128 seq890_BIOID51107    -            204     1e-24   86.8   0.0   1   1   3.5e-28   1.6e-24   86.1   0.0     2   128    72   192    71   192 0.92 Glyoxalase/Bleomycin resistance protein/Dioxygenase superfamily
Glyoxalase_2         PF12681.2    108 seq890_BIOID51107    -            204   6.6e-18   65.1   0.0   1   1   3.4e-21   1.5e-17   63.9   0.0     1   108    77   193    77   193 0.77 Glyoxalase-like domain
Glyoxalase_4         PF13669.1    110 seq890_BIOID51107    -            204   1.8e-08   34.2   0.0   1   1   2.1e-11   9.7e-08   31.9   0.0     2   106    74   177    73   181 0.88 Glyoxalase/Bleomycin resistance protein/Dioxygenase superfamily
Cytochrom_B_N        PF00033.14   188 seq894_BIOID51107    -            211   1.7e-23   82.8  20.0   1   1   3.3e-27   2.3e-23   82.4  13.8     2   188     8   184     7   184 0.88 Cytochrome b(N-terminal)/b6/petB
Ni_hydr_CYTB         PF01292.15   182 seq894_BIOID51107    -            211   3.2e-22   78.6  18.2   1   1   5.9e-26     4e-22   78.3  12.6     1   182     9   184     9   184 0.88 Prokaryotic cytochrome b561
YodA                 PF09223.6    182 seq897_BIOID51107    -            223   1.8e-86  288.3   5.1   1   1   1.6e-90   2.1e-86  288.0   3.5     2   182    43   223    42   223 0.99 YodA lipocalin-like domain
PapC_N               PF13954.1    146 seq898_BIOID51107    -            251   8.8e-43  145.2   0.1   1   1   1.7e-46   1.1e-42  144.8   0.1     2   146    34   181    33   181 0.98 PapC N-terminal domain
Usher                PF00577.15   552 seq898_BIOID51107    -            251   0.00025   19.8   0.4   1   1   6.3e-08   0.00043   19.0   0.2     2    30   197   226   196   239 0.83 Type VII secretion system (T7SS), usher protein
RNase_T              PF00929.19   164 seq900_BIOID51107    -            215   9.4e-37  126.7   0.1   1   1   7.9e-41   1.1e-36  126.5   0.0     1   164    20   194    20   194 0.96 Exonuclease
Pili_assembly_N      PF00345.15   122 seq901_BIOID51107    -            238   1.9e-11   43.6   3.3   1   1   1.4e-15     2e-11   43.6   0.5    13   116    37   145    27   147 0.81 Gram-negative pili assembly chaperone, N-terminal domain
Autotransporter      PF03797.14   265 seq902_BIOID51107    -           1045   1.7e-46  158.6  16.9   1   1   2.4e-50   1.7e-46  158.6  11.7     2   238   754  1011   753  1013 0.98 Autotransporter beta-domain
ESPR                 PF13018.1     24 seq902_BIOID51107    -           1045     3e-08   32.8   0.1   1   1   1.1e-11   7.7e-08   31.5   0.1     2    24    21    43    21    43 0.96 Extended Signal Peptide of Type V secretion system
FdhE                 PF04216.7    293 seq903_BIOID51107    -            309  7.4e-114  380.2   1.0   1   1  6.5e-118  8.9e-114  380.0   0.7     5   293    19   304     9   304 0.98 Protein involved in formate dehydrogenase formation
Methyltransf_26      PF13659.1    117 seq905_BIOID51107    -            257   1.9e-16   60.0   0.0   1   1   2.6e-19   3.3e-16   59.2   0.0     3   116    59   182    57   183 0.86 Methyltransferase domain
MTS                  PF05175.9    170 seq905_BIOID51107    -            257   5.1e-14   51.8   0.0   1   1   6.2e-17   7.6e-14   51.3   0.0    33   145    58   186    42   204 0.82 Methyltransferase small domain
Methyltransf_18      PF12847.2    112 seq905_BIOID51107    -            257   1.3e-11   44.9   0.0   1   1   1.6e-14   1.9e-11   44.3   0.0     3    82    58   140    57   181 0.79 Methyltransferase domain
Methyltransf_31      PF13847.1    152 seq905_BIOID51107    -            257   1.9e-08   33.8   0.0   1   1     2e-11   2.5e-08   33.5   0.0     6   108    59   179    56   217 0.76 Methyltransferase domain
Cons_hypoth95        PF03602.10   183 seq905_BIOID51107    -            257   5.1e-08   32.4   0.0   1   1   5.5e-11   6.9e-08   31.9   0.0    43   131    57   143    47   169 0.83 Conserved hypothetical protein 95
UPF0020              PF01170.13   180 seq905_BIOID51107    -            257   3.3e-06   26.6   0.0   1   1   3.7e-09   4.6e-06   26.2   0.0    61   117    81   138    52   172 0.78 Putative RNA methylase family UPF0020
Methyltransf_3       PF01596.12   205 seq905_BIOID51107    -            257   2.4e-06   26.6   0.0   1   1   2.8e-09   3.5e-06   26.1   0.0    26   112    38   123    25   134 0.87 O-methyltransferase
PrmA                 PF06325.8    295 seq905_BIOID51107    -            257   3.9e-06   26.0   0.1   1   1   4.3e-09   5.4e-06   25.6   0.0   163   232    58   134    50   135 0.79 Ribosomal protein L11 methyltransferase (PrmA)
Methyltransf_25      PF13649.1    101 seq905_BIOID51107    -            257   9.1e-06   25.8   0.0   1   1   1.1e-08   1.3e-05   25.3   0.0     2    74    61   137    60   175 0.78 Methyltransferase domain
PCMT                 PF01135.14   210 seq905_BIOID51107    -            257   4.7e-05   22.8   0.0   1   1   5.4e-08   6.7e-05   22.4   0.0    73   136    56   120    46   134 0.85 Protein-L-isoaspartate(D-aspartate) O-methyltransferase (PCMT)
PRMT5                PF05185.11   448 seq905_BIOID51107    -            257   4.9e-05   22.3   0.1   1   1   5.4e-08   6.7e-05   21.8   0.1   193   264    63   133    57   134 0.90 PRMT5 arginine-N-methyltransferase
YbgS                 PF13985.1    122 seq908_BIOID51107    -            126   1.5e-61  205.5  17.1   1   1   1.2e-65   1.6e-61  205.4  11.8     1   122     3   126     3   126 0.99 YbgS-like protein
Usher                PF00577.15   552 seq912_BIOID51107    -            597  3.3e-156  521.1  23.9   1   1  5.5e-160  3.8e-156  520.9  16.6    79   552     1   475     1   475 0.97 Type VII secretion system (T7SS), usher protein
PapC_C               PF13953.1     68 seq912_BIOID51107    -            597   4.9e-16   58.0   0.0   1   1   3.1e-19   2.1e-15   55.9   0.0     3    64   487   546   485   550 0.93 PapC C-terminal domain
Cation_efflux        PF01545.16   285 seq913_BIOID51107    -            313   2.4e-78  262.9   6.2   1   1     2e-82   2.7e-78  262.8   4.3     1   283    21   294    21   296 0.97 Cation efflux family
DEAD                 PF00270.24   173 seq914_BIOID51107    -            435     1e-28   99.8   0.0   1   1   8.8e-32     4e-28   97.9   0.0     1   167    31   218    31   225 0.88 DEAD/DEAH box helicase
Helicase_C           PF00271.26    78 seq914_BIOID51107    -            435     2e-14   53.1   0.1   1   1   2.7e-17   1.2e-13   50.5   0.0    12    75   354   417   347   419 0.96 Helicase conserved C-terminal domain
ResIII               PF04851.10   184 seq914_BIOID51107    -            435   9.7e-09   35.1   0.0   1   1   8.9e-12     4e-08   33.1   0.0     8   182    29   217    23   219 0.73 Type III restriction enzyme, res subunit
Fimbrial_CS1         PF04449.7    143 seq915_BIOID51107    -            166     1e-53  181.1   4.2   1   1   8.6e-58   1.2e-53  180.9   2.9     1   143    24   165    24   165 0.98 CS1 type fimbrial major subunit
Cytochrom_B_N        PF00033.14   188 seq916_BIOID51107    -            176   1.4e-22   79.8  12.3   1   1   2.4e-26   1.6e-22   79.6   8.5     2   187     2   173     1   174 0.96 Cytochrome b(N-terminal)/b6/petB
Ni_hydr_CYTB         PF01292.15   182 seq916_BIOID51107    -            176     1e-18   67.2  11.5   1   1   1.8e-22   1.2e-18   67.0   8.0     1   181     3   173     3   174 0.85 Prokaryotic cytochrome b561
NUDIX                PF00293.23   135 seq917_BIOID51107    -            135   6.8e-21   74.2   0.2   1   1   6.7e-25   9.2e-21   73.7   0.1     5   132     6   125     3   128 0.83 NUDIX domain
DEDD_Tnp_IS110       PF01548.12   144 seq923_BIOID51107    -            326   4.2e-44  149.5   0.2   1   1   2.4e-47   1.7e-43  147.6   0.1     1   144     7   151     7   151 0.99 Transposase
Transposase_20       PF02371.11    87 seq923_BIOID51107    -            326   1.1e-27   95.7   0.4   1   1     3e-31     2e-27   94.9   0.3     2    85   196   280   195   282 0.96 Transposase IS116/IS110/IS902 family
ELFV_dehydrog        PF00208.16   244 seq924_BIOID51107    -            447   2.3e-88  295.7   2.4   1   1   5.3e-92   3.6e-88  295.1   1.7     1   244   202   445   202   445 0.96 Glutamate/Leucine/Phenylalanine/Valine dehydrogenase
ELFV_dehydrog_N      PF02812.13   131 seq924_BIOID51107    -            447   8.3e-47  157.9   0.0   1   1   3.5e-50   2.4e-46  156.4   0.0     1   130    57   186    57   187 0.99 Glu/Leu/Phe/Val dehydrogenase, dimerisation domain
DEAD_assoc           PF08494.6    187 seq927_BIOID51107    -           1093     5e-59  199.0   0.0   1   1   9.7e-63   1.3e-58  197.6   0.0     2   186   234   422   233   423 0.96 DEAD/H associated
Peptidase_S24        PF00717.18    70 seq928_BIOID51107    -            215   4.3e-14   51.7   0.7   1   1   3.4e-17   9.4e-14   50.6   0.2     2    67   125   189   124   192 0.84 Peptidase S24-like
HTH_26               PF13443.1     63 seq928_BIOID51107    -            215   9.1e-09   35.2   0.0   1   1   1.4e-11   3.9e-08   33.2   0.0    11    59     1    49     1    52 0.97 Cro/C1-type HTH DNA-binding domain
HTH_19               PF12844.2     64 seq928_BIOID51107    -            215   2.2e-07   30.7   0.0   1   1   1.6e-10   4.3e-07   29.7   0.0    13    61     1    50     1    53 0.95 Helix-turn-helix domain
HTH_3                PF01381.17    55 seq928_BIOID51107    -            215   3.2e-07   29.9   0.1   1   1     2e-10   5.4e-07   29.2   0.0    11    55     2    47     1    47 0.95 Helix-turn-helix
HTH_37               PF13744.1     80 seq928_BIOID51107    -            215   7.8e-07   28.6   0.0   1   1     5e-10   1.4e-06   27.9   0.0    36    75     5    44     2    45 0.95 Helix-turn-helix domain
Autotransporter      PF03797.14   265 seq929_BIOID51107    -            232   1.8e-08   33.9   3.4   1   1   2.1e-12   2.9e-08   33.2   2.4   125   259    89   215    86   223 0.86 Autotransporter beta-domain
Pili_assembly_N      PF00345.15   122 seq932_BIOID51107    -            250   3.4e-37  126.8   0.6   1   1     5e-41   3.4e-37  126.8   0.4     1   121    29   147    29   148 0.92 Gram-negative pili assembly chaperone, N-terminal domain
Pili_assembly_C      PF02753.12    68 seq932_BIOID51107    -            250   2.1e-08   33.7   1.7   1   1     3e-12   2.1e-08   33.7   1.2     2    66   170   231   169   233 0.83 Gram-negative pili assembly chaperone, C-terminal domain
Acetyltransf_1       PF00583.19    83 seq934_BIOID51107    -            167   1.3e-13   50.6   0.1   1   1   8.7e-17     2e-13   50.0   0.1     2    83    66   145    65   145 0.96 Acetyltransferase (GNAT) family
Acetyltransf_4       PF13420.1    155 seq934_BIOID51107    -            167   2.6e-11   43.5   0.0   1   1   1.4e-14   3.2e-11   43.2   0.0     2   137    12   147    11   153 0.87 Acetyltransferase (GNAT) domain
Acetyltransf_10      PF13673.1    117 seq934_BIOID51107    -            167   2.7e-11   43.4   0.0   1   1   1.4e-14   3.3e-11   43.2   0.0     1   117    18   144    18   144 0.84 Acetyltransferase (GNAT) domain
Acetyltransf_7       PF13508.1     79 seq934_BIOID51107    -            167     2e-10   40.5   0.1   1   1   1.5e-13   3.3e-10   39.8   0.1     3    78    60   145    58   146 0.83 Acetyltransferase (GNAT) domain
Acetyltransf_3       PF13302.1    142 seq934_BIOID51107    -            167   1.9e-06   28.1   0.0   1   1   1.1e-09   2.4e-06   27.7   0.0     4   142    11   145    10   145 0.74 Acetyltransferase (GNAT) domain
FR47                 PF08445.5     86 seq934_BIOID51107    -            167     2e-05   24.1   0.0   1   1   1.7e-08   3.8e-05   23.2   0.0    18    81    84   148    82   151 0.90 FR47-like protein
Sigma70_r4_2         PF08281.7     54 seq935_BIOID51107    -            191   1.3e-19   69.2   0.2   1   1   1.1e-22   3.7e-19   67.8   0.2     2    53   129   180   122   181 0.95 Sigma-70, region 4
Sigma70_r2           PF04542.9     71 seq935_BIOID51107    -            191   6.3e-18   64.0   0.2   1   1   3.6e-21   1.2e-17   63.1   0.2     1    71    25    92    25    92 0.96 Sigma-70 region 2
Sigma70_r4           PF04545.11    50 seq935_BIOID51107    -            191     2e-10   39.6   0.0   1   1   1.4e-13   4.9e-10   38.4   0.0     2    47   135   180   134   182 0.95 Sigma-70, region 4
Sigma70_ECF          PF07638.6    185 seq935_BIOID51107    -            191   8.8e-09   35.1   0.1   1   1   8.3e-12   2.9e-08   33.5   0.1     7   181    10   183     3   186 0.71 ECF sigma factor
rve                  PF00665.21   120 seq938_BIOID51107    -            346   8.1e-21   74.2   0.0   1   1     5e-24   1.4e-20   73.4   0.0     3   120   176   288   174   288 0.90 Integrase core domain
rve_3                PF13683.1     67 seq938_BIOID51107    -            346   9.6e-17   60.1   0.1   1   1   9.3e-20   2.5e-16   58.8   0.0     2    67   260   328   259   328 0.98 Integrase core domain
HTH_28               PF13518.1     52 seq938_BIOID51107    -            346   4.8e-09   35.9   0.2   1   1   6.9e-12   1.9e-08   34.0   0.0     9    51    39    81    33    86 0.92 Helix-turn-helix domain
HTH_23               PF13384.1     50 seq938_BIOID51107    -            346   7.6e-08   31.6   0.0   1   1   7.1e-11     2e-07   30.3   0.0     5    50    31    75    28    75 0.94 Homeodomain-like domain
MFS_1                PF07690.11   354 seq941_BIOID51107    -            400   1.1e-34  119.6  43.3   1   2   5.8e-24   7.9e-20   70.7  10.7    14   227    28   232    13   253 0.79 Major Facilitator Superfamily
MFS_1                PF07690.11   354 seq941_BIOID51107    -            400   1.1e-34  119.6  43.3   2   2     5e-19   6.8e-15   54.5  17.8     4   179   221   391   218   399 0.81 Major Facilitator Superfamily
Autotransporter      PF03797.14   265 seq944_BIOID51107    -            442   4.9e-51  173.5  27.7   1   1   1.4e-54   9.8e-51  172.5  19.2     3   261   157   429   155   433 0.94 Autotransporter beta-domain
Pertactin            PF03212.9    121 seq944_BIOID51107    -            442   5.2e-10   38.9   1.3   1   1   1.7e-13   1.2e-09   37.8   0.9    44   120    10    88     1    89 0.84 Pertactin
Fimbrial             PF00419.15   145 seq945_BIOID51107    -            168   8.4e-23   81.0   0.2   1   1   7.5e-27     1e-22   80.8   0.2     3   145    32   168    30   168 0.85 Fimbrial protein
RseA_N               PF03872.8     87 seq948_BIOID51107    -            216   1.8e-32  111.3   0.6   1   1   2.6e-36   1.8e-32  111.3   0.4     1    87     1    89     1    89 0.98 Anti sigma-E protein RseA, N-terminal domain
RseA_C               PF03873.8     53 seq948_BIOID51107    -            216   3.9e-27   93.7   3.7   1   1   5.7e-31   3.9e-27   93.7   2.6     1    53   131   186   131   186 0.98 Anti sigma-E protein RseA, C-terminal domain
Fimbrial             PF00419.15   145 seq949_BIOID51107    -            156   1.2e-24   87.0   0.5   1   1     1e-28   1.4e-24   86.8   0.4     1   145    20   156    20   156 0.89 Fimbrial protein
CblD                 PF07434.6    360 seq951_BIOID51107    -            362     1e-49  169.0   0.0   1   1   9.7e-54   1.3e-49  168.7   0.0    90   357    70   358    57   361 0.82 CblD like pilus biogenesis initiator
OTCace               PF00185.19   158 seq953_BIOID51107    -            334     4e-51  172.9   0.2   1   1   1.3e-54   8.9e-51  171.7   0.1     2   157   156   330   155   331 0.97 Aspartate/ornithine carbamoyltransferase, Asp/Orn binding domain
OTCace_N             PF02729.16   142 seq953_BIOID51107    -            334   2.5e-47  159.9   0.0   1   1   5.4e-51   3.7e-47  159.4   0.0     1   142     7   148     7   148 0.99 Aspartate/ornithine carbamoyltransferase, carbamoyl-P binding domain
UPF0253              PF06786.7     66 seq955_BIOID51107    -             66   1.7e-35  120.8   1.8   1   1   1.3e-39   1.8e-35  120.7   1.3     1    66     1    66     1    66 0.99 Uncharacterised protein family (UPF0253)
MucB_RseB            PF03888.9    285 seq956_BIOID51107    -            318  1.4e-122  408.0   0.0   1   1  1.2e-126  1.6e-122  407.8   0.0     1   284    31   314    31   315 0.99 MucB/RseB family
ROF                  PF07073.7     80 seq958_BIOID51107    -             86   5.8e-25   86.9   0.1   1   1   4.8e-29   6.5e-25   86.8   0.0     1    80     9    83     9    83 0.97 Modulator of Rho-dependent transcription termination (ROF)
Fimbrial             PF00419.15   145 seq959_BIOID51107    -            161   2.8e-18   66.3   2.5   1   1   2.4e-22   3.2e-18   66.2   1.7     2   144    15   160    14   161 0.89 Fimbrial protein
DUF2303              PF10065.4    276 seq962_BIOID51107    -            274   1.4e-93  312.6   0.5   1   1   1.1e-97   1.5e-93  312.5   0.3     1   276     1   273     1   273 0.98 Uncharacterized conserved protein (DUF2303)
Fimbrial             PF00419.15   145 seq964_BIOID51107    -            174   4.4e-17   62.5   9.4   1   1   3.9e-21   5.3e-17   62.2   6.5     1   145    28   174    28   174 0.86 Fimbrial protein
Abhydrolase_3        PF07859.8    211 seq966_BIOID51107    -            327   1.1e-66  224.3   0.1   1   1     3e-70   1.3e-66  224.0   0.1     1   210   100   305   100   306 0.97 alpha/beta hydrolase fold
COesterase           PF00135.23   538 seq966_BIOID51107    -            327   3.6e-08   32.4   0.1   1   1   2.3e-11     1e-07   30.9   0.0   110   225    84   187    71   200 0.88 Carboxylesterase family
DUF2424              PF10340.4    374 seq966_BIOID51107    -            327   5.8e-05   21.7   0.0   1   1     2e-08   9.1e-05   21.1   0.0   114   240    90   214    67   248 0.77 Protein of unknown function (DUF2424)
HTH_3                PF01381.17    55 seq968_BIOID51107    -             88   6.7e-15   54.5   0.0   1   1   3.8e-18     1e-14   53.9   0.0     2    53    18    69    17    70 0.95 Helix-turn-helix
HTH_19               PF12844.2     64 seq968_BIOID51107    -             88   7.5e-12   45.0   0.1   1   1   3.3e-15   9.1e-12   44.7   0.0     3    54    16    67    14    75 0.89 Helix-turn-helix domain
HTH_37               PF13744.1     80 seq968_BIOID51107    -             88   1.2e-07   31.3   0.2   1   1   5.4e-11   1.5e-07   31.0   0.1    18    72    12    65    10    70 0.91 Helix-turn-helix domain
HTH_26               PF13443.1     63 seq968_BIOID51107    -             88   1.1e-06   28.5   0.2   1   1   1.3e-09   3.5e-06   26.9   0.0     7    53    22    67    16    70 0.90 Cro/C1-type HTH DNA-binding domain
HTH_31               PF13560.1     64 seq968_BIOID51107    -             88   1.7e-06   27.9   0.0   1   1   7.2e-10     2e-06   27.7   0.0     2    57    13    67    12    83 0.89 Helix-turn-helix domain
DUF2544              PF11245.3    230 seq969_BIOID51107    -            285  1.8e-112  374.2   5.4   1   1  1.5e-116  2.1e-112  373.9   3.8     1   230    56   285    56   285 0.99 Protein of unknown function (DUF2544)
T2SE                 PF00437.15   272 seq970_BIOID51107    -            326   2.9e-41  141.0   0.0   1   1   3.5e-45   4.7e-41  140.3   0.0    74   265    73   260    10   266 0.83 Type II/IV secretion system protein
Couple_hipA          PF13657.1     99 seq972_BIOID51107    -            459   5.3e-25   87.4   0.0   1   1   2.1e-28   9.7e-25   86.6   0.0     4    98    26   122    23   123 0.97 HipA N-terminal domain
HipA_N               PF07805.7     82 seq972_BIOID51107    -            459   8.4e-21   73.8   0.0   1   1   4.6e-24   2.1e-20   72.6   0.0     1    82   169   257   169   257 0.98 HipA-like N-terminal domain
HipA_C               PF07804.7     79 seq972_BIOID51107    -            459   3.9e-17   62.0   0.0   1   1   3.1e-20   1.4e-16   60.2   0.0     1    79   268   351   268   351 0.95 HipA-like C-terminal domain
RseC_MucC            PF04246.7    135 seq973_BIOID51107    -            159   7.2e-41  138.8   1.0   1   1   6.4e-45   8.8e-41  138.5   0.7     1   134     8   141     8   142 0.99 Positive regulator of sigma(E), RseC/MucC
Pili_assembly_N      PF00345.15   122 seq974_BIOID51107    -            228   1.1e-46  157.4   1.6   1   1   2.7e-50   1.8e-46  156.7   0.2     1   121    22   140    22   141 0.94 Gram-negative pili assembly chaperone, N-terminal domain
Pili_assembly_C      PF02753.12    68 seq974_BIOID51107    -            228   1.8e-14   53.2   0.3   1   1   8.8e-18     6e-14   51.5   0.2     1    65   160   221   160   224 0.95 Gram-negative pili assembly chaperone, C-terminal domain
HisKA_3              PF07730.8     68 seq978_BIOID51107    -            598   2.8e-19   69.1   2.6   1   1   1.7e-22   5.9e-19   68.0   0.6     1    64   390   453   390   457 0.97 Histidine kinase
PilJ                 PF13675.1    112 seq978_BIOID51107    -            598   1.9e-18   66.6  13.5   1   1   6.4e-22   2.2e-18   66.4   1.1     2   108    34   131    33   135 0.90 Type IV pili methyl-accepting chemotaxis transducer N-term
HATPase_c            PF02518.21   111 seq978_BIOID51107    -            598   1.7e-15   56.6   0.1   1   1   1.2e-18   4.1e-15   55.3   0.1     4   108   497   583   494   586 0.92 Histidine kinase-, DNA gyrase B-, and HSP90-like ATPase
HAMP                 PF00672.20    70 seq978_BIOID51107    -            598   2.8e-11   43.3   3.2   1   1   8.1e-15   2.8e-11   43.3   2.2     4    69   159   224   158   225 0.93 HAMP domain
GTP_EFTU             PF00009.22   188 seq979_BIOID51107    -            599   7.5e-52  175.3   0.0   1   1   6.2e-55   1.7e-51  174.2   0.0     1   187     2   181     2   182 0.94 Elongation factor Tu GTP binding domain
LepA_C               PF06421.7    108 seq979_BIOID51107    -            599   6.9e-52  173.7   3.3   1   1   4.3e-55   1.2e-51  173.0   2.3     1   107   487   593   487   594 0.99 GTP-binding protein LepA C-terminus
EFG_C                PF00679.19    89 seq979_BIOID51107    -            599   3.3e-19   68.4   0.0   1   1   2.5e-22   6.9e-19   67.3   0.0     2    86   399   483   398   486 0.95 Elongation factor G C-terminus
GTP_EFTU_D2          PF03144.20    74 seq979_BIOID51107    -            599   8.8e-10   38.4   0.3   1   1   7.1e-13   1.9e-09   37.3   0.2     1    74   205   275   205   275 0.86 Elongation factor Tu domain 2
Ras                  PF00071.17   162 seq979_BIOID51107    -            599   8.7e-05   21.8   0.0   1   1   5.7e-08   0.00016   21.0   0.0    30   160    52   180    42   182 0.79 Ras family
Usher                PF00577.15   552 seq981_BIOID51107    -            843  1.3e-199  664.4  21.6   1   1  3.4e-203  1.5e-199  664.1  14.9     1   552   208   751   208   751 0.98 Type VII secretion system (T7SS), usher protein
PapC_N               PF13954.1    146 seq981_BIOID51107    -            843   6.3e-44  148.9   0.0   1   1   2.5e-47   1.1e-43  148.1   0.0     2   146    34   189    33   189 0.98 PapC N-terminal domain
PapC_C               PF13953.1     68 seq981_BIOID51107    -            843   1.4e-23   82.2   0.0   1   1     3e-27   1.4e-23   82.2   0.0     1    67   761   829   761   830 0.95 PapC C-terminal domain
NLPC_P60             PF00877.14   105 seq987_BIOID51107    -            271   1.3e-33  114.8   0.0   1   1     7e-37   3.2e-33  113.5   0.0     1   105   153   263   153   263 0.98 NlpC/P60 family
MTS                  PF05175.9    170 seq989_BIOID51107    -            397   1.9e-20   72.8   0.0   1   1   2.9e-23   3.6e-20   71.9   0.0    31   138   219   347   211   360 0.92 Methyltransferase small domain
Methyltransf_26      PF13659.1    117 seq989_BIOID51107    -            397     1e-18   67.3   0.0   1   1   1.6e-21     2e-18   66.4   0.0     2   116   221   350   220   351 0.92 Methyltransferase domain
Methyltransf_31      PF13847.1    152 seq989_BIOID51107    -            397     3e-16   59.2   0.0   1   1   1.1e-18   1.4e-15   57.0   0.0     2   118   218   357   217   379 0.80 Methyltransferase domain
Methyltransf_18      PF12847.2    112 seq989_BIOID51107    -            397   1.4e-12   48.0   0.0   1   1   2.8e-15   3.5e-12   46.7   0.0     3   110   221   348   219   350 0.82 Methyltransferase domain
PrmA                 PF06325.8    295 seq989_BIOID51107    -            397   1.9e-08   33.6   0.0   1   1   2.4e-11     3e-08   33.0   0.0   159   232   217   294   211   295 0.84 Ribosomal protein L11 methyltransferase (PrmA)
Methyltransf_25      PF13649.1    101 seq989_BIOID51107    -            397   1.1e-07   31.9   0.0   1   1   2.1e-10   2.6e-07   30.8   0.0     1    73   223   293   223   341 0.90 Methyltransferase domain
UPF0020              PF01170.13   180 seq989_BIOID51107    -            397   2.1e-06   27.3   0.0   1   1   3.3e-09   4.1e-06   26.3   0.0    30   117   221   298   211   304 0.84 Putative RNA methylase family UPF0020
Methyltransf_15      PF09445.5    164 seq989_BIOID51107    -            397   2.9e-06   26.8   0.0   1   1   3.9e-09   4.8e-06   26.1   0.0     3    79   222   296   220   301 0.92 RNA cap guanine-N2 methyltransferase
Met_10               PF02475.11   200 seq989_BIOID51107    -            397   9.4e-06   25.2   0.0   1   1   1.3e-08   1.6e-05   24.4   0.0   100   179   218   297   209   308 0.90 Met-10+ like-protein
Ubie_methyltran      PF01209.13   233 seq989_BIOID51107    -            397   4.6e-05   22.5   0.0   1   1   6.2e-08   7.7e-05   21.8   0.0    45    98   217   269   208   282 0.88 ubiE/COQ5 methyltransferase family
Cons_hypoth95        PF03602.10   183 seq989_BIOID51107    -            397    0.0001   21.6   0.0   1   1   1.4e-07   0.00018   20.8   0.0    42   128   219   301   203   314 0.81 Conserved hypothetical protein 95
DUF905               PF06006.7     71 seq992_BIOID51107    -             77   1.3e-34  117.2   0.0   1   1   1.1e-38   1.5e-34  117.0   0.0     2    71     7    76     6    76 0.97 Bacterial protein of unknown function (DUF905)
DUF932               PF06067.6    239 seq996_BIOID51107    -            272   8.1e-63  211.7   0.0   1   1   6.8e-67   9.3e-63  211.5   0.0     1   239    36   261    36   261 0.99 Domain of unknown function (DUF932)
Phage_integrase      PF00589.17   173 seq997_BIOID51107    -            387   1.1e-45  155.3   0.5   1   1   4.7e-49   6.4e-45  152.7   0.0     1   172   184   355   184   356 0.98 Phage integrase family
UxaC                 PF02614.9    469 seq999_BIOID51107    -            491  6.8e-227  753.4   0.1   1   1  5.6e-231  7.7e-227  753.3   0.1     1   467    22   489    22   491 0.99 Glucuronate isomerase
Sod_Fe_C             PF02777.13   106 seq1001_BIOID51107   -            193   1.9e-45  152.9   1.9   1   1   1.5e-48     1e-44  150.5   0.1     1   105    87   190    87   191 0.98 Iron/manganese superoxide dismutases, C-terminal domain
Sod_Fe_N             PF00081.17    82 seq1001_BIOID51107   -            193     3e-35  120.2   0.6   1   1   7.4e-39   5.1e-35  119.5   0.4     1    82     2    82     2    82 0.98 Iron/manganese superoxide dismutases, alpha-hairpin domain
Chorismate_synt      PF01264.16   346 seq1004_BIOID51107   -            361  1.7e-147  490.3   0.0   1   1  1.4e-151  1.9e-147  490.1   0.0     1   346    10   346    10   346 0.98 Chorismate synthase
Pili_assembly_N      PF00345.15   122 seq1005_BIOID51107   -            239   2.5e-41  140.1   0.5   1   1   5.4e-45   3.7e-41  139.6   0.4     2   121    36   154    35   155 0.91 Gram-negative pili assembly chaperone, N-terminal domain
Pili_assembly_C      PF02753.12    68 seq1005_BIOID51107   -            239   1.3e-17   63.2   0.6   1   1     2e-21   1.3e-17   63.2   0.4     1    66   174   233   174   235 0.95 Gram-negative pili assembly chaperone, C-terminal domain
Response_reg         PF00072.19   112 seq1006_BIOID51107   -            216   3.4e-31  107.4   0.1   1   1   1.5e-34   5.1e-31  106.8   0.0     1   111     9   120     9   121 0.98 Response regulator receiver domain
GerE                 PF00196.14    58 seq1006_BIOID51107   -            216   6.4e-23   79.7   0.4   1   1   3.8e-26   1.3e-22   78.7   0.3     2    57   154   209   153   210 0.97 Bacterial regulatory proteins, luxR family
Sigma70_r4_2         PF08281.7     54 seq1006_BIOID51107   -            216   3.3e-10   39.1   0.1   1   1     2e-13   6.7e-10   38.1   0.0     9    54   154   198   151   198 0.95 Sigma-70, region 4
Sigma70_r4           PF04545.11    50 seq1006_BIOID51107   -            216   1.1e-06   27.6   0.4   1   1   7.6e-10   2.6e-06   26.5   0.1     3    49   154   199   153   200 0.93 Sigma-70, region 4
Peptidase_S24        PF00717.18    70 seq1007_BIOID51107   -            324   8.7e-21   73.2   0.1   1   1   2.5e-24   1.7e-20   72.2   0.1     1    63    86   159    86   170 0.92 Peptidase S24-like
Peptidase_S26        PF10502.4    138 seq1007_BIOID51107   -            324   6.3e-09   35.3   0.0   1   1   2.1e-11   1.4e-07   30.9   0.0    96   138   260   302   233   302 0.84 Signal peptidase, peptidase S26
Antirestrict         PF03230.8     94 seq1008_BIOID51107   -            161   7.8e-37  125.0   0.2   1   1   7.7e-41   1.1e-36  124.6   0.1     1    94    64   161    64   161 0.96 Antirestriction protein
adh_short            PF00106.20   167 seq1010_BIOID51107   -            263   2.6e-26   92.3   3.2   1   1   5.5e-30   3.7e-26   91.8   2.2     1   165    33   189    33   191 0.85 short chain dehydrogenase
adh_short_C2         PF13561.1    243 seq1010_BIOID51107   -            263     5e-25   88.5   0.0   1   1   9.2e-29   6.3e-25   88.2   0.0     5   240    41   259    39   262 0.89 Enoyl-(Acyl carrier protein) reductase
Peptidase_S49        PF01343.13   154 seq1011_BIOID51107   -            666  4.3e-102  338.2   0.1   1   2   3.6e-49   2.5e-45  153.9   0.0     2   152   189   342   188   344 0.98 Peptidase family S49
Peptidase_S49        PF01343.13   154 seq1011_BIOID51107   -            666  4.3e-102  338.2   0.1   2   2   8.2e-58   5.6e-54  181.9   0.0     2   154   440   591   439   591 0.98 Peptidase family S49
RadC                 PF04002.10   123 seq1012_BIOID51107   -            163   1.5e-46  157.0   0.0   1   1   1.3e-50   1.8e-46  156.7   0.0     2   123    42   163    41   163 0.98 RadC-like JAB domain
Usher                PF00577.15   552 seq1013_BIOID51107   -            883  9.6e-198  658.2  31.8   1   1  2.6e-201  1.2e-197  657.9  22.1     1   552   213   795   213   795 0.98 Type VII secretion system (T7SS), usher protein
PapC_N               PF13954.1    146 seq1013_BIOID51107   -            883   1.6e-41  141.1   0.0   1   1   7.2e-45   3.3e-41  140.1   0.0     1   146    42   196    42   196 0.96 PapC N-terminal domain
PapC_C               PF13953.1     68 seq1013_BIOID51107   -            883   8.2e-23   79.7   0.1   1   1   4.8e-26   2.2e-22   78.3   0.1     1    65   805   868   805   871 0.96 PapC C-terminal domain
Response_reg         PF00072.19   112 seq1014_BIOID51107   -            210   1.9e-26   92.1   0.1   1   1   4.1e-30   2.8e-26   91.6   0.1     1   111     6   117     6   118 0.98 Response regulator receiver domain
GerE                 PF00196.14    58 seq1014_BIOID51107   -            210   6.5e-24   82.9   0.1   1   1   1.6e-27   1.1e-23   82.1   0.1     3    58   149   204   147   204 0.97 Bacterial regulatory proteins, luxR family
GD_AH_C              PF04295.8    397 seq1015_BIOID51107   -            495  1.3e-153  511.2   0.1   1   1  2.4e-157  1.6e-153  510.9   0.0     3   397   106   495   104   495 0.99 D-galactarate dehydratase / Altronate hydrolase, C terminus
SAF                  PF08666.7     63 seq1015_BIOID51107   -            495     1e-16   60.9   0.6   1   1   3.2e-20   2.2e-16   59.9   0.4     1    62    10    80    10    81 0.98 SAF domain
Fimbrial             PF00419.15   145 seq1016_BIOID51107   -            351   6.2e-16   58.8   2.7   1   1   5.3e-20   7.2e-16   58.5   0.3     1   143   197   349   197   351 0.88 Fimbrial protein
Peptidase_M74        PF03411.8    240 seq1017_BIOID51107   -            274  7.4e-136  450.8   0.1   1   1  6.2e-140  8.5e-136  450.6   0.1     1   239    35   273    35   274 1.00 Penicillin-insensitive murein endopeptidase
DUF987               PF06174.6     66 seq1018_BIOID51107   -             73   1.7e-43  145.8   0.2   1   1   1.4e-47   1.9e-43  145.6   0.1     1    66     1    66     1    66 0.99 Protein of unknown function (DUF987)
Ribonuclease_3       PF00636.21   114 seq1019_BIOID51107   -            226   5.6e-21   75.0   0.0   1   1   2.4e-24   1.6e-20   73.5   0.0     1   113    38   127    38   128 0.90 Ribonuclease III domain
dsrm                 PF00035.20    67 seq1019_BIOID51107   -            226   8.7e-15   54.9   0.0   1   1   2.1e-18   1.5e-14   54.2   0.0     1    67   156   223   156   223 0.95 Double-stranded RNA binding motif
Ribonuc_L-PSP        PF01042.16   121 seq1020_BIOID51107   -            131   4.5e-32  110.2   0.0   1   1   3.7e-36   5.1e-32  110.0   0.0     3   120    13   127    11   128 0.95 Endoribonuclease L-PSP
YagB_YeeU_YfjZ       PF06154.6    105 seq1022_BIOID51107   -            122   6.9e-53  177.2   0.0   1   1     6e-57   8.2e-53  176.9   0.0     2   104    16   118    15   119 0.98 YagB/YeeU/YfjZ family
TauE                 PF01925.14   240 seq1023_BIOID51107   -            269   1.8e-40  138.8  27.2   1   1   1.6e-44   2.2e-40  138.4  18.9     1   240    18   253    18   253 0.95 Sulfite exporter TauE/SafE
Peripla_BP_3         PF13377.1    160 seq1025_BIOID51107   -            341   9.6e-43  145.8   0.0   1   1   9.5e-46   3.2e-42  144.1   0.0     2   160   171   331   170   331 0.92 Periplasmic binding protein-like domain
Peripla_BP_1         PF00532.16   279 seq1025_BIOID51107   -            341   8.6e-35  120.1   0.0   1   1     3e-38     1e-34  119.9   0.0     2   275    60   325    59   329 0.93 Periplasmic binding proteins and sugar binding domain of LacI family
LacI                 PF00356.16    46 seq1025_BIOID51107   -            341   3.7e-21   74.3   0.8   1   1   2.1e-24   7.1e-21   73.4   0.6     1    46     3    48     3    48 0.99 Bacterial regulatory proteins, lacI family
Peripla_BP_4         PF13407.1    258 seq1025_BIOID51107   -            341   2.6e-20   72.7   0.0   1   1   1.1e-23   3.6e-20   72.3   0.0     1   253    62   308    62   313 0.89 Periplasmic binding protein domain
Fimbrial             PF00419.15   145 seq1026_BIOID51107   -            174     1e-13   51.6   0.6   1   1   9.2e-18   1.3e-13   51.3   0.4     2   145    31   174    29   174 0.81 Fimbrial protein
MMR_HSR1             PF01926.18   114 seq1027_BIOID51107   -            301   8.7e-22   77.1   0.1   1   1   8.9e-25   1.5e-21   76.3   0.1     2   114    11   125    10   125 0.81 50S ribosome-binding GTPase
KH_2                 PF07650.12    78 seq1027_BIOID51107   -            301   2.1e-18   65.5   0.7   1   1   3.5e-21     6e-18   64.0   0.5     1    77   209   285   209   286 0.94 KH domain
FeoB_N               PF02421.13   189 seq1027_BIOID51107   -            301   6.7e-14   51.4   0.1   1   1   5.9e-17     1e-13   50.8   0.0     3   164    11   177    10   203 0.82 Ferrous iron transport protein B
GTP_EFTU             PF00009.22   188 seq1027_BIOID51107   -            301   2.9e-10   39.7   0.7   1   1   8.2e-12   1.4e-08   34.2   0.5     6   187    11   174     9   175 0.68 Elongation factor Tu GTP binding domain
Dynamin_N            PF00350.18   168 seq1027_BIOID51107   -            301   4.4e-08   33.0   0.2   1   1   2.8e-08   4.8e-05   23.0   0.1     1    35    11    45    11    57 0.84 Dynamin family
AIG1                 PF04548.11   212 seq1027_BIOID51107   -            301   5.1e-07   28.9   0.0   1   1   5.3e-10     9e-07   28.0   0.0     3   108    11   113    10   117 0.74 AIG1 family
PduV-EutP            PF10662.4    143 seq1027_BIOID51107   -            301     1e-06   28.1   0.3   1   1   7.9e-09   1.3e-05   24.5   0.2     4   141    11   169     9   171 0.72 Ethanolamine utilisation - propanediol utilisation
Miro                 PF08477.8    119 seq1027_BIOID51107   -            301   1.8e-05   25.0   0.0   1   1   2.9e-08   4.9e-05   23.6   0.0     2   119    11   127    11   127 0.64 Miro-like protein
PyrBI_leader         PF08052.6     44 seq1028_BIOID51107   -             63   1.4e-35  120.7   5.6   1   1     1e-39   1.4e-35  120.7   3.9     1    44    20    63    20    63 1.00 PyrBI operon leader peptide
DUF1219              PF06755.7    117 seq1029_BIOID51107   -            125   1.9e-59  198.2   0.0   1   1   1.6e-63   2.1e-59  198.0   0.0     1   113     1   113     1   123 0.98 Protein of unknown function (DUF1219)
OTCace_N             PF02729.16   142 seq1030_BIOID51107   -            311   1.7e-43  147.5   0.1   1   1   4.3e-47   2.9e-43  146.8   0.0     1   141     8   148     8   149 0.95 Aspartate/ornithine carbamoyltransferase, carbamoyl-P binding domain
OTCace               PF00185.19   158 seq1030_BIOID51107   -            311   2.5e-36  124.8   0.1   1   1   6.6e-40   4.5e-36  123.9   0.1     1   157   154   303   154   304 0.93 Aspartate/ornithine carbamoyltransferase, Asp/Orn binding domain
DrsE                 PF02635.10   117 seq1031_BIOID51107   -            117   4.2e-23   81.5   0.0   1   1   3.4e-27   4.6e-23   81.4   0.0     2   117     3   117     2   117 0.94 DsrE/DsrF-like family
Imp-YgjV             PF10688.4    164 seq1032_BIOID51107   -            183   5.4e-60  201.4  10.9   1   1   4.4e-64     6e-60  201.2   7.6     1   163     3   165     3   166 0.99 Bacterial inner membrane protein
DUF462               PF04315.7    165 seq1035_BIOID51107   -            182     1e-77  259.0   0.1   1   1   8.5e-82   1.2e-77  258.8   0.1     1   163    13   176    13   178 0.99 Protein of unknown function, DUF462
Asparaginase         PF00710.15   313 seq1036_BIOID51107   -            338  4.4e-112  373.8   0.0   1   1  3.7e-116  5.1e-112  373.6   0.0     2   312     6   322     5   323 0.96 Asparaginase
Sulfatase            PF00884.18   379 seq1037_BIOID51107   -            574   2.5e-52  178.0   0.1   1   1   4.6e-56   3.2e-52  177.7   0.0     3   321   261   567   259   573 0.86 Sulfatase
DUF1705              PF08019.7    156 seq1037_BIOID51107   -            574   8.5e-13   47.9   7.4   1   1   1.2e-16   8.5e-13   47.9   5.1     2   112    69   180    65   191 0.78 Domain of unknown function (DUF1705)
DUF957               PF06117.6     65 seq1039_BIOID51107   -             80   1.2e-33  114.3   0.7   1   1   9.6e-38   1.3e-33  114.2   0.5     1    65    16    80    16    80 0.98 Enterobacterial protein of unknown function (DUF957)
RecO_N               PF11967.3     80 seq1040_BIOID51107   -            242   4.6e-24   83.9   0.0   1   1   1.1e-27   7.7e-24   83.2   0.0     5    78     4    76     1    78 0.95 Recombination protein O N terminal
RecO_C               PF02565.10   118 seq1040_BIOID51107   -            242   8.8e-21   73.8   0.0   1   1   1.7e-24   1.2e-20   73.4   0.0     3   118    82   226    80   226 0.91 Recombination protein O C terminal
NAD_binding_2        PF03446.10   162 seq1041_BIOID51107   -            298   6.7e-47  159.2   1.3   1   1   2.7e-50   9.3e-47  158.8   0.9     1   159     1   161     1   164 0.98 NAD binding domain of 6-phosphogluconate dehydrogenase
F420_oxidored        PF03807.12    96 seq1041_BIOID51107   -            298   9.8e-09   35.4   0.0   1   1   6.1e-12   2.1e-08   34.3   0.0     2    74     4    70     3    96 0.81 NADP oxidoreductase coenzyme F420-dependent
PyrI                 PF01948.13    96 seq1042_BIOID51107   -            153   7.1e-37  125.2   0.0   1   1   1.5e-40     1e-36  124.6   0.0     2    94     5    97     4    99 0.97 Aspartate carbamoyltransferase regulatory chain, allosteric domain
PyrI_C               PF02748.10    52 seq1042_BIOID51107   -            153   7.8e-21   73.1   1.7   1   1   1.8e-24   1.2e-20   72.5   1.2     1    51   101   151   101   152 0.95 Aspartate carbamoyltransferase regulatory chain, metal binding domain
YfcL                 PF08891.6     85 seq1043_BIOID51107   -             92     2e-34  117.3   0.3   1   1   1.6e-38   2.2e-34  117.1   0.2     1    85     2    88     2    88 0.98 YfcL protein
Methyltransf_27      PF13708.1    194 seq1044_BIOID51107   -            190   9.9e-59  198.0   0.0   1   1     9e-63   1.2e-58  197.7   0.0    34   194    27   188    23   188 0.98 Methyltransferase domain
Fimbrial             PF00419.15   145 seq1046_BIOID51107   -            176   3.5e-19   69.3   0.2   1   1     3e-23   4.1e-19   69.1   0.1     3   145    29   176    27   176 0.91 Fimbrial protein
PdxJ                 PF03740.8    239 seq1048_BIOID51107   -            247  7.4e-106  352.5   4.5   1   1  6.3e-110  8.6e-106  352.3   3.1     2   237     9   242     8   244 0.99 Pyridoxal phosphate biosynthesis protein PdxJ
Ribonuc_L-PSP        PF01042.16   121 seq1049_BIOID51107   -            141   3.6e-46  155.7   0.9   1   1     3e-50   4.1e-46  155.5   0.6     1   120    20   139    20   140 0.98 Endoribonuclease L-PSP
Isochorismatase      PF00857.15   174 seq1050_BIOID51107   -            219   2.7e-38  131.5   0.0   1   1   2.4e-42   3.2e-38  131.2   0.0     2   174    11   213    10   213 0.94 Isochorismatase family
DEDD_Tnp_IS110       PF01548.12   144 seq1052_BIOID51107   -            326   1.2e-43  148.0   0.1   1   1     7e-47   4.8e-43  146.1   0.1     1   144     7   151     7   151 0.99 Transposase
Transposase_20       PF02371.11    87 seq1052_BIOID51107   -            326   1.1e-27   95.7   0.4   1   1     3e-31     2e-27   94.9   0.3     2    85   196   280   195   282 0.96 Transposase IS116/IS110/IS902 family
Na_Ca_ex             PF01699.19   139 seq1053_BIOID51107   -            395   2.6e-08   33.4  11.9   1   1   1.9e-12   2.6e-08   33.4   8.3     3   138   263   392   261   393 0.78 Sodium/calcium exchanger protein
DeoC                 PF01791.4    236 seq1054_BIOID51107   -            292   2.1e-45  154.7   0.0   1   1   1.8e-49   2.4e-45  154.5   0.0     2   235    17   257    16   258 0.97 DeoC/LacD family aldolase
MFS_1                PF07690.11   354 seq1055_BIOID51107   -            403   1.5e-43  148.8  41.6   1   1   2.1e-47   1.5e-43  148.8  28.8     4   347    14   341    11   348 0.86 Major Facilitator Superfamily
Sugar_tr             PF00083.19   451 seq1055_BIOID51107   -            403   4.4e-09   35.3   4.8   1   1   6.5e-13   4.4e-09   35.3   3.3    44   123    39   115    16   185 0.88 Sugar (and other) transporter
HTH_Tnp_1            PF01527.15    76 seq1056_BIOID51107   -             73     4e-10   39.3   0.1   1   1   9.5e-14   4.3e-10   39.2   0.1     3    54     3    52     1    68 0.86 Transposase
HTH_28               PF13518.1     52 seq1056_BIOID51107   -             73   5.5e-07   29.3   0.1   1   1   1.4e-10   6.2e-07   29.1   0.0     3    41    12    49    10    62 0.81 Helix-turn-helix domain
HTH_23               PF13384.1     50 seq1056_BIOID51107   -             73   2.1e-06   27.0   0.0   1   1   8.1e-10   3.7e-06   26.2   0.0     8    46    12    49     5    53 0.89 Homeodomain-like domain
ACPS                 PF01648.15   113 seq1057_BIOID51107   -            126   9.5e-22   76.9   0.1   1   1   7.7e-26   1.1e-21   76.7   0.0     1   113     5   122     5   122 0.96 4'-phosphopantetheinyl transferase superfamily
Trans_reg_C          PF00486.23    77 seq1058_BIOID51107   -            168   1.3e-18   66.4   0.0   1   1   1.4e-22   1.9e-18   66.0   0.0     1    77    24   100    24   100 0.96 Transcriptional regulatory protein, C terminal
GlcNAc_2-epim        PF07221.6    346 seq1063_BIOID51107   -            418  2.8e-123  411.2  12.1   1   1  2.4e-127  3.3e-123  411.0   8.4     2   346    37   392    36   392 0.99 N-acylglucosamine 2-epimerase (GlcNAc 2-epimerase)
Ldr_toxin            PF13940.1     35 seq1066_BIOID51107   -             44   6.8e-23   80.0   5.5   1   1   5.6e-27   7.7e-23   79.8   3.8     1    35    10    44    10    44 1.00 Toxin Ldr, type I toxin-antitoxin system
CMAS                 PF02353.15   273 seq1067_BIOID51107   -            382  1.6e-106  355.2   0.2   1   1  1.6e-109  2.4e-106  354.6   0.2     2   273   108   368   107   368 0.98 Mycolic acid cyclopropane synthetase
Methyltransf_23      PF13489.1    162 seq1067_BIOID51107   -            382   1.5e-14   53.9   0.0   1   1   1.6e-17   2.4e-14   53.2   0.0    14   135   157   287   143   315 0.73 Methyltransferase domain
Methyltransf_11      PF08241.7     95 seq1067_BIOID51107   -            382   8.6e-13   48.4   0.0   1   1   1.1e-15   1.6e-12   47.5   0.0     1    94   172   264   172   265 0.97 Methyltransferase domain
Methyltransf_18      PF12847.2    112 seq1067_BIOID51107   -            382     8e-11   42.3   0.0   1   1   1.4e-13   2.1e-10   41.0   0.0     1   111   167   267   167   268 0.91 Methyltransferase domain
Methyltransf_31      PF13847.1    152 seq1067_BIOID51107   -            382   5.2e-11   42.2   0.0   1   1   5.6e-14   8.6e-11   41.5   0.0     2   112   166   269   165   329 0.85 Methyltransferase domain
Methyltransf_12      PF08242.7     99 seq1067_BIOID51107   -            382     4e-08   33.5   0.0   1   1   5.5e-11   8.4e-08   32.4   0.0     1    99   172   263   172   263 0.83 Methyltransferase domain
Methyltransf_25      PF13649.1    101 seq1067_BIOID51107   -            382   2.1e-07   31.1   0.0   1   1   2.8e-10   4.2e-07   30.1   0.0     1   101   171   261   171   261 0.90 Methyltransferase domain
PCMT                 PF01135.14   210 seq1067_BIOID51107   -            382   3.9e-06   26.4   0.0   1   1   3.8e-09   5.7e-06   25.8   0.0    61   123   155   215   135   230 0.82 Protein-L-isoaspartate(D-aspartate) O-methyltransferase (PCMT)
MTS                  PF05175.9    170 seq1067_BIOID51107   -            382   3.7e-05   23.0   0.0   1   1     4e-08   6.1e-05   22.3   0.0    22   104   158   234   152   265 0.81 Methyltransferase small domain
Gp_dh_C              PF02800.15   157 seq1069_BIOID51107   -            331   4.2e-75  250.3   0.1   1   1   8.7e-79   5.9e-75  249.8   0.0     1   157   155   312   155   312 1.00 Glyceraldehyde 3-phosphate dehydrogenase, C-terminal domain
Gp_dh_N              PF00044.19   151 seq1069_BIOID51107   -            331   3.1e-60  202.3   0.6   1   1     8e-64   5.5e-60  201.5   0.1     1   151     3   150     3   150 0.99 Glyceraldehyde 3-phosphate dehydrogenase, NAD binding domain
FimH_man-bind        PF09160.5    147 seq1070_BIOID51107   -            304   5.8e-61  204.5   0.7   1   1   1.3e-64   8.7e-61  203.9   0.1     1   147    27   171    27   171 0.99 FimH, mannose binding
Fimbrial             PF00419.15   145 seq1070_BIOID51107   -            304   3.9e-08   33.5   4.0   1   1   5.7e-12   3.9e-08   33.5   2.8     5   145   176   304   172   304 0.83 Fimbrial protein
DUF1097              PF06496.6    144 seq1072_BIOID51107   -            165   8.1e-37  126.1  26.0   1   1   6.7e-41   9.2e-37  125.9  18.0     2   143     9   156     8   157 0.98 Protein of unknown function (DUF1097)
Aldose_epim          PF01263.15   301 seq1074_BIOID51107   -            308   1.4e-54  185.1   0.0   1   1   1.1e-58   1.5e-54  185.0   0.0     2   296    20   299    19   304 0.92 Aldose 1-epimerase
YqgB                 PF11036.3     43 seq1076_BIOID51107   -             48   3.2e-33  112.8   0.7   1   1   2.6e-37   3.6e-33  112.6   0.5     1    43     6    48     6    48 0.99 Virulence promoting factor
AA_permease_2        PF13520.1    426 seq1078_BIOID51107   -            444     2e-40  138.5  55.6   1   1   4.6e-44   3.1e-40  137.8  38.5     1   423     7   420     7   424 0.85 Amino acid permease
AA_permease          PF00324.16   479 seq1078_BIOID51107   -            444   3.8e-22   78.1  47.2   1   1   1.1e-25   7.8e-22   77.1  32.7     8   391    18   377     8   435 0.81 Amino acid permease
Orn_Arg_deC_N        PF02784.11   251 seq1079_BIOID51107   -            658   1.2e-71  240.7   0.1   1   1   2.3e-75   1.6e-71  240.3   0.1     2   251    99   368    98   368 0.98 Pyridoxal-dependent decarboxylase, pyridoxal binding domain
Orn_DAP_Arg_deC      PF00278.17   116 seq1079_BIOID51107   -            658   2.1e-30  104.7   0.0   1   1   5.6e-34   3.8e-30  103.8   0.0     1   115   371   586   371   587 0.87 Pyridoxal-dependent decarboxylase, C-terminal sheet domain
Aldose_epim          PF01263.15   301 seq1080_BIOID51107   -            301   1.2e-46  159.0   0.1   1   1   1.1e-50   1.5e-46  158.7   0.1     1   284    34   281    34   294 0.90 Aldose 1-epimerase
LysR_substrate       PF03466.15   209 seq1081_BIOID51107   -            310   4.4e-19   68.3   0.0   1   1   9.5e-23   6.5e-19   67.7   0.0     2   191    91   280    90   292 0.92 LysR substrate binding domain
HTH_1                PF00126.22    60 seq1081_BIOID51107   -            310   8.5e-18   63.7   0.6   1   1   2.6e-21   1.8e-17   62.7   0.4     3    60     9    66     8    66 0.96 Bacterial regulatory helix-turn-helix protein, lysR family
SBP_bac_5            PF00496.17   374 seq1083_BIOID51107   -            535    2e-107  359.1   7.1   1   1  1.8e-111  2.5e-107  358.8   4.9     1   372    73   453    73   455 0.94 Bacterial extracellular solute-binding proteins, family 5 Middle
HAD                  PF12710.2    191 seq1085_BIOID51107   -            211     4e-09   36.8   0.0   1   1   4.1e-13   5.6e-09   36.3   0.0     1   186     9   188     9   193 0.61 haloacid dehalogenase-like hydrolase
ketoacyl-synt        PF00109.21   255 seq1087_BIOID51107   -            406   4.2e-43  147.5   2.7   1   1   1.3e-46   5.9e-43  147.0   1.9     2   255     2   246     1   246 0.87 Beta-ketoacyl synthase, N-terminal domain
Ketoacyl-synt_C      PF02801.17   119 seq1087_BIOID51107   -            406   9.7e-30  102.7   2.0   1   1   5.4e-33   2.4e-29  101.4   0.4     1   119   254   362   254   362 0.96 Beta-ketoacyl synthase, C-terminal domain
Thiolase_N           PF00108.18   264 seq1087_BIOID51107   -            406   6.3e-05   21.9   0.2   1   1   2.8e-08   0.00013   20.9   0.1    68   146   143   223   132   232 0.78 Thiolase, N-terminal domain
Molybdopterin        PF00384.17   432 seq1089_BIOID51107   -            759     2e-29  102.4   0.0   1   1   7.7e-33   5.3e-29  101.1   0.0     1   348   108   465   108   499 0.76 Molybdopterin oxidoreductase
Molydop_binding      PF01568.16   109 seq1089_BIOID51107   -            759   4.4e-06   26.3   0.0   1   1   2.4e-09   1.7e-05   24.5   0.0     1   108   642   751   642   752 0.77 Molydopterin dinucleotide binding domain
Glyco_hydro_31       PF01055.21   451 seq1090_BIOID51107   -            678   1.5e-94  317.0   2.8   1   1   1.5e-98     2e-94  316.6   2.0     5   449   229   666   225   668 0.93 Glycosyl hydrolases family 31
dCMP_cyt_deam_1      PF00383.17   102 seq1091_BIOID51107   -            178   1.7e-27   94.9   0.0   1   1   1.8e-31   2.4e-27   94.4   0.0     3   101    18   116    16   117 0.96 Cytidine and deoxycytidylate deaminase zinc-binding region
MatE                 PF01554.13   162 seq1092_BIOID51107   -            457   5.6e-74  247.0  34.1   1   2   1.4e-41   1.9e-37  128.2   3.8     1   162    17   177    17   177 0.98 MatE
MatE                 PF01554.13   162 seq1092_BIOID51107   -            457   5.6e-74  247.0  34.1   2   2   3.8e-42   5.2e-38  130.0   8.5     1   162   244   405   244   405 1.00 MatE
THF_DHG_CYH_C        PF02882.14   161 seq1093_BIOID51107   -            288   1.5e-68  228.8   0.1   1   1   3.6e-72   2.5e-68  228.1   0.1     1   157   124   279   124   283 0.99 Tetrahydrofolate dehydrogenase/cyclohydrolase, NAD(P)-binding domain
THF_DHG_CYH          PF00763.18   117 seq1093_BIOID51107   -            288   1.2e-41  141.3   0.1   1   1   2.8e-45   1.9e-41  140.6   0.1     1   117     4   121     4   121 0.99 Tetrahydrofolate dehydrogenase/cyclohydrolase, catalytic domain
Peripla_BP_3         PF13377.1    160 seq1094_BIOID51107   -            315   4.6e-22   78.5   0.3   1   1   9.4e-25   3.2e-21   75.8   0.0     1   154   167   314   167   315 0.88 Periplasmic binding protein-like domain
LacI                 PF00356.16    46 seq1094_BIOID51107   -            315   3.5e-21   74.4   0.1   1   1   2.1e-24   7.3e-21   73.4   0.1     1    46     6    51     6    51 0.99 Bacterial regulatory proteins, lacI family
Peripla_BP_1         PF00532.16   279 seq1094_BIOID51107   -            315   1.4e-10   40.7   0.0   1   1   7.7e-14   2.6e-10   39.8   0.0    23   274    84   313    61   315 0.79 Periplasmic binding proteins and sugar binding domain of LacI family
HTH_3                PF01381.17    55 seq1094_BIOID51107   -            315   8.6e-05   22.1   0.1   1   1   7.2e-08   0.00025   20.7   0.0     8    40     3    35     1    45 0.87 Helix-turn-helix
OKR_DC_1             PF01276.15   417 seq1095_BIOID51107   -            728    3e-199  661.7   0.2   1   1  9.5e-203  4.3e-199  661.1   0.1     1   417   143   558   143   558 1.00 Orn/Lys/Arg decarboxylase, major domain
OKR_DC_1_C           PF03711.10   137 seq1095_BIOID51107   -            728   3.3e-54  182.5   1.0   1   1   1.5e-57   6.8e-54  181.5   0.7     1   136   583   716   583   717 0.99 Orn/Lys/Arg decarboxylase, C-terminal domain
OKR_DC_1_N           PF03709.10   115 seq1095_BIOID51107   -            728   4.9e-29  100.6   0.1   1   1   2.1e-32   9.5e-29   99.6   0.1     1   115    27   137    27   137 0.99 Orn/Lys/Arg decarboxylase, N-terminal domain
MTS                  PF05175.9    170 seq1096_BIOID51107   -            378   1.4e-59  200.1   0.0   1   1   4.8e-60   6.6e-57  191.4   0.0     2   170   199   370   198   370 0.98 Methyltransferase small domain
Methyltransf_31      PF13847.1    152 seq1096_BIOID51107   -            378     2e-14   53.3   0.0   1   1   6.1e-17   8.3e-14   51.3   0.0     6   117   231   347   227   372 0.84 Methyltransferase domain
Methyltransf_26      PF13659.1    117 seq1096_BIOID51107   -            378   5.2e-12   45.7   0.0   1   1     1e-14   1.4e-11   44.3   0.0     3   115   231   340   229   342 0.89 Methyltransferase domain
Methyltransf_18      PF12847.2    112 seq1096_BIOID51107   -            378   1.9e-11   44.4   0.0   1   1   4.1e-14   5.6e-11   42.8   0.0     3   110   230   339   229   341 0.82 Methyltransferase domain
Methyltransf_12      PF08242.7     99 seq1096_BIOID51107   -            378   4.9e-08   33.2   0.0   1   1   2.2e-10     3e-07   30.7   0.0     1    99   233   336   233   336 0.91 Methyltransferase domain
Methyltransf_25      PF13649.1    101 seq1096_BIOID51107   -            378   3.1e-06   27.3   0.0   1   1   5.7e-09   7.9e-06   26.0   0.0     1   101   232   334   232   334 0.80 Methyltransferase domain
PrmA                 PF06325.8    295 seq1096_BIOID51107   -            378   5.1e-06   25.6   0.0   1   1   1.7e-08   2.3e-05   23.5   0.0   163   232   230   305   219   326 0.74 Ribosomal protein L11 methyltransferase (PrmA)
Cons_hypoth95        PF03602.10   183 seq1096_BIOID51107   -            378   0.00011   21.5   0.0   1   1   1.5e-07   0.00021   20.6   0.0    41   152   228   339   217   362 0.72 Conserved hypothetical protein 95
S4_2                 PF13275.1     65 seq1098_BIOID51107   -             73   1.1e-24   85.7   0.0   1   1   8.3e-29   1.1e-24   85.6   0.0     5    65    12    72     7    72 0.95 S4 domain
BPD_transp_1         PF00528.17   185 seq1099_BIOID51107   -            339     2e-46  157.7  14.5   1   1   1.4e-50     2e-46  157.7  10.0     1   184   114   336   114   337 0.99 Binding-protein-dependent transport system inner membrane component
MFS_1                PF07690.11   354 seq1100_BIOID51107   -            392     1e-32  113.2  67.4   1   2   2.8e-21   3.9e-17   61.9  22.3     1   233    20   242    20   249 0.84 Major Facilitator Superfamily
MFS_1                PF07690.11   354 seq1100_BIOID51107   -            392     1e-32  113.2  67.4   2   2   1.3e-18   1.8e-14   53.1  24.4     3   173   223   389   222   392 0.89 Major Facilitator Superfamily
Arginase             PF00491.16   275 seq1101_BIOID51107   -            306   1.8e-83  279.9   0.5   1   1   1.5e-87   2.1e-83  279.7   0.3     1   274    33   297    33   298 0.92 Arginase family
DUF457               PF04307.9    157 seq1102_BIOID51107   -            173   1.7e-29  102.0  11.3   1   1   1.4e-33     2e-29  101.8   7.8     2   141     5   157     4   172 0.86 Predicted membrane-bound metal-dependent hydrolase (DUF457)
PTS_EIIC             PF02378.13   321 seq1103_BIOID51107   -            473   6.3e-30  104.0  24.4   1   1   9.1e-34   6.3e-30  104.0  16.9     2   320   113   405   112   407 0.88 Phosphotransferase system, EIIC
PTS_EIIB             PF00367.15    35 seq1103_BIOID51107   -            473   2.9e-11   42.2   0.2   1   1   8.1e-15   5.5e-11   41.3   0.1     3    31    12    40    11    43 0.91 phosphotransferase system, EIIB
MFS_2                PF13347.1    427 seq1105_BIOID51107   -            183   3.3e-42  144.2   7.4   1   1   2.7e-46   3.7e-42  144.1   5.1     2   164    18   180    17   183 0.96 MFS/sugar transport protein
BPD_transp_1         PF00528.17   185 seq1107_BIOID51107   -            300   4.7e-31  107.6  17.3   1   1   1.6e-34   1.1e-30  106.4   8.9     1   184   116   299   116   300 0.98 Binding-protein-dependent transport system inner membrane component
OppC_N               PF12911.2     56 seq1107_BIOID51107   -            300   8.2e-17   60.2   0.9   1   1   1.2e-20   8.2e-17   60.2   0.6     2    55    16    69    15    70 0.90 N-terminal TM domain of oligopeptide transport permease C
AAA_PrkA             PF08298.6    358 seq1112_BIOID51107   -            644  1.3e-180  599.6   0.0   1   1  2.6e-184  1.8e-180  599.1   0.0     2   358    20   380    19   380 0.99 PrkA AAA domain
PrkA                 PF06798.7    254 seq1112_BIOID51107   -            644   1.4e-85  286.5   2.1   1   1   4.5e-89   3.1e-85  285.3   1.5     1   254   382   636   382   636 0.98 PrkA serine protein kinase C-terminal domain
HTH_19               PF12844.2     64 seq1113_BIOID51107   -            138   4.8e-08   32.8   0.0   1   1   3.2e-11   2.2e-07   30.6   0.0     4    56    84   134    82   138 0.92 Helix-turn-helix domain
HTH_3                PF01381.17    55 seq1113_BIOID51107   -            138   1.8e-07   30.7   0.0   1   1   5.3e-11   3.6e-07   29.7   0.0     1    54    84   135    84   136 0.94 Helix-turn-helix
GATase_5             PF13507.1    259 seq1114_BIOID51107   -           1295  5.1e-104  346.6   0.0   1   1  1.8e-107  8.3e-104  345.9   0.0     1   257  1039  1292  1039  1293 0.97 CobB/CobQ-like glutamine amidotransferase domain
AIRS_C               PF02769.17   153 seq1114_BIOID51107   -           1295   3.3e-47  160.1   2.3   1   2   4.9e-26   2.3e-22   79.5   0.0     2   151   432   589   431   591 0.93 AIR synthase related protein, C-terminal domain
AIRS_C               PF02769.17   153 seq1114_BIOID51107   -           1295   3.3e-47  160.1   2.3   2   2   4.4e-26     2e-22   79.7   0.8     2   150   822   966   821   969 0.92 AIR synthase related protein, C-terminal domain
AIRS                 PF00586.19    96 seq1114_BIOID51107   -           1295   6.9e-28   96.6   3.3   1   1   7.2e-31   3.3e-27   94.4   0.0     1    96   257   389   257   389 0.98 AIR synthase related protein, N-terminal domain
HTH_AraC             PF00165.18    42 seq1115_BIOID51107   -            253   1.5e-16   59.5   0.4   1   2   4.1e-10   2.8e-06   26.8   0.0     5    41   147   182   146   183 0.94 Bacterial regulatory helix-turn-helix proteins, AraC family
HTH_AraC             PF00165.18    42 seq1115_BIOID51107   -            253   1.5e-16   59.5   0.4   2   2   4.4e-11     3e-07   29.9   0.1    10    39   199   229   199   230 0.94 Bacterial regulatory helix-turn-helix proteins, AraC family
HTH_18               PF12833.2     81 seq1115_BIOID51107   -            253   1.9e-14   53.3   0.0   1   1   6.1e-18   4.2e-14   52.3   0.0     1    78   156   230   156   233 0.94 Helix-turn-helix domain
MFS_2                PF13347.1    427 seq1118_BIOID51107   -            256   4.2e-52  176.8   8.4   1   1   3.4e-56   4.7e-52  176.7   5.8   190   427     1   239     1   239 0.97 MFS/sugar transport protein
PTR2                 PF00854.16   373 seq1119_BIOID51107   -            485   9.5e-70  235.1  17.2   1   1   2.5e-73   1.7e-69  234.2  11.9     3   370    77   417    75   420 0.95 POT family
MFS_1                PF07690.11   354 seq1119_BIOID51107   -            485   4.8e-19   68.2  53.8   1   1   7.1e-23   4.8e-19   68.2  32.6     9   348    21   418    13   425 0.76 Major Facilitator Superfamily
DUF1266              PF06889.6    172 seq1121_BIOID51107   -            354   7.5e-41  139.6   6.5   1   1   8.3e-45   1.1e-40  139.0   4.5     2   172   139   316   138   316 0.97 Protein of unknown function (DUF1266)
Alpha-amylase        PF00128.19   316 seq1122_BIOID51107   -            551  2.2e-110  368.8   0.0   1   1  4.4e-114    3e-110  368.4   0.0     1   313    30   371    30   378 0.98 Alpha amylase, catalytic domain
DUF3459              PF11941.3     89 seq1122_BIOID51107   -            551   9.3e-08   32.0   0.1   1   1   2.8e-10   1.9e-06   27.7   0.1     2    89   459   548   458   549 0.80 Domain of unknown function (DUF3459)
oligo_HPY            PF08352.7     64 seq1125_BIOID51107   -            327   3.6e-19   68.7   0.4   1   1   1.4e-22   6.2e-19   67.9   0.3     1    64   233   297   233   297 0.99 Oligopeptide/dipeptide transporter, C-terminal region
ABC_tran             PF00005.22   118 seq1125_BIOID51107   -            327   5.9e-19   68.4   0.0   1   1   2.3e-22   1.1e-18   67.6   0.0    15   118    65   182    52   182 0.88 ABC transporter
AAA_21               PF13304.1    303 seq1125_BIOID51107   -            327   6.9e-10   39.2   0.0   1   1   2.7e-12   1.2e-08   35.1   0.0   231   302   148   217   112   218 0.93 AAA domain
ydhR                 PF08803.6     97 seq1126_BIOID51107   -            101   1.1e-43  147.1   0.0   1   1   8.6e-48   1.2e-43  146.9   0.0     1    97     4   100     4   100 0.99 Putative mono-oxygenase ydhR
2-Hacid_dh_C         PF02826.14   178 seq1128_BIOID51107   -            378   7.4e-33  113.0   0.0   1   1   2.6e-36   1.2e-32  112.4   0.0    29   178   109   256   103   256 0.88 D-isomer specific 2-hydroxyacid dehydrogenase, NAD binding domain
DUF3410              PF11890.3     82 seq1128_BIOID51107   -            378   5.3e-24   83.5   0.0   1   1   1.9e-27   8.5e-24   82.8   0.0     2    82   289   369   288   369 0.98 Domain of unknown function (DUF3410)
2-Hacid_dh           PF00389.25   133 seq1128_BIOID51107   -            378   1.5e-18   66.4   0.0   1   1   4.5e-22   2.1e-18   65.9   0.0     2   126     4   281     3   285 0.94 D-isomer specific 2-hydroxyacid dehydrogenase, catalytic domain
MFS_2                PF13347.1    427 seq1129_BIOID51107   -            467  2.8e-103  345.4  36.8   1   1  4.6e-107  3.2e-103  345.3  25.5     2   426    16   437    14   438 0.97 MFS/sugar transport protein
Pro_isomerase        PF00160.16   155 seq1131_BIOID51107   -            164   3.2e-47  160.4   1.6   1   1   2.6e-51   3.6e-47  160.3   1.1     2   155     2   162     1   162 0.88 Cyclophilin type peptidyl-prolyl cis-trans isomerase/CLD
Sulfatase            PF00884.18   379 seq1132_BIOID51107   -            560  2.5e-114  382.1   8.3   1   1  4.6e-118  3.2e-114  381.7   5.8     1   371    58   497    58   505 0.96 Sulfatase
Phosphodiest         PF01663.17   364 seq1132_BIOID51107   -            560   1.4e-12   47.5   0.4   1   1     5e-16   3.4e-12   46.2   0.3    18   244   106   348    98   350 0.68 Type I phosphodiesterase / nucleotide pyrophosphatase
NAD_binding_9        PF13454.1    156 seq1133_BIOID51107   -            534   5.7e-33  113.7   0.2   1   1   8.7e-37   1.2e-32  112.7   0.0     1   155     5   164     5   165 0.90 FAD-NAD(P)-binding
LolB                 PF03550.9    157 seq1134_BIOID51107   -            207   4.5e-56  188.6   1.6   1   1   4.4e-60   6.1e-56  188.2   1.1     2   157    49   204    48   204 0.99 Outer membrane lipoprotein LolB
Metallophos_2        PF12850.2    156 seq1135_BIOID51107   -            240   5.6e-13   48.9   0.0   1   1   1.3e-16   8.6e-13   48.2   0.0     1   125     1   203     1   226 0.82 Calcineurin-like phosphoesterase superfamily domain
Metallophos          PF00149.23   201 seq1135_BIOID51107   -            240   1.1e-10   41.1   0.0   1   1   9.8e-14   6.7e-10   38.6   0.0     3   201     3   199     1   199 0.95 Calcineurin-like phosphoesterase
oligo_HPY            PF08352.7     64 seq1136_BIOID51107   -            334     5e-20   71.5   0.7   1   1   2.2e-23   9.8e-20   70.5   0.5     1    64   241   306   241   306 0.97 Oligopeptide/dipeptide transporter, C-terminal region
ABC_tran             PF00005.22   118 seq1136_BIOID51107   -            334   1.7e-19   70.2   0.0   1   1     6e-23   2.7e-19   69.5   0.0     1   117    62   189    62   190 0.82 ABC transporter
Aldedh               PF00171.17   462 seq1138_BIOID51107   -            681   7.2e-59  199.2   0.2   1   1   1.3e-62   8.8e-59  198.9   0.1    16   461    27   498    12   499 0.83 Aldehyde dehydrogenase family
MaoC_dehydratas      PF01575.14   123 seq1138_BIOID51107   -            681   1.8e-30  104.7   0.0   1   1   6.2e-34   4.2e-30  103.5   0.0     7   119   537   648   532   652 0.92 MaoC like domain
DUF444               PF04285.7    421 seq1139_BIOID51107   -            427  3.1e-200  665.1   2.7   1   1  2.5e-204  3.4e-200  664.9   1.9     1   420     1   422     1   423 1.00 Protein of unknown function (DUF444)
tRNA-synt_2          PF00152.15   335 seq1140_BIOID51107   -            505   1.5e-98  329.5   1.0   1   1  4.3e-102     2e-98  329.1   0.7     1   334   162   502   162   503 0.90 tRNA synthetases class II (D, K and N)
tRNA_anti            PF01336.20    76 seq1140_BIOID51107   -            505   1.2e-15   56.9   0.0   1   1   4.7e-19   2.1e-15   56.1   0.0     1    76    68   146    68   146 0.98 OB-fold nucleic acid binding domain
UTRA                 PF07702.8    141 seq1141_BIOID51107   -            240   3.4e-37  127.1   0.1   1   1   7.1e-41   4.9e-37  126.5   0.0     2   141    91   229    90   229 0.98 UTRA domain
GntR                 PF00392.16    64 seq1141_BIOID51107   -            240   6.2e-25   86.2   0.8   1   1   1.6e-28   1.1e-24   85.5   0.5     1    64     6    69     6    69 0.99 Bacterial regulatory proteins, gntR family
Semialdhyde_dhC      PF02774.13   184 seq1144_BIOID51107   -            337   2.3e-42  144.8   0.0   1   1   6.9e-46   3.2e-42  144.3   0.0     1   183   141   317   141   318 0.94 Semialdehyde dehydrogenase, dimerisation domain
Semialdhyde_dh       PF01118.19   121 seq1144_BIOID51107   -            337   6.2e-25   87.7   0.0   1   1   3.4e-28   1.5e-24   86.4   0.0     1   118     6   118     6   121 0.96 Semialdehyde dehydrogenase, NAD binding domain
DXP_reductoisom      PF02670.11   129 seq1144_BIOID51107   -            337   7.9e-05   23.0   0.0   1   1   3.2e-08   0.00015   22.2   0.0     1   106     7   104     7   109 0.86 1-deoxy-D-xylulose 5-phosphate reductoisomerase
AIRC                 PF00731.15   150 seq1146_BIOID51107   -            169   3.6e-66  220.9   1.9   1   1     3e-70   4.1e-66  220.7   1.3     2   150     9   159     8   159 0.99 AIR carboxylase
NRDD                 PF13597.1    547 seq1148_BIOID51107   -            712   4.5e-81  272.4   0.0   1   1   1.5e-83   6.7e-80  268.6   0.0     3   546   115   705   113   706 0.84 Anaerobic ribonucleoside-triphosphate reductase
Gly_radical          PF01228.16   106 seq1148_BIOID51107   -            712   4.7e-27   94.3   0.0   1   1   4.5e-30     2e-26   92.2   0.0     2   104   582   685   581   687 0.98 Glycine radical
ATP-cone             PF03477.11    90 seq1148_BIOID51107   -            712   5.6e-21   74.6   1.7   1   1     4e-24   1.8e-20   73.0   0.5     2    89     4    89     3    90 0.93 ATP cone domain
KdgM                 PF06178.8    218 seq1149_BIOID51107   -            230   4.2e-87  291.1  10.2   1   1   6.9e-91   4.7e-87  290.9   7.1     2   218    15   230    14   230 0.99 Oligogalacturonate-specific porin protein (KdgM)
DUF1597              PF07642.6    344 seq1149_BIOID51107   -            230   3.4e-07   29.4   8.6   1   1   1.7e-10   1.2e-06   27.7   6.0   151   326    47   219    13   229 0.78 Outer membrane protein family (DUF1597)
Transketolase_N      PF00456.16   333 seq1150_BIOID51107   -            663  6.4e-171  567.4   0.2   1   1  2.7e-174  9.1e-171  566.9   0.1     2   333     4   334     3   334 1.00 Transketolase, thiamine diphosphate binding domain
Transket_pyr         PF02779.19   178 seq1150_BIOID51107   -            663   1.8e-44  151.2   0.6   1   1   9.7e-48   3.3e-44  150.3   0.0     2   176   354   524   353   526 0.96 Transketolase, pyrimidine binding domain
Transketolase_C      PF02780.15   124 seq1150_BIOID51107   -            663   5.5e-17   61.7   0.1   1   1   3.5e-20   1.2e-16   60.6   0.1     1   124   540   655   540   655 0.93 Transketolase, C-terminal domain
DXP_synthase_N       PF13292.1    270 seq1150_BIOID51107   -            663   5.4e-09   35.2   0.0   1   1   8.6e-09   2.9e-05   23.0   0.0    18   179     4   193     1   199 0.80 1-deoxy-D-xylulose-5-phosphate synthase
ATP-grasp            PF02222.17   172 seq1151_BIOID51107   -            355   6.3e-57  191.5   0.0   1   1   1.2e-60   7.9e-57  191.2   0.0     2   171    88   253    86   254 0.97 ATP-grasp domain
ATP-grasp_4          PF13535.1    184 seq1151_BIOID51107   -            355   4.5e-10   39.4   0.0   1   1   1.3e-13   9.2e-10   38.4   0.0     4   179    79   243    76   248 0.84 ATP-grasp domain
Radical_SAM          PF04055.16   166 seq1152_BIOID51107   -            335   2.9e-16   59.9   0.0   1   1   1.5e-19     4e-16   59.5   0.0     6   165    11   174     7   175 0.89 Radical SAM superfamily
Fer4_12              PF13353.1    139 seq1152_BIOID51107   -            335   1.1e-08   35.1   0.4   1   1   8.8e-12   2.4e-08   34.0   0.1    15   129    12   129     9   141 0.70 4Fe-4S single cluster domain
DUF4008              PF13186.1     64 seq1152_BIOID51107   -            335   3.3e-07   30.4   0.7   1   1   4.3e-10   1.2e-06   28.6   0.5     4    54   263   313   257   321 0.81 Domain of unknown function (DUF4008)
Fer4_14              PF13394.1    117 seq1152_BIOID51107   -            335   6.2e-07   29.3   0.1   1   1   6.5e-10   1.8e-06   27.9   0.1     7    90    11    97     9   119 0.75 4Fe-4S single cluster domain
Pribosyltran_N       PF13793.1    116 seq1153_BIOID51107   -            337     4e-49  165.0   0.2   1   1   6.8e-51   4.6e-47  158.4   0.0     1   116    26   143    26   143 0.98 N-terminal domain of ribose phosphate pyrophosphokinase
Pribosyltran         PF00156.22   125 seq1153_BIOID51107   -            337   3.9e-16   58.7   0.3   1   1   1.6e-19   1.1e-15   57.3   0.2    23   119   180   266   171   272 0.88 Phosphoribosyl transferase domain
PseudoU_synth_1      PF01416.15   105 seq1154_BIOID51107   -            270   9.1e-34  115.9   0.0   1   2   1.7e-17   2.4e-13   50.3   0.0     3   105    16   112    14   112 0.94 tRNA pseudouridine synthase
PseudoU_synth_1      PF01416.15   105 seq1154_BIOID51107   -            270   9.1e-34  115.9   0.0   2   2   1.1e-21   1.5e-17   63.8   0.0     2   105   152   253   151   253 0.95 tRNA pseudouridine synthase
GGDEF                PF00990.16   161 seq1155_BIOID51107   -            491   1.5e-44  151.3   0.0   1   1   1.5e-48   2.1e-44  150.8   0.0     1   161   328   485   328   485 0.98 GGDEF domain
SNARE_assoc          PF09335.6    123 seq1157_BIOID51107   -            219   4.2e-27   94.6   2.6   1   1     3e-31   4.2e-27   94.6   1.8     1   123    49   177    49   177 0.96 SNARE associated Golgi protein
Sulfate_transp       PF00916.15   280 seq1158_BIOID51107   -            559   3.6e-71  239.2  10.3   1   1   7.9e-75   3.6e-71  239.2   7.1     1   279   119   409   119   410 0.96 Sulfate transporter family
Sulfate_tra_GLY      PF13792.1     84 seq1158_BIOID51107   -            559   1.5e-24   85.3   5.5   1   1   3.3e-28   1.5e-24   85.3   3.8     6    82    20    95    12    97 0.96 Sulfate transporter N-terminal domain with GLY motif
STAS                 PF01740.16   117 seq1158_BIOID51107   -            559   5.5e-12   45.0   0.0   1   1   2.1e-15   9.4e-12   44.2   0.0     4   116   453   554   451   555 0.95 STAS domain
Cu_amine_oxid        PF01179.15   414 seq1159_BIOID51107   -            757  1.2e-139  465.6   0.3   1   1  4.2e-143  1.4e-139  465.2   0.2     1   409   335   752   335   757 0.96 Copper amine oxidase, enzyme domain
Cu_amine_oxidN3      PF02728.11   101 seq1159_BIOID51107   -            757   4.3e-29  100.4   0.2   1   1   1.2e-31   4.2e-28   97.2   0.0     2   101   216   317   215   317 0.98 Copper amine oxidase, N3 domain
Cu_amine_oxidN2      PF02727.11    86 seq1159_BIOID51107   -            757   1.2e-26   92.4   1.6   1   1   7.1e-30   2.4e-26   91.4   0.2     1    85   124   209   124   210 0.96 Copper amine oxidase, N2 domain
Cu_amine_oxidN1      PF07833.6     93 seq1159_BIOID51107   -            757     1e-12   48.1   0.0   1   1   7.7e-16   2.6e-12   46.7   0.0     5    79    36   110    33   121 0.94 Copper amine oxidase N-terminal domain
Ldr_toxin            PF13940.1     35 seq1161_BIOID51107   -             35   3.3e-25   87.4   1.7   1   1   2.6e-29   3.5e-25   87.3   1.2     1    35     1    35     1    35 1.00 Toxin Ldr, type I toxin-antitoxin system
ABC_membrane_2       PF06472.10   282 seq1162_BIOID51107   -            561     4e-48  163.8  10.2   1   1   1.2e-51   5.3e-48  163.4   7.1    11   281    15   301    10   302 0.95 ABC transporter transmembrane region 2
SbmA_BacA            PF05992.7    315 seq1162_BIOID51107   -            561   1.4e-33  116.2  16.6   1   1   2.5e-36   1.1e-32  113.3  11.5     8   312    31   350    25   353 0.81 SbmA/BacA-like family
ABC_tran             PF00005.22   118 seq1162_BIOID51107   -            561   1.3e-09   38.3   0.0   1   1   7.2e-13   3.3e-09   37.0   0.0    64   118   371   515   219   515 0.72 ABC transporter
HATPase_c            PF02518.21   111 seq1163_BIOID51107   -            496   5.8e-20   70.9   0.0   1   1   2.3e-23   1.1e-19   70.1   0.0     3   109   383   490   381   492 0.97 Histidine kinase-, DNA gyrase B-, and HSP90-like ATPase
HisKA                PF00512.20    68 seq1163_BIOID51107   -            496     2e-15   56.4   0.4   1   1   4.3e-19     2e-15   56.4   0.3     2    67   271   337   270   338 0.97 His Kinase A (phospho-acceptor) domain
HAMP                 PF00672.20    70 seq1163_BIOID51107   -            496     2e-08   34.1   8.7   1   1     2e-11   9.3e-08   32.0   0.1     2    69   197   265   196   266 0.93 HAMP domain
Fer4_12              PF13353.1    139 seq1167_BIOID51107   -            154   5.8e-51  172.1   0.0   1   1   9.5e-55   6.5e-51  171.9   0.0     1   139    12   151    12   151 0.97 4Fe-4S single cluster domain
Fer4_14              PF13394.1    117 seq1167_BIOID51107   -            154   7.4e-31  106.5   0.0   1   1   1.3e-34   8.9e-31  106.2   0.0     1   117    21   130    21   130 0.95 4Fe-4S single cluster domain
GGDEF                PF00990.16   161 seq1168_BIOID51107   -            556   6.2e-39  133.0   0.3   1   1   7.8e-43   1.1e-38  132.2   0.2     3   160   406   554   404   555 0.95 GGDEF domain
Carboxyl_trans       PF01039.17   493 seq1170_BIOID51107   -            332   1.3e-19   69.8   0.0   1   1     2e-23   2.7e-19   68.7   0.0     7   181    82   269    79   330 0.77 Carboxyl transferase domain
PTS_EIIA_2           PF00359.17   142 seq1171_BIOID51107   -            147   4.5e-28   97.6   0.0   1   1   3.7e-32   5.1e-28   97.4   0.0     2   141     6   146     5   147 0.92 Phosphoenolpyruvate-dependent sugar phosphotransferase system, EIIA 2
HATPase_c            PF02518.21   111 seq1172_BIOID51107   -            543   3.1e-22   78.2   0.0   1   1   2.3e-25   7.7e-22   77.0   0.0     5   109   434   535   430   537 0.95 Histidine kinase-, DNA gyrase B-, and HSP90-like ATPase
PAS                  PF00989.19   113 seq1172_BIOID51107   -            543   6.5e-15   54.7   0.1   1   1   1.2e-17   4.2e-14   52.1   0.0     1   112   222   323   222   324 0.95 PAS fold
PAS_10               PF13596.1    106 seq1172_BIOID51107   -            543   1.7e-07   31.3   0.1   1   1   2.7e-10   9.2e-07   28.9   0.0     2   104   225   323   224   325 0.86 PAS domain
PAS_8                PF13188.1     64 seq1172_BIOID51107   -            543     2e-06   27.3   0.0   1   1   1.6e-09   5.4e-06   25.9   0.0     3    45   224   269   222   294 0.76 PAS domain
PTS_EIIC             PF02378.13   321 seq1173_BIOID51107   -            462     7e-21   74.2  32.4   1   1     1e-24     7e-21   74.2  22.4     2   321    19   277    18   278 0.93 Phosphotransferase system, EIIC
PTS_IIB              PF02302.12    90 seq1173_BIOID51107   -            462   1.1e-12   48.0   0.2   1   1   4.4e-16     3e-12   46.6   0.0     1    90   372   455   372   455 0.94 PTS system, Lactose/Cellobiose specific IIB subunit
TetR_C_6             PF13977.1    131 seq1175_BIOID51107   -            201   1.7e-33  115.0   4.2   1   1   2.5e-37   1.7e-33  115.0   2.9     3   130    75   198    73   199 0.94 Bacterial transcriptional repressor
TetR_N               PF00440.18    47 seq1175_BIOID51107   -            201   2.6e-14   52.4   0.6   1   1   9.4e-18   6.4e-14   51.2   0.0     1    46    20    65    20    66 0.98 Bacterial regulatory proteins, tetR family
Mur_ligase_M         PF08245.7    189 seq1177_BIOID51107   -            422   3.5e-14   53.1   0.0   1   1   1.2e-17     8e-14   51.9   0.0     1   114    54   201    54   268 0.81 Mur ligase middle domain
Mur_ligase_C         PF02875.16    91 seq1177_BIOID51107   -            422     3e-07   30.2   0.0   1   1   1.1e-10   7.2e-07   29.0   0.0     2    68   287   346   286   366 0.83 Mur ligase family, glutamate ligase domain
Lipoprotein_20       PF13942.1    180 seq1178_BIOID51107   -            237   6.6e-81  270.0   6.0   1   1     6e-85   8.2e-81  269.7   4.2     2   179    44   221    43   222 0.98 YfhG lipoprotein
Plug                 PF07715.10   108 seq1179_BIOID51107   -            790   5.2e-09   36.2   2.5   1   1   6.5e-13   8.9e-09   35.5   0.9    12   106    49   165    39   167 0.89 TonB-dependent Receptor Plug Domain
Aldedh               PF00171.17   462 seq1182_BIOID51107   -            490    1e-177  591.0   0.1   1   1  8.4e-182  1.2e-177  590.8   0.0     2   462    16   479    15   479 0.98 Aldehyde dehydrogenase family
Pept_tRNA_hydro      PF01195.14   184 seq1183_BIOID51107   -            194   5.3e-64  214.9   0.0   1   1   4.3e-68   5.9e-64  214.8   0.0     1   184     5   189     5   189 0.99 Peptidyl-tRNA hydrolase
Ldr_toxin            PF13940.1     35 seq1185_BIOID51107   -             35   3.3e-25   87.4   1.7   1   1   2.6e-29   3.5e-25   87.3   1.2     1    35     1    35     1    35 1.00 Toxin Ldr, type I toxin-antitoxin system
YbaK                 PF04073.10   123 seq1186_BIOID51107   -            167   2.2e-25   88.7   0.0   1   1   2.1e-29   2.9e-25   88.3   0.0     1   122    30   154    30   155 0.94 YbaK / prolyl-tRNA synthetases associated domain
Response_reg         PF00072.19   112 seq1187_BIOID51107   -            239   2.5e-18   66.0   0.1   1   1   2.6e-22   3.5e-18   65.5   0.1     1   111     4   117     4   118 0.96 Response regulator receiver domain
ADH_zinc_N           PF00107.21   130 seq1189_BIOID51107   -            425   1.4e-18   66.6   0.1   1   1   4.7e-22   3.2e-18   65.4   0.0     1   128   186   329   186   331 0.95 Zinc-binding dehydrogenase
ADH_N                PF08240.7    109 seq1189_BIOID51107   -            425     9e-08   31.7   0.1   1   1   3.8e-11   2.6e-07   30.2   0.0     2    66    27    98    26   108 0.79 Alcohol dehydrogenase GroES-like domain
Sigma54_activat      PF00158.21   168 seq1190_BIOID51107   -            449   1.9e-72  242.0   0.0   1   1   1.8e-75     6e-72  240.4   0.0     1   167   141   307   141   308 0.98 Sigma-54 interaction domain
Response_reg         PF00072.19   112 seq1190_BIOID51107   -            449   3.1e-29  101.1   0.0   1   1   1.8e-32   6.3e-29  100.1   0.0     1   111    13   122    13   123 0.98 Response regulator receiver domain
AAA_5                PF07728.9    139 seq1190_BIOID51107   -            449   4.6e-06   26.2   0.0   1   1   2.6e-09   8.9e-06   25.3   0.0     2   104   165   272   164   298 0.74 AAA domain (dynein-related subfamily)
Ldr_toxin            PF13940.1     35 seq1192_BIOID51107   -             35   3.3e-25   87.4   1.7   1   1   2.6e-29   3.5e-25   87.3   1.2     1    35     1    35     1    35 1.00 Toxin Ldr, type I toxin-antitoxin system
YchF-GTPase_C        PF06071.8     84 seq1193_BIOID51107   -            363   4.7e-41  138.3   0.6   1   1   1.8e-44     8e-41  137.6   0.4     1    84   279   362   279   362 0.99 Protein of unknown function (DUF933)
MMR_HSR1             PF01926.18   114 seq1193_BIOID51107   -            363   9.2e-19   67.4   0.0   1   1     5e-22   2.3e-18   66.1   0.0     1    89     4   109     4   208 0.81 50S ribosome-binding GTPase
FeoB_N               PF02421.13   189 seq1193_BIOID51107   -            363   8.1e-09   34.8   0.0   1   1   8.5e-12   3.9e-08   32.6   0.0     2    43     4    45     3    53 0.91 Ferrous iron transport protein B
SPOR                 PF05036.8     76 seq1195_BIOID51107   -            220   2.1e-11   43.6   0.0   1   1   2.3e-15   3.1e-11   43.1   0.0     2    74   141   214   140   216 0.94 Sporulation related domain
DUF615               PF04751.9    158 seq1197_BIOID51107   -            183   1.5e-58  196.7   9.9   1   1   1.3e-62   1.8e-58  196.5   6.9     2   158    22   177    19   177 0.98 Protein of unknown function (DUF615)
DUF441               PF04284.8    140 seq1198_BIOID51107   -            148   7.7e-47  158.5  20.1   1   1   6.5e-51   8.9e-47  158.3  13.9     1   140     7   145     7   145 0.99 Protein of unknown function (DUF441)
GMC_oxred_N          PF00732.14   298 seq1203_BIOID51107   -            577  5.4e-108  360.5   0.0   1   1  2.6e-111  8.8e-108  359.8   0.0     1   297    18   315    18   316 0.99 GMC oxidoreductase
GMC_oxred_C          PF05199.8    145 seq1203_BIOID51107   -            577   2.6e-44  150.8   0.0   1   1   1.2e-47   4.3e-44  150.1   0.0     3   145   408   542   406   542 0.97 GMC oxidoreductase
DcuA_DcuB            PF03605.9    364 seq1205_BIOID51107   -            446    5e-164  545.3  20.1   1   1  4.3e-168  5.9e-164  545.0  13.9     1   364     6   376     6   376 0.98 Anaerobic c4-dicarboxylate membrane transporter
FBPase_glpX          PF03320.8    309 seq1207_BIOID51107   -            321  4.5e-124  412.9   0.9   1   1  3.6e-128    5e-124  412.8   0.6     3   309     3   321     1   321 0.99 Bacterial fructose-1,6-bisphosphatase, glpX-encoded
Colicin_V            PF02674.11   146 seq1209_BIOID51107   -            162   9.8e-35  119.4  14.4   1   1   8.6e-39   1.2e-34  119.1  10.0     1   141     4   141     4   146 0.95 Colicin V production protein
P-II                 PF00543.17   102 seq1210_BIOID51107   -            112   1.3e-43  147.5   2.6   1   1     1e-47   1.4e-43  147.3   1.8     1   102     4   105     4   105 0.99 Nitrogen regulatory protein P-II
HTH_18               PF12833.2     81 seq1212_BIOID51107   -            301   8.5e-21   73.7   0.1   1   1   2.3e-24   1.6e-20   72.8   0.0     1    81   219   299   219   299 0.94 Helix-turn-helix domain
HTH_AraC             PF00165.18    42 seq1212_BIOID51107   -            301   3.8e-12   45.5   0.6   1   1   3.6e-15   2.5e-11   42.9   0.0     4    42   259   298   257   298 0.94 Bacterial regulatory helix-turn-helix proteins, AraC family
Peptidase_M16_C      PF05193.16   184 seq1216_BIOID51107   -            931   4.2e-43  147.0   1.3   1   2   2.1e-26   1.4e-22   80.1   0.1     2   182   207   386   206   388 0.86 Peptidase M16 inactive domain
Peptidase_M16_C      PF05193.16   184 seq1216_BIOID51107   -            931   4.2e-43  147.0   1.3   2   2   1.4e-20   9.2e-17   61.1   0.0    15   183   698   862   686   863 0.90 Peptidase M16 inactive domain
Peptidase_M16        PF00675.15   149 seq1216_BIOID51107   -            931   9.8e-43  145.3   5.5   1   1   1.1e-45   7.3e-42  142.5   0.0     1   148    46   203    46   204 0.96 Insulinase (Peptidase family M16)
GATase_2             PF00310.16   361 seq1217_BIOID51107   -            505   3.1e-31  108.2   0.7   1   2   1.5e-07   0.00041   19.0   0.0     1    57     2    47     2    54 0.89 Glutamine amidotransferases class-II
GATase_2             PF00310.16   361 seq1217_BIOID51107   -            505   3.1e-31  108.2   0.7   2   2   1.8e-28   4.9e-25   87.8   0.0   183   360    54   210    48   211 0.91 Glutamine amidotransferases class-II
GATase_6             PF13522.1    133 seq1217_BIOID51107   -            505   8.9e-18   64.4   0.0   1   1     8e-21   2.2e-17   63.1   0.0     9   132    63   209    52   210 0.80 Glutamine amidotransferase domain
GATase_7             PF13537.1    124 seq1217_BIOID51107   -            505   7.6e-16   57.9   0.0   1   1   5.8e-19   1.6e-15   56.8   0.0     4   123    75   215    72   216 0.85 Glutamine amidotransferase domain
Pribosyltran         PF00156.22   125 seq1217_BIOID51107   -            505   3.4e-13   49.2   0.1   1   1   2.3e-16   6.2e-13   48.4   0.1    10   123   276   395   269   397 0.91 Phosphoribosyl transferase domain
GATase_4             PF13230.1    272 seq1217_BIOID51107   -            505   2.1e-07   29.7   0.0   1   1   1.3e-10   3.6e-07   29.0   0.0    62   167    57   165     1   213 0.71 Glutamine amidotransferases class-II
MFS_1                PF07690.11   354 seq1218_BIOID51107   -            393     2e-21   76.0  54.1   1   1   7.3e-23   9.9e-19   67.1  35.2     4   353    22   348    14   349 0.81 Major Facilitator Superfamily
Gln-synt_C           PF00120.19   259 seq1219_BIOID51107   -            469  2.1e-106  354.7   0.0   1   1    4e-110  2.7e-106  354.3   0.0     2   259   103   379   102   379 0.98 Glutamine synthetase, catalytic domain
Gln-synt_N           PF03951.14    84 seq1219_BIOID51107   -            469   2.1e-31  107.1   0.1   1   1   6.2e-35   4.2e-31  106.2   0.1     1    84    14    95    14    95 0.98 Glutamine synthetase, beta-Grasp domain
MtlR                 PF05068.7    170 seq1221_BIOID51107   -            169   3.3e-71  238.1   0.2   1   1   2.6e-75   3.6e-71  237.9   0.1     1   169     1   168     1   169 0.99 Mannitol repressor
Pertactin            PF03212.9    121 seq1222_BIOID51107   -            899   2.4e-39  133.6   3.4   1   1   3.5e-43   2.4e-39  133.6   2.4     1   120   494   615   494   616 0.98 Pertactin
Autotransporter      PF03797.14   265 seq1222_BIOID51107   -            899   1.3e-30  106.5  15.7   1   1   1.9e-34   1.3e-30  106.5  10.9     2   209   689   896   688   898 0.96 Autotransporter beta-domain
Ldh_2                PF02615.9    335 seq1224_BIOID51107   -             94   7.9e-19   67.4   0.1   1   1   6.9e-23   9.5e-19   67.1   0.0   122   167    48    93    43    94 0.95 Malate/L-lactate dehydrogenase
Fumerase             PF05681.9    271 seq1225_BIOID51107   -            548   1.5e-91  306.0   0.0   1   1   2.9e-95     2e-91  305.7   0.0     2   271    48   328    47   328 0.98 Fumarate hydratase (Fumerase)
Fumerase_C           PF05683.7    206 seq1225_BIOID51107   -            548   7.4e-83  276.6   0.0   1   1     2e-86   1.4e-82  275.7   0.0     1   204   332   539   332   541 0.98 Fumarase C-terminus
FBPase               PF00316.15   325 seq1226_BIOID51107   -            393  7.6e-144  478.3   0.0   1   1  6.4e-148  8.8e-144  478.1   0.0     2   324    64   389    63   390 0.98 Fructose-1-6-bisphosphatase
Ldh_2                PF02615.9    335 seq1228_BIOID51107   -            175   2.7e-58  197.1   0.0   1   1   2.3e-62   3.1e-58  196.9   0.0   174   334     1   159     1   160 0.99 Malate/L-lactate dehydrogenase
PK                   PF00224.16   348 seq1230_BIOID51107   -            542  4.7e-150  498.9   9.4   1   1  8.5e-154  5.8e-150  498.6   6.5     1   344    73   413    73   417 0.98 Pyruvate kinase, barrel domain
PK_C                 PF02887.11   117 seq1230_BIOID51107   -            542   8.2e-28   96.1   2.9   1   1   1.6e-31   1.1e-27   95.7   0.5     1   116   427   540   427   541 0.97 Pyruvate kinase, alpha/beta domain
Wzz                  PF02706.10   152 seq1231_BIOID51107   -            106   8.7e-05   22.2   0.3   1   1   6.7e-09   9.1e-05   22.1   0.2     2    42     8    48     7    93 0.85 Chain length determinant protein
DUF488               PF04343.8    122 seq1233_BIOID51107   -            115   5.2e-32  110.6   0.3   1   1   4.2e-36   5.8e-32  110.5   0.2     2   122     5   112     4   112 0.96 Protein of unknown function, DUF488
SHMT                 PF00464.14   399 seq1236_BIOID51107   -            419  2.2e-192  638.7   0.3   1   1  7.3e-196  2.5e-192  638.4   0.2     1   399    10   388    10   388 0.99 Serine hydroxymethyltransferase
Aminotran_1_2        PF00155.16   363 seq1236_BIOID51107   -            419   1.2e-10   40.7   0.0   1   1     5e-14   1.7e-10   40.2   0.0    55   350    86   370    35   380 0.69 Aminotransferase class I and II
Beta_elim_lyase      PF01212.16   290 seq1236_BIOID51107   -            419   1.5e-06   27.4   0.0   1   1   8.8e-10     3e-06   26.4   0.0    35   166    81   204    51   244 0.79 Beta-eliminating lyase
Aminotran_5          PF00266.14   371 seq1236_BIOID51107   -            419   8.5e-06   24.6   0.0   1   1   3.6e-09   1.2e-05   24.0   0.0    50   207    82   238    40   263 0.73 Aminotransferase class-V
Flavoprotein         PF02441.14   129 seq1239_BIOID51107   -            189   1.8e-27   95.4   0.0   1   1   1.8e-31   2.5e-27   94.9   0.0     1   122     2   127     2   132 0.91 Flavoprotein
HATPase_c            PF02518.21   111 seq1240_BIOID51107   -            349   7.9e-20   70.5   0.0   1   1   3.2e-23   1.5e-19   69.6   0.0     2   109   234   346   233   348 0.91 Histidine kinase-, DNA gyrase B-, and HSP90-like ATPase
HisKA                PF00512.20    68 seq1240_BIOID51107   -            349   4.1e-13   49.0   3.7   1   1     1e-16   4.6e-13   48.8   0.1     3    60   131   186   129   189 0.97 His Kinase A (phospho-acceptor) domain
PAS                  PF00989.19   113 seq1240_BIOID51107   -            349   7.3e-08   32.0   0.0   1   1   5.4e-11   2.4e-07   30.3   0.0     5    96    11    99    10   108 0.91 PAS fold
GGDEF                PF00990.16   161 seq1243_BIOID51107   -            341   2.5e-41  140.8   0.3   1   1   7.4e-45   2.5e-41  140.8   0.2     2   160   175   330   174   331 0.92 GGDEF domain
GAF_3                PF13492.1    129 seq1243_BIOID51107   -            341     2e-09   37.4   0.0   1   1     1e-12   3.5e-09   36.7   0.0     2   124    19   151    18   156 0.83 GAF domain
GAF_2                PF13185.1    148 seq1243_BIOID51107   -            341   1.6e-07   31.8   0.0   1   1   1.1e-10   3.8e-07   30.6   0.0     1   148    16   155    16   155 0.75 GAF domain
GAF                  PF01590.21   154 seq1243_BIOID51107   -            341   3.7e-05   23.8   0.0   1   1   2.1e-08   7.1e-05   22.8   0.0    85   153    97   153    18   154 0.76 GAF domain
DUF2629              PF10945.3     44 seq1244_BIOID51107   -             62   3.3e-27   93.4   1.3   1   1     3e-31   4.2e-27   93.1   0.9     2    44    18    60    17    60 0.98 Protein of unknown function (DUF2629)
SBP_bac_3            PF00497.15   225 seq1245_BIOID51107   -            260     4e-65  219.0   1.2   1   1   6.7e-69   4.6e-65  218.9   0.8     1   224    28   254    28   255 0.97 Bacterial extracellular solute-binding proteins, family 3
NMT1                 PF09084.6    216 seq1245_BIOID51107   -            260     3e-06   26.8   0.1   1   1   1.8e-08   0.00013   21.5   0.0    76   145   115   181   109   236 0.88 NMT1/THI5 like
YhjQ                 PF06564.7    244 seq1246_BIOID51107   -            250  1.1e-126  421.0   4.8   1   1  3.9e-130  1.3e-126  420.7   3.4     1   241     1   241     1   244 0.99 YhjQ protein
AAA_31               PF13614.1    157 seq1246_BIOID51107   -            250     4e-08   33.2   0.0   1   1   5.5e-11   1.9e-07   31.0   0.0     2   149     3   148     2   152 0.74 AAA domain
CbiA                 PF01656.18   195 seq1246_BIOID51107   -            250   1.9e-07   30.5   0.0   1   1   7.2e-11   2.5e-07   30.2   0.0     5   161     8   176     4   207 0.66 CobQ/CobB/MinD/ParA nucleotide binding domain
ArsA_ATPase          PF02374.10   305 seq1246_BIOID51107   -            250   6.3e-06   25.3   0.0   1   1   3.3e-09   1.1e-05   24.5   0.0     9    54    10    55     2    61 0.93 Anion-transporting ATPase
DUF2238              PF09997.4    143 seq1247_BIOID51107   -            209     3e-59  198.4   1.3   1   1   3.1e-63   4.2e-59  197.9   0.9     1   143    41   182    41   182 0.99 Predicted membrane protein (DUF2238)
Sigma54_activat      PF00158.21   168 seq1250_BIOID51107   -            489   4.7e-71  237.5   0.0   1   1   2.7e-74   7.4e-71  236.9   0.0     1   167   160   326   160   327 0.99 Sigma-54 interaction domain
Response_reg         PF00072.19   112 seq1250_BIOID51107   -            489   1.3e-32  111.9   0.0   1   1     1e-35   2.9e-32  110.8   0.0     1   111    26   135    26   136 0.97 Response regulator receiver domain
HTH_8                PF02954.14    42 seq1250_BIOID51107   -            489   2.3e-15   55.7   3.9   1   1   1.7e-18   4.5e-15   54.7   1.0     3    42   447   486   445   486 0.96 Bacterial regulatory protein, Fis family
AAA_5                PF07728.9    139 seq1250_BIOID51107   -            489   3.1e-08   33.3   0.0   1   1   2.5e-11   6.9e-08   32.2   0.0     2   125   184   304   183   321 0.86 AAA domain (dynein-related subfamily)
AAA_2                PF07724.9    171 seq1250_BIOID51107   -            489   2.7e-05   24.0   0.0   1   1   1.8e-08     5e-05   23.1   0.0     2   125   180   299   179   336 0.79 AAA domain (Cdc48 subfamily)
Peptidase_M24        PF00557.19   205 seq1251_BIOID51107   -            264   2.2e-49  167.8   0.2   1   1   1.8e-53   2.5e-49  167.6   0.2     1   205    12   242    12   242 0.86 Metallopeptidase family M24
Cupin_2              PF07883.6     71 seq1252_BIOID51107   -            261   1.3e-14   53.2   0.2   1   1   6.6e-11   2.2e-07   30.1   0.0     3    49   184   230   182   234 0.88 Cupin domain
Cupin_3              PF05899.7     74 seq1252_BIOID51107   -            261   6.5e-13   47.7   0.0   1   1   1.1e-13   3.6e-10   38.9   0.0     2    69    56   130    55   136 0.85 Protein of unknown function (DUF861)
Mif2                 PF11699.3     85 seq1252_BIOID51107   -            261   6.2e-05   22.8   0.0   1   1   3.6e-08   0.00012   21.8   0.0    36    83    84   131    49   133 0.91 Mif2/CENP-C like
Pyridoxal_deC        PF00282.14   373 seq1255_BIOID51107   -            333     8e-92  307.4   0.0   1   1   6.9e-96   9.5e-92  307.1   0.0     1   316    43   331    43   333 0.98 Pyridoxal-dependent decarboxylase conserved domain
LPP                  PF04728.8     11 seq1256_BIOID51107   -             78   5.8e-11   41.3  16.8   1   2   4.2e-10   5.8e-06   25.7   1.0     1    11    24    34    24    34 0.99 Repeated sequence found in lipoprotein LPP
LPP                  PF04728.8     11 seq1256_BIOID51107   -             78   5.8e-11   41.3  16.8   2   2   6.3e-10   8.6e-06   25.1   2.1     1    11    38    48    38    48 0.99 Repeated sequence found in lipoprotein LPP
Glyco_tranf_2_3      PF13641.1    230 seq1260_BIOID51107   -            872   1.2e-31  110.1   0.0   1   1   9.6e-35   1.9e-31  109.5   0.0     1   230   273   500   273   500 0.87 Glycosyltransferase like family 2
Glycos_transf_2      PF00535.21   169 seq1260_BIOID51107   -            872   3.2e-30  104.8   0.0   1   1   2.6e-33   5.2e-30  104.2   0.0     1   169   276   447   276   447 0.98 Glycosyl transferase family 2
Glyco_trans_2_3      PF13632.1    192 seq1260_BIOID51107   -            872     7e-19   68.1   1.0   1   1   3.6e-22     7e-19   68.1   0.7     2   187   356   555   355   570 0.70 Glycosyl transferase family group 2
Cellulose_synt       PF03552.9    722 seq1260_BIOID51107   -            872   5.1e-17   61.3   6.5   1   1   2.6e-16   5.1e-13   48.1   1.4   415   651   446   662   441   684 0.75 Cellulose synthase
PilZ                 PF07238.9    102 seq1260_BIOID51107   -            872   4.9e-15   55.2   0.1   1   1   4.6e-18     9e-15   54.4   0.0     1   101   694   790   694   791 0.95 PilZ domain
Glyco_transf_21      PF13506.1    174 seq1260_BIOID51107   -            872   2.5e-13   49.6   0.0   1   1   2.2e-16   4.4e-13   48.8   0.0    12   174   334   499   325   499 0.85 Glycosyl transferase family 21
Glyco_tranf_2_2      PF10111.4    281 seq1260_BIOID51107   -            872   1.2e-06   27.7   0.0   1   1   9.1e-10   1.8e-06   27.1   0.0    32   185   303   448   277   474 0.84 Glycosyltransferase like family 2
SBP_bac_3            PF00497.15   225 seq1262_BIOID51107   -            260   5.1e-66  222.0   0.2   1   1   8.6e-70   5.9e-66  221.8   0.1     1   224    28   254    28   255 0.96 Bacterial extracellular solute-binding proteins, family 3
GlnD_UR_UTase        PF08335.6    142 seq1264_BIOID51107   -            890   7.7e-40  135.8   0.3   1   1   2.8e-43   7.7e-40  135.8   0.2     1   142   192   331   192   331 0.98 GlnD PII-uridylyltransferase
ACT                  PF01842.20    66 seq1264_BIOID51107   -            890   4.6e-20   70.5   0.2   1   2   8.3e-12   2.3e-08   33.2   0.0     1    55   708   763   708   767 0.91 ACT domain
ACT                  PF01842.20    66 seq1264_BIOID51107   -            890   4.6e-20   70.5   0.2   2   2   2.7e-12   7.4e-09   34.8   0.1     3    63   817   874   815   877 0.82 ACT domain
HD                   PF01966.17   122 seq1264_BIOID51107   -            890     4e-15   55.7   0.2   1   1   4.4e-18   1.2e-14   54.2   0.1     1   121   468   601   468   602 0.93 HD domain
NTP_transf_2         PF01909.18    93 seq1264_BIOID51107   -            890   2.9e-11   43.3   0.0   1   1   2.7e-14   7.3e-11   42.1   0.0    11    92    78   168    68   169 0.84 Nucleotidyltransferase domain
DUF294               PF03445.8    169 seq1264_BIOID51107   -            890   1.7e-05   24.1   0.1   1   1   6.5e-08   0.00018   20.8   0.0     3    88    43   124    41   139 0.84 Putative nucleotidyltransferase DUF294
tRNA_bind            PF01588.15    95 seq1269_BIOID51107   -            110   7.6e-32  108.9   0.6   1   1   6.3e-36   8.6e-32  108.7   0.4     1    94    14   107    14   108 0.98 Putative tRNA binding domain
2-Hacid_dh_C         PF02826.14   178 seq1270_BIOID51107   -            329   5.3e-53  178.6   0.0   1   1   1.8e-56   8.2e-53  178.0   0.0     1   178   110   297   110   297 0.94 D-isomer specific 2-hydroxyacid dehydrogenase, NAD binding domain
2-Hacid_dh           PF00389.25   133 seq1270_BIOID51107   -            329   2.3e-35  120.8   0.0   1   1   5.9e-39   2.7e-35  120.6   0.0     3   132     5   328     3   329 0.98 D-isomer specific 2-hydroxyacid dehydrogenase, catalytic domain
NAD_binding_2        PF03446.10   162 seq1270_BIOID51107   -            329   7.5e-06   25.8   0.0   1   1   5.1e-09   2.3e-05   24.2   0.0     3   119   146   259   144   263 0.91 NAD binding domain of 6-phosphogluconate dehydrogenase
DUF4380              PF14315.1    274 seq1271_BIOID51107   -            208   5.2e-06   25.7   0.0   1   1   1.1e-09   1.5e-05   24.2   0.0     3   154    58   199    56   204 0.83 Domain of unknown function (DUF4380)
BPD_transp_1         PF00528.17   185 seq1274_BIOID51107   -            228   2.8e-23   82.3  11.7   1   1   2.6e-27   3.5e-23   81.9   8.1     2   183    28   219    24   221 0.95 Binding-protein-dependent transport system inner membrane component
Citrate_synt         PF00285.16   356 seq1276_BIOID51107   -            427  8.7e-134  445.6   0.0   1   1  7.2e-138  9.9e-134  445.4   0.0     1   356    46   409    46   409 0.99 Citrate synthase
AA_permease_2        PF13520.1    426 seq1277_BIOID51107   -            511   1.9e-57  194.5  52.9   1   1   3.5e-61   2.4e-57  194.2  36.6     1   424    13   452    13   457 0.92 Amino acid permease
AA_permease          PF00324.16   479 seq1277_BIOID51107   -            511   1.7e-20   72.7  45.6   1   1   3.8e-24   2.6e-20   72.1  31.6    20   462    32   459    15   474 0.76 Amino acid permease
TPR_16               PF13432.1     65 seq1278_BIOID51107   -            882   3.8e-19   68.7  34.0   1   1   2.7e-10   6.2e-07   29.8   5.2     1    56   288   350   288   351 0.96 Tetratricopeptide repeat
TPR_11               PF13414.1     69 seq1278_BIOID51107   -            882   5.9e-15   54.5  25.8   1   1   1.2e-10   2.6e-07   30.0   1.4     8    69   538   599   533   599 0.95 TPR repeat
TPR_2                PF07719.12    34 seq1278_BIOID51107   -            882   3.4e-12   45.1  31.8   1   2   6.2e-06     0.014   15.1   0.1     3    34   360   391   358   391 0.95 Tetratricopeptide repeat
TPR_2                PF07719.12    34 seq1278_BIOID51107   -            882   3.4e-12   45.1  31.8   2   2   1.8e-05     0.041   13.6   0.0     3    33   535   565   533   566 0.92 Tetratricopeptide repeat
TPR_1                PF00515.23    34 seq1278_BIOID51107   -            882   6.7e-11   41.1  21.1   1   2   2.3e-06    0.0052   16.2   0.0     7    28   330   351   326   352 0.93 Tetratricopeptide repeat
TPR_1                PF00515.23    34 seq1278_BIOID51107   -            882   6.7e-11   41.1  21.1   2   2   1.8e-05     0.041   13.3   0.1     3    34   360   391   358   391 0.95 Tetratricopeptide repeat
BPD_transp_1         PF00528.17   185 seq1280_BIOID51107   -            238   1.9e-15   56.7  13.1   1   1   1.4e-19   1.9e-15   56.7   9.1     1   179    37   224    37   230 0.81 Binding-protein-dependent transport system inner membrane component
Gp_dh_C              PF02800.15   157 seq1281_BIOID51107   -            339   3.8e-53  179.0   0.2   1   1   7.8e-57   5.3e-53  178.5   0.1     1   157   160   316   160   316 0.99 Glyceraldehyde 3-phosphate dehydrogenase, C-terminal domain
Gp_dh_N              PF00044.19   151 seq1281_BIOID51107   -            339   8.1e-53  178.3   0.1   1   1   3.3e-56   2.3e-52  176.8   0.0     1   151     3   155     3   155 0.99 Glyceraldehyde 3-phosphate dehydrogenase, NAD binding domain
Y1_Tnp               PF01797.11   121 seq1284_BIOID51107   -            143   2.6e-41  140.1   0.0   1   1   2.3e-45   3.1e-41  139.9   0.0     2   121    20   139    19   139 0.99 Transposase IS200 like
META                 PF03724.11   101 seq1286_BIOID51107   -            140   3.5e-18   65.2   0.2   1   1   3.1e-22   4.3e-18   64.9   0.1     2   100    30   125    29   126 0.93 META domain
Dak1                 PF02733.12   326 seq1288_BIOID51107   -            366  1.7e-137  457.2   0.0   1   1  1.5e-141    2e-137  457.0   0.0     1   325    26   365    26   366 0.99 Dak1 domain
ABC_tran             PF00005.22   118 seq1290_BIOID51107   -            257   1.7e-25   89.5   0.0   1   1   4.1e-29   2.8e-25   88.8   0.0     1   118    45   181    45   181 0.87 ABC transporter
AAA_21               PF13304.1    303 seq1290_BIOID51107   -            257     3e-15   56.8   0.0   1   1   1.1e-12   7.5e-09   35.8   0.0   191   298   117   211    72   214 0.79 AAA domain
BcsB                 PF03170.8    605 seq1291_BIOID51107   -            779  3.9e-225  748.3   1.7   1   1  3.5e-229  4.8e-225  748.0   1.1     4   605    68   681    65   681 0.99 Bacterial cellulose synthase subunit
PGK                  PF00162.14   384 seq1294_BIOID51107   -            387  8.1e-142  472.2   0.3   1   1  6.7e-146  9.2e-142  472.0   0.2     2   384     6   373     5   373 0.99 Phosphoglycerate kinase
POR_N                PF01855.14   230 seq1295_BIOID51107   -           1174   1.8e-81  272.9   1.2   1   1   2.7e-84   2.8e-81  272.2   0.8     2   230    13   244    12   244 0.98 Pyruvate flavodoxin/ferredoxin oxidoreductase, thiamine diP-bdg
POR                  PF01558.13   173 seq1295_BIOID51107   -           1174   4.5e-30  104.7   0.0   1   1   8.2e-33   8.6e-30  103.7   0.0     1   173   426   610   426   610 0.90 Pyruvate ferredoxin/flavodoxin oxidoreductase
EKR                  PF10371.4     60 seq1295_BIOID51107   -           1174   1.7e-23   81.8   0.0   1   1   3.6e-26   3.8e-23   80.7   0.0     6    59   625   678   620   679 0.93 Domain of unknown function
Fer4_7               PF12838.2     52 seq1295_BIOID51107   -           1174   1.9e-10   40.8   8.8   1   1   1.8e-13   1.9e-10   40.8   6.1     2    50   689   757   688   758 0.72 4Fe-4S dicluster domain
TPP_enzyme_C         PF02775.16   153 seq1295_BIOID51107   -           1174   2.8e-09   36.5   0.1   1   1   8.3e-12   8.8e-09   35.0   0.0    46   152   954  1066   939  1067 0.89 Thiamine pyrophosphate enzyme, C-terminal TPP binding domain
Fer4                 PF00037.22    24 seq1295_BIOID51107   -           1174   4.7e-09   35.3  20.6   1   2   1.7e-08   1.8e-05   24.0   0.9     2    24   683   705   682   705 0.93 4Fe-4S binding domain
Fer4                 PF00037.22    24 seq1295_BIOID51107   -           1174   4.7e-09   35.3  20.6   2   2   5.8e-08   6.1e-05   22.3   2.7     3    20   740   757   738   758 0.89 4Fe-4S binding domain
Fer4_16              PF13484.1     67 seq1295_BIOID51107   -           1174   2.9e-08   34.2   7.1   1   1   8.8e-11   9.3e-08   32.5   4.9     2    66   689   757   688   758 0.59 4Fe-4S double cluster binding domain
Fer4_6               PF12837.2     24 seq1295_BIOID51107   -           1174   5.9e-08   32.1  18.8   1   1   1.1e-08   1.2e-05   24.8   1.7     1    24   681   704   681   704 0.94 4Fe-4S binding domain
Fer4_10              PF13237.1     52 seq1295_BIOID51107   -           1174   1.7e-07   30.8  23.1   1   1   9.6e-10     1e-06   28.3   7.7     3    52   683   756   681   756 0.82 4Fe-4S dicluster domain
Fer4_17              PF13534.1     61 seq1295_BIOID51107   -           1174   2.3e-06   27.7   5.6   1   1   2.2e-09   2.3e-06   27.7   3.9     2    58   689   757   673   760 0.73 4Fe-4S dicluster domain
Fimbrial             PF00419.15   145 seq1296_BIOID51107   -            188   6.2e-19   68.5   1.4   1   1   5.5e-23   7.5e-19   68.2   1.0     1   145    31   188    31   188 0.85 Fimbrial protein
MCPsignal            PF00015.16   213 seq1297_BIOID51107   -            506   3.9e-51  173.5  38.6   1   1   3.8e-53     1e-49  168.8  17.2     5   208   314   503   310   506 0.95 Methyl-accepting chemotaxis protein (MCP) signalling domain
PAS_3                PF08447.6     91 seq1297_BIOID51107   -            506   7.9e-15   54.6   0.0   1   1   5.4e-18   1.5e-14   53.7   0.0     2    89    31   113    30   115 0.95 PAS fold
PAS_9                PF13426.1    104 seq1297_BIOID51107   -            506   2.4e-13   50.2   0.0   1   1   3.2e-16   8.8e-13   48.4   0.0     6    98    23   114    18   120 0.93 PAS domain
HAMP                 PF00672.20    70 seq1297_BIOID51107   -            506   1.8e-08   34.3  11.5   1   1     2e-10   5.5e-07   29.5   0.0     3    61   188   246   186   250 0.91 HAMP domain
PAS                  PF00989.19   113 seq1297_BIOID51107   -            506   9.1e-07   28.5   0.0   1   1     8e-10   2.2e-06   27.3   0.0    14   106    21   111    14   114 0.92 PAS fold
Hexapep              PF00132.19    36 seq1298_BIOID51107   -            274   2.1e-14   52.1   9.5   1   2   2.5e-09   3.5e-05   23.0   1.3     1    36   131   166   131   166 0.96 Bacterial transferase hexapeptide (six repeats)
Hexapep              PF00132.19    36 seq1298_BIOID51107   -            274   2.1e-14   52.1   9.5   2   2   6.2e-12   8.5e-08   31.2   0.9     2    35   176   209   175   210 0.96 Bacterial transferase hexapeptide (six repeats)
DUF187               PF02638.10   401 seq1299_BIOID51107   -            439  2.3e-173  576.0   0.1   1   1  1.9e-177  2.6e-173  575.9   0.1     1   401     3   431     3   431 0.99 Uncharacterised BCR, COG1649
HTH_AraC             PF00165.18    42 seq1300_BIOID51107   -            302   6.1e-21   73.4   0.2   1   2   8.7e-11   5.9e-07   28.9   0.0     1    42   200   241   200   241 0.97 Bacterial regulatory helix-turn-helix proteins, AraC family
HTH_AraC             PF00165.18    42 seq1300_BIOID51107   -            302   6.1e-21   73.4   0.2   2   2   6.7e-15   4.6e-11   42.0   0.1     6    42   254   291   252   291 0.94 Bacterial regulatory helix-turn-helix proteins, AraC family
HTH_18               PF12833.2     81 seq1300_BIOID51107   -            302   3.1e-19   68.7   0.2   1   1   9.3e-23   6.4e-19   67.7   0.1     2    80   214   291   213   292 0.95 Helix-turn-helix domain
Pyr_redox_2          PF07992.9    200 seq1301_BIOID51107   -            450     2e-34  119.0   6.9   1   1   1.6e-35   2.2e-32  112.4   4.8     2   198    15   305    14   307 0.94 Pyridine nucleotide-disulphide oxidoreductase
Pyr_redox_dim        PF02852.17   110 seq1301_BIOID51107   -            450   5.1e-29  100.4   0.0   1   1   7.3e-32     1e-28   99.4   0.0     1   107   337   443   337   446 0.98 Pyridine nucleotide-disulphide oxidoreductase, dimerisation domain
Pyr_redox            PF00070.22    80 seq1301_BIOID51107   -            450   1.2e-24   86.3   1.0   1   1   8.3e-25   1.1e-21   76.8   0.0     1    78   169   244   169   247 0.95 Pyridine nucleotide-disulphide oxidoreductase
3HCDH_N              PF02737.13   180 seq1301_BIOID51107   -            450   4.4e-09   36.1   0.4   1   1   1.4e-07   0.00019   21.0   0.0     2    74   170   241   169   257 0.80 3-hydroxyacyl-CoA dehydrogenase, NAD binding domain
Dak2                 PF02734.12   175 seq1303_BIOID51107   -            210   3.6e-58  195.9   0.3   1   1     3e-62   4.1e-58  195.7   0.2     1   173    32   204    32   206 0.98 DAK2 domain
Transposase_31       PF04754.7    205 seq1306_BIOID51107   -             88   1.6e-35  122.2   0.0   1   1   1.3e-39   1.7e-35  122.1   0.0     1    81     8    87     8    88 0.98 Putative transposase, YhgA-like
PapC_N               PF13954.1    146 seq1307_BIOID51107   -            159   1.4e-29  102.4   0.2   1   1   1.2e-33   1.6e-29  102.2   0.1     1   122    39   158    39   159 0.93 PapC N-terminal domain
Pyrophosphatase      PF00719.14   156 seq1308_BIOID51107   -            176   2.9e-61  205.3   0.1   1   1   2.4e-65   3.3e-61  205.1   0.0     2   155    18   174    17   175 0.98 Inorganic pyrophosphatase
Transposase_31       PF04754.7    205 seq1309_BIOID51107   -            206   3.1e-41  140.8   0.1   1   1   3.3e-45   4.5e-41  140.3   0.0    85   204     1   119     1   120 0.98 Putative transposase, YhgA-like
MMR_HSR1             PF01926.18   114 seq1311_BIOID51107   -            210   5.6e-18   64.8   0.0   1   1   2.1e-21   7.3e-18   64.5   0.0     1   114    28   146    28   165 0.86 50S ribosome-binding GTPase
FeoB_N               PF02421.13   189 seq1311_BIOID51107   -            210   4.6e-06   25.8   0.1   1   1   2.5e-09   8.4e-06   25.0   0.1     1   163    27   200    27   208 0.72 Ferrous iron transport protein B
EIIA-man             PF03610.11   116 seq1312_BIOID51107   -            472   2.4e-26   91.9   2.7   1   1   1.4e-29   4.9e-26   90.9   1.8     2   116     4   121     3   121 0.98 PTS system fructose IIA component
PEP-utilisers_N      PF05524.8    123 seq1312_BIOID51107   -            472   3.3e-23   81.7   0.5   1   1   9.5e-27   3.3e-23   81.7   0.4    12   122   257   368   256   369 0.96 PEP-utilising enzyme, N-terminal
PTS-HPr              PF00381.14    84 seq1312_BIOID51107   -            472     4e-20   71.3   0.6   1   1     4e-23   1.4e-19   69.6   0.0     5    83   159   237   155   238 0.96 PTS HPr component phosphorylation site
PEP-utilizers        PF00391.18    81 seq1312_BIOID51107   -            472   1.1e-16   60.0   0.0   1   1   7.6e-20   2.6e-16   58.8   0.0     3    79   388   464   386   466 0.92 PEP-utilising enzyme, mobile domain
Usher                PF00577.15   552 seq1313_BIOID51107   -            659  5.9e-177  589.6  21.8   1   1    1e-180  6.9e-177  589.4  15.1     2   551    23   573    22   574 0.97 Type VII secretion system (T7SS), usher protein
PapC_C               PF13953.1     68 seq1313_BIOID51107   -            659   7.3e-15   54.2   0.0   1   1   3.8e-18   2.6e-14   52.4   0.0     3    62   586   644   584   650 0.91 PapC C-terminal domain
DUF3461              PF11944.3    125 seq1315_BIOID51107   -            128   6.5e-59  197.1   2.9   1   1   5.3e-63   7.2e-59  196.9   2.0     1   125     1   125     1   125 1.00 Protein of unknown function (DUF3461)
F_bP_aldolase        PF01116.15   287 seq1316_BIOID51107   -            359   1.2e-97  326.3   0.0   1   1    1e-101   1.4e-97  326.1   0.0     2   284    15   356    14   359 0.95 Fructose-bisphosphate aldolase class-II
Peripla_BP_4         PF13407.1    258 seq1317_BIOID51107   -            327   1.4e-31  109.7  11.1   1   1   2.5e-35   1.7e-31  109.4   7.7    10   256    40   294    33   300 0.88 Periplasmic binding protein domain
Peripla_BP_1         PF00532.16   279 seq1317_BIOID51107   -            327   7.3e-17   61.3   1.4   1   1   1.4e-20   9.8e-17   60.9   1.0     3   279    32   312    30   312 0.82 Periplasmic binding proteins and sugar binding domain of LacI family
OKR_DC_1             PF01276.15   417 seq1318_BIOID51107   -            756  8.1e-191  633.9   0.0   1   1  2.2e-194    1e-190  633.6   0.0     1   416   141   590   141   591 0.99 Orn/Lys/Arg decarboxylase, major domain
OKR_DC_1_C           PF03711.10   137 seq1318_BIOID51107   -            756   3.3e-43  146.9   0.0   1   1   1.5e-46   6.9e-43  145.8   0.0     1   131   616   744   616   748 0.99 Orn/Lys/Arg decarboxylase, C-terminal domain
OKR_DC_1_N           PF03709.10   115 seq1318_BIOID51107   -            756   2.7e-27   94.9   0.1   1   1   1.1e-30     5e-27   94.1   0.0     3   115    19   135    17   135 0.98 Orn/Lys/Arg decarboxylase, N-terminal domain
DUF1471              PF07338.8     56 seq1325_BIOID51107   -             82     4e-09   35.8   0.2   1   1   3.9e-13   5.4e-09   35.4   0.1     7    56    34    82    32    82 0.97 Protein of unknown function (DUF1471)
GGDEF                PF00990.16   161 seq1328_BIOID51107   -            460   8.4e-51  171.6   0.3   1   1   2.5e-54   3.4e-50  169.6   0.0     3   161   297   452   295   452 0.97 GGDEF domain
Iso_dh               PF00180.15   348 seq1329_BIOID51107   -            361   6.9e-87  291.4   0.0   1   1   6.2e-91   8.5e-87  291.2   0.0     1   347     6   354     6   355 0.93 Isocitrate/isopropylmalate dehydrogenase
Glyco_hydro_8        PF01270.12   342 seq1330_BIOID51107   -            368  1.7e-120  401.7   2.7   1   1  1.4e-124    2e-120  401.5   1.9     1   342     1   346     1   346 0.98 Glycosyl hydrolases family 8
DUF417               PF04224.7    175 seq1331_BIOID51107   -            197   8.8e-79  262.7   0.1   1   1   7.4e-83     1e-78  262.6   0.1     1   175     2   182     2   182 0.99 Protein of unknown function, DUF417
ABC_tran             PF00005.22   118 seq1334_BIOID51107   -            503   6.4e-36  123.1   0.0   1   2   1.1e-20   3.7e-17   62.6   0.0     1   118    50   178    50   178 0.89 ABC transporter
ABC_tran             PF00005.22   118 seq1334_BIOID51107   -            503   6.4e-36  123.1   0.0   2   2     2e-19   6.8e-16   58.5   0.0     1   117   302   432   302   433 0.90 ABC transporter
DUF3521              PF12035.3     35 seq1336_BIOID51107   -             90   8.5e-19   66.9   0.8   1   1   9.6e-23   1.3e-18   66.3   0.6     1    34     1    34     1    35 0.99 Protein of unknown function (DUF3521)
FAD_binding_9        PF08021.6    117 seq1337_BIOID51107   -            254   9.3e-34  115.7   0.0   1   1   3.7e-37   2.6e-33  114.3   0.0     1   116    21   132    21   133 0.96 Siderophore-interacting FAD-binding domain
SIP                  PF04954.8    119 seq1337_BIOID51107   -            254   4.7e-21   75.2   0.4   1   1   9.2e-25   6.3e-21   74.8   0.3     4   118   142   253   139   254 0.95 Siderophore-interacting protein
MS_channel           PF00924.13   206 seq1338_BIOID51107   -            286   4.3e-59  199.2   3.1   1   1   6.3e-63   4.3e-59  199.2   2.1     3   206    72   268    70   268 0.99 Mechanosensitive ion channel
TM_helix             PF05552.7     53 seq1338_BIOID51107   -            286   1.4e-14   53.3   6.9   1   1     2e-18   1.4e-14   53.3   4.8     2    53    15    66    14    66 0.97 Conserved TM helix
Trehalase            PF01204.13   512 seq1339_BIOID51107   -            523    2e-155  518.1   8.3   1   1  3.7e-159  2.5e-155  517.8   5.7     1   484    55   506    55   517 0.96 Trehalase
GDE_C                PF06202.9    370 seq1339_BIOID51107   -            523   5.1e-11   41.7   0.0   1   1   1.6e-14   1.1e-10   40.6   0.0    46   273   171   441   153   448 0.86 Amylo-alpha-1,6-glucosidase
BCSC_C               PF05420.6    342 seq1341_BIOID51107   -           1157  2.7e-124  414.6  11.9   1   1  3.6e-127  5.5e-124  413.6   8.2     2   341   802  1139   801  1140 0.97 Cellulose synthase operon protein C C-terminus (BCSC_C)
TPR_16               PF13432.1     65 seq1341_BIOID51107   -           1157   8.2e-29   99.5  70.2   1   2     1e-11   1.6e-08   34.8   2.8     2    64   274   336   273   337 0.96 Tetratricopeptide repeat
TPR_16               PF13432.1     65 seq1341_BIOID51107   -           1157   8.2e-29   99.5  70.2   2   2   3.8e-12   5.7e-09   36.2   1.6     2    64   356   418   355   419 0.95 Tetratricopeptide repeat
TPR_11               PF13414.1     69 seq1341_BIOID51107   -           1157   1.6e-24   85.2  37.7   1   1   9.6e-14   1.5e-10   40.4   0.6     2    69   268   334   267   334 0.96 TPR repeat
TPR_2                PF07719.12    34 seq1341_BIOID51107   -           1157   9.3e-19   65.6  31.8   1   1   3.5e-08   5.3e-05   22.7   0.1     2    33   304   335   303   336 0.95 Tetratricopeptide repeat
TPR_7                PF13176.1     36 seq1341_BIOID51107   -           1157   4.5e-13   47.8  17.1   1   1   3.9e-07    0.0006   19.3   0.0     1    32   305   334   305   341 0.85 Tetratricopeptide repeat
TPR_8                PF13181.1     34 seq1341_BIOID51107   -           1157   2.8e-11   42.2  13.4   1   1   3.7e-08   5.6e-05   22.5   0.1     2    32   304   334   303   337 0.93 Tetratricopeptide repeat
TPR_1                PF00515.23    34 seq1341_BIOID51107   -           1157   1.1e-09   37.3  22.0   1   1   5.4e-08   8.3e-05   21.9   0.1     2    33   304   335   303   336 0.95 Tetratricopeptide repeat
Pili_assembly_N      PF00345.15   122 seq1342_BIOID51107   -            245   9.5e-38  128.6   0.6   1   1   2.9e-41     2e-37  127.5   0.1     2   121    24   144    23   145 0.91 Gram-negative pili assembly chaperone, N-terminal domain
Pili_assembly_C      PF02753.12    68 seq1342_BIOID51107   -            245   1.7e-12   46.8   0.4   1   1   8.8e-16     6e-12   45.1   0.2     1    64   165   226   165   230 0.94 Gram-negative pili assembly chaperone, C-terminal domain
EAL                  PF00563.15   236 seq1343_BIOID51107   -            807   1.9e-68  230.3   0.0   1   1   2.2e-71   3.7e-68  229.4   0.0     3   236   555   789   553   789 0.96 EAL domain
PAS_9                PF13426.1    104 seq1343_BIOID51107   -            807   1.9e-31  108.4   0.0   1   2   2.2e-20   3.8e-17   62.4   0.0     3   102    32   133    30   135 0.91 PAS domain
PAS_9                PF13426.1    104 seq1343_BIOID51107   -            807   1.9e-31  108.4   0.0   2   2   2.3e-14   3.9e-11   43.1   0.0     3   104   156   258   154   258 0.87 PAS domain
GGDEF                PF00990.16   161 seq1343_BIOID51107   -            807   3.9e-22   78.4   0.0   1   1   5.1e-25   8.7e-22   77.3   0.0     3   160   386   533   384   534 0.94 GGDEF domain
PAS                  PF00989.19   113 seq1343_BIOID51107   -            807   6.7e-21   74.0   0.0   1   2   1.5e-12   2.5e-09   36.7   0.0    13   112    32   132    24   133 0.81 PAS fold
PAS                  PF00989.19   113 seq1343_BIOID51107   -            807   6.7e-21   74.0   0.0   2   2   1.4e-11   2.4e-08   33.6   0.0     7   113   150   256   146   256 0.83 PAS fold
PAS_4                PF08448.5    110 seq1343_BIOID51107   -            807   9.5e-14   51.2   0.0   1   1   2.9e-12   4.9e-09   36.0   0.0     1   110   150   261   150   261 0.94 PAS fold
PAS_8                PF13188.1     64 seq1343_BIOID51107   -            807   4.5e-12   45.2   0.1   1   2   4.6e-07   0.00079   19.0   0.0    11    52    31    75    15    87 0.67 PAS domain
PAS_8                PF13188.1     64 seq1343_BIOID51107   -            807   4.5e-12   45.2   0.1   2   2   2.8e-08   4.7e-05   22.9   0.0     7    44   150   191   141   214 0.67 PAS domain
BCCT                 PF02028.12   485 seq1344_BIOID51107   -            536  6.3e-132  440.1  40.3   1   1  5.5e-136  7.5e-132  439.8  28.0     3   485    14   499    12   499 0.98 BCCT family transporter
GST_N_3              PF13417.1     75 seq1346_BIOID51107   -            214   7.5e-14   51.6   0.0   1   1   3.2e-17   1.4e-13   50.7   0.0     6    74    15    86    13    87 0.87 Glutathione S-transferase, N-terminal domain
GST_N                PF02798.15    76 seq1346_BIOID51107   -            214   1.4e-12   47.4   0.0   1   1   5.4e-16   2.5e-12   46.6   0.0    12    75    19    80     6    81 0.93 Glutathione S-transferase, N-terminal domain
GST_N_2              PF13409.1     70 seq1346_BIOID51107   -            214     3e-09   36.6   0.0   1   1     1e-12   4.6e-09   36.0   0.0     1    69    15    81    15    82 0.87 Glutathione S-transferase, N-terminal domain
UDG                  PF03167.14   152 seq1348_BIOID51107   -            168   6.4e-26   90.5   0.0   1   1   5.2e-30   7.1e-26   90.3   0.0     5   151     7   159     3   163 0.91 Uracil DNA glycosylase superfamily
LysE                 PF01810.13   191 seq1350_BIOID51107   -            211     2e-59  200.0  15.9   1   1   1.6e-63   2.2e-59  199.8  11.0     2   190    14   201    13   202 0.96 LysE type translocator
Fimbrial             PF00419.15   145 seq1351_BIOID51107   -            363   1.2e-13   51.4   0.4   1   1   5.2e-17   7.1e-13   48.8   0.1     8   145   223   363   212   363 0.88 Fimbrial protein
BPD_transp_2         PF02653.11   267 seq1352_BIOID51107   -            332   2.7e-44  151.0  44.0   1   1   1.9e-48   2.7e-44  151.0  30.5     3   267    54   317    52   317 0.94 Branched-chain amino acid transport system / permease component
Porin_1              PF00267.16   337 seq1353_BIOID51107   -            377  2.5e-148  493.7  27.3   1   1  4.1e-152  2.8e-148  493.5  19.0     1   337    27   377    27   377 0.98 Gram-negative porin
Porin_4              PF13609.1    311 seq1353_BIOID51107   -            377   1.4e-24   87.1  37.8   1   1   2.7e-28   1.9e-24   86.6  26.2     5   304    13   347     6   354 0.79 Gram-negative porin
HTH_18               PF12833.2     81 seq1354_BIOID51107   -            289     2e-19   69.3   2.0   1   1     5e-23   2.3e-19   69.1   0.7     1    81    31   110    31   110 0.96 Helix-turn-helix domain
HTH_AraC             PF00165.18    42 seq1354_BIOID51107   -            289   1.9e-14   52.7   0.2   1   1   6.3e-12   2.9e-08   33.1   0.1     9    42    75   109    71   109 0.92 Bacterial regulatory helix-turn-helix proteins, AraC family
GyrI-like            PF06445.10   155 seq1354_BIOID51107   -            289   1.5e-11   44.4   0.2   1   1   5.3e-15   2.4e-11   43.7   0.1     2   155   131   287   130   287 0.85 GyrI-like small molecule binding domain
HTH_AraC             PF00165.18    42 seq1357_BIOID51107   -            253   3.7e-18   64.6   0.7   1   2   5.9e-11     4e-07   29.5   0.0     1    42   155   195   155   195 0.97 Bacterial regulatory helix-turn-helix proteins, AraC family
HTH_AraC             PF00165.18    42 seq1357_BIOID51107   -            253   3.7e-18   64.6   0.7   2   2   3.3e-12   2.2e-08   33.5   0.1     8    39   210   242   207   245 0.91 Bacterial regulatory helix-turn-helix proteins, AraC family
HTH_18               PF12833.2     81 seq1357_BIOID51107   -            253   1.6e-13   50.4   0.0   1   1   3.9e-17   2.7e-13   49.7   0.0     2    80   169   245   168   246 0.95 Helix-turn-helix domain
Metallophos_2        PF12850.2    156 seq1358_BIOID51107   -            183   1.6e-26   92.8   0.0   1   1     3e-30   2.1e-26   92.5   0.0     1   152     1   161     1   164 0.88 Calcineurin-like phosphoesterase superfamily domain
Metallophos          PF00149.23   201 seq1358_BIOID51107   -            183   1.1e-12   47.7   0.3   1   1   2.1e-14   1.4e-10   40.8   0.2     1   201     1   130     1   130 0.84 Calcineurin-like phosphoesterase
SIMPL                PF04402.9    210 seq1360_BIOID51107   -            246   3.6e-47  160.8   8.1   1   1     3e-51   4.1e-47  160.6   5.6     1   210    30   232    30   232 0.93 Protein of unknown function (DUF541)
AA_permease_2        PF13520.1    426 seq1361_BIOID51107   -            445   1.4e-52  178.5  55.6   1   1   2.7e-56   1.8e-52  178.1  38.6     2   401    11   403    10   428 0.89 Amino acid permease
AA_permease          PF00324.16   479 seq1361_BIOID51107   -            445     7e-35  120.1  50.8   1   1   1.7e-38   1.1e-34  119.4  35.2     2   421    15   405    14   429 0.88 Amino acid permease
ADH_N                PF08240.7    109 seq1362_BIOID51107   -            364   1.2e-29  102.1   0.7   1   1   4.8e-33   2.2e-29  101.2   0.5     2   107    39   153    38   155 0.92 Alcohol dehydrogenase GroES-like domain
ADH_zinc_N           PF00107.21   130 seq1362_BIOID51107   -            364   1.6e-26   92.2   0.2   1   1   5.6e-30   2.5e-26   91.6   0.1     1   129   196   324   196   325 0.95 Zinc-binding dehydrogenase
NUDIX                PF00293.23   135 seq1363_BIOID51107   -            180   5.4e-17   61.5   0.3   1   1   7.2e-21   9.8e-17   60.7   0.2     1   125    36   155    36   165 0.83 NUDIX domain
Ring_hydroxyl_A      PF00848.14   209 seq1365_BIOID51107   -            374   4.9e-36  124.2   0.6   1   1   9.8e-40   6.7e-36  123.7   0.4     3   205   184   370   182   374 0.91 Ring hydroxylating alpha subunit (catalytic domain)
Rieske               PF00355.21    98 seq1365_BIOID51107   -            374   4.8e-21   74.0   0.1   1   1   1.2e-24   7.9e-21   73.3   0.1     1    87    46   130    46   148 0.88 Rieske [2Fe-2S] domain
AmoA                 PF05145.7    318 seq1366_BIOID51107   -            363  4.1e-114  380.8  34.5   1   1  4.1e-118  5.6e-114  380.3  23.9     1   317    44   358    44   359 0.99 Putative ammonia monooxygenase
Usp                  PF00582.21   140 seq1368_BIOID51107   -            144   4.6e-28   98.0   0.7   1   1   3.8e-32   5.2e-28   97.8   0.5     1   140     1   144     1   144 0.99 Universal stress protein family
Acyltransferase      PF01553.16   132 seq1369_BIOID51107   -            310   2.7e-14   52.6   0.0   1   1   2.8e-18   3.8e-14   52.1   0.0     3   119    84   220    82   238 0.82 Acyltransferase
HTH_1                PF00126.22    60 seq1371_BIOID51107   -            298   9.3e-15   54.0   0.1   1   1   1.1e-16   7.6e-13   47.8   0.0     2    60     7    65     6    65 0.96 Bacterial regulatory helix-turn-helix protein, lysR family
LysR_substrate       PF03466.15   209 seq1371_BIOID51107   -            298   4.1e-11   42.2   0.0   1   1   7.5e-15   5.1e-11   41.9   0.0     2   194    89   282    88   292 0.86 LysR substrate binding domain
YcgR                 PF07317.7    108 seq1373_BIOID51107   -            244   1.7e-38  130.5   0.0   1   1   3.7e-42   2.5e-38  130.0   0.0     1   108     7   111     7   111 0.99 Flagellar regulator YcgR
PilZ                 PF07238.9    102 seq1373_BIOID51107   -            244   1.9e-17   63.0   0.0   1   1     1e-20   7.1e-17   61.1   0.0     1   102   112   230   112   230 0.94 PilZ domain
ATP_bind_3           PF01171.15   182 seq1374_BIOID51107   -            311   1.1e-14   54.2   0.0   1   1   1.3e-18   1.7e-14   53.5   0.0     2   161    42   205    41   209 0.84 PP-loop family
Peptidase_M15        PF01427.12   198 seq1375_BIOID51107   -            193   2.7e-75  252.2   0.0   1   1   5.8e-79     4e-75  251.6   0.0     2   197     4   186     3   187 0.98 D-ala-D-ala dipeptidase
VanY                 PF02557.12   132 seq1375_BIOID51107   -            193     4e-10   39.5   0.0   1   1   8.9e-14   6.1e-10   38.9   0.0     4   128    42   167    39   171 0.87 D-alanyl-D-alanine carboxypeptidase
Aldose_epim          PF01263.15   301 seq1377_BIOID51107   -            290   5.2e-50  170.1   0.0   1   1   4.3e-54   5.9e-50  169.9   0.0     2   300     3   285     2   286 0.92 Aldose 1-epimerase
Fer2                 PF00111.22    78 seq1378_BIOID51107   -            321   2.5e-12   46.2   3.7   1   1   1.6e-15   5.4e-12   45.1   2.6     6    77   242   312   238   313 0.88 2Fe-2S iron-sulfur cluster binding domain
FAD_binding_6        PF00970.19    99 seq1378_BIOID51107   -            321   1.2e-10   41.3   0.0   1   1   1.1e-13   3.6e-10   39.7   0.0     2    97     9   106     8   108 0.90 Oxidoreductase FAD-binding domain
NAD_binding_1        PF00175.16   109 seq1378_BIOID51107   -            321   1.5e-09   38.2   0.0   1   1   2.6e-12   8.9e-09   35.7   0.0     1   108   117   207   117   208 0.81 Oxidoreductase NAD-binding domain
PNP_UDP_1            PF01048.15   234 seq1379_BIOID51107   -            232   4.8e-50  169.5   2.1   1   1     4e-54   5.5e-50  169.4   1.4     1   233     2   226     2   227 0.94 Phosphorylase superfamily
Sulfatase            PF00884.18   379 seq1380_BIOID51107   -            557   2.1e-56  191.4   0.4   1   1   4.1e-60   2.8e-56  191.0   0.2     3   310   248   539   246   554 0.93 Sulfatase
DUF1705              PF08019.7    156 seq1380_BIOID51107   -            557   3.4e-45  153.2   9.4   1   1     5e-49   3.4e-45  153.2   6.5     2   154    68   221    67   223 0.97 Domain of unknown function (DUF1705)
SBP_bac_5            PF00496.17   374 seq1381_BIOID51107   -            562   2.4e-93  312.8   7.6   1   1   2.7e-97   3.7e-93  312.2   5.3     2   371   124   478   123   480 0.97 Bacterial extracellular solute-binding proteins, family 5 Middle
EAL                  PF00563.15   236 seq1382_BIOID51107   -            651   1.6e-55  188.0   1.2   1   1   2.4e-58   1.1e-54  185.3   0.0     3   236   404   637   402   637 0.91 EAL domain
GGDEF                PF00990.16   161 seq1382_BIOID51107   -            651   1.8e-11   43.7   0.0   1   1     2e-14   9.1e-11   41.4   0.0     6   161   236   383   231   383 0.94 GGDEF domain
HAMP                 PF00672.20    70 seq1382_BIOID51107   -            651   5.5e-11   42.3   0.3   1   1   1.2e-14   5.5e-11   42.3   0.2     3    69   151   221   149   222 0.84 HAMP domain
Peripla_BP_2         PF01497.13   238 seq1385_BIOID51107   -            266   1.7e-27   95.9   0.1   1   1   1.6e-31   2.1e-27   95.6   0.1     1   203    26   217    26   231 0.93 Periplasmic binding protein
Peptidase_S66        PF02016.10   285 seq1387_BIOID51107   -            304   1.6e-76  256.8   0.0   1   1   1.3e-80   1.8e-76  256.6   0.0     3   285     6   286     4   286 0.92 LD-carboxypeptidase
UPF0126              PF03458.8     81 seq1389_BIOID51107   -            207   5.3e-49  163.6  19.4   1   2   3.4e-30   4.7e-26   90.1   2.7     2    78     4    80     3    83 0.97 UPF0126 domain
UPF0126              PF03458.8     81 seq1389_BIOID51107   -            207   5.3e-49  163.6  19.4   2   2   7.9e-27   1.1e-22   79.3   5.3     3    76    92   164    90   169 0.94 UPF0126 domain
Response_reg         PF00072.19   112 seq1390_BIOID51107   -            222   5.1e-26   90.7   0.0   1   1     1e-29   6.9e-26   90.3   0.0     1   112     3   113     3   113 0.99 Response regulator receiver domain
Trans_reg_C          PF00486.23    77 seq1390_BIOID51107   -            222   3.2e-20   71.7   0.5   1   1   2.1e-23   1.4e-19   69.6   0.0     1    77   145   216   145   216 0.97 Transcriptional regulatory protein, C terminal
BPD_transp_1         PF00528.17   185 seq1391_BIOID51107   -            340   1.9e-45  154.5  12.9   1   1   1.4e-49   1.9e-45  154.5   8.9     1   183   115   334   115   336 0.99 Binding-protein-dependent transport system inner membrane component
Na_H_Exchanger       PF00999.16   384 seq1392_BIOID51107   -            578   4.6e-57  193.1  45.7   1   1   1.3e-60   5.7e-57  192.8  31.7     3   383    15   388    10   389 0.95 Sodium/hydrogen exchanger family
TrkA_C               PF02080.16    71 seq1392_BIOID51107   -            578     1e-11   44.1   0.0   1   1     5e-15   2.3e-11   43.0   0.0     5    70   420   483   417   484 0.94 TrkA-C domain
CorC_HlyC            PF03471.12    81 seq1392_BIOID51107   -            578   1.3e-09   37.5   0.1   1   1     6e-13   2.7e-09   36.5   0.1     2    79   493   571   492   573 0.86 Transporter associated domain
PMSR                 PF01625.16   156 seq1393_BIOID51107   -            221   1.6e-62  209.8   0.0   1   1   1.5e-66   2.1e-62  209.5   0.0     2   153    54   209    53   211 0.98 Peptide methionine sulfoxide reductase
HTH_1                PF00126.22    60 seq1397_BIOID51107   -            308     1e-20   73.0   0.6   1   1   3.4e-24   2.3e-20   71.9   0.4     2    60     5    63     4    63 0.97 Bacterial regulatory helix-turn-helix protein, lysR family
LysR_substrate       PF03466.15   209 seq1397_BIOID51107   -            308   3.7e-20   71.7   0.1   1   1     8e-24   5.4e-20   71.2   0.1    18   205   105   290    87   294 0.89 LysR substrate binding domain
UPF0118              PF01594.11   327 seq1399_BIOID51107   -            370   1.6e-65  221.1  41.1   1   1   1.4e-69   1.9e-65  220.9  28.5     2   327    15   345    14   345 0.99 Domain of unknown function DUF20
Peptidase_M22        PF00814.20   268 seq1400_BIOID51107   -            337  4.2e-102  341.1   0.0   1   1  3.5e-106  4.7e-102  340.9   0.0     2   268    24   307    23   307 0.98 Glycoprotease family
HATPase_c            PF02518.21   111 seq1402_BIOID51107   -            366   1.1e-18   66.9   0.0   1   1   3.6e-22   1.6e-18   66.2   0.0     1   110   252   358   252   359 0.95 Histidine kinase-, DNA gyrase B-, and HSP90-like ATPase
HisKA                PF00512.20    68 seq1402_BIOID51107   -            366   2.5e-08   33.6   1.8   1   1   5.4e-12   2.5e-08   33.6   1.3     3    66   147   203   145   205 0.76 His Kinase A (phospho-acceptor) domain
HAMP                 PF00672.20    70 seq1402_BIOID51107   -            366   4.3e-08   33.1   5.1   1   1   4.1e-11   1.8e-07   31.0   0.2     2    69    73   140    72   141 0.91 HAMP domain
SDF                  PF00375.13   390 seq1404_BIOID51107   -            428  1.3e-114  382.9  40.9   1   1    1e-118  1.4e-114  382.7  28.3     1   390     9   401     9   401 0.97 Sodium:dicarboxylate symporter family
BPD_transp_1         PF00528.17   185 seq1405_BIOID51107   -            298   1.4e-31  109.3  12.9   1   1   9.4e-35   6.4e-31  107.1   6.5     1   182   111   292   111   295 0.97 Binding-protein-dependent transport system inner membrane component
OppC_N               PF12911.2     56 seq1405_BIOID51107   -            298   9.4e-09   34.4   0.5   1   1   1.4e-12   9.4e-09   34.4   0.3    12    56    27    71    24    71 0.94 N-terminal TM domain of oligopeptide transport permease C
DUF21                PF01595.15   183 seq1406_BIOID51107   -            447   2.7e-44  150.5   3.3   1   1   9.2e-48   4.2e-44  149.9   2.3     3   183     5   197     3   197 0.98 Domain of unknown function DUF21
CorC_HlyC            PF03471.12    81 seq1406_BIOID51107   -            447   2.8e-23   81.4   0.1   1   1   1.3e-26     6e-23   80.3   0.0     2    80   347   425   346   426 0.94 Transporter associated domain
CBS                  PF00571.23    57 seq1406_BIOID51107   -            447   5.5e-11   41.8   0.7   1   2   4.9e-07    0.0022   17.4   0.0     9    56   222   270   215   271 0.80 CBS domain
CBS                  PF00571.23    57 seq1406_BIOID51107   -            447   5.5e-11   41.8   0.7   2   2   2.7e-08   0.00012   21.5   0.0     9    55   286   332   280   334 0.91 CBS domain
Rhodanese            PF00581.15   113 seq1407_BIOID51107   -            364   4.9e-06   26.7   0.0   1   1   1.4e-09     2e-05   24.8   0.0    12   111    16   129     6   131 0.71 Rhodanese-like domain
GGDEF                PF00990.16   161 seq1410_BIOID51107   -            430   1.3e-45  154.7   0.0   1   1   4.8e-49   2.2e-45  154.0   0.0     1   161   273   426   273   426 0.96 GGDEF domain
PAS_4                PF08448.5    110 seq1410_BIOID51107   -            430   6.4e-09   35.7   0.0   1   1   6.9e-12   3.2e-08   33.4   0.0     6   110   162   264   156   264 0.89 PAS fold
PAS_8                PF13188.1     64 seq1410_BIOID51107   -            430   6.1e-07   28.9   0.0   1   2   6.3e-05      0.29   10.9   0.0     5    34    27    58    24    98 0.75 PAS domain
PAS_8                PF13188.1     64 seq1410_BIOID51107   -            430   6.1e-07   28.9   0.0   2   2   3.7e-06     0.017   14.8   0.0     9    37   157   191   150   217 0.74 PAS domain
NTP_transf_3         PF12804.2    179 seq1411_BIOID51107   -            194   1.3e-42  145.8   0.1   1   1   1.1e-46   1.5e-42  145.7   0.1     1   179     9   187     9   187 0.90 MobA-like NTP transferase domain
oligo_HPY            PF08352.7     64 seq1412_BIOID51107   -            328   1.5e-18   66.7   0.8   1   1     6e-22   2.7e-18   65.9   0.5     1    64   236   300   236   300 0.98 Oligopeptide/dipeptide transporter, C-terminal region
ABC_tran             PF00005.22   118 seq1412_BIOID51107   -            328   1.9e-16   60.4   0.0   1   1   5.6e-20   2.5e-16   59.9   0.0    10   118    63   185    49   185 0.77 ABC transporter
AAA_21               PF13304.1    303 seq1412_BIOID51107   -            328   3.6e-08   33.5   0.0   1   1   2.4e-10   1.1e-06   28.7   0.0   233   302   153   220   148   221 0.90 AAA domain
DUF1870              PF08965.5    118 seq1414_BIOID51107   -             74     3e-26   91.2   0.3   1   1   2.5e-30   3.5e-26   91.0   0.2     1    62    10    71    10    73 0.97 Domain of unknown function (DUF1870)
PTR2                 PF00854.16   373 seq1416_BIOID51107   -            493   1.5e-73  247.6  15.7   1   1   2.7e-77   1.8e-73  247.3  10.9     2   371    77   424    76   426 0.97 POT family
MFS_1                PF07690.11   354 seq1416_BIOID51107   -            493   7.5e-17   60.9  43.2   1   1   1.2e-19   8.4e-16   57.5  28.8     9   347    22   423    14   431 0.72 Major Facilitator Superfamily
Peptidase_M16_C      PF05193.16   184 seq1417_BIOID51107   -            498   6.3e-19   68.2   0.0   1   1   2.8e-22   1.9e-18   66.6   0.0     3   183   201   377   199   378 0.83 Peptidase M16 inactive domain
Peptidase_M16        PF00675.15   149 seq1417_BIOID51107   -            498   6.8e-07   29.0   0.0   1   1   2.6e-10   1.8e-06   27.6   0.0     2   123    46   169    45   190 0.86 Insulinase (Peptidase family M16)
MobB                 PF03205.9    140 seq1418_BIOID51107   -            175   3.9e-36  123.7   0.0   1   1   3.3e-40   4.5e-36  123.5   0.0     1   120     8   129     8   157 0.93 Molybdopterin guanine dinucleotide synthesis protein B
Aminotran_3          PF00202.16   339 seq1419_BIOID51107   -            426   3.5e-75  252.8   0.0   1   1     3e-79   4.1e-75  252.6   0.0     1   338    35   360    35   361 0.92 Aminotransferase class-III
HTH_29               PF13551.1    113 seq1420_BIOID51107   -            123   6.3e-23   80.9   0.0   1   1   1.6e-26   7.2e-23   80.7   0.0     2   112    12   114    11   115 0.94 Winged helix-turn helix
HTH_28               PF13518.1     52 seq1420_BIOID51107   -            123     3e-07   30.1   0.0   1   1   1.1e-10   5.1e-07   29.4   0.0     8    51    18    61    11    62 0.86 Helix-turn-helix domain
HTH_23               PF13384.1     50 seq1420_BIOID51107   -            123   5.5e-06   25.7   0.0   1   1     2e-09     9e-06   25.0   0.0     5    48    10    53     6    55 0.85 Homeodomain-like domain
MFS_1                PF07690.11   354 seq1421_BIOID51107   -            404   1.2e-29  103.1  51.2   1   2   1.7e-24   2.3e-20   72.5  26.1     2   292    13   289    12   290 0.81 Major Facilitator Superfamily
MFS_1                PF07690.11   354 seq1421_BIOID51107   -            404   1.2e-29  103.1  51.2   2   2   3.8e-15   5.1e-11   41.7  10.8    37   183   249   394   243   402 0.82 Major Facilitator Superfamily
Ribosomal_L31        PF01197.13    69 seq1423_BIOID51107   -             88   2.4e-27   94.5   0.2   1   1   2.3e-31   3.1e-27   94.2   0.1     1    68     2    80     2    81 0.99 Ribosomal protein L31
DUF412               PF04217.8    143 seq1425_BIOID51107   -            151   9.2e-60  200.4   0.2   1   1   7.6e-64     1e-59  200.3   0.1     1   142    10   149    10   150 0.98 Protein of unknown function, DUF412
ABC_tran             PF00005.22   118 seq1426_BIOID51107   -            308   1.1e-18   67.6   0.0   1   1   5.2e-22   1.8e-18   66.9   0.0     1   118    56   171    56   171 0.86 ABC transporter
oligo_HPY            PF08352.7     64 seq1426_BIOID51107   -            308   1.5e-17   63.6   0.1   1   1   7.4e-21   2.5e-17   62.8   0.0     1    64   222   287   222   287 0.98 Oligopeptide/dipeptide transporter, C-terminal region
AAA_21               PF13304.1    303 seq1426_BIOID51107   -            308   1.2e-11   44.9   0.0   1   1   3.5e-11   1.2e-07   31.8   0.0   220   302   126   206    86   207 0.81 AAA domain
AAA_22               PF13401.1    131 seq1426_BIOID51107   -            308     1e-06   28.7   0.0   1   1   7.2e-10   2.5e-06   27.5   0.0     9   123    47   200    39   207 0.82 AAA domain
Ribosomal_L36        PF00444.13    38 seq1427_BIOID51107   -             47     2e-20   72.3   1.6   1   1   1.9e-24   2.7e-20   71.9   1.1     1    38     2    42     2    42 0.99 Ribosomal protein L36
YtfJ_HI0045          PF09695.5    160 seq1429_BIOID51107   -            185   5.1e-75  250.0   0.3   1   1   4.2e-79   5.8e-75  249.8   0.2     2   159    24   181    23   182 0.99 Bacterial protein of unknown function (YtfJ_HI0045)
YfbU                 PF03887.9    166 seq1433_BIOID51107   -            164   4.2e-85  283.2   3.1   1   1   3.4e-89   4.7e-85  283.1   2.1     1   166     1   164     1   164 1.00 YfbU domain
LysR_substrate       PF03466.15   209 seq1436_BIOID51107   -            327   4.4e-44  149.9   0.1   1   1   8.8e-48     6e-44  149.5   0.0     5   209   120   323   117   323 0.97 LysR substrate binding domain
HTH_1                PF00126.22    60 seq1436_BIOID51107   -            327   1.4e-24   85.4   1.2   1   1   2.9e-28     2e-24   84.9   0.2     1    60    34    93    34    93 0.98 Bacterial regulatory helix-turn-helix protein, lysR family
HAD_2                PF13419.1    176 seq1438_BIOID51107   -            216   1.1e-22   80.9   0.0   1   1   3.9e-26   1.3e-22   80.7   0.0     2   176     7   181     6   181 0.83 Haloacid dehalogenase-like hydrolase
Hydrolase            PF00702.21   204 seq1438_BIOID51107   -            216   8.8e-19   68.7   0.0   1   1   3.1e-21   1.1e-17   65.2   0.0     2   204     4   175     3   175 0.85 haloacid dehalogenase-like hydrolase
Hydrolase_like       PF13242.1     75 seq1438_BIOID51107   -            216   2.2e-07   30.3   0.0   1   1   2.5e-10   8.6e-07   28.4   0.0     2    49   136   182   135   202 0.93 HAD-hyrolase-like
HAD                  PF12710.2    191 seq1438_BIOID51107   -            216   4.7e-07   30.0   0.0   1   1   1.7e-10   5.7e-07   29.7   0.0     1   138     6   134     6   190 0.62 haloacid dehalogenase-like hydrolase
MFS_1                PF07690.11   354 seq1439_BIOID51107   -            421   5.9e-31  107.3  54.0   1   1   8.3e-32   1.1e-27   96.5  28.0     1   333    18   336    18   337 0.81 Major Facilitator Superfamily
GerE                 PF00196.14    58 seq1440_BIOID51107   -            180     8e-13   47.3   0.2   1   1   1.3e-16   1.8e-12   46.2   0.2     2    46   127   171   126   174 0.96 Bacterial regulatory proteins, luxR family
5_nucleotid_C        PF02872.13   156 seq1443_BIOID51107   -            650     2e-27   96.0   0.1   1   1   8.1e-31   5.5e-27   94.5   0.1     1   149   358   553   358   558 0.82 5'-nucleotidase, C-terminal domain
Metallophos          PF00149.23   201 seq1443_BIOID51107   -            650   2.2e-20   72.8   0.0   1   1   5.6e-24   3.8e-20   72.0   0.0     1   199    27   262    27   264 0.94 Calcineurin-like phosphoesterase
BDM                  PF10684.4     92 seq1445_BIOID51107   -             71   3.2e-49  165.0   0.3   1   1   2.5e-53   3.5e-49  164.9   0.2    22    92     1    71     1    71 0.99 Putative biofilm-dependent modulation protein
CitMHS               PF03600.11   349 seq1446_BIOID51107   -            610     1e-81  274.1   7.0   1   1   2.3e-78     8e-75  251.4   0.0     3   349    11   558     9   558 0.98 Citrate transporter
TrkA_C               PF02080.16    71 seq1446_BIOID51107   -            610   4.6e-26   90.1   0.7   1   2   1.5e-15   5.1e-12   45.1   0.1     2    64   231   297   230   305 0.90 TrkA-C domain
TrkA_C               PF02080.16    71 seq1446_BIOID51107   -            610   4.6e-26   90.1   0.7   2   2   5.3e-15   1.8e-11   43.3   0.0     1    66   326   392   326   395 0.87 TrkA-C domain
Na_sulph_symp        PF00939.14   471 seq1446_BIOID51107   -            610   3.6e-24   85.3  47.0   1   3   1.8e-08   6.1e-05   21.9   3.2    34   118     9    90     4    92 0.92 Sodium:sulfate symporter transmembrane region
Na_sulph_symp        PF00939.14   471 seq1446_BIOID51107   -            610   3.6e-24   85.3  47.0   2   3   2.9e-10     1e-06   27.8   8.1   341   433    74   163    72   200 0.78 Sodium:sulfate symporter transmembrane region
Na_sulph_symp        PF00939.14   471 seq1446_BIOID51107   -            610   3.6e-24   85.3  47.0   3   3   1.4e-16   4.9e-13   48.6  11.4   277   461   427   604   416   609 0.88 Sodium:sulfate symporter transmembrane region
DctM                 PF06808.7    416 seq1446_BIOID51107   -            610   3.9e-08   32.1  52.7   1   1   2.5e-10   8.6e-07   27.7  16.3   215   411   414   604   392   609 0.79 DctM-like transporters
MFS_1                PF07690.11   354 seq1448_BIOID51107   -            379   7.3e-16   57.7  59.7   1   1   8.9e-17   4.1e-13   48.7  30.9     1   326     9   316     9   319 0.82 Major Facilitator Superfamily
LacY_symp            PF01306.14   413 seq1448_BIOID51107   -            379   2.3e-12   46.0  27.4   1   1   1.1e-15   4.9e-12   45.0  19.0    12   390     9   366     4   372 0.76 LacY proton/sugar symporter
MFS_1_like           PF12832.2     77 seq1448_BIOID51107   -            379   2.6e-05   23.8   3.2   1   1   5.7e-09   2.6e-05   23.8   2.2     3    57     7    61     5    81 0.83 MFS_1 like family
LysR_substrate       PF03466.15   209 seq1450_BIOID51107   -            310   2.9e-34  117.8   0.0   1   1   5.6e-38   3.8e-34  117.5   0.0     2   208    92   296    91   297 0.95 LysR substrate binding domain
HTH_1                PF00126.22    60 seq1450_BIOID51107   -            310   1.2e-15   56.8   1.2   1   1   1.7e-19   1.2e-15   56.8   0.9     2    60     9    67     8    67 0.98 Bacterial regulatory helix-turn-helix protein, lysR family
SpoVR                PF04293.8    427 seq1453_BIOID51107   -            510  2.9e-200  665.0   7.2   1   1  2.5e-204  3.4e-200  664.7   5.0     2   427    18   453    17   453 0.98 SpoVR like protein
Ribosomal_S22        PF08136.6     45 seq1454_BIOID51107   -             45   3.2e-32  110.3   1.3   1   1   2.5e-36   3.4e-32  110.2   0.9     1    45     1    45     1    45 1.00 30S ribosomal protein subunit S22 family
EAL                  PF00563.15   236 seq1455_BIOID51107   -            255   1.4e-28   99.8   0.0   1   1   1.3e-32   1.8e-28   99.5   0.0    13   236    30   242    17   242 0.82 EAL domain
Peptidase_M20        PF01546.23   171 seq1456_BIOID51107   -            441   7.3e-25   87.4   5.7   1   1   2.4e-28   1.7e-24   86.2   3.9     1   170   117   433   117   434 0.91 Peptidase family M20/M25/M40
M20_dimer            PF07687.9    109 seq1456_BIOID51107   -            441   6.3e-10   38.6   0.4   1   1   2.7e-13   1.9e-09   37.1   0.3     9    98   236   325   231   331 0.83 Peptidase dimerisation domain
Rib_5-P_isom_A       PF06026.9    173 seq1457_BIOID51107   -            231   2.7e-63  212.2   0.5   1   1   2.6e-67   3.5e-63  211.9   0.3     3   173    61   227    59   227 0.98 Ribose 5-phosphate isomerase A (phosphoriboisomerase A)
Shikimate_dh_N       PF08501.6     83 seq1459_BIOID51107   -            288   1.3e-26   92.2   0.0   1   1     4e-30   2.7e-26   91.3   0.0     1    83    12    94    12    94 0.99 Shikimate dehydrogenase substrate binding domain
Shikimate_DH         PF01488.15   135 seq1459_BIOID51107   -            288   5.6e-07   29.6   0.0   1   1   1.4e-10   9.3e-07   28.8   0.0     9    95   121   216   114   230 0.86 Shikimate / quinate 5-dehydrogenase
Malic_M              PF03949.10   255 seq1460_BIOID51107   -            565   3.3e-93  311.8   0.0   1   1   6.7e-97   4.6e-93  311.3   0.0     1   254   271   530   271   531 0.99 Malic enzyme, NAD binding domain
malic                PF00390.14   182 seq1460_BIOID51107   -            565     2e-80  268.5   0.0   1   1   5.6e-84   3.8e-80  267.6   0.0     1   182    81   261    81   261 0.99 Malic enzyme, N-terminal domain
Ribonuc_L-PSP        PF01042.16   121 seq1462_BIOID51107   -            115   3.4e-28   97.7   0.5   1   1   2.7e-32   3.7e-28   97.5   0.4     2   121     4   115     3   115 0.96 Endoribonuclease L-PSP
AsmA                 PF05170.9    604 seq1463_BIOID51107   -            691  8.4e-173  576.1   0.0   1   1  1.4e-176  9.8e-173  575.9   0.0     1   603     6   587     6   588 0.99 AsmA family
AsmA_2               PF13502.1    220 seq1463_BIOID51107   -            691   5.5e-28   97.7   3.4   1   1   5.3e-30   3.6e-26   91.7   1.0     2   220   438   640   437   640 0.89 AsmA-like C-terminal region
2-Hacid_dh_C         PF02826.14   178 seq1464_BIOID51107   -            410   1.5e-50  170.7   0.0   1   1   8.2e-54   2.8e-50  169.8   0.0     2   178   118   294   117   294 0.93 D-isomer specific 2-hydroxyacid dehydrogenase, NAD binding domain
2-Hacid_dh           PF00389.25   133 seq1464_BIOID51107   -            410   7.1e-38  128.9   0.0   1   1   3.3e-41   1.1e-37  128.3   0.0     2   133    14   326    13   326 0.99 D-isomer specific 2-hydroxyacid dehydrogenase, catalytic domain
ACT                  PF01842.20    66 seq1464_BIOID51107   -            410   1.7e-10   40.0   0.1   1   1   2.1e-13   7.2e-10   38.0   0.0     7    66   344   402   339   402 0.95 ACT domain
NAD_binding_2        PF03446.10   162 seq1464_BIOID51107   -            410   2.2e-06   27.5   0.7   1   1   7.7e-09   2.6e-05   24.0   0.0     2   112   152   258   151   265 0.92 NAD binding domain of 6-phosphogluconate dehydrogenase
DHquinase_I          PF01487.10   224 seq1466_BIOID51107   -            252     9e-72  241.2   0.9   1   1   7.4e-76     1e-71  241.0   0.7     2   223    20   246    19   247 0.99 Type I 3-dehydroquinase
DUF1889              PF08986.5    119 seq1468_BIOID51107   -            119   2.3e-83  276.1   0.8   1   1   1.8e-87   2.5e-83  276.0   0.6     1   119     1   119     1   119 1.00 Domain of unknown function (DUF1889)
Peptidase_M20        PF01546.23   171 seq1469_BIOID51107   -            481   2.3e-05   23.9   0.2   1   1   2.8e-09   3.8e-05   23.2   0.1     2    92    78   265    77   371 0.70 Peptidase family M20/M25/M40
FolB                 PF02152.13   113 seq1470_BIOID51107   -            122   2.1e-32  111.4   0.2   1   1   1.7e-36   2.4e-32  111.3   0.1     1   113     4   114     4   114 0.99 Dihydroneopterin aldolase
BacA                 PF02673.13   259 seq1474_BIOID51107   -            273   2.1e-91  305.5  14.3   1   1   1.8e-95   2.5e-91  305.3   9.9     2   258    10   267     9   268 0.96 Bacitracin resistance protein BacA
Chorismate_bind      PF00425.13   257 seq1475_BIOID51107   -            453   1.9e-91  305.8   0.0   1   1   3.5e-95   2.4e-91  305.5   0.0     2   257   190   443   189   443 0.98 chorismate binding enzyme
Anth_synt_I_N        PF04715.8    140 seq1475_BIOID51107   -            453   7.8e-30  103.6   0.2   1   1   8.9e-33   6.1e-29  100.7   0.0     9   139    22   153    16   154 0.90 Anthranilate synthase component I, N terminal region
CoA_trans            PF01144.18   217 seq1476_BIOID51107   -            531   1.9e-57  193.7   0.1   1   1   3.4e-61   4.7e-57  192.5   0.1     2   216    16   252    15   253 0.98 Coenzyme A transferase
PhnA                 PF03831.9     56 seq1477_BIOID51107   -            137   3.1e-29  100.0   6.8   1   1   5.8e-33     4e-29   99.6   4.7     1    56    69   123    69   123 0.98 PhnA protein
PhnA_Zn_Ribbon       PF08274.7     30 seq1477_BIOID51107   -            137     1e-15   57.1   7.4   1   1   2.4e-19   1.7e-15   56.3   5.1     1    30    28    57    28    57 0.97 PhnA Zinc-Ribbon
NmrA                 PF05368.8    233 seq1478_BIOID51107   -            286     1e-24   86.9   0.5   1   1   8.2e-28   1.6e-24   86.3   0.3     1   232     2   220     2   221 0.89 NmrA-like family
NAD_binding_10       PF13460.1    183 seq1478_BIOID51107   -            286   5.4e-19   68.7   3.6   1   1   4.8e-22   9.4e-19   67.9   2.5     1   181     2   182     2   184 0.90 NADH(P)-binding
TrkA_N               PF02254.13   116 seq1478_BIOID51107   -            286   6.6e-06   26.0   0.1   1   1   8.1e-09   1.6e-05   24.7   0.1     1    58     2    62     2    78 0.88 TrkA-N domain
NAD_binding_4        PF07993.7    249 seq1478_BIOID51107   -            286   3.5e-06   25.9   0.0   1   1   3.6e-09     7e-06   25.0   0.0     1    40     4    43     4    93 0.85 Male sterility protein
3Beta_HSD            PF01073.14   280 seq1478_BIOID51107   -            286   3.7e-06   25.7   0.1   1   1   4.6e-09   9.1e-06   24.4   0.0     2   117     4   105     3   128 0.83 3-beta hydroxysteroid dehydrogenase/isomerase family
adh_short            PF00106.20   167 seq1478_BIOID51107   -            286   5.3e-05   23.0   0.6   1   1   2.7e-08   5.3e-05   23.0   0.4     4    75     3    67     1    72 0.83 short chain dehydrogenase
ADH_N                PF08240.7    109 seq1479_BIOID51107   -            346   6.1e-31  106.3   7.9   1   1   1.3e-34   6.1e-31  106.3   5.5     2   109    35   141    34   141 0.97 Alcohol dehydrogenase GroES-like domain
ADH_zinc_N           PF00107.21   130 seq1479_BIOID51107   -            346   1.1e-29  102.4   1.6   1   1   4.9e-33   2.2e-29  101.5   1.1     1   129   182   308   182   309 0.98 Zinc-binding dehydrogenase
ADH_zinc_N_2         PF13602.1    127 seq1479_BIOID51107   -            346   5.6e-08   33.6   1.5   1   1   2.3e-11   1.1e-07   32.7   1.0     1   127   215   342   215   342 0.77 Zinc-binding dehydrogenase
NhaB                 PF06450.7    515 seq1480_BIOID51107   -            513  5.2e-305 1011.7  25.9   1   1  8.6e-309  5.9e-305 1011.5  18.0     1   514     1   511     1   512 1.00 Bacterial Na+/H+ antiporter B (NhaB)
CitMHS               PF03600.11   349 seq1480_BIOID51107   -            513     8e-09   34.4   4.3   1   1   1.2e-12     8e-09   34.4   3.0   130   344   200   436   192   441 0.76 Citrate transporter
3-dmu-9_3-mt         PF06983.8    116 seq1481_BIOID51107   -            147   3.1e-07   30.6   0.6   1   1   3.6e-10   2.5e-06   27.7   0.5     5   115     5   138     2   139 0.74 3-demethylubiquinone-9 3-methyltransferase
Glyoxalase           PF00903.20   128 seq1481_BIOID51107   -            147   3.4e-05   23.6   0.0   1   1   7.7e-09   5.2e-05   23.0   0.0     7   128     8   138     3   138 0.86 Glyoxalase/Bleomycin resistance protein/Dioxygenase superfamily
ABG_transport        PF03806.8    502 seq1483_BIOID51107   -            336    1e-119  399.7  15.3   1   1    9e-124  1.2e-119  399.4  10.6     1   308    16   315    16   325 0.97 AbgT putative transporter family
EamA                 PF00892.15   126 seq1484_BIOID51107   -            324   2.2e-13   50.2  27.0   1   1   4.7e-14   3.2e-10   40.0   4.0     1   121    16   137    16   144 0.86 EamA-like transporter family
EmrE                 PF13536.1    113 seq1484_BIOID51107   -            324   7.8e-07   29.1   3.7   1   1   1.1e-10   7.8e-07   29.1   2.6     4   107    40   143    37   150 0.75 Multidrug resistance efflux transporter
ABC_tran             PF00005.22   118 seq1485_BIOID51107   -            262   1.3e-24   86.6   0.0   1   1   3.4e-28   2.3e-24   85.8   0.0     1   117    44   180    44   181 0.89 ABC transporter
HTH_3                PF01381.17    55 seq1487_BIOID51107   -             94     2e-09   37.0   0.1   1   1   1.4e-12   1.9e-08   33.8   0.0     2    53    14    65    13    67 0.92 Helix-turn-helix
NUDIX                PF00293.23   135 seq1489_BIOID51107   -            192   4.3e-16   58.6   0.0   1   1   4.3e-20   5.9e-16   58.2   0.0     4   124    33   151    29   159 0.87 NUDIX domain
Acyl-CoA_dh_1        PF00441.19   150 seq1492_BIOID51107   -            384     4e-46  156.6   4.6   1   1   1.8e-49   6.2e-46  156.0   3.2     1   150   229   378   229   378 0.98 Acyl-CoA dehydrogenase, C-terminal domain
Acyl-CoA_dh_2        PF08028.6    134 seq1492_BIOID51107   -            384   1.4e-18   67.3   2.4   1   1   6.2e-22   2.1e-18   66.7   1.7     3   125   246   358   244   361 0.96 Acyl-CoA dehydrogenase, C-terminal domain
Acyl-CoA_dh_N        PF02771.11   113 seq1492_BIOID51107   -            384   3.6e-17   62.8   0.0   1   1   2.3e-20   7.7e-17   61.7   0.0     1   105     7   109     7   115 0.92 Acyl-CoA dehydrogenase, N-terminal domain
Acyl-CoA_dh_M        PF02770.14    52 seq1492_BIOID51107   -            384   5.7e-15   54.4   0.0   1   1   3.5e-18   1.2e-14   53.4   0.0     1    50   122   171   122   173 0.98 Acyl-CoA dehydrogenase, middle domain
ABG_transport        PF03806.8    502 seq1493_BIOID51107   -            173   5.1e-72  242.3  18.1   1   1   4.1e-76   5.6e-72  242.2  12.6   331   500     1   170     1   172 0.99 AbgT putative transporter family
Phosphonate-bd       PF12974.2    243 seq1494_BIOID51107   -            338   2.1e-73  246.5   0.0   1   1     2e-77   2.8e-73  246.1   0.0     1   240    35   277    35   280 0.97 ABC transporter, phosphonate, periplasmic substrate-binding protein
Hemerythrin          PF01814.18   132 seq1495_BIOID51107   -            220     1e-28   99.9   0.2   1   1   2.6e-32   1.8e-28   99.2   0.1     2   132    76   216    75   216 0.98 Hemerythrin HHE cation binding domain
ScdA_N               PF04405.9     56 seq1495_BIOID51107   -            220   1.6e-20   72.1   0.0   1   1   3.8e-24   2.6e-20   71.4   0.0     2    55     5    58     4    59 0.97 Domain of Unknown function (DUF542)
SDH_alpha            PF03313.10   283 seq1496_BIOID51107   -            454  7.6e-104  346.5   5.6   1   1  1.4e-107  9.8e-104  346.2   3.9     3   282   184   449   182   450 0.96 Serine dehydratase alpha chain
SDH_beta             PF03315.10   158 seq1496_BIOID51107   -            454   8.5e-56  188.2   0.0   1   1   2.2e-59   1.5e-55  187.4   0.0     1   157     3   158     3   159 0.96 Serine dehydratase beta chain
DsbB                 PF02600.11   156 seq1497_BIOID51107   -            178   2.3e-42  144.2  14.5   1   1     2e-46   2.8e-42  144.0  10.0     3   155    12   163     3   164 0.96 Disulfide bond formation protein DsbB
SpoU_methylase       PF00588.14   142 seq1500_BIOID51107   -            246   1.3e-31  109.3   0.1   1   1   1.3e-35   1.8e-31  108.8   0.1     2   142     5   154     4   154 0.89 SpoU rRNA Methylase family
LysR_substrate       PF03466.15   209 seq1501_BIOID51107   -            312   3.9e-28   97.8   0.3   1   1   1.1e-31   7.5e-28   96.9   0.2     4   204    97   284    95   288 0.92 LysR substrate binding domain
HTH_1                PF00126.22    60 seq1501_BIOID51107   -            312   4.7e-18   64.5   1.7   1   1   1.2e-21   7.9e-18   63.8   1.2     1    59    13    71    13    72 0.97 Bacterial regulatory helix-turn-helix protein, lysR family
UPF0149              PF03695.8    178 seq1502_BIOID51107   -            192   4.7e-42  143.7   1.4   1   1   3.9e-46   5.4e-42  143.5   1.0     1   175    10   177    10   180 0.94 Uncharacterised protein family (UPF0149)
DNA_binding_1        PF01035.15    85 seq1503_BIOID51107   -            171     6e-33  112.3   0.0   1   1   1.2e-36   8.2e-33  111.8   0.0     1    82    87   168    87   171 0.98 6-O-methylguanine DNA methyltransferase, DNA binding domain
Methyltransf_1N      PF02870.10    77 seq1503_BIOID51107   -            171     1e-19   70.7   0.0   1   1     2e-23   1.4e-19   70.3   0.0     2    76     4    83     3    84 0.97 6-O-methylguanine DNA methyltransferase, ribonuclease-like domain
Peptidase_M24        PF00557.19   205 seq1510_BIOID51107   -            512   2.8e-64  216.4   0.1   1   1   5.9e-68     4e-64  215.9   0.1     3   205   256   485   254   485 0.91 Metallopeptidase family M24
AMP_N                PF05195.11   134 seq1510_BIOID51107   -            512   3.2e-41  139.7   0.1   1   1     1e-44   7.1e-41  138.6   0.1     1   128    75   204    75   210 0.93 Aminopeptidase P, N-terminal domain
cNMP_binding         PF00027.24    91 seq1512_BIOID51107   -            264   5.3e-16   58.1   0.0   1   1     2e-19     9e-16   57.3   0.0     4    90    66   151    63   152 0.95 Cyclic nucleotide-binding domain
Crp                  PF00325.15    32 seq1512_BIOID51107   -            264   3.7e-15   54.9   1.4   1   1   9.7e-19   4.4e-15   54.7   0.3     1    32   207   238   207   238 0.97 Bacterial regulatory proteins, crp family
HTH_Crp_2            PF13545.1     76 seq1512_BIOID51107   -            264   5.5e-13   48.4   0.0   1   1   2.2e-16     1e-12   47.5   0.0     1    76   182   256   182   256 0.96 Crp-like helix-turn-helix domain
BPD_transp_1         PF00528.17   185 seq1513_BIOID51107   -            276   1.2e-22   80.2   5.0   1   1   8.5e-27   1.2e-22   80.2   3.5     2   179   105   275   104   276 0.98 Binding-protein-dependent transport system inner membrane component
CYTH                 PF01928.16   185 seq1514_BIOID51107   -            433   1.7e-40  138.5   0.0   1   1   2.3e-44   3.1e-40  137.6   0.0     2   183     3   200     2   202 0.92 CYTH domain
Pili_assembly_N      PF00345.15   122 seq1515_BIOID51107   -            236   9.3e-06   25.3   0.0   1   1     2e-09   2.7e-05   23.8   0.0     2    96    28   128    27   156 0.70 Gram-negative pili assembly chaperone, N-terminal domain
Rrf2                 PF02082.15    83 seq1516_BIOID51107   -            162   1.6e-27   95.2   0.0   1   1   2.1e-31   2.8e-27   94.5   0.0     1    83     1    83     1    83 0.99 Transcriptional regulator
EAL                  PF00563.15   236 seq1518_BIOID51107   -            532   1.2e-59  201.5   0.2   1   1   2.8e-63   1.9e-59  200.8   0.2     4   236   273   501   270   501 0.93 EAL domain
CSS-motif            PF12792.2    208 seq1518_BIOID51107   -            532   3.8e-41  140.5   0.4   1   1   9.4e-45   6.4e-41  139.8   0.1     3   203    42   242    40   247 0.91 CSS motif domain associated with EAL
Aminotran_5          PF00266.14   371 seq1519_BIOID51107   -            404   7.2e-93  311.1   0.0   1   1   1.8e-96   8.4e-93  310.9   0.0     1   370     5   368     5   369 0.97 Aminotransferase class-V
Beta_elim_lyase      PF01212.16   290 seq1519_BIOID51107   -            404   4.7e-07   29.1   0.1   1   1   1.5e-10   6.9e-07   28.5   0.1    34   231    54   239    39   297 0.75 Beta-eliminating lyase
Cys_Met_Meta_PP      PF01053.15   386 seq1519_BIOID51107   -            404   8.9e-06   24.1   0.0   1   1   5.1e-09   2.3e-05   22.7   0.0    58   185    52   188    25   211 0.76 Cys/Met metabolism PLP-dependent enzyme
UTRA                 PF07702.8    141 seq1520_BIOID51107   -            241   1.5e-32  112.0   0.1   1   1   7.9e-36   2.7e-32  111.2   0.0     1   140    96   235    96   236 0.94 UTRA domain
GntR                 PF00392.16    64 seq1520_BIOID51107   -            241     4e-22   77.3   0.3   1   1   2.2e-25   7.5e-22   76.4   0.2     2    64    14    75    13    75 0.98 Bacterial regulatory proteins, gntR family
MarR                 PF01047.17    59 seq1520_BIOID51107   -            241   4.8e-06   26.0   0.0   1   1   4.1e-09   1.4e-05   24.5   0.0    21    51    39    69    35    71 0.95 MarR family
Oxidored_q4          PF00507.14   102 seq1521_BIOID51107   -            147   7.6e-27   92.9   1.1   1   1   5.5e-31   7.6e-27   92.9   0.8     2   102    26   125    25   125 0.95 NADH-ubiquinone/plastoquinone oxidoreductase, chain 3
Usp                  PF00582.21   140 seq1522_BIOID51107   -            316   1.9e-33  115.5   0.0   1   2   4.8e-21   6.6e-17   61.9   0.0     1   140     3   146     3   146 0.98 Universal stress protein family
Usp                  PF00582.21   140 seq1522_BIOID51107   -            316   1.9e-33  115.5   0.0   2   2   6.6e-18   9.1e-14   51.7   0.1    16   140   174   300   156   300 0.88 Universal stress protein family
ETF                  PF01012.16   164 seq1523_BIOID51107   -            254   4.8e-31  107.5   1.0   1   1   5.1e-35   6.9e-31  107.0   0.7     8   164    28   183    22   183 0.92 Electron transfer flavoprotein domain
FAD_binding_3        PF01494.14   356 seq1526_BIOID51107   -            392   6.7e-24   84.4   3.4   1   1   2.4e-27   8.4e-24   84.1   2.3     3   346     2   337     1   345 0.78 FAD binding domain
GlnE                 PF03710.10   248 seq1527_BIOID51107   -            970  6.6e-189  624.8   3.5   1   2   1.3e-94   9.1e-91  303.3   0.0     4   247    56   300    53   301 0.98 Glutamate-ammonia ligase adenylyltransferase
GlnE                 PF03710.10   248 seq1527_BIOID51107   -            970  6.6e-189  624.8   3.5   2   2  3.6e-100   2.5e-96  321.6   0.2     2   246   577   828   576   830 0.98 Glutamate-ammonia ligase adenylyltransferase
GlnD_UR_UTase        PF08335.6    142 seq1527_BIOID51107   -            970   8.3e-52  174.6   6.8   1   2   6.8e-44   4.6e-40  136.6   0.4     1   142   321   460   321   460 0.99 GlnD PII-uridylyltransferase
GlnD_UR_UTase        PF08335.6    142 seq1527_BIOID51107   -            970   8.3e-52  174.6   6.8   2   2   3.8e-14   2.6e-10   40.1   0.7     1    91   849   940   846   946 0.91 GlnD PII-uridylyltransferase
Oxidored_q6          PF01058.17   131 seq1528_BIOID51107   -            220   2.2e-22   78.9   0.2   1   1   2.2e-26     3e-22   78.5   0.1     4   129    64   170    62   172 0.82 NADH ubiquinone oxidoreductase, 20 Kd subunit
Lipase_GDSL_2        PF13472.1    179 seq1530_BIOID51107   -            197   1.6e-28   99.9   0.0   1   1   2.9e-32     2e-28   99.6   0.0     1   175    20   177    20   180 0.89 GDSL-like Lipase/Acylhydrolase family
Lipase_GDSL          PF00657.17   234 seq1530_BIOID51107   -            197   5.9e-22   78.5   0.0   1   1     1e-25     7e-22   78.2   0.0     2   233    20   184    19   185 0.90 GDSL-like Lipase/Acylhydrolase
PhnG                 PF06754.7    147 seq1531_BIOID51107   -            150   4.3e-60  201.4   3.1   1   1   3.5e-64   4.8e-60  201.3   2.2     2   147     4   149     3   149 0.99 Phosphonate metabolism protein PhnG
HlyE                 PF06109.8    299 seq1534_BIOID51107   -            171  2.4e-102  341.8   7.5   1   1    2e-106  2.7e-102  341.6   5.2     1   162     6   167     6   171 0.99 Haemolysin E (HlyE)
ETF_alpha            PF00766.14    86 seq1535_BIOID51107   -            312     1e-30  105.0   0.3   1   1   2.8e-34   1.9e-30  104.1   0.2     2    85   189   273   188   274 0.97 Electron transfer flavoprotein FAD-binding domain
ETF                  PF01012.16   164 seq1535_BIOID51107   -            312   7.1e-25   87.5   0.2   1   1   1.8e-28   1.3e-24   86.7   0.2     2   164     7   153     6   153 0.92 Electron transfer flavoprotein domain
PhnH                 PF05845.7    192 seq1538_BIOID51107   -            194   2.1e-67  226.2   0.9   1   1   1.7e-71   2.4e-67  226.0   0.6     1   192     3   193     3   193 0.99 Bacterial phosphonate metabolism protein (PhnH)
NifU_N               PF01592.11   127 seq1540_BIOID51107   -            128   7.1e-56  187.4   0.2   1   1   5.7e-60   7.8e-56  187.3   0.2     1   125     2   126     2   128 0.97 NifU-like N terminal domain
adh_short            PF00106.20   167 seq1541_BIOID51107   -            269   5.9e-26   91.2   0.0   1   1   2.9e-29     8e-26   90.8   0.0     1   166    16   177    16   178 0.90 short chain dehydrogenase
adh_short_C2         PF13561.1    243 seq1541_BIOID51107   -            269   4.2e-12   46.2   0.0   1   1   2.1e-15   5.6e-12   45.8   0.0     6   193    25   202    22   211 0.90 Enoyl-(Acyl carrier protein) reductase
KR                   PF08659.5    181 seq1541_BIOID51107   -            269   4.6e-12   45.8   0.0   1   1   2.9e-15   8.1e-12   45.0   0.0     3   165    18   175    17   194 0.80 KR domain
NAD_binding_10       PF13460.1    183 seq1541_BIOID51107   -            269   1.3e-09   38.2   0.0   1   1   6.9e-13   1.9e-09   37.6   0.0     1   146    18   192    18   214 0.81 NADH(P)-binding
Complex1_49kDa       PF00346.14   272 seq1542_BIOID51107   -            600  5.6e-120  399.3   0.0   1   1  1.1e-123  7.2e-120  398.9   0.0     1   272   329   600   329   600 1.00 Respiratory-chain NADH dehydrogenase, 49 Kd subunit
Complex1_30kDa       PF00329.14   103 seq1542_BIOID51107   -            600   3.1e-34  117.2   0.0   1   1     9e-38   6.1e-34  116.2   0.0     4   103    62   171    59   171 0.95 Respiratory-chain NADH dehydrogenase, 30 Kd subunit
OapA                 PF04225.7     85 seq1544_BIOID51107   -            224   5.8e-35  118.9   0.0   1   1   1.2e-38   8.1e-35  118.4   0.0     1    84   139   223   139   224 0.98 Opacity-associated protein A LysM-like domain
OapA_N               PF08525.6     30 seq1544_BIOID51107   -            224     9e-10   37.8   0.4   1   1   1.9e-13   1.3e-09   37.3   0.3     1    30    34    63    34    63 0.96 Opacity-associated protein A N-terminal motif
GerE                 PF00196.14    58 seq1545_BIOID51107   -            200   3.7e-22   77.2   1.9   1   1   2.1e-25   5.7e-22   76.6   1.3     2    57   140   195   139   196 0.97 Bacterial regulatory proteins, luxR family
Sigma70_r4_2         PF08281.7     54 seq1545_BIOID51107   -            200   1.7e-09   36.8   0.3   1   1   1.2e-12   3.3e-09   35.9   0.2     8    47   139   177   139   184 0.93 Sigma-70, region 4
Sigma70_r4           PF04545.11    50 seq1545_BIOID51107   -            200   8.5e-06   24.8   0.4   1   1     6e-09   1.7e-05   23.9   0.3     2    48   139   184   139   186 0.91 Sigma-70, region 4
HlyE                 PF06109.8    299 seq1546_BIOID51107   -             86   6.3e-47  159.9   2.2   1   1     5e-51   6.9e-47  159.7   1.5   216   299     2    85     1    85 0.98 Haemolysin E (HlyE)
MS_channel           PF00924.13   206 seq1548_BIOID51107   -            343   1.1e-63  214.2   0.4   1   1   7.9e-68   1.1e-63  214.2   0.3     2   205   120   323   119   324 0.99 Mechanosensitive ion channel
FAD_binding_3        PF01494.14   356 seq1549_BIOID51107   -            400   8.3e-32  110.4   0.1   1   1     8e-35   1.8e-31  109.3   0.1     2   351     4   345     3   349 0.77 FAD binding domain
Trp_halogenase       PF04820.9    454 seq1549_BIOID51107   -            400   1.4e-06   27.1   0.5   1   1   3.6e-08   8.2e-05   21.2   0.0   186   352   143   318   106   342 0.78 Tryptophan halogenase
SE                   PF08491.5    276 seq1549_BIOID51107   -            400   4.8e-05   22.1   0.0   1   1     4e-08     9e-05   21.3   0.0   125   216   277   368   263   392 0.84 Squalene epoxidase
ECH                  PF00378.15   245 seq1550_BIOID51107   -            771   3.8e-77  258.6   0.0   1   1   1.9e-80   8.8e-77  257.4   0.0     3   244    54   308    52   309 0.99 Enoyl-CoA hydratase/isomerase family
3HCDH_N              PF02737.13   180 seq1550_BIOID51107   -            771   1.1e-60  204.3   0.2   1   1   6.4e-64   2.9e-60  202.8   0.1     2   180   358   536   357   536 0.99 3-hydroxyacyl-CoA dehydrogenase, NAD binding domain
3HCDH                PF00725.17    97 seq1550_BIOID51107   -            771   1.6e-35  121.2   2.4   1   2   8.1e-30   3.7e-26   91.2   0.1     1    97   538   634   538   634 0.97 3-hydroxyacyl-CoA dehydrogenase, C-terminal domain
3HCDH                PF00725.17    97 seq1550_BIOID51107   -            771   1.6e-35  121.2   2.4   2   2   1.2e-09   5.4e-06   26.6   0.0     4    62   670   732   669   753 0.86 3-hydroxyacyl-CoA dehydrogenase, C-terminal domain
Fe-S_biosyn          PF01521.15    91 seq1551_BIOID51107   -            107   3.7e-30  103.4   0.0   1   1   3.1e-34   4.2e-30  103.2   0.0     1    91     3    93     3    93 0.99 Iron-sulphur cluster biosynthesis
Potass_KdpF          PF09604.5     25 seq1552_BIOID51107   -             67     6e-06   25.8   5.9   1   1   4.4e-10     6e-06   25.8   4.1     2    25    44    67    43    67 0.95 F subunit of K+-transporting ATPase (Potass_KdpF)
PhnI                 PF05861.7    359 seq1553_BIOID51107   -            354  8.2e-169  560.6   0.1   1   1  6.7e-173  9.2e-169  560.5   0.0     1   357     1   352     1   354 0.99 Bacterial phosphonate metabolism protein (PhnI)
KdpA                 PF03814.10   552 seq1554_BIOID51107   -            557  5.2e-245  813.5  29.2   1   1  4.3e-249  5.9e-245  813.3  20.3     1   552     9   557     9   557 0.99 Potassium-transporting ATPase A subunit
DAO                  PF01266.19   358 seq1556_BIOID51107   -            429   5.7e-22   77.9   6.6   1   2   2.2e-10   2.8e-07   29.6   0.2     1    35     7    41     7    93 0.84 FAD dependent oxidoreductase
DAO                  PF01266.19   358 seq1556_BIOID51107   -            429   5.7e-22   77.9   6.6   2   2   7.6e-17   9.5e-14   50.9   0.9   144   356   105   328    99   330 0.64 FAD dependent oxidoreductase
FAD_binding_3        PF01494.14   356 seq1556_BIOID51107   -            429   4.4e-14   52.1   0.9   1   1   4.3e-16   5.3e-13   48.6   0.1     2   191     6   183     5   210 0.81 FAD binding domain
FAD_oxidored         PF12831.2    428 seq1556_BIOID51107   -            429   6.8e-09   35.1   1.0   1   1   5.5e-12   6.8e-09   35.1   0.7     1   143     7   157     7   161 0.77 FAD dependent oxidoreductase
HI0933_like          PF03486.9    409 seq1556_BIOID51107   -            429   1.9e-07   29.7   3.2   1   1   1.1e-09   1.4e-06   26.9   2.3     2   167     7   165     6   174 0.83 HI0933-like protein
NAD_binding_8        PF13450.1     68 seq1556_BIOID51107   -            429   5.7e-07   29.3   1.3   1   1   1.1e-09   1.4e-06   28.0   0.9     1    32    10    41    10    64 0.90 NAD(P)-binding Rossmann-like domain
FAD_binding_2        PF00890.19   421 seq1556_BIOID51107   -            429     4e-07   29.1  17.8   1   1     3e-08   3.7e-05   22.6   4.5     1    35     7    41     7    48 0.93 FAD binding domain
Thi4                 PF01946.12   230 seq1556_BIOID51107   -            429   6.7e-07   28.5   1.7   1   1     5e-09   6.2e-06   25.3   0.4    18    64     6    52     2    58 0.94 Thi4 family
GIDA                 PF01134.17   392 seq1556_BIOID51107   -            429   0.00014   20.7   1.9   1   1   1.1e-07   0.00014   20.7   1.3     1    31     7    36     7    60 0.78 Glucose inhibited division protein A
Fer2_2               PF01799.15    75 seq1558_BIOID51107   -            229   9.8e-31  105.3   1.6   1   1   3.9e-34   2.7e-30  103.9   0.1     1    74   133   221   133   222 0.97 [2Fe-2S] binding domain
Fer2                 PF00111.22    78 seq1558_BIOID51107   -            229   1.9e-11   43.4   1.0   1   1   2.7e-15   1.9e-11   43.4   0.7     2    73    66   119    65   127 0.83 2Fe-2S iron-sulfur cluster binding domain
HSCB_C               PF07743.8     78 seq1559_BIOID51107   -            171     3e-21   75.5  13.5   1   1   1.8e-24   1.2e-20   73.6   6.8     2    77    87   162    86   163 0.97 HSCB C-terminal oligomerisation domain
DnaJ                 PF00226.26    64 seq1559_BIOID51107   -            171   8.3e-13   47.7   0.0   1   1   2.8e-16   1.9e-12   46.6   0.0     1    63     2    70     2    71 0.97 DnaJ domain
Thioredoxin          PF00085.15   104 seq1560_BIOID51107   -            296   7.3e-19   67.2   0.0   1   1     2e-22   1.4e-18   66.3   0.0     3   103    19   120    17   121 0.94 Thioredoxin
EamA                 PF00892.15   126 seq1562_BIOID51107   -            293   7.8e-14   51.6  36.6   1   2   9.3e-12   1.3e-07   31.6   8.0     1   125    15   137    15   138 0.91 EamA-like transporter family
EamA                 PF00892.15   126 seq1562_BIOID51107   -            293   7.8e-14   51.6  36.6   2   2   4.4e-10     6e-06   26.2  11.8     1   123   167   285   167   288 0.82 EamA-like transporter family
HSP70                PF00012.15   602 seq1563_BIOID51107   -            634  1.7e-202  673.4   0.1   1   1  2.9e-206    2e-202  673.2   0.1     2   600    40   617    39   619 0.97 Hsp70 protein
MreB_Mbl             PF06723.8    327 seq1563_BIOID51107   -            634   1.3e-17   63.3   0.1   1   1   7.5e-20   5.1e-16   58.0   0.0    66   318   140   391   131   398 0.86 MreB/Mbl protein
FAD_binding_5        PF00941.16   171 seq1564_BIOID51107   -            318   3.1e-52  176.3   0.0   1   1   7.6e-56   5.2e-52  175.6   0.0     1   170     2   220     2   221 0.98 FAD binding domain in molybdopterin dehydrogenase
CO_deh_flav_C        PF03450.12   103 seq1564_BIOID51107   -            318   4.7e-08   32.7   1.3   1   1   1.8e-11   1.2e-07   31.4   0.4     2    77   227   300   226   314 0.83 CO dehydrogenase flavoprotein C-terminal domain
PhnJ                 PF06007.6    279 seq1565_BIOID51107   -            281  1.8e-155  515.6   0.1   1   1  1.5e-159    2e-155  515.4   0.0     3   277     5   279     3   281 0.99 Phosphonate metabolism protein PhnJ
adh_short            PF00106.20   167 seq1567_BIOID51107   -            263   1.2e-25   90.2   0.0   1   1   3.2e-29   1.5e-25   89.9   0.0     2   165     7   184     6   186 0.92 short chain dehydrogenase
adh_short_C2         PF13561.1    243 seq1567_BIOID51107   -            263   9.5e-16   58.2   0.0   1   1   2.5e-19   1.1e-15   57.9   0.0     1   243    12   259    12   259 0.91 Enoyl-(Acyl carrier protein) reductase
KR                   PF08659.5    181 seq1567_BIOID51107   -            263   4.2e-10   39.4   0.0   1   1   1.4e-13   6.6e-10   38.8   0.0     3   166     8   184     7   191 0.86 KR domain
Complex1_24kDa       PF01257.14   145 seq1568_BIOID51107   -            166   5.6e-51  171.8   0.0   1   1   4.7e-55   6.4e-51  171.6   0.0     2   145    23   166    22   166 0.98 Respiratory-chain NADH dehydrogenase 24 Kd subunit
GCV_T                PF01571.16   211 seq1569_BIOID51107   -            417   1.1e-67  227.3   0.1   1   1   2.3e-71   1.5e-67  226.8   0.1     1   211    99   307    99   307 0.93 Aminomethyltransferase folate-binding domain
GCV_T_C              PF08669.6     95 seq1569_BIOID51107   -            417     3e-18   65.5   0.1   1   1   8.1e-22   5.6e-18   64.6   0.1     1    94   315   406   315   407 0.91 Glycine cleavage T-protein C-terminal barrel domain
PTSIIB_sorb          PF03830.10   151 seq1573_BIOID51107   -            323   1.5e-58  196.8   1.4   1   1   3.3e-62   2.2e-58  196.2   1.0     2   149   164   311   163   313 0.99 PTS system sorbose subfamily IIB component
EIIA-man             PF03610.11   116 seq1573_BIOID51107   -            323   2.6e-35  120.8   0.1   1   1   9.9e-39   6.8e-35  119.5   0.0     1   114     4   117     4   119 0.98 PTS system fructose IIA component
PfkB                 PF00294.19   301 seq1574_BIOID51107   -            477   3.1e-55  187.3   0.5   1   1   1.4e-58   4.8e-55  186.6   0.1     2   299    11   305    10   307 0.87 pfkB family carbohydrate kinase
CTP_transf_2         PF01467.21   157 seq1574_BIOID51107   -            477   1.6e-11   44.3   0.0   1   1   1.9e-14   6.5e-11   42.4   0.0     1   156   344   469   344   470 0.90 Cytidylyltransferase
Phos_pyr_kin         PF08543.7    246 seq1574_BIOID51107   -            477   1.3e-08   34.3   0.0   1   1   8.5e-12   2.9e-08   33.1   0.0   118   224   187   287   166   293 0.89 Phosphomethylpyrimidine kinase
Carb_kinase          PF01256.12   242 seq1574_BIOID51107   -            477     4e-06   26.1   0.1   1   1   1.9e-09   6.4e-06   25.5   0.0    61   212   137   287    82   310 0.74 Carbohydrate kinase
AMP-binding          PF00501.23   418 seq1575_BIOID51107   -            566  2.1e-100  335.8   0.0   1   1  3.8e-104  2.6e-100  335.6   0.0     1   418    70   482    70   482 0.94 AMP-binding enzyme
DUF4009              PF13193.1     41 seq1575_BIOID51107   -            566   9.1e-11   40.8   0.3   1   1   3.7e-14   2.5e-10   39.4   0.1     1    28   524   551   524   562 0.90 Domain of unknown function (DUF4009)
Complex1_51K         PF01512.12   151 seq1576_BIOID51107   -            445     1e-49  168.0   0.0   1   1   3.2e-53   1.5e-49  167.5   0.0     1   150    54   226    54   227 0.97 Respiratory-chain NADH dehydrogenase 51 Kd subunit
NADH_4Fe-4S          PF10589.4     46 seq1576_BIOID51107   -            445   2.8e-18   64.6   0.0   1   1   1.2e-21   5.6e-18   63.6   0.0     1    46   336   381   336   381 0.97 NADH-ubiquinone oxidoreductase-F iron-sulfur binding region
SLBB                 PF10531.4     59 seq1576_BIOID51107   -            445   6.8e-08   32.1   0.0   1   1   4.5e-11     2e-07   30.6   0.0     5    55   253   296   252   300 0.91 SLBB domain
Ald_Xan_dh_C2        PF02738.13   543 seq1577_BIOID51107   -            732  1.6e-142  475.5   0.1   1   1    3e-146  2.1e-142  475.1   0.1     6   543   152   668   142   668 0.97 Molybdopterin-binding domain of aldehyde dehydrogenase
Ald_Xan_dh_C         PF01315.17   111 seq1577_BIOID51107   -            732     2e-24   85.7   1.1   1   1   6.1e-28   4.1e-24   84.6   0.7     1   110    34   137    34   138 0.94 Aldehyde oxidase and xanthine dehydrogenase, a/b hammerhead domain
Hydrolase            PF00702.21   204 seq1578_BIOID51107   -            682   4.4e-36  125.2   4.6   1   1   1.3e-39   4.4e-36  125.2   3.2     1   204   301   530   301   530 0.80 haloacid dehalogenase-like hydrolase
E1-E2_ATPase         PF00122.15   230 seq1578_BIOID51107   -            682   1.4e-34  119.0   0.2   1   1   4.1e-38   1.4e-34  119.0   0.1     3   230    73   297    71   297 0.93 E1-E2 ATPase
HAD                  PF12710.2    191 seq1578_BIOID51107   -            682   3.3e-14   53.4   0.0   1   1   2.3e-17   7.7e-14   52.1   0.0     2   190   305   526   304   527 0.66 haloacid dehalogenase-like hydrolase
Hydrolase_3          PF08282.7    254 seq1578_BIOID51107   -            682   2.3e-05   23.9   1.3   1   1   4.3e-08   0.00015   21.3   0.3   193   241   501   549   497   556 0.89 haloacid dehalogenase-like hydrolase
Porin_1              PF00267.16   337 seq1579_BIOID51107   -             96   1.6e-21   76.8   1.0   1   1   1.4e-25   1.9e-21   76.5   0.7     1    64    27    90    27    95 0.94 Gram-negative porin
ABC_tran             PF00005.22   118 seq1580_BIOID51107   -            252   7.6e-22   77.7   0.0   1   1   2.4e-25   1.1e-21   77.2   0.0     1   117    45   173    45   174 0.86 ABC transporter
oligo_HPY            PF08352.7     64 seq1580_BIOID51107   -            252   2.6e-06   27.5   0.0   1   1     1e-09   4.6e-06   26.7   0.0     1    26   225   250   225   252 0.94 Oligopeptide/dipeptide transporter, C-terminal region
AP_endonuc_2         PF01261.19   211 seq1582_BIOID51107   -            280     2e-25   89.2   0.0   1   1   2.1e-29   2.9e-25   88.7   0.0     2   211    29   233    28   233 0.90 Xylose isomerase-like TIM barrel
PPC                  PF04151.10    70 seq1583_BIOID51107   -            133   2.3e-07   31.5   1.0   1   1   2.5e-11   3.4e-07   31.0   0.3     1    68    48   111    48   113 0.85 Bacterial pre-peptidase C-terminal domain
LRR_1                PF00560.28    22 seq1584_BIOID51107   -            443   7.4e-06   25.1  58.1   1   3   9.3e-05      0.42   10.7   0.4     2    13    34    45    33    62 0.78 Leucine Rich Repeat
LRR_1                PF00560.28    22 seq1584_BIOID51107   -            443   7.4e-06   25.1  58.1   2   3   1.4e-05     0.064   13.1   0.0     2    15   196   209   195   214 0.92 Leucine Rich Repeat
LRR_1                PF00560.28    22 seq1584_BIOID51107   -            443   7.4e-06   25.1  58.1   3   3   2.2e-05     0.098   12.6   1.2     4    22   219   238   216   238 0.90 Leucine Rich Repeat
Thiolase_N           PF00108.18   264 seq1585_BIOID51107   -            387   4.6e-93  310.9   1.6   1   1   1.4e-96   6.4e-93  310.4   1.1     1   264     1   254     1   254 0.97 Thiolase, N-terminal domain
Thiolase_C           PF02803.13   123 seq1585_BIOID51107   -            387   1.6e-50  169.5   0.2   1   1   9.2e-54   4.2e-50  168.1   0.1     1   123   261   386   261   386 0.98 Thiolase, C-terminal domain
ketoacyl-synt        PF00109.21   255 seq1585_BIOID51107   -            387   3.5e-05   23.3   1.0   1   1   7.6e-09   3.5e-05   23.3   0.7   169   217    83   131    76   145 0.85 Beta-ketoacyl synthase, N-terminal domain
CCP_MauG             PF03150.9    159 seq1587_BIOID51107   -            465   6.2e-52  175.9   0.0   1   1     2e-52   9.1e-49  165.6   0.0     2   159   184   335   183   335 0.97 Di-haem cytochrome c peroxidase
Haem_bd              PF14376.1    137 seq1587_BIOID51107   -            465   9.4e-42  141.8   0.0   1   1   2.1e-45   9.4e-42  141.8   0.0     2   137    17   155    16   155 0.99 Haem-binding domain
Cytochrom_C          PF00034.16    91 seq1587_BIOID51107   -            465   5.1e-15   55.9   0.1   1   1   4.1e-11   1.9e-07   31.7   0.0     2    90   340   453   339   454 0.86 Cytochrome c
LigT_PEase           PF02834.11    87 seq1588_BIOID51107   -            176   2.5e-23   81.7   0.5   1   2   1.9e-16   1.3e-12   47.3   0.1     1    87    11    89    11    89 0.92 LigT like Phosphoesterase
LigT_PEase           PF02834.11    87 seq1588_BIOID51107   -            176   2.5e-23   81.7   0.5   2   2   1.5e-11     1e-07   31.6   0.0     4    85    92   164    90   166 0.72 LigT like Phosphoesterase
2_5_RNA_ligase2      PF13563.1    153 seq1588_BIOID51107   -            176     8e-11   41.7   0.1   1   1   1.3e-14     9e-11   41.5   0.0     2   121    14   135    13   165 0.87 2'-5' RNA ligase superfamily
GCV_H                PF01597.14   122 seq1590_BIOID51107   -            129   3.6e-50  168.6   0.1   1   1   2.9e-54     4e-50  168.4   0.0     1   121     8   128     8   129 0.99 Glycine cleavage H-protein
EII-Sor              PF03609.9    237 seq1591_BIOID51107   -            266   7.1e-89  297.0  38.7   1   1   5.9e-93     8e-89  296.8  26.8     1   237     1   238     1   238 1.00 PTS system sorbose-specific iic component
ABC_tran             PF00005.22   118 seq1592_BIOID51107   -            259   8.1e-20   71.2   0.0   1   1   3.2e-23   1.5e-19   70.4   0.0     1   118    81   211    81   211 0.93 ABC transporter
AAA_16               PF13191.1    166 seq1592_BIOID51107   -            259     7e-07   29.6   0.1   1   1   2.3e-10     1e-06   29.1   0.1    19    60    64   104    56   250 0.74 AAA ATPase domain
Fer2                 PF00111.22    78 seq1593_BIOID51107   -            111   5.6e-16   57.9   3.5   1   1   5.4e-20   7.4e-16   57.5   2.4     5    78    14    92    11    92 0.90 2Fe-2S iron-sulfur cluster binding domain
ECH                  PF00378.15   245 seq1596_BIOID51107   -            260   8.9e-48  162.4   0.1   1   1   8.1e-52   1.1e-47  162.1   0.0     9   245    17   252    12   252 0.93 Enoyl-CoA hydratase/isomerase family
Band_7               PF01145.20   179 seq1597_BIOID51107   -            305   2.4e-35  121.9   0.5   1   1   1.7e-39   2.4e-35  121.9   0.3     1   178    21   203    21   204 0.96 SPFH domain / Band 7 family
SfsA                 PF03749.8    216 seq1598_BIOID51107   -            234   4.7e-83  277.7   0.0   1   1   3.9e-87   5.3e-83  277.6   0.0     1   213    13   228    13   231 0.98 Sugar fermentation stimulation protein
Fe-S_assembly        PF04384.8     64 seq1599_BIOID51107   -             66   8.4e-32  109.2   1.7   1   1   6.7e-36   9.1e-32  109.1   1.1     1    64     3    66     3    66 0.98 Iron-sulphur cluster assembly
GDC-P                PF02347.11   429 seq1600_BIOID51107   -            957  1.8e-202  672.6   4.8   1   2  9.9e-193  6.8e-189  627.8   1.4     1   429    16   440    16   440 0.99 Glycine cleavage system P-protein
GDC-P                PF02347.11   429 seq1600_BIOID51107   -            957  1.8e-202  672.6   4.8   2   2   3.4e-14   2.3e-10   39.6   0.0    43   288   479   739   456   808 0.81 Glycine cleavage system P-protein
Beta_elim_lyase      PF01212.16   290 seq1600_BIOID51107   -            957   4.3e-08   32.5   1.7   1   1   1.8e-11   1.3e-07   31.0   0.1    27   166   545   683   540   716 0.79 Beta-eliminating lyase
NADH-G_4Fe-4S_3      PF10588.4     41 seq1601_BIOID51107   -            910   5.3e-17   60.6   0.2   1   1   4.6e-20     1e-16   59.7   0.2     1    41    90   130    90   130 0.98 NADH-ubiquinone oxidoreductase-G iron-sulfur binding region
Fer2_4               PF13510.1     82 seq1601_BIOID51107   -            910   2.4e-11   43.1   0.2   1   1   1.4e-13   3.3e-10   39.5   0.0     5    78     5    80     3    84 0.88 2Fe-2S iron-sulfur cluster binding domain
Molybdop_Fe4S4       PF04879.11    55 seq1601_BIOID51107   -            910   3.4e-11   42.6   0.1   1   1   4.1e-14   9.4e-11   41.2   0.1     1    54   223   276   223   277 0.97 Molybdopterin oxidoreductase Fe4S4 domain
Molybdopterin        PF00384.17   432 seq1601_BIOID51107   -            910     3e-10   39.3   0.0   1   1   3.1e-11   7.1e-08   31.4   0.0   340   417   564   640   512   645 0.90 Molybdopterin oxidoreductase
Fer2                 PF00111.22    78 seq1601_BIOID51107   -            910   2.3e-09   36.7   1.4   1   1   1.9e-12   4.3e-09   35.8   0.1     1    77     6    73     6    74 0.79 2Fe-2S iron-sulfur cluster binding domain
Molydop_binding      PF01568.16   109 seq1601_BIOID51107   -            910   2.6e-07   30.2   0.0   1   1     3e-10   6.8e-07   28.9   0.0    20    81   831   892   823   906 0.89 Molydopterin dinucleotide binding domain
Peptidase_M17        PF00883.16   311 seq1602_BIOID51107   -            456  3.3e-117  390.6   0.0   1   1  5.9e-121    4e-117  390.4   0.0     4   310   139   451   136   452 0.98 Cytosol aminopeptidase family, catalytic domain
DUF3663              PF12404.3     77 seq1602_BIOID51107   -            456   1.2e-33  114.5   0.1   1   1   3.6e-37   2.5e-33  113.5   0.1     1    77    34   110    34   110 0.99 Peptidase
rve                  PF00665.21   120 seq1603_BIOID51107   -            371   9.3e-21   74.0   0.0   1   1   5.8e-24   1.6e-20   73.2   0.0     3   120   176   288   174   288 0.90 Integrase core domain
rve_3                PF13683.1     67 seq1603_BIOID51107   -            371   1.1e-16   59.9   0.1   1   1     1e-19   2.8e-16   58.6   0.0     2    67   260   328   259   328 0.98 Integrase core domain
HTH_28               PF13518.1     52 seq1603_BIOID51107   -            371   5.5e-09   35.7   0.2   1   1   7.6e-12   2.1e-08   33.8   0.0     9    51    39    81    33    86 0.92 Helix-turn-helix domain
HTH_23               PF13384.1     50 seq1603_BIOID51107   -            371   8.6e-08   31.4   0.0   1   1   7.9e-11   2.2e-07   30.2   0.0     5    50    31    75    28    75 0.94 Homeodomain-like domain
EIID-AGA             PF03613.9    264 seq1604_BIOID51107   -            283  1.4e-114  381.3   0.8   1   1  1.2e-118  1.6e-114  381.2   0.6     1   264    11   281    11   281 0.99 PTS system mannose/fructose/sorbose family IID component
Amidohydro_4         PF13147.1    304 seq1606_BIOID51107   -            378   1.4e-28  100.6   5.5   1   1   8.3e-32   2.8e-28   99.6   3.8     1   304    41   356    41   356 0.85 Amidohydrolase
Amidohydro_3         PF07969.6    404 seq1606_BIOID51107   -            378   2.7e-11   43.2   1.6   1   1   1.7e-14   5.8e-11   42.1   0.2   283   404   242   357   191   357 0.77 Amidohydrolase family
Amidohydro_1         PF01979.15   333 seq1606_BIOID51107   -            378   2.5e-09   37.1   0.5   1   1   1.7e-10   5.7e-07   29.3   0.0   227   331   244   357   216   358 0.59 Amidohydrolase family
Amidohydro_5         PF13594.1     68 seq1606_BIOID51107   -            378   3.7e-07   29.7   0.1   1   1   3.4e-10   1.1e-06   28.1   0.0     3    68    21    92    20    92 0.72 Amidohydrolase
CoA_trans            PF01144.18   217 seq1607_BIOID51107   -            513   1.2e-26   93.1   1.0   1   1   2.2e-30   3.1e-26   91.8   0.1     3   216     5   241     3   242 0.93 Coenzyme A transferase
NfeD                 PF01957.13   144 seq1608_BIOID51107   -            152   1.4e-24   86.7   5.7   1   1   1.2e-28   1.6e-24   86.5   3.9     1   142    12   149    12   151 0.91 NfeD-like C-terminal, partner-binding
MFS_1                PF07690.11   354 seq1609_BIOID51107   -            482   1.9e-10   39.9  68.6   1   1   1.4e-14   1.9e-10   39.9  47.5     2   354    63   439    58   439 0.70 Major Facilitator Superfamily
KdpC                 PF02669.10   188 seq1610_BIOID51107   -            190  1.8e-100  334.1   0.2   1   1  1.5e-104    2e-100  334.0   0.2     1   188     1   188     1   188 0.99 K+-transporting ATPase, c chain
Abhydrolase_5        PF12695.2    142 seq1611_BIOID51107   -            306   1.6e-16   60.2   0.0   1   1   9.1e-20   3.1e-16   59.3   0.0     2   142    37   282    36   282 0.85 Alpha/beta hydrolase family
Abhydrolase_6        PF12697.2    228 seq1611_BIOID51107   -            306     5e-13   49.3   0.0   1   1   1.8e-16     6e-13   49.1   0.0     1   227    37   293    37   294 0.66 Alpha/beta hydrolase family
DLH                  PF01738.13   218 seq1611_BIOID51107   -            306   4.9e-07   29.1   0.1   1   1   3.1e-10   1.1e-06   28.0   0.1    10   124    30   135    19   140 0.83 Dienelactone hydrolase family
Peptidase_S9         PF00326.16   213 seq1611_BIOID51107   -            306   5.8e-06   25.5   0.4   1   1   3.2e-09   1.1e-05   24.6   0.1     8    86    56   132    49   175 0.87 Prolyl oligopeptidase family
zf-dskA_traR         PF01258.12    36 seq1612_BIOID51107   -            151   5.7e-10   38.6   3.6   1   1   7.5e-14     1e-09   37.8   2.5     2    35   110   143   109   147 0.87 Prokaryotic dksA/traR C4-type zinc finger
Pyridoxal_deC        PF00282.14   373 seq1613_BIOID51107   -            487  1.4e-108  362.6   0.0   1   1  2.4e-112  1.7e-108  362.3   0.0     1   373    54   404    54   404 0.98 Pyridoxal-dependent decarboxylase conserved domain
XdhC_CoxI            PF02625.11    71 seq1615_BIOID51107   -            318   1.9e-20   72.1   3.2   1   1   5.2e-24   3.5e-20   71.2   2.2     2    70    33   101    32   102 0.96 XdhC and CoxI family
XdhC_C               PF13478.1    136 seq1615_BIOID51107   -            318   9.2e-19   67.9   0.0   1   1   5.5e-21   3.7e-17   62.7   0.0    36   136   197   301   180   301 0.84 XdhC Rossmann domain
DUF986               PF06173.7    149 seq1618_BIOID51107   -            152   3.7e-65  218.1   6.4   1   1     3e-69   4.1e-65  218.0   4.4     1   148     4   151     4   152 0.99 Protein of unknown function (DUF986)
tRNA-synt_1c         PF00749.16   314 seq1620_BIOID51107   -            308   2.2e-51  174.2   0.0   1   1   8.5e-55   1.2e-50  171.9   0.0     5   295    19   284    17   298 0.93 tRNA synthetases class I (E and Q), catalytic domain
KdpD                 PF02702.12   211 seq1621_BIOID51107   -            894   3.7e-99  330.0   0.0   1   1  2.4e-102   5.5e-99  329.4   0.0     2   211    21   230    20   230 0.99 Osmosensitive K+ channel His kinase sensor domain
HATPase_c            PF02518.21   111 seq1621_BIOID51107   -            894   1.5e-24   85.7   0.0   1   1   1.5e-27   3.3e-24   84.6   0.0     6   110   778   881   774   882 0.97 Histidine kinase-, DNA gyrase B-, and HSP90-like ATPase
DUF4118              PF13493.1    105 seq1621_BIOID51107   -            894     7e-15   55.0  13.9   1   1   5.2e-18   1.2e-14   54.2   9.6     5   103   407   499   402   501 0.84 Domain of unknown function (DUF4118)
HisKA                PF00512.20    68 seq1621_BIOID51107   -            894   2.6e-11   43.2   1.8   1   1   1.1e-14   2.6e-11   43.2   1.2     2    68   664   730   663   730 0.88 His Kinase A (phospho-acceptor) domain
GAF_3                PF13492.1    129 seq1621_BIOID51107   -            894   1.2e-09   38.1   0.0   1   1   1.5e-12   3.4e-09   36.7   0.0     2   129   528   644   527   644 0.85 GAF domain
Usp                  PF00582.21   140 seq1621_BIOID51107   -            894   6.6e-05   23.0   1.6   1   1   6.9e-08   0.00016   21.7   0.4     3   133   251   365   249   373 0.85 Universal stress protein family
MinC_C               PF03775.11   105 seq1622_BIOID51107   -            231   4.4e-40  135.4   0.0   1   1   9.7e-44   6.6e-40  134.8   0.0     1   105   125   230   125   230 0.98 Septum formation inhibitor MinC, C-terminal domain
MinC_N               PF05209.8     99 seq1622_BIOID51107   -            231     4e-35  119.4   0.0   1   1   8.6e-39   5.9e-35  118.8   0.0     1    99     1   104     1   104 0.98 Septum formation inhibitor MinC, N-terminal domain
AAA_18               PF13238.1    129 seq1623_BIOID51107   -            185   2.6e-08   34.1   0.0   1   1   4.8e-11   2.2e-07   31.1   0.0     1   118     6   138     6   148 0.67 AAA domain
AAA_33               PF13671.1    143 seq1623_BIOID51107   -            185   3.1e-07   30.2   0.1   1   1   2.1e-10   9.7e-07   28.6   0.1     1   136     5   150     5   153 0.71 AAA domain
Guanylate_kin        PF00625.16   183 seq1623_BIOID51107   -            185   7.9e-06   25.2   0.0   1   1   2.2e-09   9.9e-06   24.9   0.0     2   152     3   149     2   177 0.81 Guanylate kinase
Abhydrolase_6        PF12697.2    228 seq1625_BIOID51107   -            310   1.3e-13   51.2   0.0   1   1     7e-17   1.6e-13   50.9   0.0     3   227    36   296    34   297 0.71 Alpha/beta hydrolase family
Abhydrolase_5        PF12695.2    142 seq1625_BIOID51107   -            310   2.1e-11   43.6   0.0   1   1   1.7e-14     4e-11   42.7   0.0     3   141    35   284    33   285 0.73 Alpha/beta hydrolase family
Peptidase_S15        PF02129.13   272 seq1625_BIOID51107   -            310   2.6e-09   36.8   0.0   1   1   1.6e-12   3.7e-09   36.3   0.0     5   135    15   149    13   250 0.68 X-Pro dipeptidyl-peptidase (S15 family)
DLH                  PF01738.13   218 seq1625_BIOID51107   -            310   2.3e-08   33.5   0.0   1   1   3.5e-11   7.9e-08   31.7   0.0    12   129    29   138    19   163 0.86 Dienelactone hydrolase family
BAAT_C               PF08840.6    213 seq1625_BIOID51107   -            310   3.3e-06   26.8   0.0   1   1   2.6e-09     6e-06   26.0   0.0     9    57    94   142    88   207 0.88 BAAT / Acyl-CoA thioester hydrolase C terminal
AXE1                 PF05448.7    320 seq1625_BIOID51107   -            310   1.6e-05   23.5   0.2   1   1   2.2e-08   5.1e-05   21.8   0.1   158   205    90   137    86   139 0.95 Acetyl xylan esterase (AXE1)
SseB                 PF07179.7    263 seq1626_BIOID51107   -            256  1.6e-118  394.3   0.2   1   1  1.4e-122  1.9e-118  394.0   0.1     1   236     1   231     1   240 0.98 SseB protein
LysR_substrate       PF03466.15   209 seq1628_BIOID51107   -            136   6.5e-16   57.9   0.0   1   1   5.3e-20   7.2e-16   57.8   0.0   103   207    24   131     2   133 0.90 LysR substrate binding domain
Acetyltransf_1       PF00583.19    83 seq1629_BIOID51107   -            144     1e-14   54.2   0.3   1   1   3.8e-18   1.8e-14   53.4   0.2     3    83    54   134    52   134 0.95 Acetyltransferase (GNAT) family
Acetyltransf_7       PF13508.1     79 seq1629_BIOID51107   -            144   1.2e-09   38.0   0.0   1   1   3.3e-13   1.5e-09   37.7   0.0    11    78    55   134    30   135 0.76 Acetyltransferase (GNAT) domain
Acetyltransf_10      PF13673.1    117 seq1629_BIOID51107   -            144   5.3e-09   36.0   0.1   1   1   1.4e-12   6.2e-09   35.8   0.0    39   117    42   133    13   133 0.82 Acetyltransferase (GNAT) domain
FAD_binding_2        PF00890.19   421 seq1630_BIOID51107   -            693   3.9e-29  101.6   1.4   1   1   1.3e-32   9.2e-29  100.4   0.9     1   421    43   475    43   475 0.79 FAD binding domain
Pyr_redox_2          PF07992.9    200 seq1630_BIOID51107   -            693   8.2e-09   35.5   0.0   1   1   6.3e-11   4.3e-07   29.8   0.0     2   197    44   463    43   466 0.77 Pyridine nucleotide-disulphide oxidoreductase
DUF204               PF02659.10    67 seq1631_BIOID51107   -            206   9.1e-39  131.3  23.3   1   2   1.2e-24   1.7e-20   72.7   1.6     1    67    31    99    31    99 0.98 Domain of unknown function DUF
DUF204               PF02659.10    67 seq1631_BIOID51107   -            206   9.1e-39  131.3  23.3   2   2   5.6e-22   7.6e-18   64.2   9.2     1    67   133   196   133   196 0.99 Domain of unknown function DUF
Molybdopterin        PF00384.17   432 seq1633_BIOID51107   -           1265  7.2e-167  555.3   0.0   1   1  1.3e-170  8.9e-167  555.0   0.0     1   432   127   851   127   851 0.99 Molybdopterin oxidoreductase
Molydop_binding      PF01568.16   109 seq1633_BIOID51107   -           1265   6.6e-21   74.0   0.1   1   1     2e-24   1.3e-20   73.0   0.0     1   105  1105  1220  1105  1224 0.93 Molydopterin dinucleotide binding domain
CbiA                 PF01656.18   195 seq1634_BIOID51107   -            270   1.1e-28   99.8   0.4   1   1   5.3e-32   1.5e-28   99.4   0.3     1   193     5   217     5   219 0.81 CobQ/CobB/MinD/ParA nucleotide binding domain
AAA_31               PF13614.1    157 seq1634_BIOID51107   -            270   6.9e-18   64.9   0.0   1   1   3.4e-21   9.4e-18   64.5   0.0     1   156     3   151     3   152 0.92 AAA domain
ArsA_ATPase          PF02374.10   305 seq1634_BIOID51107   -            270   6.5e-10   38.4   2.9   1   1   2.9e-13     8e-10   38.1   1.5     3    38     5    40     2    46 0.91 Anion-transporting ATPase
MipZ                 PF09140.6    261 seq1634_BIOID51107   -            270   2.8e-08   33.0   0.6   1   1   2.1e-11   5.7e-08   32.0   0.4     1   127     3   142     3   166 0.69 ATPase MipZ
PolyA_pol_arg_C      PF12626.2    124 seq1635_BIOID51107   -            472   9.1e-43  144.7   2.1   1   1   3.9e-46   1.8e-42  143.7   1.5     1   123   342   465   342   466 0.94 Polymerase A arginine-rich C-terminus
PolyA_pol            PF01743.15   126 seq1635_BIOID51107   -            472   9.7e-40  135.5   0.5   1   1   9.9e-43   4.5e-39  133.4   0.1     1   126    69   200    69   200 0.93 Poly A polymerase head domain
PolyA_pol_RNAbd      PF12627.2     64 seq1635_BIOID51107   -            472   9.6e-22   76.2   0.2   1   1   8.3e-25   3.8e-21   74.3   0.0     1    61   227   287   227   290 0.96 Probable RNA and SrmB- binding site of polymerase A
Lactamase_B_2        PF12706.2    194 seq1637_BIOID51107   -            252   4.5e-14   52.3   0.2   1   1   7.8e-18   5.3e-14   52.0   0.1    28   194    66   223    29   223 0.83 Beta-lactamase superfamily domain
Lactamase_B          PF00753.22   194 seq1637_BIOID51107   -            252     5e-05   22.9   1.2   1   1   1.4e-08   9.4e-05   22.0   0.8    11   128    44   144    41   155 0.87 Metallo-beta-lactamase superfamily
NAD_binding_10       PF13460.1    183 seq1639_BIOID51107   -            216   6.4e-35  120.6   0.0   1   1   2.1e-38   7.3e-35  120.5   0.0     1   182     8   191     8   192 0.96 NADH(P)-binding
NmrA                 PF05368.8    233 seq1639_BIOID51107   -            216   1.8e-09   37.1   0.7   1   1   1.7e-12   5.9e-09   35.3   0.1     1   100     8   104     8   120 0.87 NmrA-like family
Epimerase            PF01370.16   236 seq1639_BIOID51107   -            216   7.7e-07   28.6   0.0   1   1   1.7e-08   5.9e-05   22.4   0.0     1   148     8   141     8   155 0.74 NAD dependent epimerase/dehydratase family
3Beta_HSD            PF01073.14   280 seq1639_BIOID51107   -            216   1.1e-05   24.2   0.1   1   1   1.3e-08   4.6e-05   22.1   0.1     1    71     9    75     9   116 0.81 3-beta hydroxysteroid dehydrogenase/isomerase family
HTH_AraC             PF00165.18    42 seq1640_BIOID51107   -            274   9.5e-20   69.6   0.7   1   2   1.1e-09   7.5e-06   25.4   0.0     1    41   151   190   151   191 0.93 Bacterial regulatory helix-turn-helix proteins, AraC family
HTH_AraC             PF00165.18    42 seq1640_BIOID51107   -            274   9.5e-20   69.6   0.7   2   2   4.8e-15   3.3e-11   42.5   0.1     7    41   205   240   204   241 0.95 Bacterial regulatory helix-turn-helix proteins, AraC family
HTH_18               PF12833.2     81 seq1640_BIOID51107   -            274   2.8e-16   59.2   0.1   1   1   7.3e-20     5e-16   58.4   0.1     1    81   164   242   164   242 0.96 Helix-turn-helix domain
NADHdh               PF00146.16   311 seq1642_BIOID51107   -            325  5.5e-124  413.1  15.7   1   1  4.7e-128  6.4e-124  412.9  10.9     2   310    14   320    13   321 0.99 NADH dehydrogenase
MinE                 PF03776.9     70 seq1645_BIOID51107   -             88   3.3e-28   96.8   0.8   1   1   2.8e-32   3.8e-28   96.6   0.6     1    70    14    83    14    83 0.94 Septum formation topological specificity factor MinE
adh_short            PF00106.20   167 seq1647_BIOID51107   -            268     1e-35  123.0   4.3   1   1   3.8e-39   1.3e-35  122.6   3.0     2   165    24   194    23   196 0.93 short chain dehydrogenase
adh_short_C2         PF13561.1    243 seq1647_BIOID51107   -            268   6.5e-29  101.3   0.1   1   1   2.3e-32   7.9e-29  101.0   0.1     5   241    31   267    29   268 0.94 Enoyl-(Acyl carrier protein) reductase
KR                   PF08659.5    181 seq1647_BIOID51107   -            268   4.2e-18   65.5   2.2   1   1     2e-21   6.8e-18   64.8   1.5     3   161    25   189    24   206 0.86 KR domain
Epimerase            PF01370.16   236 seq1647_BIOID51107   -            268     4e-06   26.3   0.9   1   1   2.3e-09     8e-06   25.3   0.3     1   171    25   211    25   231 0.71 NAD dependent epimerase/dehydratase family
Kinase-PPPase        PF03618.9    255 seq1648_BIOID51107   -            277   3.4e-82  275.6   0.0   1   1   2.8e-86   3.9e-82  275.4   0.0     1   255     9   267     9   267 0.97 Kinase/pyrophosphorylase
GlgS                 PF08971.6     66 seq1651_BIOID51107   -             66   8.9e-42  140.7   0.7   1   1   7.1e-46   9.7e-42  140.6   0.5     1    66     1    66     1    66 0.99 Glycogen synthesis protein
Peptidase_M14        PF00246.19   279 seq1655_BIOID51107   -            242   9.5e-17   61.3   0.0   1   1   3.4e-20   1.5e-16   60.6   0.0    45   177    38   158    16   195 0.82 Zinc carboxypeptidase
DUF2817              PF10994.3    341 seq1655_BIOID51107   -            242   5.1e-06   25.6   0.0   1   1   1.5e-09   6.6e-06   25.3   0.0    55   122    43   105    29   151 0.67 Protein of unknown function (DUF2817)
HPPK                 PF01288.15   127 seq1656_BIOID51107   -            159   1.8e-44  150.4   0.0   1   1   1.5e-48   2.1e-44  150.1   0.0     1   127     5   132     5   132 0.99 7,8-dihydro-6-hydroxymethylpterin-pyrophosphokinase (HPPK)
Fer4                 PF00037.22    24 seq1657_BIOID51107   -            180   1.5e-14   52.7  16.5   1   2   4.5e-08   5.6e-05   22.4   6.2     5    24    57    76    56    76 0.95 4Fe-4S binding domain
Fer4                 PF00037.22    24 seq1657_BIOID51107   -            180   1.5e-14   52.7  16.5   2   2   4.4e-12   5.5e-09   35.1   0.6     2    24    93   115    92   115 0.93 4Fe-4S binding domain
Fer4_7               PF12838.2     52 seq1657_BIOID51107   -            180   1.4e-12   47.6   8.3   1   1   1.9e-15   2.3e-12   46.9   5.8     1    52    59   113    59   123 0.93 4Fe-4S dicluster domain
Fer4_10              PF13237.1     52 seq1657_BIOID51107   -            180   7.3e-08   31.9  10.5   1   1   1.4e-10   1.8e-07   30.7   7.3     6    52    57   110    55   110 0.97 4Fe-4S dicluster domain
Fer4_4               PF12800.2     17 seq1657_BIOID51107   -            180   2.2e-05   24.3  13.5   1   2   4.9e-05     0.061   13.5   3.6     2    16    58    72    57    79 0.92 4Fe-4S binding domain
Fer4_4               PF12800.2     17 seq1657_BIOID51107   -            180   2.2e-05   24.3  13.5   2   2     1e-05     0.013   15.6   0.8     2    16    97   111    96   121 0.92 4Fe-4S binding domain
Response_reg         PF00072.19   112 seq1661_BIOID51107   -            225   1.6e-29  102.0   0.0   1   1   3.4e-33   2.3e-29  101.5   0.0     1   111     4   112     4   113 0.98 Response regulator receiver domain
Trans_reg_C          PF00486.23    77 seq1661_BIOID51107   -            225   2.1e-22   78.7   0.0   1   1   6.4e-26   4.4e-22   77.6   0.0     2    77   148   223   146   223 0.97 Transcriptional regulatory protein, C terminal
DAHP_synth_1         PF00793.15   272 seq1662_BIOID51107   -            348    1e-102  342.3   0.0   1   1  8.9e-107  1.2e-102  342.1   0.0     8   270    39   336    24   338 0.97 DAHP synthetase I family
DctQ                 PF04290.7    133 seq1663_BIOID51107   -            166   5.8e-28   97.1   4.5   1   1   6.6e-32     9e-28   96.5   3.1     1   131    31   162    31   164 0.92 Tripartite ATP-independent periplasmic transporters, DctQ component
NusG                 PF02357.14    92 seq1664_BIOID51107   -            162   3.6e-22   78.2   0.0   1   1   3.7e-26     5e-22   77.8   0.0     2    91     3    90     2    91 0.92 Transcription termination factor nusG
E1-E2_ATPase         PF00122.15   230 seq1665_BIOID51107   -            834   6.9e-55  185.4   0.2   1   1   2.5e-58   6.9e-55  185.4   0.1     1   229   291   512   291   513 0.99 E1-E2 ATPase
Hydrolase            PF00702.21   204 seq1665_BIOID51107   -            834   2.9e-52  178.0   8.1   1   1   1.3e-55   3.5e-52  177.7   4.4     2   204   518   732   517   732 0.96 haloacid dehalogenase-like hydrolase
HMA                  PF00403.21    62 seq1665_BIOID51107   -            834   1.1e-29  102.2   0.1   1   2   9.1e-15   2.5e-11   43.4   0.0     3    62     8    62     6    62 0.96 Heavy-metal-associated domain
HMA                  PF00403.21    62 seq1665_BIOID51107   -            834   1.1e-29  102.2   0.1   2   2   8.4e-19   2.3e-15   56.3   0.0     3    61   104   159   102   160 0.96 Heavy-metal-associated domain
HAD                  PF12710.2    191 seq1665_BIOID51107   -            834   3.8e-21   76.0   0.0   1   1   8.2e-24   2.2e-20   73.5   0.0     1   190   520   728   520   729 0.63 haloacid dehalogenase-like hydrolase
Hydrolase_3          PF08282.7    254 seq1665_BIOID51107   -            834   4.1e-09   36.2   0.9   1   1   1.4e-09   3.9e-06   26.5   0.5   195   254   705   764   699   764 0.92 haloacid dehalogenase-like hydrolase
Oxidored_q3          PF00499.15   144 seq1666_BIOID51107   -            184   6.2e-21   74.5  15.2   1   1   6.1e-25   8.3e-21   74.1  10.5     1   141    13   156    13   158 0.76 NADH-ubiquinone/plastoquinone oxidoreductase chain 6
A2M_N_2              PF07703.9    136 seq1668_BIOID51107   -           1653   1.3e-25   89.6   0.0   1   1   1.5e-28     4e-25   88.0   0.0     2   136   759   906   758   906 0.95 Alpha-2-macroglobulin family N-terminal region
A2M_N                PF01835.14    99 seq1668_BIOID51107   -           1653   2.2e-23   82.2   0.2   1   1   1.1e-21   2.9e-18   65.8   0.0     2    99   388   479   387   479 0.93 MG2 domain
MG1                  PF11974.3     96 seq1668_BIOID51107   -           1653   7.8e-15   55.1   0.2   1   1   5.6e-17   1.5e-13   51.0   0.1     1    94   289   381   289   383 0.97 Alpha-2-macroglobulin MG1 domain
A2M                  PF00207.17    92 seq1668_BIOID51107   -           1653   3.4e-06   26.4   0.0   1   1   3.1e-09   8.5e-06   25.1   0.0     8    91   976  1056   972  1057 0.94 Alpha-2-macroglobulin family
Fimbrial             PF00419.15   145 seq1669_BIOID51107   -            194   1.9e-14   53.9   9.5   1   1   1.7e-18   2.4e-14   53.6   6.6     2   145    31   194    30   194 0.79 Fimbrial protein
SIS                  PF01380.17   131 seq1670_BIOID51107   -            296   1.6e-30  105.2   0.1   1   1   4.7e-34   2.1e-30  104.8   0.0     2   130   138   266   137   267 0.98 SIS domain
HTH_6                PF01418.12    77 seq1670_BIOID51107   -            296   4.9e-26   90.1   0.0   1   1   2.4e-29   1.1e-25   89.0   0.0     2    77    15    90    14    90 0.97 Helix-turn-helix domain, rpiR family
Gly-zipper_Omp       PF13488.1     46 seq1671_BIOID51107   -             94   2.6e-12   46.0  38.7   1   2   1.4e-09   6.2e-06   25.6   8.8     2    33    10    41     8    52 0.89 Glycine zipper
Gly-zipper_Omp       PF13488.1     46 seq1671_BIOID51107   -             94   2.6e-12   46.0  38.7   2   2     6e-10   2.8e-06   26.7  12.6     2    41    54    93    53    94 0.95 Glycine zipper
DctM                 PF06808.7    416 seq1672_BIOID51107   -            433  3.7e-114  381.4  49.4   1   1  3.1e-118  4.2e-114  381.2  34.2     1   416    11   423    11   423 0.98 DctM-like transporters
Oxidored_q2          PF00420.19    95 seq1676_BIOID51107   -            100   1.9e-23   81.7   5.4   1   1   1.5e-27   2.1e-23   81.6   3.8     3    94     8    99     6   100 0.97 NADH-ubiquinone/plastoquinone oxidoreductase chain 4L
DUF2618              PF10940.3     40 seq1678_BIOID51107   -             34   3.4e-09   36.1   4.0   1   1   2.5e-13   3.5e-09   36.1   2.8     3    31     5    33     3    34 0.93 Protein of unknown function (DUF2618)
Oxidored_q1          PF00361.15   270 seq1682_BIOID51107   -            613   2.3e-86  289.2  14.9   1   1   3.4e-90   2.3e-86  289.2  10.3     1   269   133   405   133   407 0.98 NADH-Ubiquinone/plastoquinone (complex I), various chains
Oxidored_q1_N        PF00662.15    62 seq1682_BIOID51107   -            613   1.2e-22   79.1   0.7   1   1   1.7e-26   1.2e-22   79.1   0.5     2    61    62   121    61   122 0.97 NADH-Ubiquinone oxidoreductase (complex I), chain 5 N-terminus
Porin_1              PF00267.16   337 seq1683_BIOID51107   -            353  5.3e-142  472.9  25.1   1   1  8.8e-146    6e-142  472.7  17.4     1   337    29   353    29   353 0.98 Gram-negative porin
Porin_4              PF13609.1    311 seq1683_BIOID51107   -            353   6.2e-22   78.3  31.9   1   1   9.1e-26   6.2e-22   78.3  22.1     4   304    12   327     7   336 0.76 Gram-negative porin
hemP                 PF10636.4     38 seq1685_BIOID51107   -             63   2.7e-16   58.7   1.9   1   1     9e-20   1.2e-15   56.6   0.9     1    38    26    63    26    63 0.98 Hemin uptake protein hemP
YobH                 PF13996.1     70 seq1686_BIOID51107   -             79   1.7e-36  123.8   1.2   1   1   1.4e-40   1.9e-36  123.6   0.8     1    70     2    71     2    71 0.99 YobH-like protein
OKR_DC_1             PF01276.15   417 seq1687_BIOID51107   -            735  1.3e-198  659.6   0.0   1   1  3.4e-202  1.5e-198  659.3   0.0     1   417   112   554   112   554 0.99 Orn/Lys/Arg decarboxylase, major domain
OKR_DC_1_C           PF03711.10   137 seq1687_BIOID51107   -            735     2e-53  180.0   0.2   1   1   1.2e-56   5.6e-53  178.5   0.1     1   135   579   710   579   712 0.98 Orn/Lys/Arg decarboxylase, C-terminal domain
OKR_DC_1_N           PF03709.10   115 seq1687_BIOID51107   -            735     1e-24   86.6   0.0   1   1   4.1e-28   1.9e-24   85.8   0.0     1   115     7   106     7   106 0.99 Orn/Lys/Arg decarboxylase, N-terminal domain
[truncated: 1,472,969 more chars]
