# Supplementary material for: A domain sequence approach to pangenomics: applications to Escherichia coli
Source: F1000Res. 2013 May 29;1:19. Originally published 2012 Oct 1. [Version 2] doi: 10.12688/f1000research.1-19.v2 (PMC3901455; doi:10.12688/f1000research.1-19.v2)
Supplement: The 347 text files show the results from scanning each of the fasta-files against the Pfam-A database [file f1000research-1-1101-s0002.tgz › Escherichia_coli_950941_BIOID51095.txt]

#                                                                            --- full sequence --- -------------- this domain -------------   hmm coord   ali coord   env coord
# target name        accession   tlen query name           accession   qlen   E-value  score  bias   #  of  c-Evalue  i-Evalue  score  bias  from    to  from    to  from    to  acc description of target
#------------------- ---------- ----- -------------------- ---------- ----- --------- ------ ----- --- --- --------- --------- ------ ----- ----- ----- ----- ----- ----- ----- ---- ---------------------
Thymidylat_synt      PF00303.14   266 seq2_BIOID51095      -             72   2.8e-25   88.8   0.0   1   1   2.4e-29   3.3e-25   88.5   0.0     2    70     2    70     1    71 0.98 Thymidylate synthase
Fucose_iso_N1        PF07881.7    171 seq5_BIOID51095      -             59   3.1e-27   95.0   0.0   1   1   2.6e-31   3.6e-27   94.8   0.0    96   150     1    55     1    57 0.98 L-fucose isomerase, first N-terminal domain
RuvB_C               PF05491.8     76 seq9_BIOID51095      -             37   1.2e-13   50.3   0.0   1   1   9.3e-18   1.3e-13   50.2   0.0    46    75     2    31     1    32 0.95 Holliday junction DNA helicase ruvB C-terminus
Alpha-amylase        PF00128.19   316 seq15_BIOID51095     -            613   2.3e-13   50.1   0.7   1   1   6.4e-17   8.8e-13   48.2   0.5    22   303   246   588   241   592 0.68 Alpha amylase, catalytic domain
DcuC                 PF03606.10   463 seq17_BIOID51095     -            122   6.3e-27   93.8  13.8   1   1     5e-31   6.9e-27   93.7   9.5   260   378     2   122     1   122 0.93 C4-dicarboxylate anaerobic carrier
RHS                  PF03527.9     41 seq21_BIOID51095     -            396   2.7e-21   74.9   0.6   1   1   3.7e-25   5.1e-21   74.0   0.4     1    41   143   183   143   183 0.98 RHS protein
DUF1040              PF06288.8     86 seq23_BIOID51095     -             89   1.6e-46  156.3   0.5   1   1   1.3e-50   1.8e-46  156.2   0.3     1    86     1    86     1    86 1.00 Protein of unknown function (DUF1040)
APH                  PF01636.18   239 seq25_BIOID51095     -            328   2.2e-41  142.0   2.0   1   1   5.1e-45   3.5e-41  141.4   1.4     2   232    31   259    30   269 0.84 Phosphotransferase enzyme family
EcKinase             PF02958.15   293 seq25_BIOID51095     -            328   7.2e-05   21.9   0.0   1   1   1.9e-08   0.00013   21.1   0.0   197   280   176   252   149   257 0.79 Ecdysteroid kinase
ChaB                 PF06150.7     57 seq28_BIOID51095     -             76   4.8e-26   90.2   5.4   1   1   4.3e-30   5.9e-26   89.9   3.8     1    57     9    76     9    76 0.98 ChaB
Trehalase            PF01204.13   512 seq30_BIOID51095     -            549  1.2e-161  538.6   0.1   1   1  1.1e-165  1.5e-161  538.3   0.1     1   511    70   546    70   547 0.96 Trehalase
DDE_Tnp_1_assoc      PF13808.1     90 seq31_BIOID51095     -            248   1.2e-32  111.2   0.0   1   1   2.8e-36   1.9e-32  110.6   0.0     1    90     6    95     6    95 0.99 DDE_Tnp_1-associated
DDE_Tnp_1            PF01609.16   211 seq31_BIOID51095     -            248   3.6e-14   52.7   0.0   1   1   7.3e-18     5e-14   52.2   0.0     4   125   103   222   100   243 0.80 Transposase DDE domain
CsiD                 PF08943.5    297 seq33_BIOID51095     -            325  1.1e-148  493.9   0.0   1   1  1.8e-152  1.2e-148  493.7   0.0     1   297    20   315    20   315 1.00 CsiD
TauD                 PF02668.11   258 seq33_BIOID51095     -            325   3.6e-11   43.0   0.1   1   1   7.3e-15     5e-11   42.6   0.1    33   256    88   309    64   311 0.80 Taurine catabolism dioxygenase TauD, TfdA family
ChaC                 PF04752.7    177 seq34_BIOID51095     -            238   5.2e-53  179.5   0.0   1   1   4.7e-57   6.4e-53  179.2   0.0     1   176    54   222    54   223 0.95 ChaC-like protein
DSBA                 PF01323.15   193 seq35_BIOID51095     -            208   6.8e-32  110.4   3.3   1   1   7.9e-35   5.4e-31  107.5   2.3     1   192    40   197    40   198 0.95 DSBA-like thioredoxin domain
Thioredoxin_4        PF13462.1    163 seq35_BIOID51095     -            208   4.4e-10   39.7   0.0   1   1   9.2e-14   6.3e-10   39.1   0.0    16   149    40   180    33   191 0.69 Thioredoxin
Pribosyltran         PF00156.22   125 seq36_BIOID51095     -            178   3.8e-18   65.3   0.1   1   1   3.5e-22   4.8e-18   64.9   0.1     9   124    17   128     7   129 0.91 Phosphoribosyl transferase domain
DDE_Tnp_1_assoc      PF13808.1     90 seq37_BIOID51095     -             59   2.8e-19   68.4   0.0   1   1   2.2e-23     3e-19   68.3   0.0     1    53     6    58     6    59 0.97 DDE_Tnp_1-associated
DDE_Tnp_1            PF01609.16   211 seq41_BIOID51095     -            223   3.1e-22   79.0   0.4   1   1   3.4e-26   4.6e-22   78.5   0.3     3   174     9   209     7   209 0.91 Transposase DDE domain
DDE_Tnp_1            PF01609.16   211 seq42_BIOID51095     -             66   1.7e-06   27.6   0.2   1   1   1.4e-10   1.9e-06   27.5   0.1   143   197     7    65     2    66 0.94 Transposase DDE domain
DUF945               PF06097.6    459 seq46_BIOID51095     -            490  7.9e-106  354.4  12.7   1   1  6.9e-110  9.4e-106  354.1   8.8     3   459    18   481    16   481 0.98 Bacterial protein of unknown function (DUF945)
DAO                  PF01266.19   358 seq48_BIOID51095     -            444   2.7e-62  210.6   0.0   1   1   2.3e-66   3.2e-62  210.3   0.0     1   356    25   412    25   414 0.86 FAD dependent oxidoreductase
DDE_Tnp_1            PF01609.16   211 seq49_BIOID51095     -            353   1.6e-31  109.4   0.3   1   1   3.3e-35   2.3e-31  108.9   0.2     3   211    77   318    75   318 0.93 Transposase DDE domain
DDE_Tnp_1_assoc      PF13808.1     90 seq49_BIOID51095     -            353   4.6e-22   77.3   0.0   1   1   1.4e-25   9.5e-22   76.3   0.0    23    90     3    70     1    70 0.97 DDE_Tnp_1-associated
DUF3442              PF11924.3    280 seq52_BIOID51095     -            464   2.2e-89  299.6   9.8   1   1     2e-93   2.7e-89  299.3   6.8     1   280    57   341    57   341 0.98 Protein of unknown function (DUF3442)
ABC_tran             PF00005.22   118 seq53_BIOID51095     -            308   2.2e-21   76.3   0.0   1   1   6.2e-25   4.2e-21   75.3   0.0     1   118    45   165    45   165 0.86 ABC transporter
AAA_21               PF13304.1    303 seq53_BIOID51095     -            308   2.4e-15   57.1   0.3   1   1     5e-17   3.4e-13   50.0   0.2     2   298    34   195    33   198 0.69 AAA domain
Aldedh               PF00171.17   462 seq55_BIOID51095     -            482  1.2e-175  584.2   0.1   1   1  9.9e-180  1.3e-175  584.0   0.1     1   461    19   477    19   478 0.99 Aldehyde dehydrogenase family
ABC2_membrane        PF01061.19   209 seq56_BIOID51095     -            256   5.5e-36  123.5  24.8   1   1     4e-40   5.5e-36  123.5  17.2     3   209     9   219     7   219 0.93 ABC-2 type transporter
LysR_substrate       PF03466.15   209 seq57_BIOID51095     -            323   5.7e-42  143.0   0.2   1   1   1.1e-45   7.8e-42  142.6   0.1     3   206   113   316   111   319 0.97 LysR substrate binding domain
HTH_1                PF00126.22    60 seq57_BIOID51095     -            323   7.3e-19   67.1   0.6   1   1     2e-22   1.3e-18   66.3   0.4     2    59    29    86    28    87 0.97 Bacterial regulatory helix-turn-helix protein, lysR family
Hexapep              PF00132.19    36 seq58_BIOID51095     -            256   4.1e-19   67.0   6.7   1   3   1.4e-09   1.8e-05   23.8   0.0     2    36    85   119    84   119 0.96 Bacterial transferase hexapeptide (six repeats)
Hexapep              PF00132.19    36 seq58_BIOID51095     -            256   4.1e-19   67.0   6.7   2   3   1.9e-10   2.6e-06   26.5   0.7     3    33   154   183   152   184 0.94 Bacterial transferase hexapeptide (six repeats)
Hexapep              PF00132.19    36 seq58_BIOID51095     -            256   4.1e-19   67.0   6.7   3   3   1.5e-11   2.1e-07   30.0   0.6     1    34   169   202   169   204 0.95 Bacterial transferase hexapeptide (six repeats)
Ivy                  PF08816.6    118 seq60_BIOID51095     -            149   5.8e-35  119.7   0.1   1   1   5.1e-39     7e-35  119.4   0.1     1   118    29   144    29   144 0.98 Inhibitor of vertebrate lysozyme (Ivy)
EIIA-man             PF03610.11   116 seq62_BIOID51095     -            146     2e-28   98.6   0.0   1   1   1.7e-32   2.3e-28   98.4   0.0     1   115     3   116     3   117 0.98 PTS system fructose IIA component
Virul_fac_BrkB       PF03631.10   260 seq63_BIOID51095     -            337   3.4e-49  167.4  16.0   1   1     3e-53   4.1e-49  167.1  11.1     4   258    65   325    62   327 0.91 Virulence factor BrkB
DNA_pol_A            PF00476.15   383 seq64_BIOID51095     -            928  2.7e-160  533.0   0.0   1   1  1.1e-163  3.7e-160  532.6   0.0     2   383   548   927   547   927 0.99 DNA polymerase family A
5_3_exonuc_N         PF02739.11   169 seq64_BIOID51095     -            928   1.7e-59  199.8   0.0   1   1   1.1e-62   3.9e-59  198.7   0.0     2   169     8   169     7   169 0.99 5'-3' exonuclease, N-terminal resolvase-like domain
DNA_pol_A_exo1       PF01612.15   174 seq64_BIOID51095     -            928   6.4e-45  152.5   0.1   1   1   3.6e-48   1.2e-44  151.6   0.1     1   174   330   517   330   517 0.97 3'-5' exonuclease
5_3_exonuc           PF01367.15   101 seq64_BIOID51095     -            928     3e-31  107.5   0.0   1   1   2.2e-34   7.5e-31  106.2   0.0     1    99   171   275   171   277 0.97 5'-3' exonuclease, C-terminal SAM fold
Aminotran_3          PF00202.16   339 seq65_BIOID51095     -            426  2.8e-121  404.4   0.2   1   1  2.4e-125  3.3e-121  404.1   0.1     2   338    27   360    26   361 0.98 Aminotransferase class-III
Polysacc_deac_1      PF01522.16   124 seq66_BIOID51095     -            409   7.1e-20   70.7   0.0   1   1   8.3e-24   1.1e-19   70.1   0.0     3   122   228   366   226   368 0.93 Polysaccharide deacetylase
Sugar_tr             PF00083.19   451 seq69_BIOID51095     -            440   1.2e-35  122.8  33.9   1   2   1.1e-31   7.4e-28   97.2   5.7     2   203    23   232    22   236 0.89 Sugar (and other) transporter
Sugar_tr             PF00083.19   451 seq69_BIOID51095     -            440   1.2e-35  122.8  33.9   2   2   2.4e-12   1.6e-08   33.4  11.7   242   443   240   439   226   440 0.69 Sugar (and other) transporter
MFS_1                PF07690.11   354 seq69_BIOID51095     -            440   1.8e-29  102.4  61.0   1   2   4.8e-21   3.3e-17   62.1  18.9     2   239    28   275    27   287 0.71 Major Facilitator Superfamily
MFS_1                PF07690.11   354 seq69_BIOID51095     -            440   1.8e-29  102.4  61.0   2   2   5.7e-16   3.9e-12   45.4  19.4    27   176   283   435   271   440 0.81 Major Facilitator Superfamily
AA_permease          PF00324.16   479 seq72_BIOID51095     -            487  4.2e-122  407.8  48.2   1   1    7e-126  4.8e-122  407.6  33.4     1   476    39   476    39   479 0.98 Amino acid permease
AA_permease_2        PF13520.1    426 seq72_BIOID51095     -            487   1.9e-42  145.2  48.0   1   1   3.3e-46   2.3e-42  144.9  33.3     5   424    39   460    35   466 0.86 Amino acid permease
MFS_1                PF07690.11   354 seq75_BIOID51095     -            463   1.3e-16   60.2  60.6   1   1   9.3e-21   1.3e-16   60.2  42.0     2   354    45   422    44   422 0.77 Major Facilitator Superfamily
Transposase_31       PF04754.7    205 seq76_BIOID51095     -            300   1.5e-80  269.3   0.3   1   1   1.5e-84     2e-80  268.8   0.2     1   203     7   207     7   209 0.98 Putative transposase, YhgA-like
OEP                  PF02321.13   188 seq78_BIOID51095     -            460     1e-51  175.1  39.3   1   2   7.3e-27     1e-22   80.5  12.6     3   188    65   247    63   247 0.97 Outer membrane efflux protein
OEP                  PF02321.13   188 seq78_BIOID51095     -            460     1e-51  175.1  39.3   2   2   4.8e-33   6.6e-29  100.7   9.1     7   188   275   455   270   455 0.94 Outer membrane efflux protein
SIS_2                PF13580.1    138 seq79_BIOID51095     -            198     2e-31  108.4   0.3   1   1   5.1e-35   3.5e-31  107.6   0.2    15   138    30   152     8   152 0.92 SIS domain
SIS                  PF01380.17   131 seq79_BIOID51095     -            198   5.2e-08   32.4   0.0   1   1   1.5e-11     1e-07   31.5   0.0    51   104   115   168   104   183 0.91 SIS domain
FCD                  PF07729.7    125 seq81_BIOID51095     -            220   5.2e-18   65.4  11.5   1   1   1.2e-21   8.1e-18   64.8   8.0     1   124    76   207    76   208 0.85 FCD domain
GntR                 PF00392.16    64 seq81_BIOID51095     -            220   9.6e-13   47.2   0.0   1   1   3.1e-16   2.1e-12   46.1   0.0     7    64    10    66     6    66 0.96 Bacterial regulatory proteins, gntR family
GATase_4             PF13230.1    272 seq84_BIOID51095     -            255  3.2e-107  357.1   0.0   1   1  7.7e-111  3.5e-107  357.0   0.0     1   252     1   252     1   255 0.99 Glutamine amidotransferases class-II
GATase_2             PF00310.16   361 seq84_BIOID51095     -            255   3.3e-17   62.1   0.1   1   1   2.1e-15   9.7e-12   44.1   0.1   189   359    65   215    60   217 0.87 Glutamine amidotransferases class-II
CusF_Ec              PF11604.3     70 seq85_BIOID51095     -            110   1.2e-21   76.2   0.3   1   1   1.2e-25   1.6e-21   75.7   0.2     1    67    42   107    42   110 0.93 Copper binding periplasmic protein CusF
Pep_deformylase      PF01327.16   157 seq86_BIOID51095     -            169   6.4e-53  178.2   0.1   1   1   5.6e-57   7.6e-53  177.9   0.1     2   156     4   152     3   153 0.94 Polypeptide deformylase
Molybdopterin        PF00384.17   432 seq87_BIOID51095     -           1247  1.7e-197  656.3   0.0   1   1  3.1e-201  2.1e-197  655.9   0.0     1   432   108   833   108   833 1.00 Molybdopterin oxidoreductase
Molydop_binding      PF01568.16   109 seq87_BIOID51095     -           1247   3.2e-23   81.4   0.0   1   1   3.6e-26   2.5e-22   78.6   0.0     1   105  1087  1202  1087  1206 0.95 Molydopterin dinucleotide binding domain
HlyD_2               PF12700.2    328 seq89_BIOID51095     -            407   1.4e-14   53.8   0.0   1   1   1.2e-17   8.3e-14   51.3   0.0   136   327   187   378    98   379 0.78 HlyD family secretion protein
HlyD_3               PF13437.1    105 seq89_BIOID51095     -            407   1.6e-13   50.7   0.2   1   1     2e-14   1.4e-10   41.3   0.0     1   105   209   310   209   310 0.96 HlyD family secretion protein
Formyl_trans_N       PF00551.14   181 seq90_BIOID51095     -            315   9.4e-56  188.1   0.0   1   1     2e-59   1.3e-55  187.5   0.0     2   180     6   183     5   184 0.98 Formyl transferase
Formyl_trans_C       PF02911.13   100 seq90_BIOID51095     -            315   1.1e-33  115.1   0.1   1   1   2.5e-37   1.7e-33  114.5   0.0     1    99   207   304   207   305 0.98 Formyl transferase, C-terminal domain
YihI                 PF04220.7    169 seq93_BIOID51095     -            169   3.4e-56  189.0  15.5   1   1   2.8e-60   3.9e-56  188.9  10.8     3   167     5   165     2   167 0.94 Der GTPase activator (YihI)
HTH_5                PF01022.15    47 seq94_BIOID51095     -             99   1.2e-14   53.5   0.1   1   1   7.3e-18     2e-14   52.8   0.1     1    47    23    70    23    70 0.97 Bacterial regulatory protein, arsR family
HTH_20               PF12840.2     61 seq94_BIOID51095     -             99   2.4e-11   43.1   0.4   1   1   1.3e-14   3.5e-11   42.6   0.3     2    58    16    72    15    75 0.96 Helix-turn-helix domain
MarR_2               PF12802.2     62 seq94_BIOID51095     -             99     2e-09   36.8   0.1   1   1   1.2e-12   3.3e-09   36.1   0.1     5    60    24    75    19    77 0.89 MarR family
HTH_24               PF13412.1     48 seq94_BIOID51095     -             99     2e-08   33.3   0.0   1   1   1.9e-11   5.1e-08   32.0   0.0     5    47    26    68    24    69 0.96 Winged helix-turn-helix DNA-binding
MarR                 PF01047.17    59 seq94_BIOID51095     -             99   6.7e-06   25.6   0.0   1   1   4.6e-09   1.3e-05   24.7   0.0     5    53    26    74    23    75 0.95 MarR family
Rhodanese            PF00581.15   113 seq95_BIOID51095     -            174   2.1e-11   44.0   0.0   1   1   4.8e-15   3.3e-11   43.4   0.0     2   112     8    98     7    99 0.82 Rhodanese-like domain
DUF2892              PF11127.3     66 seq95_BIOID51095     -            174   7.7e-11   41.5   3.3   1   1   1.7e-14   1.2e-10   40.9   2.3    10    61   115   171   112   174 0.88 Protein of unknown function (DUF2892)
Nol1_Nop2_Fmu        PF01189.12   283 seq98_BIOID51095     -            429  1.3e-104  349.4   0.0   1   1  8.4e-108  1.6e-104  349.1   0.0     1   282   164   426   164   427 0.99 NOL1/NOP2/sun family
NusB                 PF01029.13   134 seq98_BIOID51095     -            429   6.1e-26   90.8   0.0   1   1   5.1e-29   9.9e-26   90.1   0.0     1   134     5   127     5   127 0.97 NusB family
Methyltransf_26      PF13659.1    117 seq98_BIOID51095     -            429   3.7e-11   42.9   0.0   1   1   3.7e-14   7.3e-11   42.0   0.0     2   116   248   375   247   376 0.90 Methyltransferase domain
Methyltransf_18      PF12847.2    112 seq98_BIOID51095     -            429   2.3e-10   40.8   0.0   1   1   2.2e-13   4.2e-10   40.0   0.0     2   112   247   375   246   375 0.84 Methyltransferase domain
Methyltransf_31      PF13847.1    152 seq98_BIOID51095     -            429   1.9e-09   37.1   0.0   1   1   1.8e-12   3.5e-09   36.3   0.0     2   113   245   380   244   416 0.82 Methyltransferase domain
MTS                  PF05175.9    170 seq98_BIOID51095     -            429   1.1e-06   28.0   0.0   1   1   1.1e-09   2.1e-06   27.1   0.0    24   151   239   385   229   397 0.86 Methyltransferase small domain
FtsJ                 PF01728.14   181 seq98_BIOID51095     -            429   8.9e-05   22.4   0.0   1   1   9.1e-08   0.00018   21.4   0.0    19    99   242   323   233   400 0.60 FtsJ-like methyltransferase
Radical_SAM          PF04055.16   166 seq99_BIOID51095     -            457   3.7e-15   56.3   0.0   1   1     8e-19   5.4e-15   55.8   0.0     2   164    57   227    56   229 0.79 Radical SAM superfamily
HemN_C               PF06969.11    66 seq99_BIOID51095     -            457     4e-12   45.8   0.3   1   1   2.7e-15   1.8e-11   43.7   0.0     1    66   363   431   363   431 0.94 HemN C-terminal domain
ACR_tran             PF00873.14  1021 seq100_BIOID51095    -           1047  2.5e-238  793.1   1.6   1   1  4.6e-242  3.1e-238  792.8   1.1     2  1019     6  1037     2  1039 0.98 AcrB/AcrD/AcrF family
PfkB                 PF00294.19   301 seq101_BIOID51095    -            382   8.3e-70  235.1   0.0   1   1   7.6e-74     1e-69  234.8   0.0     2   297    76   376    75   380 0.97 pfkB family carbohydrate kinase
NLPC_P60             PF00877.14   105 seq102_BIOID51095    -            257   5.4e-31  106.4   0.0   1   1   1.4e-34   9.7e-31  105.5   0.0     1   105   139   249   139   249 0.98 NlpC/P60 family
TrkA_N               PF02254.13   116 seq104_BIOID51095    -            458   4.2e-58  194.2   3.5   1   2   5.4e-33   5.3e-30  103.6   0.0     1   108     3   111     3   125 0.92 TrkA-N domain
TrkA_N               PF02254.13   116 seq104_BIOID51095    -            458   4.2e-58  194.2   3.5   2   2   5.9e-29   5.7e-26   90.6   0.7     1   116   235   350   235   350 0.95 TrkA-N domain
TrkA_C               PF02080.16    71 seq104_BIOID51095    -            458   1.9e-21   75.3   0.7   1   2   4.7e-13   4.5e-10   38.8   0.0     3    70   157   225   155   226 0.91 TrkA-C domain
TrkA_C               PF02080.16    71 seq104_BIOID51095    -            458   1.9e-21   75.3   0.7   2   2     2e-11   1.9e-08   33.6   0.2     8    70   390   451   388   452 0.89 TrkA-C domain
F420_oxidored        PF03807.12    96 seq104_BIOID51095    -            458   1.9e-12   47.2   2.2   1   2   1.5e-07   0.00015   22.0   0.0     1    52     2    49     2    88 0.87 NADP oxidoreductase coenzyme F420-dependent
F420_oxidored        PF03807.12    96 seq104_BIOID51095    -            458   1.9e-12   47.2   2.2   2   2   1.5e-07   0.00015   22.0   0.3     2    48   235   279   234   355 0.80 NADP oxidoreductase coenzyme F420-dependent
NAD_binding_7        PF13241.1    103 seq104_BIOID51095    -            458   1.2e-11   44.6   3.0   1   1   7.5e-08   7.3e-05   22.8   0.0     8    82   233   319   228   323 0.75 Putative NAD(P)-binding
Shikimate_DH         PF01488.15   135 seq104_BIOID51095    -            458   1.4e-11   44.4   0.6   1   1   5.3e-09   5.2e-06   26.4   0.2    12   102   232   332   222   367 0.77 Shikimate / quinate 5-dehydrogenase
DUF1144              PF06610.8    143 seq106_BIOID51095    -            149   4.1e-71  237.2   7.6   1   1   3.3e-75   4.5e-71  237.0   5.3     4   143     3   142     1   142 0.98 Protein of unknown function (DUF1144)
Fer4_11              PF13247.1     99 seq110_BIOID51095    -            512   1.5e-40  136.9   6.0   1   1   4.5e-44   1.5e-40  136.9   4.2     2    98   176   272   175   273 0.98 4Fe-4S dicluster domain
Fer4_7               PF12838.2     52 seq110_BIOID51095    -            512   4.4e-09   36.4  16.7   1   1   5.7e-10   1.9e-06   28.0   4.0     2    50   184   229   183   231 0.90 4Fe-4S dicluster domain
Fer4_10              PF13237.1     52 seq110_BIOID51095    -            512   7.4e-09   35.1  18.0   1   1   1.9e-09   6.5e-06   25.7   3.7     4    52   179   228   176   228 0.93 4Fe-4S dicluster domain
DUF883               PF05957.8     94 seq111_BIOID51095    -            113   6.8e-27   93.5   1.2   1   1   5.9e-31   8.1e-27   93.3   0.9     1    94    19   111    19   111 0.97 Bacterial protein of unknown function (DUF883)
MscL                 PF01741.13   128 seq113_BIOID51095    -            136     1e-56  190.4   3.2   1   1   8.4e-61   1.1e-56  190.2   2.2     1   128     3   132     3   132 0.98 Large-conductance mechanosensitive channel, MscL
Glutaredoxin         PF00462.19    60 seq115_BIOID51095    -             81   6.5e-13   48.3   0.0   1   1   5.5e-17   7.5e-13   48.1   0.0     1    57     3    58     3    61 0.95 Glutaredoxin
Flavodoxin_NdrI      PF07972.6    122 seq116_BIOID51095    -            136   3.2e-47  159.3   0.0   1   1   2.6e-51   3.6e-47  159.1   0.0     1   122     5   123     5   123 0.97 NrdI Flavodoxin like
AA_permease          PF00324.16   479 seq117_BIOID51095    -            470    1e-115  386.7  42.2   1   1  1.7e-119  1.1e-115  386.5  29.3     1   464    39   462    39   470 0.93 Amino acid permease
AA_permease_2        PF13520.1    426 seq117_BIOID51095    -            470   2.2e-43  148.2  46.9   1   1   4.3e-47   2.9e-43  147.8  32.5     9   410    43   444    39   464 0.82 Amino acid permease
Ribonuc_red_lgC      PF02867.10   537 seq118_BIOID51095    -            714  1.2e-151  505.8   0.0   1   1  1.2e-153  5.5e-150  500.3   0.0     1   537   175   694   175   694 0.96 Ribonucleotide reductase, barrel domain
RNR_N                PF08343.5     82 seq118_BIOID51095    -            714   1.8e-29  101.2   0.1   1   1   9.8e-33   4.5e-29   99.9   0.1     1    82    16    97    16    97 0.99 Ribonucleotide reductase N-terminal
Ribonuc_red_lgN      PF00317.16    83 seq118_BIOID51095    -            714   3.1e-12   46.0   0.0   1   1   1.8e-15     8e-12   44.6   0.0     2    82    99   171    98   172 0.95 Ribonucleotide reductase, all-alpha domain
Nitrate_red_del      PF02613.10   136 seq119_BIOID51095    -            236   6.4e-28   97.1   6.0   1   1   7.7e-32   1.1e-27   96.4   4.2     5   132     7   158     3   167 0.88 Nitrate reductase delta subunit
Nitrate_red_gam      PF02665.9    223 seq124_BIOID51095    -            225   3.7e-88  294.5  11.3   1   1   3.1e-92   4.2e-88  294.3   7.8     2   222     4   224     3   225 0.99 Nitrate reductase gamma subunit
Ribonuc_red_sm       PF00268.16   281 seq129_BIOID51095    -            319   1.1e-80  270.5   0.1   1   1   9.6e-85   1.3e-80  270.2   0.0     1   280     1   280     1   281 0.97 Ribonucleotide reductase, small chain
GTP_EFTU             PF00009.22   188 seq130_BIOID51095    -            607     1e-56  191.2   0.0   1   1   7.2e-60     2e-56  190.3   0.0     2   187     4   195     3   196 0.96 Elongation factor Tu GTP binding domain
EFG_C                PF00679.19    89 seq130_BIOID51095    -            607   1.9e-21   75.6   0.0   1   1   1.6e-24   4.3e-21   74.4   0.0     3    83   397   477   395   483 0.96 Elongation factor G C-terminus
GTP_EFTU_D2          PF03144.20    74 seq130_BIOID51095    -            607   7.4e-10   38.6   3.2   1   1   8.1e-13   2.2e-09   37.1   2.2     1    74   219   289   219   289 0.94 Elongation factor Tu domain 2
MMR_HSR1             PF01926.18   114 seq130_BIOID51095    -            607   1.3e-05   25.0   0.2   1   1   1.5e-08   4.1e-05   23.4   0.0     2   113     8   128     7   129 0.55 50S ribosome-binding GTPase
ABC_tran             PF00005.22   118 seq133_BIOID51095    -            467   5.4e-26   91.1   0.0   1   1   3.3e-29   1.1e-25   90.1   0.0     1   117   135   259   135   260 0.97 ABC transporter
CBS                  PF00571.23    57 seq133_BIOID51095    -            467   2.8e-06   26.7   0.0   1   1   4.2e-07    0.0014   18.0   0.0    32    55   436   459   413   461 0.86 CBS domain
Patatin              PF01734.17   204 seq136_BIOID51095    -            314   1.9e-24   86.6   0.5   1   1   2.5e-28   3.4e-24   85.8   0.1     1   201    21   178    21   180 0.95 Patatin-like phospholipase
BPD_transp_1         PF00528.17   185 seq141_BIOID51095    -            354   2.5e-26   92.2  16.2   1   1   1.8e-30   2.5e-26   92.2  11.2     1   176   163   324   163   332 0.91 Binding-protein-dependent transport system inner membrane component
Response_reg         PF00072.19   112 seq142_BIOID51095    -            337   1.5e-28   98.9   0.3   1   1   2.8e-32   3.8e-28   97.6   0.0     1   111    10   120    10   121 0.97 Response regulator receiver domain
UTRA                 PF07702.8    141 seq143_BIOID51095    -            236   2.4e-20   72.5   0.0   1   1   6.1e-24   4.2e-20   71.7   0.0     1   140    91   230    91   231 0.97 UTRA domain
GntR                 PF00392.16    64 seq143_BIOID51095    -            236   6.3e-20   70.2   0.0   1   1   1.4e-23   9.4e-20   69.7   0.0     2    64     8    70     7    70 0.97 Bacterial regulatory proteins, gntR family
Sigma54_activat      PF00158.21   168 seq147_BIOID51095    -            328   4.1e-63  211.7   0.0   1   1   1.2e-66   5.4e-63  211.3   0.0     3   168     6   173     4   173 0.96 Sigma-54 interaction domain
HTH_8                PF02954.14    42 seq147_BIOID51095    -            328   1.6e-08   33.8   0.5   1   1   3.5e-12   1.6e-08   33.8   0.3     7    40   284   317   280   319 0.92 Bacterial regulatory protein, Fis family
AP_endonuc_2         PF01261.19   211 seq148_BIOID51095    -            326   3.1e-14   52.6   0.1   1   1   3.4e-18   4.7e-14   52.0   0.1     1   204    41   222    41   229 0.91 Xylose isomerase-like TIM barrel
HOK_GEF              PF01848.11    43 seq149_BIOID51095    -             50   7.7e-18   63.4   1.4   1   1   6.2e-22   8.5e-18   63.2   1.0     1    43     4    46     4    46 0.99 Hok/gef family
OpuAC                PF04069.7    257 seq151_BIOID51095    -            330   1.4e-55  188.3   3.7   1   1   1.2e-59   1.7e-55  188.0   2.6     2   256    30   312    29   313 0.94 Substrate binding domain of ABC-type glycine betaine transport system
HOK_GEF              PF01848.11    43 seq154_BIOID51095    -             83   7.1e-18   63.5   1.4   1   1   6.8e-22   9.3e-18   63.1   1.0     1    43    37    79    37    79 0.99 Hok/gef family
NTP_transferase      PF00483.18   248 seq155_BIOID51095    -            302   2.4e-25   89.1   0.0   1   1   4.5e-29   3.1e-25   88.8   0.0     1   241    10   275    10   280 0.87 Nucleotidyl transferase
NTP_transf_3         PF12804.2    179 seq155_BIOID51095    -            302   9.5e-08   32.3   0.0   1   1   2.7e-11   1.8e-07   31.3   0.0     1   116    11   164    11   184 0.75 MobA-like NTP transferase domain
FliE                 PF02049.13    97 seq157_BIOID51095    -            113   1.4e-23   82.6   5.3   1   1   1.9e-27   2.5e-23   81.7   3.7     5    97    21   113    10   113 0.93 Flagellar hook-basal body complex protein FliE
MFS_1                PF07690.11   354 seq161_BIOID51095    -            421   3.2e-23   81.9  39.5   1   1   3.6e-27     5e-23   81.3  22.9    22   351    33   365    25   368 0.78 Major Facilitator Superfamily
YscJ_FliF            PF01514.12   207 seq162_BIOID51095    -            548   1.7e-47  161.1   1.3   1   1   3.4e-51   2.4e-47  160.6   0.3     9   201    32   225    21   232 0.91 Secretory protein of YscJ/FliF family
YscJ_FliF_C          PF08345.6    160 seq162_BIOID51095    -            548   3.8e-38  130.8   0.2   1   1     1e-41     7e-38  129.9   0.1     1   160   259   418   259   418 0.88 Flagellar M-ring protein C-terminal
MFS_1                PF07690.11   354 seq163_BIOID51095    -            394   1.1e-36  126.1  55.2   1   2   1.5e-29     1e-25   90.1  17.3     2   188    17   198    16   220 0.86 Major Facilitator Superfamily
MFS_1                PF07690.11   354 seq163_BIOID51095    -            394   1.1e-36  126.1  55.2   2   2     1e-14   7.2e-11   41.3  16.1     3   175   218   387   216   394 0.89 Major Facilitator Superfamily
Sugar_tr             PF00083.19   451 seq163_BIOID51095    -            394   3.2e-12   45.6  16.5   1   1   4.7e-16   3.2e-12   45.6  11.4    43   188    39   181    11   184 0.83 Sugar (and other) transporter
TK                   PF00265.13   176 seq166_BIOID51095    -            205   3.8e-64  215.3   0.0   1   1   3.1e-68   4.3e-64  215.1   0.0     1   176     2   186     2   186 0.99 Thymidine kinase
FliG_C               PF01706.11   110 seq168_BIOID51095    -            336   2.8e-31  107.6  14.2   1   1   4.6e-34   3.2e-30  104.2   2.4     1   110   219   328   219   328 0.99 FliG C-terminal domain
AzlC                 PF03591.9    143 seq170_BIOID51095    -            245   7.3e-42  142.5  10.2   1   1   5.3e-46   7.3e-42  142.5   7.1     1   141    23   165    23   167 0.97 AzlC protein
HrpB_C               PF08482.5    133 seq171_BIOID51095    -            824   6.7e-56  187.9   0.1   1   1   5.1e-59   1.8e-55  186.6   0.1     1   133   679   811   679   811 1.00 ATP-dependent helicase C-terminal
DEAD                 PF00270.24   173 seq171_BIOID51095    -            824   4.4e-11   42.4   0.0   1   1   3.3e-14   1.1e-10   41.0   0.0    16   168    37   177    22   182 0.77 DEAD/DEAH box helicase
Helicase_C           PF00271.26    78 seq171_BIOID51095    -            824     4e-10   39.2   0.0   1   1   2.3e-13   7.9e-10   38.3   0.0    10    77   257   342   252   343 0.96 Helicase conserved C-terminal domain
HA2                  PF04408.18   102 seq171_BIOID51095    -            824   1.8e-09   37.4   0.1   1   1   1.4e-12   4.7e-09   36.0   0.1     2    62   404   463   403   519 0.85 Helicase associated domain (HA2)
AzlD                 PF05437.7     99 seq174_BIOID51095    -            111   1.8e-12   46.9   5.7   1   1   1.5e-16   2.1e-12   46.7   4.0     1    98     5   104     5   105 0.92 Branched-chain amino acid transport protein (AzlD)
FliH                 PF02108.11   128 seq175_BIOID51095    -            236   2.6e-30  104.8   0.1   1   1   5.1e-34   3.5e-30  104.4   0.1     2   128    97   221    96   221 0.97 Flagellar assembly protein FliH
MarR                 PF01047.17    59 seq176_BIOID51095    -            176   1.6e-17   62.8   2.8   1   1   1.3e-20     6e-17   60.9   0.1     1    58    53   112    53   113 0.98 MarR family
MarR_2               PF12802.2     62 seq176_BIOID51095    -            176     1e-08   34.5   0.1   1   1   4.8e-12   2.2e-08   33.5   0.0     5    61    55   111    51   112 0.90 MarR family
HTH_27               PF13463.1     68 seq176_BIOID51095    -            176   3.6e-07   30.3   0.1   1   1   1.8e-10   8.1e-07   29.1   0.0    17    68    70   121    54   121 0.86 Winged helix DNA-binding domain
Esterase             PF00756.15   251 seq177_BIOID51095    -            400   1.2e-49  168.9   0.0   1   1   1.7e-53   1.2e-49  168.9   0.0     1   251   172   391   172   391 0.98 Putative esterase
DUF3327              PF11806.3    122 seq177_BIOID51095    -            400   1.8e-37  128.2   2.5   1   1   4.2e-41   2.9e-37  127.5   0.3     3   121    29   155    21   156 0.97 Domain of unknown function (DUF3327)
ATP-synt_ab          PF00006.20   215 seq179_BIOID51095    -            445   2.4e-63  213.3   0.0   1   1   2.4e-67   3.3e-63  212.9   0.0     2   215   147   357   146   357 0.99 ATP synthase alpha/beta family, nucleotide-binding domain
HlyD                 PF00529.15   306 seq180_BIOID51095    -            390   3.6e-79  266.1  15.0   1   1   1.3e-82   4.5e-79  265.8  10.4     1   306    60   343    60   343 0.99 HlyD family secretion protein
HlyD_2               PF12700.2    328 seq180_BIOID51095    -            390   2.2e-17   63.1   1.3   1   1   9.2e-21   3.1e-17   62.6   0.9    20   234    60   290    51   316 0.77 HlyD family secretion protein
HlyD_3               PF13437.1    105 seq180_BIOID51095    -            390   5.2e-16   58.7   3.5   1   1   1.4e-16   4.9e-13   49.2   0.2     2   105   218   338   217   338 0.79 HlyD family secretion protein
Biotin_lipoyl_2      PF13533.1     50 seq180_BIOID51095    -            390   1.1e-08   34.4   1.6   1   1   5.4e-11   1.9e-07   30.5   0.1     2    49    61   108    60   109 0.91 Biotin-lipoyl like
MbtH                 PF03621.8     54 seq181_BIOID51095    -             72   1.8e-21   75.1   0.6   1   1   1.6e-25   2.1e-21   74.8   0.4     1    53     1    54     1    55 0.96 MbtH-like protein
AMP-binding          PF00501.23   418 seq182_BIOID51095    -           1335  1.2e-116  389.3   0.0   1   1    6e-120  1.6e-116  388.9   0.0     1   417   524   928   524   929 0.96 AMP-binding enzyme
Condensation         PF00668.15   301 seq182_BIOID51095    -           1335   1.5e-57  194.6   0.0   1   1   8.1e-61   2.2e-57  194.0   0.0     2   300    44   342    43   343 0.91 Condensation domain
Thioesterase         PF00975.15   229 seq182_BIOID51095    -           1335   4.3e-46  157.8   0.6   1   1     7e-47   1.9e-43  149.2   0.1     2   216  1109  1320  1108  1333 0.95 Thioesterase domain
PP-binding           PF00550.20    67 seq182_BIOID51095    -           1335   4.2e-11   42.8   0.1   1   1   4.7e-14   1.3e-10   41.2   0.1     3    65  1022  1082  1020  1084 0.91 Phosphopantetheine attachment site
Abhydrolase_6        PF12697.2    228 seq182_BIOID51095    -           1335   5.9e-06   26.2   0.2   1   1   2.2e-09   5.9e-06   26.2   0.1     2   127  1111  1240  1110  1309 0.66 Alpha/beta hydrolase family
Transgly             PF00912.17   178 seq185_BIOID51095    -            844   2.6e-56  189.6   0.0   1   1     6e-60   4.1e-56  188.9   0.0    10   177   209   380   198   381 0.95 Transglycosylase
Transpeptidase       PF00905.17   304 seq185_BIOID51095    -            844   1.2e-25   90.0   0.3   1   1   1.6e-28   1.1e-24   86.9   0.2     2   284   473   725   472   744 0.86 Penicillin binding protein transpeptidase domain
FliJ                 PF02050.11   123 seq186_BIOID51095    -            144   4.7e-09   36.2   2.7   1   1   3.5e-13   4.7e-09   36.2   1.9    37   122    51   136    41   137 0.92 Flagellar FliJ protein
MFS_1                PF07690.11   354 seq187_BIOID51095    -            512   5.7e-55  186.3  38.3   1   1   4.2e-59   5.7e-55  186.3  26.5     1   353    19   413    19   414 0.89 Major Facilitator Superfamily
CTP_transf_2         PF01467.21   157 seq189_BIOID51095    -            131   1.7e-11   44.3   0.0   1   1   3.4e-15   2.3e-11   43.8   0.0     1   117     5   115     5   126 0.81 Cytidylyltransferase
MarC                 PF01914.12   203 seq190_BIOID51095    -            215   1.5e-74  249.3  11.2   1   1   1.3e-78   1.7e-74  249.2   7.7     2   203     9   210     8   210 0.99 MarC family integral membrane protein
SBP_bac_5            PF00496.17   374 seq196_BIOID51095    -            567   4.6e-87  292.1   9.8   1   1     5e-91   6.9e-87  291.5   6.8     3   373   107   487   105   488 0.92 Bacterial extracellular solute-binding proteins, family 5 Middle
TonB_dep_Rec         PF00593.19   276 seq197_BIOID51095    -            747   7.1e-28   98.1  10.2   1   1     1e-31   7.1e-28   98.1   7.1     1   276   510   746   510   746 0.98 TonB dependent receptor
Plug                 PF07715.10   108 seq197_BIOID51095    -            747     2e-21   76.2   0.1   1   1   6.6e-25   4.5e-21   75.0   0.1     2   107    76   180    75   181 0.94 TonB-dependent Receptor Plug Domain
DUF2819              PF10995.3    317 seq198_BIOID51095    -            523  3.2e-129  430.1   0.0   1   1    3e-133  4.1e-129  429.7   0.0     2   317   163   474   162   474 0.99 Protein of unknown function (DUF2819)
Peptidase_A24        PF01478.13   106 seq199_BIOID51095    -            155   2.3e-23   82.2   8.7   1   1   1.7e-27   2.3e-23   82.2   6.0     2   103    10   116     8   121 0.88 Type IV leader peptidase family
Wzz                  PF02706.10   152 seq200_BIOID51095    -            377   4.3e-25   88.1   0.9   1   1   3.2e-29   4.3e-25   88.1   0.6     1   150    25   173    25   175 0.92 Chain length determinant protein
BPD_transp_1         PF00528.17   185 seq201_BIOID51095    -            306   1.1e-38  132.4  18.3   1   1   8.3e-43   1.1e-38  132.4  12.7     1   185   112   306   112   306 0.99 Binding-protein-dependent transport system inner membrane component
DUF2636              PF11120.3     62 seq202_BIOID51095    -             63   5.2e-33  112.2   0.6   1   1   4.2e-37   5.7e-33  112.1   0.4     1    62     2    63     2    63 0.99 Protein of unknown function (DUF2636)
DUF3260              PF11658.3    518 seq204_BIOID51095    -            559  4.4e-234  777.2   0.0   1   1  3.7e-238  5.1e-234  777.0   0.0     2   518    24   554    23   554 0.99 Protein of unknown function (DUF3260)
BPD_transp_1         PF00528.17   185 seq205_BIOID51095    -            302   6.3e-26   90.9   9.9   1   1   9.3e-30   6.3e-26   90.9   6.8     1   182   119   300   115   302 0.98 Binding-protein-dependent transport system inner membrane component
OppC_N               PF12911.2     56 seq205_BIOID51095    -            302   1.7e-19   68.7   0.4   1   1   2.5e-23   1.7e-19   68.7   0.2     1    55    22    76    22    77 0.94 N-terminal TM domain of oligopeptide transport permease C
ABC_tran             PF00005.22   118 seq207_BIOID51095    -            265     3e-20   72.6   0.0   1   1   6.6e-24   4.5e-20   72.0   0.0     1   118    51   176    51   176 0.94 ABC transporter
Peripla_BP_2         PF01497.13   238 seq212_BIOID51095    -            296   2.7e-27   95.3   0.0   1   1   2.3e-31   3.2e-27   95.0   0.0     1   235    38   270    38   273 0.94 Periplasmic binding protein
oligo_HPY            PF08352.7     64 seq213_BIOID51095    -            337     2e-21   75.9   0.1   1   1   8.3e-25   3.8e-21   75.0   0.1     1    64   248   312   248   312 0.99 Oligopeptide/dipeptide transporter, C-terminal region
ABC_tran             PF00005.22   118 seq213_BIOID51095    -            337   1.8e-18   66.8   0.0   1   1   6.4e-22   2.9e-18   66.2   0.0    15   118    80   197    65   197 0.85 ABC transporter
AAA_21               PF13304.1    303 seq213_BIOID51095    -            337   3.4e-11   43.5   0.2   1   1   6.7e-14   3.1e-10   40.3   0.0   227   300   159   230    76   233 0.81 AAA domain
FecCD                PF01032.13   311 seq217_BIOID51095    -            660  6.6e-145  481.6  85.7   1   2   4.8e-73   6.6e-69  231.9  28.0     8   310    14   324     7   325 0.93 FecCD transport family
FecCD                PF01032.13   311 seq217_BIOID51095    -            660  6.6e-145  481.6  85.7   2   2   2.9e-80   3.9e-76  255.7  25.9     2   311   358   657   344   657 0.93 FecCD transport family
Flg_bbr_C            PF06429.8     74 seq218_BIOID51095    -            143   1.5e-09   37.5   0.1   1   1   2.2e-13   1.5e-09   37.5   0.1    32    74    98   140    68   140 0.88 Flagellar basal body rod FlgEFG protein C-terminal
Flg_bb_rod           PF00460.15    31 seq218_BIOID51095    -            143   3.2e-06   26.6   4.5   1   1   4.6e-10   3.2e-06   26.6   3.1     3    26     9    32     8    34 0.93 Flagella basal body rod protein
ABC_tran             PF00005.22   118 seq220_BIOID51095    -            334   2.6e-21   76.0   0.0   1   1   8.9e-25     4e-21   75.4   0.0     1   117    64   192    64   193 0.90 ABC transporter
oligo_HPY            PF08352.7     64 seq220_BIOID51095    -            334   1.3e-19   70.1   0.2   1   1   5.3e-23   2.4e-19   69.3   0.2     1    64   244   311   244   311 0.99 Oligopeptide/dipeptide transporter, C-terminal region
PfkB                 PF00294.19   301 seq221_BIOID51095    -            300   2.7e-63  213.7   0.5   1   1   2.3e-67   3.1e-63  213.5   0.4     3   299     5   287     3   289 0.93 pfkB family carbohydrate kinase
FlgD                 PF03963.9     82 seq222_BIOID51095    -            237   1.1e-16   60.4   9.5   1   1   4.3e-20     2e-16   59.7   6.6     9    79    12    81     2    84 0.76 Flagellar hook capping protein - N-terminal region
FLgD_tudor           PF13861.1     61 seq222_BIOID51095    -            237   5.3e-13   48.6   0.7   1   1     2e-16     9e-13   47.9   0.5     2    60    91   227    90   228 0.97 FlgD Tudor-like domain
FlgD_ig              PF13860.1     81 seq222_BIOID51095    -            237   1.1e-08   34.5   0.4   1   1   5.3e-12   2.4e-08   33.4   0.3     8    80   112   185   106   186 0.82 FlgD Ig-like domain
Trp_Tyr_perm         PF03222.8    394 seq223_BIOID51095    -            444   4.2e-05   22.4  38.4   1   1   5.5e-09   7.6e-05   21.5  26.6     7   374    42   425    38   436 0.76 Tryptophan/tyrosine permease family
HTH_DeoR             PF08220.7     57 seq225_BIOID51095    -            122   7.6e-24   82.8   0.9   1   1     1e-26   1.2e-23   82.2   0.6     1    56    11    66    11    67 0.97 DeoR-like helix-turn-helix domain
HTH_11               PF08279.7     55 seq225_BIOID51095    -            122   1.7e-10   40.2   0.1   1   1   2.5e-13   2.8e-10   39.5   0.1     4    44    14    53    11    60 0.86 HTH domain
MarR_2               PF12802.2     62 seq225_BIOID51095    -            122   1.1e-07   31.3   0.1   1   1   1.5e-10   1.7e-07   30.6   0.1     5    61    10    63     4    64 0.88 MarR family
MarR                 PF01047.17    59 seq225_BIOID51095    -            122   1.4e-07   30.9   0.1   1   1     2e-10   2.3e-07   30.2   0.0     8    50    15    57     9    59 0.94 MarR family
HTH_20               PF12840.2     61 seq225_BIOID51095    -            122   8.1e-07   28.6   0.1   1   1   1.1e-09   1.3e-06   28.0   0.1     6    57     6    57     2    61 0.85 Helix-turn-helix domain
HTH_27               PF13463.1     68 seq225_BIOID51095    -            122   1.6e-06   28.2   0.1   1   1   2.2e-09   2.5e-06   27.6   0.0     2    53     9    59     9    70 0.88 Winged helix DNA-binding domain
GntR                 PF00392.16    64 seq225_BIOID51095    -            122   2.7e-06   26.6   0.1   1   1   4.1e-09   4.7e-06   25.8   0.1    27    60    27    60    14    63 0.93 Bacterial regulatory proteins, gntR family
HTH_24               PF13412.1     48 seq225_BIOID51095    -            122   7.7e-06   25.0   0.1   1   1   1.1e-08   1.3e-05   24.3   0.1     7    48    14    55     9    55 0.95 Winged helix-turn-helix DNA-binding
HTH_5                PF01022.15    47 seq225_BIOID51095    -            122   3.9e-05   23.0   0.0   1   1   5.6e-08   6.3e-05   22.4   0.0     6    46    14    55     9    56 0.95 Bacterial regulatory protein, arsR family
HTH_Mga              PF08280.6     59 seq225_BIOID51095    -            122   4.7e-05   22.9   0.1   1   1     1e-07   0.00012   21.7   0.0     9    44    14    49    11    53 0.94 M protein trans-acting positive regulator (MGA) HTH domain
FlaE                 PF07559.9    130 seq226_BIOID51095    -            400   4.9e-26   91.8  13.3   1   1   1.1e-29   4.9e-26   91.8   9.2     1   130   170   281   170   281 0.96 Flagellar basal body protein FlaE
Flg_bbr_C            PF06429.8     74 seq226_BIOID51095    -            400   5.4e-17   61.3   0.1   1   1   1.2e-20   5.4e-17   61.3   0.0     2    72   322   397   321   399 0.87 Flagellar basal body rod FlgEFG protein C-terminal
Flg_bb_rod           PF00460.15    31 seq226_BIOID51095    -            400   1.8e-06   27.4   2.4   1   1   3.9e-10   1.8e-06   27.4   1.7     3    31     5    33     4    33 0.97 Flagella basal body rod protein
MFS_1                PF07690.11   354 seq227_BIOID51095    -            416   1.6e-25   89.5  61.2   1   2   3.7e-20   2.5e-16   59.2  19.0     1   224    22   237    22   242 0.81 Major Facilitator Superfamily
MFS_1                PF07690.11   354 seq227_BIOID51095    -            416   1.6e-25   89.5  61.2   2   2   7.4e-13     5e-09   35.2  19.8    10   179   237   409   232   415 0.80 Major Facilitator Superfamily
MFS_3                PF05977.8    524 seq227_BIOID51095    -            416   4.8e-21   74.3  33.9   1   1   9.1e-25   6.2e-21   73.9  23.5     9   396    16   400    12   414 0.89 Transmembrane secretion effector
DeoRC                PF00455.17   162 seq228_BIOID51095    -            141   3.2e-32  111.2   0.2   1   1   2.7e-36   3.7e-32  111.0   0.2    45   161     1   117     1   118 0.99 DeoR C terminal sensor domain
HAD_2                PF13419.1    176 seq230_BIOID51095    -            199   4.9e-29  101.7   0.1   1   1   1.7e-32   5.7e-29  101.5   0.1     2   176     4   184     3   184 0.85 Haloacid dehalogenase-like hydrolase
Hydrolase_like       PF13242.1     75 seq230_BIOID51095    -            199   2.5e-08   33.3   0.0   1   1   1.6e-11   5.5e-08   32.2   0.0     2    50   139   186   138   198 0.93 HAD-hyrolase-like
Hydrolase            PF00702.21   204 seq230_BIOID51095    -            199   1.8e-06   28.4   0.0   1   1   6.1e-10   2.1e-06   28.3   0.0   109   203    73   177     6   178 0.76 haloacid dehalogenase-like hydrolase
Flg_bbr_C            PF06429.8     74 seq232_BIOID51095    -            245   1.2e-17   63.4   1.7   1   1   1.7e-21   1.2e-17   63.4   1.2     2    74   170   241   169   241 0.95 Flagellar basal body rod FlgEFG protein C-terminal
Flg_bb_rod           PF00460.15    31 seq232_BIOID51095    -            245   2.9e-07   29.9   3.7   1   1   1.3e-10   8.6e-07   28.4   2.6     1    31     5    35     5    35 0.97 Flagella basal body rod protein
Virul_fac_BrkB       PF03631.10   260 seq233_BIOID51095    -            290     1e-55  188.8  24.6   1   1   8.7e-60   1.2e-55  188.6  17.0     2   258    29   274    28   276 0.88 Virulence factor BrkB
Flg_bbr_C            PF06429.8     74 seq237_BIOID51095    -            261   7.9e-27   92.8   2.2   1   1   1.1e-30   7.9e-27   92.8   1.5     1    73   182   259   182   260 0.95 Flagellar basal body rod FlgEFG protein C-terminal
Flg_bb_rod           PF00460.15    31 seq237_BIOID51095    -            261   8.2e-13   47.6   0.6   1   1   4.6e-16   3.1e-12   45.7   0.4     1    31     5    35     5    35 0.98 Flagella basal body rod protein
Tyr_Deacylase        PF02580.11   145 seq239_BIOID51095    -            145   6.3e-55  185.0   0.1   1   1   5.1e-59     7e-55  184.8   0.0     2   144     3   144     2   145 0.99 D-Tyr-tRNA(Tyr) deacylase
Voltage_CLC          PF00654.15   355 seq240_BIOID51095    -            473   1.4e-90  303.8  35.9   1   1   1.1e-92   1.5e-88  297.1  20.9     2   354    89   437    88   438 0.94 Voltage gated chloride channel
Chorismate_bind      PF00425.13   257 seq242_BIOID51095    -            391     2e-68  230.3   0.0   1   1   1.8e-72   2.5e-68  230.0   0.0     2   257   126   380   125   380 0.97 chorismate binding enzyme
YiiD_Cterm           PF09500.5    144 seq243_BIOID51095    -            329   6.7e-49  165.0   0.0   1   1   2.9e-52   9.9e-49  164.4   0.0     1   143   174   313   174   314 0.99 Putative thioesterase (yiiD_Cterm)
Acetyltransf_7       PF13508.1     79 seq243_BIOID51095    -            329   4.5e-13   49.0   0.0   1   1   2.4e-16   8.3e-13   48.1   0.0     3    78    60   139    58   140 0.87 Acetyltransferase (GNAT) domain
Acetyltransf_1       PF00583.19    83 seq243_BIOID51095    -            329   2.5e-12   46.5   0.0   1   1   2.1e-15   7.1e-12   45.0   0.0     2    82    66   138    65   139 0.96 Acetyltransferase (GNAT) family
Acetyltransf_10      PF13673.1    117 seq243_BIOID51095    -            329   1.6e-08   34.5   0.0   1   1   7.8e-12   2.7e-08   33.8   0.0    38   117    55   138    16   138 0.81 Acetyltransferase (GNAT) domain
FlgH                 PF02107.11   180 seq245_BIOID51095    -            221     8e-64  214.4   0.0   1   1     7e-68   9.5e-64  214.1   0.0     3   180    41   220    39   220 0.97 Flagellar L-ring protein
FlgI                 PF02119.11   342 seq247_BIOID51095    -            371  3.9e-130  433.3  11.8   1   1  3.3e-134  4.5e-130  433.1   8.2     2   342    30   371    29   371 0.98 Flagellar P-ring protein
Fe-S_biosyn          PF01521.15    91 seq248_BIOID51095    -            114   4.3e-29   99.9   0.0   1   1   3.7e-33     5e-29   99.7   0.0     1    91     9   100     9   100 0.99 Iron-sulphur cluster biosynthesis
AMP-binding          PF00501.23   418 seq249_BIOID51095    -            536   4.5e-86  288.7   0.0   1   1   7.8e-90   5.3e-86  288.4   0.0     1   417    50   461    50   462 0.95 AMP-binding enzyme
DUF4009              PF13193.1     41 seq249_BIOID51095    -            536     8e-08   31.4   0.1   1   1   3.6e-11   2.4e-07   29.9   0.0     1    29   501   529   501   535 0.92 Domain of unknown function (DUF4009)
TonB                 PF03544.9     79 seq250_BIOID51095    -            244   3.5e-20   71.8   0.1   1   1   6.8e-24   9.3e-20   70.5   0.0     2    71   165   235   164   238 0.91 Gram-negative bacterial tonB protein
SlyX                 PF04102.7     69 seq251_BIOID51095    -             72   4.1e-26   91.0   2.4   1   1   3.4e-30   4.6e-26   90.8   1.7     1    69     5    72     5    72 0.99 SlyX
Rod-binding          PF10135.4     49 seq253_BIOID51095    -             99   1.1e-17   63.6   0.0   1   1   1.4e-21   1.9e-17   62.8   0.0     1    49    42    93    42    93 0.98 Rod binding protein
Flg_bbr_C            PF06429.8     74 seq256_BIOID51095    -            458   2.3e-10   40.1   4.5   1   1   1.7e-14   2.3e-10   40.1   3.1    17    73   397   455   386   456 0.78 Flagellar basal body rod FlgEFG protein C-terminal
HTH_31               PF13560.1     64 seq257_BIOID51095    -             96   6.8e-11   42.0   0.0   1   1   7.9e-14   3.6e-10   39.7   0.0     4    46    35    76    34    93 0.82 Helix-turn-helix domain
HTH_3                PF01381.17    55 seq257_BIOID51095    -             96   3.2e-09   36.3   0.1   1   1     2e-12   9.2e-09   34.9   0.0     1    38    37    74    37    85 0.96 Helix-turn-helix
HTH_19               PF12844.2     64 seq257_BIOID51095    -             96     2e-08   34.0   0.0   1   1   2.1e-11   9.4e-08   31.8   0.0     3    55    36    87    36    95 0.83 Helix-turn-helix domain
Isochorismatase      PF00857.15   174 seq258_BIOID51095    -            285   5.9e-38  130.3   0.0   1   1   1.1e-41   7.6e-38  130.0   0.0     2   173    32   204    31   205 0.97 Isochorismatase family
PP-binding           PF00550.20    67 seq258_BIOID51095    -            285   2.5e-08   33.9   0.0   1   1   9.9e-12   6.8e-08   32.5   0.0     2    62   217   275   216   280 0.86 Phosphopantetheine attachment site
EII-GUT              PF03608.8    168 seq260_BIOID51095    -            187     7e-77  256.8   0.7   1   1   5.9e-81     8e-77  256.6   0.5     2   168     5   171     4   171 0.99 PTS system enzyme II sorbitol-specific factor
RHH_1                PF01402.16    39 seq262_BIOID51095    -             81     5e-11   41.8   0.5   1   1   5.7e-15   7.7e-11   41.2   0.4     2    39    15    52    14    52 0.96 Ribbon-helix-helix protein, copG family
adh_short_C2         PF13561.1    243 seq264_BIOID51095    -            258   1.9e-29  103.1   0.1   1   1   5.1e-33   2.3e-29  102.7   0.1     3   242    24   254    22   255 0.93 Enoyl-(Acyl carrier protein) reductase
adh_short            PF00106.20   167 seq264_BIOID51095    -            258   1.6e-27   96.3   9.2   1   1   2.3e-30     1e-26   93.7   6.4     2   164    17   170    16   173 0.89 short chain dehydrogenase
KR                   PF08659.5    181 seq264_BIOID51095    -            258   1.3e-10   41.1   8.7   1   1   4.9e-13   2.2e-09   37.1   5.8    54   160    55   165    17   183 0.90 KR domain
EIIBC-GUT_N          PF03612.9    183 seq265_BIOID51095    -            319   9.6e-72  240.3   1.8   1   1   2.7e-75   1.8e-71  239.3   1.3     2   183     3   171     2   171 0.95 Sorbitol phosphotransferase enzyme II N-terminus
EIIBC-GUT_C          PF07663.6     93 seq265_BIOID51095    -            319   6.4e-48  160.7   5.0   1   1   9.3e-52   6.4e-48  160.7   3.5     1    93   226   318   226   318 0.99 Sorbitol phosphotransferase enzyme II C-terminus
Flagellin_N          PF00669.15   139 seq266_BIOID51095    -            309   4.2e-12   45.9   9.8   1   1   6.2e-16   4.2e-12   45.9   6.8     2   137     4   139     3   141 0.97 Bacterial flagellin N-terminal helical region
HD                   PF01966.17   122 seq268_BIOID51095    -            443     4e-11   42.8   0.1   1   1     2e-14   1.3e-10   41.1   0.0     1    64     4    84     4   121 0.88 HD domain
4HBT                 PF03061.17    79 seq271_BIOID51095    -            137   7.5e-17   61.1   0.1   1   1   8.9e-21   1.2e-16   60.4   0.1     1    79    50   127    50   127 0.98 Thioesterase superfamily
OmpW                 PF03922.9    192 seq273_BIOID51095    -            212   3.9e-73  245.1   0.1   1   1   9.8e-77   4.5e-73  244.9   0.1     1   192    23   212    23   212 0.98 OmpW family
OMP_b-brl            PF13505.1    176 seq273_BIOID51095    -            212   2.3e-15   56.8   6.2   1   1   6.3e-19   2.9e-15   56.5   4.3     1   176     7   212     7   212 0.77 Outer membrane protein beta-barrel domain
OprF                 PF05736.6    184 seq273_BIOID51095    -            212   5.6e-05   22.6   0.1   1   1   3.3e-08   0.00015   21.2   0.0    47   121    54   130     5   150 0.84 OprF membrane domain
PTSIIA_gutA          PF03829.8    117 seq274_BIOID51095    -            123   1.6e-44  150.2   0.0   1   1   1.4e-48   1.9e-44  149.9   0.0     1   116     1   116     1   118 0.98 PTS system glucitol/sorbitol-specific IIA component
CstA                 PF02554.9    376 seq277_BIOID51095    -            701  5.2e-156  518.8  28.7   1   1  7.7e-160  5.2e-156  518.8  19.9     1   359    32   420    32   436 0.95 Carbon starvation protein CstA
DUF4161              PF13722.1    127 seq277_BIOID51095    -            701   1.8e-46  157.4   7.5   1   1   2.7e-50   1.8e-46  157.4   5.2     3   127   467   596   464   596 0.98 C-terminal domain on CstA (DUF4161)
adh_short            PF00106.20   167 seq278_BIOID51095    -            259     4e-26   91.7   1.6   1   1   1.1e-29   4.9e-26   91.5   1.1     2   166     4   172     3   173 0.94 short chain dehydrogenase
adh_short_C2         PF13561.1    243 seq278_BIOID51095    -            259   2.6e-16   60.0   0.0   1   1   8.4e-20   3.8e-16   59.4   0.0     7   241    13   255     9   256 0.87 Enoyl-(Acyl carrier protein) reductase
PDZ                  PF00595.19    81 seq279_BIOID51095    -            484   3.4e-29  100.7   8.2   1   2   2.7e-19   9.4e-16   57.6   0.1     7    80   295   377   289   378 0.90 PDZ domain (Also known as DHR or GLGF)
PDZ                  PF00595.19    81 seq279_BIOID51095    -            484   3.4e-29  100.7   8.2   2   2   3.8e-15   1.3e-11   44.3   2.2    11    81   404   473   395   473 0.89 PDZ domain (Also known as DHR or GLGF)
PDZ_2                PF13180.1     82 seq279_BIOID51095    -            484   2.1e-26   91.4   2.4   1   2   1.2e-18   4.2e-15   55.2   0.0    12    82   310   390   295   390 0.88 PDZ domain
PDZ_2                PF13180.1     82 seq279_BIOID51095    -            484   2.1e-26   91.4   2.4   2   2   2.6e-12   8.9e-09   35.0   0.4     4    59   409   464   406   481 0.87 PDZ domain
Trypsin_2            PF13365.1    120 seq279_BIOID51095    -            484   8.6e-21   74.0   0.6   1   1   5.8e-24     2e-20   72.8   0.4     1   120   124   260   124   260 0.79 Trypsin-like peptidase domain
Trypsin              PF00089.21   220 seq279_BIOID51095    -            484   1.4e-20   73.6   0.3   1   1   6.8e-24   2.3e-20   73.0   0.2    21   218   124   285    97   287 0.83 Trypsin
ABC_tran             PF00005.22   118 seq281_BIOID51095    -            637     1e-36  125.7   1.1   1   2   2.4e-18   3.3e-15   56.3   0.0     1   118    41   178    41   178 0.87 ABC transporter
ABC_tran             PF00005.22   118 seq281_BIOID51095    -            637     1e-36  125.7   1.1   2   2   2.6e-21   3.6e-18   65.9   0.0     1   118   352   459   352   459 0.92 ABC transporter
ABC_tran_2           PF12848.2     85 seq281_BIOID51095    -            637   6.6e-29   99.4   4.3   1   1   4.8e-32   6.6e-29   99.4   3.0     1    83   217   298   217   302 0.93 ABC transporter
GutM                 PF06923.6    109 seq282_BIOID51095    -            119   6.1e-37  125.5   0.0   1   1   5.1e-41   6.9e-37  125.3   0.0     2   109     3   110     2   110 0.98 Glucitol operon activator protein (GutM)
DeoRC                PF00455.17   162 seq283_BIOID51095    -            257   6.9e-53  178.4   0.6   1   1   2.4e-56   1.1e-52  177.8   0.3     3   161    74   232    72   233 0.97 DeoR C terminal sensor domain
HTH_DeoR             PF08220.7     57 seq283_BIOID51095    -            257     9e-22   76.2   0.1   1   1   3.8e-25   1.7e-21   75.3   0.1     1    56     6    61     6    62 0.98 DeoR-like helix-turn-helix domain
HTH_11               PF08279.7     55 seq283_BIOID51095    -            257   5.3e-09   35.4   0.1   1   1   3.9e-12   1.8e-08   33.8   0.0     1    46     6    50     6    56 0.92 HTH domain
Diacid_rec           PF05651.8    135 seq285_BIOID51095    -            385   1.9e-52  176.1   0.9   1   1   4.7e-56   3.2e-52  175.4   0.6     1   135     6   140     6   140 0.99 Putative sugar diacid recognition
HTH_30               PF13556.1     59 seq285_BIOID51095    -            385     3e-23   81.0   2.8   1   1     6e-26   4.1e-22   77.3   1.7     1    59   323   381   323   381 0.98 PucR C-terminal helix-turn-helix domain
Flagellin_N          PF00669.15   139 seq286_BIOID51095    -            326   3.1e-29  101.4  18.6   1   1   4.5e-33   3.1e-29  101.4  12.9     1   135    26   160    26   166 0.98 Bacterial flagellin N-terminal helical region
Flagellin_C          PF00700.16    86 seq286_BIOID51095    -            326   1.3e-20   73.2  11.2   1   1   1.9e-24   1.3e-20   73.2   7.8     1    86   240   325   240   325 0.98 Bacterial flagellin C-terminal helical region
SIS                  PF01380.17   131 seq287_BIOID51095    -            321   3.8e-27   94.3   0.0   1   1   9.9e-31   6.8e-27   93.5   0.0     2   130    39   169    38   170 0.98 SIS domain
CBS                  PF00571.23    57 seq287_BIOID51095    -            321   2.9e-15   55.5   0.0   1   2   1.9e-08   0.00013   21.4   0.0     1    56   199   256   199   257 0.92 CBS domain
CBS                  PF00571.23    57 seq287_BIOID51095    -            321   2.9e-15   55.5   0.0   2   2   1.9e-10   1.3e-06   27.8   0.0     2    51   266   315   265   318 0.89 CBS domain
DUF466               PF04328.8     65 seq289_BIOID51095    -             65   2.9e-32  110.1   0.5   1   1   2.3e-36   3.1e-32  110.0   0.3     1    65     1    65     1    65 0.99 Protein of unknown function (DUF466)
Abhydrolase_1        PF00561.15   230 seq290_BIOID51095    -            340     3e-26   92.2   0.0   1   1   2.6e-29     9e-26   90.7   0.0     4   218   105   312   102   315 0.96 alpha/beta hydrolase fold
Abhydrolase_6        PF12697.2    228 seq290_BIOID51095    -            340     3e-16   59.9   0.7   1   1   1.2e-19   4.2e-16   59.4   0.5     1   219    75   312    75   320 0.70 Alpha/beta hydrolase family
Abhydrolase_5        PF12695.2    142 seq290_BIOID51095    -            340   7.6e-11   41.8   0.4   1   1   7.2e-14   2.5e-10   40.1   0.2     2   141    75   308    74   309 0.65 Alpha/beta hydrolase family
FliD_C               PF07195.7    239 seq294_BIOID51095    -            438   7.7e-43  146.3  10.5   1   1   1.1e-46   7.7e-43  146.3   7.3     1   232   209   423   209   431 0.94 Flagellar hook-associated protein 2 C-terminus
FliD_N               PF02465.13    99 seq294_BIOID51095    -            438   1.3e-14   54.2   6.8   1   1   1.8e-18   1.3e-14   54.2   4.7     8    99     6    98     1    98 0.85 Flagellar hook-associated protein 2 C-terminus
UPF0270              PF06794.7     70 seq295_BIOID51095    -             72   9.2e-36  121.3   0.1   1   1   7.4e-40     1e-35  121.2   0.0     1    70     1    70     1    70 0.99 Uncharacterised protein family (UPF0270)
Aminotran_1_2        PF00155.16   363 seq297_BIOID51095    -            386   1.2e-57  195.4   0.0   1   1     4e-61   1.4e-57  195.2   0.0     3   363    32   383    30   383 0.94 Aminotransferase class I and II
Cys_Met_Meta_PP      PF01053.15   386 seq297_BIOID51095    -            386   4.9e-08   31.5   0.0   1   1   2.5e-11   8.4e-08   30.7   0.0    75   180    96   205    63   212 0.85 Cys/Met metabolism PLP-dependent enzyme
DegT_DnrJ_EryC1      PF01041.12   363 seq297_BIOID51095    -            386   1.4e-05   24.2   0.0   1   1   9.6e-09   3.3e-05   23.0   0.0    46   146    97   202    86   204 0.88 DegT/DnrJ/EryC1/StrS aminotransferase family
Aminotran_5          PF00266.14   371 seq297_BIOID51095    -            386   3.1e-05   22.7   0.0   1   1   1.3e-08   4.5e-05   22.2   0.0    46   165    74   189    48   236 0.80 Aminotransferase class-V
PRK                  PF00485.13   194 seq298_BIOID51095    -            289     3e-74  248.6   0.0   1   1   2.7e-78   3.6e-74  248.4   0.0     1   194     7   214     7   214 0.99 Phosphoribulokinase / Uridine kinase family
Adenine_glyco        PF03352.8    179 seq299_BIOID51095    -            242   4.5e-84  280.2   0.0   1   1     4e-88   5.4e-84  280.0   0.0     1   177    61   237    61   239 0.99 Methyladenine glycosylase
Acetyltransf_10      PF13673.1    117 seq301_BIOID51095    -            146   3.4e-14   52.8   0.0   1   1   1.3e-17   4.3e-14   52.5   0.0     7   117    12   120     8   120 0.81 Acetyltransferase (GNAT) domain
Acetyltransf_7       PF13508.1     79 seq301_BIOID51095    -            146   1.2e-13   50.8   0.1   1   1   4.7e-17   1.6e-13   50.4   0.1     3    78    48   121    46   122 0.92 Acetyltransferase (GNAT) domain
Acetyltransf_1       PF00583.19    83 seq301_BIOID51095    -            146   1.5e-12   47.2   0.1   1   1   7.5e-16   2.6e-12   46.5   0.1     1    83    53   121    53   121 0.97 Acetyltransferase (GNAT) family
FliS                 PF02561.9    122 seq302_BIOID51095    -            130   2.8e-23   81.9   0.0   1   1   2.5e-27   3.4e-23   81.6   0.0     2   118     5   125     4   128 0.94 Flagellar protein FliS
Lactamase_B          PF00753.22   194 seq304_BIOID51095    -            479   5.4e-28   97.8   0.2   1   1   1.6e-31   7.4e-28   97.4   0.1     2   158    31   179    30   246 0.90 Metallo-beta-lactamase superfamily
Rubredoxin           PF00301.15    47 seq304_BIOID51095    -            479   1.2e-19   69.8   2.7   1   1   4.7e-23   2.2e-19   68.9   1.9     1    47   425   471   425   471 0.98 Rubredoxin
Flavodoxin_1         PF00258.20   143 seq304_BIOID51095    -            479     1e-11   44.9   0.0   1   1   3.8e-15   1.7e-11   44.1   0.0     1   142   256   388   256   389 0.78 Flavodoxin
FdhD-NarQ            PF02634.10   236 seq308_BIOID51095    -            277   7.6e-73  244.7   0.0   1   1   6.6e-77     9e-73  244.4   0.0     1   235    38   275    38   276 0.92 FdhD/NarQ family
Flg_hook             PF02120.11    85 seq309_BIOID51095    -            353   1.4e-18   66.2   4.8   1   1   2.5e-22   3.5e-18   64.9   3.3     3    85   239   321   237   322 0.94 Flagellar hook-length control protein FliK
cNMP_binding         PF00027.24    91 seq310_BIOID51095    -            210   8.9e-24   83.0   0.0   1   1     4e-27   1.4e-23   82.4   0.0     3    90    23   111    21   112 0.97 Cyclic nucleotide-binding domain
Crp                  PF00325.15    32 seq310_BIOID51095    -            210   2.1e-15   55.7   0.4   1   1   1.1e-18   3.9e-15   54.8   0.3     1    32   166   197   166   197 0.98 Bacterial regulatory proteins, crp family
HTH_Crp_2            PF13545.1     76 seq310_BIOID51095    -            210   2.2e-11   43.2   0.1   1   1   1.5e-14     5e-11   42.1   0.1     1    67   142   206   142   207 0.94 Crp-like helix-turn-helix domain
FUSC-like            PF12805.2    284 seq313_BIOID51095    -            696     3e-72  242.8   3.3   1   1   8.7e-76     3e-72  242.8   2.3     2   280    63   335    62   340 0.95 FUSC-like inner membrane protein yccS
FUSC_2               PF13515.1    128 seq313_BIOID51095    -            696   8.6e-20   70.8  11.0   1   1   2.5e-23   8.6e-20   70.8   7.6     2   126   377   498   375   500 0.90 Fusaric acid resistance protein-like
FUSC                 PF04632.7    650 seq313_BIOID51095    -            696   5.1e-08   31.7   4.2   1   1   1.5e-11   5.1e-08   31.7   2.9     7   280   369   659   363   690 0.80 Fusaric acid resistance protein family
ALMT                 PF11744.3    406 seq313_BIOID51095    -            696   1.5e-05   23.7   1.9   1   1   1.7e-08   5.7e-05   21.8   1.0    41   193   389   528   373   594 0.80 Aluminium activated malate transporter
DUF3829              PF12889.2    277 seq314_BIOID51095    -            346   2.3e-79  266.3  13.0   1   1   1.9e-83   2.6e-79  266.1   9.0     2   277    66   346    65   346 0.98 Protein of unknown function (DUF3829)
Pyr_redox_2          PF07992.9    200 seq315_BIOID51095    -            377   8.4e-27   94.2   0.0   1   1   1.9e-29   2.9e-26   92.4   0.0     2   198     5   277     4   279 0.90 Pyridine nucleotide-disulphide oxidoreductase
Pyr_redox            PF00070.22    80 seq315_BIOID51095    -            377     3e-18   65.8   0.0   1   1   4.2e-20   6.4e-17   61.6   0.0     1    75   143   216   143   223 0.95 Pyridine nucleotide-disulphide oxidoreductase
K_oxygenase          PF13434.1    341 seq315_BIOID51095    -            377   9.8e-10   37.7   0.0   1   1   2.9e-09   4.4e-06   25.7   0.0   139   216    91   167    66   179 0.84 L-lysine 6-monooxygenase (NADPH-requiring)
FliL                 PF03748.9     99 seq316_BIOID51095    -            155   2.4e-12   46.5   0.3   1   1   2.3e-16   3.1e-12   46.2   0.2     2    99    54   155    53   155 0.89 Flagellar basal body-associated protein FliL
Sigma70_r4           PF04545.11    50 seq317_BIOID51095    -            238   5.2e-14   51.1   0.6   1   1   2.7e-17   1.2e-13   49.9   0.4     1    50   184   233   184   233 0.98 Sigma-70, region 4
Sigma70_r2           PF04542.9     71 seq317_BIOID51095    -            238   1.2e-12   47.1   0.7   1   1   4.1e-16   1.8e-12   46.5   0.1     2    71    26    97    25    97 0.94 Sigma-70 region 2
Sigma70_r4_2         PF08281.7     54 seq317_BIOID51095    -            238   1.2e-07   30.9   1.3   1   1     9e-11   4.1e-07   29.2   0.9     2    41   179   218   178   220 0.95 Sigma-70, region 4
OmpA                 PF00691.15    97 seq319_BIOID51095    -            219   1.2e-23   83.2   0.1   1   1     4e-27   1.8e-23   82.6   0.1     1    97   115   210   115   210 0.97 OmpA family
Gly-zipper_Omp       PF13488.1     46 seq319_BIOID51095    -            219   1.2e-12   47.1  16.5   1   1   2.7e-16   1.2e-12   47.1  11.4     1    46    37    85    37    85 0.95 Glycine zipper
Gly-zipper_YMGG      PF13441.1     45 seq319_BIOID51095    -            219   6.8e-09   34.9  18.1   1   1   1.5e-12   6.8e-09   34.9  12.5     5    45    33    80    29    80 0.81 YMGG-like Gly-zipper
MotA_ExbB            PF01618.11   139 seq320_BIOID51095    -            287   6.9e-08   32.0   0.3   1   1     8e-12   1.1e-07   31.4   0.2    26   134   133   238   115   242 0.87 MotA/TolQ/ExbB proton channel family
2-Hacid_dh_C         PF02826.14   178 seq324_BIOID51095    -            324   1.4e-62  209.9   0.0   1   1   4.8e-66   2.2e-62  209.2   0.0     1   178   108   287   108   287 0.97 D-isomer specific 2-hydroxyacid dehydrogenase, NAD binding domain
2-Hacid_dh           PF00389.25   133 seq324_BIOID51095    -            324   1.6e-31  108.4   0.1   1   1     4e-35   1.8e-31  108.2   0.1     1   133     5   319     5   319 0.97 D-isomer specific 2-hydroxyacid dehydrogenase, catalytic domain
NAD_binding_2        PF03446.10   162 seq324_BIOID51095    -            324     3e-05   23.8   0.1   1   1   2.9e-08   0.00013   21.7   0.0     2   116   146   259   145   267 0.85 NAD binding domain of 6-phosphogluconate dehydrogenase
MotB_plug            PF13677.1     58 seq327_BIOID51095    -            307   1.9e-18   65.3   0.1   1   1   6.1e-22   4.2e-18   64.3   0.1     3    55    17    71    15    74 0.88 Membrane MotB of proton-channel complex MotA/MotB
OmpA                 PF00691.15    97 seq327_BIOID51095    -            307   6.3e-15   55.2   0.1   1   1   2.7e-18   1.8e-14   53.7   0.0     1    94   166   260   166   263 0.83 OmpA family
Ribosomal_S2         PF00318.15   211 seq328_BIOID51095    -            304   3.3e-85  284.5   0.0   1   1   2.9e-89   3.9e-85  284.2   0.0     1   211    72   288    72   288 0.99 Ribosomal protein S2
PHP                  PF02811.14   175 seq330_BIOID51095    -            293   6.9e-33  113.7   0.1   1   1   6.7e-37   9.1e-33  113.3   0.1     1   169    10   233    10   239 0.92 PHP domain
AhpC-TSA             PF00578.16   124 seq331_BIOID51095    -            187   1.5e-33  114.9   0.1   1   1   4.3e-37     2e-33  114.6   0.1     4   123     7   133     4   134 0.94 AhpC/TSA family
Redoxin              PF08534.5    146 seq331_BIOID51095    -            187   1.8e-13   50.1   0.0   1   1   4.7e-17   2.2e-13   49.9   0.0    15   140    18   146     4   152 0.84 Redoxin
1-cysPrx_C           PF10417.4     40 seq331_BIOID51095    -            187   1.6e-06   27.4   0.1   1   1   6.5e-10     3e-06   26.6   0.1     1    31   154   182   154   186 0.88 C-terminal domain of 1-Cys peroxiredoxin
IMS                  PF00817.15   148 seq333_BIOID51095    -            351   9.7e-48  161.6   0.0   1   1   3.4e-51   1.6e-47  160.9   0.0     1   148     7   154     7   154 0.98 impB/mucB/samB family
IMS_C                PF11799.3    137 seq333_BIOID51095    -            351   2.1e-09   37.7   0.1   1   1   8.2e-13   3.7e-09   36.9   0.0     3    99   211   309   210   327 0.85 impB/mucB/samB family C-terminal
IMS_HHH              PF11798.3     32 seq333_BIOID51095    -            351   1.3e-08   34.2   0.0   1   1   7.1e-12   3.2e-08   33.0   0.0     1    32   166   197   166   197 0.96 IMS family HHH motif
Sua5_yciO_yrdC       PF01300.13   179 seq335_BIOID51095    -            206   1.2e-47  161.3   0.0   1   1   1.1e-51   1.4e-47  161.0   0.0     2   179    23   198    22   198 0.95 Telomere recombination
EF_TS                PF00889.14   221 seq336_BIOID51095    -            283   2.3e-71  239.5   5.7   1   1   3.3e-75   2.3e-71  239.5   4.0     1   221    57   263    57   263 0.98 Elongation factor TS
UBA                  PF00627.26    37 seq336_BIOID51095    -            283   3.5e-11   42.4   0.1   1   1   3.4e-14   2.3e-10   39.8   0.1     1    35     4    39     4    40 0.96 UBA/TS-N domain
Pyr_redox_2          PF07992.9    200 seq337_BIOID51095    -            531   1.5e-32  113.0   0.0   1   1   2.4e-34   4.7e-31  108.1   0.0     1   199   224   503   224   504 0.91 Pyridine nucleotide-disulphide oxidoreductase
Pyr_redox            PF00070.22    80 seq337_BIOID51095    -            531   1.9e-14   53.6   7.3   1   1   1.4e-17   2.7e-14   53.2   0.3     1    75   367   437   367   442 0.93 Pyridine nucleotide-disulphide oxidoreductase
Pyr_redox_3          PF13738.1    203 seq337_BIOID51095    -            531   3.9e-11   43.2   1.9   1   1   7.1e-13   1.4e-09   38.2   0.6    15   196   216   394   213   400 0.80 Pyridine nucleotide-disulphide oxidoreductase
Thioredoxin_3        PF13192.1     76 seq337_BIOID51095    -            531   2.5e-08   33.4   0.0   1   1   3.9e-11   7.6e-08   31.9   0.0     4    74   132   205   129   207 0.82 Thioredoxin domain
PseudoU_synth_2      PF00849.17   164 seq340_BIOID51095    -            299   3.6e-16   59.3   0.0   1   1     3e-19   2.1e-15   56.8   0.0     2   161    78   208    77   211 0.83 RNA pseudouridylate synthase
S4                   PF01479.20    48 seq340_BIOID51095    -            299   1.1e-11   43.8   0.2   1   1   4.2e-15   2.9e-11   42.5   0.1     2    43    13    52    12    66 0.93 S4 domain
HTH_3                PF01381.17    55 seq341_BIOID51095    -             96   8.2e-06   25.4   0.0   1   1   8.4e-10   1.2e-05   24.9   0.0     1    43    38    80    38    82 0.95 Helix-turn-helix
Acetyltransf_10      PF13673.1    117 seq342_BIOID51095    -            150   1.4e-20   73.4   0.0   1   1   5.1e-24   1.7e-20   73.1   0.0     1   117    13   124    13   124 0.92 Acetyltransferase (GNAT) domain
Acetyltransf_7       PF13508.1     79 seq342_BIOID51095    -            150     7e-10   38.8   0.0   1   1   4.1e-13   1.4e-09   37.8   0.0     3    78    56   125    54   126 0.90 Acetyltransferase (GNAT) domain
Acetyltransf_9       PF13527.1    128 seq342_BIOID51095    -            150   1.6e-07   31.1   0.0   1   1   8.1e-10   2.8e-06   27.1   0.0     1   128     5   127     5   127 0.93 Acetyltransferase (GNAT) domain
Acetyltransf_1       PF00583.19    83 seq342_BIOID51095    -            150     7e-07   29.0   0.0   1   1   5.2e-10   1.8e-06   27.7   0.0    25    83    75   125    34   125 0.77 Acetyltransferase (GNAT) family
AA_kinase            PF00696.23   241 seq344_BIOID51095    -            241   1.7e-27   96.3   0.2   1   1   1.9e-31   2.7e-27   95.7   0.2     1   241    10   219    10   219 0.77 Amino acid kinase family
CSD                  PF00313.17    66 seq347_BIOID51095    -             70   3.6e-33  113.0   0.2   1   1   5.8e-37   3.9e-33  112.9   0.1     1    65     5    69     5    70 0.98 'Cold-shock' DNA-binding domain
OB_RNB               PF08206.6     58 seq347_BIOID51095    -             70   9.9e-06   24.8   0.4   1   1     2e-09   1.4e-05   24.4   0.3     7    29    15    37     7    39 0.86 Ribonuclease B OB domain
UPF0027              PF01139.12   420 seq348_BIOID51095    -            388   1.1e-97  327.6   0.0   1   2   1.8e-28   2.5e-24   85.9   0.0     6    98    23   115    19   124 0.93 Uncharacterized protein family UPF0027
UPF0027              PF01139.12   420 seq348_BIOID51095    -            388   1.1e-97  327.6   0.0   2   2   2.9e-75     4e-71  240.1   0.0   144   419   127   381   113   382 0.90 Uncharacterized protein family UPF0027
RRF                  PF01765.14   165 seq354_BIOID51095    -            185   3.9e-68  227.9   1.7   1   1   3.7e-72     5e-68  227.6   1.2     1   165    19   183    19   183 0.99 Ribosome recycling factor
MFS_1                PF07690.11   354 seq356_BIOID51095    -            393     2e-24   85.8  58.2   1   1   1.3e-26   1.8e-22   79.4  34.4     2   328    14   320    10   327 0.84 Major Facilitator Superfamily
PTS_EIIC             PF02378.13   321 seq357_BIOID51095    -            485   3.7e-42  144.1  31.5   1   1   9.9e-46   6.8e-42  143.3  21.9     3   321   113   396   111   396 0.92 Phosphotransferase system, EIIC
PTS_EIIB             PF00367.15    35 seq357_BIOID51095    -            485   1.5e-16   59.2   0.2   1   1   3.6e-20   2.4e-16   58.5   0.1     1    35     9    43     9    43 0.98 phosphotransferase system, EIIB
ADH_N                PF08240.7    109 seq359_BIOID51095    -            412   2.4e-30  104.3   0.2   1   1   1.2e-33   5.4e-30  103.2   0.1     2   106    26   151    25   154 0.94 Alcohol dehydrogenase GroES-like domain
ADH_N_assoc          PF13823.1     23 seq359_BIOID51095    -            412   3.7e-13   48.7   0.1   1   1   1.5e-16     7e-13   47.8   0.1     1    23     1    23     1    23 0.99 Alcohol dehydrogenase GroES-associated
ADH_zinc_N           PF00107.21   130 seq359_BIOID51095    -            412   2.3e-12   46.4   0.2   1   1   4.5e-13     2e-09   36.9   0.0     1    69   197   268   197   286 0.90 Zinc-binding dehydrogenase
DXP_reductoisom      PF02670.11   129 seq362_BIOID51095    -            398     6e-49  165.7   0.7   1   1   1.3e-52     6e-49  165.7   0.5     1   129     4   132     4   132 0.99 1-deoxy-D-xylulose 5-phosphate reductoisomerase
DXPR_C               PF13288.1    121 seq362_BIOID51095    -            398   2.4e-45  153.3   0.3   1   1   1.1e-48   5.2e-45  152.2   0.2     1   121   271   389   271   389 0.99 DXP reductoisomerase C-terminal domain
DXP_redisom_C        PF08436.7     84 seq362_BIOID51095    -            398   7.5e-34  115.3   0.0   1   1   4.4e-37     2e-33  113.9   0.0     1    84   146   239   146   239 0.96 1-deoxy-D-xylulose 5-phosphate reductoisomerase C-terminal
RF-1                 PF00472.15   114 seq363_BIOID51095    -            204   2.7e-23   81.8   1.9   1   1   3.5e-27   4.8e-23   81.0   1.3     9   103   103   196    97   200 0.84 RF-1 domain
Peptidase_S49_N      PF08496.5    155 seq366_BIOID51095    -            349   2.9e-64  215.4   3.5   1   1   6.3e-68   2.9e-64  215.4   2.4     1   155     1   158     1   158 0.98 Peptidase family S49 N-terminal
Peptidase_S49        PF01343.13   154 seq366_BIOID51095    -            349   1.2e-50  171.1   2.2   1   1   3.1e-54   1.4e-50  170.9   0.0     2   153   161   310   160   311 0.98 Peptidase family S49
SDH_sah              PF01972.11   286 seq366_BIOID51095    -            349   1.7e-05   23.6   1.8   1   1   5.1e-09   2.3e-05   23.2   0.0    89   163   133   208   119   225 0.81 Serine dehydrogenase proteinase
Pyr_redox_2          PF07992.9    200 seq367_BIOID51095    -            847     2e-36  125.6   0.0   1   1   3.9e-39   8.8e-36  123.5   0.0     1   198     5   285     5   287 0.95 Pyridine nucleotide-disulphide oxidoreductase
NIR_SIR              PF01077.17   157 seq367_BIOID51095    -            847   2.8e-27   94.8   0.1   1   1   3.5e-30     8e-27   93.4   0.0     2   150   632   770   631   776 0.94 Nitrite and sulphite reductase 4Fe-4S domain
Fer2_BFD             PF04324.10    55 seq367_BIOID51095    -            847   2.8e-21   75.1   4.8   1   1     7e-19   1.6e-15   56.7   2.0     2    53   423   472   422   474 0.93 BFD-like [2Fe-2S] binding domain
Pyr_redox            PF00070.22    80 seq367_BIOID51095    -            847   1.5e-15   57.2   0.7   1   1   6.4e-19   1.5e-15   57.2   0.5     2    72   148   219   147   229 0.91 Pyridine nucleotide-disulphide oxidoreductase
NIR_SIR_ferr         PF03460.12    69 seq367_BIOID51095    -            847   4.4e-12   45.3   0.0   1   1     4e-15   9.1e-12   44.3   0.0     3    68   560   622   558   623 0.95 Nitrite/Sulfite reductase ferredoxin-like half domain
Pyr_redox_3          PF13738.1    203 seq367_BIOID51095    -            847     2e-08   34.3   0.4   1   1   1.5e-09   3.5e-06   27.1   0.0    78   196    55   174    42   179 0.83 Pyridine nucleotide-disulphide oxidoreductase
Glyco_hydro_1        PF00232.13   455 seq368_BIOID51095    -            476  5.7e-132  440.0   0.2   1   1  5.2e-136  7.1e-132  439.7   0.1     4   454     5   472     2   473 0.92 Glycosyl hydrolase family 1
Prenyltransf         PF01255.14   223 seq369_BIOID51095    -            252   6.7e-82  273.8   0.0   1   1   5.6e-86   7.7e-82  273.6   0.0     1   222    23   243    23   244 0.99 Putative undecaprenyl diphosphate synthase
CTP_transf_1         PF01148.15   259 seq373_BIOID51095    -            285   1.3e-63  214.9  19.9   1   1   1.1e-67   1.5e-63  214.7  13.8     2   257     4   279     3   281 0.88 Cytidylyltransferase family
Topoisom_bac         PF01131.15   403 seq374_BIOID51095    -            881  4.3e-131  437.3   0.7   1   1  2.3e-134  7.7e-131  436.5   0.5     2   403   171   579   170   579 0.93 DNA topoisomerase
Topo_Zn_Ribbon       PF08272.6     42 seq374_BIOID51095    -            881   3.1e-39  131.9   0.3   1   2   1.5e-19   5.2e-16   57.5   0.0     2    42   772   811   771   811 0.96 Topoisomerase I zinc-ribbon-like
Topo_Zn_Ribbon       PF08272.6     42 seq374_BIOID51095    -            881   3.1e-39  131.9   0.3   2   2   1.3e-23   4.6e-20   70.5   1.2     1    41   838   878   838   879 0.97 Topoisomerase I zinc-ribbon-like
Toprim               PF01751.17    88 seq374_BIOID51095    -            881   3.4e-26   90.8   0.0   1   1   2.1e-29   7.2e-26   89.7   0.0     2    88    19   156    18   156 0.98 Toprim domain
zf-C4_Topoisom       PF01396.14    39 seq374_BIOID51095    -            881   4.1e-19   67.6  16.9   1   2   3.6e-09   1.2e-05   24.5   0.3     3    27   612   636   610   653 0.84 Topoisomerase DNA binding C4 zinc finger
zf-C4_Topoisom       PF01396.14    39 seq374_BIOID51095    -            881   4.1e-19   67.6  16.9   2   2   6.9e-15   2.4e-11   42.8   1.9     2    38   723   758   722   759 0.94 Topoisomerase DNA binding C4 zinc finger
Pribosyltran         PF00156.22   125 seq375_BIOID51095    -            152   2.2e-11   43.4   0.0   1   1   2.3e-15   3.2e-11   42.9   0.0     2   112     4   105     3   112 0.87 Phosphoribosyl transferase domain
DUF1100              PF06500.6    411 seq379_BIOID51095    -            414  5.9e-222  736.4   0.0   1   1  1.5e-225  6.6e-222  736.2   0.0     1   411     1   414     1   414 0.99 Alpha/beta hydrolase of unknown function (DUF1100)
Abhydrolase_5        PF12695.2    142 seq379_BIOID51095    -            414   2.3e-08   33.7   0.0   1   1   9.2e-12   4.2e-08   32.9   0.0     1   121   196   375   196   392 0.75 Alpha/beta hydrolase family
Abhydrolase_6        PF12697.2    228 seq379_BIOID51095    -            414   2.2e-06   27.6   0.4   1   1   9.9e-10   4.5e-06   26.6   0.1    12   107   208   326   197   390 0.70 Alpha/beta hydrolase family
Peptidase_M50        PF02163.17   192 seq380_BIOID51095    -            450   2.7e-70  235.1   0.3   1   1   6.9e-74   3.1e-70  234.9   0.2     2   192    11   446    10   446 0.99 Peptidase family M50
PDZ                  PF00595.19    81 seq380_BIOID51095    -            450   8.1e-13   48.2   0.3   1   1     1e-13   4.6e-10   39.4   0.0     8    81   209   277   203   277 0.91 PDZ domain (Also known as DHR or GLGF)
PDZ_2                PF13180.1     82 seq380_BIOID51095    -            450   7.3e-11   41.6   0.0   1   1   1.1e-11   5.1e-08   32.5   0.0    19    78   227   285   211   287 0.84 PDZ domain
Acyl_transf_3        PF01757.17   340 seq381_BIOID51095    -            331   4.2e-34  117.7  34.9   1   1   3.8e-38   5.2e-34  117.4  24.2     2   339     6   318     5   322 0.87 Acyltransferase family
Rieske_2             PF13806.1    104 seq383_BIOID51095    -            108   2.3e-40  136.3   0.0   1   1   1.9e-44   2.6e-40  136.2   0.0     1   103     3   106     3   107 0.98 Rieske-like [2Fe-2S] domain
Form_Nir_trans       PF01226.12   250 seq384_BIOID51095    -            268   4.6e-62  209.0  28.1   1   1     4e-66   5.5e-62  208.7  19.5    16   249    20   248     4   249 0.92 Formate/nitrite transporter
HTH_18               PF12833.2     81 seq386_BIOID51095    -            278   5.4e-26   90.4   2.2   1   1     2e-29   6.7e-26   90.0   0.8     1    80   193   271   193   272 0.97 Helix-turn-helix domain
AraC_binding         PF02311.14   136 seq386_BIOID51095    -            278   7.2e-24   83.8   2.1   1   1   2.1e-27   7.2e-24   83.8   1.5     4   136    16   154    14   154 0.96 AraC-like ligand binding domain
HTH_AraC             PF00165.18    42 seq386_BIOID51095    -            278   8.6e-21   72.9   0.1   1   2   1.9e-11   6.5e-08   32.0   0.0     1    42   180   221   180   221 0.97 Bacterial regulatory helix-turn-helix proteins, AraC family
HTH_AraC             PF00165.18    42 seq386_BIOID51095    -            278   8.6e-21   72.9   0.1   2   2   1.3e-13   4.5e-10   38.9   0.0     1    42   232   271   232   271 0.93 Bacterial regulatory helix-turn-helix proteins, AraC family
Crl                  PF07417.7    127 seq387_BIOID51095    -            133     1e-54  183.5   0.1   1   1   8.7e-59   1.2e-54  183.3   0.1     2   122     3   123     2   131 0.96 Transcriptional regulator Crl
Bac_surface_Ag       PF01103.18   323 seq388_BIOID51095    -            810  1.7e-100  336.4  16.0   1   1  1.1e-103  3.7e-100  335.4  11.1     1   323   448   810   448   810 0.96 Surface antigen
Surf_Ag_VNR          PF07244.10    78 seq388_BIOID51095    -            810   3.1e-65  216.4  10.4   1   5   6.3e-10   2.2e-06   27.8   0.0     1    78    24    91    24    91 0.87 Surface antigen variable number repeat
Surf_Ag_VNR          PF07244.10    78 seq388_BIOID51095    -            810   3.1e-65  216.4  10.4   2   5   5.9e-15     2e-11   44.0   0.0     1    78    92   172    92   172 0.93 Surface antigen variable number repeat
Surf_Ag_VNR          PF07244.10    78 seq388_BIOID51095    -            810   3.1e-65  216.4  10.4   3   5   3.5e-17   1.2e-13   51.1   0.1     2    78   176   263   175   263 0.86 Surface antigen variable number repeat
Surf_Ag_VNR          PF07244.10    78 seq388_BIOID51095    -            810   3.1e-65  216.4  10.4   4   5   5.8e-14     2e-10   40.8   0.0     1    78   266   344   266   344 0.92 Surface antigen variable number repeat
Surf_Ag_VNR          PF07244.10    78 seq388_BIOID51095    -            810   3.1e-65  216.4  10.4   5   5     1e-18   3.5e-15   56.0   0.1     1    78   347   421   347   421 0.91 Surface antigen variable number repeat
TP_methylase         PF00590.15   210 seq391_BIOID51095    -            457   9.3e-50  169.1   0.1   1   1   3.2e-53   1.5e-49  168.4   0.1     2   209   218   426   217   427 0.92 Tetrapyrrole (Corrin/Porphyrin) Methylases
NAD_binding_7        PF13241.1    103 seq391_BIOID51095    -            457   6.1e-28   96.9   0.1   1   1   1.3e-29     6e-26   90.5   0.0     1   103     6   115     6   115 0.89 Putative NAD(P)-binding
CysG_dimeriser       PF10414.4     60 seq391_BIOID51095    -            457   1.7e-19   68.9   0.9   1   1   3.7e-23   1.7e-19   68.9   0.6     2    60   150   209   149   209 0.97 Sirohaem synthase dimerisation region
LysR_substrate       PF03466.15   209 seq392_BIOID51095    -            324   1.8e-44  151.2   0.0   1   1   3.5e-48   2.4e-44  150.8   0.0     5   206    92   293    90   296 0.96 LysR substrate binding domain
HTH_1                PF00126.22    60 seq392_BIOID51095    -            324   5.4e-16   57.9   0.0   1   1   1.4e-19   9.6e-16   57.1   0.0     1    60     3    64     3    64 0.97 Bacterial regulatory helix-turn-helix protein, lysR family
AraC_binding         PF02311.14   136 seq393_BIOID51095    -            312   2.2e-22   79.0   1.3   1   1   9.9e-26   3.4e-22   78.4   0.2     7   120    52   170    48   186 0.89 AraC-like ligand binding domain
HTH_18               PF12833.2     81 seq393_BIOID51095    -            312   9.1e-22   76.8   0.1   1   1   5.5e-25   1.9e-21   75.8   0.1     2    79   229   305   228   307 0.97 Helix-turn-helix domain
HTH_AraC             PF00165.18    42 seq393_BIOID51095    -            312   1.5e-20   72.2   0.2   1   2   3.2e-10   1.1e-06   28.1   0.0     2    42   216   256   215   256 0.93 Bacterial regulatory helix-turn-helix proteins, AraC family
HTH_AraC             PF00165.18    42 seq393_BIOID51095    -            312   1.5e-20   72.2   0.2   2   2   1.6e-14   5.3e-11   41.8   0.0     2    42   268   306   267   306 0.94 Bacterial regulatory helix-turn-helix proteins, AraC family
Cupin_2              PF07883.6     71 seq393_BIOID51095    -            312   1.4e-06   27.5   0.0   1   1   8.3e-10   2.8e-06   26.6   0.0     7    60    57   109    53   116 0.92 Cupin domain
AA_kinase            PF00696.23   241 seq396_BIOID51095    -            396   4.4e-43  147.4   2.1   1   1   8.2e-47   5.6e-43  147.1   1.5     2   240    35   263    34   264 0.93 Amino acid kinase family
PUA                  PF01472.15    74 seq396_BIOID51095    -            396     1e-22   79.4   0.1   1   1   4.6e-26   3.1e-22   77.9   0.1     1    74   305   379   305   379 0.98 PUA domain
DUF4223              PF13978.1     56 seq398_BIOID51095    -             55   1.2e-36  124.0   0.7   1   1   9.5e-41   1.3e-36  123.9   0.5     1    55     1    55     1    55 0.99 Protein of unknown function (DUF4223)
AA_permease_2        PF13520.1    426 seq401_BIOID51095    -            462   2.8e-59  200.6  45.4   1   1     5e-63   3.5e-59  200.3  31.5     1   405    27   427    27   448 0.85 Amino acid permease
AA_permease          PF00324.16   479 seq401_BIOID51095    -            462     5e-36  123.9  40.9   1   1   1.2e-39   8.5e-36  123.1  28.3     2   475    32   457    31   461 0.83 Amino acid permease
OmpH                 PF03938.9    158 seq402_BIOID51095    -            161   6.2e-23   81.3  16.0   1   1   5.4e-27   7.4e-23   81.1  11.1     3   157    10   160     6   161 0.93 Outer membrane protein (OmpH-like)
Aconitase            PF00330.15   465 seq404_BIOID51095    -            891  1.3e-186  620.5   0.0   1   1  2.3e-190  1.6e-186  620.2   0.0     1   465    57   562    57   562 0.99 Aconitase family (aconitate hydratase)
Aconitase_C          PF00694.14   131 seq404_BIOID51095    -            891   7.6e-49  165.0   0.0   1   1   2.7e-52   1.8e-48  163.8   0.0     3   130   691   818   689   819 0.98 Aconitase C-terminal domain
Aldedh               PF00171.17   462 seq405_BIOID51095    -            417   6.8e-21   74.0   3.4   1   1   1.3e-20   1.7e-16   59.4   1.0    37   298     8   282     2   304 0.82 Aldehyde dehydrogenase family
Sod_Fe_C             PF02777.13   106 seq406_BIOID51095    -            208   2.7e-40  136.3   0.5   1   1   5.9e-44     4e-40  135.8   0.1     4   106    98   204    95   204 0.91 Iron/manganese superoxide dismutases, C-terminal domain
Sod_Fe_N             PF00081.17    82 seq406_BIOID51095    -            208   9.6e-34  115.4   2.3   1   1   2.3e-37   1.5e-33  114.7   1.6     1    81     4    91     4    92 0.97 Iron/manganese superoxide dismutases, alpha-hairpin domain
Hexapep              PF00132.19    36 seq407_BIOID51095    -            341   4.3e-32  108.0  41.1   1   3   1.2e-14   8.4e-11   40.7   2.6     2    36   110   144   109   144 0.95 Bacterial transferase hexapeptide (six repeats)
Hexapep              PF00132.19    36 seq407_BIOID51095    -            341   4.3e-32  108.0  41.1   2   3   1.7e-12   1.2e-08   33.9   0.3     1    35   145   179   145   180 0.96 Bacterial transferase hexapeptide (six repeats)
Hexapep              PF00132.19    36 seq407_BIOID51095    -            341   4.3e-32  108.0  41.1   3   3   4.2e-11   2.9e-07   29.5   6.4     1    35   222   256   222   257 0.94 Bacterial transferase hexapeptide (six repeats)
LpxD                 PF04613.9     72 seq407_BIOID51095    -            341   1.9e-23   81.6   0.0   1   1   4.7e-27   3.2e-23   80.9   0.0     1    72    21    90    21    90 0.97 UDP-3-O-[3-hydroxymyristoyl] glucosamine N-acyltransferase, LpxD
KdgT                 PF03812.8    314 seq409_BIOID51095    -            329  9.4e-181  599.7  30.6   1   1  7.8e-185  1.1e-180  599.6  21.2     1   314     3   316     3   316 1.00 2-keto-3-deoxygluconate permease
SIS                  PF01380.17   131 seq410_BIOID51095    -            347   3.1e-21   75.2   0.0   1   2   1.2e-12   1.6e-08   34.0   0.0     5   122    51   170    48   175 0.87 SIS domain
SIS                  PF01380.17   131 seq410_BIOID51095    -            347   3.1e-21   75.2   0.0   2   2     3e-14   4.1e-10   39.2   0.0     4    87   214   299   211   305 0.93 SIS domain
Peripla_BP_4         PF13407.1    258 seq411_BIOID51095    -            356   1.8e-62  210.9  13.0   1   1     3e-66   2.1e-62  210.7   9.0    13   258    66   312    54   312 0.95 Periplasmic binding protein domain
Peripla_BP_1         PF00532.16   279 seq411_BIOID51095    -            356   3.9e-13   49.1   1.9   1   1   1.4e-16   9.6e-13   47.8   1.3    23   214    73   270    52   304 0.78 Periplasmic binding proteins and sugar binding domain of LacI family
FabA                 PF07977.8    138 seq412_BIOID51095    -            151   8.4e-43  145.0   0.0   1   1   7.2e-47   9.8e-43  144.8   0.0     1   137    17   141    17   142 0.97 FabA-like domain
DUF4102              PF13356.1     89 seq413_BIOID51095    -            404   1.6e-27   95.1   0.6   1   1     5e-31   3.4e-27   94.0   0.4     1    88     3    89     3    90 0.97 Domain of unknown function (DUF4102)
Phage_integrase      PF00589.17   173 seq413_BIOID51095    -            404   5.1e-27   94.5   0.0   1   1   1.1e-30   7.4e-27   94.0   0.0     2   171   206   371   205   373 0.95 Phage integrase family
Acetyltransf_11      PF13720.1     83 seq416_BIOID51095    -            262   2.4e-30  104.4   0.0   1   1   5.6e-34   3.8e-30  103.8   0.0     1    83   180   262   180   262 0.98 Udp N-acetylglucosamine O-acyltransferase; Domain 2
Hexapep              PF00132.19    36 seq416_BIOID51095    -            262     5e-30  101.5  21.3   1   5   3.6e-09   2.5e-05   23.4   0.3     4    35     2    33     1    34 0.91 Bacterial transferase hexapeptide (six repeats)
Hexapep              PF00132.19    36 seq416_BIOID51095    -            262     5e-30  101.5  21.3   2   5   5.4e-13   3.7e-09   35.5   3.3     1    36    17    52    17    52 0.96 Bacterial transferase hexapeptide (six repeats)
Hexapep              PF00132.19    36 seq416_BIOID51095    -            262     5e-30  101.5  21.3   3   5   1.5e-07     0.001   18.3   1.1     1    35    35    69    35    69 0.92 Bacterial transferase hexapeptide (six repeats)
Hexapep              PF00132.19    36 seq416_BIOID51095    -            262     5e-30  101.5  21.3   4   5   3.1e-07    0.0021   17.3   0.0     2    35    66    99    65   100 0.95 Bacterial transferase hexapeptide (six repeats)
Hexapep              PF00132.19    36 seq416_BIOID51095    -            262     5e-30  101.5  21.3   5   5   1.9e-13   1.3e-09   37.0   0.1     2    36   109   143   108   143 0.96 Bacterial transferase hexapeptide (six repeats)
AP_endonuc_2         PF01261.19   211 seq417_BIOID51095    -            276   8.1e-32  110.1   0.0   1   1   7.5e-36     1e-31  109.7   0.0     1   210    19   225    19   226 0.97 Xylose isomerase-like TIM barrel
MOSC                 PF03473.12   133 seq418_BIOID51095    -            234   3.4e-27   94.3   0.0   1   1     7e-31   4.8e-27   93.9   0.0     2   132    48   171    47   172 0.97 MOSC domain
3-alpha              PF03475.9     47 seq418_BIOID51095    -            234   1.8e-16   59.4   0.1   1   1   4.9e-20   3.4e-16   58.5   0.0     1    47   178   224   178   224 0.97 3-alpha domain
ABC_tran             PF00005.22   118 seq419_BIOID51095    -            513   3.6e-35  120.7   0.2   1   2   4.3e-23   2.9e-19   69.4   0.1     1   118    44   171    44   171 0.89 ABC transporter
ABC_tran             PF00005.22   118 seq419_BIOID51095    -            513   3.6e-35  120.7   0.2   2   2   8.3e-17   5.7e-13   49.1   0.0    15   117   316   433   302   434 0.83 ABC transporter
HATPase_c            PF02518.21   111 seq422_BIOID51095    -            572   5.4e-19   67.8   0.0   1   1   2.7e-22   9.2e-19   67.0   0.0     2   110   449   559   448   560 0.95 Histidine kinase-, DNA gyrase B-, and HSP90-like ATPase
PAS_8                PF13188.1     64 seq422_BIOID51095    -            572   2.9e-06   26.8   0.0   1   1   4.1e-09   1.4e-05   24.6   0.0     2    49   243   296   242   312 0.73 PAS domain
PAS                  PF00989.19   113 seq422_BIOID51095    -            572   1.2e-05   24.9   0.0   1   1     1e-08   3.5e-05   23.4   0.0     4    64   245   305   242   313 0.88 PAS fold
LpxB                 PF02684.10   373 seq423_BIOID51095    -            382  1.3e-153  510.9   0.0   1   1  1.1e-157  1.5e-153  510.7   0.0     1   373     9   377     9   377 1.00 Lipid-A-disaccharide synthetase
PfkB                 PF00294.19   301 seq425_BIOID51095    -            261   3.7e-37  127.9   0.2   1   1   3.8e-41   5.1e-37  127.4   0.1    34   294    22   260     7   261 0.87 pfkB family carbohydrate kinase
PAP2                 PF01569.16   129 seq426_BIOID51095    -            254   2.5e-28   98.2   1.2   1   1   1.8e-32   2.5e-28   98.2   0.9     6   126    78   232    73   234 0.89 PAP2 superfamily
Phage_AlpA           PF05930.7     51 seq427_BIOID51095    -             67   6.6e-22   76.8   0.3   1   1   1.1e-25   7.6e-22   76.6   0.2     3    51     7    55     5    55 0.98 Prophage CP4-57 regulatory protein (AlpA)
HTH_17               PF12728.2     51 seq427_BIOID51095    -             67   7.9e-10   38.7   0.4   1   1   1.3e-13   9.2e-10   38.5   0.2     4    50    10    58     7    59 0.91 Helix-turn-helix domain
HypA                 PF01155.14   113 seq428_BIOID51095    -            120   9.1e-33  112.2   6.4   1   1   7.4e-37     1e-32  112.0   4.4     1   112     5   117     5   118 0.98 Hydrogenase expression/synthesis hypA family
BPD_transp_2         PF02653.11   267 seq430_BIOID51095    -            393   1.2e-50  171.8  42.6   1   1   8.6e-55   1.2e-50  171.8  29.5     2   267    57   383    56   383 0.98 Branched-chain amino acid transport system / permease component
UTRA                 PF07702.8    141 seq431_BIOID51095    -            265     2e-32  111.6   0.0   1   1   9.8e-36   4.5e-32  110.5   0.0     1   140   118   256   118   257 0.99 UTRA domain
GntR                 PF00392.16    64 seq431_BIOID51095    -            265   8.6e-24   82.6   0.0   1   1   2.9e-27   1.3e-23   82.0   0.0     1    64    34    97    34    97 0.99 Bacterial regulatory proteins, gntR family
HTH_DeoR             PF08220.7     57 seq431_BIOID51095    -            265   7.6e-05   22.0   0.0   1   1   3.8e-08   0.00017   20.9   0.0    18    54    61    97    46   100 0.88 DeoR-like helix-turn-helix domain
RNase_HII            PF01351.13   198 seq432_BIOID51095    -            198   6.2e-58  195.5   0.0   1   1   5.2e-62   7.1e-58  195.4   0.0     1   197    13   189    13   190 0.99 Ribonuclease HII
cobW                 PF02492.14   178 seq433_BIOID51095    -            290     1e-48  165.0   0.0   1   1   9.8e-53   1.3e-48  164.6   0.0     2   177   106   267   105   268 0.98 CobW/HypB/UreG, nucleotide-binding domain
AntA                 PF08346.7     71 seq434_BIOID51095    -            277   9.3e-22   76.9   0.0   1   1   1.9e-25   2.6e-21   75.4   0.0     1    71    47   129    47   129 0.96 AntA/AntB antirepressor
DUF1049              PF06305.6     68 seq436_BIOID51095    -            102   1.3e-25   88.5   0.7   1   1   9.6e-30   1.3e-25   88.5   0.5     1    66    22    87    22    89 0.97 Protein of unknown function (DUF1049)
Response_reg         PF00072.19   112 seq437_BIOID51095    -            226   1.2e-18   67.0   0.0   1   1   9.1e-22   6.2e-18   64.7   0.0     1   111     7   118     7   119 0.97 Response regulator receiver domain
CitT                 PF12431.3     30 seq437_BIOID51095    -            226   5.6e-08   32.5   0.0   1   1   1.5e-11     1e-07   31.6   0.0     1    28   134   160   134   162 0.97 Transcriptional regulator
DNA_pol3_alpha       PF07733.7    426 seq438_BIOID51095    -           1160  3.5e-177  589.0   0.0   1   1  9.9e-181  4.5e-177  588.6   0.0     2   426   291   735   290   735 0.96 Bacterial DNA polymerase III alpha subunit
PHP                  PF02811.14   175 seq438_BIOID51095    -           1160   3.9e-30  104.7   0.0   1   1   2.4e-33   1.1e-29  103.3   0.0     1   170     7   178     7   192 0.96 PHP domain
tRNA_anti            PF01336.20    76 seq438_BIOID51095    -           1160   1.2e-08   34.5   0.1   1   1   5.4e-12   2.5e-08   33.5   0.1     2    75  1000  1072   994  1073 0.88 OB-fold nucleic acid binding domain
TPR_7                PF13176.1     36 seq440_BIOID51095    -            389     1e-13   49.8  11.5   1   1   1.8e-05     0.025   14.2   0.0     1    27    71    97    71   106 0.82 Tetratricopeptide repeat
TPR_2                PF07719.12    34 seq440_BIOID51095    -            389   1.8e-12   46.0   7.2   1   1   1.4e-05     0.019   14.7   0.0     5    32   218   245   214   247 0.88 Tetratricopeptide repeat
Apc3                 PF12895.2     84 seq440_BIOID51095    -            389   7.3e-10   38.7   1.4   1   1   1.3e-09   1.8e-06   27.8   0.1     4    83   156   239   153   240 0.89 Anaphase-promoting complex, cyclosome, subunit 3
TPR_1                PF00515.23    34 seq440_BIOID51095    -            389   4.6e-09   35.3   2.5   1   1   2.6e-05     0.035   13.5   0.0     7    32   220   245   214   247 0.89 Tetratricopeptide repeat
TPR_8                PF13181.1     34 seq440_BIOID51095    -            389   1.4e-07   30.6   1.1   1   1   1.7e-05     0.024   14.3   0.0     5    29   218   242   214   246 0.89 Tetratricopeptide repeat
HupF_HypC            PF01455.13    68 seq441_BIOID51095    -             90     2e-25   88.4   0.1   1   1   1.7e-29   2.3e-25   88.2   0.1     1    68     1    72     1    72 0.98 HupF/HypC family
DUF4222              PF13973.1     53 seq443_BIOID51095    -             60   7.6e-25   85.9   0.1   1   1     6e-29   8.2e-25   85.8   0.0     2    53     7    58     6    58 0.97 Domain of unknown function (DUF4222)
Peripla_BP_3         PF13377.1    160 seq444_BIOID51095    -            392   2.7e-38  131.3   0.7   1   1   6.8e-40   2.3e-36  125.0   0.1     3   160   113   277   111   277 0.95 Periplasmic binding protein-like domain
HTH_AraC             PF00165.18    42 seq444_BIOID51095    -            392   3.3e-22   77.5   0.1   1   2   2.8e-11   9.7e-08   31.4   0.0     1    42   294   335   294   335 0.97 Bacterial regulatory helix-turn-helix proteins, AraC family
HTH_AraC             PF00165.18    42 seq444_BIOID51095    -            392   3.3e-22   77.5   0.1   2   2   9.9e-15   3.4e-11   42.4   0.1     6    41   348   384   346   385 0.95 Bacterial regulatory helix-turn-helix proteins, AraC family
HTH_18               PF12833.2     81 seq444_BIOID51095    -            392   8.3e-20   70.5   0.1   1   1   1.7e-22   5.8e-19   67.8   0.0     3    79   309   384   307   385 0.97 Helix-turn-helix domain
Peripla_BP_4         PF13407.1    258 seq444_BIOID51095    -            392   5.4e-13   48.7   0.0   1   1   2.6e-16   8.8e-13   48.0   0.0    75   258    72   258    52   258 0.85 Periplasmic binding protein domain
HypD                 PF01924.11   356 seq445_BIOID51095    -            373  9.8e-154  511.2   0.0   1   1  8.2e-158  1.1e-153  511.0   0.0     5   355    13   368     9   369 0.96 Hydrogenase formation hypA family
Phage_ASH            PF10554.4    108 seq446_BIOID51095    -            355   6.3e-28   97.1   0.1   1   1   8.2e-32   1.1e-27   96.3   0.1     1   100   124   226   124   250 0.93 Ash protein family
LTXXQ                PF07813.7    100 seq447_BIOID51095    -            167     4e-20   72.0  12.1   1   1   5.8e-24     4e-20   72.0   8.4     4   100    41   137    38   137 0.96 LTXXQ motif family protein
Metal_resist         PF13801.1    125 seq447_BIOID51095    -            167   1.5e-09   37.7   9.4   1   1   2.2e-13   1.5e-09   37.7   6.5    19   124    30   131     8   132 0.85 Heavy-metal resistance
Cation_efflux        PF01545.16   285 seq451_BIOID51095    -            300   2.3e-65  220.4   5.4   1   1   1.9e-69   2.5e-65  220.2   3.7     2   283    14   289    13   291 0.97 Cation efflux family
OMPdecase            PF00215.19   226 seq452_BIOID51095    -            265   2.7e-54  183.8   0.0   1   1   2.3e-58   3.2e-54  183.6   0.0     1   226    35   257    35   257 0.96 Orotidine 5'-phosphate decarboxylase / HUMPS family
AIRS_C               PF02769.17   153 seq453_BIOID51095    -            336   5.4e-24   84.8   1.7   1   1   1.3e-27   9.2e-24   84.0   1.2     2   149   166   313   165   315 0.95 AIR synthase related protein, C-terminal domain
AIRS                 PF00586.19    96 seq453_BIOID51095    -            336   2.9e-13   49.7   3.0   1   1   5.2e-17   3.6e-13   49.4   0.1    10    96    44   132    35   132 0.90 AIR synthase related protein, N-terminal domain
SUI1                 PF01253.17    83 seq458_BIOID51095    -            108   1.6e-22   78.9   1.9   1   1   1.4e-26   1.9e-22   78.7   1.3     2    82    28   104    27   105 0.95 Translation initiation factor SUI1
PFK                  PF00365.15   282 seq460_BIOID51095    -            340  1.5e-129  430.8   2.2   1   1  1.3e-133  1.8e-129  430.5   1.6     1   281    23   297    23   298 0.98 Phosphofructokinase
PagP                 PF07017.6    147 seq461_BIOID51095    -            186   4.5e-75  249.7   5.5   1   1     4e-79   5.5e-75  249.4   3.8     1   147    36   183    36   183 0.99 Antimicrobial peptide resistance and lipid A acylation protein PagP
Sigma54_activat      PF00158.21   168 seq465_BIOID51095    -            692   4.3e-71  237.6   0.1   1   1   3.8e-74   7.4e-71  236.9   0.0     1   168   381   548   381   548 0.99 Sigma-54 interaction domain
GAF_3                PF13492.1    129 seq465_BIOID51095    -            692   1.1e-17   64.1   0.0   1   1   6.6e-15   1.3e-11   44.5   0.0     1   129   202   346   202   346 0.85 GAF domain
GAF                  PF01590.21   154 seq465_BIOID51095    -            692   2.4e-16   60.1   0.1   1   1   1.5e-14     3e-11   43.6   0.0     1   154   202   344   202   344 0.91 GAF domain
GAF_2                PF13185.1    148 seq465_BIOID51095    -            692   4.7e-13   49.7   0.0   1   1   5.4e-12     1e-08   35.6   0.0     3   148   202   345   194   345 0.76 GAF domain
AAA_5                PF07728.9    139 seq465_BIOID51095    -            692   5.3e-08   32.5   0.1   1   1   6.5e-11   1.3e-07   31.3   0.0     2   130   405   529   404   538 0.79 AAA domain (dynein-related subfamily)
AAA                  PF00004.24   132 seq465_BIOID51095    -            692   3.3e-06   27.2   0.0   1   1   4.7e-09   9.2e-06   25.7   0.0     1   112   405   525   405   541 0.81 ATPase family associated with various cellular activities (AAA)
HTH_8                PF02954.14    42 seq465_BIOID51095    -            692   7.6e-05   22.0   0.2   1   1   3.9e-08   7.6e-05   22.0   0.1     6    42   645   684   642   684 0.90 Bacterial regulatory protein, Fis family
Alpha-amylase        PF00128.19   316 seq467_BIOID51095    -            676     1e-42  146.5   5.9   1   1   1.9e-46   2.6e-42  145.2   4.1     1   308   226   595   226   598 0.74 Alpha amylase, catalytic domain
DUF927               PF06048.6    285 seq468_BIOID51095    -            918   2.5e-56  190.9   0.0   1   1   1.3e-59   4.4e-56  190.1   0.0     4   284   364   644   361   645 0.93 Domain of unknown function (DUF927)
Prim_Zn_Ribbon       PF08273.7     40 seq468_BIOID51095    -            918   8.3e-14   51.2   8.7   1   1   4.7e-17   1.6e-13   50.3   6.0     2    40    35    69    34    69 0.96 Zinc-binding domain of primase-helicase
Toprim_3             PF13362.1     96 seq468_BIOID51095    -            918   5.1e-13   48.9   0.1   1   1   3.8e-16   1.3e-12   47.6   0.1     2    95   221   318   220   319 0.86 Toprim domain
Toprim_4             PF13662.1     81 seq468_BIOID51095    -            918   7.9e-10   38.4   0.0   1   1   5.7e-13     2e-09   37.2   0.0     3    70   221   289   219   298 0.90 Toprim domain
CSD                  PF00313.17    66 seq470_BIOID51095    -             69   5.2e-34  115.7   0.7   1   1   8.2e-38   5.6e-34  115.6   0.5     2    65     5    68     4    69 0.97 'Cold-shock' DNA-binding domain
OB_RNB               PF08206.6     58 seq470_BIOID51095    -             69   1.2e-05   24.6   0.3   1   1   2.5e-09   1.7e-05   24.1   0.2     7    30    14    37     6    67 0.82 Ribonuclease B OB domain
ACCA                 PF03255.9    145 seq471_BIOID51095    -            319     6e-65  217.1   0.2   1   1   1.9e-68   8.7e-65  216.5   0.1     2   145     5   151     4   151 0.97 Acetyl co-enzyme A carboxylase carboxyltransferase alpha subunit
Carboxyl_trans       PF01039.17   493 seq471_BIOID51095    -            319   1.5e-18   66.3   0.1   1   1   4.1e-22   1.9e-18   66.0   0.0   272   473    85   288    58   300 0.84 Carboxyl transferase domain
MdcE                 PF06833.6    234 seq471_BIOID51095    -            319   6.6e-06   25.3   0.0   1   1     2e-09   9.1e-06   24.9   0.0     5   176    88   262    84   313 0.81 Malonate decarboxylase gamma subunit (MdcE)
SBP_bac_11           PF13531.1    231 seq472_BIOID51095    -            329   1.4e-44  152.3   0.2   1   1     5e-48   1.7e-44  152.0   0.1     4   231    28   280    25   280 0.87 Bacterial extracellular solute-binding protein
SBP_bac_1            PF01547.20   314 seq472_BIOID51095    -            329   1.5e-18   67.5   2.8   1   1   5.5e-22   1.9e-18   67.1   2.0     4   314    32   272    29   272 0.88 Bacterial extracellular solute-binding protein
SBP_bac_8            PF13416.1    281 seq472_BIOID51095    -            329   1.8e-13   50.7   1.2   1   1     9e-17   3.1e-13   49.9   0.8    85   262   108   281    34   300 0.75 Bacterial extracellular solute-binding protein
SBP_bac_6            PF13343.1    242 seq472_BIOID51095    -            329   3.7e-13   49.2   1.1   1   1     2e-16   6.8e-13   48.3   0.8    53   235   112   303    77   306 0.83 Bacterial extracellular solute-binding protein
CN_hydrolase         PF00795.17   184 seq473_BIOID51095    -            262   6.5e-21   74.3   0.1   1   1   6.6e-25     9e-21   73.9   0.0     6   184     7   172     2   172 0.85 Carbon-nitrogen hydrolase
OKR_DC_1             PF01276.15   417 seq475_BIOID51095    -            713    2e-194  645.8   0.0   1   1  5.3e-198  2.4e-194  645.5   0.0     1   417   130   545   130   545 1.00 Orn/Lys/Arg decarboxylase, major domain
OKR_DC_1_C           PF03711.10   137 seq475_BIOID51095    -            713   8.5e-53  177.9   0.0   1   1   4.3e-56   1.9e-52  176.8   0.0     1   135   570   702   570   704 0.99 Orn/Lys/Arg decarboxylase, C-terminal domain
OKR_DC_1_N           PF03709.10   115 seq475_BIOID51095    -            713   8.4e-27   93.3   0.0   1   1   3.8e-30   1.7e-26   92.4   0.0     1   115    14   124    14   124 0.99 Orn/Lys/Arg decarboxylase, N-terminal domain
CDH                  PF02611.10   222 seq476_BIOID51095    -            300   1.6e-95  318.4   0.0   1   1   1.4e-99   1.9e-95  318.2   0.0     2   221    80   299    79   300 0.99 CDP-diacylglycerol pyrophosphatase
MttA_Hcf106          PF02416.11    53 seq477_BIOID51095    -             67   1.7e-12   46.1   0.4   1   1   1.4e-16   1.9e-12   46.0   0.2     1    48     4    51     4    62 0.92 mttA/Hcf106 family
Aminotran_1_2        PF00155.16   363 seq478_BIOID51095    -            452   1.4e-21   76.7   0.0   1   1   3.1e-25   4.3e-21   75.1   0.0   127   348   201   426    68   440 0.79 Aminotransferase class I and II
MutS_V               PF00488.16   235 seq480_BIOID51095    -            853  7.7e-105  349.3   0.0   1   1  4.6e-108  1.3e-104  348.6   0.0     1   234   567   798   567   799 0.99 MutS domain V
MutS_III             PF05192.13   204 seq480_BIOID51095    -            853   3.1e-49  167.4   3.1   1   1   2.1e-52   5.7e-49  166.5   2.2     1   204   271   560   271   560 0.96 MutS domain III
MutS_I               PF01624.15   113 seq480_BIOID51095    -            853   2.8e-44  149.6   0.0   1   1   2.8e-47   7.6e-44  148.2   0.0     1   112    11   122    11   123 0.99 MutS domain I
MutS_II              PF05188.12   137 seq480_BIOID51095    -            853   1.9e-33  115.3   0.0   1   1   1.6e-36   4.5e-33  114.1   0.0     1   137   131   256   131   256 0.98 MutS domain II
MutS_IV              PF05190.13    92 seq480_BIOID51095    -            853   3.6e-28   97.4   0.1   1   1   3.6e-31   9.9e-28   96.0   0.1     1    90   428   517   428   519 0.97 MutS family domain IV
Glyoxalase           PF00903.20   128 seq486_BIOID51095    -            129   7.8e-23   80.7   0.0   1   1   1.9e-26   8.7e-23   80.5   0.0     2   128     7   126     6   126 0.97 Glyoxalase/Bleomycin resistance protein/Dioxygenase superfamily
Glyoxalase_2         PF12681.2    108 seq486_BIOID51095    -            129   3.8e-18   65.9   0.0   1   1   9.7e-22   4.4e-18   65.7   0.0     1   108    12   127    12   127 0.79 Glyoxalase-like domain
Glyoxalase_4         PF13669.1    110 seq486_BIOID51095    -            129   2.6e-13   49.8   0.0   1   1   6.9e-17   3.2e-13   49.5   0.0     1    96     8   102     8   115 0.85 Glyoxalase/Bleomycin resistance protein/Dioxygenase superfamily
ATP_bind_3           PF01171.15   182 seq488_BIOID51095    -            432   6.3e-59  198.4   0.0   1   1   1.9e-62   8.6e-59  197.9   0.0     1   180    14   191    14   193 0.97 PP-loop family
TilS_C               PF11734.3     74 seq488_BIOID51095    -            432   3.1e-26   90.2   0.0   1   1   2.4e-29   1.1e-25   88.5   0.0     1    74   356   427   356   427 0.91 TilS substrate C-terminal domain
TilS                 PF09179.6     69 seq488_BIOID51095    -            432   2.6e-23   81.6   5.2   1   1   2.2e-26     1e-22   79.8   3.6     1    69   241   309   241   309 0.99 TilS substrate binding domain
DUF805               PF05656.9    117 seq489_BIOID51095    -            146   5.2e-20   71.3  11.4   1   1   8.3e-24   1.1e-19   70.2   7.9     2   116     7   134     6   135 0.82 Protein of unknown function (DUF805)
DUF406               PF04175.7     94 seq491_BIOID51095    -             99     2e-28   98.5   3.2   1   1   1.6e-32   2.2e-28   98.4   2.2     4    94     3    96     1    96 0.96 Protein of unknown function (DUF406)
Usp                  PF00582.21   140 seq493_BIOID51095    -            142   3.2e-17   62.8   0.0   1   1   2.7e-21   3.7e-17   62.7   0.0     2   140     3   138     2   138 0.95 Universal stress protein family
Ldh_2                PF02615.9    335 seq494_BIOID51095    -            332  1.1e-143  477.9   0.0   1   1  8.9e-148  1.2e-143  477.7   0.0     1   334     1   331     1   332 0.99 Malate/L-lactate dehydrogenase
Metallophos          PF00149.23   201 seq495_BIOID51095    -            218     1e-15   57.6   4.0   1   1   4.3e-19   2.9e-15   56.1   2.8     2   197    16   187    15   191 0.83 Calcineurin-like phosphoesterase
Metallophos_2        PF12850.2    156 seq495_BIOID51095    -            218   3.8e-07   29.9   0.0   1   1   9.4e-11   6.4e-07   29.2   0.0     3   137    17   207    16   213 0.62 Calcineurin-like phosphoesterase superfamily domain
YaeQ                 PF07152.7    175 seq499_BIOID51095    -            181   4.4e-72  240.9   1.2   1   1   3.7e-76     5e-72  240.7   0.8     1   174     1   175     1   176 0.99 YaeQ protein
DUF386               PF04074.7    153 seq500_BIOID51095    -            155   1.4e-54  183.6   0.0   1   1   1.2e-58   1.6e-54  183.4   0.0     1   152     1   151     1   152 0.99 Domain of unknown function (DUF386)
RF-1                 PF00472.15   114 seq503_BIOID51095    -            140   5.7e-29  100.1   0.6   1   1   4.9e-33   6.7e-29   99.8   0.4     4   114     4   132     1   138 0.91 RF-1 domain
DctQ                 PF04290.7    133 seq506_BIOID51095    -            157   1.2e-29  102.6   7.5   1   1   1.1e-33   1.5e-29  102.3   5.2     2   132    17   145    16   147 0.92 Tripartite ATP-independent periplasmic transporters, DctQ component
NAD_binding_2        PF03446.10   162 seq507_BIOID51095    -            302   1.8e-36  125.4   5.8   1   1   1.9e-40   2.6e-36  124.8   4.1     3   161     8   168     6   169 0.95 NAD binding domain of 6-phosphogluconate dehydrogenase
NlpE                 PF04170.7     87 seq510_BIOID51095    -            236   1.6e-35  121.2   0.0   1   1   1.9e-39   2.6e-35  120.5   0.0     1    86    45   130    45   131 0.99 NlpE N-terminal domain
DctM                 PF06808.7    416 seq511_BIOID51095    -            425  3.2e-128  427.7  50.4   1   1  5.5e-132  3.8e-128  427.4  34.9     2   415     8   415     7   416 0.99 DctM-like transporters
DUF1537              PF07005.6    223 seq513_BIOID51095    -            420   2.3e-62  210.4  15.2   1   1   2.8e-66   3.9e-62  209.7  10.5     1   223   161   380   161   380 0.95 Protein of unknown function, DUF1537
DEDD_Tnp_IS110       PF01548.12   144 seq515_BIOID51095    -            326   4.2e-44  149.5   0.2   1   1   2.4e-47   1.7e-43  147.6   0.1     1   144     7   151     7   151 0.99 Transposase
Transposase_20       PF02371.11    87 seq515_BIOID51095    -            326   1.1e-27   95.7   0.4   1   1     3e-31     2e-27   94.9   0.3     2    85   196   280   195   282 0.96 Transposase IS116/IS110/IS902 family
Abi_2                PF07751.6    191 seq516_BIOID51095    -            289   7.2e-55  186.0   1.5   1   1   6.3e-59   8.7e-55  185.7   1.0     3   191    34   234    32   234 0.95 Abi-like protein
SBP_bac_7            PF03480.8    286 seq517_BIOID51095    -            328  1.8e-103  345.4   0.0   1   1  1.5e-107    2e-103  345.2   0.0     1   285    30   312    30   313 0.99 Bacterial extracellular solute-binding protein, family 7
Aldolase_II          PF00596.16   183 seq518_BIOID51095    -            212   3.4e-44  150.5   0.0   1   1   2.8e-48   3.9e-44  150.3   0.0     2   181    14   190    13   192 0.93 Class II Aldolase and Adducin N-terminal domain
FGGY_N               PF00370.16   245 seq521_BIOID51095    -            498   2.5e-91  305.2   0.0   1   1   4.8e-95   3.3e-91  304.8   0.0     1   245     4   250     4   250 0.99 FGGY family of carbohydrate kinases, N-terminal domain
FGGY_C               PF02782.11   197 seq521_BIOID51095    -            498   2.4e-22   79.4   0.4   1   1   1.3e-25   9.1e-22   77.5   0.2     3   196   261   441   259   442 0.80 FGGY family of carbohydrate kinases, C-terminal domain
AP_endonuc_2         PF01261.19   211 seq522_BIOID51095    -            258   1.1e-30  106.4   2.1   1   1   9.7e-35   1.3e-30  106.1   1.5     1   211    21   219    21   219 0.95 Xylose isomerase-like TIM barrel
PerC                 PF06069.6     90 seq524_BIOID51095    -             93     2e-30  104.5   0.6   1   1   1.7e-34   2.3e-30  104.3   0.4     1    85     1    85     1    90 0.98 PerC transcriptional activator
DUF904               PF06005.7     72 seq526_BIOID51095    -             59   3.4e-16   59.1   1.1   1   1   2.6e-20   3.6e-16   59.1   0.7     1    36     3    38     3    51 0.91 Protein of unknown function (DUF904)
GntP_permease        PF02447.11   441 seq527_BIOID51095    -            454  1.4e-153  511.4  49.8   1   1  2.3e-157  1.5e-153  511.2  34.5     2   440     5   453     4   454 0.97 GntP family permease
CitMHS               PF03600.11   349 seq527_BIOID51095    -            454   1.4e-08   33.6  37.9   1   1   2.6e-12   1.8e-08   33.2  26.3     3   318    11   375     7   403 0.80 Citrate transporter
PRiA4_ORF3           PF07929.6    179 seq529_BIOID51095    -            180   2.2e-42  144.3   0.0   1   1   1.8e-46   2.4e-42  144.2   0.0     4   178     1   172     1   173 0.89 Plasmid pRiA4b ORF-3-like protein
OMPdecase            PF00215.19   226 seq530_BIOID51095    -            220   5.3e-28   97.8   0.2   1   1   4.5e-32   6.1e-28   97.6   0.1     2   223     5   204     4   207 0.94 Orotidine 5'-phosphate decarboxylase / HUMPS family
AP_endonuc_2         PF01261.19   211 seq534_BIOID51095    -            286   1.5e-31  109.2   0.0   1   1   1.4e-35   1.9e-31  108.9   0.0     3   211    25   234    23   234 0.96 Xylose isomerase-like TIM barrel
Aldolase_II          PF00596.16   183 seq537_BIOID51095    -            231   1.2e-45  155.2   1.1   1   1   1.1e-49   1.5e-45  154.9   0.8     2   181     8   196     7   198 0.91 Class II Aldolase and Adducin N-terminal domain
MFS_2                PF13347.1    427 seq541_BIOID51095    -            466  1.2e-104  350.0  37.7   1   1  3.1e-108  1.4e-104  349.7  26.1     1   426    24   448    24   449 0.97 MFS/sugar transport protein
MFS_1                PF07690.11   354 seq541_BIOID51095    -            466   1.4e-09   37.0  44.0   1   1   3.2e-13   1.4e-09   37.0  30.5    12   326    38   361    33   393 0.73 Major Facilitator Superfamily
MarR                 PF01047.17    59 seq542_BIOID51095    -            135     4e-13   48.7   0.1   1   1   1.6e-16   7.2e-13   47.9   0.0     1    58    29    86    29    87 0.98 MarR family
HTH_27               PF13463.1     68 seq542_BIOID51095    -            135   6.1e-10   39.1   0.1   1   1     2e-13   9.3e-10   38.5   0.0     1    68    29    95    29    95 0.97 Winged helix DNA-binding domain
MarR_2               PF12802.2     62 seq542_BIOID51095    -            135   2.4e-09   36.6   0.1   1   1   7.9e-13   3.6e-09   36.0   0.1     2    62    28    86    27    86 0.98 MarR family
Transgly             PF00912.17   178 seq544_BIOID51095    -            858   1.4e-67  226.3   0.0   1   1   4.3e-71   2.9e-67  225.2   0.0     1   177    62   237    62   238 0.98 Transglycosylase
Transpeptidase       PF00905.17   304 seq544_BIOID51095    -            858   2.9e-28   98.6   3.2   1   1   1.5e-29     1e-25   90.3   0.0     2   204   436   617   435   681 0.79 Penicillin binding protein transpeptidase domain
DUF1680              PF07944.7    520 seq545_BIOID51095    -            659  1.9e-197  656.5   0.0   1   1  1.6e-201  2.1e-197  656.3   0.0     2   520    11   560    10   560 0.98 Putative glycosyl hydrolase of unknown function (DUF1680)
Hydrolase_like       PF13242.1     75 seq547_BIOID51095    -            190   6.6e-14   51.2   0.1   1   1     3e-17     1e-13   50.6   0.1     1    75   108   179   108   179 0.90 HAD-hyrolase-like
Hydrolase            PF00702.21   204 seq547_BIOID51095    -            190   3.1e-08   34.2   0.0   1   1   2.1e-11   7.2e-08   33.0   0.0   122   204    32   148    12   148 0.86 haloacid dehalogenase-like hydrolase
PNK3P                PF08645.6    158 seq547_BIOID51095    -            190   4.4e-08   32.6   0.0   1   1   2.7e-11   9.2e-08   31.5   0.0    21   126    23   137     7   148 0.80 Polynucleotide kinase 3 phosphatase
Peptidase_C26        PF07722.8    217 seq548_BIOID51095    -            254   3.3e-69  232.5   0.0   1   1   5.6e-73   3.8e-69  232.3   0.0     1   217     8   224     8   224 0.96 Peptidase C26
GATase               PF00117.23   192 seq548_BIOID51095    -            254   8.2e-12   44.8   0.0   1   1   1.6e-15   1.1e-11   44.4   0.0    43   190    62   241    31   243 0.69 Glutamine amidotransferase class-I
DUF1440              PF07274.7    136 seq551_BIOID51095    -            204   3.9e-55  185.4   2.3   1   1   3.4e-59   4.7e-55  185.1   1.6     1   136    26   182    26   182 0.99 Protein of unknown function (DUF1440)
DUF1451              PF07295.6    146 seq553_BIOID51095    -            160   7.1e-53  178.2   0.3   1   1   6.1e-57   8.3e-53  177.9   0.2     2   145    12   157    11   158 0.98 Protein of unknown function (DUF1451)
Cupin_2              PF07883.6     71 seq555_BIOID51095    -            185     9e-18   63.4   0.1   1   1   5.2e-21   1.4e-17   62.8   0.1     2    69   111   178   110   180 0.94 Cupin domain
HTH_3                PF01381.17    55 seq555_BIOID51095    -            185   1.1e-14   53.9   0.4   1   1   5.9e-18   1.6e-14   53.3   0.2     2    55    13    66    12    66 0.97 Helix-turn-helix
HTH_31               PF13560.1     64 seq555_BIOID51095    -            185     1e-10   41.4   0.0   1   1     6e-14   1.6e-10   40.8   0.0     3    60     9    65     7    68 0.95 Helix-turn-helix domain
HTH_19               PF12844.2     64 seq555_BIOID51095    -            185   1.7e-10   40.6   0.0   1   1     1e-13   2.7e-10   40.0   0.0     1    62     9    70     9    72 0.96 Helix-turn-helix domain
LysR_substrate       PF03466.15   209 seq557_BIOID51095    -            324   2.7e-16   59.2   0.0   1   1     7e-20   4.8e-16   58.3   0.0    55   207   147   303    91   305 0.81 LysR substrate binding domain
HTH_1                PF00126.22    60 seq557_BIOID51095    -            324   1.5e-12   46.8   0.0   1   1     4e-16   2.7e-12   46.1   0.0     2    59     9    66     8    67 0.97 Bacterial regulatory helix-turn-helix protein, lysR family
IgaA                 PF07095.6    706 seq558_BIOID51095    -            711         0 1234.6   0.0   1   1         0         0 1234.3   0.0     1   705     1   706     1   707 1.00 Intracellular growth attenuator protein IgaA
Ribosomal_L31        PF01197.13    69 seq559_BIOID51095    -             70   1.4e-30  104.9   0.2   1   1   1.1e-34   1.5e-30  104.8   0.1     1    67     1    65     1    67 0.98 Ribosomal protein L31
RHS_repeat           PF05593.9     38 seq560_BIOID51095    -           1394   1.1e-61  203.8 110.0   1   8     1e-10   4.6e-07   29.7   1.4     1    38   425   463   425   463 0.97 RHS Repeat
RHS_repeat           PF05593.9     38 seq560_BIOID51095    -           1394   1.1e-61  203.8 110.0   2   8   8.3e-11   3.8e-07   29.9   0.1     1    37   468   504   468   505 0.97 RHS Repeat
RHS_repeat           PF05593.9     38 seq560_BIOID51095    -           1394   1.1e-61  203.8 110.0   3   8   2.6e-09   1.2e-05   25.2   0.5     1    25   489   513   489   517 0.95 RHS Repeat
RHS_repeat           PF05593.9     38 seq560_BIOID51095    -           1394   1.1e-61  203.8 110.0   4   8   7.8e-09   3.5e-05   23.7   0.2     1    36   533   568   533   570 0.92 RHS Repeat
RHS_repeat           PF05593.9     38 seq560_BIOID51095    -           1394   1.1e-61  203.8 110.0   5   8   2.3e-13     1e-09   38.1   0.8     1    37   575   611   575   612 0.98 RHS Repeat
RHS_repeat           PF05593.9     38 seq560_BIOID51095    -           1394   1.1e-61  203.8 110.0   6   8   2.6e-12   1.2e-08   34.8   0.4     1    38   637   674   637   674 0.99 RHS Repeat
RHS_repeat           PF05593.9     38 seq560_BIOID51095    -           1394   1.1e-61  203.8 110.0   7   8   1.5e-08   6.8e-05   22.8   1.0     1    31   699   729   699   735 0.93 RHS Repeat
RHS_repeat           PF05593.9     38 seq560_BIOID51095    -           1394   1.1e-61  203.8 110.0   8   8   1.7e-10   7.8e-07   28.9   4.3     1    37   939   984   939   985 0.92 RHS Repeat
DUF4329              PF14220.1    124 seq560_BIOID51095    -           1394   5.7e-35  120.1   1.2   1   1   1.2e-38   5.7e-35  120.1   0.9     2   123  1256  1393  1255  1394 0.97 Domain of unknown function (DUF4329)
RHS                  PF03527.9     41 seq560_BIOID51095    -           1394     5e-21   74.0   3.3   1   1   2.3e-23     1e-19   69.8   0.3     1    41  1143  1183  1143  1183 0.98 RHS protein
Aldedh               PF00171.17   462 seq561_BIOID51095    -            495  1.4e-169  564.1   0.0   1   1  2.3e-173  1.6e-169  564.0   0.0     4   462    31   489    28   489 0.97 Aldehyde dehydrogenase family
DUF1266              PF06889.6    172 seq564_BIOID51095    -            235   1.2e-41  142.2  10.7   1   1   9.8e-46   1.3e-41  142.0   7.4     3   172    40   217    38   217 0.98 Protein of unknown function (DUF1266)
DnaJ                 PF00226.26    64 seq566_BIOID51095    -            475   6.9e-06   25.5   0.1   1   1   2.3e-09   3.2e-05   23.4   0.0     1    52     3    47     3    52 0.93 DnaJ domain
DAO                  PF01266.19   358 seq569_BIOID51095    -            426   5.5e-72  242.5   0.2   1   1   2.8e-75   6.3e-72  242.3   0.1     1   358    29   381    29   381 0.96 FAD dependent oxidoreductase
Thi4                 PF01946.12   230 seq569_BIOID51095    -            426   1.7e-07   30.4   0.2   1   1   1.4e-10   3.1e-07   29.6   0.1     9    64    19    75    12   102 0.91 Thi4 family
NAD_binding_8        PF13450.1     68 seq569_BIOID51095    -            426   2.2e-06   27.4   0.7   1   1   3.9e-09   8.8e-06   25.5   0.5     1    42    32    71    32    88 0.82 NAD(P)-binding Rossmann-like domain
FAD_binding_3        PF01494.14   356 seq569_BIOID51095    -            426     7e-06   25.2   0.6   1   1   3.1e-09     7e-06   25.2   0.4     2    33    28    59    27    68 0.94 FAD binding domain
FAD_binding_2        PF00890.19   421 seq569_BIOID51095    -            426   2.1e-05   23.4   0.6   1   1   1.5e-08   3.4e-05   22.7   0.5     1    43    29    71    29    82 0.85 FAD binding domain
HAD_2                PF13419.1    176 seq570_BIOID51095    -            237   4.6e-23   82.2   0.1   1   1   8.7e-27     6e-23   81.8   0.1     1   174    28   205    28   206 0.87 Haloacid dehalogenase-like hydrolase
S4                   PF01479.20    48 seq573_BIOID51095    -            133   7.9e-13   47.5   0.0   1   1   9.3e-17   1.3e-12   46.8   0.0     1    46     9    53     9    55 0.95 S4 domain
HSP33                PF01430.14   280 seq574_BIOID51095    -            294     1e-97  326.5   0.0   1   1  8.3e-102   1.1e-97  326.3   0.0     1   279     6   275     6   276 0.96 Hsp33 protein
Aminotran_3          PF00202.16   339 seq575_BIOID51095    -            421  2.8e-108  361.6   0.6   1   1    5e-112  3.5e-108  361.3   0.4     3   338    27   359    25   360 0.97 Aminotransferase class-III
Aminotran_1_2        PF00155.16   363 seq575_BIOID51095    -            421   3.8e-05   22.6   0.1   1   1   2.7e-08   0.00018   20.4   0.0   125   278   159   323    40   377 0.62 Aminotransferase class I and II
Aldo_ket_red         PF00248.16   283 seq576_BIOID51095    -            267   5.2e-57  192.7   0.6   1   1   4.8e-61   6.6e-57  192.3   0.4     2   281     6   250     5   251 0.95 Aldo/keto reductase family
DUF1266              PF06889.6    172 seq578_BIOID51095    -            235   4.3e-41  140.4   6.3   1   1   3.8e-45   5.1e-41  140.1   4.4     3   172    40   217    38   217 0.96 Protein of unknown function (DUF1266)
Exo_endo_phos        PF03372.18   251 seq583_BIOID51095    -            259   5.8e-12   45.9   0.4   1   1   7.6e-16     1e-11   45.1   0.3     2   251    41   245    40   245 0.65 Endonuclease/Exonuclease/phosphatase family
PspA_IM30            PF04012.7    221 seq585_BIOID51095    -            222   6.9e-48  162.8  32.6   1   1     6e-52   8.2e-48  162.5  22.6     1   220     2   217     2   219 0.97 PspA/IM30 family
Peptidase_M28        PF04389.12   176 seq587_BIOID51095    -            345   2.3e-30  105.5   0.1   1   1   1.3e-33     6e-30  104.1   0.0     2   173   111   318   110   320 0.88 Peptidase family M28
Peptidase_M20        PF01546.23   171 seq587_BIOID51095    -            345   6.3e-07   29.0   0.0   1   1   1.9e-10   8.5e-07   28.6   0.0     1    75   113   200   113   314 0.72 Peptidase family M20/M25/M40
Peptidase_M42        PF05343.9    292 seq587_BIOID51095    -            345   5.1e-06   25.3   0.2   1   1   4.1e-08   0.00019   20.2   0.0   134   180   143   189   136   216 0.87 M42 glutamyl aminopeptidase
Methyltransf_11      PF08241.7     95 seq588_BIOID51095    -            256     2e-24   85.7   0.0   1   1   3.9e-27   3.5e-24   84.9   0.0     1    95    49   145    49   145 0.97 Methyltransferase domain
Methyltransf_31      PF13847.1    152 seq588_BIOID51095    -            256   1.7e-20   73.0   0.0   1   1   2.4e-23   2.2e-20   72.6   0.0     4   112    45   149    43   234 0.86 Methyltransferase domain
Methyltransf_23      PF13489.1    162 seq588_BIOID51095    -            256   7.7e-20   71.0   0.0   1   1   1.2e-22   1.1e-19   70.6   0.0     7   159    31   191    26   194 0.85 Methyltransferase domain
Ubie_methyltran      PF01209.13   233 seq588_BIOID51095    -            256   4.1e-18   65.2   0.0   1   1   6.1e-21   5.6e-18   64.7   0.0    40   158    37   152     3   162 0.87 ubiE/COQ5 methyltransferase family
Methyltransf_18      PF12847.2    112 seq588_BIOID51095    -            256   1.2e-16   61.1   0.0   1   1   2.8e-19   2.5e-16   60.1   0.0     1   109    44   145    44   148 0.92 Methyltransferase domain
Methyltransf_12      PF08242.7     99 seq588_BIOID51095    -            256   2.1e-13   50.4   0.0   1   1   3.9e-16   3.5e-13   49.7   0.0     1    98    49   142    49   143 0.88 Methyltransferase domain
Methyltransf_25      PF13649.1    101 seq588_BIOID51095    -            256   7.3e-13   48.6   0.4   1   1   1.9e-15   1.7e-12   47.4   0.0     1   101    48   141    48   141 0.91 Methyltransferase domain
Methyltransf_26      PF13659.1    117 seq588_BIOID51095    -            256   5.5e-11   42.4   1.0   1   1   1.3e-13   1.1e-10   41.3   0.2     2   113    46   145    45   147 0.92 Methyltransferase domain
MTS                  PF05175.9    170 seq588_BIOID51095    -            256   1.3e-08   34.2   0.0   1   1   2.5e-11   2.3e-08   33.5   0.0    25   144    38   150    32   175 0.79 Methyltransferase small domain
Methyltransf_8       PF05148.10   219 seq588_BIOID51095    -            256   1.1e-07   31.6   0.0   1   1   7.7e-10     7e-07   28.9   0.0    74   164    46   153     9   177 0.71 Hypothetical methyltransferase
Methyltransf_29      PF03141.11   506 seq588_BIOID51095    -            256   1.4e-07   30.1   0.1   1   1   1.9e-10   1.7e-07   29.8   0.1   119   218    46   146    10   170 0.78 Putative S-adenosyl-L-methionine-dependent methyltransferase
TehB                 PF03848.9    192 seq588_BIOID51095    -            256   2.1e-05   23.6   0.0   1   1   3.6e-08   3.3e-05   23.0   0.0    32   136    46   150    20   186 0.83 Tellurite resistance protein TehB
PrmA                 PF06325.8    295 seq588_BIOID51095    -            256   8.6e-05   21.6   0.0   1   1   1.3e-07   0.00012   21.2   0.0   161   262    44   150    29   188 0.75 Ribosomal protein L11 methyltransferase (PrmA)
PEPCK_ATP            PF01293.15   467 seq591_BIOID51095    -            540  2.4e-216  718.6   0.0   1   1    2e-220  2.8e-216  718.4   0.0     3   467    21   493    19   493 0.98 Phosphoenolpyruvate carboxykinase
PspB                 PF06667.7     75 seq594_BIOID51095    -             74   7.7e-32  108.9   0.4   1   1   6.1e-36   8.4e-32  108.8   0.3     1    74     1    73     1    74 0.97 Phage shock protein B
PspC                 PF04024.7     61 seq596_BIOID51095    -            119   3.6e-19   67.8   0.5   1   1   3.4e-23   4.6e-19   67.5   0.3     1    60     7    68     7    69 0.92 PspC domain
Cys_Met_Meta_PP      PF01053.15   386 seq599_BIOID51095    -            434  8.3e-140  465.3   0.0   1   1  2.1e-143  9.7e-140  465.1   0.0     1   385    54   428    54   429 0.99 Cys/Met metabolism PLP-dependent enzyme
Aminotran_1_2        PF00155.16   363 seq599_BIOID51095    -            434   1.1e-07   31.0   0.0   1   1   3.6e-11   1.7e-07   30.4   0.0    49   192   105   226    91   259 0.84 Aminotransferase class I and II
Aminotran_5          PF00266.14   371 seq599_BIOID51095    -            434   0.00011   20.9   0.0   1   1   3.8e-08   0.00018   20.2   0.0    68   201   121   246    92   262 0.84 Aminotransferase class-V
Phageshock_PspD      PF09584.5     66 seq600_BIOID51095    -             73   2.2e-31  107.2   4.5   1   1   1.8e-35   2.4e-31  107.0   3.1     1    64    10    71    10    73 0.98 Phage shock protein PspD (Phageshock_PspD)
Rhodanese            PF00581.15   113 seq604_BIOID51095    -            104   1.2e-14   54.5   0.0   1   1   1.1e-18   1.5e-14   54.1   0.0    16   109    23    96    20    99 0.88 Rhodanese-like domain
Alpha-amylase        PF00128.19   316 seq607_BIOID51095    -            175   1.4e-08   34.3   0.1   1   1   1.6e-12   2.2e-08   33.7   0.1    21    91    84   148    71   166 0.83 Alpha amylase, catalytic domain
DUF1044              PF06296.7    120 seq609_BIOID51095    -            105   8.1e-08   32.0   0.1   1   1   2.8e-11   3.9e-07   29.8   0.0    41   100    44   104    30   105 0.81 Protein of unknown function (DUF1044)
Homoserine_dh        PF00742.14   179 seq611_BIOID51095    -            810   6.9e-51  172.3   0.0   1   1   2.3e-54   1.1e-50  171.7   0.0     1   178   608   803   608   804 0.99 Homoserine dehydrogenase
AA_kinase            PF00696.23   241 seq611_BIOID51095    -            810   1.8e-42  145.4   0.0   1   1   8.3e-46   3.8e-42  144.3   0.0     2   238    12   284    11   287 0.89 Amino acid kinase family
NAD_binding_3        PF03447.11   117 seq611_BIOID51095    -            810   3.5e-24   85.3   0.0   1   1   1.8e-27   8.4e-24   84.1   0.0     1   116   465   599   465   600 0.98 Homoserine dehydrogenase, NAD binding domain
HTH_31               PF13560.1     64 seq613_BIOID51095    -             98   2.6e-10   40.2   0.1   1   1   4.7e-12   3.2e-08   33.5   0.1     7    45    40    77    39    87 0.89 Helix-turn-helix domain
HTH_3                PF01381.17    55 seq613_BIOID51095    -             98   1.8e-06   27.5   0.0   1   1   7.8e-09   5.3e-05   22.8   0.0     1    37    39    75    39    77 0.96 Helix-turn-helix
Methyltransf_11      PF08241.7     95 seq616_BIOID51095    -            240   7.4e-12   45.4   0.0   1   1   8.6e-16   1.2e-11   44.8   0.0    45    95    67   125    50   125 0.83 Methyltransferase domain
SBP_bac_1            PF01547.20   314 seq617_BIOID51095    -            102   8.7e-07   28.8   0.0   1   1   7.3e-11     1e-06   28.6   0.0     7    63    43    97    36   102 0.85 Bacterial extracellular solute-binding protein
SBP_bac_1            PF01547.20   314 seq620_BIOID51095    -            301   4.8e-27   95.3   5.0   1   1     1e-30   7.2e-27   94.8   3.4   107   310     9   196     2   200 0.93 Bacterial extracellular solute-binding protein
SBP_bac_8            PF13416.1    281 seq620_BIOID51095    -            301   2.1e-21   76.8  10.3   1   1   4.1e-25   2.8e-21   76.3   7.1    86   276    11   226     3   231 0.77 Bacterial extracellular solute-binding protein
RHS_repeat           PF05593.9     38 seq621_BIOID51095    -           1411   1.4e-61  203.4 111.6   1   8     1e-10   4.7e-07   29.7   1.4     1    38   425   463   425   463 0.97 RHS Repeat
RHS_repeat           PF05593.9     38 seq621_BIOID51095    -           1411   1.4e-61  203.4 111.6   2   8   8.5e-11   3.9e-07   29.9   0.1     1    37   468   504   468   505 0.97 RHS Repeat
RHS_repeat           PF05593.9     38 seq621_BIOID51095    -           1411   1.4e-61  203.4 111.6   3   8   2.6e-09   1.2e-05   25.2   0.5     1    25   489   513   489   517 0.95 RHS Repeat
RHS_repeat           PF05593.9     38 seq621_BIOID51095    -           1411   1.4e-61  203.4 111.6   4   8   7.9e-09   3.6e-05   23.7   0.2     1    36   533   568   533   570 0.92 RHS Repeat
RHS_repeat           PF05593.9     38 seq621_BIOID51095    -           1411   1.4e-61  203.4 111.6   5   8   2.3e-13   1.1e-09   38.1   0.8     1    37   575   611   575   612 0.98 RHS Repeat
RHS_repeat           PF05593.9     38 seq621_BIOID51095    -           1411   1.4e-61  203.4 111.6   6   8   2.6e-12   1.2e-08   34.7   0.4     1    38   637   674   637   674 0.99 RHS Repeat
RHS_repeat           PF05593.9     38 seq621_BIOID51095    -           1411   1.4e-61  203.4 111.6   7   8   1.9e-08   8.7e-05   22.4   1.1     1    31   699   729   699   733 0.94 RHS Repeat
RHS_repeat           PF05593.9     38 seq621_BIOID51095    -           1411   1.4e-61  203.4 111.6   8   8   1.7e-10   7.9e-07   28.9   4.3     1    37   939   984   939   985 0.92 RHS Repeat
DUF4329              PF14220.1    124 seq621_BIOID51095    -           1411   3.1e-36  124.2   1.0   1   1   6.8e-40   3.1e-36  124.2   0.7     2   116  1279  1396  1278  1402 0.95 Domain of unknown function (DUF4329)
RHS                  PF03527.9     41 seq621_BIOID51095    -           1411   5.2e-22   77.2   3.3   1   1   2.3e-24   1.1e-20   73.0   0.3     1    41  1143  1183  1143  1183 0.98 RHS protein
DUF3442              PF11924.3    280 seq623_BIOID51095    -            713  7.4e-107  356.9   0.5   1   1  2.5e-110  1.1e-106  356.3   0.3     2   280    71   350    70   350 0.99 Protein of unknown function (DUF3442)
Invasin_D3           PF09134.5     99 seq623_BIOID51095    -            713   7.2e-05   22.4   5.0   1   1   2.2e-08   9.8e-05   22.0   0.5     2    94   579   676   578   680 0.84 Invasin, domain 3
RNase_T              PF00929.19   164 seq624_BIOID51095    -            246     5e-40  137.3   0.4   1   1   9.7e-44   1.3e-39  135.9   0.1     1   164    12   178    12   178 0.93 Exonuclease
BPD_transp_1         PF00528.17   185 seq625_BIOID51095    -            293   7.9e-24   84.0  16.9   1   1   5.8e-28   7.9e-24   84.0  11.7     2   171    88   282    87   285 0.88 Binding-protein-dependent transport system inner membrane component
GreA_GreB_N          PF03449.10    74 seq627_BIOID51095    -            158     1e-29  102.2   0.7   1   1   2.3e-33   1.6e-29  101.6   0.5     1    74     1    74     1    74 0.97 Transcription elongation factor, N-terminal
GreA_GreB            PF01272.14    77 seq627_BIOID51095    -            158   1.3e-22   79.1   0.0   1   1   3.1e-26   2.2e-22   78.4   0.0     2    77    81   155    80   155 0.98 Transcription elongation factor, GreA/GreB, C-term
MTHFR                PF02219.12   287 seq628_BIOID51095    -            296  3.9e-109  364.0   0.0   1   1  3.2e-113  4.4e-109  363.8   0.0     4   287    14   291    11   291 0.97 Methylenetetrahydrofolate reductase
Tex_N                PF09371.5    193 seq632_BIOID51095    -            773   3.5e-80  267.7   0.3   1   1   1.5e-83   6.7e-80  266.8   0.2     1   192    10   201    10   202 0.99 Tex-like protein N-terminal domain
HHH_3                PF12836.2     65 seq632_BIOID51095    -            773     5e-27   93.5   0.0   1   1   2.5e-30   1.1e-26   92.3   0.0     1    65   491   555   491   555 0.99 Helix-hairpin-helix motif
S1                   PF00575.18    74 seq632_BIOID51095    -            773   4.2e-24   84.3   0.6   1   1   1.7e-27   7.8e-24   83.4   0.4     2    74   648   720   647   720 0.98 S1 RNA binding domain
BPD_transp_1         PF00528.17   185 seq634_BIOID51095    -            280   2.2e-17   63.0  17.9   1   1   1.6e-21   2.2e-17   63.0  12.4     2   178    89   267    88   271 0.81 Binding-protein-dependent transport system inner membrane component
peroxidase           PF00141.18   229 seq638_BIOID51095    -            739   4.5e-87  291.2   0.0   1   2   4.1e-53   5.6e-49  166.5   0.0     3   229    89   409    87   409 0.87 Peroxidase
peroxidase           PF00141.18   229 seq638_BIOID51095    -            739   4.5e-87  291.2   0.0   2   2   1.3e-39   1.8e-35  122.4   0.0     3   229   416   713   414   713 0.88 Peroxidase
Rhomboid             PF01694.17   146 seq639_BIOID51095    -            265   7.6e-32  110.2  14.1   1   1   5.6e-36   7.6e-32  110.2   9.8     4   140    58   200    55   205 0.93 Rhomboid family
Big_1                PF02369.11   100 seq640_BIOID51095    -            719   8.7e-47  157.0  80.9   1   3     4e-17   1.4e-13   50.4   7.4     7    97   298   388   292   390 0.85 Bacterial Ig-like domain (group 1)
Big_1                PF02369.11   100 seq640_BIOID51095    -            719   8.7e-47  157.0  80.9   2   3     3e-17     1e-13   50.8   3.0     9    96   403   487   392   493 0.82 Bacterial Ig-like domain (group 1)
Big_1                PF02369.11   100 seq640_BIOID51095    -            719   8.7e-47  157.0  80.9   3   3   8.7e-17     3e-13   49.4   9.3     3    95   496   589   494   594 0.83 Bacterial Ig-like domain (group 1)
ADH_zinc_N           PF00107.21   130 seq642_BIOID51095    -            350   5.7e-26   90.4   0.0   1   1   6.9e-30   9.4e-26   89.7   0.0     1   101   168   269   168   297 0.89 Zinc-binding dehydrogenase
Lactonase            PF10282.4    344 seq645_BIOID51095    -            336   2.6e-06   26.6   0.4   1   1   4.3e-09   2.9e-05   23.1   0.1   197   318    12   132    10   136 0.82 Lactonase, 7-bladed beta-propeller
AP_endonuc_2         PF01261.19   211 seq646_BIOID51095    -            265   3.8e-24   85.0   0.1   1   1   3.2e-28   4.3e-24   84.8   0.1     1   210    22   221    22   246 0.90 Xylose isomerase-like TIM barrel
FeoA                 PF04023.9     74 seq649_BIOID51095    -             75   3.5e-09   36.3   0.0   1   1     3e-13   4.1e-09   36.1   0.0     7    73     4    71     2    72 0.90 FeoA domain
GFO_IDH_MocA         PF01408.17   120 seq651_BIOID51095    -            351   1.8e-32  112.2   0.1   1   1     9e-36   4.1e-32  111.1   0.0     1   118    10   128    10   130 0.97 Oxidoreductase family, NAD-binding Rossmann fold
GFO_IDH_MocA_C       PF02894.12   115 seq651_BIOID51095    -            351   1.8e-12   46.9   0.0   1   1   8.1e-16   3.7e-12   45.9   0.0     1   112   142   250   142   253 0.94 Oxidoreductase family, C-terminal alpha/beta domain
NAD_binding_3        PF03447.11   117 seq651_BIOID51095    -            351   1.2e-05   25.6   0.0   1   1   1.5e-08     7e-05   23.0   0.0    16   114    31   126    16   129 0.79 Homoserine dehydrogenase, NAD binding domain
EamA                 PF00892.15   126 seq652_BIOID51095    -            312     1e-47  161.1  36.0   1   2   2.4e-25   1.7e-21   76.4  11.3     1   125    31   152    31   153 0.93 EamA-like transporter family
EamA                 PF00892.15   126 seq652_BIOID51095    -            312     1e-47  161.1  36.0   2   2   8.1e-30   5.5e-26   90.9   8.2     1   125   173   300   173   301 0.98 EamA-like transporter family
FeoB_N               PF02421.13   189 seq653_BIOID51095    -            773   2.8e-71  238.5   0.1   1   1   2.3e-74   5.3e-71  237.6   0.0     2   187     5   192     4   194 0.94 Ferrous iron transport protein B
Gate                 PF07670.9    109 seq653_BIOID51095    -            773   7.2e-48  160.8  20.5   1   2   5.2e-18   1.2e-14   54.0   2.5     3   106   352   443   350   450 0.94 Nucleoside recognition
Gate                 PF07670.9    109 seq653_BIOID51095    -            773   7.2e-48  160.8  20.5   2   2   2.7e-38   6.2e-35  119.2   0.3     1   107   512   689   512   691 0.99 Nucleoside recognition
FeoB_C               PF07664.7     54 seq653_BIOID51095    -            773   3.2e-21   74.3   2.1   1   1   1.4e-24   3.2e-21   74.3   1.5     1    54   454   507   454   507 0.99 Ferrous iron transport protein B C terminus
MMR_HSR1             PF01926.18   114 seq653_BIOID51095    -            773   2.1e-17   63.0   0.0   1   1   1.7e-20     4e-17   62.1   0.0     2   113     6   120     5   121 0.68 50S ribosome-binding GTPase
SRPRB                PF09439.5    181 seq653_BIOID51095    -            773   3.7e-06   26.1   0.0   1   1   2.7e-09   6.1e-06   25.4   0.0     5    71     5    72     1   126 0.67 Signal recognition particle receptor beta subunit
HEAT_2               PF13646.1     88 seq654_BIOID51095    -            252   3.6e-24   84.7   0.2   1   2   6.1e-10   2.1e-06   27.8   0.0     3    86    32   119    31   121 0.94 HEAT repeats
HEAT_2               PF13646.1     88 seq654_BIOID51095    -            252   3.6e-24   84.7   0.2   2   2   3.4e-11   1.2e-07   31.8   0.0    11    56   144   189   134   197 0.91 HEAT repeats
HEAT                 PF02985.17    31 seq654_BIOID51095    -            252   2.6e-16   58.0   1.4   1   1   2.1e-07   0.00073   19.3   0.0     2    24   166   188   165   189 0.95 HEAT repeat
HEAT_PBS             PF03130.11    27 seq654_BIOID51095    -            252   1.7e-05   24.7   0.8   1   1   3.8e-06     0.013   15.8   0.0     1    27   149   175   149   175 0.98 PBS lyase HEAT-like repeat
Glyco_hydro_65m      PF03632.10   370 seq655_BIOID51095    -            755  8.6e-129  429.2   0.1   1   1  2.6e-132  1.2e-128  428.8   0.0     2   370   299   677   298   677 0.97 Glycosyl hydrolase family 65 central catalytic domain
Glyco_hydro_65N      PF03636.10   255 seq655_BIOID51095    -            755   3.1e-63  213.3   0.0   1   1   9.6e-67   4.4e-63  212.8   0.0     1   255     6   241     6   241 0.96 Glycosyl hydrolase family 65, N-terminal domain
Glyco_hydro_65C      PF03633.10    54 seq655_BIOID51095    -            755   1.2e-13   50.7   0.0   1   1   1.1e-16   4.9e-13   48.8   0.0     1    50   681   727   681   731 0.95 Glycosyl hydrolase family 65, C-terminal domain
RHS                  PF03527.9     41 seq656_BIOID51095    -            312   7.7e-21   73.4   1.9   1   1   6.3e-25   8.6e-21   73.3   0.3     1    41    46    86    46    86 0.98 RHS protein
Aldo_ket_red         PF00248.16   283 seq657_BIOID51095    -            294     1e-46  158.8   0.0   1   1   9.4e-51   1.3e-46  158.6   0.0     2   281    20   267    19   269 0.92 Aldo/keto reductase family
FeoC                 PF09012.5     69 seq659_BIOID51095    -             78   1.9e-15   56.1   0.4   1   1   3.3e-19   2.3e-15   55.9   0.3     1    65     3    69     3    75 0.92 FeoC like transcriptional regulator
TrmB                 PF01978.14    68 seq659_BIOID51095    -             78   2.2e-06   27.1   0.0   1   1   4.3e-10   2.9e-06   26.7   0.0    17    59    10    53     7    56 0.92 Sugar-specific transcriptional regulator TrmB
Transposase_31       PF04754.7    205 seq662_BIOID51095    -            292   3.6e-82  274.5   0.1   1   1   3.7e-86     5e-82  274.1   0.1     1   204     8   209     8   210 0.99 Putative transposase, YhgA-like
HAD_2                PF13419.1    176 seq664_BIOID51095    -            219   5.3e-24   85.3   0.0   1   1   1.4e-27   6.3e-24   85.0   0.0     1   176     6   190     6   190 0.88 Haloacid dehalogenase-like hydrolase
Hydrolase            PF00702.21   204 seq664_BIOID51095    -            219   5.7e-11   43.2   0.0   1   1   1.8e-14   8.1e-11   42.7   0.0     3   203     5   183     3   184 0.83 haloacid dehalogenase-like hydrolase
Hydrolase_like       PF13242.1     75 seq664_BIOID51095    -            219   5.3e-07   29.1   0.0   1   1   2.2e-10     1e-06   28.2   0.0     3    56   146   198   144   207 0.93 HAD-hyrolase-like
ABC_tran             PF00005.22   118 seq668_BIOID51095    -            360     1e-20   74.1   0.0   1   1   7.3e-24     2e-20   73.2   0.0     1   117    44   162    44   163 0.93 ABC transporter
TOBE                 PF03459.12    64 seq668_BIOID51095    -            360   9.2e-09   35.1   0.0   1   1   1.2e-08   3.3e-05   23.7   0.0     4    64   295   350   292   350 0.92 TOBE domain
TOBE_2               PF08402.5     75 seq668_BIOID51095    -            360   1.5e-08   34.4   0.0   1   1   1.1e-11   2.9e-08   33.4   0.0     2    75   282   351   281   351 0.88 TOBE domain
Pribosyltran         PF00156.22   125 seq670_BIOID51095    -            227   9.3e-10   38.1   0.0   1   1   1.1e-13   1.5e-09   37.4   0.0    45   124   141   223   136   224 0.82 Phosphoribosyl transferase domain
Cupin_6              PF12852.2    186 seq671_BIOID51095    -            284   1.8e-26   92.7   0.5   1   1   1.2e-29   5.6e-26   91.1   0.4     1   186     2   162     2   162 0.93 Cupin
HTH_18               PF12833.2     81 seq671_BIOID51095    -            284   1.5e-20   72.9   0.2   1   1   2.3e-23     1e-19   70.2   0.1     1    81   199   278   199   278 0.97 Helix-turn-helix domain
HTH_AraC             PF00165.18    42 seq671_BIOID51095    -            284   2.6e-15   55.5   0.0   1   2   1.1e-08   4.9e-05   22.9   0.0     7    41   192   226   188   227 0.94 Bacterial regulatory helix-turn-helix proteins, AraC family
HTH_AraC             PF00165.18    42 seq671_BIOID51095    -            284   2.6e-15   55.5   0.0   2   2   4.5e-11   2.1e-07   30.4   0.0    13    41   247   276   238   277 0.92 Bacterial regulatory helix-turn-helix proteins, AraC family
Porin_OmpG           PF09381.5    301 seq672_BIOID51095    -            301  2.9e-219  725.8  13.9   1   1  7.2e-223  3.3e-219  725.6   9.6     1   301     1   301     1   301 1.00 Outer membrane protein G (OmpG)
DUF481               PF04338.7    210 seq672_BIOID51095    -            301   5.9e-06   26.0   2.4   1   1   1.3e-09   5.9e-06   26.0   1.7    93   197    95   206    91   212 0.85 Protein of unknown function, DUF481
Fe-S_biosyn          PF01521.15    91 seq674_BIOID51095    -            191   2.1e-23   81.7   0.0   1   1   1.6e-26   1.1e-22   79.4   0.0     1    91     2    94     2    94 0.98 Iron-sulphur cluster biosynthesis
NifU                 PF01106.12    68 seq674_BIOID51095    -            191     2e-10   40.1   0.0   1   1   4.4e-14     3e-10   39.5   0.0     2    65   112   177   111   180 0.90 NifU-like domain
FAD_binding_3        PF01494.14   356 seq675_BIOID51095    -            391   1.2e-28  100.1   0.0   1   1   5.7e-32   1.6e-28   99.7   0.0     2   345     6   338     5   342 0.81 FAD binding domain
Lycopene_cycl        PF05834.7    374 seq675_BIOID51095    -            391   4.8e-11   42.0   6.1   1   1   7.5e-12     2e-08   33.4   4.2     2   308     8   335     7   360 0.78 Lycopene cyclase protein
DAO                  PF01266.19   358 seq675_BIOID51095    -            391   7.8e-10   38.0   0.8   1   1   3.8e-10     1e-06   27.7   0.1     2    34     8    40     7    95 0.89 FAD dependent oxidoreductase
SE                   PF08491.5    276 seq675_BIOID51095    -            391   1.7e-05   23.7   0.0   1   1   1.3e-08   3.7e-05   22.5   0.0   124   206   275   357   240   387 0.85 Squalene epoxidase
PTS_EIIA_2           PF00359.17   142 seq677_BIOID51095    -            637   6.7e-33  113.2   0.0   1   1   2.5e-36   1.1e-32  112.5   0.0     5   140   498   634   495   636 0.95 Phosphoenolpyruvate-dependent sugar phosphotransferase system, EIIA 2
PTS_EIIC             PF02378.13   321 seq677_BIOID51095    -            637   2.5e-19   69.1  33.4   1   1   5.5e-23   2.5e-19   69.1  23.2     1   321    17   277    17   277 0.92 Phosphotransferase system, EIIC
PTS_IIB              PF02302.12    90 seq677_BIOID51095    -            637   1.9e-09   37.6   0.3   1   1   1.1e-12   4.9e-09   36.3   0.0     1    79   379   453   379   458 0.87 PTS system, Lactose/Cellobiose specific IIB subunit
CCG                  PF02754.11    85 seq678_BIOID51095    -            239   9.7e-30  102.3   0.2   1   2   2.2e-17   3.1e-13   49.4   0.0     1    84     3    84     3    85 0.95 Cysteine-rich domain
CCG                  PF02754.11    85 seq678_BIOID51095    -            239   9.7e-30  102.3   0.2   2   2   6.3e-18   8.6e-14   51.2   0.0     2    84   133   216   132   217 0.92 Cysteine-rich domain
GntP_permease        PF02447.11   441 seq679_BIOID51095    -            438  2.1e-188  626.2  45.8   1   1  5.2e-192  2.4e-188  626.0  31.7     1   441     1   437     1   437 0.99 GntP family permease
CitMHS               PF03600.11   349 seq679_BIOID51095    -            438   5.3e-09   35.0  40.0   1   1   1.6e-12   7.2e-09   34.5  27.5     5   348     8   386     3   387 0.78 Citrate transporter
Na_H_antiporter      PF03553.9    303 seq679_BIOID51095    -            438   3.8e-06   26.0  19.5   1   1   8.3e-10   3.8e-06   26.0  13.5    67   257   215   393   160   394 0.69 Na+/H+ antiporter family
DUF162               PF02589.10   189 seq683_BIOID51095    -            475   5.6e-51  172.6   0.1   1   1   5.1e-54   7.7e-51  172.1   0.1     3   189    72   294    70   294 0.99 Uncharacterised ACR, YkgG family COG1556
Fer4_8               PF13183.1     57 seq683_BIOID51095    -            475   1.3e-11   44.2   2.1   1   1   1.9e-14   2.9e-11   43.1   1.5     2    57   309   376   308   376 0.79 4Fe-4S dicluster domain
DUF3390              PF11870.3     93 seq683_BIOID51095    -            475   1.2e-09   37.8   0.5   1   1   1.9e-12   2.9e-09   36.5   0.3    13    90   387   468   379   471 0.82 Domain of unknown function (DUF3390)
Fer4_9               PF13187.1     55 seq683_BIOID51095    -            475   1.1e-08   35.0   0.5   1   1   2.2e-11   3.3e-08   33.5   0.4     1    53   311   375   311   376 0.94 4Fe-4S dicluster domain
Fer4_17              PF13534.1     61 seq683_BIOID51095    -            475   1.2e-07   31.8   1.9   1   1   2.5e-10   3.8e-07   30.2   1.3     1    60   311   376   311   377 0.71 4Fe-4S dicluster domain
Fer4_7               PF12838.2     52 seq683_BIOID51095    -            475   1.8e-07   31.2   4.3   1   1   3.2e-10   4.8e-07   29.9   2.9     1    51   311   375   311   376 0.77 4Fe-4S dicluster domain
Fer4_10              PF13237.1     52 seq683_BIOID51095    -            475   1.8e-07   30.6   5.0   1   1   4.5e-10   6.9e-07   28.8   3.7     7    52   310   373   305   373 0.69 4Fe-4S dicluster domain
PTPS                 PF01242.14   123 seq685_BIOID51095    -            121   8.8e-36  122.1   0.0   1   1   7.1e-40   9.7e-36  122.0   0.0     2   123     6   121     5   121 0.97 6-pyruvoyl tetrahydropterin synthase
DUF463               PF04317.7    443 seq686_BIOID51095    -            478  1.6e-187  623.3   0.0   1   1  1.4e-191  1.9e-187  623.1   0.0     1   443    33   477    33   477 0.99 YcjX-like family, DUF463
FGGY_C               PF02782.11   197 seq687_BIOID51095    -            173   1.6e-15   57.1   0.0   1   1   1.6e-19   2.2e-15   56.7   0.0   121   195    25    99    18   101 0.94 FGGY family of carbohydrate kinases, C-terminal domain
PTS_IIB              PF02302.12    90 seq689_BIOID51095    -            106   5.2e-21   74.7   1.5   1   1   4.5e-25   6.1e-21   74.5   1.0     2    88     6    95     5    97 0.94 PTS system, Lactose/Cellobiose specific IIB subunit
PFL                  PF02901.10   648 seq690_BIOID51095    -            765  8.3e-205  681.9   0.0   1   1  1.5e-208    1e-204  681.5   0.0     1   648     1   626     1   626 0.98 Pyruvate formate lyase
Gly_radical          PF01228.16   106 seq690_BIOID51095    -            765   2.7e-25   88.6   0.0   1   1   9.7e-29   6.6e-25   87.4   0.0     3   106   645   747   643   747 0.97 Glycine radical
Mannitol_dh_C        PF08125.8    245 seq691_BIOID51095    -            470   2.3e-71  239.7   0.0   1   1   9.9e-75   4.5e-71  238.7   0.0     1   244   236   461   236   462 0.98 Mannitol dehydrogenase C-terminal domain
Mannitol_dh          PF01232.18   151 seq691_BIOID51095    -            470   9.4e-28   96.9   0.1   1   1   4.1e-31   1.9e-27   95.9   0.1     1   151    89   211    89   211 0.97 Mannitol dehydrogenase Rossmann domain
DUF3521              PF12035.3     35 seq691_BIOID51095    -            470   7.5e-08   31.9   4.7   1   1   3.7e-11   1.7e-07   30.8   3.2     4    33    26    58    25    59 0.81 Protein of unknown function (DUF3521)
DUF162               PF02589.10   189 seq692_BIOID51095    -            231   1.4e-36  125.7   0.1   1   1   1.5e-40     2e-36  125.1   0.0    19   189    65   228    47   228 0.91 Uncharacterised ACR, YkgG family COG1556
DUF697               PF05128.7    162 seq693_BIOID51095    -            353   4.1e-54  182.3   0.2   1   1     3e-58   4.1e-54  182.3   0.1     2   161   183   341   182   342 0.98 Domain of unknown function (DUF697)
MtlR                 PF05068.7    170 seq695_BIOID51095    -            195   4.1e-76  254.0   0.0   1   1   3.5e-80   4.8e-76  253.8   0.0     5   169    26   188     2   189 0.96 Mannitol repressor
Sigma54_activat      PF00158.21   168 seq697_BIOID51095    -            513     6e-56  188.4   0.0   1   1     2e-59     9e-56  187.8   0.0     2   167   207   365   206   366 0.98 Sigma-54 interaction domain
PAS_8                PF13188.1     64 seq697_BIOID51095    -            513   7.4e-06   25.5   0.0   1   1   5.4e-09   2.5e-05   23.8   0.0     3    52    82   135    81   148 0.79 PAS domain
AAA                  PF00004.24   132 seq697_BIOID51095    -            513   3.7e-05   23.8   0.0   1   1     2e-08     9e-05   22.5   0.0     1   111   230   341   230   358 0.86 ATPase family associated with various cellular activities (AAA)
Radical_SAM          PF04055.16   166 seq699_BIOID51095    -            292   1.9e-22   80.1   0.0   1   1   5.8e-26   2.6e-22   79.6   0.0     1   157    41   222    41   231 0.94 Radical SAM superfamily
Fer4_12              PF13353.1    139 seq699_BIOID51095    -            292   1.1e-10   41.6   0.1   1   1   9.2e-14   4.2e-10   39.7   0.1     2    82    34   145    33   186 0.81 4Fe-4S single cluster domain
Fer4_14              PF13394.1    117 seq699_BIOID51095    -            292     1e-06   28.6   0.6   1   1     6e-09   2.7e-05   24.0   0.4     3   103    42   171    40   183 0.83 4Fe-4S single cluster domain
DUF2810              PF10928.3     54 seq700_BIOID51095    -            120   3.1e-32  109.9   2.6   1   1   2.4e-36   3.3e-32  109.8   1.1     1    53    66   118    66   119 0.96 Protein of unknown function (DUF2810)
PTS_IIB              PF02302.12    90 seq702_BIOID51095    -            113   7.1e-13   48.6   0.0   1   1   6.3e-17   8.6e-13   48.4   0.0     2    87     6    94     5    97 0.92 PTS system, Lactose/Cellobiose specific IIB subunit
DUF3251              PF11622.3    165 seq704_BIOID51095    -            227     4e-07   29.4   3.5   1   1   1.7e-10   2.3e-06   27.0   2.4    12   152    50   203    36   215 0.67 Protein of unknown function (DUF3251)
LemA                 PF04011.7    186 seq705_BIOID51095    -            206     5e-60  201.6   1.7   1   1   4.4e-64     6e-60  201.4   1.2     4   186     7   199     5   199 0.95 LemA family
Repair_PSII          PF04536.9    119 seq707_BIOID51095    -            311     1e-31  109.1   0.3   1   1   9.9e-36   1.4e-31  108.7   0.2     2   119    46   164    45   164 0.98 Repair protein
MR_MLE_N             PF02746.11   117 seq708_BIOID51095    -            321   3.3e-32  110.8   0.1   1   1   1.8e-35   8.2e-32  109.5   0.0     1   117     1   112     1   112 0.99 Mandelate racemase / muconate lactonizing enzyme, N-terminal domain
MR_MLE               PF01188.16    67 seq708_BIOID51095    -            321   1.4e-11   44.6   2.8   1   1   7.5e-15   3.4e-11   43.3   1.2     3    67   162   225   160   225 0.85 Mandelate racemase / muconate lactonizing enzyme, C-terminal domain
MR_MLE_C             PF13378.1    111 seq708_BIOID51095    -            321   5.7e-10   39.0   0.0   1   1   3.2e-13   1.5e-09   37.7   0.0     1    82   225   304   225   321 0.79 Enolase C-terminal domain-like
HIM                  PF05662.9     21 seq709_BIOID51095    -           1616     5e-84  272.7 100.8   1   8   1.7e-09   4.8e-06   25.9   0.2     1    21   382   405   382   405 0.99 Haemagglutinin
HIM                  PF05662.9     21 seq709_BIOID51095    -           1616     5e-84  272.7 100.8   2   8   7.3e-11     2e-07   30.3   1.2     2    21   570   592   569   592 0.97 Haemagglutinin
HIM                  PF05662.9     21 seq709_BIOID51095    -           1616     5e-84  272.7 100.8   3   8   3.5e-11   9.5e-08   31.3   0.9     2    21   655   677   654   677 0.97 Haemagglutinin
HIM                  PF05662.9     21 seq709_BIOID51095    -           1616     5e-84  272.7 100.8   4   8   3.1e-11   8.4e-08   31.5   0.7     3    21  1028  1049  1026  1049 0.97 Haemagglutinin
HIM                  PF05662.9     21 seq709_BIOID51095    -           1616     5e-84  272.7 100.8   5   8   1.3e-09   3.5e-06   26.4   0.0     1    21  1183  1203  1183  1203 0.98 Haemagglutinin
HIM                  PF05662.9     21 seq709_BIOID51095    -           1616     5e-84  272.7 100.8   6   8   3.6e-12   9.8e-09   34.4   1.9     1    21  1319  1339  1319  1339 0.98 Haemagglutinin
HIM                  PF05662.9     21 seq709_BIOID51095    -           1616     5e-84  272.7 100.8   7   8   7.9e-13   2.2e-09   36.5   1.6     1    21  1440  1460  1440  1460 0.98 Haemagglutinin
HIM                  PF05662.9     21 seq709_BIOID51095    -           1616     5e-84  272.7 100.8   8   8   6.1e-10   1.7e-06   27.4   1.5     1    21  1493  1513  1493  1513 0.96 Haemagglutinin
Hep_Hag              PF05658.9     28 seq709_BIOID51095    -           1616   2.8e-71  232.6 183.7   1  13   1.1e-07   0.00031   20.7   0.0     1    27   130   156   130   157 0.94 Hep_Hag
Hep_Hag              PF05658.9     28 seq709_BIOID51095    -           1616   2.8e-71  232.6 183.7   2  13   5.9e-09   1.6e-05   24.7   1.5     1    26   158   183   158   185 0.94 Hep_Hag
Hep_Hag              PF05658.9     28 seq709_BIOID51095    -           1616   2.8e-71  232.6 183.7   3  13   1.1e-08     3e-05   23.9   1.5     1    27   200   226   200   227 0.95 Hep_Hag
Hep_Hag              PF05658.9     28 seq709_BIOID51095    -           1616   2.8e-71  232.6 183.7   4  13   3.5e-09   9.5e-06   25.5   0.2     1    27   214   240   214   241 0.95 Hep_Hag
Hep_Hag              PF05658.9     28 seq709_BIOID51095    -           1616   2.8e-71  232.6 183.7   5  13     7e-09   1.9e-05   24.5   2.5     1    26   228   253   228   255 0.96 Hep_Hag
Hep_Hag              PF05658.9     28 seq709_BIOID51095    -           1616   2.8e-71  232.6 183.7   6  13   7.3e-09     2e-05   24.4   2.2     3    27   257   281   256   282 0.94 Hep_Hag
Hep_Hag              PF05658.9     28 seq709_BIOID51095    -           1616   2.8e-71  232.6 183.7   7  13     6e-10   1.6e-06   27.9   0.5     1    28   269   296   269   296 0.97 Hep_Hag
Hep_Hag              PF05658.9     28 seq709_BIOID51095    -           1616   2.8e-71  232.6 183.7   8  13   1.3e-09   3.5e-06   26.8   2.2     1    28   297   324   297   324 0.95 Hep_Hag
Hep_Hag              PF05658.9     28 seq709_BIOID51095    -           1616   2.8e-71  232.6 183.7   9  13   4.2e-09   1.1e-05   25.2   2.4     3    27   327   351   325   352 0.94 Hep_Hag
Hep_Hag              PF05658.9     28 seq709_BIOID51095    -           1616   2.8e-71  232.6 183.7  10  13   2.2e-08     6e-05   22.9   2.5     1    27   353   379   353   380 0.96 Hep_Hag
Hep_Hag              PF05658.9     28 seq709_BIOID51095    -           1616   2.8e-71  232.6 183.7  11  13   3.4e-10   9.3e-07   28.6   3.9     1    27  1099  1125  1099  1126 0.95 Hep_Hag
Hep_Hag              PF05658.9     28 seq709_BIOID51095    -           1616   2.8e-71  232.6 183.7  12  13   1.3e-07   0.00034   20.5   4.4     1    28  1259  1286  1259  1286 0.96 Hep_Hag
Hep_Hag              PF05658.9     28 seq709_BIOID51095    -           1616   2.8e-71  232.6 183.7  13  13     3e-10   8.2e-07   28.8   4.5     1    28  1397  1424  1397  1424 0.96 Hep_Hag
YadA                 PF03895.10    78 seq709_BIOID51095    -           1616   7.5e-24   83.4  10.1   1   1   2.7e-27   7.5e-24   83.4   7.0     2    78  1539  1616  1538  1616 0.98 YadA-like C-terminal region
ESPR                 PF13018.1     24 seq709_BIOID51095    -           1616   1.7e-09   36.7   1.3   1   1   3.8e-12     1e-08   34.3   0.2     1    24     1    24     1    24 0.98 Extended Signal Peptide of Type V secretion system
GerE                 PF00196.14    58 seq711_BIOID51095    -            901   4.2e-20   70.7   0.0   1   1   1.3e-23   1.7e-19   68.7   0.0     2    58   834   890   833   890 0.97 Bacterial regulatory proteins, luxR family
PTS_EIIC             PF02378.13   321 seq715_BIOID51095    -            648   3.3e-71  239.6  32.6   1   1   7.3e-75   3.3e-71  239.6  22.6     2   321    12   300    11   300 0.94 Phosphotransferase system, EIIC
PTS_EIIA_1           PF00358.15   133 seq715_BIOID51095    -            648   1.6e-52  176.4   0.6   1   1   5.5e-56   2.5e-52  175.8   0.4     4   131   499   626   496   628 0.98 phosphoenolpyruvate-dependent sugar phosphotransferase system, EIIA 1
PTS_EIIB             PF00367.15    35 seq715_BIOID51095    -            648   1.2e-12   46.6   0.9   1   1   5.3e-16   2.4e-12   45.7   0.7     1    35   393   427   393   427 0.97 phosphotransferase system, EIIB
LysR_substrate       PF03466.15   209 seq716_BIOID51095    -            257   2.3e-27   95.3   0.0   1   1   5.3e-31   3.6e-27   94.7   0.0     2   166    90   255    89   257 0.93 LysR substrate binding domain
HTH_1                PF00126.22    60 seq716_BIOID51095    -            257   5.5e-21   73.9   2.8   1   1   1.5e-24     1e-20   73.1   1.9     2    60     7    65     6    65 0.97 Bacterial regulatory helix-turn-helix protein, lysR family
SBP_bac_5            PF00496.17   374 seq720_BIOID51095    -            544   8.8e-87  291.2  12.8   1   1   9.1e-91   1.2e-86  290.7   8.8     1   368    84   459    84   464 0.95 Bacterial extracellular solute-binding proteins, family 5 Middle
tRNA-synt_1c         PF00749.16   314 seq721_BIOID51095    -            554  1.6e-124  414.5   0.0   1   1  2.9e-128    2e-124  414.2   0.0     2   313    28   337    27   338 0.99 tRNA synthetases class I (E and Q), catalytic domain
tRNA-synt_1c_C       PF03950.13   174 seq721_BIOID51095    -            554   1.1e-63  213.8   0.0   1   1   3.5e-67   2.4e-63  212.8   0.0     1   174   340   528   340   528 0.97 tRNA synthetases class I (E and Q), anti-codon binding domain
Lactate_perm         PF02652.9    522 seq723_BIOID51095    -            558  6.7e-234  777.0  41.5   1   1  5.6e-238  7.7e-234  776.9  28.8     1   522    23   549    23   549 0.99 L-lactate permease
RtcR                 PF06956.6    183 seq724_BIOID51095    -            532   1.2e-88  295.0   0.0   1   1   8.5e-92   1.9e-88  294.4   0.0     1   183     1   185     1   185 0.99 Regulator of RNA terminal phosphate cyclase
Sigma54_activat      PF00158.21   168 seq724_BIOID51095    -            532   1.3e-51  174.3   0.1   1   1   9.9e-55   2.3e-51  173.5   0.0     2   166   187   355   186   357 0.93 Sigma-54 interaction domain
AAA                  PF00004.24   132 seq724_BIOID51095    -            532   6.9e-08   32.6   0.0   1   1   6.6e-11   1.5e-07   31.5   0.0     1   100   211   321   211   345 0.81 ATPase family associated with various cellular activities (AAA)
AAA_5                PF07728.9    139 seq724_BIOID51095    -            532     6e-07   29.1   0.0   1   1   1.3e-09     3e-06   26.8   0.0     2   119   211   328   210   344 0.78 AAA domain (dynein-related subfamily)
Mg_chelatase         PF01078.16   207 seq724_BIOID51095    -            532     2e-06   26.9   0.2   1   1   2.2e-08     5e-05   22.4   0.2    16   135   202   311   194   330 0.71 Magnesium chelatase, subunit ChlI
NACHT                PF05729.7    167 seq724_BIOID51095    -            532   2.5e-05   23.8   0.0   1   1   2.3e-08   5.3e-05   22.7   0.0     2   109   210   301   209   316 0.83 NACHT domain
OprD                 PF03573.8    391 seq726_BIOID51095    -            468   1.6e-25   89.6  12.1   1   1   1.5e-29     2e-25   89.2   8.4     1   365    33   431    33   443 0.83 outer membrane porin, OprD family
Semialdhyde_dh       PF01118.19   121 seq727_BIOID51095    -            334   6.7e-33  113.4   0.0   1   1   1.9e-36   1.3e-32  112.5   0.0     3   121     5   146     3   146 0.97 Semialdehyde dehydrogenase, NAD binding domain
Semialdhyde_dhC      PF02774.13   184 seq727_BIOID51095    -            334     3e-20   72.7   0.0   1   1   6.6e-24   4.5e-20   72.1   0.0     1   184   163   311   163   311 0.95 Semialdehyde dehydrogenase, dimerisation domain
FCD                  PF07729.7    125 seq728_BIOID51095    -            258   4.5e-23   81.7   2.2   1   1   6.6e-27   4.5e-23   81.7   1.5     1   124   100   223   100   224 0.90 FCD domain
GntR                 PF00392.16    64 seq728_BIOID51095    -            258   2.1e-22   78.2   0.4   1   1   6.1e-26   4.2e-22   77.2   0.3     1    64     8    71     8    71 0.98 Bacterial regulatory proteins, gntR family
DUF2534              PF10749.4     85 seq731_BIOID51095    -             85   8.3e-44  147.3   3.7   1   1   6.7e-48   9.2e-44  147.1   2.6     2    85     1    84     1    84 0.97 Protein of unknown function (DUF2534)
AA_kinase            PF00696.23   241 seq733_BIOID51095    -            258     1e-39  136.4   2.0   1   1   8.4e-44   1.1e-39  136.2   1.4     3   240     5   235     3   236 0.93 Amino acid kinase family
FMN_dh               PF01070.13   357 seq734_BIOID51095    -            396  3.2e-125  417.5   0.0   1   1  1.3e-128  4.4e-125  417.1   0.0     1   355    13   375    13   377 0.96 FMN-dependent dehydrogenase
NMO                  PF03060.10   330 seq734_BIOID51095    -            396   2.7e-05   23.3   2.7   1   1   1.1e-08   3.9e-05   22.8   1.9   138   225   248   335   244   373 0.87 Nitronate monooxygenase
YbfN                 PF13982.1     89 seq737_BIOID51095    -            108   6.2e-50  167.2   6.7   1   1   5.2e-54   7.2e-50  166.9   4.6     1    89    19   107    19   107 0.99 YbfN-like lipoprotein
BCCT                 PF02028.12   485 seq738_BIOID51095    -            677  1.6e-173  577.3  44.2   1   1  1.3e-177  1.8e-173  577.1  30.6     1   484    17   502    17   503 0.99 BCCT family transporter
DUF796               PF05638.7    134 seq739_BIOID51095    -            172   9.9e-35  119.3   0.0   1   1   8.3e-39   1.1e-34  119.1   0.0     1   133     6   155     6   156 0.94 Protein of unknown function (DUF796)
Lyase_1              PF00206.15   312 seq740_BIOID51095    -            457  1.3e-101  339.8   0.0   1   1  4.8e-105  6.5e-101  337.4   0.0     1   312     6   301     6   301 0.99 Lyase
Phage_GPD            PF05954.6    292 seq742_BIOID51095    -            713   2.2e-62  210.7   0.0   1   1   4.6e-66   3.1e-62  210.2   0.0     2   291    28   328    27   329 0.92 Phage late control gene D protein (GPD)
Phage_base_V         PF04717.7     79 seq742_BIOID51095    -            713   2.7e-27   94.4   0.1   1   1   7.7e-31   5.3e-27   93.4   0.1     1    77   366   458   366   460 0.91 Phage-related baseplate assembly protein
SpoU_methylase       PF00588.14   142 seq744_BIOID51095    -            157   2.4e-34  118.1   0.0   1   1     2e-38   2.7e-34  117.9   0.0     1   142     1   142     1   142 0.95 SpoU rRNA Methylase family
DAO                  PF01266.19   358 seq745_BIOID51095    -            501   2.6e-44  151.5   0.1   1   1   5.5e-48   7.5e-44  149.9   0.1     1   356     5   357     5   359 0.82 FAD dependent oxidoreductase
DUF2222              PF09984.4    146 seq746_BIOID51095    -            918   9.3e-58  193.6   0.2   1   1   7.9e-61   1.8e-57  192.7   0.1     1   146    31   178    31   178 0.98 Uncharacterized signal transduction histidine kinase domain (DUF2222)
HATPase_c            PF02518.21   111 seq746_BIOID51095    -            918     8e-33  112.3   0.2   1   1   6.4e-36   1.5e-32  111.5   0.2     1   110   404   518   404   519 0.97 Histidine kinase-, DNA gyrase B-, and HSP90-like ATPase
Response_reg         PF00072.19   112 seq746_BIOID51095    -            918   1.6e-28   98.8   0.6   1   1   7.1e-32   1.6e-28   98.8   0.4     1   110   670   780   670   782 0.97 Response regulator receiver domain
HisKA                PF00512.20    68 seq746_BIOID51095    -            918   5.4e-22   77.4   2.7   1   1   3.9e-25     9e-22   76.7   0.1     2    68   293   357   292   357 0.98 His Kinase A (phospho-acceptor) domain
Hpt                  PF01627.18    90 seq746_BIOID51095    -            918   6.1e-14   51.6   0.1   1   1   2.7e-17   6.1e-14   51.6   0.1     1    88   828   910   828   912 0.93 Hpt domain
HAMP                 PF00672.20    70 seq746_BIOID51095    -            918   7.7e-13   48.3   0.5   1   1   3.4e-16   7.7e-13   48.3   0.3     2    68   181   247   180   249 0.96 HAMP domain
MR_MLE_N             PF02746.11   117 seq748_BIOID51095    -            424   3.2e-34  117.3   0.0   1   1   1.5e-37     7e-34  116.2   0.0    23   117    32   130    20   130 0.96 Mandelate racemase / muconate lactonizing enzyme, N-terminal domain
MR_MLE_C             PF13378.1    111 seq748_BIOID51095    -            424   4.3e-26   90.9   0.0   1   1     2e-29   9.2e-26   89.8   0.0     1   110   283   394   283   395 0.89 Enolase C-terminal domain-like
MR_MLE               PF01188.16    67 seq748_BIOID51095    -            424   4.1e-11   43.1   0.0   1   1   3.8e-14   1.7e-10   41.1   0.0     2    67   216   283   215   283 0.92 Mandelate racemase / muconate lactonizing enzyme, C-terminal domain
Autotransporter      PF03797.14   265 seq749_BIOID51095    -           1349   2.3e-56  190.9  25.3   1   1   3.3e-60   2.3e-56  190.9  17.5     2   259  1063  1334  1062  1340 0.94 Autotransporter beta-domain
ESPR                 PF13018.1     24 seq749_BIOID51095    -           1349     7e-11   41.1   1.3   1   1   2.2e-14   1.5e-10   40.1   0.9     1    22    23    44    23    46 0.97 Extended Signal Peptide of Type V secretion system
SeqA                 PF03925.8    189 seq750_BIOID51095    -            181   4.5e-71  238.3   0.1   1   1   3.7e-75     5e-71  238.1   0.1     1   189     1   181     1   181 0.91 SeqA protein
MFS_1                PF07690.11   354 seq753_BIOID51095    -            427   3.5e-56  190.3  61.3   1   1   2.6e-58   1.8e-54  184.7  27.3     1   347    28   380    28   384 0.87 Major Facilitator Superfamily
PGM_PMM_I            PF02878.11   138 seq754_BIOID51095    -            546   8.5e-36  122.3   0.2   1   1   9.4e-39   3.2e-35  120.4   0.1     2   134    40   180    39   183 0.97 Phosphoglucomutase/phosphomannomutase, alpha/beta/alpha domain I
PGM_PMM_III          PF02880.11   111 seq754_BIOID51095    -            546   2.7e-27   94.9   0.0   1   1   1.5e-30   5.3e-27   93.9   0.0     1   111   320   440   320   440 0.93 Phosphoglucomutase/phosphomannomutase, alpha/beta/alpha domain III
PGM_PMM_II           PF02879.11   104 seq754_BIOID51095    -            546   3.4e-13   49.6   0.0   1   1   3.2e-16   1.1e-12   48.0   0.0     2   104   210   317   209   317 0.90 Phosphoglucomutase/phosphomannomutase, alpha/beta/alpha domain II
PGM_PMM_IV           PF00408.15    73 seq754_BIOID51095    -            546   3.6e-13   49.1   0.0   1   1   3.2e-16   1.1e-12   47.6   0.0    12    72   479   539   465   542 0.90 Phosphoglucomutase/phosphomannomutase, C-terminal domain
Metalloenzyme        PF01676.13   262 seq756_BIOID51095    -            514  1.6e-101  338.8   0.5   1   1  4.2e-105  1.9e-101  338.6   0.3     1   261     6   507     6   508 0.99 Metalloenzyme superfamily
iPGM_N               PF06415.8    223 seq756_BIOID51095    -            514   6.9e-89  296.9   0.6   1   1   2.2e-92     1e-88  296.3   0.4     2   223    85   308    84   308 0.99 BPG-independent PGAM N-terminus (iPGM_N)
Phosphodiest         PF01663.17   364 seq756_BIOID51095    -            514   2.3e-05   23.7   0.0   1   1   7.6e-09   3.5e-05   23.2   0.0   104   246   303   449   259   491 0.73 Type I phosphodiesterase / nucleotide pyrophosphatase
LysR_substrate       PF03466.15   209 seq757_BIOID51095    -            315   9.6e-55  184.8   0.6   1   1   1.9e-58   1.3e-54  184.3   0.4     4   208    99   303    96   304 0.99 LysR substrate binding domain
HTH_1                PF00126.22    60 seq757_BIOID51095    -            315   8.8e-22   76.4   0.5   1   1   2.5e-25   1.7e-21   75.5   0.1     1    59    13    71    13    72 0.98 Bacterial regulatory helix-turn-helix protein, lysR family
LysR_substrate       PF03466.15   209 seq758_BIOID51095    -            302   1.3e-39  135.3   0.0   1   1   2.6e-43   1.8e-39  134.9   0.0     2   208    91   297    90   298 0.96 LysR substrate binding domain
HTH_1                PF00126.22    60 seq758_BIOID51095    -            302   1.1e-20   72.9   0.4   1   1   3.4e-24   2.3e-20   71.9   0.3     1    60     7    66     7    66 0.97 Bacterial regulatory helix-turn-helix protein, lysR family
Peptidase_M23        PF01551.17    96 seq759_BIOID51095    -            427   2.2e-25   88.4   0.2   1   1   3.6e-29     5e-25   87.2   0.1     3    96   328   421   327   421 0.98 Peptidase family M23
EAL                  PF00563.15   236 seq760_BIOID51095    -            362   6.7e-59  199.1   0.0   1   1   1.4e-62   9.5e-59  198.6   0.0     3   236   112   346   111   346 0.94 EAL domain
GerE                 PF00196.14    58 seq760_BIOID51095    -            362   1.3e-10   40.3   0.3   1   1   3.8e-14   2.6e-10   39.3   0.2     5    52    26    73    24    77 0.96 Bacterial regulatory proteins, luxR family
TetR_N               PF00440.18    47 seq762_BIOID51095    -            234   1.3e-13   50.2   2.0   1   1   1.5e-17   2.1e-13   49.5   0.1     1    46    34    80    34    81 0.95 Bacterial regulatory proteins, tetR family
Smr                  PF01713.16    83 seq763_BIOID51095    -            187   3.7e-20   71.7   0.0   1   1   4.3e-24   5.9e-20   71.1   0.0     2    83    89   169    88   169 0.91 Smr domain
Polysacc_deac_2      PF04748.8    213 seq764_BIOID51095    -            319   9.8e-81  269.7   0.4   1   1   8.6e-85   1.2e-80  269.4   0.3     1   212    28   238    28   239 0.99 Divergent polysaccharide deacetylase
DUF1422              PF07226.6    118 seq765_BIOID51095    -            119   1.1e-54  183.0   1.2   1   1   9.1e-59   1.2e-54  182.9   0.9     3   116     2   115     1   117 0.97 Protein of unknown function (DUF1422)
Ank_2                PF12796.2     89 seq770_BIOID51095    -            201   2.2e-29  101.4   1.7   1   2   2.2e-15   6.1e-12   45.5   0.2     3    86    12    99    10   102 0.96 Ankyrin repeats (3 copies)
Ank_2                PF12796.2     89 seq770_BIOID51095    -            201   2.2e-29  101.4   1.7   2   2   2.3e-11   6.3e-08   32.7   0.0    39    83   157   201   153   201 0.94 Ankyrin repeats (3 copies)
Ank_4                PF13637.1     54 seq770_BIOID51095    -            201   2.6e-27   94.5   0.8   1   2   8.3e-12   2.3e-08   34.2   0.0     8    54    13    59    10    59 0.97 Ankyrin repeats (many copies)
Ank_4                PF13637.1     54 seq770_BIOID51095    -            201   2.6e-27   94.5   0.8   2   2   2.3e-09   6.4e-06   26.4   0.0    16    54   159   197   155   197 0.96 Ankyrin repeats (many copies)
Ank                  PF00023.25    33 seq770_BIOID51095    -            201   1.2e-23   81.5   6.5   1   2   7.6e-10   2.1e-06   27.1   0.0     2    32    39    69    38    70 0.96 Ankyrin repeat
Ank                  PF00023.25    33 seq770_BIOID51095    -            201   1.2e-23   81.5   6.5   2   2   1.9e-08   5.1e-05   22.7   0.0     2    33   139   175   138   175 0.97 Ankyrin repeat
CorA                 PF01544.13   292 seq773_BIOID51095    -            327     6e-63  212.4   0.0   1   1   5.2e-67   7.1e-63  212.2   0.0     3   292    39   323    37   323 0.97 CorA-like Mg2+ transporter protein
DUF2877              PF11392.3    111 seq774_BIOID51095    -            276   5.7e-23   81.1   0.0   1   1   9.2e-27   1.3e-22   80.0   0.0     1    90   167   256   167   259 0.98 Protein of unknown function (DUF2877)
TonB_dep_Rec         PF00593.19   276 seq775_BIOID51095    -            628   1.4e-30  107.0  21.3   1   1     2e-34   1.4e-30  107.0  14.8     1   276   404   627   404   627 0.90 TonB dependent receptor
Plug                 PF07715.10   108 seq775_BIOID51095    -            628   6.4e-30  103.5   1.5   1   1   9.4e-34   6.4e-30  103.5   1.0     4   108    55   160    52   160 0.97 TonB-dependent Receptor Plug Domain
Ligase_CoA           PF00549.14   153 seq780_BIOID51095    -            515   1.5e-48  164.1   0.0   1   1   7.9e-51   5.4e-47  159.0   0.0     1   148   346   503   346   508 0.97 CoA-ligase
CoA_binding          PF02629.14    96 seq780_BIOID51095    -            515   1.1e-19   70.5   0.2   1   1   1.1e-21   7.5e-18   64.7   0.0     2    96   188   284   187   284 0.97 CoA binding domain
DEAD                 PF00270.24   173 seq783_BIOID51095    -            457   4.4e-46  156.3   0.0   1   1   2.3e-47   7.8e-44  149.0   0.0     1   170    27   191    27   194 0.95 DEAD/DEAH box helicase
Helicase_C           PF00271.26    78 seq783_BIOID51095    -            457   1.5e-23   82.3   0.0   1   1   8.4e-27   2.9e-23   81.4   0.0     3    78   261   336   259   336 0.97 Helicase conserved C-terminal domain
DbpA                 PF03880.10    74 seq783_BIOID51095    -            457   1.9e-21   75.3   0.0   1   1   1.1e-24   3.9e-21   74.3   0.0     2    73   384   455   383   456 0.98 DbpA RNA binding domain
ResIII               PF04851.10   184 seq783_BIOID51095    -            457     1e-05   25.3   0.0   1   1     7e-09   2.4e-05   24.1   0.0     4   183    26   188    23   189 0.73 Type III restriction enzyme, res subunit
GTP_cyclohydroI      PF01227.17    86 seq784_BIOID51095    -            282   9.5e-18   63.5   0.0   1   1   5.2e-20   7.1e-16   57.5   0.0     1    83   196   271   196   274 0.97 GTP cyclohydrolase I
Asp_Glu_race         PF01177.17   217 seq785_BIOID51095    -            285   3.4e-30  105.4   0.1   1   1   3.4e-34   4.7e-30  105.0   0.0     2   215    25   234    24   236 0.86 Asp/Glu/Hydantoin racemase
Epimerase            PF01370.16   236 seq788_BIOID51095    -            310   9.4e-50  169.1   0.0   1   1   4.3e-53   1.2e-49  168.8   0.0     1   236     2   236     2   236 0.92 NAD dependent epimerase/dehydratase family
3Beta_HSD            PF01073.14   280 seq788_BIOID51095    -            310   3.8e-12   45.3   0.0   1   1   1.9e-15   5.3e-12   44.9   0.0     1   223     3   219     3   224 0.79 3-beta hydroxysteroid dehydrogenase/isomerase family
RmlD_sub_bind        PF04321.12   287 seq788_BIOID51095    -            310   3.9e-10   38.9   0.0   1   1     3e-13   8.3e-10   37.9   0.0     3   155     2   174     1   269 0.80 RmlD substrate binding domain
NAD_binding_4        PF07993.7    249 seq788_BIOID51095    -            310   1.8e-07   30.2   0.0   1   1   3.6e-08   9.9e-05   21.2   0.0    86   210    67   184    47   220 0.84 Male sterility protein
DUF1116              PF06545.6    216 seq789_BIOID51095    -            472   1.2e-93  312.0   0.4   1   1   1.1e-97   1.6e-93  311.6   0.3     1   216   143   358   143   358 1.00 Protein of unknown function (DUF1116)
DUF3412              PF11892.3    123 seq791_BIOID51095    -            454   1.8e-57  192.3   0.0   1   1   6.2e-61   4.2e-57  191.1   0.0     2   122   333   453   332   454 0.98 Domain of unknown function (DUF3412)
Lysine_decarbox      PF03641.9    133 seq791_BIOID51095    -            454   9.5e-34  115.9   0.1   1   1     2e-37   1.4e-33  115.4   0.0     1   133   190   329   190   329 0.95 Possible lysine decarboxylase
Glyco_transf_9       PF01075.12   247 seq792_BIOID51095    -            348   2.6e-89  298.5   0.0   1   1   2.3e-93   3.1e-89  298.3   0.0     1   247    69   324    69   324 0.98 Glycosyltransferase family 9 (heptosyltransferase)
AA_kinase            PF00696.23   241 seq796_BIOID51095    -            316   2.3e-27   95.9   0.3   1   1     2e-31   2.7e-27   95.7   0.2     2   240     4   296     3   297 0.91 Amino acid kinase family
Glyco_transf_9       PF01075.12   247 seq800_BIOID51095    -            323   2.2e-84  282.4   0.1   1   1   2.1e-88   2.9e-84  282.0   0.1     1   232    75   302    75   314 0.97 Glycosyltransferase family 9 (heptosyltransferase)
Amidohydro_4         PF13147.1    304 seq803_BIOID51095    -            460     2e-33  116.5   0.0   1   1   5.8e-37   2.6e-33  116.1   0.0     1   304   107   427   107   427 0.89 Amidohydrolase
Amidohydro_3         PF07969.6    404 seq803_BIOID51095    -            460   1.9e-08   33.8   2.4   1   1   1.5e-09     7e-06   25.3   1.7   101   358   176   384   112   411 0.59 Amidohydrolase family
Amidohydro_5         PF13594.1     68 seq803_BIOID51095    -            460   1.7e-06   27.6   0.0   1   1   2.4e-09   1.1e-05   25.0   0.0     3    45    84   138    82   180 0.71 Amidohydrolase
SDH_alpha            PF03313.10   283 seq806_BIOID51095    -            455  1.2e-102  342.6  11.1   1   1  2.3e-106  1.6e-102  342.2   7.7     2   282   183   449   182   450 0.96 Serine dehydratase alpha chain
SDH_beta             PF03315.10   158 seq806_BIOID51095    -            455     1e-55  188.0   0.1   1   1   3.7e-59   2.6e-55  186.7   0.0     1   157     3   158     3   159 0.96 Serine dehydratase beta chain
ASCH                 PF04266.9    104 seq808_BIOID51095    -            146   2.2e-19   69.6   0.0   1   1   1.8e-23   2.5e-19   69.4   0.0     5   103    37   143    16   144 0.92 ASCH domain
Peripla_BP_4         PF13407.1    258 seq812_BIOID51095    -            328   1.3e-51  175.3   0.8   1   1   1.1e-55   1.5e-51  175.1   0.5     5   258    36   289    31   289 0.96 Periplasmic binding protein domain
DUF2517              PF10725.4     63 seq813_BIOID51095    -             68   1.6e-36  123.7   1.7   1   1   1.3e-40   1.7e-36  123.5   1.2     1    62     3    64     3    65 0.98 Protein of unknown function (DUF2517)
5_3_exonuc_N         PF02739.11   169 seq815_BIOID51095    -            281   3.7e-25   88.1   0.0   1   1   8.1e-29   5.5e-25   87.5   0.0    35   149    56   172    35   188 0.90 5'-3' exonuclease, N-terminal resolvase-like domain
5_3_exonuc           PF01367.15   101 seq815_BIOID51095    -            281   1.2e-23   83.1   0.0   1   1   2.7e-27   1.8e-23   82.5   0.0     1    91   190   279   190   281 0.97 5'-3' exonuclease, C-terminal SAM fold
MarC                 PF01914.12   203 seq817_BIOID51095    -            197   6.1e-63  211.4  18.6   1   1     1e-66   6.8e-63  211.3  12.9     1   203     1   195     1   195 0.97 MarC family integral membrane protein
TerC                 PF03741.11   184 seq817_BIOID51095    -            197   3.6e-05   23.1   1.0   1   1   5.3e-09   3.6e-05   23.1   0.7    14    82    20    92     6   107 0.89 Integral membrane protein TerC family
RHS_repeat           PF05593.9     38 seq818_BIOID51095    -           1397   1.1e-57  190.9 116.7   1   7   1.5e-10     1e-06   28.6   2.2     1    38   425   463   425   463 0.97 RHS Repeat
RHS_repeat           PF05593.9     38 seq818_BIOID51095    -           1397   1.1e-57  190.9 116.7   2   7   1.2e-08   8.1e-05   22.5   1.4     1    26   489   514   489   528 0.90 RHS Repeat
RHS_repeat           PF05593.9     38 seq818_BIOID51095    -           1397   1.1e-57  190.9 116.7   3   7   5.2e-09   3.5e-05   23.7   0.2     1    36   533   568   533   570 0.92 RHS Repeat
RHS_repeat           PF05593.9     38 seq818_BIOID51095    -           1397   1.1e-57  190.9 116.7   4   7   1.9e-13   1.3e-09   37.8   1.2     1    37   575   611   575   612 0.98 RHS Repeat
RHS_repeat           PF05593.9     38 seq818_BIOID51095    -           1397   1.1e-57  190.9 116.7   5   7   1.7e-12   1.2e-08   34.7   0.4     1    38   637   674   637   674 0.99 RHS Repeat
RHS_repeat           PF05593.9     38 seq818_BIOID51095    -           1397   1.1e-57  190.9 116.7   6   7   8.8e-09     6e-05   22.9   1.0     1    31   699   729   699   737 0.92 RHS Repeat
RHS_repeat           PF05593.9     38 seq818_BIOID51095    -           1397   1.1e-57  190.9 116.7   7   7   1.1e-10   7.9e-07   28.9   4.3     1    37   939   984   939   985 0.92 RHS Repeat
RHS                  PF03527.9     41 seq818_BIOID51095    -           1397   2.2e-23   81.6   3.2   1   1   1.5e-24   1.1e-20   73.0   0.3     1    41  1143  1183  1143  1183 0.98 RHS protein
ABC_tran             PF00005.22   118 seq819_BIOID51095    -            494   3.9e-32  110.9   0.0   1   2   4.9e-20   3.4e-16   59.5   0.0     1   118    44   169    44   169 0.90 ABC transporter
ABC_tran             PF00005.22   118 seq819_BIOID51095    -            494   3.9e-32  110.9   0.0   2   2   7.9e-17   5.4e-13   49.2   0.0     3   117   295   424   293   425 0.83 ABC transporter
MurB_C               PF02873.11   105 seq820_BIOID51095    -            342   5.3e-42  141.7   0.0   1   1   1.3e-45   9.1e-42  140.9   0.0     1   105   203   330   203   330 0.99 UDP-N-acetylenolpyruvoylglucosamine reductase, C-terminal domain
FAD_binding_4        PF01565.18   139 seq820_BIOID51095    -            342   1.7e-27   95.5   0.0   1   1   8.6e-31   5.9e-27   93.7   0.0     2   138    18   149    17   150 0.91 FAD binding domain
BPL_LplA_LipB        PF03099.14   125 seq823_BIOID51095    -            321   5.1e-21   74.8   0.0   1   1   1.7e-24   7.6e-21   74.2   0.0     4   125    86   208    83   208 0.89 Biotin/lipoate A/B protein ligase family
HTH_11               PF08279.7     55 seq823_BIOID51095    -            321   8.4e-13   47.6   0.0   1   1   4.4e-16     2e-12   46.4   0.0     4    54     9    58     8    59 0.92 HTH domain
BPL_C                PF02237.12    48 seq823_BIOID51095    -            321   1.6e-11   43.5   0.2   1   1   8.9e-15   4.1e-11   42.2   0.1     1    48   271   317   271   317 0.97 Biotin protein ligase C terminal domain
DUF333               PF03891.10    50 seq825_BIOID51095    -             88   2.4e-13   49.5   0.4   1   1   2.2e-17   3.1e-13   49.2   0.2     7    50    42    85    36    85 0.91 Domain of unknown function (DUF333)
BPD_transp_2         PF02653.11   267 seq826_BIOID51095    -            323   1.9e-38  131.8  38.5   1   1   1.4e-42   1.9e-38  131.8  26.7     4   265    38   307    35   309 0.93 Branched-chain amino acid transport system / permease component
MFS_1                PF07690.11   354 seq830_BIOID51095    -            374   1.7e-20   73.0  20.4   1   1   3.6e-24   2.4e-20   72.4  14.2     2   274    32   319    30   329 0.79 Major Facilitator Superfamily
Sugar_tr             PF00083.19   451 seq830_BIOID51095    -            374   2.5e-06   26.2   8.2   1   1   3.7e-10   2.5e-06   26.2   5.7    29   185    53   225     6   247 0.78 Sugar (and other) transporter
BPD_transp_2         PF02653.11   267 seq831_BIOID51095    -            328   3.3e-37  127.7  40.5   1   1   3.8e-41   5.2e-37  127.1  28.1     3   266    49   315    47   316 0.93 Branched-chain amino acid transport system / permease component
DctA-YdbH            PF11739.3    207 seq832_BIOID51095    -            879   1.8e-55  187.4   1.8   1   1   3.2e-59   4.3e-55  186.2   0.1     1   207   656   859   656   859 0.99 Dicarboxylate transport
ADH_zinc_N           PF00107.21   130 seq833_BIOID51095    -            349   1.2e-28   99.1   0.1   1   1   4.3e-32     2e-28   98.4   0.1     1   129   185   308   185   309 0.97 Zinc-binding dehydrogenase
ADH_N                PF08240.7    109 seq833_BIOID51095    -            349   1.3e-27   95.6   5.8   1   1   5.3e-31   2.4e-27   94.7   4.0     1   108    27   142    27   143 0.95 Alcohol dehydrogenase GroES-like domain
Fucose_iso_N1        PF07881.7    171 seq836_BIOID51095    -            591   1.7e-87  291.1   0.0   1   1   6.2e-91   2.8e-87  290.4   0.0     3   171     6   174     4   174 0.99 L-fucose isomerase, first N-terminal domain
Fucose_iso_N2        PF07882.7    181 seq836_BIOID51095    -            591   1.2e-80  269.3   1.1   1   1   4.1e-84   1.9e-80  268.7   0.7     1   181   175   355   175   355 0.99 L-fucose isomerase, second N-terminal domain
Fucose_iso_C         PF02952.12   142 seq836_BIOID51095    -            591   9.7e-55  183.8   0.0   1   1   3.4e-58   1.5e-54  183.2   0.0     2   142   385   554   384   554 0.94 L-fucose isomerase, C-terminal domain
GTP_EFTU             PF00009.22   188 seq837_BIOID51095    -            394   1.1e-60  204.1   0.0   1   1   3.4e-64   1.6e-60  203.7   0.0     1   187    10   201    10   202 0.93 Elongation factor Tu GTP binding domain
GTP_EFTU_D3          PF03143.12    97 seq837_BIOID51095    -            394   2.4e-34  117.3   0.1   1   1   1.4e-37   6.6e-34  115.9   0.0     1    96   298   392   298   393 0.98 Elongation factor Tu C-terminal domain
GTP_EFTU_D2          PF03144.20    74 seq837_BIOID51095    -            394     3e-18   65.5   6.3   1   1   1.2e-21   5.5e-18   64.7   3.9     1    74   225   294   225   294 0.96 Elongation factor Tu domain 2
RHS                  PF03527.9     41 seq838_BIOID51095    -            477   2.1e-20   72.1   0.6   1   1   7.5e-24   5.1e-20   70.8   0.4     1    41   221   261   221   261 0.98 RHS protein
RHS_repeat           PF05593.9     38 seq838_BIOID51095    -            477   5.5e-11   42.2  18.6   1   1   4.5e-13     3e-09   36.6   3.1     1    37    17    62    17    63 0.92 RHS Repeat
Acetyltransf_8       PF13523.1    152 seq843_BIOID51095    -            188   3.1e-15   56.2   0.2   1   1     2e-18   3.9e-15   55.9   0.1     1   141    32   167    32   174 0.87 Acetyltransferase (GNAT) domain
Acetyltransf_1       PF00583.19    83 seq843_BIOID51095    -            188   3.8e-15   55.5   0.0   1   1   3.2e-18   6.3e-15   54.8   0.0     2    83    83   163    79   163 0.93 Acetyltransferase (GNAT) family
Acetyltransf_4       PF13420.1    155 seq843_BIOID51095    -            188   6.1e-15   55.3   0.0   1   1   3.8e-18   7.4e-15   55.1   0.0     1   152    32   180    32   183 0.89 Acetyltransferase (GNAT) domain
Acetyltransf_3       PF13302.1    142 seq843_BIOID51095    -            188   1.7e-12   47.7   0.0   1   1   1.1e-15   2.1e-12   47.3   0.0     2   142    30   163    29   163 0.80 Acetyltransferase (GNAT) domain
Acetyltransf_10      PF13673.1    117 seq843_BIOID51095    -            188   1.2e-09   38.1   0.0   1   1   8.7e-13   1.7e-09   37.6   0.0     1   117    39   162    39   162 0.79 Acetyltransferase (GNAT) domain
Acetyltransf_7       PF13508.1     79 seq843_BIOID51095    -            188   3.1e-08   33.5   0.0   1   1   2.6e-11     5e-08   32.8   0.0     6    78    80   163    76   164 0.80 Acetyltransferase (GNAT) domain
FR47                 PF08445.5     86 seq843_BIOID51095    -            188     8e-06   25.4   0.0   1   1   6.9e-09   1.4e-05   24.6   0.0    26    79   109   164    99   171 0.94 FR47-like protein
SecE                 PF00584.15    57 seq844_BIOID51095    -            127   2.4e-21   74.9   1.0   1   1   1.8e-25   2.4e-21   74.9   0.7     2    56    68   122    67   123 0.97 SecE/Sec61-gamma subunits of protein translocation complex
FGGY_N               PF00370.16   245 seq846_BIOID51095    -            482   5.1e-86  287.8   0.0   1   1     1e-89   6.8e-86  287.4   0.0     1   245    15   259    15   259 0.99 FGGY family of carbohydrate kinases, N-terminal domain
FGGY_C               PF02782.11   197 seq846_BIOID51095    -            482   1.6e-24   86.5   0.9   1   1   2.2e-27   1.5e-23   83.3   0.7     3   195   269   448   268   450 0.80 FGGY family of carbohydrate kinases, C-terminal domain
NusG                 PF02357.14    92 seq849_BIOID51095    -            181   5.3e-25   87.3   0.0   1   1   1.1e-28   7.7e-25   86.8   0.0     1    92     7   106     7   106 0.93 Transcription termination factor nusG
KOW                  PF00467.24    32 seq849_BIOID51095    -            181   1.3e-08   33.9   0.1   1   1   9.1e-12   6.2e-08   31.7   0.0     1    28   130   161   130   165 0.86 KOW motif
Lipoprotein_19       PF13617.1     59 seq852_BIOID51095    -             61   3.6e-27   93.6   0.7   1   1   2.9e-31   3.9e-27   93.5   0.5     1    59     2    60     2    60 0.97 YnbE-like lipoprotein
DUF796               PF05638.7    134 seq854_BIOID51095    -            392   2.6e-22   79.1   0.1   1   1   6.1e-26   4.2e-22   78.4   0.0     1   133     6   139     6   140 0.91 Protein of unknown function (DUF796)
Colicin-DNase        PF12639.2    110 seq854_BIOID51095    -            392   4.3e-05   23.5   0.0   1   1   2.4e-08   0.00016   21.7   0.0    39   104   271   349   245   355 0.78 DNase/tRNase domain of colicin-like bacteriocin
DUF1318              PF07027.7     95 seq856_BIOID51095    -            109   4.4e-34  116.4   1.0   1   1   3.7e-38     5e-34  116.3   0.7     2    95    16   108    15   108 0.98 Protein of unknown function (DUF1318)
DDE_Tnp_1_assoc      PF13808.1     90 seq857_BIOID51095    -             63   2.3e-21   75.1   0.0   1   1   1.9e-25   2.6e-21   74.9   0.0    18    75     2    59     1    62 0.97 DDE_Tnp_1-associated
Ribosomal_L11_N      PF03946.9     60 seq858_BIOID51095    -            142   3.2e-32  109.6   0.3   1   1   8.7e-36   5.9e-32  108.7   0.2     1    60     8    67     8    67 0.99 Ribosomal protein L11, N-terminal domain
Ribosomal_L11        PF00298.14    69 seq858_BIOID51095    -            142   6.6e-29   99.7   2.9   1   1   1.8e-32   1.2e-28   98.8   2.0     1    69    72   140    72   140 0.99 Ribosomal protein L11, RNA binding domain
Glycos_transf_N      PF04413.11   186 seq859_BIOID51095    -            425   4.5e-75  250.8   0.0   1   1   6.1e-78   4.2e-74  247.6   0.0     1   185    31   212    31   213 0.98 3-Deoxy-D-manno-octulosonic-acid transferase (kdotransferase)
Glycos_transf_1      PF00534.15   172 seq859_BIOID51095    -            425   3.5e-10   39.4   0.0   1   1   9.8e-14   6.7e-10   38.5   0.0    65   169   291   398   231   401 0.75 Glycosyl transferases group 1
Ribosomal_L1         PF00687.16   221 seq860_BIOID51095    -            234   9.2e-50  168.8   0.2   1   1   7.9e-54   1.1e-49  168.6   0.2    13   220    28   220     8   221 0.90 Ribosomal protein L1p/L10e family
DDE_Tnp_1            PF01609.16   211 seq861_BIOID51095    -            196   5.6e-19   68.4   0.1   1   1     1e-22   6.9e-19   68.1   0.1     3   150    45   176    43   191 0.85 Transposase DDE domain
DDE_Tnp_1_assoc      PF13808.1     90 seq861_BIOID51095    -            196   1.5e-08   34.0   0.0   1   1   4.2e-12   2.9e-08   33.1   0.0    54    90     2    38     1    38 0.95 DDE_Tnp_1-associated
RbsD_FucU            PF05025.8    142 seq863_BIOID51095    -            137     9e-35  119.9   0.0   1   1   7.4e-39     1e-34  119.7   0.0     1   139     3   137     3   137 0.93 RbsD / FucU transport protein family
DUF1471              PF07338.8     56 seq864_BIOID51095    -             91   8.8e-17   60.3   0.6   1   1     1e-20   1.4e-16   59.7   0.4     1    56    36    89    36    89 0.98 Protein of unknown function (DUF1471)
DeoRC                PF00455.17   162 seq868_BIOID51095    -            243   2.4e-45  153.9   0.0   1   1   1.4e-48   3.8e-45  153.3   0.0     2   161    75   233    74   234 0.99 DeoR C terminal sensor domain
HTH_DeoR             PF08220.7     57 seq868_BIOID51095    -            243   7.5e-23   79.7   3.3   1   1   6.2e-25   1.7e-21   75.3   1.8     1    56     5    60     5    61 0.98 DeoR-like helix-turn-helix domain
HTH_11               PF08279.7     55 seq868_BIOID51095    -            243   4.8e-10   38.8   1.4   1   1   3.2e-13   8.8e-10   37.9   0.9     1    46     5    48     5    58 0.91 HTH domain
GntR                 PF00392.16    64 seq868_BIOID51095    -            243   1.6e-06   27.3   0.2   1   1   1.6e-09   4.3e-06   25.9   0.1    21    63    16    57     6    58 0.90 Bacterial regulatory proteins, gntR family
HTH_Mga              PF08280.6     59 seq868_BIOID51095    -            243   2.9e-05   23.6   0.9   1   1   2.7e-08   7.3e-05   22.3   0.6     5    44     4    43     2    51 0.94 M protein trans-acting positive regulator (MGA) HTH domain
DUF1722              PF08349.6    117 seq869_BIOID51095    -            169     8e-38  128.8   0.1   1   1   7.2e-42   9.9e-38  128.5   0.0     1   116    41   157    41   158 0.98 Protein of unknown function (DUF1722)
Aldedh               PF00171.17   462 seq870_BIOID51095    -            499  2.3e-163  543.6   0.0   1   1  2.1e-167  2.8e-163  543.4   0.0     5   462    33   495    30   495 0.97 Aldehyde dehydrogenase family
CTP_transf_2         PF01467.21   157 seq872_BIOID51095    -            159   6.5e-25   87.9   0.1   1   1   1.1e-28   7.8e-25   87.6   0.0     1   156     6   134     6   135 0.98 Cytidylyltransferase
Citrate_ly_lig       PF08218.6    182 seq872_BIOID51095    -            159   1.1e-06   28.0   0.1   1   1   2.7e-10   1.9e-06   27.3   0.0     9   106    12   113    10   117 0.81 Citrate lyase ligase C-terminal domain
Ribosomal_L10        PF00466.15   100 seq874_BIOID51095    -            165   2.5e-26   91.3   0.0   1   1   2.6e-30   3.6e-26   90.8   0.0     3   100     5   101     3   101 0.98 Ribosomal protein L10
FAD_binding_7        PF03441.9    277 seq876_BIOID51095    -            472  4.8e-108  360.4   0.9   1   1  8.9e-112  6.1e-108  360.1   0.6     3   276   205   468   203   469 0.96 FAD binding domain of DNA photolyase
DNA_photolyase       PF00875.13   165 seq876_BIOID51095    -            472   2.8e-46  157.1   0.2   1   1   9.3e-50   6.4e-46  156.0   0.1     2   159     5   168     4   174 0.93 DNA photolyase
Ribosomal_L12        PF00542.14    68 seq878_BIOID51095    -            121   1.8e-31  107.8   8.6   1   1   2.8e-35   3.8e-31  106.7   6.0     1    68    54   121    54   121 0.99 Ribosomal protein L7/L12 C-terminal domain
RNA_pol_Rpb2_6       PF00562.23   386 seq879_BIOID51095    -           1342  4.7e-162  539.0   0.0   1   1  3.5e-162  7.9e-159  528.4   0.1     2   386   716  1264   715  1264 0.98 RNA polymerase Rpb2, domain 6
RNA_pol_Rpb2_7       PF04560.15    83 seq879_BIOID51095    -           1342   5.7e-32  109.6   0.1   1   1   8.2e-35   1.9e-31  108.0   0.0     1    82  1266  1341  1266  1342 0.98 RNA polymerase Rpb2, domain 7
RNA_pol_Rpb2_3       PF04565.11    68 seq879_BIOID51095    -           1342   7.1e-30  102.4   0.0   1   1   7.4e-33   1.7e-29  101.2   0.0     1    68   513   582   513   582 0.98 RNA polymerase Rpb2, domain 3
RNA_pol_Rpb2_45      PF10385.4     66 seq879_BIOID51095    -           1342   4.6e-29   99.9   0.3   1   1   1.5e-31   3.5e-28   97.0   0.2     1    66   591   656   591   656 1.00 RNA polymerase beta subunit external 1 domain
RNA_pol_Rpb2_1       PF04563.10   203 seq879_BIOID51095    -           1342   1.5e-26   92.4   0.0   1   1   1.4e-29   3.1e-26   91.4   0.0     2   203    27   509    26   509 0.98 RNA polymerase beta subunit
RNA_pol_Rpb2_2       PF04561.9    190 seq879_BIOID51095    -           1342   1.6e-25   89.5   0.9   1   2   8.4e-11   1.9e-07   30.5   0.0     1    74   151   225   151   276 0.82 RNA polymerase Rpb2, domain 2
RNA_pol_Rpb2_2       PF04561.9    190 seq879_BIOID51095    -           1342   1.6e-25   89.5   0.9   2   2   1.9e-18   4.4e-15   55.4   0.0    80   190   340   454   329   454 0.88 RNA polymerase Rpb2, domain 2
PEP_mutase           PF13714.1    238 seq880_BIOID51095    -            296   1.3e-53  181.6   4.4   1   1   2.1e-57   1.5e-53  181.3   3.0     1   233    10   250    10   255 0.92 Phosphoenolpyruvate phosphomutase
ICL                  PF00463.16   526 seq880_BIOID51095    -            296   1.2e-16   59.8   1.9   1   1   4.6e-20   3.1e-16   58.5   1.3   150   255    80   183    71   213 0.86 Isocitrate lyase family
Citrate_synt         PF00285.16   356 seq883_BIOID51095    -            389  1.3e-116  389.1   0.0   1   1  1.2e-120  1.6e-116  388.8   0.0     2   356    22   370    22   370 0.98 Citrate synthase
DUF2756              PF10956.3    104 seq884_BIOID51095    -            146     1e-53  179.8  30.3   1   1   7.3e-58     1e-53  179.8  21.0     1   104     1   105     1   105 0.99 Protein of unknown function (DUF2756)
DFP                  PF04127.10   183 seq887_BIOID51095    -            527   9.3e-72  240.3   0.2   1   1     2e-75   9.3e-72  240.3   0.2     2   182   163   347   162   348 0.97 DNA / pantothenate metabolism flavoprotein
dUTPase              PF00692.14   129 seq887_BIOID51095    -            527   1.6e-40  137.4   0.0   1   1   7.2e-44   3.3e-40  136.4   0.0     2   129   392   525   391   525 0.98 dUTPase
Flavoprotein         PF02441.14   129 seq887_BIOID51095    -            527   4.9e-22   77.8   0.3   1   1   2.3e-25     1e-21   76.7   0.2    21   128     2   109     1   110 0.88 Flavoprotein
NIF3                 PF01784.13   242 seq889_BIOID51095    -            247     1e-56  192.1   0.0   1   1   9.1e-61   1.2e-56  191.8   0.0     2   240     6   235     5   238 0.95 NIF3 (NGG1p interacting factor 3)
MmgE_PrpD            PF03972.9    445 seq890_BIOID51095    -            483  4.5e-178  591.8   0.0   1   1  3.7e-182  5.1e-178  591.6   0.0     2   445    14   475    13   475 0.98 MmgE/PrpD family
Aminotran_5          PF00266.14   371 seq892_BIOID51095    -            401  6.3e-140  466.0   0.0   1   1  5.2e-144  7.1e-140  465.8   0.0     1   371    21   388    21   388 1.00 Aminotransferase class-V
AHS1                 PF02682.11   202 seq893_BIOID51095    -            218   2.9e-69  232.4   0.0   1   1   2.4e-73   3.3e-69  232.2   0.0     2   202     5   202     4   202 0.95 Allophanate hydrolase subunit 1
TetR_N               PF00440.18    47 seq894_BIOID51095    -            198   2.9e-11   42.7   0.0   1   1   3.4e-15   4.6e-11   42.0   0.0     3    46    18    61    16    62 0.94 Bacterial regulatory proteins, tetR family
SufE                 PF02657.10   125 seq895_BIOID51095    -            147   5.7e-47  158.3   0.0   1   1   4.8e-51   6.5e-47  158.1   0.0     2   124    21   144    20   145 0.98 Fe-S metabolism associated domain
AHS2                 PF02626.10   272 seq896_BIOID51095    -            310  1.3e-100  336.0   0.0   1   1  1.2e-104  1.6e-100  335.7   0.0     2   272    24   288    23   288 0.98 Allophanate hydrolase subunit 2
AMP-binding          PF00501.23   418 seq897_BIOID51095    -            628   5.3e-91  304.9   0.0   1   1   1.4e-94   6.3e-91  304.6   0.0     1   418    85   525    85   525 0.96 AMP-binding enzyme
DUF3448              PF11930.3     82 seq897_BIOID51095    -            628   4.3e-26   90.3   0.3   1   1   1.6e-29   7.5e-26   89.5   0.2     7    79     3    75     1    78 0.95 Domain of unknown function (DUF3448)
DUF4009              PF13193.1     41 seq897_BIOID51095    -            628     9e-15   53.7   0.0   1   1   5.8e-18   2.7e-14   52.2   0.0     3    41   575   615   573   615 0.96 Domain of unknown function (DUF4009)
RNA_pol_Rpb1_1       PF04997.7    338 seq899_BIOID51095    -           1407  1.8e-100  336.3   0.1   1   1  1.8e-103  4.8e-100  335.0   0.1     2   338    15   342    14   342 0.95 RNA polymerase Rpb1, domain 1
RNA_pol_Rpb1_5       PF04998.12   277 seq899_BIOID51095    -           1407   1.1e-80  270.7   0.0   1   1     8e-84   2.2e-80  269.7   0.0     1   276   766  1321   766  1322 1.00 RNA polymerase Rpb1, domain 5
RNA_pol_Rpb1_2       PF00623.15   166 seq899_BIOID51095    -           1407   6.1e-51  172.5   0.0   1   1   5.3e-53   1.5e-49  168.0   0.0     1   166   344   486   344   486 0.95 RNA polymerase Rpb1, domain 2
RNA_pol_Rpb1_3       PF04983.13   157 seq899_BIOID51095    -           1407   1.4e-27   96.2   0.0   1   1   1.2e-30   3.3e-27   95.0   0.0     1   157   489   644   489   644 0.93 RNA polymerase Rpb1, domain 3
RNA_pol_Rpb1_4       PF05000.12   108 seq899_BIOID51095    -           1407   2.5e-18   65.7   0.3   1   1   9.1e-22   2.5e-18   65.7   0.2     2   107   674   763   673   764 0.82 RNA polymerase Rpb1, domain 4
LamB_YcsF            PF03746.11   242 seq900_BIOID51095    -            244  4.7e-103  343.3   0.5   1   1  3.9e-107  5.4e-103  343.1   0.3     1   241     2   237     2   238 0.99 LamB/YcsF family
PaaA_PaaC            PF05138.7    263 seq902_BIOID51095    -            309  1.5e-100  335.3   0.5   1   1  1.2e-104  1.7e-100  335.2   0.3     4   263    17   291     1   291 0.97 Phenylacetic acid catabolic protein
H2TH                 PF06831.9     93 seq903_BIOID51095    -            263   3.5e-18   65.0   0.0   1   1   1.4e-21   6.4e-18   64.1   0.0     1    77   126   205   126   215 0.85 Formamidopyrimidine-DNA glycosylase H2TH domain
Fapy_DNA_glyco       PF01149.19   116 seq903_BIOID51095    -            263   7.7e-15   55.1   0.0   1   1     3e-18   1.4e-14   54.3   0.0     1   106     2   104     2   110 0.88 Formamidopyrimidine-DNA glycosylase N-terminal domain
zf-FPG_IleRS         PF06827.9     30 seq903_BIOID51095    -            263   6.9e-07   28.6   2.7   1   1   2.8e-10   1.3e-06   27.8   1.9     1    29   235   263   235   263 0.97 Zinc finger found in FPG and IleRS
YicC_N               PF03755.8    159 seq905_BIOID51095    -            287   2.6e-49  167.0   0.1   1   1   3.8e-53   2.6e-49  167.0   0.1     1   158     2   154     2   155 0.96 YicC-like family, N-terminal region
DUF1732              PF08340.6     87 seq905_BIOID51095    -            287     2e-34  117.1   7.3   1   1   2.9e-38     2e-34  117.1   5.0     1    87   202   287   202   287 0.97 Domain of unknown function (DUF1732)
Transp_cyt_pur       PF02133.10   439 seq906_BIOID51095    -            419   1.2e-83  281.0  48.4   1   1   9.7e-88   1.3e-83  280.8  33.5     1   438    11   397    11   398 0.98 Permease for cytosine/purines, uracil, thiamine, allantoin
PaaB                 PF06243.6     94 seq907_BIOID51095    -             95   4.3e-35  119.6   0.0   1   1   3.4e-39   4.6e-35  119.5   0.0     3    94     6    95     4    95 0.97 Phenylacetic acid degradation B
PaaA_PaaC            PF05138.7    263 seq910_BIOID51095    -            248   6.3e-97  323.5   0.7   1   1  5.1e-101     7e-97  323.3   0.5    17   263     3   248     1   248 0.99 Phenylacetic acid catabolic protein
Bro-N                PF02498.12    87 seq911_BIOID51095    -            278   2.2e-07   30.9   0.0   1   1   5.3e-11   7.2e-07   29.2   0.0     1    75    14   105    14   113 0.74 BRO family, N-terminal domain
DUF59                PF01883.14    72 seq912_BIOID51095    -            172   6.5e-15   54.7   0.0   1   1     1e-18   1.4e-14   53.7   0.0     2    64    20    82    19    92 0.92 Domain of unknown function DUF59
Amidohydro_3         PF07969.6    404 seq913_BIOID51095    -            432   2.9e-56  191.3   1.2   1   1   2.5e-59   1.1e-55  189.3   0.8     1   404    58   384    58   384 0.98 Amidohydrolase family
Amidohydro_4         PF13147.1    304 seq913_BIOID51095    -            432   7.6e-16   58.8   0.9   1   1   2.1e-19   9.7e-16   58.5   0.6     1   303    53   382    53   383 0.95 Amidohydrolase
Amidohydro_5         PF13594.1     68 seq913_BIOID51095    -            432     1e-05   25.1   1.8   1   1   4.7e-09   2.1e-05   24.1   0.1     2    45    29    85    28   135 0.74 Amidohydrolase
DUF1602              PF07673.9     39 seq914_BIOID51095    -             47   2.5e-09   36.2   6.6   1   1   2.6e-13   3.5e-09   35.8   4.6     1    30    17    46    17    47 0.96 Protein of unknown function (DUF1602)
Fer2                 PF00111.22    78 seq915_BIOID51095    -            426   1.4e-17   63.1   0.6   1   1   5.4e-21   2.5e-17   62.2   0.4     2    77   337   411   336   412 0.91 2Fe-2S iron-sulfur cluster binding domain
FAD_binding_6        PF00970.19    99 seq915_BIOID51095    -            426   5.8e-16   58.3   0.0   1   1   2.1e-19   9.7e-16   57.5   0.0     2    99    77   175    76   175 0.91 Oxidoreductase FAD-binding domain
NAD_binding_1        PF00175.16   109 seq915_BIOID51095    -            426   1.5e-15   57.6   0.0   1   1   5.4e-19   2.5e-15   56.8   0.0     2   107   188   295   187   297 0.92 Oxidoreductase NAD-binding domain
UPF0126              PF03458.8     81 seq917_BIOID51095    -            205   1.5e-44  149.3  24.6   1   2   3.2e-25   4.3e-21   74.1   4.6     2    78     4    80     3    83 0.96 UPF0126 domain
UPF0126              PF03458.8     81 seq917_BIOID51095    -            205   1.5e-44  149.3  24.6   2   2   1.8e-28   2.5e-24   84.5   4.1     1    79    89   166    89   168 0.97 UPF0126 domain
AA_kinase            PF00696.23   241 seq918_BIOID51095    -            465   6.2e-27   94.5   0.5   1   1   1.9e-30   8.8e-27   94.0   0.4     1   240    48   290    48   291 0.93 Amino acid kinase family
Acetyltransf_1       PF00583.19    83 seq918_BIOID51095    -            465   8.6e-09   35.2   0.0   1   1   6.5e-12     3e-08   33.4   0.0     3    83   364   436   362   436 0.92 Acetyltransferase (GNAT) family
ECH                  PF00378.15   245 seq920_BIOID51095    -            255   4.8e-74  248.4   2.7   1   1   4.3e-78   5.9e-74  248.1   1.9     4   245     8   247     6   247 0.99 Enoyl-CoA hydratase/isomerase family
ECH                  PF00378.15   245 seq922_BIOID51095    -            262   6.8e-63  211.9   0.0   1   1   5.6e-67   7.7e-63  211.7   0.0     3   244     8   253     6   254 0.96 Enoyl-CoA hydratase/isomerase family
Pro_CA               PF00484.14   148 seq923_BIOID51095    -            219   2.7e-48  163.5   0.0   1   1   2.4e-52   3.3e-48  163.3   0.0     1   147    34   188    34   189 0.85 Carbonic anhydrase
3HCDH_N              PF02737.13   180 seq925_BIOID51095    -            490   3.7e-64  215.5   1.5   1   1   8.1e-68   3.7e-64  215.5   1.0     1   178    22   199    22   201 0.99 3-hydroxyacyl-CoA dehydrogenase, NAD binding domain
3HCDH                PF00725.17    97 seq925_BIOID51095    -            490   1.3e-46  156.8   0.0   1   2   4.2e-32   1.9e-28   98.5   0.0     1    97   203   300   203   300 0.98 3-hydroxyacyl-CoA dehydrogenase, C-terminal domain
3HCDH                PF00725.17    97 seq925_BIOID51095    -            490   1.3e-46  156.8   0.0   2   2     1e-18   4.6e-15   55.6   0.0     1    80   402   481   402   486 0.96 3-hydroxyacyl-CoA dehydrogenase, C-terminal domain
NAD_binding_2        PF03446.10   162 seq925_BIOID51095    -            490     3e-06   27.0   2.2   1   1   7.6e-10   3.4e-06   26.9   0.2     2    91    21   133    20   164 0.70 NAD binding domain of 6-phosphogluconate dehydrogenase
Cyanate_lyase        PF02560.9     73 seq926_BIOID51095    -            156   1.8e-33  113.7   0.0   1   1   1.9e-37   2.6e-33  113.2   0.0     3    72    85   155    83   156 0.95 Cyanate lyase C-terminal domain
Guanylate_kin        PF00625.16   183 seq927_BIOID51095    -            207   1.6e-70  236.1   0.0   1   1   1.3e-74   1.8e-70  235.9   0.0     2   183     4   186     3   186 0.98 Guanylate kinase
MFS_1                PF07690.11   354 seq929_BIOID51095    -            393   4.5e-25   88.0  45.4   1   1   6.6e-29   4.5e-25   88.0  31.5    14   354    27   346     9   346 0.80 Major Facilitator Superfamily
MFS_2                PF13347.1    427 seq929_BIOID51095    -            393   2.9e-07   29.1  10.6   1   1   4.2e-11   2.9e-07   29.1   7.3   149   331   140   315   124   329 0.71 MFS/sugar transport protein
RNA_pol_Rpb6         PF01192.17    57 seq930_BIOID51095    -             91     1e-17   63.4   0.1   1   1   9.7e-22   1.3e-17   63.1   0.1     1    56     7    62     7    63 0.95 RNA polymerase Rpb6
HD_4                 PF13328.1    153 seq931_BIOID51095    -            702   6.5e-54  181.6   1.2   1   1   2.4e-57   6.5e-54  181.6   0.8     2   152    27   175    26   176 0.97 HD domain
RelA_SpoT            PF04607.12   116 seq931_BIOID51095    -            702   1.1e-36  125.2   0.5   1   1   1.1e-39   3.1e-36  123.7   0.0     1   115   235   345   235   346 0.98 Region found in RelA / SpoT proteins
TGS                  PF02824.16    60 seq931_BIOID51095    -            702   6.9e-22   76.9   0.0   1   1   6.1e-25   1.7e-21   75.7   0.0     1    60   388   447   388   447 0.99 TGS domain
ACT_4                PF13291.1     80 seq931_BIOID51095    -            702   2.2e-18   66.2   2.5   1   1   2.1e-21   5.7e-18   64.9   1.0     2    80   622   699   621   699 0.97 ACT domain
HD                   PF01966.17   122 seq931_BIOID51095    -            702   1.3e-13   50.8   1.9   1   1   1.7e-16   4.7e-13   49.0   0.3     1   122    45   144    45   144 0.81 HD domain
4HBT                 PF03061.17    79 seq932_BIOID51095    -            140   5.8e-22   77.4   0.2   1   1   7.2e-26   9.8e-22   76.7   0.0     3    79    50   123    48   123 0.96 Thioesterase superfamily
Thiolase_N           PF00108.18   264 seq934_BIOID51095    -            401   9.2e-81  270.5   0.1   1   1   1.7e-84   1.2e-80  270.1   0.1     1   264     1   269     1   269 0.95 Thiolase, N-terminal domain
Thiolase_C           PF02803.13   123 seq934_BIOID51095    -            401   2.3e-46  156.0   0.2   1   1   6.8e-50   4.6e-46  155.1   0.2     2   123   277   400   276   400 0.96 Thiolase, C-terminal domain
DUF3749              PF12568.3    128 seq936_BIOID51095    -            127   9.1e-48  160.9   0.0   1   1   7.4e-52     1e-47  160.8   0.0     1   128     2   125     2   125 0.98 Acetyltransferase (GNAT) domain
AMP-binding          PF00501.23   418 seq938_BIOID51095    -            462   1.8e-26   92.3   0.1   1   1   1.1e-29   1.5e-25   89.3   0.1   130   409   103   375    18   380 0.87 AMP-binding enzyme
SpoU_methylase       PF00588.14   142 seq939_BIOID51095    -            229   4.7e-37  126.9   0.1   1   1   9.5e-41   6.5e-37  126.4   0.1     2   142    20   159    19   159 0.96 SpoU rRNA Methylase family
SpoU_methylas_C      PF12105.3     57 seq939_BIOID51095    -            229   1.1e-25   88.8   1.7   1   1   2.2e-29   1.5e-25   88.3   0.4     1    57   163   221   163   221 0.99 SpoU, rRNA methylase, C-terminal
DEAD                 PF00270.24   173 seq943_BIOID51095    -            704   3.2e-23   81.9   0.3   1   1   3.8e-25   8.7e-22   77.2   0.0     4   169   284   445   281   449 0.80 DEAD/DEAH box helicase
Helicase_C           PF00271.26    78 seq943_BIOID51095    -            704   7.1e-17   60.9   0.0   1   1     3e-18   6.9e-15   54.5   0.0     3    77   524   599   522   600 0.95 Helicase conserved C-terminal domain
ResIII               PF04851.10   184 seq943_BIOID51095    -            704   8.8e-09   35.3   0.0   1   1   9.1e-12   2.1e-08   34.1   0.0    29   182   304   441   278   443 0.75 Type III restriction enzyme, res subunit
tRNA_anti            PF01336.20    76 seq943_BIOID51095    -            704   2.8e-07   30.1   0.0   1   1   2.5e-10   5.8e-07   29.1   0.0     2    74    74   145    73   147 0.96 OB-fold nucleic acid binding domain
SecA_DEAD            PF07517.9    266 seq943_BIOID51095    -            704   5.4e-07   29.0   0.0   1   1   5.1e-10   1.2e-06   27.9   0.0    95   163   305   373   238   409 0.84 SecA DEAD-like domain
SNF2_N               PF00176.18   296 seq943_BIOID51095    -            704   5.2e-05   22.1   0.0   1   1   4.3e-08   9.8e-05   21.2   0.0    27   172   308   446   285   451 0.80 SNF2 family N-terminal domain
Sdh_cyt              PF01127.17   121 seq945_BIOID51095    -            134   4.5e-30  103.8   5.0   1   1   3.8e-34   5.2e-30  103.6   3.4     2   120    11   128    10   129 0.90 Succinate dehydrogenase/Fumarate reductase transmembrane subunit
PaaX_C               PF08223.6    172 seq946_BIOID51095    -            316   9.4e-55  184.8   2.8   1   1   1.9e-58   1.3e-54  184.3   1.9     1   172   104   274   104   274 0.98 PaaX-like protein C-terminal domain
PaaX                 PF07848.7     70 seq946_BIOID51095    -            316   3.4e-29  100.5   0.5   1   1   9.4e-33   6.4e-29   99.6   0.4     3    70    20    87    18    87 0.98 PaaX-like protein
Sdh_cyt              PF01127.17   121 seq947_BIOID51095    -            115   8.9e-12   44.7  15.1   1   1   7.9e-16   1.1e-11   44.5  10.5    18   120    11   104     2   113 0.83 Succinate dehydrogenase/Fumarate reductase transmembrane subunit
FAD_binding_2        PF00890.19   421 seq948_BIOID51095    -            588  2.6e-117  392.1   6.1   1   1    7e-121  3.2e-117  391.8   4.2     1   421     9   405     9   405 0.98 FAD binding domain
Succ_DH_flav_C       PF02910.15   129 seq948_BIOID51095    -            588   3.1e-38  130.4   0.1   1   1   1.1e-41   5.1e-38  129.7   0.1     1   129   460   588   460   588 0.96 Fumarate reductase flavoprotein C-term
Hexapep              PF00132.19    36 seq949_BIOID51095    -            196   1.7e-16   58.7  14.7   1   3   9.6e-10   1.3e-05   24.3   0.0     3    36    12    45    10    45 0.90 Bacterial transferase hexapeptide (six repeats)
Hexapep              PF00132.19    36 seq949_BIOID51095    -            196   1.7e-16   58.7  14.7   2   3   5.5e-08   0.00075   18.7   1.4     1    34    71   103    71   103 0.97 Bacterial transferase hexapeptide (six repeats)
Hexapep              PF00132.19    36 seq949_BIOID51095    -            196   1.7e-16   58.7  14.7   3   3   1.5e-12     2e-08   33.2   1.9     1    35    88   122    88   123 0.95 Bacterial transferase hexapeptide (six repeats)
NUDIX                PF00293.23   135 seq951_BIOID51095    -            257   1.9e-21   75.9   0.1   1   1   1.3e-24     6e-21   74.3   0.0     6   125   132   240   127   249 0.90 NUDIX domain
zf-NADH-PPase        PF09297.6     32 seq951_BIOID51095    -            257   2.8e-10   39.4   5.4   1   1     1e-13   4.8e-10   38.6   3.8     1    32    93   124    93   124 0.98 NADH pyrophosphatase zinc ribbon domain
NUDIX-like           PF09296.6     98 seq951_BIOID51095    -            257   3.7e-06   27.0   0.1   1   1   1.6e-09   7.3e-06   26.1   0.1     2    97    11    90    10    91 0.96 NADH pyrophosphatase-like rudimentary NUDIX domain
Aldo_ket_red         PF00248.16   283 seq952_BIOID51095    -            286   4.6e-54  183.0   0.0   1   1   3.9e-58   5.3e-54  182.8   0.0     1   281    15   283    15   285 0.96 Aldo/keto reductase family
URO-D                PF01208.12   343 seq953_BIOID51095    -            354  1.7e-140  467.7   0.0   1   1  1.4e-144  1.9e-140  467.5   0.0     2   342     5   347     4   348 0.98 Uroporphyrinogen decarboxylase (URO-D)
Fer2_3               PF13085.1    110 seq954_BIOID51095    -            238   3.8e-31  107.0   0.0   1   1   1.6e-34   5.5e-31  106.5   0.0     2   109     5   111     4   112 0.93 2Fe-2S iron-sulfur cluster binding domain
Fer4_17              PF13534.1     61 seq954_BIOID51095    -            238     2e-10   40.7   0.8   1   1   1.1e-13   3.9e-10   39.8   0.5     1    61   148   221   148   221 0.80 4Fe-4S dicluster domain
Fer4_8               PF13183.1     57 seq954_BIOID51095    -            238   1.3e-09   37.8   1.5   1   1     8e-13   2.7e-09   36.7   1.0     2    56   146   219   145   220 0.71 4Fe-4S dicluster domain
Fer4_18              PF13746.1     69 seq954_BIOID51095    -            238   3.2e-07   30.5   1.1   1   1     1e-09   3.5e-06   27.2   0.1     2    67   155   221   154   223 0.97 4Fe-4S dicluster domain
Endonuclease_5       PF04493.9    206 seq956_BIOID51095    -            223   1.8e-70  236.3   0.0   1   1   1.5e-74   2.1e-70  236.1   0.0     1   205     9   208     9   209 0.99 Endonuclease V
DUF2773              PF10971.3     81 seq958_BIOID51095    -            590   3.7e-43  145.2   2.0   1   1   2.7e-47   3.7e-43  145.2   1.4     1    81   510   590   510   590 0.99 Protein of unknown function (DUF2773)
Transket_pyr         PF02779.19   178 seq959_BIOID51095    -            933   5.3e-67  224.6   0.0   1   1   1.3e-70     9e-67  223.8   0.0     3   178   591   785   589   785 0.99 Transketolase, pyrimidine binding domain
E1_dh                PF00676.15   300 seq959_BIOID51095    -            933   1.7e-46  158.1   0.0   1   1   5.4e-50   3.7e-46  157.1   0.0    15   282   219   511   207   516 0.84 Dehydrogenase E1 component
DUF416               PF04222.7    191 seq960_BIOID51095    -            196   2.2e-87  291.0   0.1   1   1   1.8e-91   2.5e-87  290.8   0.0     1   189     4   192     4   194 0.99 Protein of unknown function (DUF416)
Xan_ur_permease      PF00860.15   389 seq962_BIOID51095    -            463  4.4e-113  377.5  39.0   1   1  4.4e-117    6e-113  377.1  27.0     2   388    34   427    33   428 0.97 Permease family
Bac_DNA_binding      PF00216.16    90 seq963_BIOID51095    -             90   3.2e-33  113.4   1.4   1   1   2.6e-37   3.6e-33  113.3   1.0     1    90     1    90     1    90 0.99 Bacterial DNA-binding protein
FAD_binding_3        PF01494.14   356 seq964_BIOID51095    -            554   2.7e-81  273.2   0.0   1   1   4.9e-85   3.4e-81  272.9   0.0     2   355    16   352    15   353 0.95 FAD binding domain
Cons_hypoth95        PF03602.10   183 seq965_BIOID51095    -            198   5.4e-61  205.0   0.0   1   1   8.9e-65   6.1e-61  204.8   0.0     1   183    12   188    12   188 0.95 Conserved hypothetical protein 95
MTS                  PF05175.9    170 seq965_BIOID51095    -            198   7.7e-05   22.0   0.0   1   1   1.6e-08   0.00011   21.5   0.0    26   113    46   136    34   145 0.82 Methyltransferase small domain
DUF1481              PF07356.7    195 seq966_BIOID51095    -            211   5.4e-71  237.9   0.6   1   1   4.5e-75   6.2e-71  237.7   0.4     1   195    22   207    22   207 0.99 Protein of unknown function (DUF1481)
CDP-OH_P_transf      PF01066.16   101 seq968_BIOID51095    -            203   5.3e-13   49.0  13.2   1   1   2.1e-16   2.8e-12   46.6   9.2     3    98    28   124    26   201 0.80 CDP-alcohol phosphatidyltransferase
DUF1145              PF06611.7     61 seq970_BIOID51095    -             90   1.1e-25   88.8   6.8   1   1   8.3e-30   1.1e-25   88.8   4.7     1    60     2    61     2    62 0.97 Protein of unknown function (DUF1145)
AsmA                 PF05170.9    604 seq971_BIOID51095    -            577  1.8e-167  558.4   8.0   1   1    5e-171  2.3e-167  558.1   5.5     1   568     9   561     9   574 0.98 AsmA family
CTP_transf_1         PF01148.15   259 seq973_BIOID51095    -            301   1.7e-58  198.1  22.5   1   1   1.8e-62   2.5e-58  197.6  15.6     3   257    38   294    36   296 0.86 Cytidylyltransferase family
YhhN                 PF07947.9    185 seq975_BIOID51095    -            208   2.2e-39  134.6  23.2   1   1     2e-43   2.7e-39  134.3  16.1     1   185    25   206    25   206 0.99 YhhN-like protein
HATPase_c            PF02518.21   111 seq976_BIOID51095    -            458   1.5e-28   98.5   0.8   1   1   6.1e-32   4.2e-28   97.1   0.1     2   110   346   449   345   450 0.98 Histidine kinase-, DNA gyrase B-, and HSP90-like ATPase
HisKA                PF00512.20    68 seq976_BIOID51095    -            458   1.5e-14   53.5   0.4   1   1     8e-18   5.5e-14   51.7   0.0     2    65   238   300   237   302 0.91 His Kinase A (phospho-acceptor) domain
2-oxoacid_dh         PF00198.18   231 seq977_BIOID51095    -            405   7.8e-82  273.8   0.0   1   1   2.2e-85     1e-81  273.5   0.0     3   231   175   403   173   403 0.98 2-oxoacid dehydrogenases acyltransferase (catalytic domain)
Biotin_lipoyl        PF00364.17    74 seq977_BIOID51095    -            405   6.9e-18   63.9   0.3   1   1   3.6e-21   1.6e-17   62.7   0.2     2    73     5    76     4    77 0.96 Biotin-requiring enzyme
E3_binding           PF02817.12    39 seq977_BIOID51095    -            405   4.6e-15   54.8   2.3   1   1     1e-18   4.6e-15   54.8   0.1     5    39   114   148   111   148 0.96 e3 binding domain
LigB                 PF02900.13   272 seq978_BIOID51095    -            314   2.6e-86  288.8   0.0   1   1   2.1e-90   2.9e-86  288.7   0.0     2   272     5   306     4   306 0.97 Catalytic LigB subunit of aromatic ring-opening dioxygenase
Methyltransf_20      PF12147.3    311 seq979_BIOID51095    -            585  5.9e-148  491.7   0.0   1   1  2.8e-151  7.7e-148  491.3   0.0     1   311   273   582   273   582 0.99 Putative methyltransferase
Hydrolase_4          PF12146.3     79 seq979_BIOID51095    -            585   2.7e-27   94.2   0.2   1   1   1.1e-29     3e-26   90.9   0.1     1    78    17    95    17    96 0.98 Putative lysophospholipase
Abhydrolase_6        PF12697.2    228 seq979_BIOID51095    -            585   1.2e-19   70.9   4.8   1   1   1.1e-22     3e-19   69.7   3.3     1   218    36   263    36   271 0.74 Alpha/beta hydrolase family
Abhydrolase_5        PF12695.2    142 seq979_BIOID51095    -            585   3.3e-11   42.9   1.6   1   1   6.1e-14   1.7e-10   40.7   0.5     1   141    35   260    35   261 0.82 Alpha/beta hydrolase family
Methyltransf_18      PF12847.2    112 seq979_BIOID51095    -            585   2.4e-09   37.6   0.0   1   1     2e-12   5.4e-09   36.5   0.0     4   110   410   519   408   520 0.87 Methyltransferase domain
E1-E2_ATPase         PF00122.15   230 seq981_BIOID51095    -            732   6.6e-48  162.6   0.0   1   1     1e-50   2.7e-47  160.6   0.0     1   230   205   426   205   426 0.98 E1-E2 ATPase
Hydrolase            PF00702.21   204 seq981_BIOID51095    -            732   1.8e-35  123.2   7.2   1   1   1.3e-38   3.5e-35  122.2   5.0     3   203   432   639   430   640 0.87 haloacid dehalogenase-like hydrolase
HAD                  PF12710.2    191 seq981_BIOID51095    -            732   3.4e-13   50.0   0.0   1   1   2.7e-16   7.3e-13   48.9   0.0     1   191   433   637   433   637 0.65 haloacid dehalogenase-like hydrolase
HMA                  PF00403.21    62 seq981_BIOID51095    -            732   5.2e-13   48.8   0.2   1   1     4e-16   1.1e-12   47.8   0.2     3    61    53   109    52   110 0.96 Heavy-metal-associated domain
Hydrolase_3          PF08282.7    254 seq981_BIOID51095    -            732   1.8e-07   30.8   1.8   1   1   2.1e-09   5.8e-06   25.9   0.8   187   254   610   672   608   672 0.86 haloacid dehalogenase-like hydrolase
Abhydrolase_6        PF12697.2    228 seq983_BIOID51095    -            293   9.7e-36  123.6   0.0   1   1   2.5e-39   1.1e-35  123.4   0.0     1   227    43   284    43   285 0.72 Alpha/beta hydrolase family
Abhydrolase_1        PF00561.15   230 seq983_BIOID51095    -            293   2.7e-24   85.9   0.0   1   1   8.2e-28   3.7e-24   85.4   0.0     1   228    71   286    71   288 0.90 alpha/beta hydrolase fold
Abhydrolase_5        PF12695.2    142 seq983_BIOID51095    -            293   9.2e-18   64.2   0.0   1   1   1.7e-20   7.6e-17   61.2   0.0     1   141    42   272    42   273 0.69 Alpha/beta hydrolase family
ATP-grasp_2          PF08442.5    202 seq984_BIOID51095    -            388   1.4e-82  275.8   0.0   1   1   5.7e-86   1.9e-82  275.4   0.0     1   202     2   203     2   203 1.00 ATP-grasp domain
Ligase_CoA           PF00549.14   153 seq984_BIOID51095    -            388     1e-24   86.7   3.4   1   1   5.1e-28   1.8e-24   86.0   2.4     1   153   262   382   262   382 0.98 CoA-ligase
ATP-grasp_5          PF13549.1    222 seq984_BIOID51095    -            388   1.5e-13   50.3   0.1   1   1   1.2e-16     4e-13   48.9   0.1    10   219     3   215     1   217 0.83 ATP-grasp domain
ATP-grasp_4          PF13535.1    184 seq984_BIOID51095    -            388   7.1e-08   32.2   0.1   1   1   5.1e-11   1.7e-07   31.0   0.0     7   110     7   126     4   200 0.77 ATP-grasp domain
Sigma54_activat      PF00158.21   168 seq986_BIOID51095    -            441   1.5e-72  242.4   0.1   1   1   8.9e-76   2.4e-72  241.7   0.1     1   168   141   308   141   308 0.99 Sigma-54 interaction domain
Response_reg         PF00072.19   112 seq986_BIOID51095    -            441   7.2e-30  103.1   0.2   1   1   5.4e-33   1.5e-29  102.1   0.1     1   111     8   117     8   118 0.98 Response regulator receiver domain
HTH_8                PF02954.14    42 seq986_BIOID51095    -            441     2e-14   52.7   0.6   1   1   7.2e-18     2e-14   52.7   0.4     3    39   403   439   401   441 0.93 Bacterial regulatory protein, Fis family
AAA_5                PF07728.9    139 seq986_BIOID51095    -            441   1.3e-07   31.3   0.0   1   1   9.7e-11   2.7e-07   30.3   0.0     2   123   165   283   164   301 0.84 AAA domain (dynein-related subfamily)
AAA                  PF00004.24   132 seq986_BIOID51095    -            441   1.5e-05   25.0   0.0   1   1   1.2e-08   3.4e-05   23.9   0.0     1   126   165   296   165   302 0.72 ATPase family associated with various cellular activities (AAA)
FAA_hydrolase        PF01557.13   217 seq987_BIOID51095    -            271   2.9e-24   85.5   0.0   1   1   2.9e-28   3.9e-24   85.1   0.0     2   216    58   261    57   262 0.88 Fumarylacetoacetate (FAA) hydrolase family
DSPc                 PF00782.15   133 seq989_BIOID51095    -            438   2.5e-25   88.4   0.0   1   1   1.4e-28   4.6e-25   87.6   0.0     1   132   314   437   314   438 0.96 Dual specificity phosphatase, catalytic domain
PAP2                 PF01569.16   129 seq989_BIOID51095    -            438   2.6e-10   39.9   3.6   1   1   7.6e-14   2.6e-10   39.9   2.5     4   126    93   207    87   210 0.86 PAP2 superfamily
PAP2_3               PF14378.1    191 seq989_BIOID51095    -            438   1.9e-08   33.9   1.8   1   1   5.5e-12   1.9e-08   33.9   1.3    71   189    88   198    78   200 0.85 PAP2 superfamily
Y_phosphatase        PF00102.22   236 seq989_BIOID51095    -            438   2.7e-05   23.5   0.0   1   1   1.2e-08   4.1e-05   22.9   0.0   152   223   363   425   337   432 0.83 Protein-tyrosine phosphatase
CoA_binding          PF02629.14    96 seq990_BIOID51095    -            289   1.7e-30  105.2   0.7   1   1   4.9e-34   1.7e-30  105.2   0.5     1    96     6    99     6    99 0.99 CoA binding domain
Ligase_CoA           PF00549.14   153 seq990_BIOID51095    -            289   2.4e-20   72.5   0.6   1   1   1.2e-23     4e-20   71.8   0.4     1   152   151   271   151   272 0.96 CoA-ligase
Succ_CoA_lig         PF13607.1    138 seq990_BIOID51095    -            289   8.7e-12   44.7   0.0   1   1   4.4e-15   1.5e-11   43.9   0.0     1   138   145   284   145   287 0.83 Succinyl-CoA ligase like flavodoxin domain
AcetDehyd-dimer      PF09290.6    137 seq991_BIOID51095    -            316     1e-65  219.6   0.3   1   1   2.3e-69   1.6e-65  219.0   0.2     1   137   131   284   131   284 1.00 Prokaryotic acetaldehyde dehydrogenase, dimerisation
Semialdhyde_dh       PF01118.19   121 seq991_BIOID51095    -            316   1.7e-16   60.5   0.0   1   1   6.1e-20   4.2e-16   59.2   0.0     1   117     5   119     5   123 0.92 Semialdehyde dehydrogenase, NAD binding domain
DUF165               PF02592.10   145 seq992_BIOID51095    -            221   6.2e-35  120.3  11.9   1   1   7.8e-39   1.1e-34  119.5   8.3     1   145    43   186    43   186 0.90 Uncharacterized ACR, YhhQ family COG1738
HMGL-like            PF00682.14   237 seq993_BIOID51095    -            337   1.3e-63  214.7   4.4   1   1   2.2e-67   1.5e-63  214.4   3.1     1   235    14   245    14   247 0.99 HMGL-like
DmpG_comm            PF07836.6     66 seq993_BIOID51095    -            337   1.9e-32  110.3   0.1   1   1   5.6e-36   3.8e-32  109.3   0.0     1    65   271   335   271   336 0.97 DmpG-like communication domain
DUF1795              PF08786.6    130 seq994_BIOID51095    -            185   5.8e-05   22.8   1.0   1   1   7.3e-09    0.0001   22.0   0.7     2   130    50   182    49   182 0.90 Domain of unknown function (DUF1795)
PTS_EIIA_2           PF00359.17   142 seq995_BIOID51095    -            658   2.4e-31  108.2   0.0   1   1   8.9e-35     4e-31  107.5   0.0     5   141    29   170    25   171 0.95 Phosphoenolpyruvate-dependent sugar phosphotransferase system, EIIA 2
PTS_IIB              PF02302.12    90 seq995_BIOID51095    -            658   1.4e-15   57.3   0.1   1   1   5.6e-19   2.6e-15   56.5   0.1     2    90   188   279   187   279 0.95 PTS system, Lactose/Cellobiose specific IIB subunit
PTS_EIIC             PF02378.13   321 seq995_BIOID51095    -            658   3.9e-11   42.2  35.1   1   1   5.9e-14   2.7e-10   39.4  23.9     2   268   312   562   311   632 0.72 Phosphotransferase system, EIIC
DUF3418              PF11898.3    586 seq997_BIOID51095    -           1300  1.2e-241  803.1   0.6   1   1  7.1e-245  1.6e-241  802.7   0.4     2   586   712  1298   711  1298 0.99 Domain of unknown function (DUF3418)
OB_NTP_bind          PF07717.11   111 seq997_BIOID51095    -           1300   1.1e-24   86.1   0.0   1   1   9.4e-28   2.1e-24   85.2   0.0     2   111   600   699   599   699 0.97 Oligonucleotide/oligosaccharide-binding (OB)-fold
HA2                  PF04408.18   102 seq997_BIOID51095    -           1300   2.7e-24   84.9   0.0   1   1   2.5e-27   5.8e-24   83.9   0.0     2   101   465   558   464   559 0.90 Helicase associated domain (HA2)
Helicase_C           PF00271.26    78 seq997_BIOID51095    -           1300   1.1e-10   41.0   0.1   1   1   1.1e-13   2.5e-10   39.9   0.1     2    77   312   403   311   404 0.94 Helicase conserved C-terminal domain
DEAD                 PF00270.24   173 seq997_BIOID51095    -           1300   5.3e-07   29.1   0.0   1   1   5.4e-10   1.2e-06   27.9   0.0     7   167    86   233    80   239 0.72 DEAD/DEAH box helicase
MFS_1                PF07690.11   354 seq998_BIOID51095    -            418   6.8e-39  133.4  71.4   1   1   8.8e-41     6e-37  127.0  31.0     2   296    36   316    35   319 0.89 Major Facilitator Superfamily
Sugar_tr             PF00083.19   451 seq998_BIOID51095    -            418   6.9e-14   51.1  37.3   1   1   6.1e-14   4.1e-10   38.6  25.9    43   413    59   382    10   407 0.73 Sugar (and other) transporter
MFS_1                PF07690.11   354 seq1000_BIOID51095   -            394   5.2e-37  127.2  48.1   1   1   7.7e-39     1e-34  119.7  20.8     2   353    20   357    19   358 0.90 Major Facilitator Superfamily
UPF0118              PF01594.11   327 seq1001_BIOID51095   -            376     1e-79  267.8  38.9   1   1   8.5e-84   1.2e-79  267.6  26.9     2   326    41   355    40   356 0.99 Domain of unknown function DUF20
DUF2058              PF09831.4    177 seq1002_BIOID51095   -            218   1.2e-63  214.0   9.4   1   1     1e-67   1.4e-63  213.8   6.5     1   177    44   218    44   218 0.99 Uncharacterized protein conserved in bacteria (DUF2058)
Glyco_hydro_38       PF01074.17   277 seq1003_BIOID51095   -            877   2.5e-44  151.5   0.0   1   1   8.9e-48   4.1e-44  150.8   0.0     2   266     7   266     6   274 0.88 Glycosyl hydrolases family 38 N-terminal domain
Glyco_hydro_38C      PF07748.8    458 seq1003_BIOID51095   -            877   1.1e-28  100.1   0.0   1   1   3.5e-32   1.6e-28   99.5   0.0     2   417   386   843   385   862 0.79 Glycosyl hydrolases family 38 C-terminal domain
Alpha-mann_mid       PF09261.6     80 seq1003_BIOID51095   -            877   1.2e-06   28.4   0.0   1   1   6.3e-10   2.9e-06   27.2   0.0     2    79   280   356   279   357 0.88 Alpha mannosidase, middle domain
EamA                 PF00892.15   126 seq1004_BIOID51095   -            307   8.4e-36  122.6  40.2   1   2   5.3e-20   7.3e-16   58.2   9.5     1   126    16   145    16   145 0.85 EamA-like transporter family
EamA                 PF00892.15   126 seq1004_BIOID51095   -            307   8.4e-36  122.6  40.2   2   2   7.7e-24   1.1e-19   70.6  12.8     1   126   167   291   167   291 0.96 EamA-like transporter family
ACPS                 PF01648.15   113 seq1006_BIOID51095   -            195   9.4e-12   44.7   0.0   1   1   1.1e-15   1.5e-11   44.0   0.0     2    73    88   155    87   189 0.80 4'-phosphopantetheinyl transferase superfamily
MutH                 PF02976.10   104 seq1009_BIOID51095   -            229   1.4e-37  127.5   0.0   1   1   1.5e-41     2e-37  127.0   0.0     1   104    58   157    58   157 0.99 DNA mismatch repair enzyme MutH
SBP_bac_5            PF00496.17   374 seq1010_BIOID51095   -            524   1.4e-88  297.1   2.3   1   1   1.2e-92   1.7e-88  296.8   1.6     2   370    68   437    67   441 0.90 Bacterial extracellular solute-binding proteins, family 5 Middle
TerC                 PF03741.11   184 seq1011_BIOID51095   -            237   4.5e-51  172.7  15.2   1   1   4.5e-55   6.1e-51  172.3  10.6     2   183    17   203    16   204 0.96 Integral membrane protein TerC family
DUF218               PF02698.12   155 seq1012_BIOID51095   -            266   3.1e-24   85.1   0.0   1   1   3.3e-28   4.6e-24   84.5   0.0     1   137    36   183    36   208 0.92 DUF218 domain
DUF903               PF06004.7     50 seq1017_BIOID51095   -             72   3.5e-24   83.9   2.4   1   1   2.9e-28     4e-24   83.7   1.7     1    50    23    72    23    72 0.98 Bacterial protein of unknown function (DUF903)
BPD_transp_1         PF00528.17   185 seq1018_BIOID51095   -            314   8.5e-45  152.4   9.9   1   1   6.2e-49   8.5e-45  152.4   6.9     2   185   117   308   116   308 0.99 Binding-protein-dependent transport system inner membrane component
Aldedh               PF00171.17   462 seq1019_BIOID51095   -            479  2.8e-165  550.0   1.1   1   1  4.6e-169  3.2e-165  549.8   0.8     8   462    22   475    15   475 0.98 Aldehyde dehydrogenase family
LuxC                 PF05893.9    400 seq1019_BIOID51095   -            479   0.00012   20.7   0.0   1   1   3.6e-08   0.00025   19.8   0.0    88   285   142   335   138   356 0.81 Acyl-CoA reductase (LuxC)
Aldo_ket_red         PF00248.16   283 seq1020_BIOID51095   -            346   6.3e-75  251.4   0.0   1   1   5.2e-79   7.2e-75  251.2   0.0     2   281    16   337    15   339 0.95 Aldo/keto reductase family
Bac_Ubq_Cox          PF01654.12   436 seq1021_BIOID51095   -            523  1.2e-183  610.3  21.3   1   1    1e-187  1.4e-183  610.1  14.7     1   435     8   503     8   504 0.98 Bacterial Cytochrome Ubiquinol Oxidase
BPD_transp_1         PF00528.17   185 seq1023_BIOID51095   -            277   6.8e-29  100.5  11.6   1   1     5e-33   6.8e-29  100.5   8.0     1   183    89   271    86   273 0.98 Binding-protein-dependent transport system inner membrane component
ABC_tran             PF00005.22   118 seq1027_BIOID51095   -            254   1.3e-14   54.4   0.0   1   1   2.1e-18   2.9e-14   53.3   0.0     9   118    55   169    47   169 0.81 ABC transporter
Cyto_ox_2            PF02322.10   328 seq1028_BIOID51095   -            379  7.9e-121  403.1  36.0   1   1  6.7e-125  9.2e-121  402.8  25.0     2   327     7   362     6   363 0.99 Cytochrome oxidase subunit II
HTS                  PF04204.11   298 seq1029_BIOID51095   -            309  2.3e-131  436.7   0.0   1   1  1.9e-135  2.6e-131  436.6   0.0     1   298     2   299     2   299 1.00 Homoserine O-succinyltransferase
ABC_tran             PF00005.22   118 seq1031_BIOID51095   -            268   9.9e-26   90.3   0.1   1   1   2.3e-29   1.6e-25   89.6   0.0     1   117    52   179    52   180 0.92 ABC transporter
Cytochrom_B_N        PF00033.14   188 seq1032_BIOID51095   -            188   6.7e-25   87.4   9.4   1   1   1.1e-28   7.6e-25   87.2   6.5     3   187    16   184    14   185 0.96 Cytochrome b(N-terminal)/b6/petB
Ni_hydr_CYTB         PF01292.15   182 seq1032_BIOID51095   -            188     1e-21   77.0  10.2   1   1   1.7e-25   1.2e-21   76.8   7.0     1   181    16   184    16   185 0.92 Prokaryotic cytochrome b561
YbgT_YccB            PF08173.6     28 seq1033_BIOID51095   -             37   6.1e-16   57.8   4.2   1   1   4.9e-20   6.7e-16   57.6   2.9     1    28     1    28     1    28 0.97 Membrane bound YbgT-like protein
Cyd_oper_YbgE        PF09600.5     82 seq1034_BIOID51095   -             97   1.5e-33  114.6   7.9   1   1   1.4e-37   1.9e-33  114.3   5.5     1    81    16    96    16    97 0.97 Cyd operon protein YbgE (Cyd_oper_YbgE)
Adenine_deam_C       PF13382.1    171 seq1036_BIOID51095   -            588   5.2e-57  191.5   0.0   1   1   2.9e-60     8e-57  190.9   0.0    24   171   434   581   416   581 0.95 Adenine deaminase C-terminal domain
Amidohydro_1         PF01979.15   333 seq1036_BIOID51095   -            588   3.5e-38  131.9   0.0   1   1   4.8e-41   1.3e-37  130.0   0.0     2   333    82   347    81   347 0.95 Amidohydrolase family
Amidohydro_5         PF13594.1     68 seq1036_BIOID51095   -            588   2.2e-12   46.4   0.2   1   1   2.9e-15   7.9e-12   44.7   0.1     1    68    52   115    52   115 0.85 Amidohydrolase
Amidohydro_4         PF13147.1    304 seq1036_BIOID51095   -            588   3.1e-11   43.7   0.2   1   1   8.7e-12   2.4e-08   34.2   0.1     1   304    76   344    76   344 0.77 Amidohydrolase
NikR_C               PF08753.6     79 seq1037_BIOID51095   -            133   3.2e-30  103.7   4.0   1   1   6.9e-34   4.7e-30  103.1   2.8     2    78    54   130    53   131 0.97 NikR C terminal nickel binding domain
RHH_1                PF01402.16    39 seq1037_BIOID51095   -            133   2.3e-10   39.7   0.5   1   1   5.4e-14   3.7e-10   39.1   0.3     1    38     3    41     3    42 0.95 Ribbon-helix-helix protein, copG family
4HBT                 PF03061.17    79 seq1041_BIOID51095   -            134     8e-19   67.4   0.4   1   1   2.4e-22   1.1e-18   66.9   0.3     1    77    20   103    20   105 0.98 Thioesterase superfamily
4HBT_2               PF13279.1    121 seq1041_BIOID51095   -            134   2.7e-12   47.0   0.2   1   1   7.1e-16   3.2e-12   46.8   0.1     3   117    14   128    12   132 0.88 Thioesterase-like superfamily
Acyl-ACP_TE          PF01643.12   249 seq1041_BIOID51095   -            134   1.3e-05   24.2   0.1   1   1   3.1e-09   1.4e-05   24.0   0.0    31   132    33   132     4   134 0.79 Acyl-ACP thioesterase
Malate_synthase      PF01274.17   523 seq1042_BIOID51095   -            539  1.2e-214  713.1   0.0   1   1  9.7e-219  1.3e-214  712.9   0.0     3   522    19   538    17   539 0.99 Malate synthase
OpuAC                PF04069.7    257 seq1044_BIOID51095   -            339     4e-27   95.0   2.2   1   1   1.7e-30   5.9e-27   94.5   1.5     2   238    43   256    42   270 0.85 Substrate binding domain of ABC-type glycine betaine transport system
NMT1_2               PF13379.1    252 seq1044_BIOID51095   -            339     5e-25   88.2   2.4   1   1   2.2e-28   7.6e-25   87.6   1.7     7   244    41   262    37   268 0.86 NMT1-like family
NMT1                 PF09084.6    216 seq1044_BIOID51095   -            339   5.8e-20   71.7   0.1   1   1   2.5e-23   8.7e-20   71.1   0.0    14   214    63   259    49   260 0.87 NMT1/THI5 like
Phosphonate-bd       PF12974.2    243 seq1044_BIOID51095   -            339   1.3e-09   37.6   0.2   1   1   5.7e-13   1.9e-09   37.1   0.2    23   215    64   245    46   271 0.78 ABC transporter, phosphonate, periplasmic substrate-binding protein
MotA_ExbB            PF01618.11   139 seq1045_BIOID51095   -            230   6.2e-47  158.6   0.2   1   1     6e-51   8.1e-47  158.2   0.1     2   138    74   210    73   211 0.98 MotA/TolQ/ExbB proton channel family
MCPsignal            PF00015.16   213 seq1046_BIOID51095   -            546   1.6e-70  236.8  47.1   1   1   9.5e-73   4.3e-69  232.1  20.2     2   212   333   525   328   526 0.98 Methyl-accepting chemotaxis protein (MCP) signalling domain
TarH                 PF02203.10   171 seq1046_BIOID51095   -            546   1.3e-30  106.3   2.2   1   1   2.9e-34   1.3e-30  106.3   1.5     2   166    12   177    11   189 0.95 Tar ligand binding domain homologue
HAMP                 PF00672.20    70 seq1046_BIOID51095   -            546   2.8e-14   52.9   0.6   1   1   6.2e-18   2.8e-14   52.9   0.4     2    68   205   271   204   273 0.93 HAMP domain
ExbD                 PF02472.11   130 seq1047_BIOID51095   -            142     5e-23   81.3   0.1   1   1   4.1e-27   5.6e-23   81.2   0.1     2   129    10   141     9   142 0.89 Biopolymer transport protein ExbD/TolR
ABC_tran             PF00005.22   118 seq1048_BIOID51095   -            255   1.4e-21   76.9   0.0   1   1   3.1e-25   2.1e-21   76.3   0.0     1   117    41   156    41   157 0.89 ABC transporter
Peripla_BP_3         PF13377.1    160 seq1049_BIOID51095   -            343   2.9e-37  128.0   0.6   1   1   2.1e-40     7e-37  126.7   0.1     2   160   169   329   168   329 0.92 Periplasmic binding protein-like domain
Peripla_BP_1         PF00532.16   279 seq1049_BIOID51095   -            343     7e-28   97.4   0.0   1   1   2.8e-31   9.4e-28   97.0   0.0     2   240    60   296    59   309 0.83 Periplasmic binding proteins and sugar binding domain of LacI family
LacI                 PF00356.16    46 seq1049_BIOID51095   -            343   4.7e-21   74.0   2.1   1   1   3.4e-24   1.2e-20   72.7   0.8     1    46     3    48     3    48 0.99 Bacterial regulatory proteins, lacI family
Peripla_BP_4         PF13407.1    258 seq1049_BIOID51095   -            343   2.2e-12   46.8   0.0   1   1   1.8e-15   6.2e-12   45.3   0.0     1   256    62   309    62   311 0.83 Periplasmic binding protein domain
TolA                 PF06519.6     96 seq1050_BIOID51095   -            421   2.2e-38  129.9   0.0   1   1   3.3e-42   2.2e-38  129.9   0.0     1    96   325   419   325   419 0.98 TolA C-terminal
TonB_2               PF13103.1     85 seq1050_BIOID51095   -            421   3.2e-05   23.7   0.0   1   1   1.4e-08   9.4e-05   22.2   0.0     2    73   338   405   337   414 0.86 TonB C terminal
ICL                  PF00463.16   526 seq1051_BIOID51095   -            439  3.2e-200  665.6   1.7   1   2  4.6e-118  3.2e-114  381.9   0.0     1   255    12   262    12   264 0.99 Isocitrate lyase family
ICL                  PF00463.16   526 seq1051_BIOID51095   -            439  3.2e-200  665.6   1.7   2   2   1.5e-88     1e-84  284.5   1.0   353   526   262   439   260   439 0.98 Isocitrate lyase family
PEP_mutase           PF13714.1    238 seq1051_BIOID51095   -            439   4.8e-19   68.4   0.0   1   1   2.3e-22   1.6e-18   66.7   0.0    26   198    86   320    74   352 0.86 Phosphoenolpyruvate phosphomutase
BPD_transp_1         PF00528.17   185 seq1052_BIOID51095   -            275   2.3e-22   79.2  16.1   1   1   1.7e-26   2.3e-22   79.2  11.2     1   181    98   269    98   271 0.97 Binding-protein-dependent transport system inner membrane component
TauD                 PF02668.11   258 seq1053_BIOID51095   -            283   2.8e-62  210.5   1.5   1   1   2.3e-66   3.2e-62  210.4   1.0     2   258     7   272     6   272 0.91 Taurine catabolism dioxygenase TauD, TfdA family
PD40                 PF07676.7     39 seq1054_BIOID51095   -            431   1.2e-35  120.5   5.0   1   4   2.5e-08   8.6e-05   21.9   0.0    11    34   203   224   198   227 0.82 WD40-like Beta Propeller Repeat
PD40                 PF07676.7     39 seq1054_BIOID51095   -            431   1.2e-35  120.5   5.0   2   4   8.4e-13   2.9e-09   36.2   0.0     2    39   238   273   237   273 0.95 WD40-like Beta Propeller Repeat
PD40                 PF07676.7     39 seq1054_BIOID51095   -            431   1.2e-35  120.5   5.0   3   4   6.4e-13   2.2e-09   36.6   0.1     2    38   282   316   281   317 0.96 WD40-like Beta Propeller Repeat
PD40                 PF07676.7     39 seq1054_BIOID51095   -            431   1.2e-35  120.5   5.0   4   4   4.2e-07    0.0014   18.0   0.0     3    30   370   397   368   403 0.93 WD40-like Beta Propeller Repeat
TolB_N               PF04052.8    105 seq1054_BIOID51095   -            431   9.2e-32  109.1   0.0   1   1   7.2e-35   2.5e-31  107.7   0.0     1    99    24   122    24   127 0.97 TolB amino-terminal domain
DPPIV_N              PF00930.16   353 seq1054_BIOID51095   -            431   1.6e-13   49.8   0.0   1   1   2.3e-13     8e-10   37.7   0.0   239   348   249   353   220   358 0.87 Dipeptidyl peptidase IV (DPP IV) N-terminal region
AceK                 PF06315.6    562 seq1056_BIOID51095   -            578    7e-240  796.9   0.0   1   1  5.8e-244  7.9e-240  796.7   0.0     1   562     9   568     9   568 0.99 Isocitrate dehydrogenase kinase/phosphatase (AceK)
DUF1338              PF07063.8    302 seq1057_BIOID51095   -            447   7.7e-96  320.6   0.1   1   1  6.6e-100     9e-96  320.3   0.1     1   302    11   401    11   401 0.98 Domain of unknown function (DUF1338)
OmpA                 PF00691.15    97 seq1058_BIOID51095   -            173   1.1e-19   70.5   0.0   1   1   1.4e-23     2e-19   69.6   0.0     1    97    72   167    72   167 0.95 OmpA family
TPR_6                PF13174.1     33 seq1059_BIOID51095   -            263   1.8e-22   78.0   1.7   1   3   2.8e-07   0.00047   20.3   0.0     4    33   146   176   145   176 0.86 Tetratricopeptide repeat
TPR_6                PF13174.1     33 seq1059_BIOID51095   -            263   1.8e-22   78.0   1.7   2   3   2.2e-08   3.8e-05   23.7   0.1     3    33   183   213   181   213 0.95 Tetratricopeptide repeat
TPR_6                PF13174.1     33 seq1059_BIOID51095   -            263   1.8e-22   78.0   1.7   3   3   7.2e-11   1.2e-07   31.5   0.0     1    33   218   250   218   250 0.96 Tetratricopeptide repeat
TPR_16               PF13432.1     65 seq1059_BIOID51095   -            263   6.3e-12   45.7   0.0   1   1   1.6e-09   2.7e-06   27.7   0.0     2    65   147   214   146   214 0.92 Tetratricopeptide repeat
TPR_2                PF07719.12    34 seq1059_BIOID51095   -            263   1.1e-09   37.3   0.2   1   2   2.1e-06    0.0035   17.0   0.1     2    33   181   212   180   213 0.93 Tetratricopeptide repeat
TPR_2                PF07719.12    34 seq1059_BIOID51095   -            263   1.1e-09   37.3   0.2   2   2   5.3e-06    0.0091   15.7   0.0     1    33   217   249   217   250 0.95 Tetratricopeptide repeat
TPR_8                PF13181.1     34 seq1059_BIOID51095   -            263   2.9e-06   26.5   0.9   1   2   0.00027      0.46   10.2   0.2     2    29   181   208   180   213 0.89 Tetratricopeptide repeat
TPR_8                PF13181.1     34 seq1059_BIOID51095   -            263   2.9e-06   26.5   0.9   2   2   2.7e-05     0.046   13.3   0.0     5    29   221   245   217   250 0.85 Tetratricopeptide repeat
MdoG                 PF04349.7    484 seq1060_BIOID51095   -            551    1e-150  502.0   0.1   1   1  9.1e-155  1.2e-150  501.8   0.1     1   482    45   534    45   536 0.92 Periplasmic glucan biosynthesis protein, MdoG
HTH_Tnp_1            PF01527.15    76 seq1063_BIOID51095   -             99   7.6e-09   35.2   2.9   1   1   7.1e-13   9.7e-09   34.9   2.0     3    76    11    79     9    79 0.90 Transposase
rve                  PF00665.21   120 seq1065_BIOID51095   -            288   8.9e-30  103.1   0.0   1   1   6.7e-33   1.8e-29  102.1   0.0     3   119   126   240   124   241 0.96 Integrase core domain
rve_2                PF13333.1     52 seq1065_BIOID51095   -            288   3.8e-20   71.5   1.6   1   1     4e-22   1.1e-18   66.9   0.1     1    52   231   287   231   287 0.98 Integrase core domain
rve_3                PF13683.1     67 seq1065_BIOID51095   -            288   1.9e-15   55.9   0.0   1   1   1.4e-18   3.8e-15   55.0   0.0     4    67   215   279   212   279 0.96 Integrase core domain
HTH_21               PF13276.1     60 seq1065_BIOID51095   -            288     2e-10   40.4   0.1   1   1   3.2e-13   8.8e-10   38.3   0.0     4    59    47   101    44   102 0.90 HTH-like domain
DDE_Tnp_IS240        PF13610.1    140 seq1065_BIOID51095   -            288   3.6e-10   39.8   0.0   1   1   2.3e-13   6.3e-10   39.0   0.0     2   129   130   260   129   272 0.88 DDE domain
DUF465               PF04325.8     49 seq1067_BIOID51095   -             74   2.6e-14   52.5   2.0   1   1   3.5e-18   4.7e-14   51.6   0.9     1    49    19    68    19    68 0.97 Protein of unknown function (DUF465)
NadA                 PF02445.11   296 seq1068_BIOID51095   -            347  2.3e-105  351.5   0.0   1   1  1.9e-109  2.6e-105  351.3   0.0     2   295    31   340    30   341 0.98 Quinolinate synthetase A protein
Acetyltransf_3       PF13302.1    142 seq1069_BIOID51095   -            178   4.5e-21   75.5   0.0   1   1   1.2e-24   5.3e-21   75.2   0.0     2   141    11   150    10   151 0.86 Acetyltransferase (GNAT) domain
Acetyltransf_4       PF13420.1    155 seq1069_BIOID51095   -            178   6.7e-11   42.2   0.1   1   1   1.7e-14   7.9e-11   42.0   0.0    25   154    39   170    21   171 0.85 Acetyltransferase (GNAT) domain
Acetyltransf_1       PF00583.19    83 seq1069_BIOID51095   -            178   1.9e-10   40.5   0.0   1   1   6.8e-14   3.1e-10   39.8   0.0     3    82    74   150    72   151 0.96 Acetyltransferase (GNAT) family
Autotransporter      PF03797.14   265 seq1071_BIOID51095   -            597   3.8e-43  147.6  30.1   1   1   5.6e-47   3.8e-43  147.6  20.9     3   259   335   577   333   589 0.95 Autotransporter beta-domain
Pertactin            PF03212.9    121 seq1071_BIOID51095   -            597   3.1e-05   23.5   3.6   1   1   4.5e-09   3.1e-05   23.5   2.5    30   115   207   289   199   294 0.86 Pertactin
S-methyl_trans       PF02574.11   305 seq1073_BIOID51095   -           1232  1.4e-104  349.6   0.1   1   1  9.1e-108  2.5e-104  348.7   0.1     1   304    21   331    21   332 0.98 Homocysteine S-methyltransferase
Met_synt_B12         PF02965.12   136 seq1073_BIOID51095   -           1232   9.2e-54  180.5   0.0   1   1     9e-57   2.4e-53  179.2   0.0     1   136  1060  1197  1060  1197 0.99 Vitamin B12 dependent methionine synthase, activation domain
Pterin_bind          PF00809.17   210 seq1073_BIOID51095   -           1232   1.5e-48  164.8   0.4   1   1   1.7e-51   4.6e-48  163.2   0.3     1   210   361   573   361   573 0.98 Pterin binding enzyme
B12-binding_2        PF02607.12    79 seq1073_BIOID51095   -           1232   4.4e-21   74.5   0.0   1   1   6.5e-24   1.8e-20   72.6   0.0     4    79   664   739   662   739 0.96 B12 binding domain
B12-binding          PF02310.14   121 seq1073_BIOID51095   -           1232   6.7e-20   71.0   0.2   1   1   1.8e-22     5e-19   68.2   0.1     2    94   753   845   752   856 0.93 B12 binding domain
NMN_transporter      PF04973.7    182 seq1074_BIOID51095   -            239   1.6e-46  157.9  27.1   1   1   1.3e-48   1.8e-44  151.2  18.8     1   180    23   227    23   229 0.94 Nicotinamide mononucleotide transporter
C4dic_mal_tran       PF03595.12   330 seq1078_BIOID51095   -            366   4.1e-54  183.3  37.1   1   1   3.4e-58   4.7e-54  183.1  25.7     2   329    44   342    43   343 0.97 C4-dicarboxylate transporter/malic acid transport protein
TisB_toxin           PF13939.1     28 seq1079_BIOID51095   -             29   4.8e-16   57.9  11.3   1   1   3.7e-20   5.1e-16   57.8   7.8     1    28     1    28     1    28 0.99 Toxin TisB, type I toxin-antitoxin system
MFS_1                PF07690.11   354 seq1082_BIOID51095   -            396     2e-39  135.2  46.6   1   1   4.4e-43     2e-39  135.2  32.3     2   352    16   351    15   353 0.83 Major Facilitator Superfamily
MFS_3                PF05977.8    524 seq1082_BIOID51095   -            396   6.8e-08   30.9   6.3   1   1   1.5e-11   6.8e-08   30.9   4.3    32   206    32   201     5   207 0.84 Transmembrane secretion effector
TRI12                PF06609.8    599 seq1082_BIOID51095   -            396   2.8e-06   25.7   4.5   1   1   6.2e-10   2.8e-06   25.7   3.1    87   212    54   179    14   190 0.80 Fungal trichothecene efflux pump (TRI12)
TehB                 PF03848.9    192 seq1083_BIOID51095   -            197  1.4e-102  340.6   0.1   1   1  7.9e-106  1.5e-102  340.5   0.0     1   192     1   193     1   193 0.99 Tellurite resistance protein TehB
Methyltransf_23      PF13489.1    162 seq1083_BIOID51095   -            197   4.7e-12   45.7   0.0   1   1   2.9e-15   5.6e-12   45.5   0.0    20   115    28   133    10   173 0.77 Methyltransferase domain
Methyltransf_11      PF08241.7     95 seq1083_BIOID51095   -            197   6.5e-12   45.6   0.0   1   1   6.8e-15   1.3e-11   44.6   0.0     1    93    35   130    35   132 0.96 Methyltransferase domain
Methyltransf_12      PF08242.7     99 seq1083_BIOID51095   -            197   9.1e-11   42.0   0.0   1   1   7.4e-14   1.4e-10   41.3   0.0     1    98    35   129    35   130 0.95 Methyltransferase domain
Methyltransf_31      PF13847.1    152 seq1083_BIOID51095   -            197   1.9e-10   40.4   0.0   1   1   1.2e-13   2.3e-10   40.1   0.0     5   110    32   134    29   183 0.89 Methyltransferase domain
MTS                  PF05175.9    170 seq1083_BIOID51095   -            197   1.1e-09   37.7   0.0   1   1   7.2e-13   1.4e-09   37.4   0.0    23   106    22   103     3   145 0.83 Methyltransferase small domain
Methyltransf_18      PF12847.2    112 seq1083_BIOID51095   -            197     6e-08   33.1   0.0   1   1   4.9e-11   9.5e-08   32.4   0.0     2   107    31   130    30   135 0.74 Methyltransferase domain
DUF2776              PF10951.3    347 seq1084_BIOID51095   -            383  1.1e-165  550.7  33.0   1   1  9.5e-170  1.3e-165  550.5  22.9     1   347    34   381    34   381 0.99 Protein of unknown function (DUF2776)
DUF3313              PF11769.3    201 seq1087_BIOID51095   -            222   9.3e-66  220.9   0.1   1   1   7.7e-70   1.1e-65  220.7   0.1     1   199    16   214    16   216 0.99 Protein of unknown function (DUF3313)
DAHP_synth_1         PF00793.15   272 seq1088_BIOID51095   -            350  1.3e-105  351.8   0.0   1   1  1.1e-109  1.5e-105  351.6   0.0     8   271    40   338    25   339 0.96 DAHP synthetase I family
Trp_Tyr_perm         PF03222.8    394 seq1089_BIOID51095   -            409   3.1e-11   42.6  35.6   1   1   5.7e-15   3.9e-11   42.2  24.7    12   360    16   379     7   408 0.78 Tryptophan/tyrosine permease family
Aa_trans             PF01490.13   410 seq1089_BIOID51095   -            409   1.8e-05   23.3  40.2   1   1   8.5e-09   5.8e-05   21.6  27.9    10   399    14   406    10   409 0.67 Transmembrane amino acid transporter protein
SbmA_BacA            PF05992.7    315 seq1091_BIOID51095   -            406  1.9e-164  546.2  12.2   1   1  4.1e-168  2.8e-164  545.7   8.5     1   314    80   393    80   394 1.00 SbmA/BacA-like family
ABC_membrane_2       PF06472.10   282 seq1091_BIOID51095   -            406   5.9e-13   48.4   8.4   1   1   5.2e-16   3.6e-12   45.8   5.8    20   214    79   284    70   343 0.87 ABC transporter transmembrane region 2
Na_Pi_cotrans        PF02690.10   142 seq1093_BIOID51095   -            543   1.6e-44  150.9  30.2   1   2   1.4e-39   9.5e-36  122.5   7.0     1   140    13   148    13   150 0.98 Na+/Pi-cotransporter
Na_Pi_cotrans        PF02690.10   142 seq1093_BIOID51095   -            543   1.6e-44  150.9  30.2   2   2   1.6e-13   1.1e-09   38.0  10.2     1   123   139   265   139   284 0.90 Na+/Pi-cotransporter
OrfB_IS605           PF01385.14   227 seq1094_BIOID51095   -            427   1.7e-50  171.4   4.5   1   1   5.1e-54   2.3e-50  170.9   3.2     1   224    94   300    94   303 0.98 Probable transposase
OrfB_Zn_ribbon       PF07282.6     69 seq1094_BIOID51095   -            427   6.1e-25   86.5   0.7   1   1   3.1e-28   1.4e-24   85.3   0.5     1    67   329   396   329   398 0.98 Putative transposase DNA-binding domain
HTH_OrfB_IS605       PF12323.3     46 seq1094_BIOID51095   -            427   3.3e-14   51.8   0.3   1   1     2e-17   9.3e-14   50.3   0.2     2    46    29    73    28    73 0.97 Helix-turn-helix domain
DUF1615              PF07759.7    319 seq1098_BIOID51095   -            364  2.5e-148  492.9   0.0   1   1  2.1e-152  2.9e-148  492.7   0.0     2   318    49   363    48   364 0.99 Protein of unknown function (DUF1615)
PHO4                 PF01384.15   326 seq1099_BIOID51095   -            499  4.3e-100  334.4  19.9   1   1  3.7e-104    5e-100  334.2  13.8     1   326    30   488    30   488 0.88 Phosphate transporter family
Terminase_5          PF06056.7     58 seq1100_BIOID51095   -             56   2.2e-05   23.7   0.0   1   1   1.9e-09   2.6e-05   23.5   0.0    12    45    11    44     8    51 0.90 Putative ATPase subunit of terminase (gpP-like)
Trans_reg_C          PF00486.23    77 seq1102_BIOID51095   -            269   1.2e-08   34.5   0.0   1   1   1.4e-12   1.9e-08   33.9   0.0     4    76    28   102    23   103 0.92 Transcriptional regulatory protein, C terminal
PseudoU_synth_2      PF00849.17   164 seq1104_BIOID51095   -            290   9.9e-16   57.8   0.1   1   1   6.3e-18   4.3e-14   52.5   0.1     2   164    69   195    68   195 0.87 RNA pseudouridylate synthase
S4                   PF01479.20    48 seq1104_BIOID51095   -            290   2.7e-14   52.1   1.5   1   1   1.1e-17   7.6e-14   50.7   0.0     1    48     7    52     7    52 0.98 S4 domain
HTH_3                PF01381.17    55 seq1105_BIOID51095   -            178     6e-17   61.1   0.0   1   1   3.7e-20   8.5e-17   60.6   0.0     1    53    12    64    12    66 0.97 Helix-turn-helix
HTH_31               PF13560.1     64 seq1105_BIOID51095   -            178   1.2e-10   41.2   0.0   1   1   8.9e-14     2e-10   40.5   0.0     4    57    10    62     8    74 0.94 Helix-turn-helix domain
HTH_19               PF12844.2     64 seq1105_BIOID51095   -            178     1e-09   38.1   0.0   1   1   6.5e-13   1.5e-09   37.6   0.0     3    59    11    67     9    71 0.95 Helix-turn-helix domain
Cupin_2              PF07883.6     71 seq1105_BIOID51095   -            178   9.7e-10   37.7   0.3   1   1   6.6e-13   1.5e-09   37.0   0.2     4    69   105   171   102   173 0.92 Cupin domain
HTH_26               PF13443.1     63 seq1105_BIOID51095   -            178   5.6e-06   26.3   0.0   1   1   3.7e-09   8.4e-06   25.7   0.0     2    59    12    68    11    72 0.93 Cro/C1-type HTH DNA-binding domain
HTH_25               PF13413.1     62 seq1105_BIOID51095   -            178   4.6e-06   26.0   0.0   1   1   3.4e-09   7.9e-06   25.3   0.0     2    35    12    45    11    49 0.94 Helix-turn-helix domain
DUF2754              PF10953.3     70 seq1107_BIOID51095   -             79   2.1e-47  158.9   2.6   1   1   1.9e-51   2.6e-47  158.6   1.8     1    70    10    79    10    79 0.99 Protein of unknown function (DUF2754)
Peptidase_U32        PF01136.14   233 seq1110_BIOID51095   -            667   1.3e-70  236.8   0.1   1   1   3.6e-71   2.4e-67  226.1   0.0     2   231    93   319    92   321 0.90 Peptidase family U32
DUF3656              PF12392.3    122 seq1110_BIOID51095   -            667   2.4e-26   92.1   0.0   1   1   6.9e-30   4.7e-26   91.1   0.0     2   122   405   522   404   522 0.97 Collagenase
Usp                  PF00582.21   140 seq1111_BIOID51095   -            144   5.2e-21   75.1   0.0   1   1   4.3e-25   5.9e-21   75.0   0.0     2   140     3   138     2   138 0.98 Universal stress protein family
PTR2                 PF00854.16   373 seq1118_BIOID51095   -            489     2e-79  266.9  25.0   1   1   3.9e-83   2.6e-79  266.5  17.3     2   372    82   427    81   428 0.97 POT family
MFS_1                PF07690.11   354 seq1118_BIOID51095   -            489     5e-15   54.9  59.4   1   1   1.4e-16   9.4e-13   47.5  20.8    12   304    30   291    16   341 0.65 Major Facilitator Superfamily
Band_7               PF01145.20   179 seq1119_BIOID51095   -            375   1.3e-24   86.9   0.2   1   1   4.1e-27   5.6e-23   81.6   0.2     2   178   147   318   146   320 0.94 SPFH domain / Band 7 family
HTH_AraC             PF00165.18    42 seq1120_BIOID51095   -            307   1.1e-21   75.8   0.1   1   2   2.4e-14   1.1e-10   40.8   0.0     1    41   203   243   203   244 0.96 Bacterial regulatory helix-turn-helix proteins, AraC family
HTH_AraC             PF00165.18    42 seq1120_BIOID51095   -            307   1.1e-21   75.8   0.1   2   2   7.6e-12   3.5e-08   32.9   0.0     1    41   255   293   255   294 0.93 Bacterial regulatory helix-turn-helix proteins, AraC family
HTH_18               PF12833.2     81 seq1120_BIOID51095   -            307   8.5e-17   60.9   0.1   1   1   2.8e-20   1.3e-16   60.3   0.0     2    80   217   294   216   295 0.94 Helix-turn-helix domain
AraC_binding         PF02311.14   136 seq1120_BIOID51095   -            307   5.8e-07   29.1   0.2   1   1     3e-10   1.4e-06   27.9   0.1    27    90    75   138    65   214 0.87 AraC-like ligand binding domain
TPR_3                PF07720.7     36 seq1121_BIOID51095   -            163   9.6e-20   69.8  17.2   1   2   5.5e-14   7.6e-10   38.2   2.7     1    36    40    73    40    73 0.98 Tetratricopeptide repeat
TPR_3                PF07720.7     36 seq1121_BIOID51095   -            163   9.6e-20   69.8  17.2   2   2   1.1e-13   1.5e-09   37.3   3.8     1    36    74   107    74   107 0.96 Tetratricopeptide repeat
Anti-adapt_IraP      PF10796.4     87 seq1122_BIOID51095   -             86   1.7e-37  127.5   2.4   1   1   1.3e-41   1.8e-37  127.4   1.7     1    87     1    86     1    86 0.99 Sigma-S stabilisation anti-adaptor protein
Alk_phosphatase      PF00245.15   421 seq1124_BIOID51095   -            494  1.3e-145  485.2   3.2   1   1  2.9e-146  1.3e-142  475.2   2.2     1   421    87   493    87   493 0.99 Alkaline phosphatase
Metalloenzyme        PF01676.13   262 seq1124_BIOID51095   -            494   4.8e-07   29.2   4.2   1   1   8.9e-10   4.1e-06   26.1   0.8   136   228   345   470   324   491 0.84 Metalloenzyme superfamily
Phosphodiest         PF01663.17   364 seq1124_BIOID51095   -            494   4.4e-05   22.8   0.0   1   1   1.5e-08   6.8e-05   22.2   0.0   160   254   338   430   248   471 0.72 Type I phosphodiesterase / nucleotide pyrophosphatase
Trans_reg_C          PF00486.23    77 seq1125_BIOID51095   -            458   3.8e-12   45.8   0.0   1   1     6e-16   8.3e-12   44.7   0.0     2    77    28   101    26   101 0.93 Transcriptional regulatory protein, C terminal
Nuc-transf           PF10127.4    247 seq1126_BIOID51095   -            263   2.6e-99  331.4   0.0   1   1  2.1e-103   2.9e-99  331.3   0.0     1   246    10   256    10   257 0.99 Predicted nucleotidyltransferase
YcfA                 PF07927.7     58 seq1127_BIOID51095   -             58   4.5e-11   42.4   0.0   1   1   3.7e-15   5.1e-11   42.2   0.0     2    58     4    57     3    57 0.92 YcfA-like protein
UPF0150              PF03681.10    48 seq1128_BIOID51095   -            145   1.2e-12   47.0   0.1   1   1   2.8e-16   1.9e-12   46.4   0.1     1    45     9    53     9    56 0.95 Uncharacterised protein family (UPF0150)
HTH_3                PF01381.17    55 seq1128_BIOID51095   -            145   2.1e-07   30.5   0.1   1   1   4.7e-11   3.2e-07   29.9   0.1     7    53    95   141    89   143 0.93 Helix-turn-helix
PsiF_repeat          PF07769.9     35 seq1130_BIOID51095   -            106     5e-37  125.0  21.0   1   2   7.1e-24   9.7e-20   69.7   4.0     2    35    26    59    25    59 0.97 psiF repeat
PsiF_repeat          PF07769.9     35 seq1130_BIOID51095   -            106     5e-37  125.0  21.0   2   2   2.4e-21   3.3e-17   61.5   5.0     2    35    70   103    69   103 0.97 psiF repeat
GntR                 PF00392.16    64 seq1131_BIOID51095   -            273   2.3e-15   55.6   0.1   1   1   6.2e-19   8.5e-15   53.8   0.0     1    64     3    66     3    66 0.98 Bacterial regulatory proteins, gntR family
GGDEF                PF00990.16   161 seq1133_BIOID51095   -            371   9.2e-48  161.7   0.0   1   1   1.8e-51   1.2e-47  161.3   0.0     2   161   211   366   210   366 0.97 GGDEF domain
MASE2                PF05230.6     91 seq1133_BIOID51095   -            371   1.8e-32  111.0   9.9   1   1     7e-36   4.8e-32  109.6   3.5     1    91    39   129    39   129 0.99 MASE2 domain
SLT                  PF01464.15   121 seq1134_BIOID51095   -            121   3.5e-27   94.1   0.1   1   1     3e-31     4e-27   93.9   0.0    11   112     3   110     1   118 0.93 Transglycosylase SLT domain
Aminotran_1_2        PF00155.16   363 seq1135_BIOID51095   -            191   5.6e-17   61.6   0.0   1   1   4.7e-21   6.5e-17   61.4   0.0   175   348     2   177     1   189 0.88 Aminotransferase class I and II
UTRA                 PF07702.8    141 seq1137_BIOID51095   -            238   7.4e-31  106.5   0.0   1   1   3.6e-34   1.2e-30  105.8   0.0     1   140    86   224    86   225 0.98 UTRA domain
GntR                 PF00392.16    64 seq1137_BIOID51095   -            238   9.5e-22   76.1   0.4   1   1   1.1e-24   3.8e-21   74.1   0.0     2    63     3    64     2    65 0.98 Bacterial regulatory proteins, gntR family
HTH_11               PF08279.7     55 seq1137_BIOID51095   -            238   2.4e-06   26.9   0.2   1   1   3.1e-09     1e-05   24.9   0.0    19    45    29    55    28    62 0.88 HTH domain
HTH_DeoR             PF08220.7     57 seq1137_BIOID51095   -            238   3.1e-06   26.5   0.3   1   1   5.6e-09   1.9e-05   23.9   0.0    18    50    29    61    29    68 0.92 DeoR-like helix-turn-helix domain
DUF2592              PF10766.4     41 seq1138_BIOID51095   -             49     1e-26   91.8   4.7   1   1   8.2e-31   1.1e-26   91.7   3.3     1    41     4    44     4    44 0.98 Protein of unknown function (DUF2592)
SBP_bac_8            PF13416.1    281 seq1139_BIOID51095   -            381   1.9e-26   93.3   4.0   1   1   5.3e-30   2.4e-26   92.9   2.8     2   265    56   326    55   333 0.83 Bacterial extracellular solute-binding protein
SBP_bac_1            PF01547.20   314 seq1139_BIOID51095   -            381   1.9e-20   73.7   6.0   1   1   5.7e-24   2.6e-20   73.2   4.2    14   313    56   312    45   313 0.83 Bacterial extracellular solute-binding protein
SBP_bac_6            PF13343.1    242 seq1139_BIOID51095   -            381   7.6e-17   61.3   1.9   1   1   1.7e-15   7.8e-12   44.9   0.1   107   216   215   325   179   350 0.85 Bacterial extracellular solute-binding protein
SBP_bac_11           PF13531.1    231 seq1142_BIOID51095   -            257   2.9e-55  187.3   4.6   1   1     5e-59   3.4e-55  187.0   3.2     1   231    29   255    29   255 0.95 Bacterial extracellular solute-binding protein
SBP_bac_1            PF01547.20   314 seq1142_BIOID51095   -            257   4.9e-17   62.5   6.8   1   1     9e-21   6.2e-17   62.1   4.7     1   313    34   246    34   247 0.90 Bacterial extracellular solute-binding protein
DUF519               PF04378.8    245 seq1144_BIOID51095   -            280  1.3e-115  384.4   0.0   1   1  1.1e-119  1.5e-115  384.2   0.0     1   245    33   278    33   278 1.00 Protein of unknown function (DUF519)
DUF188               PF02639.9    130 seq1146_BIOID51095   -            152     1e-50  170.3   0.0   1   1   8.8e-55   1.2e-50  170.1   0.0     1   127    17   143    17   146 0.98 Uncharacterized BCR, YaiI/YqxD family COG1671
PGI                  PF00342.14   486 seq1147_BIOID51095   -            549  8.9e-235  779.5   0.1   1   1  7.4e-239    1e-234  779.3   0.0     1   486    52   541    52   541 0.99 Phosphoglucose isomerase
BPD_transp_1         PF00528.17   185 seq1148_BIOID51095   -            229     4e-22   78.5  13.4   1   1   3.7e-26     5e-22   78.1   9.3     2   175    26   215    25   227 0.78 Binding-protein-dependent transport system inner membrane component
ABC_tran             PF00005.22   118 seq1150_BIOID51095   -            337   2.2e-22   79.5   0.0   1   1   2.5e-25   1.1e-21   77.2   0.0     1   117    44   162    44   163 0.88 ABC transporter
TOBE_2               PF08402.5     75 seq1150_BIOID51095   -            337   1.2e-16   60.3   0.0   1   1     6e-20   2.7e-16   59.1   0.0     2    73   257   331   256   333 0.92 TOBE domain
SKI                  PF01202.17   158 seq1151_BIOID51095   -            174   4.8e-48  162.8   0.0   1   1   1.6e-51   5.5e-48  162.7   0.0     1   157    11   168    11   169 0.98 Shikimate kinase
AAA_17               PF13207.1    121 seq1151_BIOID51095   -            174   1.9e-06   28.5   0.0   1   1   1.3e-09   4.3e-06   27.4   0.0     3    66     6    67     5   172 0.67 AAA domain
AAA                  PF00004.24   132 seq1151_BIOID51095   -            174   2.2e-06   27.7   0.0   1   1   3.1e-08   0.00011   22.3   0.0     2    30     6    34     5    95 0.86 ATPase family associated with various cellular activities (AAA)
Pyr_redox_2          PF07992.9    200 seq1152_BIOID51095   -            450   4.6e-43  147.3   1.5   1   1   2.2e-46   7.4e-43  146.6   0.7     2   196     7   305     6   308 0.95 Pyridine nucleotide-disulphide oxidoreductase
Pyr_redox_dim        PF02852.17   110 seq1152_BIOID51095   -            450   3.9e-37  126.5   0.7   1   1   1.8e-39   6.1e-36  122.6   0.2     1   110   339   450   339   450 0.99 Pyridine nucleotide-disulphide oxidoreductase, dimerisation domain
Pyr_redox            PF00070.22    80 seq1152_BIOID51095   -            450   5.3e-18   65.0   0.0   1   1   5.6e-21   1.9e-17   63.2   0.0     1    80   169   249   169   250 0.96 Pyridine nucleotide-disulphide oxidoreductase
Pyr_redox_3          PF13738.1    203 seq1152_BIOID51095   -            450   3.3e-09   36.9   0.1   1   1   7.3e-11   2.5e-07   30.8   0.0     3   200    10   200     8   203 0.77 Pyridine nucleotide-disulphide oxidoreductase
ABC_tran             PF00005.22   118 seq1154_BIOID51095   -            352   6.2e-26   90.9   0.0   1   1   2.9e-29   1.3e-25   89.9   0.0     1   117    38   156    38   157 0.91 ABC transporter
TOBE                 PF03459.12    64 seq1154_BIOID51095   -            352   3.5e-19   68.5   0.0   1   1     2e-20   9.2e-17   60.7   0.0     1    62   290   350   290   352 0.97 TOBE domain
BPD_transp_1         PF00528.17   185 seq1157_BIOID51095   -            313   1.3e-16   60.5  19.0   1   1   9.7e-21   1.3e-16   60.5  13.2     2   179   106   307   105   310 0.90 Binding-protein-dependent transport system inner membrane component
AroM                 PF07302.6    221 seq1159_BIOID51095   -            225   3.4e-86  288.0   2.4   1   1   2.8e-90   3.8e-86  287.8   1.7     2   220     5   224     4   225 0.99 AroM protein
YjbE                 PF11106.3     80 seq1162_BIOID51095   -             80   1.5e-43  146.4  27.9   1   1   1.2e-47   1.7e-43  146.3  19.3     1    80     1    80     1    80 0.99 Exopolysaccharide production protein YjbE
BPD_transp_1         PF00528.17   185 seq1164_BIOID51095   -            264   4.4e-13   49.0  14.3   1   1   3.2e-17   4.4e-13   49.0   9.9     2   167    80   247    79   258 0.78 Binding-protein-dependent transport system inner membrane component
DUF1255              PF06865.6     94 seq1165_BIOID51095   -             94   5.4e-35  119.4   0.0   1   1   4.3e-39   5.9e-35  119.3   0.0     1    94     1    94     1    94 0.98 Protein of unknown function (DUF1255)
DUF2886              PF11102.3    200 seq1166_BIOID51095   -            212     1e-56  191.5   1.2   1   1   8.3e-61   1.1e-56  191.4   0.8     1   199    13   206    13   207 0.98 Protein of unknown function (DUF2886)
DUF1375              PF07119.7     76 seq1168_BIOID51095   -            135     1e-21   76.4   0.9   1   1   1.2e-25   1.6e-21   75.7   0.6     6    75    40   102    31   103 0.92 Protein of unknown function (DUF1375)
HTH_5                PF01022.15    47 seq1169_BIOID51095   -            117   2.6e-18   65.2   1.9   1   1   6.1e-22   4.2e-18   64.6   1.3     1    45    15    60    15    62 0.98 Bacterial regulatory protein, arsR family
HTH_20               PF12840.2     61 seq1169_BIOID51095   -            117   4.7e-11   42.2   0.3   1   1   9.9e-15   6.8e-11   41.7   0.2     2    61     8    67     7    67 0.97 Helix-turn-helix domain
Lactonase            PF10282.4    344 seq1171_BIOID51095   -            331   4.7e-87  292.1   0.0   1   1   1.3e-90     6e-87  291.7   0.0     2   343     5   327     4   328 0.95 Lactonase, 7-bladed beta-propeller
Aldedh               PF00171.17   462 seq1174_BIOID51095   -            474  1.6e-166  554.1   0.1   1   1  1.3e-170  1.8e-166  553.9   0.1     3   462    13   470    11   470 0.97 Aldehyde dehydrogenase family
Caps_synth_GfcC      PF06251.6    229 seq1175_BIOID51095   -            245     1e-90  302.7   0.0   1   1   8.6e-95   1.2e-90  302.6   0.0     2   229    20   245    19   245 0.99 Capsule biosynthesis GfcC
ArsB                 PF02040.10   423 seq1176_BIOID51095   -            429  1.7e-230  765.0  39.1   1   1  2.9e-234    2e-230  764.9  27.1     1   423     3   425     3   425 1.00 Arsenical pump membrane protein
CitMHS               PF03600.11   349 seq1176_BIOID51095   -            429   2.2e-15   55.9  35.6   1   1   4.5e-19   3.1e-15   55.5  24.7     3   343     7   363     5   369 0.82 Citrate transporter
DUF940               PF06082.6    658 seq1180_BIOID51095   -            698  1.1e-257  856.7  12.9   1   1  9.3e-262  1.3e-257  856.5   8.9     1   658    29   693    29   693 0.97 Bacterial putative lipoprotein (DUF940)
InvH                 PF04741.7    147 seq1181_BIOID51095   -             97   8.2e-08   32.1   0.6   1   1   8.1e-12   1.1e-07   31.6   0.5    90   144    41    95    18    97 0.89 InvH outer membrane lipoprotein
ROK                  PF00480.15   179 seq1183_BIOID51095   -            331   1.1e-58  197.8   0.2   1   1     3e-62   1.4e-58  197.5   0.1     1   179    33   222    33   222 0.96 ROK family
Glucokinase          PF02685.11   316 seq1183_BIOID51095   -            331   5.1e-10   38.5   0.0   1   1   2.1e-13   9.5e-10   37.6   0.0     4   236    35   267    32   276 0.82 Glucokinase
FAD_binding_3        PF01494.14   356 seq1184_BIOID51095   -            360   9.8e-10   37.8   0.1   1   1     1e-09   1.4e-05   24.2   0.0   148   179   141   172   118   241 0.83 FAD binding domain
ArsC                 PF03960.10   110 seq1185_BIOID51095   -            141   5.5e-31  106.7   0.0   1   1   4.8e-35   6.6e-31  106.5   0.0     1   109     7   114     7   115 0.99 ArsC family
DUF2566              PF10753.4     55 seq1187_BIOID51095   -             82   3.4e-29  100.3   5.3   1   1   3.3e-33   4.5e-29  100.0   3.7     1    55    28    82    28    82 0.99 Protein of unknown function (DUF2566)
PrpF                 PF04303.8    371 seq1189_BIOID51095   -            350    7e-162  538.2   1.9   1   1  1.1e-165  7.8e-162  538.1   1.3     1   371     1   350     1   350 0.99 PrpF protein
DUF2526              PF10735.4     77 seq1190_BIOID51095   -             77   3.1e-47  158.3   5.7   1   1   2.5e-51   3.4e-47  158.2   4.0     1    77     1    77     1    77 1.00 Protein of unknown function (DUF2526)
DUF3521              PF12035.3     35 seq1191_BIOID51095   -             44   2.1e-13   49.7   3.3   1   1     2e-17   2.7e-13   49.3   2.3     1    34    14    44    14    44 0.99 Protein of unknown function (DUF3521)
DUF318               PF03773.8    307 seq1192_BIOID51095   -            337   1.1e-53  182.0  24.2   1   1   1.1e-57   1.5e-53  181.6  16.8     2   306    11   334    10   335 0.87 Predicted permease
Na_sulph_symp        PF00939.14   471 seq1194_BIOID51095   -            477  2.2e-177  590.5  46.1   1   1  1.8e-181  2.5e-177  590.3  32.0     2   471     4   474     3   474 0.99 Sodium:sulfate symporter transmembrane region
ADH_zinc_N           PF00107.21   130 seq1196_BIOID51095   -            353   6.6e-18   64.3   0.0   1   1   1.6e-21   1.1e-17   63.7   0.0     1   122   169   304   169   311 0.92 Zinc-binding dehydrogenase
ADH_zinc_N_2         PF13602.1    127 seq1196_BIOID51095   -            353     6e-07   30.2   0.0   1   1   1.6e-10   1.1e-06   29.4   0.0     1   127   202   347   202   347 0.78 Zinc-binding dehydrogenase
PsiE                 PF06146.7     69 seq1197_BIOID51095   -            136   1.8e-16   59.9   5.7   1   1   1.3e-20   1.8e-16   59.9   3.9     5    69    62   123    58   123 0.95 Phosphate-starvation-inducible E
FCD                  PF07729.7    125 seq1200_BIOID51095   -            221   1.6e-23   83.2   2.5   1   1   3.4e-27   2.3e-23   82.7   1.7     2   124    85   209    84   210 0.96 FCD domain
GntR                 PF00392.16    64 seq1200_BIOID51095   -            221   9.3e-12   44.0   0.1   1   1   3.9e-15   2.7e-11   42.6   0.1     2    64    13    74    12    74 0.95 Bacterial regulatory proteins, gntR family
Aconitase            PF00330.15   465 seq1201_BIOID51095   -            753   1.7e-47  161.8   0.1   1   1   3.6e-51   2.4e-47  161.3   0.0    91   450   113   456    38   471 0.87 Aconitase family (aconitate hydratase)
Aconitase_C          PF00694.14   131 seq1201_BIOID51095   -            753   6.8e-06   26.1   0.0   1   1     2e-09   1.4e-05   25.1   0.0    84   129   637   683   624   685 0.89 Aconitase C-terminal domain
Slp                  PF03843.8    160 seq1204_BIOID51095   -            243     1e-45  154.4   0.0   1   1   9.7e-50   1.3e-45  154.1   0.0     1   157    71   228    71   231 0.91 Outer membrane lipoprotein Slp family
GerE                 PF00196.14    58 seq1206_BIOID51095   -            176   9.7e-09   34.3   1.4   1   1   1.3e-12   1.8e-08   33.4   1.0     3    56   115   168   113   170 0.96 Bacterial regulatory proteins, luxR family
DDE_Tnp_1_5          PF13737.1    112 seq1207_BIOID51095   -            322   2.3e-46  156.4   0.0   1   1   4.8e-49   3.3e-45  152.7   0.0     1   112    34   145    34   145 0.96 Transposase DDE domain
DDE_Tnp_1            PF01609.16   211 seq1207_BIOID51095   -            322   1.5e-22   80.1   0.7   1   1     3e-26     2e-22   79.6   0.5     4   203   130   303   127   308 0.88 Transposase DDE domain
PQQ_2                PF13360.1    238 seq1211_BIOID51095   -            353   1.1e-07   31.4   1.1   1   1   2.1e-10   5.7e-07   29.1   0.7     3   236    69   308    67   310 0.69 PQQ-like domain
Response_reg         PF00072.19   112 seq1213_BIOID51095   -            229   1.1e-29  102.5   0.0   1   1   2.4e-33   1.6e-29  102.0   0.0     1   112     5   117     5   117 0.97 Response regulator receiver domain
Trans_reg_C          PF00486.23    77 seq1213_BIOID51095   -            229   5.8e-28   96.5   0.0   1   1   1.4e-31   9.6e-28   95.8   0.0     2    77   151   225   149   225 0.95 Transcriptional regulatory protein, C terminal
Phage_integrase      PF00589.17   173 seq1214_BIOID51095   -            406   1.8e-15   56.9   0.0   1   1   3.4e-19   4.6e-15   55.5   0.0     3   160   215   370   213   379 0.86 Phage integrase family
DUF308               PF03729.8     72 seq1217_BIOID51095   -            190   3.5e-19   68.4  37.0   1   2   1.1e-15   1.5e-11   43.9   9.4     2    71    27    97    26    98 0.93 Short repeat of unknown function (DUF308)
DUF308               PF03729.8     72 seq1217_BIOID51095   -            190   3.5e-19   68.4  37.0   2   2   6.2e-13   8.5e-09   35.1   9.2     1    71    84   153    84   154 0.94 Short repeat of unknown function (DUF308)
DUF3329              PF11808.3     90 seq1218_BIOID51095   -            431   2.4e-31  107.5   5.7   1   1   1.7e-34   3.9e-31  106.8   4.0     2    90     4    92     3    92 0.98 Domain of unknown function (DUF3329)
HATPase_c            PF02518.21   111 seq1218_BIOID51095   -            431   1.4e-30  105.1   0.0   1   1   1.1e-33   2.6e-30  104.3   0.0     2   110   314   423   313   424 0.98 Histidine kinase-, DNA gyrase B-, and HSP90-like ATPase
HisKA                PF00512.20    68 seq1218_BIOID51095   -            431   1.7e-20   72.6   1.4   1   1   1.4e-23   3.3e-20   71.7   0.3     2    67   204   268   203   269 0.97 His Kinase A (phospho-acceptor) domain
PAS                  PF00989.19   113 seq1218_BIOID51095   -            431     4e-11   42.5   0.0   1   1   3.7e-14   8.4e-11   41.5   0.0     2   113    99   194    98   194 0.95 PAS fold
HATPase_c_2          PF13581.1    125 seq1218_BIOID51095   -            431   1.6e-08   34.2   0.0   1   1   1.3e-11   2.9e-08   33.4   0.0    30   114   316   408   281   420 0.83 Histidine kinase-like ATPase domain
HATPase_c_3          PF13589.1    137 seq1218_BIOID51095   -            431   1.1e-06   28.2   0.0   1   1   7.7e-10   1.8e-06   27.5   0.0     3    93   318   410   316   429 0.78 Histidine kinase-, DNA gyrase B-, and HSP90-like ATPase
ABC_tran             PF00005.22   118 seq1220_BIOID51095   -            401   5.6e-22   78.2   0.0   1   1   3.6e-25   1.2e-21   77.0   0.0     1   117    73   191    73   192 0.92 ABC transporter
TOBE_2               PF08402.5     75 seq1220_BIOID51095   -            401   9.6e-12   44.6   0.3   1   1   1.2e-14   4.2e-11   42.5   0.1     1    75   313   385   313   385 0.95 TOBE domain
GerE                 PF00196.14    58 seq1221_BIOID51095   -            186   8.2e-06   24.9   0.9   1   1   1.3e-09   1.8e-05   23.8   0.6     8    55   131   178   126   180 0.89 Bacterial regulatory proteins, luxR family
BATS                 PF06968.8     92 seq1224_BIOID51095   -            346   1.7e-29  101.3   0.0   1   1   5.5e-33   3.7e-29  100.2   0.0     1    92   220   312   220   312 0.99 Biotin and Thiamin Synthesis associated domain
Radical_SAM          PF04055.16   166 seq1224_BIOID51095   -            346   3.9e-19   69.3   0.0   1   1   4.6e-22   3.2e-18   66.3   0.0     4   160    50   203    47   209 0.92 Radical SAM superfamily
Branch_AA_trans      PF05525.8    428 seq1225_BIOID51095   -            439  5.8e-158  525.8  32.2   1   1  4.9e-162  6.6e-158  525.6  22.3     3   427     8   429     6   430 0.99 Branched-chain amino acid transport protein
GST_N_3              PF13417.1     75 seq1226_BIOID51095   -            205   9.7e-09   35.2   0.0   1   1   2.5e-12   1.7e-08   34.4   0.0    15    69    17    76    13    84 0.86 Glutathione S-transferase, N-terminal domain
GST_N_2              PF13409.1     70 seq1226_BIOID51095   -            205   2.4e-06   27.3   0.0   1   1     6e-10   4.1e-06   26.5   0.0     9    66    16    73    12    77 0.86 Glutathione S-transferase, N-terminal domain
HlyD                 PF00529.15   306 seq1227_BIOID51095   -            385   2.4e-73  247.0  15.9   1   1   9.5e-77   3.2e-73  246.5  11.0     1   306    60   357    60   357 0.98 HlyD family secretion protein
HlyD_2               PF12700.2    328 seq1227_BIOID51095   -            385   2.6e-21   75.9   2.4   1   1   1.1e-24   3.7e-21   75.5   1.7    11   328    50   357    40   357 0.86 HlyD family secretion protein
HlyD_3               PF13437.1    105 seq1227_BIOID51095   -            385   3.8e-09   36.7   5.4   1   1   6.4e-11   2.2e-07   31.0   0.7     2   105   172   286   171   286 0.85 HlyD family secretion protein
Biotin_lipoyl_2      PF13533.1     50 seq1227_BIOID51095   -            385   3.5e-08   32.8   0.1   1   1     1e-11   3.5e-08   32.8   0.1     1    47    60   106    60   109 0.94 Biotin-lipoyl like
LamB                 PF02264.10   398 seq1228_BIOID51095   -            446  8.4e-169  561.7  25.0   1   1  6.9e-173  9.5e-169  561.5  17.3     1   398    28   446    28   446 0.97 LamB porin
Aminotran_1_2        PF00155.16   363 seq1230_BIOID51095   -            384   1.6e-68  231.2   0.0   1   1   3.9e-72   1.8e-68  231.0   0.0     2   363    40   380    39   380 0.96 Aminotransferase class I and II
Beta_elim_lyase      PF01212.16   290 seq1230_BIOID51095   -            384   4.7e-07   29.1   0.0   1   1   4.2e-10   1.9e-06   27.1   0.0    28    95    83   147    71   206 0.73 Beta-eliminating lyase
Cys_Met_Meta_PP      PF01053.15   386 seq1230_BIOID51095   -            384   1.2e-05   23.6   0.0   1   1   4.1e-09   1.9e-05   23.0   0.0    57   185    86   212    82   215 0.87 Cys/Met metabolism PLP-dependent enzyme
ACR_tran             PF00873.14  1021 seq1232_BIOID51095   -           1037         0 1418.0  26.3   1   1         0         0 1417.8  18.3     1  1020     1  1027     1  1028 1.00 AcrB/AcrD/AcrF family
MMPL                 PF03176.10   333 seq1232_BIOID51095   -           1037   1.2e-06   27.3  11.3   1   1   2.7e-10   1.2e-06   27.3   7.8   139   305   334   499   288   523 0.84 MMPL family
AA_permease          PF00324.16   479 seq1233_BIOID51095   -            457  4.2e-103  345.1  48.2   1   1  7.3e-107    5e-103  344.8  33.4     1   474    15   451    15   455 0.96 Amino acid permease
AA_permease_2        PF13520.1    426 seq1233_BIOID51095   -            457   1.1e-47  162.4  56.6   1   1   1.8e-51   1.2e-47  162.2  39.2     2   425    12   442    11   445 0.88 Amino acid permease
Phage_GPD            PF05954.6    292 seq1236_BIOID51095   -            217   1.4e-33  116.2   0.0   1   1   1.3e-37   1.7e-33  115.9   0.0     2   144    40   186    39   207 0.89 Phage late control gene D protein (GPD)
Methyltransf_11      PF08241.7     95 seq1238_BIOID51095   -            251   2.5e-24   85.4   0.0   1   1   3.2e-27   4.4e-24   84.6   0.0     1    95    47   138    47   138 0.98 Methyltransferase domain
Methyltransf_23      PF13489.1    162 seq1238_BIOID51095   -            251   1.8e-15   56.9   0.1   1   1   1.9e-18   2.6e-15   56.3   0.0     4   151    25   174    17   181 0.78 Methyltransferase domain
Methyltransf_31      PF13847.1    152 seq1238_BIOID51095   -            251   9.2e-15   54.4   0.0   1   1   8.7e-18   1.2e-14   54.0   0.0     5   118    44   147    40   196 0.84 Methyltransferase domain
Methyltransf_12      PF08242.7     99 seq1238_BIOID51095   -            251   2.3e-11   43.9   0.0   1   1   3.3e-14   4.6e-11   42.9   0.0     1    98    47   135    47   136 0.86 Methyltransferase domain
Methyltransf_18      PF12847.2    112 seq1238_BIOID51095   -            251     1e-09   38.8   0.0   1   1   1.4e-12   1.9e-09   37.9   0.0     4   110    45   139    42   141 0.79 Methyltransferase domain
Methyltransf_25      PF13649.1    101 seq1238_BIOID51095   -            251   3.4e-09   36.8   0.0   1   1     8e-12   1.1e-08   35.2   0.0     1   101    46   134    46   134 0.87 Methyltransferase domain
Ubie_methyltran      PF01209.13   233 seq1238_BIOID51095   -            251   2.4e-09   36.5   0.0   1   1   2.4e-12   3.2e-09   36.1   0.0    44   168    39   155     9   169 0.85 ubiE/COQ5 methyltransferase family
Methyltransf_8       PF05148.10   219 seq1238_BIOID51095   -            251   3.8e-06   26.5   0.0   1   1   4.1e-09   5.6e-06   26.0   0.0    58   156    29   138    16   158 0.77 Hypothetical methyltransferase
MTS                  PF05175.9    170 seq1238_BIOID51095   -            251   6.4e-05   22.2   0.0   1   1   7.2e-08   9.9e-05   21.6   0.0    19    74    30    83    22   108 0.83 Methyltransferase small domain
MalM                 PF07148.7    136 seq1239_BIOID51095   -            306   2.3e-50  169.4   0.1   1   1   2.4e-54   3.3e-50  168.9   0.0     2   136    75   210    74   210 0.98 Maltose operon periplasmic protein precursor (MalM)
Phage_base_V         PF04717.7     79 seq1240_BIOID51095   -            516   1.1e-27   95.6   0.2   1   1   3.2e-31   2.2e-27   94.7   0.1     1    77   180   272   180   274 0.92 Phage-related baseplate assembly protein
Phage_GPD            PF05954.6    292 seq1240_BIOID51095   -            516   9.3e-22   77.4   0.3   1   1   2.4e-25   1.6e-21   76.6   0.2   164   291     9   142     2   143 0.90 Phage late control gene D protein (GPD)
AAA_26               PF13500.1    199 seq1241_BIOID51095   -            225   5.6e-42  143.4   0.0   1   1   1.5e-45   6.6e-42  143.2   0.0     1   193     3   208     3   213 0.95 AAA domain
CbiA                 PF01656.18   195 seq1241_BIOID51095   -            225   3.5e-20   72.1   0.0   1   1   9.1e-24   4.2e-20   71.8   0.0     2   180     6   199     5   217 0.78 CobQ/CobB/MinD/ParA nucleotide binding domain
Alpha-amylase        PF00128.19   316 seq1242_BIOID51095   -            605   3.2e-80  269.8   0.0   1   1   6.3e-84   4.3e-80  269.3   0.0     1   316   178   494   178   494 0.96 Alpha amylase, catalytic domain
Alpha-amylase_N      PF02903.9    120 seq1242_BIOID51095   -            605   6.4e-09   35.6   0.0   1   1     2e-12   1.4e-08   34.6   0.0     5   108     4   105     1   115 0.82 Alpha amylase, N-terminal ig-like domain
Pentapeptide_4       PF13599.1     78 seq1245_BIOID51095   -            315   1.4e-17   63.1  17.9   1   1   9.8e-17   3.3e-13   49.1   4.1     6    78    90   165    85   169 0.92 Pentapeptide repeats (9 copies)
SopA                 PF13981.1    135 seq1245_BIOID51095   -            315   6.3e-15   55.2   6.1   1   1   1.9e-18   6.3e-15   55.2   4.2     3    94   209   301   207   307 0.95 SopA-like central domain
RHS_repeat           PF05593.9     38 seq1247_BIOID51095   -           1402   1.9e-61  203.0 119.5   1   7   3.3e-09   2.2e-05   24.3   0.6     6    37   413   444   412   446 0.89 RHS Repeat
RHS_repeat           PF05593.9     38 seq1247_BIOID51095   -           1402   1.9e-61  203.0 119.5   2   7   2.1e-11   1.4e-07   31.3   2.8     1    37   429   466   429   467 0.98 RHS Repeat
RHS_repeat           PF05593.9     38 seq1247_BIOID51095   -           1402   1.9e-61  203.0 119.5   3   7   5.2e-10   3.6e-06   26.8   1.2     1    38   493   532   493   532 0.92 RHS Repeat
RHS_repeat           PF05593.9     38 seq1247_BIOID51095   -           1402   1.9e-61  203.0 119.5   4   7   4.5e-10   3.1e-06   27.0   0.0     1    36   537   572   537   573 0.92 RHS Repeat
RHS_repeat           PF05593.9     38 seq1247_BIOID51095   -           1402   1.9e-61  203.0 119.5   5   7   8.2e-14   5.6e-10   39.0   2.2     1    37   579   615   579   616 0.97 RHS Repeat
RHS_repeat           PF05593.9     38 seq1247_BIOID51095   -           1402   1.9e-61  203.0 119.5   6   7   1.2e-09   8.3e-06   25.7   0.2     1    37   621   656   621   657 0.97 RHS Repeat
RHS_repeat           PF05593.9     38 seq1247_BIOID51095   -           1402   1.9e-61  203.0 119.5   7   7   2.2e-10   1.5e-06   28.1   0.6     1    29   950   987   950   998 0.90 RHS Repeat
RHS                  PF03527.9     41 seq1247_BIOID51095   -           1402   3.7e-21   74.4   5.7   1   1   1.5e-23     1e-19   69.8   0.6     1    40  1154  1193  1154  1194 0.97 RHS protein
UvrB                 PF12344.3     44 seq1248_BIOID51095   -            673   6.7e-23   79.8   0.9   1   1   1.3e-25   2.9e-22   77.7   0.1     1    43   552   594   552   595 0.97 Ultra-violet resistance protein B
Helicase_C           PF00271.26    78 seq1248_BIOID51095   -            673   1.2e-15   57.0   0.0   1   1   1.2e-18   2.8e-15   55.8   0.0     2    77   465   545   464   546 0.98 Helicase conserved C-terminal domain
ResIII               PF04851.10   184 seq1248_BIOID51095   -            673   1.1e-11   44.8   0.0   1   1     3e-14   6.9e-11   42.1   0.0     4    94    13   101    10   134 0.79 Type III restriction enzyme, res subunit
UVR                  PF02151.14    36 seq1248_BIOID51095   -            673   5.2e-07   28.8   1.1   1   1     7e-10   1.6e-06   27.3   0.8     2    35   634   667   633   668 0.93 UvrB/uvrC motif
Chor_lyase           PF04345.8    168 seq1253_BIOID51095   -            165   5.8e-31  107.0   0.0   1   1     5e-35   6.8e-31  106.8   0.0    13   163    18   165    11   165 0.90 Chorismate lyase
Queuosine_synth      PF02547.10   341 seq1255_BIOID51095   -            356  2.2e-144  480.2   0.0   1   1  1.8e-148  2.5e-144  480.1   0.0     2   341     3   344     2   344 0.96 Queuosine biosynthesis protein
UbiA                 PF01040.13   257 seq1257_BIOID51095   -            290   8.5e-41  139.7  25.0   1   1   7.6e-45     1e-40  139.4  17.3     2   256    26   277    25   283 0.85 UbiA prenyltransferase family
Ribosomal_L34        PF00468.12    44 seq1260_BIOID51095   -             46   5.1e-25   86.7  10.1   1   1   4.1e-29   5.5e-25   86.6   7.0     1    44     1    44     1    44 0.99 Ribosomal protein L34
Ribonuclease_P       PF00825.13   111 seq1261_BIOID51095   -            108   2.9e-29  101.0   0.3   1   1   2.3e-33   3.2e-29  100.9   0.2     9   109     3   100     1   102 0.97 Ribonuclease P
60KD_IMP             PF02096.15   196 seq1263_BIOID51095   -            548   3.4e-67  225.7  14.3   1   1   2.5e-71   3.4e-67  225.7   9.9     1   193   352   533   352   536 0.94 60Kd inner membrane protein
TGT                  PF01702.13   238 seq1264_BIOID51095   -            375  2.9e-105  350.7   0.0   1   1  2.5e-109  3.5e-105  350.4   0.0     1   237   125   362   125   363 0.99 Queuine tRNA-ribosyltransferase
Mob_synth_C          PF06463.8    128 seq1265_BIOID51095   -            329   6.4e-36  122.7   0.0   1   1   3.1e-39   1.1e-35  122.0   0.0     1   127   186   312   186   313 0.98 Molybdenum Cofactor Synthesis C
Radical_SAM          PF04055.16   166 seq1265_BIOID51095   -            329   1.2e-26   93.7   0.0   1   1   4.9e-30   1.7e-26   93.2   0.0     2   166    19   181    18   181 0.97 Radical SAM superfamily
Fer4_12              PF13353.1    139 seq1265_BIOID51095   -            329   1.3e-07   31.7   0.0   1   1   7.2e-11   2.5e-07   30.8   0.0    15   116    24   125    13   136 0.84 4Fe-4S single cluster domain
Fer4_14              PF13394.1    117 seq1265_BIOID51095   -            329   5.2e-07   29.6   0.0   1   1   5.1e-10   1.7e-06   27.9   0.0     6    90    22   104    15   125 0.70 4Fe-4S single cluster domain
YajC                 PF02699.10    83 seq1266_BIOID51095   -            110   3.5e-28   96.9   0.4   1   1   3.3e-32   4.5e-28   96.6   0.3     2    83    20   102    19   102 0.96 Preprotein translocase subunit
SecD-TM1             PF13721.1    101 seq1268_BIOID51095   -            615   1.4e-39  134.2   3.4   1   1   2.6e-41   8.8e-38  128.5   0.1     1   101     2   103     2   103 0.96 SecD export protein N-terminal TM region
SecD_SecF            PF02355.11   189 seq1268_BIOID51095   -            615   7.3e-16   57.7  10.3   1   1     4e-19   1.4e-15   56.9   7.1    14   184   434   602   427   606 0.90 Protein export membrane protein
MMPL                 PF03176.10   333 seq1268_BIOID51095   -            615   1.7e-08   33.4  12.2   1   1     5e-12   1.7e-08   33.4   8.5   180   299   481   601   458   612 0.81 MMPL family
Sec_GG               PF07549.9     29 seq1268_BIOID51095   -            615   3.8e-08   32.1   0.0   1   1     3e-11     1e-07   30.7   0.0     1    27   112   141   112   143 0.86 SecD/SecF GG Motif
Resolvase            PF00239.16   141 seq1269_BIOID51095   -            183   1.5e-41  141.4   0.5   1   1     5e-45   2.3e-41  140.8   0.3     2   140     4   135     3   136 0.94 Resolvase, N terminal domain
HTH_23               PF13384.1     50 seq1269_BIOID51095   -            183   2.4e-06   26.8   0.0   1   1   1.4e-09   6.5e-06   25.4   0.0     5    40   145   180   142   183 0.92 Homeodomain-like domain
HTH_28               PF13518.1     52 seq1269_BIOID51095   -            183   2.6e-05   23.9   0.0   1   1   1.5e-08   6.9e-05   22.6   0.0     2    34   147   179   146   180 0.95 Helix-turn-helix domain
TrmE_N               PF10396.4    114 seq1271_BIOID51095   -            454   2.5e-43  146.5   0.0   1   1   3.9e-46   7.6e-43  144.9   0.0     1   114     6   120     6   120 0.99 GTP-binding protein TrmE N-terminus
GTPase_Cys_C         PF12631.2     73 seq1271_BIOID51095   -            454   1.5e-22   79.6   2.9   1   1   1.5e-25     3e-22   78.6   0.2     3    73   381   451   379   451 0.98 Catalytic cysteine-containing C-terminus of GTPase, MnmE
MMR_HSR1             PF01926.18   114 seq1271_BIOID51095   -            454   3.9e-22   78.2   0.0   1   1   4.7e-25   9.1e-22   77.1   0.0     1   114   218   336   218   336 0.77 50S ribosome-binding GTPase
Miro                 PF08477.8    119 seq1271_BIOID51095   -            454   3.6e-11   43.4   0.0   1   1   5.6e-14   1.1e-10   41.9   0.0     1   119   218   338   218   338 0.85 Miro-like protein
FeoB_N               PF02421.13   189 seq1271_BIOID51095   -            454   5.9e-09   35.2   0.0   1   1   2.4e-10   4.7e-07   29.0   0.0     2    89   218   306   217   311 0.84 Ferrous iron transport protein B
MoCF_biosynth        PF00994.19   144 seq1272_BIOID51095   -            170   5.6e-31  106.7   0.0   1   1   5.1e-35     7e-31  106.4   0.0     1   143    14   156    12   157 0.92 Probable molybdopterin binding domain
DDE_Tnp_1_assoc      PF13808.1     90 seq1275_BIOID51095   -            212   2.6e-18   65.3   0.0   1   1   6.9e-22   4.7e-18   64.5   0.0     1    57     6    62     6    80 0.93 DDE_Tnp_1-associated
DDE_Tnp_1            PF01609.16   211 seq1275_BIOID51095   -            212   1.7e-13   50.5   0.0   1   1   4.2e-17   2.8e-13   49.7   0.0    46   125    60   161    53   207 0.75 Transposase DDE domain
MoaC                 PF01967.16   136 seq1276_BIOID51095   -            161   1.5e-60  202.6   1.3   1   1   1.3e-64   1.7e-60  202.4   0.9     1   136    15   150    15   150 1.00 MoaC family
DAGK_prokar          PF01219.14   104 seq1277_BIOID51095   -            122   5.5e-39  131.8   8.1   1   1   4.6e-43   6.3e-39  131.6   5.6     2   104    16   118    15   118 0.99 Prokaryotic diacylglycerol kinase
ThiS                 PF02597.15    78 seq1279_BIOID51095   -             81     5e-22   77.9   0.0   1   1   4.1e-26   5.6e-22   77.8   0.0     1    78     4    81     4    81 0.99 ThiS family
LexA_DNA_bind        PF01726.11    65 seq1281_BIOID51095   -            202   6.6e-32  108.7   0.1   1   1   1.5e-35   1.1e-31  108.1   0.1     1    65     1    65     1    65 0.99 LexA DNA binding domain
Peptidase_S24        PF00717.18    70 seq1281_BIOID51095   -            202   8.9e-17   60.3   0.8   1   1   1.9e-20   1.3e-16   59.8   0.5     1    68   114   180   114   182 0.96 Peptidase S24-like
MoaE                 PF02391.12   117 seq1284_BIOID51095   -            150   2.5e-40  136.7   0.0   1   1   2.2e-44     3e-40  136.5   0.0     2   116     6   121     5   122 0.97 MoaE protein
SecD_SecF            PF02355.11   189 seq1285_BIOID51095   -            338   2.4e-68  228.9  10.7   1   1   5.3e-72   3.7e-68  228.3   7.4     4   188   132   316   129   317 0.97 Protein export membrane protein
Sec_GG               PF07549.9     29 seq1285_BIOID51095   -            338     2e-08   33.0   0.1   1   1   7.5e-12   5.2e-08   31.7   0.0     2    27    56    81    55    83 0.90 SecD/SecF GG Motif
Beta_elim_lyase      PF01212.16   290 seq1288_BIOID51095   -            476   1.8e-97  325.8   0.0   1   1  3.1e-101   2.1e-97  325.6   0.0     1   289    54   442    54   443 0.99 Beta-eliminating lyase
MatE                 PF01554.13   162 seq1291_BIOID51095   -            441   4.5e-39  133.5  30.5   1   2   7.8e-35   1.1e-30  106.3   5.9     1   161    17   177    17   178 0.99 MatE
MatE                 PF01554.13   162 seq1291_BIOID51095   -            441   4.5e-39  133.5  30.5   2   2   2.3e-13   3.2e-09   36.5   6.9     2   143   241   382   241   404 0.91 MatE
Bax1-I               PF01027.15   205 seq1292_BIOID51095   -            234   3.6e-59  199.6  36.8   1   1     3e-63   4.1e-59  199.5  25.5     2   205    19   230    18   230 0.92 Inhibitor of apoptosis-promoting Bax1
DUF3969              PF13108.1    108 seq1294_BIOID51095   -             64     2e-12   46.6   0.1   1   1   1.4e-16     2e-12   46.6   0.1    48   103     4    59     1    64 0.88 Protein of unknown function (DUF3969)
RHS_repeat           PF05593.9     38 seq1295_BIOID51095   -           1420   3.8e-63  208.4 107.7   1   8   2.3e-12   1.5e-08   34.4   0.3     1    38   437   475   437   475 0.96 RHS Repeat
RHS_repeat           PF05593.9     38 seq1295_BIOID51095   -           1420   3.8e-63  208.4 107.7   2   8   1.1e-11   7.4e-08   32.2   0.4     3    37   461   495   459   496 0.95 RHS Repeat
RHS_repeat           PF05593.9     38 seq1295_BIOID51095   -           1420   3.8e-63  208.4 107.7   3   8   1.4e-08   9.4e-05   22.3   1.1     1    38   501   540   501   540 0.88 RHS Repeat
RHS_repeat           PF05593.9     38 seq1295_BIOID51095   -           1420   3.8e-63  208.4 107.7   4   8   5.9e-08   0.00041   20.3   0.3     1    36   545   580   545   581 0.91 RHS Repeat
RHS_repeat           PF05593.9     38 seq1295_BIOID51095   -           1420   3.8e-63  208.4 107.7   5   8   3.5e-11   2.4e-07   30.6   0.2     1    37   587   623   587   624 0.98 RHS Repeat
RHS_repeat           PF05593.9     38 seq1295_BIOID51095   -           1420   3.8e-63  208.4 107.7   6   8   3.2e-11   2.2e-07   30.7   0.3     1    37   629   664   629   665 0.97 RHS Repeat
RHS_repeat           PF05593.9     38 seq1295_BIOID51095   -           1420   3.8e-63  208.4 107.7   7   8   3.3e-08   0.00023   21.1   1.1     1    31   670   700   670   704 0.93 RHS Repeat
RHS_repeat           PF05593.9     38 seq1295_BIOID51095   -           1420   3.8e-63  208.4 107.7   8   8     3e-08   0.00021   21.2   0.3     1    31   732   765   732   773 0.89 RHS Repeat
RHS                  PF03527.9     41 seq1295_BIOID51095   -           1420   1.8e-20   72.2   4.8   1   1   4.6e-24   3.2e-20   71.5   0.6     1    41  1156  1196  1156  1196 0.97 RHS protein
HNH                  PF01844.18    47 seq1296_BIOID51095   -            115   5.6e-10   38.8   8.2   1   1   5.6e-14   7.7e-10   38.3   5.7     1    47    27    75    27    75 0.98 HNH endonuclease
Bax1-I               PF01027.15   205 seq1299_BIOID51095   -            215   7.4e-12   45.1  30.7   1   1   6.3e-16   8.6e-12   44.9  21.3     7   202     5   203     1   207 0.75 Inhibitor of apoptosis-promoting Bax1
Trp_Tyr_perm         PF03222.8    394 seq1300_BIOID51095   -            415  1.7e-149  497.8  35.6   1   1  1.4e-153  1.9e-149  497.6  24.7     1   394     7   403     7   403 0.99 Tryptophan/tyrosine permease family
Ald_Xan_dh_C2        PF02738.13   543 seq1301_BIOID51095   -            765  9.3e-174  578.6   0.0   1   1  1.7e-177  1.2e-173  578.2   0.0    12   543   159   700   147   700 0.98 Molybdopterin-binding domain of aldehyde dehydrogenase
Ald_Xan_dh_C         PF01315.17   111 seq1301_BIOID51095   -            765   6.9e-35  119.3   0.1   1   1   2.2e-38   1.5e-34  118.2   0.0     1   111    23   139    23   139 0.92 Aldehyde oxidase and xanthine dehydrogenase, a/b hammerhead domain
CsbD                 PF05532.7     53 seq1304_BIOID51095   -             69   1.5e-21   75.6   8.3   1   1   1.3e-25   1.8e-21   75.4   5.8     1    53     4    56     4    56 0.97 CsbD-like
Bax1-I               PF01027.15   205 seq1307_BIOID51095   -            237     5e-12   45.7  24.9   1   1   4.7e-16   6.4e-12   45.4  17.3     3   201    19   220    17   225 0.82 Inhibitor of apoptosis-promoting Bax1
MFS_1                PF07690.11   354 seq1310_BIOID51095   -            391   2.3e-43  148.1  38.3   1   1   5.1e-47   2.3e-43  148.1  26.6     3   350    10   342     8   346 0.85 Major Facilitator Superfamily
Sugar_tr             PF00083.19   451 seq1310_BIOID51095   -            391   1.1e-12   47.1   7.3   1   1   2.5e-16   1.1e-12   47.1   5.0    42   191    34   177    21   183 0.87 Sugar (and other) transporter
TRI12                PF06609.8    599 seq1310_BIOID51095   -            391   4.2e-07   28.4   3.4   1   1   9.1e-11   4.2e-07   28.4   2.4    66   215    25   175     4   223 0.77 Fungal trichothecene efflux pump (TRI12)
DUF2713              PF10897.3    246 seq1311_BIOID51095   -            179  2.4e-119  396.9   2.6   1   1  1.9e-123  2.6e-119  396.8   1.8     1   177     1   179     1   179 0.99 Protein of unknown function (DUF2713)
ATP-cone             PF03477.11    90 seq1313_BIOID51095   -            149     2e-17   63.2   0.1   1   1     2e-21   2.8e-17   62.8   0.1     2    89    50   136    49   137 0.98 ATP cone domain
DUF2713              PF10897.3    246 seq1314_BIOID51095   -             69   1.9e-40  138.6   1.7   1   1   1.5e-44     2e-40  138.4   1.2   178   246     1    69     1    69 0.99 Protein of unknown function (DUF2713)
RibD_C               PF01872.12   200 seq1315_BIOID51095   -            367   8.7e-65  217.9   0.0   1   1   1.8e-68   1.2e-64  217.5   0.0     1   200   147   362   147   362 0.97 RibD C-terminal domain
dCMP_cyt_deam_1      PF00383.17   102 seq1315_BIOID51095   -            367   1.3e-24   85.6   0.3   1   1   2.9e-28     2e-24   85.0   0.2     3   100     2    98     1   100 0.94 Cytidine and deoxycytidylate deaminase zinc-binding region
FAD_binding_5        PF00941.16   171 seq1316_BIOID51095   -            292   1.7e-50  170.7   0.0   1   1   3.4e-54   2.4e-50  170.2   0.0     4   170     6   173     3   174 0.98 FAD binding domain in molybdopterin dehydrogenase
CO_deh_flav_C        PF03450.12   103 seq1316_BIOID51095   -            292   4.8e-25   87.3   0.1   1   1   2.5e-28   1.7e-24   85.6   0.0     2   103   183   283   182   283 0.97 CO dehydrogenase flavoprotein C-terminal domain
LysR_substrate       PF03466.15   209 seq1317_BIOID51095   -            319     1e-15   57.3   0.2   1   1   2.1e-19   1.5e-15   56.7   0.1    21   206   112   313    92   316 0.89 LysR substrate binding domain
HTH_1                PF00126.22    60 seq1317_BIOID51095   -            319   1.7e-14   53.1   0.0   1   1   4.8e-18   3.2e-14   52.2   0.0     1    57    10    66    10    67 0.96 Bacterial regulatory helix-turn-helix protein, lysR family
Dus                  PF01207.12   310 seq1318_BIOID51095   -            345  7.9e-100  333.5   0.0   1   1  6.8e-104  9.3e-100  333.3   0.0     2   308    30   340    29   342 0.98 Dihydrouridine synthase (Dus)
Fer2_2               PF01799.15    75 seq1320_BIOID51095   -            159     4e-27   93.8   0.4   1   1   5.8e-31     4e-27   93.8   0.3     1    73    78   152    78   154 0.93 [2Fe-2S] binding domain
Fer2                 PF00111.22    78 seq1320_BIOID51095   -            159   4.4e-07   29.4   1.1   1   1   6.5e-11   4.4e-07   29.4   0.8     2    55    12    64    11    85 0.81 2Fe-2S iron-sulfur cluster binding domain
DMRL_synthase        PF00885.14   144 seq1321_BIOID51095   -            156   2.2e-57  192.6   1.1   1   1   1.8e-61   2.5e-57  192.5   0.8     2   143    11   153    10   154 0.98 6,7-dimethyl-8-ribityllumazine synthase
Phageshock_PspG      PF09583.5     65 seq1325_BIOID51095   -             80   2.3e-25   88.3  25.4   1   1   1.9e-29   2.6e-25   88.1  17.6     1    64     1    64     1    65 0.98 Phage shock protein G (Phageshock_PspG)
NusB                 PF01029.13   134 seq1326_BIOID51095   -            139   1.4e-34  118.8   0.2   1   1   1.2e-38   1.6e-34  118.6   0.1     1   133     7   131     7   132 0.93 NusB family
YbhQ                 PF11076.3    135 seq1327_BIOID51095   -            136   4.3e-79  262.5  13.2   1   1   3.7e-83   5.1e-79  262.3   9.1     1   134     1   132     1   134 0.98 Putative inner membrane protein YbhQ
AIRS                 PF00586.19    96 seq1328_BIOID51095   -            325   1.7e-23   82.5   0.0   1   1   6.1e-27   4.2e-23   81.2   0.0     1    96    28   123    28   123 0.98 AIR synthase related protein, N-terminal domain
AIRS_C               PF02769.17   153 seq1328_BIOID51095   -            325   1.2e-09   38.2   0.0   1   1   2.6e-13   1.7e-09   37.6   0.0     1   145   150   299   150   303 0.74 AIR synthase related protein, C-terminal domain
FMN_red              PF03358.10   152 seq1329_BIOID51095   -            188   3.1e-39  133.7   0.0   1   1   5.8e-43     4e-39  133.4   0.0     2   147     6   149     5   153 0.94 NADPH-dependent FMN reductase
Flavodoxin_2         PF02525.12   199 seq1329_BIOID51095   -            188   8.5e-09   35.0   0.0   1   1   1.7e-12   1.2e-08   34.6   0.0    10   136    14   118     6   144 0.69 Flavodoxin-like fold
DDE_Tnp_1_assoc      PF13808.1     90 seq1330_BIOID51095   -            238   2.9e-22   78.0   0.0   1   1     8e-26   5.5e-22   77.1   0.0    23    90     3    70     1    70 0.97 DDE_Tnp_1-associated
DDE_Tnp_1            PF01609.16   211 seq1330_BIOID51095   -            238   6.2e-17   61.7   0.1   1   1   1.2e-20   7.9e-17   61.4   0.1     3   125    77   195    75   224 0.86 Transposase DDE domain
Tautomerase          PF01361.16    60 seq1334_BIOID51095   -             75   3.6e-14   51.9   0.0   1   1   3.7e-18   5.1e-14   51.5   0.0     1    51     2    53     2    55 0.98 Tautomerase enzyme
DnaB_C               PF03796.10   265 seq1335_BIOID51095   -            471  4.1e-108  360.1   0.2   1   1  1.2e-111  5.4e-108  359.7   0.1     1   263   206   463   206   465 0.97 DnaB-like helicase C terminal domain
DnaB                 PF00772.16   103 seq1335_BIOID51095   -            471   8.7e-38  128.2   0.0   1   1   4.2e-41   1.9e-37  127.1   0.0     1   103    26   128    26   128 0.99 DnaB-like helicase N terminal domain
AAA_25               PF13481.1    194 seq1335_BIOID51095   -            471     1e-13   51.0   0.1   1   1   3.6e-17   1.6e-13   50.3   0.0    29   190   220   386   179   390 0.84 AAA domain
PgpA                 PF04608.8    143 seq1336_BIOID51095   -            172   4.8e-51  172.2   8.6   1   1   4.1e-55   5.5e-51  172.0   6.0     2   142    22   162    21   163 0.92 Phosphatidylglycerophosphatase A
OTCace_N             PF02729.16   142 seq1337_BIOID51095   -            192   1.3e-28   99.2   0.0   1   1   1.4e-32   1.8e-28   98.8   0.0     1   142    22   179    22   179 0.89 Aspartate/ornithine carbamoyltransferase, carbamoyl-P binding domain
Acetyltransf_2       PF00797.12   240 seq1338_BIOID51095   -            281   5.7e-82  274.7   0.3   1   1   4.9e-86   6.8e-82  274.5   0.2     1   237    21   256    21   259 0.97 N-acetyltransferase
OTCace               PF00185.19   158 seq1340_BIOID51095   -            204   9.4e-34  116.4   0.0   1   1     1e-37   1.4e-33  115.9   0.0    11   156    11   181     4   182 0.90 Aspartate/ornithine carbamoyltransferase, Asp/Orn binding domain
Ala_racemase_N       PF01168.15   217 seq1342_BIOID51095   -            359   3.1e-61  206.5   0.0   1   1   5.7e-65   3.9e-61  206.2   0.0     1   217     8   219     8   219 0.94 Alanine racemase, N-terminal domain
Ala_racemase_C       PF00842.16   129 seq1342_BIOID51095   -            359     8e-40  135.1   0.1   1   1   1.8e-43   1.2e-39  134.5   0.1     1   129   234   358   234   358 0.97 Alanine racemase, C-terminal domain
PALP                 PF00291.20   307 seq1344_BIOID51095   -            398   1.1e-44  152.7   0.2   1   1     1e-48   1.4e-44  152.4   0.1     4   305    41   374    39   377 0.81 Pyridoxal-phosphate dependent enzyme
Aminotran_1_2        PF00155.16   363 seq1346_BIOID51095   -            411   1.5e-86  290.5   0.0   1   1   1.2e-90   1.7e-86  290.3   0.0     2   362    41   406    40   407 0.98 Aminotransferase class I and II
Resolvase            PF00239.16   141 seq1347_BIOID51095   -            207   3.5e-44  149.9   0.1   1   1   3.6e-48   4.9e-44  149.4   0.1     2   141     3   143     2   143 0.96 Resolvase, N terminal domain
Peptidase_M20        PF01546.23   171 seq1349_BIOID51095   -            403   3.4e-20   72.2   0.0   1   1   8.1e-24   5.5e-20   71.5   0.0     1   168    77   395    77   398 0.94 Peptidase family M20/M25/M40
M20_dimer            PF07687.9    109 seq1349_BIOID51095   -            403   2.4e-17   62.5   0.0   1   1   6.5e-21   4.5e-17   61.6   0.0     2   100   183   282   182   290 0.96 Peptidase dimerisation domain
HTH_Tnp_1            PF01527.15    76 seq1350_BIOID51095   -             91   1.1e-07   31.5   0.0   1   1   1.2e-11   1.6e-07   31.0   0.0     7    75     5    70     3    71 0.89 Transposase
rve                  PF00665.21   120 seq1351_BIOID51095   -            285   7.7e-27   93.6   0.0   1   1   5.9e-30   1.6e-26   92.6   0.0     2   120   123   239   122   239 0.97 Integrase core domain
rve_2                PF13333.1     52 seq1351_BIOID51095   -            285   4.1e-12   45.8   0.1   1   1   2.6e-15   7.2e-12   45.0   0.1     1    50   229   284   229   285 0.90 Integrase core domain
rve_3                PF13683.1     67 seq1351_BIOID51095   -            285   2.2e-10   39.7   0.1   1   1   1.5e-13   4.1e-10   38.9   0.1     4    63   213   273   210   275 0.94 Integrase core domain
HTH_21               PF13276.1     60 seq1351_BIOID51095   -            285   1.6e-08   34.2   3.5   1   1     6e-12   1.6e-08   34.2   2.4     6    59    47    99    39   100 0.82 HTH-like domain
DDE_Tnp_IS240        PF13610.1    140 seq1351_BIOID51095   -            285   1.2e-07   31.6   0.0   1   1   9.9e-11   2.7e-07   30.5   0.0     2   134   128   264   127   270 0.87 DDE domain
Amidohydro_4         PF13147.1    304 seq1352_BIOID51095   -            461   1.9e-28  100.1   0.7   1   1     7e-32   2.4e-28   99.8   0.5     1   304    45   392    45   392 0.90 Amidohydrolase
Amidohydro_1         PF01979.15   333 seq1352_BIOID51095   -            461   7.7e-13   48.6   0.0   1   1   3.8e-15   1.3e-11   44.6   0.0     1   333    50   395    50   395 0.73 Amidohydrolase family
Amidohydro_5         PF13594.1     68 seq1352_BIOID51095   -            461   1.7e-11   43.6   0.6   1   1   2.3e-14   7.9e-11   41.5   0.4     2    68    22    90     3    90 0.76 Amidohydrolase
ThiI                 PF02568.9    197 seq1355_BIOID51095   -            482   5.4e-77  257.5   0.0   1   1   1.2e-80   8.1e-77  257.0   0.0     1   197   175   369   175   369 0.99 Thiamine biosynthesis protein (ThiI)
THUMP                PF02926.12    93 seq1355_BIOID51095   -            482   1.2e-19   69.9   0.1   1   1   7.6e-23   5.2e-19   68.0   0.1     2    89    76   161    75   164 0.95 THUMP domain
Acid_phosphat_B      PF03767.9    230 seq1356_BIOID51095   -            237   8.1e-50  169.2   0.0   1   1   6.7e-54   9.2e-50  169.0   0.0     2   229    11   220    10   221 0.96 HAD superfamily, subfamily IIIB (Acid phosphatase)
DEAD                 PF00270.24   173 seq1357_BIOID51095   -            454   2.3e-49  167.0   0.1   1   1   5.9e-52   2.7e-48  163.5   0.0     1   172    25   196    25   197 0.94 DEAD/DEAH box helicase
Helicase_C           PF00271.26    78 seq1357_BIOID51095   -            454   8.2e-26   89.5   0.0   1   1   4.8e-29   2.2e-25   88.2   0.0     2    77   264   339   263   340 0.98 Helicase conserved C-terminal domain
UPF0047              PF01894.12   118 seq1359_BIOID51095   -            138   1.6e-38  131.0   0.0   1   1   1.3e-42   1.8e-38  130.8   0.0     1   117    17   135    17   136 0.97 Uncharacterised protein family UPF0047
AA_kinase            PF00696.23   241 seq1360_BIOID51095   -            310   1.4e-27   96.6   0.8   1   1   1.3e-31   1.8e-27   96.3   0.6     1   239     3   290     3   291 0.88 Amino acid kinase family
DUF419               PF04237.8     92 seq1361_BIOID51095   -            118   1.2e-22   79.9   0.1   1   1   1.1e-26   1.5e-22   79.6   0.0     1    91    10   102    10   103 0.98 Protein of unknown function (DUF419)
DDE_Tnp_Tn3          PF01526.12   388 seq1363_BIOID51095   -           1054  9.5e-144  478.6   0.0   1   1  4.5e-147  3.1e-143  476.9   0.0     1   388   639  1028   639  1028 1.00 Tn3 transposase DDE domain
DUF4158              PF13700.1    166 seq1363_BIOID51095   -           1054   2.5e-55  186.3   0.2   1   1   6.5e-59   4.4e-55  185.5   0.1     1   166    58   226    58   226 0.96 Domain of unknown function (DUF4158)
Helicase_C_2         PF13307.1    167 seq1364_BIOID51095   -            761   4.2e-26   91.7   0.0   1   1     2e-29   6.7e-26   91.1   0.0     8   165   578   733   571   735 0.93 Helicase C-terminal domain
DEAD                 PF00270.24   173 seq1364_BIOID51095   -            761   3.5e-09   36.2   0.1   1   1     2e-09   6.8e-06   25.5   0.0    12    78    88   153    73   171 0.74 DEAD/DEAH box helicase
DEAD_2               PF06733.10   174 seq1364_BIOID51095   -            761   1.3e-08   34.3   0.0   1   1   6.7e-12   2.3e-08   33.5   0.0   103   167   245   308   195   314 0.87 DEAD_2
DUF520               PF04461.8    160 seq1365_BIOID51095   -            163     4e-66  221.6   3.7   1   1   3.3e-70   4.5e-66  221.5   2.5     1   160     1   162     1   162 0.99 Protein of unknown function (DUF520)
NTP_transf_3         PF12804.2    179 seq1367_BIOID51095   -            192   8.3e-31  107.4   0.0   1   1   6.9e-35   9.4e-31  107.2   0.0     1   179     6   182     6   182 0.89 MobA-like NTP transferase domain
Glycos_trans_3N      PF02885.12    66 seq1368_BIOID51095   -            320   2.8e-15   55.5   0.0   1   1   3.6e-19     5e-15   54.7   0.0     2    65     3    70     2    71 0.97 Glycosyl transferase family, helical bundle domain
SSB                  PF00436.20   104 seq1370_BIOID51095   -            178   8.4e-43  144.3   0.5   1   1   7.4e-47     1e-42  144.1   0.4     1   103     6   112     6   113 0.97 Single-strand binding protein family
DDE_Tnp_1            PF01609.16   211 seq1371_BIOID51095   -            328   4.8e-25   88.2   0.0   1   1   4.9e-29   6.7e-25   87.7   0.0     4   208    17   254    14   257 0.93 Transposase DDE domain
Pyr_redox_2          PF07992.9    200 seq1374_BIOID51095   -           1032   3.3e-19   69.4   0.0   1   1   5.2e-22   7.9e-19   68.2   0.0     2   198   553   829   552   831 0.84 Pyridine nucleotide-disulphide oxidoreductase
NAD_binding_8        PF13450.1     68 seq1374_BIOID51095   -           1032   1.8e-08   34.1   1.1   1   1   3.4e-11   5.2e-08   32.6   0.1     1    37   555   591   555   615 0.90 NAD(P)-binding Rossmann-like domain
Fer4_9               PF13187.1     55 seq1374_BIOID51095   -           1032   3.1e-06   27.2   7.6   1   1     2e-09   3.1e-06   27.2   5.3     1    53   897   951   867   952 0.90 4Fe-4S dicluster domain
Thi4                 PF01946.12   230 seq1374_BIOID51095   -           1032     4e-06   25.9   0.1   1   1   6.4e-08   9.7e-05   21.4   0.0    19    54   552   587   538   591 0.92 Thi4 family
FAD_binding_3        PF01494.14   356 seq1374_BIOID51095   -           1032   5.1e-05   22.3   0.1   1   1   7.4e-08   0.00011   21.2   0.1     3    35   552   584   550   590 0.92 FAD binding domain
FAD_binding_2        PF00890.19   421 seq1374_BIOID51095   -           1032    0.0001   21.2   0.8   1   1   6.6e-08    0.0001   21.2   0.5     2    36   553   587   552   591 0.94 FAD binding domain
Sel1                 PF08238.7     39 seq1375_BIOID51095   -            331   3.2e-17   62.4   9.7   1   3   3.9e-11   5.3e-07   29.9   0.1     2    39    74   109    73   109 0.79 Sel1 repeat
Sel1                 PF08238.7     39 seq1375_BIOID51095   -            331   3.2e-17   62.4   9.7   2   3     2e-08   0.00027   21.3   0.8     2    38   111   144   110   145 0.89 Sel1 repeat
Sel1                 PF08238.7     39 seq1375_BIOID51095   -            331   3.2e-17   62.4   9.7   3   3   1.3e-06     0.017   15.6   0.2     3    33   148   175   147   176 0.88 Sel1 repeat
Ldh_2                PF02615.9    335 seq1376_BIOID51095   -            361  4.3e-138  459.5   0.0   1   1  3.6e-142  4.9e-138  459.3   0.0     1   334     5   340     5   341 0.99 Malate/L-lactate dehydrogenase
EAL                  PF00563.15   236 seq1378_BIOID51095   -            528     4e-66  222.7   0.4   1   1   8.5e-70   5.8e-66  222.2   0.3     2   235   273   505   272   506 0.96 EAL domain
CSS-motif            PF12792.2    208 seq1378_BIOID51095   -            528   2.2e-38  131.5   1.0   1   1   4.6e-42   3.2e-38  131.0   0.7     2   207    37   246    36   247 0.91 CSS motif domain associated with EAL
TetR_N               PF00440.18    47 seq1379_BIOID51095   -             93   1.4e-14   53.3   0.0   1   1   1.4e-18   1.9e-14   52.8   0.0     1    41    43    83    43    84 0.95 Bacterial regulatory proteins, tetR family
MerR-DNA-bind        PF09278.6     65 seq1383_BIOID51095   -            154     7e-15   55.0   0.1   1   1   2.6e-18   1.2e-14   54.3   0.0     2    65    55   119    54   119 0.96 MerR, DNA binding
MerR                 PF00376.18    38 seq1383_BIOID51095   -            154   4.6e-14   51.5   0.3   1   1   2.5e-17   1.1e-13   50.3   0.1     1    38    13    49    13    49 0.98 MerR family regulatory protein
MerR_1               PF13411.1     69 seq1383_BIOID51095   -            154   2.8e-12   46.1   0.0   1   1     1e-15   4.6e-12   45.4   0.0     2    65    13    76    12    78 0.96 MerR HTH family regulatory protein
TetR_C               PF02909.12   139 seq1385_BIOID51095   -            208     1e-48  164.3   0.0   1   1   2.2e-52   1.5e-48  163.8   0.0     1   139    69   202    69   202 0.98 Tetracyclin repressor, C-terminal all-alpha domain
TetR_N               PF00440.18    47 seq1385_BIOID51095   -            208   1.9e-15   56.1   0.0   1   1   1.7e-18   1.2e-14   53.5   0.0     2    47    11    56    10    56 0.97 Bacterial regulatory proteins, tetR family
Amidohydro_1         PF01979.15   333 seq1386_BIOID51095   -            442   4.6e-49  167.7   0.2   1   1   9.8e-53   6.7e-49  167.2   0.1     1   333    53   375    53   375 0.96 Amidohydrolase family
Amidohydro_5         PF13594.1     68 seq1386_BIOID51095   -            442   2.6e-08   33.4   0.0   1   1     9e-12   6.2e-08   32.2   0.0     1    68    23   122    23   122 0.66 Amidohydrolase
Xan_ur_permease      PF00860.15   389 seq1390_BIOID51095   -            449   1.7e-88  296.6  48.3   1   1   1.6e-92   2.1e-88  296.3  33.5     1   388    26   409    26   410 0.99 Permease family
Molybdop_Fe4S4       PF04879.11    55 seq1391_BIOID51095   -            195   2.2e-21   75.3   0.2   1   1   2.6e-24   1.8e-20   72.4   0.1     2    55    44   104    43   104 0.96 Molybdopterin oxidoreductase Fe4S4 domain
Molybdopterin        PF00384.17   432 seq1391_BIOID51095   -            195   2.4e-06   26.4   0.1   1   1   4.2e-10   2.9e-06   26.1   0.0     1    35   107   139   107   190 0.79 Molybdopterin oxidoreductase
FAD_binding_5        PF00941.16   171 seq1392_BIOID51095   -            259   3.7e-23   81.6   0.0   1   1   9.2e-27   6.3e-23   80.9   0.0     4   167     4   153     1   156 0.90 FAD binding domain in molybdopterin dehydrogenase
CO_deh_flav_C        PF03450.12   103 seq1392_BIOID51095   -            259   7.3e-10   38.6   0.3   1   1   2.3e-13   1.6e-09   37.5   0.2     4   102   165   250   161   251 0.85 CO dehydrogenase flavoprotein C-terminal domain
Molybdopterin        PF00384.17   432 seq1393_BIOID51095   -            803   1.1e-23   83.5   0.0   1   1   3.6e-24   2.5e-20   72.5   0.0   103   379     2   377     1   381 0.84 Molybdopterin oxidoreductase
Molydop_binding      PF01568.16   109 seq1393_BIOID51095   -            803   5.6e-17   61.4   0.1   1   1     3e-20     2e-16   59.6   0.1     4   108   681   796   678   797 0.93 Molydopterin dinucleotide binding domain
Ald_Xan_dh_C2        PF02738.13   543 seq1397_BIOID51095   -            956  6.1e-191  635.3   0.0   1   1  1.9e-194  8.8e-191  634.8   0.0    17   543   363   893   351   893 0.98 Molybdopterin-binding domain of aldehyde dehydrogenase
Ald_Xan_dh_C         PF01315.17   111 seq1397_BIOID51095   -            956   4.4e-31  107.1   0.0   1   1   1.9e-34   8.9e-31  106.1   0.0     2   111   187   298   186   298 0.96 Aldehyde oxidase and xanthine dehydrogenase, a/b hammerhead domain
Fer2_2               PF01799.15    75 seq1397_BIOID51095   -            956   7.1e-13   48.1   0.0   1   1   4.3e-16     2e-12   46.7   0.0     1    73    73   145    73   147 0.97 [2Fe-2S] binding domain
Na_H_Exchanger       PF00999.16   384 seq1398_BIOID51095   -            549   1.3e-71  241.0  43.8   1   1   1.2e-75   1.6e-71  240.7  30.4     2   383     8   421     5   422 0.91 Sodium/hydrogen exchanger family
Glt_symporter        PF03616.9    368 seq1399_BIOID51095   -            401  4.6e-164  545.1  27.4   1   1  8.1e-168  5.6e-164  544.8  19.0     2   368     2   366     1   366 0.98 Sodium/glutamate symporter
HTH_1                PF00126.22    60 seq1402_BIOID51095   -             41   3.1e-13   49.1   0.1   1   1   2.4e-17   3.3e-13   49.0   0.1     1    38     3    40     3    41 0.96 Bacterial regulatory helix-turn-helix protein, lysR family
Fer4_11              PF13247.1     99 seq1404_BIOID51095   -            294   1.2e-29  101.9  13.1   1   1   1.8e-32   2.2e-29  101.1   5.5     2    98    92   188    91   189 0.94 4Fe-4S dicluster domain
Form-deh_trans       PF09163.6     44 seq1404_BIOID51095   -            294   7.8e-20   69.9   0.0   1   1   1.1e-22   1.4e-19   69.1   0.0     1    44   246   289   246   290 0.96 Formate dehydrogenase N, transmembrane
Fer4_7               PF12838.2     52 seq1404_BIOID51095   -            294   4.9e-15   55.5  25.2   1   1   8.3e-11     1e-07   32.0   5.6     1    50    38   114    38   117 0.90 4Fe-4S dicluster domain
Fer4_9               PF13187.1     55 seq1404_BIOID51095   -            294   3.3e-13   49.5  27.2   1   1   4.6e-11   5.7e-08   32.7   7.7     1    55   132   184   132   184 0.97 4Fe-4S dicluster domain
Fer4_10              PF13237.1     52 seq1404_BIOID51095   -            294   2.6e-12   46.2  27.8   1   1   3.4e-11   4.2e-08   32.7   7.1     2    52    93   144    92   144 0.86 4Fe-4S dicluster domain
Fer4_2               PF12797.2     22 seq1404_BIOID51095   -            294   3.3e-10   39.1  34.5   1   1   6.4e-09     8e-06   25.3   2.4     4    20    33    49    31    51 0.91 4Fe-4S binding domain
Fer4_3               PF12798.2     15 seq1404_BIOID51095   -            294   9.7e-08   31.9  41.1   1   3   0.00035      0.43   11.1   3.8     1    15   100   117   100   117 0.89 4Fe-4S binding domain
Fer4_3               PF12798.2     15 seq1404_BIOID51095   -            294   9.7e-08   31.9  41.1   2   3   6.7e-05     0.083   13.3   2.9     1    14   133   146   133   147 0.94 4Fe-4S binding domain
Fer4_3               PF12798.2     15 seq1404_BIOID51095   -            294   9.7e-08   31.9  41.1   3   3   3.4e-06    0.0042   17.4   2.5     1    15   160   183   160   183 0.98 4Fe-4S binding domain
Fer4_4               PF12800.2     17 seq1404_BIOID51095   -            294   3.1e-07   30.0  31.6   1   2   4.7e-05     0.059   13.6   1.8     3    15    38    50    36    56 0.91 4Fe-4S binding domain
Fer4_4               PF12800.2     17 seq1404_BIOID51095   -            294   3.1e-07   30.0  31.6   2   2     1e-07   0.00013   21.9   1.8     1    17   130   146   130   146 0.92 4Fe-4S binding domain
Fer4                 PF00037.22    24 seq1404_BIOID51095   -            294   3.1e-07   29.6  37.3   1   1   4.1e-08   5.1e-05   22.5   2.0     5    22   130   147   126   149 0.87 4Fe-4S binding domain
Methyltransf_10      PF05971.7    299 seq1405_BIOID51095   -            335    4e-153  508.7   0.0   1   1  6.8e-157  4.7e-153  508.4   0.0     2   299    30   323    29   323 0.99 Protein of unknown function (DUF890)
MTS                  PF05175.9    170 seq1405_BIOID51095   -            335   3.9e-05   22.9   0.0   1   1   1.2e-08   8.3e-05   21.9   0.0    30   115   128   222   114   232 0.77 Methyltransferase small domain
Cytochrom_B_N        PF00033.14   188 seq1406_BIOID51095   -            217   1.4e-20   73.3  19.2   1   1   2.5e-24   1.7e-20   73.0  13.3     4   188    10   186     7   186 0.92 Cytochrome b(N-terminal)/b6/petB
Ni_hydr_CYTB         PF01292.15   182 seq1406_BIOID51095   -            217   1.4e-18   66.8  17.8   1   1   2.5e-22   1.7e-18   66.5  12.3     5   182    13   186     9   186 0.89 Prokaryotic cytochrome b561
Xan_ur_permease      PF00860.15   389 seq1407_BIOID51095   -            485  2.4e-110  368.5  44.5   1   1    2e-114  2.7e-110  368.3  30.8     1   389    41   435    41   435 0.98 Permease family
APH                  PF01636.18   239 seq1408_BIOID51095   -            252   3.6e-29  102.0   1.9   1   1   5.9e-33   4.1e-29  101.8   1.3     4   239     2   243     1   243 0.83 Phosphotransferase enzyme family
APH_6_hur            PF04655.9    253 seq1409_BIOID51095   -            278  2.6e-101  337.8   0.3   1   1  2.3e-105  3.1e-101  337.6   0.2     1   252    10   257    10   258 0.99 Aminoglycoside/hydroxyurea antibiotic resistance kinase
Amidohydro_1         PF01979.15   333 seq1410_BIOID51095   -            439   7.7e-61  206.4   0.0   1   1   2.8e-64   9.5e-61  206.1   0.0     2   332    74   391    73   392 0.97 Amidohydrolase family
Amidohydro_5         PF13594.1     68 seq1410_BIOID51095   -            439   1.3e-09   37.6   0.0   1   1   1.3e-12   4.3e-09   35.9   0.0     2    67    41   137    40   138 0.67 Amidohydrolase
Amidohydro_3         PF07969.6    404 seq1410_BIOID51095   -            439   1.2e-08   34.4   1.2   1   1   4.4e-09   1.5e-05   24.2   0.0   314   404   308   390   114   390 0.89 Amidohydrolase family
BolA                 PF01722.13    75 seq1411_BIOID51095   -            104   2.1e-29  101.1   0.1   1   1   1.8e-33   2.5e-29  100.8   0.1     1    75     9    84     8    84 0.97 BolA-like protein
Trigger_N            PF05697.8    145 seq1414_BIOID51095   -            432   6.8e-46  155.5   0.2   1   1   1.5e-49   6.8e-46  155.5   0.1     1   145     1   145     1   145 0.99 Bacterial trigger factor protein (TF)
Trigger_C            PF05698.9    162 seq1414_BIOID51095   -            432   5.7e-39  133.4  11.0   1   1   1.2e-42   5.7e-39  133.4   7.6     1   161   262   412   262   413 0.99 Bacterial trigger factor protein (TF) C-terminus
FKBP_C               PF00254.23    94 seq1414_BIOID51095   -            432     8e-17   60.9   0.4   1   1   4.7e-20   2.1e-16   59.5   0.3     5    93   158   237   154   238 0.93 FKBP-type peptidyl-prolyl cis-trans isomerase
Xan_ur_permease      PF00860.15   389 seq1416_BIOID51095   -            455   1.3e-78  264.1  50.1   1   1   1.3e-82   1.8e-78  263.6  34.7     1   388    32   415    32   416 0.98 Permease family
HAD_2                PF13419.1    176 seq1417_BIOID51095   -            221   7.9e-22   78.2   0.0   1   1   1.4e-25   9.3e-22   78.0   0.0     1   176     7   185     7   185 0.89 Haloacid dehalogenase-like hydrolase
CLP_protease         PF00574.18   182 seq1420_BIOID51095   -            207   9.3e-87  289.2   0.0   1   1     8e-91   1.1e-86  289.0   0.0     1   181    25   205    25   206 0.99 Clp protease
OsmC                 PF02566.14   100 seq1422_BIOID51095   -            143   1.5e-19   69.9   0.1   1   1   1.4e-23   1.9e-19   69.5   0.0     2    99    42   139    41   140 0.89 OsmC-like protein
AAA_2                PF07724.9    171 seq1424_BIOID51095   -            424   5.9e-49  166.1   0.0   1   1   5.3e-52   9.1e-49  165.5   0.0     3   170   112   310   110   311 0.97 AAA domain (Cdc48 subfamily)
zf-C4_ClpX           PF06689.8     41 seq1424_BIOID51095   -            424   2.3e-22   78.0   3.5   1   1   3.7e-25   6.3e-22   76.7   2.4     2    41    13    51    12    51 0.97 ClpX C4-type zinc finger
ClpB_D2-small        PF10431.4     81 seq1424_BIOID51095   -            424   4.3e-18   64.8   0.6   1   1   2.5e-21   4.3e-18   64.8   0.4     1    74   317   394   317   399 0.95 C-terminal, D2-small domain, of ClpB protein
AAA                  PF00004.24   132 seq1424_BIOID51095   -            424   4.3e-16   59.1   0.0   1   1   1.3e-18   2.2e-15   56.8   0.0     1    98   115   220   115   256 0.83 ATPase family associated with various cellular activities (AAA)
Mg_chelatase         PF01078.16   207 seq1424_BIOID51095   -            424   2.5e-07   29.9   0.2   1   1   6.2e-08   0.00011   21.3   0.3    20    55   110   146    75   171 0.81 Magnesium chelatase, subunit ChlI
AAA_5                PF07728.9    139 seq1424_BIOID51095   -            424   7.9e-07   28.7   0.0   1   1   3.8e-09   6.4e-06   25.8   0.1     1    79   114   191   114   195 0.74 AAA domain (dynein-related subfamily)
RuvB_N               PF05496.7    234 seq1424_BIOID51095   -            424   2.6e-06   26.5   0.0   1   1   3.4e-09   5.8e-06   25.4   0.0    16   116    68   192    53   196 0.72 Holliday junction DNA helicase ruvB N-terminus
UPF0167              PF03691.9    176 seq1425_BIOID51095   -            195   2.4e-78  261.4   7.9   1   1   2.2e-82     3e-78  261.1   5.5     3   176     6   195     4   195 0.98 Uncharacterised protein family (UPF0167)
Cytochrom_C552       PF02335.10   435 seq1426_BIOID51095   -            478  1.2e-172  574.3   8.0   1   1  2.2e-176  1.5e-172  574.0   5.5     3   433    43   472    41   474 0.98 Cytochrome c552
Lon_C                PF05362.8    205 seq1431_BIOID51095   -            799   2.1e-99  330.7   0.1   1   1  1.6e-102   3.7e-99  330.0   0.0     2   204   585   787   584   788 0.99 Lon protease (S16) C-terminal proteolytic domain
LON                  PF02190.11   205 seq1431_BIOID51095   -            799   4.9e-43  147.0   0.3   1   1   2.2e-46   4.9e-43  147.0   0.2     1   204    25   216    25   217 0.91 ATP-dependent protease La (LON) domain
AAA                  PF00004.24   132 seq1431_BIOID51095   -            799   7.1e-18   64.9   0.0   1   1   7.1e-21   1.6e-17   63.8   0.0     1   128   367   504   367   508 0.93 ATPase family associated with various cellular activities (AAA)
AAA_5                PF07728.9    139 seq1431_BIOID51095   -            799   5.6e-10   38.9   0.0   1   1   8.8e-13     2e-09   37.1   0.0     2   138   367   499   366   500 0.79 AAA domain (dynein-related subfamily)
ChlI                 PF13541.1    121 seq1431_BIOID51095   -            799   5.1e-08   32.3   0.0   1   1   5.6e-11   1.3e-07   31.0   0.0     1   121   628   755   628   755 0.83 Subunit ChlI of Mg-chelatase
AAA_PrkA             PF08298.6    358 seq1431_BIOID51095   -            799   7.9e-06   24.6   0.0   1   1   6.5e-09   1.5e-05   23.7   0.0    51   111   327   387   303   400 0.88 PrkA AAA domain
Paired_CXXCH_1       PF09699.5     41 seq1432_BIOID51095   -            188   6.2e-08   31.9  26.0   1   1   1.9e-08   6.6e-05   22.2   3.7     4    40   133   171   129   172 0.78 Doubled CXXCH motif (Paired_CXXCH_1)
Fer4_11              PF13247.1     99 seq1434_BIOID51095   -            223   1.4e-26   92.1  10.8   1   1     1e-29   1.4e-26   92.1   7.5     2    98    84   181    83   182 0.95 4Fe-4S dicluster domain
Fer4_7               PF12838.2     52 seq1434_BIOID51095   -            223     4e-17   62.2  26.6   1   2   2.1e-12   2.9e-09   37.0   5.6     2    52    46   108    45   108 0.75 4Fe-4S dicluster domain
Fer4_7               PF12838.2     52 seq1434_BIOID51095   -            223     4e-17   62.2  26.6   2   2   1.5e-09   2.1e-06   27.9   8.5     2    52   125   176   124   176 0.81 4Fe-4S dicluster domain
Fer4_9               PF13187.1     55 seq1434_BIOID51095   -            223   1.2e-15   57.3  25.1   1   2   4.7e-10   6.4e-07   29.4   4.8     2    54    46   108    45   111 0.87 4Fe-4S dicluster domain
Fer4_9               PF13187.1     55 seq1434_BIOID51095   -            223   1.2e-15   57.3  25.1   2   2     2e-11   2.8e-08   33.7   7.1     2    54   125   176   124   177 0.96 4Fe-4S dicluster domain
Fer4                 PF00037.22    24 seq1434_BIOID51095   -            223   3.5e-13   48.4  40.5   1   1   2.7e-09   3.7e-06   26.1   2.2     2    21   119   138   118   141 0.90 4Fe-4S binding domain
Fer4_10              PF13237.1     52 seq1434_BIOID51095   -            223   3.3e-12   45.8  50.0   1   2   7.1e-09   9.7e-06   25.1   8.5     7    52    90   136    84   136 0.93 4Fe-4S dicluster domain
Fer4_10              PF13237.1     52 seq1434_BIOID51095   -            223   3.3e-12   45.8  50.0   2   2   2.1e-09   2.9e-06   26.8   7.1     4    52   120   173   117   173 0.85 4Fe-4S dicluster domain
Fer4_2               PF12797.2     22 seq1434_BIOID51095   -            223     4e-10   38.8  36.2   1   1   9.6e-09   1.3e-05   24.6   1.2     2    20    38    56    37    64 0.89 4Fe-4S binding domain
Fer4_3               PF12798.2     15 seq1434_BIOID51095   -            223   1.6e-09   37.5  44.1   1   3   2.8e-05     0.039   14.4   5.2     1    15    92   108    92   108 0.98 4Fe-4S binding domain
Fer4_3               PF12798.2     15 seq1434_BIOID51095   -            223   1.6e-09   37.5  44.1   2   3   0.00027      0.37   11.3   3.7     1    13   125   137   125   139 0.94 4Fe-4S binding domain
Fer4_3               PF12798.2     15 seq1434_BIOID51095   -            223   1.6e-09   37.5  44.1   3   3   2.6e-07   0.00036   20.7   1.5     1    15   152   176   152   176 0.98 4Fe-4S binding domain
Fer4_4               PF12800.2     17 seq1434_BIOID51095   -            223   4.8e-07   29.4  37.0   1   3    0.0002      0.27   11.5   1.9     3    15    45    57    43    61 0.90 4Fe-4S binding domain
Fer4_4               PF12800.2     17 seq1434_BIOID51095   -            223   4.8e-07   29.4  37.0   2   3   0.00016      0.22   11.8   3.0     2    17    90   107    89   107 0.86 4Fe-4S binding domain
Fer4_4               PF12800.2     17 seq1434_BIOID51095   -            223   4.8e-07   29.4  37.0   3   3   1.9e-06    0.0026   17.8   2.4     2    17   123   138   122   138 0.91 4Fe-4S binding domain
Xan_ur_permease      PF00860.15   389 seq1435_BIOID51095   -            525  5.6e-121  403.5  46.5   1   1  5.7e-125  7.8e-121  403.0  32.2     2   385    72   451    71   455 0.98 Permease family
OMP_b-brl            PF13505.1    176 seq1436_BIOID51095   -            171   3.9e-27   95.2  13.5   1   1   6.8e-31   4.7e-27   94.9   9.3     2   176     9   171     6   171 0.87 Outer membrane protein beta-barrel domain
Ail_Lom              PF06316.6    199 seq1436_BIOID51095   -            171   1.5e-23   83.2   4.7   1   2   2.2e-18   1.5e-14   53.8   0.9     1   126     1   115     1   127 0.77 Enterobacterial Ail/Lom protein
Ail_Lom              PF06316.6    199 seq1436_BIOID51095   -            171   1.5e-23   83.2   4.7   2   2   2.2e-11   1.5e-07   31.0   0.1   154   199   126   171   120   171 0.93 Enterobacterial Ail/Lom protein
NrfD                 PF03916.9    313 seq1437_BIOID51095   -            318  1.6e-111  372.6  32.3   1   1  1.3e-115  1.8e-111  372.4  22.4     2   313     5   318     4   318 0.99 Polysulphide reductase, NrfD
Cytochrom_C_asm      PF01578.15   214 seq1439_BIOID51095   -            552   1.1e-49  168.8  21.0   1   1   7.9e-54   1.1e-49  168.8  14.5     1   212    72   279    72   281 0.97 Cytochrome C assembly protein
Bac_DNA_binding      PF00216.16    90 seq1440_BIOID51095   -             90   2.5e-34  117.0   0.1   1   1   2.1e-38   2.8e-34  116.8   0.1     1    90     1    90     1    90 1.00 Bacterial DNA-binding protein
NUDIX                PF00293.23   135 seq1441_BIOID51095   -            182   1.6e-18   66.5   0.0   1   1   1.4e-22     2e-18   66.2   0.0     2   131    32   161    31   165 0.83 NUDIX domain
Rotamase_2           PF13145.1    121 seq1443_BIOID51095   -            623   5.9e-34  117.1  24.0   1   1     9e-28   2.1e-24   86.3   0.2     1   121   247   369   247   369 0.92 PPIC-type PPIASE domain
SurA_N_3             PF13624.1    154 seq1443_BIOID51095   -            623   6.8e-32  110.4   1.1   1   1     3e-35   6.8e-32  110.4   0.8     1   153     1   165     1   166 0.86 SurA N-terminal domain
Rotamase_3           PF13616.1    117 seq1443_BIOID51095   -            623   1.8e-16   60.3   0.4   1   1   7.8e-20   1.8e-16   60.3   0.3    12   115   265   355   212   357 0.87 PPIC-type PPIASE domain
Rotamase             PF00639.16    95 seq1443_BIOID51095   -            623   7.3e-15   55.3   9.0   1   1   6.2e-18   1.4e-14   54.4   0.1    13    95   275   355   258   355 0.92 PPIC-type PPIASE domain
SurA_N_2             PF13623.1    145 seq1443_BIOID51095   -            623   1.5e-08   34.5   0.3   1   1   6.7e-12   1.5e-08   34.5   0.2     9   140    12   137     3   142 0.83 SurA N-terminal domain
Fe_dep_repr_C        PF02742.10    71 seq1445_BIOID51095   -            155   1.4e-13   50.2   0.9   1   1   1.5e-16   2.9e-13   49.1   0.6     1    57    95   150    95   154 0.95 Iron dependent repressor, metal binding and dimerisation domain
Fe_dep_repress       PF01325.14    60 seq1445_BIOID51095   -            155   6.9e-11   41.8   0.0   1   1   6.3e-14   1.2e-10   40.9   0.0     6    60    38    92    35    92 0.95 Iron dependent repressor, N-terminal DNA binding domain
HTH_24               PF13412.1     48 seq1445_BIOID51095   -            155   1.2e-07   30.9   0.0   1   1     9e-11   1.8e-07   30.3   0.0     3    48    40    85    38    85 0.90 Winged helix-turn-helix DNA-binding
MarR                 PF01047.17    59 seq1445_BIOID51095   -            155   1.7e-06   27.4   0.0   1   1   1.6e-09   3.1e-06   26.6   0.0    11    48    48    85    47    87 0.95 MarR family
CcmH                 PF03918.9    148 seq1446_BIOID51095   -            127   5.8e-47  158.2   0.8   1   1     5e-51   6.8e-47  158.0   0.6     4   125     7   126     4   127 0.91 Cytochrome C biogenesis protein
CitMHS               PF03600.11   349 seq1447_BIOID51095   -            372   1.2e-26   93.0  21.8   1   1   8.8e-31   1.2e-26   93.0  15.1    41   321    32   306    12   330 0.89 Citrate transporter
TPR_11               PF13414.1     69 seq1448_BIOID51095   -            198   3.6e-15   55.2   9.6   1   1   2.2e-15     1e-11   44.1   4.9     1    68    71   140    71   141 0.90 TPR repeat
TPR_2                PF07719.12    34 seq1448_BIOID51095   -            198     2e-06   27.1  11.9   1   2   6.1e-07    0.0028   17.3   1.1     2    32    74   104    73   106 0.90 Tetratricopeptide repeat
TPR_2                PF07719.12    34 seq1448_BIOID51095   -            198     2e-06   27.1  11.9   2   2   4.4e-06      0.02   14.6   0.0     3    31   146   174   144   176 0.93 Tetratricopeptide repeat
TPR_1                PF00515.23    34 seq1448_BIOID51095   -            198   6.2e-06   25.4   9.1   1   1   1.7e-07   0.00075   18.8   0.7     2    32    74   104    73   106 0.91 Tetratricopeptide repeat
HHH_3                PF12836.2     65 seq1451_BIOID51095   -            123   4.6e-19   68.0   0.0   1   1   8.8e-23     6e-19   67.6   0.0     3    61    59   118    57   122 0.93 Helix-hairpin-helix motif
SDF                  PF00375.13   390 seq1453_BIOID51095   -            437  2.2e-120  401.8  38.4   1   1  1.8e-124  2.5e-120  401.7  26.6     1   390     8   411     8   411 0.97 Sodium:dicarboxylate symporter family
4HBT_2               PF13279.1    121 seq1454_BIOID51095   -            132   5.5e-17   62.2   0.0   1   1   1.4e-20   6.3e-17   62.0   0.0     4   109    10   114     7   129 0.88 Thioesterase-like superfamily
Acyl-ACP_TE          PF01643.12   249 seq1454_BIOID51095   -            132   1.1e-14   53.8   0.2   1   2   9.6e-09   4.4e-05   22.4   0.1   155   182     2    29     1    33 0.91 Acyl-ACP thioesterase
Acyl-ACP_TE          PF01643.12   249 seq1454_BIOID51095   -            132   1.1e-14   53.8   0.2   2   2   5.4e-11   2.5e-07   29.8   0.0    46   133    39   128    32   132 0.90 Acyl-ACP thioesterase
4HBT                 PF03061.17    79 seq1454_BIOID51095   -            132   3.8e-14   52.4   0.0   1   1   1.1e-17   5.1e-14   52.0   0.0     2    77    16    97    15    99 0.96 Thioesterase superfamily
ABC_tran             PF00005.22   118 seq1455_BIOID51095   -            530   1.4e-36  125.3   0.0   1   2   1.1e-18   1.9e-15   57.1   0.0     1   118    41   184    41   184 0.98 ABC transporter
ABC_tran             PF00005.22   118 seq1455_BIOID51095   -            530   1.4e-36  125.3   0.0   2   2   2.2e-21   3.7e-18   65.8   0.0     1   118   359   467   359   467 0.95 ABC transporter
ABC_tran_2           PF12848.2     85 seq1455_BIOID51095   -            530   3.4e-23   81.1   3.0   1   1   1.8e-23     3e-20   71.7   1.4     2    85   224   309   223   309 0.91 ABC transporter
Hydrolase_3          PF08282.7    254 seq1460_BIOID51095   -            272   3.1e-51  174.3   0.0   1   1   5.1e-55   3.5e-51  174.1   0.0     2   254     6   258     5   258 0.98 haloacid dehalogenase-like hydrolase
S6PP                 PF05116.8    247 seq1460_BIOID51095   -            272   1.8e-17   63.3   0.0   1   2   1.9e-08   0.00013   21.2   0.0     4    79     4    79     1   107 0.71 Sucrose-6F-phosphate phosphohydrolase
S6PP                 PF05116.8    247 seq1460_BIOID51095   -            272   1.8e-17   63.3   0.0   2   2   2.8e-14   1.9e-10   40.3   0.0   119   213   145   236   139   253 0.87 Sucrose-6F-phosphate phosphohydrolase
DEDD_Tnp_IS110       PF01548.12   144 seq1461_BIOID51095   -            326   4.2e-44  149.5   0.2   1   1   2.4e-47   1.7e-43  147.6   0.1     1   144     7   151     7   151 0.99 Transposase
Transposase_20       PF02371.11    87 seq1461_BIOID51095   -            326   1.1e-27   95.7   0.4   1   1     3e-31     2e-27   94.9   0.3     2    85   196   280   195   282 0.96 Transposase IS116/IS110/IS902 family
AsnC_trans_reg       PF01037.16    74 seq1463_BIOID51095   -            181   1.3e-21   75.9   0.0   1   1   5.7e-25     2e-21   75.3   0.0     1    74    97   171    97   171 0.97 AsnC family
HTH_AsnC-type        PF13404.1     42 seq1463_BIOID51095   -            181   7.4e-18   63.7   0.7   1   1   3.3e-21   1.1e-17   63.1   0.5     1    42    31    72    31    72 0.99 AsnC-type helix-turn-helix domain
HTH_24               PF13412.1     48 seq1463_BIOID51095   -            181   3.8e-17   61.2   0.4   1   1   1.7e-20     6e-17   60.6   0.3     1    47    31    77    31    78 0.98 Winged helix-turn-helix DNA-binding
HTH_11               PF08279.7     55 seq1463_BIOID51095   -            181    0.0001   21.7   0.0   1   1     5e-08   0.00017   21.0   0.0     3    46    36    78    35    82 0.90 HTH domain
Flavodoxin_1         PF00258.20   143 seq1464_BIOID51095   -            173     1e-27   96.7   0.0   1   1   8.7e-32   1.2e-27   96.5   0.0     1   143     5   160     5   160 0.94 Flavodoxin
ABC_membrane         PF00664.18   275 seq1466_BIOID51095   -            271   1.2e-26   93.7   1.4   1   1   1.1e-30   1.5e-26   93.3   0.9     5   206    22   223    17   235 0.90 ABC transporter transmembrane region
ABC_tran             PF00005.22   118 seq1468_BIOID51095   -            337   4.8e-20   71.9   0.0   1   1   5.7e-24   7.7e-20   71.3   0.0     1   117   123   247   123   248 0.93 ABC transporter
GCV_T                PF01571.16   211 seq1470_BIOID51095   -            326   4.9e-28   97.8   0.3   1   1   5.6e-32   7.7e-28   97.1   0.2     4   209    24   217    21   219 0.90 Aminomethyltransferase folate-binding domain
ABC_membrane         PF00664.18   275 seq1471_BIOID51095   -            593   8.2e-35  120.4   9.0   1   1   1.5e-38     1e-34  120.1   6.3     3   274    27   297    25   298 0.92 ABC transporter transmembrane region
ABC_tran             PF00005.22   118 seq1471_BIOID51095   -            593   2.4e-20   72.9   0.1   1   1   7.5e-24   5.1e-20   71.8   0.0     1   118   381   505   381   505 0.95 ABC transporter
Glyco_hydro_1        PF00232.13   455 seq1473_BIOID51095   -            479  3.4e-131  437.4   1.8   1   1  2.9e-135    4e-131  437.2   1.2     3   454     6   476     4   477 0.92 Glycosyl hydrolase family 1
P-II                 PF00543.17   102 seq1474_BIOID51095   -            112   2.4e-40  136.9   1.0   1   1     2e-44   2.7e-40  136.8   0.7     1   102     4   105     4   105 0.99 Nitrogen regulatory protein P-II
Ammonium_transp      PF00909.16   399 seq1475_BIOID51095   -            428    2e-131  438.0  40.4   1   1  1.6e-135  2.3e-131  437.8  28.0     1   399    33   426    33   426 0.97 Ammonium Transporter Family
Transaldolase        PF00923.14   287 seq1476_BIOID51095   -            222   1.1e-44  152.6   0.1   1   1   1.6e-48   2.2e-44  151.5   0.1     1   241     5   205     5   216 0.95 Transaldolase
YscW                 PF09619.5    106 seq1478_BIOID51095   -            190     8e-42  141.1   0.6   1   1   8.2e-46   1.1e-41  140.6   0.4     1   106    41   152    41   152 0.99 Type III secretion system lipoprotein chaperone (YscW)
LacAB_rpiB           PF02502.13   140 seq1481_BIOID51095   -            105   3.4e-11   42.8   0.1   1   1   6.3e-12   8.6e-08   31.8   0.0   102   139    60    97    59    98 0.96 Ribose/Galactose Isomerase
DUF1428              PF07237.6    103 seq1483_BIOID51095   -            117   1.3e-49  166.2   2.0   1   1     1e-53   1.4e-49  166.1   1.4     1   103     2   104     2   104 0.99 Protein of unknown function (DUF1428)
Asparaginase_2       PF01112.13   319 seq1485_BIOID51095   -            321  3.1e-125  417.0   2.9   1   1  2.8e-129  3.8e-125  416.7   2.0     2   315     3   315     2   317 0.99 Asparaginase
ABC_tran             PF00005.22   118 seq1487_BIOID51095   -            623   4.9e-41  139.6   0.1   1   2   4.3e-21   5.4e-18   65.3   0.1    23   118    89   197    57   197 0.84 ABC transporter
ABC_tran             PF00005.22   118 seq1487_BIOID51095   -            623   4.9e-41  139.6   0.1   2   2     4e-23     5e-20   71.9   0.0     1   117   364   491   364   492 0.93 ABC transporter
oligo_HPY            PF08352.7     64 seq1487_BIOID51095   -            623   8.6e-21   73.9   0.4   1   2   8.8e-12   1.1e-08   35.1   0.0     1    33   248   280   248   303 0.88 Oligopeptide/dipeptide transporter, C-terminal region
oligo_HPY            PF08352.7     64 seq1487_BIOID51095   -            623   8.6e-21   73.9   0.4   2   2     3e-12   3.8e-09   36.6   0.0     1    33   543   575   543   594 0.85 Oligopeptide/dipeptide transporter, C-terminal region
SBP_bac_5            PF00496.17   374 seq1492_BIOID51095   -            512     3e-95  319.1  11.4   1   1   2.8e-99   3.9e-95  318.7   7.9     1   372    70   429    70   431 0.95 Bacterial extracellular solute-binding proteins, family 5 Middle
BPD_transp_1         PF00528.17   185 seq1495_BIOID51095   -            306     4e-43  146.9  10.6   1   1   2.9e-47     4e-43  146.9   7.4     1   184   113   304   113   305 0.99 Binding-protein-dependent transport system inner membrane component
BPD_transp_1         PF00528.17   185 seq1496_BIOID51095   -            303   7.2e-31  107.0  13.0   1   1   1.1e-34   7.2e-31  107.0   9.0     1   184   119   302   119   303 0.99 Binding-protein-dependent transport system inner membrane component
OppC_N               PF12911.2     56 seq1496_BIOID51095   -            303   1.3e-17   62.7   0.2   1   1     2e-21   1.3e-17   62.7   0.2     2    56    24    79    23    79 0.86 N-terminal TM domain of oligopeptide transport permease C
ZapA                 PF05164.8     89 seq1499_BIOID51095   -            109   2.1e-20   72.3   0.6   1   1     2e-24   2.7e-20   72.0   0.4     2    89     6    91     5    91 0.98 Cell division protein ZapA
EAL                  PF00563.15   236 seq1500_BIOID51095   -            808   2.2e-63  213.7   0.1   1   1   2.7e-67   3.7e-63  213.0   0.0     2   236   558   793   557   793 0.97 EAL domain
5-FTHF_cyc-lig       PF01812.15   186 seq1501_BIOID51095   -            248   1.3e-43  148.8   0.0   1   1   1.2e-47   1.7e-43  148.4   0.0     2   186    62   242    61   242 0.98 5-formyltetrahydrofolate cyclo-ligase family
TetR_C_2             PF08361.6    121 seq1504_BIOID51095   -            215   4.5e-57  191.0   1.6   1   1   9.1e-61   6.2e-57  190.6   1.1     1   119    84   202    84   204 0.99 MAATS-type transcriptional repressor, C-terminal region
TetR_N               PF00440.18    47 seq1504_BIOID51095   -            215   4.8e-20   70.8   0.0   1   1     1e-23   7.1e-20   70.2   0.0     1    47    16    62    16    62 0.98 Bacterial regulatory proteins, tetR family
GGDEF                PF00990.16   161 seq1506_BIOID51095   -            442     2e-26   92.3   0.0   1   1   2.9e-30   3.9e-26   91.4   0.0     1   160   295   437   295   438 0.89 GGDEF domain
MscS_TM              PF12794.2    340 seq1507_BIOID51095   -           1120     2e-97  325.7  28.8   1   1  4.5e-101     2e-97  325.7  20.0     5   340   508   826   505   826 0.97 Mechanosensitive ion channel inner membrane domain 1
MscS_porin           PF12795.2    240 seq1507_BIOID51095   -           1120   4.9e-66  222.3  54.0   1   1   1.1e-69   4.9e-66  222.3  37.4     1   240    49   290    49   290 0.98 Mechanosensitive ion channel porin domain
MS_channel           PF00924.13   206 seq1507_BIOID51095   -           1120   3.3e-61  206.0   0.5   1   1   7.3e-65   3.3e-61  206.0   0.3     2   206   887  1086   886  1086 0.99 Mechanosensitive ion channel
HTH_1                PF00126.22    60 seq1513_BIOID51095   -            319   1.7e-19   69.2   1.3   1   1   4.7e-23   3.2e-19   68.3   0.1     2    60    29    86    28    86 0.97 Bacterial regulatory helix-turn-helix protein, lysR family
LysR_substrate       PF03466.15   209 seq1513_BIOID51095   -            319   2.6e-12   46.1   1.1   1   1   7.3e-16     5e-12   45.2   0.8     8   206   115   310   110   312 0.89 LysR substrate binding domain
Dynamin_N            PF00350.18   168 seq1516_BIOID51095   -            742   1.2e-18   67.3   0.0   1   1     8e-22   3.7e-18   65.7   0.0     1   148    72   278    72   300 0.79 Dynamin family
MMR_HSR1             PF01926.18   114 seq1516_BIOID51095   -            742   4.1e-08   33.1   0.0   1   1   1.1e-10   5.1e-07   29.5   0.0     2   114    72   298    71   298 0.78 50S ribosome-binding GTPase
YliH                 PF10799.3    127 seq1517_BIOID51095   -            127   2.3e-73  243.8   4.9   1   1   1.8e-77   2.5e-73  243.6   3.4     1   127     1   127     1   127 0.99 Biofilm formation protein (YliH/bssR)
MM_CoA_mutase        PF01642.17   516 seq1518_BIOID51095   -            714  6.3e-256  849.3   1.4   1   1  1.1e-259  7.4e-256  849.1   0.9     2   516    28   542    27   542 1.00 Methylmalonyl-CoA mutase
B12-binding          PF02310.14   121 seq1518_BIOID51095   -            714   2.4e-15   56.3   0.5   1   1     1e-18   6.8e-15   54.8   0.0     2   118   586   700   585   703 0.92 B12 binding domain
GSDH                 PF07995.6    331 seq1519_BIOID51095   -            371    1e-127  425.6   0.1   1   1  8.6e-132  1.2e-127  425.5   0.1     1   331    34   366    34   366 0.98 Glucose / Sorbosone dehydrogenase
DUF454               PF04304.8     71 seq1520_BIOID51095   -            125   3.1e-22   78.2  15.2   1   1   2.3e-26   3.1e-22   78.2  10.6     1    71    46   115    46   115 0.95 Protein of unknown function (DUF454)
Pribosyltran         PF00156.22   125 seq1522_BIOID51095   -            183   3.4e-20   71.8   0.2   1   1   3.2e-24   4.4e-20   71.5   0.1     2   124    33   155    32   156 0.95 Phosphoribosyl transferase domain
YjcZ                 PF13990.1    270 seq1524_BIOID51095   -            292  3.9e-118  393.3   5.7   1   1  3.2e-122  4.4e-118  393.1   3.9     1   270    21   287    21   287 0.99 YjcZ-like protein
ArgK                 PF03308.11   267 seq1525_BIOID51095   -            331  1.2e-114  381.4   0.1   1   1  3.2e-118  1.4e-114  381.2   0.1     1   266    22   294    22   295 0.99 ArgK protein
CbiA                 PF01656.18   195 seq1525_BIOID51095   -            331   2.8e-07   30.0   0.0   1   1     1e-10   4.6e-07   29.3   0.0     8   104    63   156    59   222 0.77 CobQ/CobB/MinD/ParA nucleotide binding domain
cobW                 PF02492.14   178 seq1525_BIOID51095   -            331   6.3e-07   28.9   1.0   1   1   1.1e-09     5e-06   25.9   0.7     3   157    57   208    55   225 0.69 CobW/HypB/UreG, nucleotide-binding domain
Peptidase_S11        PF00768.15   241 seq1526_BIOID51095   -            407  8.9e-101  336.0   0.4   1   1  2.5e-104  1.1e-100  335.7   0.2     2   241    36   273    35   273 0.99 D-alanyl-D-alanine carboxypeptidase
PBP5_C               PF07943.8     91 seq1526_BIOID51095   -            407   5.7e-25   87.0   0.0   1   1   2.3e-28   1.1e-24   86.1   0.0     1    91   292   383   292   383 0.99 Penicillin-binding protein 5, C-terminal domain
Beta-lactamase2      PF13354.1    197 seq1526_BIOID51095   -            407     1e-13   51.0   0.1   1   1   3.1e-17   1.4e-13   50.6   0.1     4   144    57   209    54   262 0.75 Beta-lactamase enzyme family
AsnA                 PF03590.10   244 seq1527_BIOID51095   -            330  1.1e-129  430.9   0.0   1   1    2e-133  1.4e-129  430.6   0.0     2   244     4   246     3   246 0.99 Aspartate-ammonia ligase
DNA_pol3_tau_5       PF12170.3    142 seq1528_BIOID51095   -            643   1.5e-93  310.1   6.5   1   1   1.8e-96     3e-93  309.1   4.5     1   142   499   640   499   640 1.00 DNA polymerase III tau subunit V interacting with alpha
DNA_pol3_delta2      PF13177.1    162 seq1528_BIOID51095   -            643   3.3e-40  137.2   0.0   1   1   3.2e-43   5.5e-40  136.5   0.0     1   161    20   178    20   179 0.98 DNA polymerase III, delta subunit
DNA_pol3_gamma3      PF12169.3    143 seq1528_BIOID51095   -            643   1.5e-30  105.7   1.1   1   1   8.9e-34   1.5e-30  105.7   0.8     1   131   232   360   232   372 0.91 DNA polymerase III subunits gamma and tau domain III
DNA_pol3_tau_4       PF12168.3     84 seq1528_BIOID51095   -            643   3.7e-22   78.4  12.8   1   1   7.6e-25   1.3e-21   76.6   8.9     1    84   416   498   416   498 0.98 DNA polymerase III subunits tau domain IV DnaB-binding
AAA                  PF00004.24   132 seq1528_BIOID51095   -            643   7.5e-12   45.4   0.1   1   1   2.9e-14     5e-11   42.8   0.0     2   125    42   171    41   177 0.80 ATPase family associated with various cellular activities (AAA)
RuvB_N               PF05496.7    234 seq1528_BIOID51095   -            643   1.8e-06   27.1   0.0   1   1   2.2e-08   3.8e-05   22.7   0.0    15    85     7    73     2    82 0.85 Holliday junction DNA helicase ruvB N-terminus
AAA_5                PF07728.9    139 seq1528_BIOID51095   -            643   2.8e-05   23.7   0.0   1   1   5.2e-08   8.9e-05   22.1   0.0     3    93    42   147    40   161 0.76 AAA domain (dynein-related subfamily)
DNA_pol3_delta       PF06144.8    172 seq1528_BIOID51095   -            643   9.2e-05   21.9   0.1   1   1   1.1e-07    0.0002   20.8   0.1    73   161   131   215   121   219 0.86 DNA polymerase III, delta subunit
Sugar_tr             PF00083.19   451 seq1529_BIOID51095   -            508   9.3e-71  238.6  25.4   1   1   3.7e-74   1.3e-70  238.1  17.6     3   446    36   456    33   461 0.95 Sugar (and other) transporter
MFS_1                PF07690.11   354 seq1529_BIOID51095   -            508   5.1e-37  127.3  39.4   1   2   4.3e-30   1.5e-26   92.9  10.8     9   257    46   318    38   319 0.75 Major Facilitator Superfamily
MFS_1                PF07690.11   354 seq1529_BIOID51095   -            508   5.1e-37  127.3  39.4   2   2   2.1e-14   7.3e-11   41.2  14.2    38   171   309   445   307   475 0.79 Major Facilitator Superfamily
Osmo_CC              PF08946.5     46 seq1529_BIOID51095   -            508   3.8e-25   87.5   8.5   1   1   2.2e-28   7.4e-25   86.6   5.9     1    46   462   507   462   507 0.99 Osmosensory transporter coiled coil
ECH                  PF00378.15   245 seq1530_BIOID51095   -            261   5.4e-43  146.7   0.0   1   1   4.4e-47   6.1e-43  146.5   0.0     6   245    12   253     7   253 0.93 Enoyl-CoA hydratase/isomerase family
AcetylCoA_hydro      PF02550.10   198 seq1534_BIOID51095   -            492   4.6e-76  254.8   0.0   1   1   1.4e-79   6.4e-76  254.4   0.0     1   198     1   213     1   213 0.99 Acetyl-CoA hydrolase/transferase N-terminal domain
AcetylCoA_hyd_C      PF13336.1    154 seq1534_BIOID51095   -            492   5.7e-40  136.3   0.0   1   1   2.1e-43   9.5e-40  135.6   0.0     3   153   317   461   316   462 0.98 Acetyl-CoA hydrolase/transferase C-terminal domain
CitF                 PF04223.7    466 seq1534_BIOID51095   -            492   2.3e-05   23.1   0.1   1   1   8.7e-09   3.9e-05   22.3   0.1   291   403   312   431   284   439 0.74 Citrate lyase, alpha subunit (CitF)
YbaB_DNA_bd          PF02575.11    93 seq1535_BIOID51095   -            109   3.4e-38  129.3   7.0   1   1   2.8e-42   3.8e-38  129.1   4.8     1    93    11   102    11   102 0.99 YbaB/EbfC DNA-binding family
Toprim_4             PF13662.1     81 seq1537_BIOID51095   -            201   2.6e-22   78.5   0.0   1   1   8.9e-26   4.1e-22   77.8   0.0     1    81    81   172    81   172 0.95 Toprim domain
RecR                 PF02132.10    41 seq1537_BIOID51095   -            201   4.7e-16   57.8   1.1   1   1     1e-19   4.7e-16   57.8   0.8     2    41    39    78    38    78 0.95 RecR protein
Toprim               PF01751.17    88 seq1537_BIOID51095   -            201   9.5e-11   41.3   0.0   1   1   3.6e-14   1.7e-10   40.5   0.0     2    77    83   166    82   173 0.90 Toprim domain
MFS_1                PF07690.11   354 seq1538_BIOID51095   -            410   1.9e-28   99.1  41.0   1   1   3.9e-32   2.7e-28   98.6  28.4     5   351    26   362    22   365 0.73 Major Facilitator Superfamily
Sugar_tr             PF00083.19   451 seq1538_BIOID51095   -            410   2.2e-06   26.3  31.8   1   1   1.9e-09   1.3e-05   23.9   8.8    52   188    58   188    46   197 0.92 Sugar (and other) transporter
HSP90                PF00183.13   531 seq1540_BIOID51095   -            624  3.6e-115  385.2   8.5   1   1  1.3e-117  6.1e-114  381.2   5.7    74   491   212   622   209   624 0.93 Hsp90 protein
HATPase_c_3          PF13589.1    137 seq1540_BIOID51095   -            624   2.2e-15   56.3   1.5   1   1   7.1e-19   3.2e-15   55.8   0.1     2   123    26   171    25   183 0.79 Histidine kinase-, DNA gyrase B-, and HSP90-like ATPase
HATPase_c            PF02518.21   111 seq1540_BIOID51095   -            624   8.1e-12   44.7   0.1   1   1   3.2e-15   1.5e-11   43.9   0.1     6   109    32   181    27   183 0.84 Histidine kinase-, DNA gyrase B-, and HSP90-like ATPase
K_trans              PF02705.11   534 seq1543_BIOID51095   -            622  8.9e-207  687.5  25.4   1   1  7.5e-211    1e-206  687.3  17.6     2   534    14   544    13   544 0.99 K+ potassium transporter
ADK                  PF00406.17   151 seq1548_BIOID51095   -            214   1.3e-60  203.5   0.0   1   1   3.4e-64   1.5e-60  203.2   0.0     1   150     5   186     5   187 0.99 Adenylate kinase
ADK_lid              PF05191.9     36 seq1548_BIOID51095   -            214   8.3e-17   60.4   0.0   1   1   3.2e-20   1.5e-16   59.6   0.0     1    36   123   158   123   158 1.00 Adenylate kinase, active site lid
AAA_17               PF13207.1    121 seq1548_BIOID51095   -            214   1.5e-08   35.3   0.0   1   1   4.7e-12   2.1e-08   34.8   0.0     1   108     2   116     2   170 0.62 AAA domain
RbsD_FucU            PF05025.8    142 seq1549_BIOID51095   -            143   7.8e-51  172.0   0.4   1   1   6.4e-55   8.7e-51  171.8   0.3     1   142     5   143     5   143 0.99 RbsD / FucU transport protein family
Ferrochelatase       PF00762.14   316 seq1550_BIOID51095   -            320  1.6e-107  359.0   0.0   1   1  2.6e-111  1.8e-107  358.8   0.0     1   313     5   317     5   320 0.98 Ferrochelatase
ABC_tran             PF00005.22   118 seq1551_BIOID51095   -            501   1.6e-34  118.6   0.0   1   2   2.1e-21   9.6e-18   64.5   0.0     1   117    44   169    44   170 0.91 ABC transporter
ABC_tran             PF00005.22   118 seq1551_BIOID51095   -            501   1.6e-34  118.6   0.0   2   2   1.7e-17   7.8e-14   51.9   0.0     3   117   294   423   292   424 0.77 ABC transporter
TetR_N               PF00440.18    47 seq1552_BIOID51095   -            178   4.9e-09   35.5   0.1   1   1   1.2e-12   7.9e-09   34.9   0.1     1    47    13    59    13    59 0.97 Bacterial regulatory proteins, tetR family
TetR_C_6             PF13977.1    131 seq1552_BIOID51095   -            178   6.7e-08   32.3   0.2   1   1   2.3e-11   1.6e-07   31.0   0.2    16   125    80   176    66   178 0.89 Bacterial transcriptional repressor
BPD_transp_2         PF02653.11   267 seq1555_BIOID51095   -            321   8.2e-53  178.9  42.6   1   1   9.2e-57   1.3e-52  178.3  29.6     1   267    45   314    45   314 0.95 Branched-chain amino acid transport system / permease component
PfkB                 PF00294.19   301 seq1556_BIOID51095   -            434   2.4e-56  190.9   0.0   1   1   2.5e-60   3.4e-56  190.4   0.0     4   294    55   414    52   422 0.91 pfkB family carbohydrate kinase
Peripla_BP_4         PF13407.1    258 seq1559_BIOID51095   -            296   9.7e-59  198.6  12.1   1   1   3.4e-62   1.1e-58  198.4   8.4     1   258    29   281    29   281 0.97 Periplasmic binding protein domain
Peripla_BP_1         PF00532.16   279 seq1559_BIOID51095   -            296   4.4e-27   94.8   2.4   1   1   1.6e-30   5.4e-27   94.6   1.7     2   250    27   268    26   289 0.86 Periplasmic binding proteins and sugar binding domain of LacI family
Peripla_BP_3         PF13377.1    160 seq1559_BIOID51095   -            296   1.7e-15   57.2   0.0   1   1   2.4e-18   8.1e-15   55.0   0.0    19   145   158   284   148   296 0.81 Periplasmic binding protein-like domain
Peripla_BP_6         PF13458.1    343 seq1559_BIOID51095   -            296   2.2e-12   46.9   4.2   1   1     8e-16   2.7e-12   46.5   2.9    44   235    58   249    19   283 0.86 Periplasmic binding protein
PfkB                 PF00294.19   301 seq1562_BIOID51095   -            314   3.8e-75  252.6   3.3   1   1   6.4e-79   4.4e-75  252.4   2.3     3   300    11   302     9   303 0.95 pfkB family carbohydrate kinase
Phos_pyr_kin         PF08543.7    246 seq1562_BIOID51095   -            314   1.9e-15   56.6   0.4   1   1   3.9e-19   2.6e-15   56.1   0.2   104   231   170   290   132   299 0.82 Phosphomethylpyrimidine kinase
DUF296               PF03479.10   120 seq1567_BIOID51095   -            143     1e-26   92.8   0.2   1   1   8.4e-31   1.2e-26   92.6   0.2     2   119    13   125    12   126 0.95 Domain of unknown function (DUF296)
Peripla_BP_3         PF13377.1    160 seq1569_BIOID51095   -            330     1e-42  145.7   0.0   1   1   3.3e-45   1.1e-41  142.3   0.0     2   159   170   329   169   330 0.92 Periplasmic binding protein-like domain
Peripla_BP_1         PF00532.16   279 seq1569_BIOID51095   -            330   1.2e-34  119.7   0.0   1   1   4.4e-38   1.5e-34  119.3   0.0     1   272    59   321    59   327 0.91 Periplasmic binding proteins and sugar binding domain of LacI family
LacI                 PF00356.16    46 seq1569_BIOID51095   -            330   3.9e-21   74.2   0.8   1   1   1.9e-24   6.5e-21   73.5   0.6     1    46     3    48     3    48 0.99 Bacterial regulatory proteins, lacI family
Peripla_BP_4         PF13407.1    258 seq1569_BIOID51095   -            330   6.7e-19   68.1   0.0   1   1   2.9e-22   9.9e-19   67.5   0.0     1   251    62   305    62   310 0.91 Periplasmic binding protein domain
Phage_CP76           PF06892.6    162 seq1570_BIOID51095   -            169   6.4e-62  207.5   0.2   1   1   5.3e-66   7.2e-62  207.3   0.1     1   161     3   160     3   161 0.99 Phage regulatory protein CII (CP76)
DUF3816              PF12822.2    172 seq1571_BIOID51095   -            192   1.1e-12   48.0  24.7   1   1   9.5e-17   1.3e-12   47.8  17.2     2   171    10   173     9   174 0.91 Protein of unknown function (DUF3816)
DUF2724              PF10893.3     68 seq1572_BIOID51095   -            108   3.4e-35  119.6   0.8   1   1   3.4e-39   4.6e-35  119.1   0.5     1    62    11    78    11    84 0.89 Protein of unknown function (DUF2724)
Glyco_hydro_4C       PF11975.3    232 seq1578_BIOID51095   -            451   2.6e-86  289.0   0.0   1   1   5.2e-90   3.5e-86  288.6   0.0     2   232   193   421   192   421 0.99 Family 4 glycosyl hydrolase C-terminal domain
Glyco_hydro_4        PF02056.11   183 seq1578_BIOID51095   -            451   5.9e-80  266.7   0.1   1   1   1.2e-83     8e-80  266.3   0.1     1   182     6   188     6   189 0.99 Family 4 glycosyl hydrolase
DUF2732              PF10809.3     77 seq1579_BIOID51095   -             77   4.9e-35  118.8   7.0   1   1     4e-39   5.4e-35  118.6   4.9     1    77     1    77     1    77 1.00 Protein of unknown function (DUF2732)
ABC_tran             PF00005.22   118 seq1580_BIOID51095   -            225   3.9e-15   56.1   0.0   1   1   3.7e-19   5.1e-15   55.7   0.0     1   117    42   170    42   171 0.87 ABC transporter
zf-dskA_traR         PF01258.12    36 seq1581_BIOID51095   -             75   2.2e-11   43.1   4.6   1   1   1.6e-15   2.2e-11   43.1   3.2     4    35    32    64    28    65 0.90 Prokaryotic dksA/traR C4-type zinc finger
MethyltransfD12      PF02086.10   260 seq1585_BIOID51095   -            285   2.7e-72  243.2   0.5   1   1   2.3e-76   3.1e-72  243.0   0.4     1   260     7   244     7   244 0.97 D12 class N6 adenine-specific DNA methyltransferase
5_nucleotid_C        PF02872.13   156 seq1586_BIOID51095   -            550   7.9e-33  113.5   0.5   1   1   2.6e-36   1.8e-32  112.3   0.3     1   155   363   510   363   511 0.95 5'-nucleotidase, C-terminal domain
Metallophos          PF00149.23   201 seq1586_BIOID51095   -            550   1.2e-17   63.9   0.1   1   1   2.4e-21   1.7e-17   63.4   0.1     1   198    34   253    34   256 0.93 Calcineurin-like phosphoesterase
ABC_tran             PF00005.22   118 seq1588_BIOID51095   -            225   6.5e-14   52.1   0.1   1   1   1.2e-17   8.4e-14   51.8   0.1     1   117    43   164    43   165 0.89 ABC transporter
ABC_tran             PF00005.22   118 seq1589_BIOID51095   -            511   3.1e-30  104.8   0.1   1   2   1.7e-21   1.2e-17   64.2   0.0     1   118    51   169    51   169 0.95 ABC transporter
ABC_tran             PF00005.22   118 seq1589_BIOID51095   -            511   3.1e-30  104.8   0.1   2   2   1.8e-13   1.2e-09   38.4   0.0     3   117   305   431   303   432 0.77 ABC transporter
MFS_2                PF13347.1    427 seq1590_BIOID51095   -            473  1.2e-108  363.1  43.1   1   1    1e-112  1.4e-108  362.9  29.9     3   426     8   436     6   437 0.97 MFS/sugar transport protein
Phage_GPA            PF05840.8    371 seq1591_BIOID51095   -            804  1.5e-145  484.4   0.0   1   1  2.2e-149    3e-145  483.5   0.0     1   370   188   562   188   563 0.99 Bacteriophage replication gene A protein (GPA)
BPD_transp_2         PF02653.11   267 seq1593_BIOID51095   -            342   4.2e-46  156.9  42.8   1   1   4.3e-50   5.8e-46  156.4  29.7     5   267    40   301    36   301 0.97 Branched-chain amino acid transport system / permease component
BPD_transp_2         PF02653.11   267 seq1598_BIOID51095   -            330   4.7e-47  160.0  43.0   1   1   4.2e-51   5.8e-47  159.7  29.8     3   267    36   305    34   305 0.94 Branched-chain amino acid transport system / permease component
HTH_3                PF01381.17    55 seq1600_BIOID51095   -            131   2.5e-10   39.9   0.0   1   1   1.6e-13   1.1e-09   37.8   0.0     1    53    34    86    34    87 0.96 Helix-turn-helix
HTH_19               PF12844.2     64 seq1600_BIOID51095   -            131   2.2e-07   30.6   0.1   1   1   1.6e-10   1.1e-06   28.4   0.0     8    56    38    86    32    93 0.90 Helix-turn-helix domain
DinI                 PF06183.8     65 seq1602_BIOID51095   -             77   1.1e-25   89.3   0.2   1   1   9.2e-30   1.3e-25   89.0   0.1     1    65    13    77    13    77 0.97 DinI-like family
Peripla_BP_4         PF13407.1    258 seq1604_BIOID51095   -            340   2.7e-53  180.8   4.3   1   1   2.5e-57   3.4e-53  180.5   3.0     1   256    30   285    30   287 0.95 Periplasmic binding protein domain
DeoC                 PF01791.4    236 seq1605_BIOID51095   -            291     2e-16   59.8   0.1   1   1   1.9e-20   2.6e-16   59.5   0.1     1   235    51   258    51   259 0.90 DeoC/LacD family aldolase
ABM                  PF03992.11    78 seq1607_BIOID51095   -             96   5.4e-16   58.2   0.1   1   1   4.4e-20     6e-16   58.1   0.1     1    77     1    76     1    77 0.95 Antibiotic biosynthesis monooxygenase
Methyltransf_23      PF13489.1    162 seq1608_BIOID51095   -            252   3.4e-18   65.7   0.0   1   1   2.9e-21   4.9e-18   65.2   0.0     2   159    13   176     9   178 0.81 Methyltransferase domain
Methyltransf_31      PF13847.1    152 seq1608_BIOID51095   -            252   3.4e-16   59.0   0.0   1   1   2.5e-19   4.3e-16   58.7   0.0     5   117    33   145    29   201 0.83 Methyltransferase domain
Methyltransf_18      PF12847.2    112 seq1608_BIOID51095   -            252   1.5e-15   57.6   0.0   1   1   7.2e-18   1.2e-14   54.6   0.0     5   111    35   130    31   131 0.91 Methyltransferase domain
Methyltransf_11      PF08241.7     95 seq1608_BIOID51095   -            252   4.6e-15   55.7   0.0   1   1   2.6e-17   4.4e-14   52.6   0.0     2    94    37   127    36   128 0.95 Methyltransferase domain
Methyltransf_12      PF08242.7     99 seq1608_BIOID51095   -            252   6.5e-11   42.4   0.0   1   1   6.5e-14   1.1e-10   41.7   0.0     2    99    37   126    36   126 0.91 Methyltransferase domain
Methyltransf_25      PF13649.1    101 seq1608_BIOID51095   -            252   1.9e-10   40.8   0.0   1   1   4.1e-13     7e-10   39.0   0.0     1   101    35   124    35   124 0.89 Methyltransferase domain
MTS                  PF05175.9    170 seq1608_BIOID51095   -            252     4e-05   22.9   0.0   1   1   3.5e-08   5.9e-05   22.4   0.0    19   106    20   101    11   135 0.80 Methyltransferase small domain
Glutaminase          PF04960.10   286 seq1609_BIOID51095   -            310  6.8e-114  379.5   0.1   1   1  5.7e-118  7.8e-114  379.3   0.1     1   286    24   308    24   308 0.99 Glutaminase
AA_permease_2        PF13520.1    426 seq1610_BIOID51095   -            430     1e-31  109.8  54.4   1   1   3.1e-35   2.1e-31  108.7  37.6     1   406    13   398    13   423 0.84 Amino acid permease
AA_permease          PF00324.16   479 seq1610_BIOID51095   -            430   1.3e-25   89.5  49.3   1   1   3.2e-29   2.2e-25   88.8  34.2     2   416    18   396    17   428 0.84 Amino acid permease
DUF413               PF04219.7     94 seq1611_BIOID51095   -            112   1.5e-38  130.2   0.1   1   1   1.4e-42   1.9e-38  129.9   0.1     1    90    10    99    10   102 0.97 Protein of unknown function, DUF
Peptidase_M48        PF01435.13   226 seq1614_BIOID51095   -            325   7.9e-27   94.1   0.3   1   1   7.6e-31     1e-26   93.7   0.2     5   226   113   314   109   314 0.89 Peptidase family M48
Phage_GPO            PF05929.6    276 seq1615_BIOID51095   -            277  9.6e-130  431.6   4.2   1   1  7.9e-134  1.1e-129  431.4   2.9     1   276     5   277     5   277 0.99 Phage capsid scaffolding protein (GPO) serine peptidase
MerR_1               PF13411.1     69 seq1616_BIOID51095   -            135   8.7e-20   70.1   0.4   1   1     4e-23   1.8e-19   69.1   0.0     1    66     1    67     1    69 0.94 MerR HTH family regulatory protein
MerR-DNA-bind        PF09278.6     65 seq1616_BIOID51095   -            135   1.9e-16   60.1   2.6   1   1   6.1e-20   2.8e-16   59.5   1.8     2    65    45   108    44   108 0.96 MerR, DNA binding
MerR                 PF00376.18    38 seq1616_BIOID51095   -            135   2.7e-16   58.6   0.1   1   1   1.1e-19   5.2e-16   57.8   0.0     1    38     2    39     2    39 0.98 MerR family regulatory protein
DUF1271              PF06902.6     64 seq1618_BIOID51095   -             76   5.7e-29   99.6   0.0   1   1   4.8e-33   6.6e-29   99.4   0.0     1    64    13    76    13    76 0.98 Protein of unknown function (DUF1271)
Acetyltransf_1       PF00583.19    83 seq1619_BIOID51095   -             90   1.3e-06   28.1   0.0   1   1   1.1e-10   1.6e-06   27.9   0.0     3    62    15    69     6    79 0.80 Acetyltransferase (GNAT) family
Phage_cap_P2         PF05125.7    333 seq1620_BIOID51095   -            352  6.9e-147  488.5   0.5   1   1  5.7e-151  7.8e-147  488.4   0.4     1   333     6   340     6   340 0.97 Phage major capsid protein, P2 family
DUF2622              PF11080.3     96 seq1625_BIOID51095   -             98   2.5e-05   23.9   0.0   1   1   2.3e-09   3.2e-05   23.5   0.0     7    93     8    94     3    96 0.89 Protein of unknown function (DUF2622)
DUF2566              PF10753.4     55 seq1628_BIOID51095   -             57   1.8e-28   98.0   9.3   1   1   1.4e-32     2e-28   97.9   6.5     1    55     3    57     3    57 0.98 Protein of unknown function (DUF2566)
TPP_enzyme_N         PF02776.13   172 seq1629_BIOID51095   -            548   8.4e-59  197.7   3.5   1   1   3.8e-62   1.7e-58  196.7   0.2     1   169     1   167     1   170 0.98 Thiamine pyrophosphate enzyme, N-terminal TPP binding domain
TPP_enzyme_C         PF02775.16   153 seq1629_BIOID51095   -            548   6.8e-52  174.9   0.4   1   1   5.3e-54   2.4e-50  169.9   0.0     1   153   374   522   374   522 0.98 Thiamine pyrophosphate enzyme, C-terminal TPP binding domain
TPP_enzyme_M         PF00205.17   137 seq1629_BIOID51095   -            548   2.9e-41  140.3   0.1   1   1   1.5e-44     7e-41  139.0   0.1     1   137   186   321   186   321 0.98 Thiamine pyrophosphate enzyme, central domain
Phage_term_smal      PF05944.7    132 seq1630_BIOID51095   -            216   5.1e-43  145.7   0.2   1   1     5e-47   6.8e-43  145.3   0.1     1   131    34   163    34   164 0.99 Phage small terminase subunit
ABC_tran             PF00005.22   118 seq1632_BIOID51095   -            225   1.6e-18   67.1   0.0   1   1   1.2e-21   2.8e-18   66.2   0.0     1   117    47   165    47   166 0.87 ABC transporter
AAA                  PF00004.24   132 seq1632_BIOID51095   -            225   2.6e-06   27.5   1.0   1   1   1.9e-08   4.3e-05   23.6   0.7     2   118    37   204    36   208 0.68 ATPase family associated with various cellular activities (AAA)
Adeno_IVa2           PF02456.10   370 seq1632_BIOID51095   -            225    0.0001   20.9   0.0   1   1   7.3e-08   0.00017   20.2   0.0    71   132    15    76     3    86 0.79 Adenovirus IVa2 protein
Phage_GPL            PF05926.6    140 seq1633_BIOID51095   -            154     1e-55  187.3   0.1   1   1   8.3e-60   1.1e-55  187.1   0.1     1   140    15   154    15   154 0.99 Phage head completion protein (GPL)
UPF0014              PF03649.8    250 seq1635_BIOID51095   -            259  7.3e-119  395.3  17.6   1   1  6.2e-123  8.5e-119  395.1  12.2     2   250     3   247     2   247 0.99 Uncharacterised protein family (UPF0014)
Phage_tail_X         PF05489.7     60 seq1637_BIOID51095   -             67   2.7e-34  116.3   0.1   1   1   2.3e-38   3.1e-34  116.1   0.1     1    59     1    59     1    60 0.98 Phage Tail Protein X
ACT_5                PF13710.1     63 seq1639_BIOID51095   -             87   2.1e-26   91.4   0.1   1   1   1.9e-30   2.6e-26   91.0   0.1     2    63    13    73    12    73 0.98 ACT domain
Phage_lysozyme       PF00959.14   110 seq1640_BIOID51095   -            171     2e-22   79.4   0.0   1   1   1.8e-26   2.4e-22   79.1   0.0     1   110    54   160    54   160 0.98 Phage lysozyme
Aminotran_4          PF01063.14   231 seq1641_BIOID51095   -            331   1.3e-46  158.8   0.0   1   1   1.2e-50   1.6e-46  158.5   0.0     3   231    76   311    74   311 0.96 Aminotransferase class IV
P2_Phage_GpR         PF06891.6    135 seq1643_BIOID51095   -            143   1.4e-41  141.3   0.0   1   1   1.1e-45   1.5e-41  141.2   0.0     1   122     1   119     1   131 0.96 P2 phage tail completion protein R (GpR)
ILVD_EDD             PF00920.16   521 seq1644_BIOID51095   -            616  5.1e-195  648.6   1.9   1   1  4.3e-199  5.9e-195  648.5   1.3     1   521    34   607    34   607 0.95 Dehydratase family
Phage_tail_S         PF05069.8    148 seq1645_BIOID51095   -            148   1.5e-40  138.2   3.7   1   1   1.2e-44   1.6e-40  138.1   2.5     2   134     3   133     2   147 0.94 Phage virion morphogenesis family
S-AdoMet_synt_C      PF02773.11   138 seq1647_BIOID51095   -            384   3.7e-76  253.3   0.0   1   1   1.2e-79   5.6e-76  252.7   0.0     1   138   233   370   233   370 1.00 S-adenosylmethionine synthetase, C-terminal domain
S-AdoMet_synt_M      PF02772.11   120 seq1647_BIOID51095   -            384   5.5e-51  171.4   0.0   1   1   3.7e-54   1.7e-50  169.8   0.0     2   120   114   231   113   231 0.99 S-adenosylmethionine synthetase, central domain
S-AdoMet_synt_N      PF00438.15   100 seq1647_BIOID51095   -            384     2e-43  146.5   0.1   1   1   8.4e-47   3.8e-43  145.6   0.1     2   100     3   101     2   101 0.99 S-adenosylmethionine synthetase, N-terminal domain
LysR_substrate       PF03466.15   209 seq1648_BIOID51095   -            293   3.9e-45  153.4   0.1   1   1     9e-49   6.1e-45  152.7   0.0     2   204    85   282    84   284 0.98 LysR substrate binding domain
HTH_1                PF00126.22    60 seq1648_BIOID51095   -            293   2.5e-18   65.4   0.9   1   1   6.9e-22   4.7e-18   64.5   0.6     1    60     3    62     3    62 0.97 Bacterial regulatory helix-turn-helix protein, lysR family
ABC_tran             PF00005.22   118 seq1650_BIOID51095   -            228   8.3e-22   77.6   0.0   1   1   1.8e-25   1.2e-21   77.1   0.0     1   117    50   174    50   175 0.92 ABC transporter
PALP                 PF00291.20   307 seq1652_BIOID51095   -            514   9.6e-70  235.0   2.1   1   1   1.9e-73   1.3e-69  234.6   1.5     5   307    29   316    25   316 0.91 Pyridoxal-phosphate dependent enzyme
Thr_dehydrat_C       PF00585.13    91 seq1652_BIOID51095   -            514   3.8e-64  212.2   0.0   1   2   3.6e-35   2.4e-31  107.0   0.0     1    91   329   419   329   419 0.98 C-terminal regulatory domain of Threonine dehydratase
Thr_dehydrat_C       PF00585.13    91 seq1652_BIOID51095   -            514   3.8e-64  212.2   0.0   2   2   6.7e-34   4.6e-30  102.9   0.0     2    91   425   512   424   512 0.96 C-terminal regulatory domain of Threonine dehydratase
FtsX                 PF02687.16   121 seq1653_BIOID51095   -            804   3.7e-21   74.9  18.1   1   2   9.3e-15   6.4e-11   41.9   6.2     3   121   247   364   245   364 0.85 FtsX-like permease family
FtsX                 PF02687.16   121 seq1653_BIOID51095   -            804   3.7e-21   74.9  18.1   2   2     2e-16   1.4e-12   47.3   1.2     2   116   683   793   682   797 0.86 FtsX-like permease family
Phage_base_V         PF04717.7     79 seq1658_BIOID51095   -            192   1.8e-25   88.5   0.2   1   1   2.1e-29   2.9e-25   87.8   0.1     1    79    19    94    19    94 0.98 Phage-related baseplate assembly protein
Sugar_tr             PF00083.19   451 seq1659_BIOID51095   -            464  3.2e-138  460.9  29.0   1   1    8e-142  3.6e-138  460.7  20.1     1   449    18   449    18   451 0.97 Sugar (and other) transporter
MFS_1                PF07690.11   354 seq1659_BIOID51095   -            464   5.7e-42  143.6  43.8   1   2     9e-34   4.1e-30  104.6  13.1     2   241    23   284    22   287 0.82 Major Facilitator Superfamily
MFS_1                PF07690.11   354 seq1659_BIOID51095   -            464   5.7e-42  143.6  43.8   2   2   1.5e-16   6.7e-13   48.0  13.2     3   186   258   449   256   460 0.85 Major Facilitator Superfamily
GPW_gp25             PF04965.9     99 seq1660_BIOID51095   -            119   7.8e-20   70.1   0.0   1   1   6.7e-24   9.1e-20   69.9   0.0     3    90    14   101    12   109 0.92 Gene 25-like lysozyme
MFS_1                PF07690.11   354 seq1661_BIOID51095   -            396   1.2e-34  119.5  59.4   1   1   1.7e-38   1.2e-34  119.5  41.2     2   353    19   349    18   350 0.89 Major Facilitator Superfamily
Sugar_tr             PF00083.19   451 seq1661_BIOID51095   -            396    0.0001   20.9  19.3   1   1   1.5e-08    0.0001   20.9  13.4    44   190    46   186    12   192 0.87 Sugar (and other) transporter
Baseplate_J          PF04865.9    243 seq1662_BIOID51095   -            315   3.8e-57  193.2   5.6   1   1   1.4e-59   1.9e-55  187.7   3.9     2   243    99   275    98   275 0.97 Baseplate J-like protein
DEDD_Tnp_IS110       PF01548.12   144 seq1663_BIOID51095   -            326   4.2e-44  149.5   0.2   1   1   2.4e-47   1.7e-43  147.6   0.1     1   144     7   151     7   151 0.99 Transposase
Transposase_20       PF02371.11    87 seq1663_BIOID51095   -            326   1.1e-27   95.7   0.4   1   1     3e-31     2e-27   94.9   0.3     2    85   196   280   195   282 0.96 Transposase IS116/IS110/IS902 family
SprT-like            PF10263.4    157 seq1664_BIOID51095   -            165   1.5e-25   89.6   0.7   1   1   2.6e-29   1.8e-25   89.3   0.5     3   154    20   163    18   165 0.86 SprT-like family
Tail_P2_I            PF09684.5    139 seq1666_BIOID51095   -            201     3e-56  188.7   0.0   1   1   2.7e-60   3.7e-56  188.4   0.0     1   139     5   141     5   141 0.99 Phage tail protein (Tail_P2_I)
Endonuclease_1       PF04231.8    218 seq1667_BIOID51095   -            235   6.7e-79  264.6   6.5   1   1   5.8e-83   7.9e-79  264.3   4.5    34   218    39   230    20   230 0.94 Endonuclease I
DUF3751              PF12571.3    159 seq1668_BIOID51095   -            541   4.1e-48  163.1   2.7   1   1   2.2e-51   1.5e-47  161.2   0.0     1   159     1   153     1   153 0.99 Phage tail-collar fibre protein
Collar               PF07484.7     57 seq1668_BIOID51095   -            541   2.1e-14   52.8   0.1   1   1   1.1e-17   7.4e-14   51.1   0.1     1    57   393   440   393   440 0.98 Phage Tail Collar Domain
MarR                 PF01047.17    59 seq1670_BIOID51095   -            144   5.2e-18   64.3   0.0   1   1   1.9e-21   8.8e-18   63.6   0.0     1    59    38    96    38    96 0.98 MarR family
MarR_2               PF12802.2     62 seq1670_BIOID51095   -            144   1.4e-13   50.1   0.0   1   1   5.2e-17   2.4e-13   49.4   0.0     1    62    36    95    36    95 0.98 MarR family
HTH_27               PF13463.1     68 seq1670_BIOID51095   -            144   3.5e-09   36.7   0.0   1   1   1.8e-12   8.1e-09   35.5   0.0     1    68    38   104    38   104 0.93 Winged helix DNA-binding domain
Methyltrans_RNA      PF04452.9    225 seq1671_BIOID51095   -            252   1.1e-73  246.9   0.0   1   1   9.2e-78   1.3e-73  246.7   0.0     3   225    29   246    27   246 0.98 RNA methyltransferase
IlvN                 PF07991.7    165 seq1672_BIOID51095   -            491   6.6e-61  204.3   0.2   1   1   1.6e-64   1.1e-60  203.6   0.1     2   165    35   204    34   204 0.98 Acetohydroxy acid isomeroreductase, catalytic domain
IlvC                 PF01450.14   145 seq1672_BIOID51095   -            491     4e-56  188.8   0.1   1   2   3.3e-21   2.3e-17   63.1   0.0     1   128   210   337   210   345 0.91 Acetohydroxy acid isomeroreductase, catalytic domain
IlvC                 PF01450.14   145 seq1672_BIOID51095   -            491     4e-56  188.8   0.1   2   2   7.7e-40   5.3e-36  123.6   0.0    15   145   359   485   349   485 0.93 Acetohydroxy acid isomeroreductase, catalytic domain
HTH_18               PF12833.2     81 seq1675_BIOID51095   -            129   1.1e-19   70.2   0.3   1   1   2.1e-23   1.4e-19   69.8   0.2     2    79    34   110    33   112 0.96 Helix-turn-helix domain
HTH_AraC             PF00165.18    42 seq1675_BIOID51095   -            129   5.4e-18   64.0   0.2   1   2     2e-09   1.4e-05   24.6   0.0     1    42    20    61    20    61 0.97 Bacterial regulatory helix-turn-helix proteins, AraC family
HTH_AraC             PF00165.18    42 seq1675_BIOID51095   -            129   5.4e-18   64.0   0.2   2   2     2e-13   1.4e-09   37.3   0.0     2    41    73   110    68   111 0.93 Bacterial regulatory helix-turn-helix proteins, AraC family
GSH-S_ATP            PF02955.11   174 seq1678_BIOID51095   -            316   7.6e-77  256.2   0.0   1   1   2.4e-80   1.1e-76  255.6   0.0     1   171   124   295   124   298 0.99 Prokaryotic glutathione synthetase, ATP-grasp domain
GSH-S_N              PF02951.9    119 seq1678_BIOID51095   -            316   1.8e-48  163.1   0.0   1   1     6e-52   2.7e-48  162.5   0.0     1   119     2   120     2   120 0.99 Prokaryotic glutathione synthetase, N-terminal domain
RimK                 PF08443.6    190 seq1678_BIOID51095   -            316   1.6e-11   43.9   0.0   1   1   4.8e-15   2.2e-11   43.4   0.0    18   156   135   277   131   309 0.81 RimK-like ATP-grasp domain
MarB                 PF13999.1     66 seq1679_BIOID51095   -             72   6.1e-35  118.4   0.5   1   1     5e-39   6.8e-35  118.3   0.3     2    66     6    70     5    70 0.98 MarB protein
Caudo_TAP            PF02413.12   130 seq1680_BIOID51095   -            200   2.5e-26   92.2   0.6   1   1   2.7e-30   3.7e-26   91.7   0.4     1   130    78   199    78   199 0.94 Caudovirales tail fibre assembly protein
DUF179               PF02622.10   161 seq1683_BIOID51095   -            211   4.9e-53  178.9   0.0   1   1   4.2e-57   5.8e-53  178.7   0.0     1   161    35   198    35   198 0.94 Uncharacterized ACR, COG1678
Ureidogly_hydro      PF04115.7    165 seq1684_BIOID51095   -            160   1.7e-52  177.0   0.0   1   1   1.4e-56   1.9e-52  176.8   0.0     3   159     2   153     1   158 0.95 Ureidoglycolate hydrolase
Phage_sheath_1       PF04984.9    464 seq1685_BIOID51095   -            390   4.9e-73  246.0   0.2   1   2   2.9e-19   3.9e-15   55.1   0.1     1    90     1    92     1    96 0.95 Phage tail sheath protein
Phage_sheath_1       PF04984.9    464 seq1685_BIOID51095   -            390   4.9e-73  246.0   0.2   2   2   2.9e-60     4e-56  190.2   0.0   172   464    93   377    90   377 0.98 Phage tail sheath protein
UPF0081              PF03652.10   135 seq1686_BIOID51095   -            138   4.2e-44  149.8   0.0   1   1   3.4e-48   4.6e-44  149.7   0.0     2   135     4   136     3   136 0.98 Uncharacterised protein family (UPF0081)
IclR                 PF01614.13   129 seq1687_BIOID51095   -            271   1.9e-40  137.3   0.0   1   1   4.5e-44   3.1e-40  136.7   0.0     2   128   140   263   139   264 0.98 Bacterial transcriptional regulator
HTH_IclR             PF09339.5     52 seq1687_BIOID51095   -            271   1.2e-12   47.1   0.1   1   1   5.9e-16     4e-12   45.4   0.0     1    51    23    73    23    74 0.98 IclR helix-turn-helix domain
UvrD_C               PF13361.1    319 seq1688_BIOID51095   -            690   8.9e-93  311.1   0.0   1   1   3.7e-95   8.4e-92  307.9   0.0     1   318   288   630   288   631 0.97 UvrD-like helicase C-terminal domain
UvrD-helicase        PF00580.16   315 seq1688_BIOID51095   -            690   2.2e-74  250.5   0.4   1   1   1.4e-76   3.1e-73  246.6   0.3     1   314    20   282    20   283 0.94 UvrD/REP helicase N-terminal domain
AAA_19               PF13245.1     76 seq1688_BIOID51095   -            690   2.2e-13   49.6   0.6   1   1   2.1e-16   4.9e-13   48.5   0.4     8    75    32   104    25   105 0.82 Part of AAA domain
UvrD_C_2             PF13538.1    104 seq1688_BIOID51095   -            690   2.2e-10   40.4   0.0   1   1   5.8e-13   1.3e-09   37.9   0.0    54   103   563   626   513   627 0.80 Family description
Phage_tube           PF04985.9    167 seq1689_BIOID51095   -            171   4.1e-66  221.4   0.3   1   1   3.4e-70   4.6e-66  221.2   0.2     1   167     2   171     2   171 0.99 Phage tail tube protein FII
[truncated: 1,316,836 more chars]
