# Supplementary material for: A domain sequence approach to pangenomics: applications to Escherichia coli
Source: F1000Res. 2013 May 29;1:19. Originally published 2012 Oct 1. [Version 2] doi: 10.12688/f1000research.1-19.v2 (PMC3901455; doi:10.12688/f1000research.1-19.v2)
Supplement: The 347 text files show the results from scanning each of the fasta-files against the Pfam-A database [file f1000research-1-1101-s0002.tgz › Escherichia_coli_960497_BIOID51101.txt]

#                                                                            --- full sequence --- -------------- this domain -------------   hmm coord   ali coord   env coord
# target name        accession   tlen query name           accession   qlen   E-value  score  bias   #  of  c-Evalue  i-Evalue  score  bias  from    to  from    to  from    to  acc description of target
#------------------- ---------- ----- -------------------- ---------- ----- --------- ------ ----- --- --- --------- --------- ------ ----- ----- ----- ----- ----- ----- ----- ---- ---------------------
Terminase_GpA        PF05876.7    557 seq1_BIOID51101      -            707  7.4e-191  635.1   0.0   1   1  6.5e-195    9e-191  634.9   0.0     1   557    38   648    38   648 0.96 Phage terminase large subunit (GpA)
Transgly             PF00912.17   178 seq7_BIOID51101      -            844   2.6e-56  189.6   0.0   1   1     6e-60   4.1e-56  188.9   0.0    10   177   209   380   198   381 0.95 Transglycosylase
Transpeptidase       PF00905.17   304 seq7_BIOID51101      -            844   1.2e-25   90.0   0.3   1   1   1.6e-28   1.1e-24   86.9   0.2     2   284   473   725   472   744 0.86 Penicillin binding protein transpeptidase domain
Minor_tail_Z         PF06763.6    189 seq8_BIOID51101      -             45   1.3e-15   57.3   0.5   1   1   1.1e-19   1.4e-15   57.2   0.3   147   189     2    44     1    44 0.98 Prophage minor tail protein Z (GPZ)
Lambda_tail_I        PF06805.7     82 seq10_BIOID51101     -            226   1.8e-19   69.2   0.0   1   1   2.1e-23   2.9e-19   68.5   0.0     4    82    16    97    13    97 0.97 Bacteriophage lambda tail assembly protein I
AA_permease          PF00324.16   479 seq11_BIOID51101     -            466  8.6e-122  406.7  48.0   1   1  1.4e-125  9.7e-122  406.5  33.2     1   476    18   455    18   458 0.98 Amino acid permease
AA_permease_2        PF13520.1    426 seq11_BIOID51101     -            466   1.4e-42  145.6  47.8   1   1   2.5e-46   1.7e-42  145.3  33.1     5   424    18   439    14   445 0.86 Amino acid permease
HTH_Tnp_1            PF01527.15    76 seq12_BIOID51101     -             61   6.1e-11   42.0   0.4   1   1   5.3e-15   7.3e-11   41.7   0.3     2    50     3    51     2    56 0.93 Transposase
Peptidase_S6         PF02395.11   769 seq19_BIOID51101     -            644   2.5e-44  151.5   5.2   1   1   3.6e-48   2.5e-44  151.5   3.6   506   765     9   248     2   252 0.90 Immunoglobulin A1 protease
Pertactin            PF03212.9    121 seq19_BIOID51101     -            644   1.4e-06   27.8   0.6   1   1   2.1e-10   1.4e-06   27.8   0.4     8    87   403   482   397   517 0.83 Pertactin
Phage_tail_U         PF06141.6    133 seq20_BIOID51101     -            132     4e-63  211.2   0.2   1   1   3.2e-67   4.4e-63  211.1   0.1     1   133     1   132     1   132 0.99 Phage minor tail protein U
rve                  PF00665.21   120 seq28_BIOID51101     -            272   4.7e-25   87.9   0.0   1   1   2.3e-28     8e-25   87.1   0.0     2   119   106   221   105   222 0.97 Integrase core domain
rve_3                PF13683.1     67 seq28_BIOID51101     -            272   1.4e-17   62.8   0.2   1   1   9.7e-21   3.3e-17   61.6   0.2     2    67   194   260   193   260 0.98 Integrase core domain
rve_2                PF13333.1     52 seq28_BIOID51101     -            272   9.9e-13   47.8   0.7   1   1   6.5e-16   2.2e-12   46.7   0.5     1    51   212   267   212   267 0.93 Integrase core domain
HTH_21               PF13276.1     60 seq28_BIOID51101     -            272   1.5e-09   37.6   5.4   1   1   1.2e-12   3.9e-09   36.2   3.8     3    59    27    82    23    83 0.89 HTH-like domain
DUF1737              PF08410.5     54 seq30_BIOID51101     -            199   1.4e-19   69.4   0.0   1   1   1.7e-23   2.3e-19   68.7   0.0     1    53     1    53     1    54 0.98 Domain of unknown function (DUF1737)
Big_2                PF02368.13    79 seq31_BIOID51101     -            249   2.9e-12   46.1   9.2   1   1   1.2e-15   7.9e-12   44.7   6.4     1    76   160   238   160   243 0.95 Bacterial Ig-like domain (group 2)
Phage_tail_3         PF08813.6    165 seq31_BIOID51101     -            249   5.3e-07   29.0   1.7   1   1   1.2e-09     8e-06   25.2   0.0    36   163    21   152     5   154 0.83 Phage tail protein
Lambda_tail_I        PF06805.7     82 seq34_BIOID51101     -            181   5.1e-11   42.1   0.0   1   1   6.3e-15   8.6e-11   41.4   0.0    25    82     2    64     1    64 0.97 Bacteriophage lambda tail assembly protein I
Tape_meas_lam_C      PF09718.5     78 seq35_BIOID51101     -            305   2.8e-21   75.0   3.1   1   1   5.5e-25   7.5e-21   73.7   2.1     1    77    78   154    78   155 0.98 Lambda phage tail tape-measure protein (Tape_meas_lam_C)
DUF1233              PF06806.7     72 seq39_BIOID51101     -             83   2.3e-32  110.2   0.1   1   1     2e-36   2.7e-32  110.0   0.1     1    70     4    74     4    77 0.97 Putative excisionase (DUF1233)
DUF4406              PF14359.1     92 seq40_BIOID51101     -             98   8.2e-37  125.0   0.1   1   1   1.3e-40   9.1e-37  124.9   0.0     1    92     5    94     5    94 0.99 Domain of unknown function (DUF4406)
DUF303               PF03629.13   255 seq48_BIOID51101     -            430   2.8e-11   43.0   0.0   1   1   2.9e-15     4e-11   42.5   0.0   130   207     4   112     2   165 0.81 Domain of unknown function (DUF303)
Ail_Lom              PF06316.6    199 seq49_BIOID51101     -            220   1.7e-51  174.4   1.1   1   1   2.9e-55     2e-51  174.2   0.7     1   199    14   220    14   220 0.93 Enterobacterial Ail/Lom protein
OMP_b-brl            PF13505.1    176 seq49_BIOID51101     -            220   4.8e-22   78.6   2.4   1   1   8.2e-26   5.6e-22   78.3   1.7     4   176    23   220    20   220 0.79 Outer membrane protein beta-barrel domain
Phage_lambd_GpG      PF06894.6    127 seq51_BIOID51101     -            143   2.7e-56  188.5   0.3   1   1   2.3e-60   3.1e-56  188.3   0.2     1   127     1   127     1   127 0.98 Bacteriophage lambda minor tail protein (GpG)
FCD                  PF07729.7    125 seq54_BIOID51101     -            220   5.2e-18   65.4  11.5   1   1   1.2e-21   8.1e-18   64.8   8.0     1   124    76   207    76   208 0.85 FCD domain
GntR                 PF00392.16    64 seq54_BIOID51101     -            220   9.6e-13   47.2   0.0   1   1   3.1e-16   2.1e-12   46.1   0.0     7    64    10    66     6    66 0.96 Bacterial regulatory proteins, gntR family
Phage-tail_3         PF13550.1    164 seq55_BIOID51101     -           1245   1.5e-36  125.5   0.0   1   1   6.8e-40   3.1e-36  124.5   0.0     1   162   347   515   347   517 0.94 Putative phage tail protein
DUF3672              PF12421.3    136 seq55_BIOID51101     -           1245   7.9e-34  116.6   0.1   1   1   1.7e-37   7.9e-34  116.6   0.1     1   135  1065  1203  1065  1204 0.95 Fibronectin type III protein
DUF1983              PF09327.6     81 seq55_BIOID51101     -           1245     3e-26   91.0   0.2   1   1   2.2e-29     1e-25   89.3   0.2     1    81   961  1041   961  1041 0.99 Domain of unknown function (DUF1983)
priB_priC            PF07445.7    173 seq63_BIOID51101     -             78   0.00016   21.0   0.2   1   1   1.3e-08   0.00018   20.9   0.2   100   129    38    68     4    72 0.76 Primosomal replication protein priB and priC
phage_tail_N         PF08400.5    134 seq64_BIOID51101     -            422   1.5e-52  176.7   0.5   1   1   5.9e-56   2.7e-52  175.9   0.1     1   134     1   134     1   134 1.00 Prophage tail fibre N-terminal
Collagen             PF01391.13    60 seq64_BIOID51101     -            422   1.4e-34  117.2 140.7   1   4   5.5e-13   2.5e-09   36.4  22.2     1    58   136   193   131   194 0.85 Collagen triple helix repeat (20 copies)
Collagen             PF01391.13    60 seq64_BIOID51101     -            422   1.4e-34  117.2 140.7   2   4   9.7e-12   4.4e-08   32.4  21.9     7    58   218   269   216   270 0.61 Collagen triple helix repeat (20 copies)
Collagen             PF01391.13    60 seq64_BIOID51101     -            422   1.4e-34  117.2 140.7   3   4   2.8e-11   1.3e-07   30.9  29.2     1    58   233   290   230   300 0.50 Collagen triple helix repeat (20 copies)
Collagen             PF01391.13    60 seq64_BIOID51101     -            422   1.4e-34  117.2 140.7   4   4   9.5e-14   4.3e-10   38.8  23.5     1    59   284   342   284   343 0.94 Collagen triple helix repeat (20 copies)
CarboxypepD_reg      PF13620.1     82 seq64_BIOID51101     -            422   3.9e-09   36.3   0.3   1   1     2e-12   9.2e-09   35.1   0.2     1    74     4    82     4    90 0.85 Carboxypeptidase regulatory-like domain
Phage-tail_3         PF13550.1    164 seq65_BIOID51101     -            643   6.3e-37  126.7   0.0   1   1   7.9e-41   1.1e-36  126.0   0.0     1   162   347   515   347   517 0.94 Putative phage tail protein
Autotransporter      PF03797.14   265 seq67_BIOID51101     -            189   9.8e-31  106.9   2.0   1   1   8.4e-35   1.1e-30  106.7   1.4    84   260     3   170     1   180 0.86 Autotransporter beta-domain
Phage_portal_2       PF05136.8    355 seq72_BIOID51101     -            500     1e-98  330.0   0.5   1   1  9.4e-103   1.3e-98  329.7   0.4     3   355    33   371    31   371 0.97 Phage portal protein, lambda family
DUF1378              PF07125.6     59 seq78_BIOID51101     -             59   1.1e-39  134.0   0.0   1   1   8.7e-44   1.2e-39  133.9   0.0     1    59     1    59     1    59 0.99 Protein of unknown function (DUF1378)
TonB_dep_Rec         PF00593.19   276 seq79_BIOID51101     -            747   7.1e-28   98.1  10.2   1   1     1e-31   7.1e-28   98.1   7.1     1   276   510   746   510   746 0.98 TonB dependent receptor
Plug                 PF07715.10   108 seq79_BIOID51101     -            747     2e-21   76.2   0.1   1   1   6.6e-25   4.5e-21   75.0   0.1     2   107    76   180    75   181 0.94 TonB-dependent Receptor Plug Domain
DUF826               PF05696.6     78 seq81_BIOID51101     -             81   4.3e-38  129.1   1.0   1   1   3.7e-42   5.1e-38  128.9   0.7     1    78     1    75     1    76 0.97 Protein of unknown function (DUF826)
HTH_5                PF01022.15    47 seq83_BIOID51101     -             99   1.2e-14   53.5   0.1   1   1   7.3e-18     2e-14   52.8   0.1     1    47    23    70    23    70 0.97 Bacterial regulatory protein, arsR family
HTH_20               PF12840.2     61 seq83_BIOID51101     -             99   2.4e-11   43.1   0.4   1   1   1.3e-14   3.5e-11   42.6   0.3     2    58    16    72    15    75 0.96 Helix-turn-helix domain
MarR_2               PF12802.2     62 seq83_BIOID51101     -             99     2e-09   36.8   0.1   1   1   1.2e-12   3.3e-09   36.1   0.1     5    60    24    75    19    77 0.89 MarR family
HTH_24               PF13412.1     48 seq83_BIOID51101     -             99     2e-08   33.3   0.0   1   1   1.9e-11   5.1e-08   32.0   0.0     5    47    26    68    24    69 0.96 Winged helix-turn-helix DNA-binding
MarR                 PF01047.17    59 seq83_BIOID51101     -             99   6.7e-06   25.6   0.0   1   1   4.6e-09   1.3e-05   24.7   0.0     5    53    26    74    23    75 0.95 MarR family
Cys_Met_Meta_PP      PF01053.15   386 seq88_BIOID51101     -            445  1.1e-139  464.9   0.0   1   1  2.8e-143  1.3e-139  464.7   0.0     1   385    65   439    65   440 0.99 Cys/Met metabolism PLP-dependent enzyme
Aminotran_1_2        PF00155.16   363 seq88_BIOID51101     -            445   2.3e-07   29.9   0.0   1   1   7.6e-11   3.5e-07   29.3   0.0    49   192   116   237   102   270 0.84 Aminotransferase class I and II
Aminotran_5          PF00266.14   371 seq88_BIOID51101     -            445    0.0001   21.0   0.0   1   1   3.8e-08   0.00017   20.3   0.0    68   201   132   257   103   273 0.84 Aminotransferase class-V
HOK_GEF              PF01848.11    43 seq89_BIOID51101     -             70   1.3e-19   69.1   5.0   1   1   1.3e-23   1.7e-19   68.7   3.5     1    43    24    66    24    66 0.99 Hok/gef family
DDE_Tnp_1_assoc      PF13808.1     90 seq91_BIOID51101     -            248   1.2e-32  111.2   0.0   1   1   2.8e-36   1.9e-32  110.6   0.0     1    90     6    95     6    95 0.99 DDE_Tnp_1-associated
DDE_Tnp_1            PF01609.16   211 seq91_BIOID51101     -            248   3.6e-14   52.7   0.0   1   1   7.3e-18     5e-14   52.2   0.0     4   125   103   222   100   243 0.80 Transposase DDE domain
Rhodanese            PF00581.15   113 seq93_BIOID51101     -            174   1.4e-11   44.5   0.0   1   1   3.2e-15   2.2e-11   43.9   0.0     2   112     8    98     7    99 0.80 Rhodanese-like domain
DUF2892              PF11127.3     66 seq93_BIOID51101     -            174   3.8e-11   42.5   3.5   1   1   8.3e-15   5.7e-11   41.9   2.4    10    60   115   170   112   174 0.88 Protein of unknown function (DUF2892)
DUF4376              PF14301.1    111 seq95_BIOID51101     -            223   5.7e-31  106.7   2.7   1   1   1.2e-34   8.4e-31  106.2   1.8     2   109   101   214   100   216 0.91 Domain of unknown function (DUF4376)
Caudo_TAP            PF02413.12   130 seq95_BIOID51101     -            223   9.4e-07   28.9   1.7   1   1     2e-10   1.3e-06   28.4   0.1     1    96    32   139    32   147 0.82 Caudovirales tail fibre assembly protein
DUF1283              PF06932.6     85 seq97_BIOID51101     -            113     1e-46  156.7   6.7   1   1   8.7e-51   1.2e-46  156.5   4.7     1    85    29   113    29   113 0.99 Protein of unknown function (DUF1283)
Acetyltransf_3       PF13302.1    142 seq102_BIOID51101    -            186   5.7e-23   81.6   0.0   1   1     4e-26   7.7e-23   81.2   0.0     3   141     8   140     7   141 0.80 Acetyltransferase (GNAT) domain
Acetyltransf_4       PF13420.1    155 seq102_BIOID51101    -            186   7.2e-15   55.1   0.6   1   1   4.7e-18   9.1e-15   54.8   0.4     1   152     9   158     9   160 0.93 Acetyltransferase (GNAT) domain
Acetyltransf_1       PF00583.19    83 seq102_BIOID51101    -            186     6e-15   54.9   0.1   1   1   4.5e-18   8.9e-15   54.3   0.1     2    82    63   140    62   141 0.97 Acetyltransferase (GNAT) family
Acetyltransf_8       PF13523.1    152 seq102_BIOID51101    -            186   1.2e-13   51.1   0.2   1   1   8.2e-17   1.6e-13   50.6   0.2     1   141     9   145     9   157 0.89 Acetyltransferase (GNAT) domain
Acetyltransf_7       PF13508.1     79 seq102_BIOID51101    -            186   3.7e-07   30.1   0.2   1   1   3.4e-10   6.7e-07   29.2   0.1     2    78    56   141    55   142 0.80 Acetyltransferase (GNAT) domain
Acetyltransf_10      PF13673.1    117 seq102_BIOID51101    -            186   1.3e-05   25.1   0.0   1   1   9.3e-09   1.8e-05   24.7   0.0     1   117    16   140    16   140 0.75 Acetyltransferase (GNAT) domain
FR47                 PF08445.5     86 seq102_BIOID51101    -            186   2.1e-05   24.0   0.0   1   1   1.9e-08   3.8e-05   23.2   0.0    26    79    87   142    69   150 0.92 FR47-like protein
DUF968               PF06147.6    200 seq103_BIOID51101    -            349   4.5e-81  271.4   0.0   1   1   5.6e-85   7.7e-81  270.6   0.0     2   199   130   345   129   346 0.99 Protein of unknown function (DUF968)
DDE_Tnp_1            PF01609.16   211 seq106_BIOID51101    -             66   1.7e-06   27.6   0.2   1   1   1.4e-10   1.9e-06   27.5   0.1   143   197     7    65     2    66 0.94 Transposase DDE domain
Homoserine_dh        PF00742.14   179 seq112_BIOID51101    -            810   6.9e-51  172.3   0.0   1   1   2.3e-54   1.1e-50  171.7   0.0     1   178   608   803   608   804 0.99 Homoserine dehydrogenase
AA_kinase            PF00696.23   241 seq112_BIOID51101    -            810   1.8e-42  145.4   0.0   1   1   8.3e-46   3.8e-42  144.3   0.0     2   238    12   284    11   287 0.89 Amino acid kinase family
NAD_binding_3        PF03447.11   117 seq112_BIOID51101    -            810   3.5e-24   85.3   0.0   1   1   1.8e-27   8.4e-24   84.1   0.0     1   116   465   599   465   600 0.98 Homoserine dehydrogenase, NAD binding domain
DDE_Tnp_1            PF01609.16   211 seq113_BIOID51101    -            353   1.6e-31  109.4   0.3   1   1   3.3e-35   2.2e-31  108.9   0.2     3   211    77   318    75   318 0.93 Transposase DDE domain
DDE_Tnp_1_assoc      PF13808.1     90 seq113_BIOID51101    -            353   4.5e-22   77.4   0.0   1   1   1.4e-25   9.5e-22   76.3   0.0    23    90     3    70     1    70 0.97 DDE_Tnp_1-associated
RusA                 PF05866.6    116 seq120_BIOID51101    -            119   9.7e-20   71.0   0.0   1   1     8e-24   1.1e-19   70.8   0.0     1   115     7   115     7   116 0.89 Endodeoxyribonuclease RusA
DUF1144              PF06610.8    143 seq121_BIOID51101    -            149   4.1e-71  237.2   7.6   1   1   3.3e-75   4.5e-71  237.0   5.3     4   143     3   142     1   142 0.98 Protein of unknown function (DUF1144)
ABC_tran             PF00005.22   118 seq122_BIOID51101    -            265     1e-20   74.1   0.0   1   1   2.3e-24   1.6e-20   73.5   0.0     1   118    51   176    51   176 0.94 ABC transporter
DUF1161              PF06649.7     52 seq123_BIOID51101    -            102   1.3e-25   88.9   0.0   1   1   1.2e-29   1.6e-25   88.6   0.0     1    52    27    80    27    80 0.99 Protein of unknown function (DUF1161)
DUF1133              PF06576.6    176 seq125_BIOID51101    -            180  5.2e-107  354.5   0.8   1   1  4.2e-111  5.8e-107  354.4   0.5     1   176     5   180     5   180 1.00 Protein of unknown function (DUF1133)
DinI                 PF06183.8     65 seq129_BIOID51101    -             93   1.7e-25   88.7   0.1   1   1   1.6e-29   2.2e-25   88.3   0.1     1    65    27    91    27    91 0.97 DinI-like family
OmpW                 PF03922.9    192 seq130_BIOID51101    -             35   6.4e-10   38.8   0.0   1   1   4.9e-14   6.7e-10   38.8   0.0   157   192     1    35     1    35 0.97 OmpW family
HOK_GEF              PF01848.11    43 seq132_BIOID51101    -             46     5e-17   60.8   1.2   1   1   3.7e-21   5.1e-17   60.8   0.8     5    43     6    44     2    44 0.95 Hok/gef family
Peptidase_S24        PF00717.18    70 seq133_BIOID51101    -            145   1.6e-15   56.3   0.0   1   1   1.7e-19   2.4e-15   55.7   0.0     2    67    60   125    59   127 0.92 Peptidase S24-like
Molybdopterin        PF00384.17   432 seq134_BIOID51101    -            808   1.7e-96  323.4   0.0   1   1  4.7e-100   2.2e-96  323.1   0.0     1   432   111   566   111   566 0.92 Molybdopterin oxidoreductase
Molydop_binding      PF01568.16   109 seq134_BIOID51101    -            808   4.7e-28   97.0   0.0   1   1   2.6e-31   1.2e-27   95.7   0.0     1   107   687   800   687   802 0.97 Molydopterin dinucleotide binding domain
Molybdop_Fe4S4       PF04879.11    55 seq134_BIOID51101    -            808   1.2e-14   53.6   1.0   1   1   4.8e-18   2.2e-14   52.8   0.7     1    55    49   108    49   108 0.97 Molybdopterin oxidoreductase Fe4S4 domain
phage_tail_N         PF08400.5    134 seq135_BIOID51101    -            552   2.4e-51  172.8   0.2   1   1   7.6e-55   3.5e-51  172.3   0.1     1   134     1   134     1   134 1.00 Prophage tail fibre N-terminal
Collagen             PF01391.13    60 seq135_BIOID51101    -            552   5.9e-29   99.2 127.7   1   4   8.9e-12     4e-08   32.5  18.2     7    55   136   184   131   185 0.43 Collagen triple helix repeat (20 copies)
Collagen             PF01391.13    60 seq135_BIOID51101    -            552   5.9e-29   99.2 127.7   2   4   4.7e-13   2.1e-09   36.6  24.4     1    59   160   218   160   219 0.97 Collagen triple helix repeat (20 copies)
Collagen             PF01391.13    60 seq135_BIOID51101    -            552   5.9e-29   99.2 127.7   3   4   2.1e-11   9.5e-08   31.3  22.4     7    59   218   270   214   271 0.67 Collagen triple helix repeat (20 copies)
Collagen             PF01391.13    60 seq135_BIOID51101    -            552   5.9e-29   99.2 127.7   4   4   3.3e-11   1.5e-07   30.7  25.8     1    56   263   318   263   322 0.44 Collagen triple helix repeat (20 copies)
CarboxypepD_reg      PF13620.1     82 seq135_BIOID51101    -            552   8.9e-09   35.1   0.3   1   1     4e-12   1.8e-08   34.1   0.2     2    74     5    82     4    90 0.85 Carboxypeptidase regulatory-like domain
Peripla_BP_2         PF01497.13   238 seq137_BIOID51101    -            296     1e-26   93.4   0.0   1   1   8.5e-31   1.2e-26   93.2   0.0     1   235    38   270    38   273 0.94 Periplasmic binding protein
DUF883               PF05957.8     94 seq139_BIOID51101    -            113   6.8e-27   93.5   1.2   1   1   5.9e-31   8.1e-27   93.3   0.9     1    94    19   111    19   111 0.97 Bacterial protein of unknown function (DUF883)
IMS                  PF00817.15   148 seq140_BIOID51101    -            423   1.6e-36  125.2   0.0   1   1   9.7e-40   3.3e-36  124.2   0.0     2   146     6   149     5   151 0.95 impB/mucB/samB family
DUF4113              PF13438.1     75 seq140_BIOID51101    -            423   1.4e-28   98.5   0.0   1   1   1.2e-31   4.1e-28   96.9   0.0     1    75   348   421   348   421 0.98 Domain of unknown function (DUF4113)
IMS_C                PF11799.3    137 seq140_BIOID51101    -            423   7.4e-11   42.4   0.0   1   1   3.9e-14   1.3e-10   41.6   0.0     4   127   216   339   213   345 0.88 impB/mucB/samB family C-terminal
IMS_HHH              PF11798.3     32 seq140_BIOID51101    -            423   6.2e-07   28.9   0.3   1   1   5.3e-10   1.8e-06   27.5   0.2     3    32   172   201   170   201 0.93 IMS family HHH motif
N6_N4_Mtase          PF01555.13   231 seq146_BIOID51101    -            207   1.2e-15   57.5   0.0   1   1   1.8e-19   1.2e-15   57.4   0.0     1   107    29   132    29   185 0.82 DNA methylase
Methyltransf_26      PF13659.1    117 seq146_BIOID51101    -            207   7.5e-09   35.5   0.0   1   1   1.8e-12   1.2e-08   34.8   0.0    51   116     9    82     5    83 0.83 Methyltransferase domain
Glutaredoxin         PF00462.19    60 seq147_BIOID51101    -             81   7.9e-14   51.2   0.0   1   1   6.6e-18     9e-14   51.0   0.0     1    57     3    58     3    61 0.95 Glutaredoxin
Ivy                  PF08816.6    118 seq148_BIOID51101    -            149   5.8e-35  119.7   0.1   1   1   5.1e-39     7e-35  119.4   0.1     1   118    29   144    29   144 0.98 Inhibitor of vertebrate lysozyme (Ivy)
Flavodoxin_NdrI      PF07972.6    122 seq150_BIOID51101    -            136   3.2e-47  159.3   0.0   1   1   2.6e-51   3.6e-47  159.1   0.0     1   122     5   123     5   123 0.97 NrdI Flavodoxin like
FecCD                PF01032.13   311 seq151_BIOID51101    -            660  1.2e-144  480.8  86.5   1   2   4.7e-73   6.4e-69  232.0  27.9     8   310    14   324     7   325 0.93 FecCD transport family
FecCD                PF01032.13   311 seq151_BIOID51101    -            660  1.2e-144  480.8  86.5   2   2   5.9e-80   8.1e-76  254.6  26.3     2   311   358   657   350   657 0.94 FecCD transport family
N6_N4_Mtase          PF01555.13   231 seq153_BIOID51101    -             92   1.4e-24   86.7   0.0   1   1   1.2e-28   1.6e-24   86.5   0.0   145   230     4    81     1    82 0.91 DNA methylase
Ribonuc_red_lgC      PF02867.10   537 seq154_BIOID51101    -            714  4.9e-151  503.8   0.0   1   1    5e-153  2.3e-149  498.3   0.0     1   537   175   694   175   694 0.96 Ribonucleotide reductase, barrel domain
RNR_N                PF08343.5     82 seq154_BIOID51101    -            714   1.4e-29  101.5   0.1   1   1   9.8e-33   4.5e-29   99.9   0.1     1    82    16    97    16    97 0.99 Ribonucleotide reductase N-terminal
Ribonuc_red_lgN      PF00317.16    83 seq154_BIOID51101    -            714   3.3e-12   45.9   0.0   1   1   1.9e-15   8.6e-12   44.5   0.0     2    82    99   171    98   172 0.95 Ribonucleotide reductase, all-alpha domain
MTHFR                PF02219.12   287 seq155_BIOID51101    -            296  3.9e-109  364.0   0.0   1   1  3.2e-113  4.4e-109  363.8   0.0     4   287    14   291    11   291 0.97 Methylenetetrahydrofolate reductase
TraG-D_C             PF12696.2    128 seq156_BIOID51101    -            767     3e-06   27.0   0.2   1   1   2.2e-10     3e-06   27.0   0.1     1    90   437   525   437   558 0.83 TraM recognition site of TraD and TraG
CbiA                 PF01656.18   195 seq159_BIOID51101    -            208   2.5e-20   72.6   0.0   1   1   1.3e-23   4.6e-20   71.7   0.0     1   158     3   141     3   179 0.75 CobQ/CobB/MinD/ParA nucleotide binding domain
MipZ                 PF09140.6    261 seq159_BIOID51101    -            208   2.5e-19   69.2   0.5   1   2   4.7e-12   1.6e-08   33.8   0.0     2    53     2    52     1    60 0.89 ATPase MipZ
MipZ                 PF09140.6    261 seq159_BIOID51101    -            208   2.5e-19   69.2   0.5   2   2   6.3e-12   2.1e-08   33.4   0.0    87   140    65   118    58   128 0.92 ATPase MipZ
VirC1                PF07015.6    231 seq159_BIOID51101    -            208   4.5e-07   29.0   0.0   1   1   2.8e-10   9.6e-07   27.9   0.0     3   172     2   164     1   206 0.74 VirC1 protein
ArsA_ATPase          PF02374.10   305 seq159_BIOID51101    -            208     6e-06   25.4   0.9   1   1   4.6e-09   1.6e-05   24.0   0.1     3    48     3    48     1    69 0.85 Anion-transporting ATPase
DUF4376              PF14301.1    111 seq162_BIOID51101    -            245   1.5e-32  111.8   1.6   1   1   6.7e-36   4.6e-32  110.3   1.1     2   111   123   238   122   238 0.93 Domain of unknown function (DUF4376)
Molybdopterin        PF00384.17   432 seq165_BIOID51101    -            808   1.8e-88  297.0   0.0   1   1   4.8e-92   2.2e-88  296.7   0.0     1   432   115   566   115   566 0.93 Molybdopterin oxidoreductase
Molydop_binding      PF01568.16   109 seq165_BIOID51101    -            808   5.3e-27   93.6   0.0   1   1   2.2e-30     1e-26   92.7   0.0     1   107   687   800   687   802 0.97 Molydopterin dinucleotide binding domain
Molybdop_Fe4S4       PF04879.11    55 seq165_BIOID51101    -            808   2.7e-13   49.4   0.9   1   1     1e-16   4.7e-13   48.6   0.6     1    55    53   112    53   112 0.96 Molybdopterin oxidoreductase Fe4S4 domain
peroxidase           PF00141.18   229 seq168_BIOID51101    -            739   4.5e-87  291.2   0.0   1   2   4.1e-53   5.6e-49  166.5   0.0     3   229    89   409    87   409 0.87 Peroxidase
peroxidase           PF00141.18   229 seq168_BIOID51101    -            739   4.5e-87  291.2   0.0   2   2   1.3e-39   1.8e-35  122.4   0.0     3   229   416   713   414   713 0.88 Peroxidase
Ribonuc_red_sm       PF00268.16   281 seq172_BIOID51101    -            319   2.8e-80  269.2   0.1   1   1   2.3e-84   3.2e-80  269.0   0.1     1   280     1   280     1   281 0.97 Ribonucleotide reductase, small chain
Oxidored_q6          PF01058.17   131 seq174_BIOID51101    -            399   7.8e-29   99.8   0.4   1   1   9.2e-33   1.3e-28   99.1   0.2     1   130    89   234    89   235 0.95 NADH ubiquinone oxidoreductase, 20 Kd subunit
SIS_2                PF13580.1    138 seq178_BIOID51101    -            198     2e-31  108.4   0.3   1   1   5.1e-35   3.5e-31  107.6   0.2    15   138    30   152     8   152 0.92 SIS domain
SIS                  PF01380.17   131 seq178_BIOID51101    -            198   5.2e-08   32.4   0.0   1   1   1.5e-11     1e-07   31.5   0.0    51   104   115   168   104   183 0.91 SIS domain
SNase                PF00565.12   108 seq181_BIOID51101    -            155   9.5e-23   80.4   0.0   1   1   8.7e-27   1.2e-22   80.1   0.0     1   108    44   140    44   140 0.94 Staphylococcal nuclease homologue
Microcin             PF03526.8     55 seq184_BIOID51101    -            111   1.4e-07   30.9   0.0   1   1   1.8e-11   2.5e-07   30.0   0.0    18    55    44    79    34    79 0.93 Colicin E1 (microcin) immunity protein
Voltage_CLC          PF00654.15   355 seq185_BIOID51101    -            473   1.4e-90  303.8  35.9   1   1   1.1e-92   1.5e-88  297.1  20.9     2   354    89   437    88   438 0.94 Voltage gated chloride channel
ABC_tran             PF00005.22   118 seq186_BIOID51101    -            467   5.4e-26   91.1   0.0   1   1   3.3e-29   1.1e-25   90.1   0.0     1   117   135   259   135   260 0.97 ABC transporter
CBS                  PF00571.23    57 seq186_BIOID51101    -            467   2.8e-06   26.7   0.0   1   1   4.2e-07    0.0014   18.0   0.0    32    55   436   459   413   461 0.86 CBS domain
GATase_4             PF13230.1    272 seq187_BIOID51101    -            255  3.2e-107  357.1   0.0   1   1  7.7e-111  3.5e-107  357.0   0.0     1   252     1   252     1   255 0.99 Glutamine amidotransferases class-II
GATase_2             PF00310.16   361 seq187_BIOID51101    -            255   3.3e-17   62.1   0.1   1   1   2.1e-15   9.7e-12   44.1   0.1   189   359    65   215    60   217 0.87 Glutamine amidotransferases class-II
Fer4_11              PF13247.1     99 seq188_BIOID51101    -            205   1.2e-31  108.4  10.9   1   1   8.5e-35   1.2e-31  108.4   7.5     3    97    60   153    58   155 0.97 4Fe-4S dicluster domain
Fer4_2               PF12797.2     22 seq188_BIOID51101    -            205   1.1e-13   50.0  30.8   1   1   6.7e-10   9.1e-07   28.3   0.6     2    20     6    24     5    33 0.89 4Fe-4S binding domain
Fer4                 PF00037.22    24 seq188_BIOID51101    -            205   9.1e-13   47.1  35.1   1   1   8.5e-11   1.2e-07   30.9   3.3     1    23    92   114    92   115 0.94 4Fe-4S binding domain
Fer4_7               PF12838.2     52 seq188_BIOID51101    -            205   2.4e-12   46.9  28.1   1   1   9.2e-10   1.3e-06   28.6   7.3     2    50    99   147    98   149 0.87 4Fe-4S dicluster domain
Fer4_9               PF13187.1     55 seq188_BIOID51101    -            205   8.2e-12   45.0  26.6   1   1   5.5e-10   7.5e-07   29.2   7.4     2    53    99   148    98   150 0.95 4Fe-4S dicluster domain
Fer4_10              PF13237.1     52 seq188_BIOID51101    -            205   4.5e-11   42.2  30.2   1   1   8.2e-09   1.1e-05   24.9   8.0     2    52    92   146    91   146 0.76 4Fe-4S dicluster domain
Fer4_4               PF12800.2     17 seq188_BIOID51101    -            205   1.7e-10   40.2  32.5   1   3     3e-05      0.04   14.1   2.3     1    15    11    25    11    29 0.90 4Fe-4S binding domain
Fer4_4               PF12800.2     17 seq188_BIOID51101    -            205   1.7e-10   40.2  32.5   2   3   3.3e-05     0.045   13.9   2.0     2    16    65    81    64    85 0.86 4Fe-4S binding domain
Fer4_4               PF12800.2     17 seq188_BIOID51101    -            205   1.7e-10   40.2  32.5   3   3   2.9e-07    0.0004   20.3   2.0     2    17    97   112    96   112 0.91 4Fe-4S binding domain
Fer4_6               PF12837.2     24 seq188_BIOID51101    -            205   2.4e-10   39.7  39.6   1   1   3.1e-09   4.2e-06   26.2   3.2     1    23    91   113    91   114 0.95 4Fe-4S binding domain
Fer4_3               PF12798.2     15 seq188_BIOID51101    -            205   7.3e-07   29.1  40.1   1   2   9.4e-06     0.013   15.9   4.2     1    15    67    83    67    83 0.98 4Fe-4S binding domain
Fer4_3               PF12798.2     15 seq188_BIOID51101    -            205   7.3e-07   29.1  40.1   2   2   4.8e-05     0.065   13.7   1.6     1    13   126   147   126   149 0.94 4Fe-4S binding domain
NiFeSe_Hases         PF00374.14   507 seq190_BIOID51101    -            597    3e-242  804.7   0.0   1   1  2.5e-246  3.4e-242  804.5   0.0     1   507    54   582    54   582 0.98 Nickel-dependent hydrogenase
EamA                 PF00892.15   126 seq191_BIOID51101    -            312   1.3e-47  160.8  35.9   1   2   2.4e-25   1.7e-21   76.4  11.3     1   125    31   152    31   153 0.93 EamA-like transporter family
EamA                 PF00892.15   126 seq191_BIOID51101    -            312   1.3e-47  160.8  35.9   2   2     1e-29   7.1e-26   90.6   8.1     1   125   173   300   173   301 0.97 EamA-like transporter family
DmsC                 PF04976.7    276 seq192_BIOID51101    -            364  6.9e-116  386.2  20.0   1   1  6.1e-120  8.3e-116  385.9  13.9     1   276    81   354    81   354 0.99 DMSO reductase anchor subunit (DmsC)
Peptidase_S24        PF00717.18    70 seq193_BIOID51101    -            239     5e-16   57.9   0.0   1   1   4.6e-19   1.6e-15   56.3   0.0     3    69   150   215   148   216 0.91 Peptidase S24-like
HTH_3                PF01381.17    55 seq193_BIOID51101    -            239   4.5e-07   29.4   0.0   1   1   2.2e-10   7.5e-07   28.7   0.0     3    45    23    65    21    70 0.90 Helix-turn-helix
Fe-S_biosyn          PF01521.15    91 seq194_BIOID51101    -            114   4.3e-29   99.9   0.0   1   1   3.7e-33     5e-29   99.7   0.0     1    91     9   100     9   100 0.99 Iron-sulphur cluster biosynthesis
BPD_transp_1         PF00528.17   185 seq195_BIOID51101    -            354   2.5e-26   92.2  16.2   1   1   1.8e-30   2.5e-26   92.2  11.2     1   176   163   324   163   332 0.91 Binding-protein-dependent transport system inner membrane component
Nitrate_red_del      PF02613.10   136 seq196_BIOID51101    -            204   3.9e-30  104.3   1.3   1   1   3.9e-34   5.3e-30  103.8   0.9     7   134    41   164    19   166 0.93 Nitrate reductase delta subunit
HTH_31               PF13560.1     64 seq197_BIOID51101    -            242   8.2e-18   64.2   0.0   1   2   8.8e-12     4e-08   33.2   0.0     5    59    98   151    97   155 0.94 Helix-turn-helix domain
HTH_31               PF13560.1     64 seq197_BIOID51101    -            242   8.2e-18   64.2   0.0   2   2   2.9e-10   1.3e-06   28.3   0.0     2    57   175   229   174   236 0.96 Helix-turn-helix domain
HTH_19               PF12844.2     64 seq197_BIOID51101    -            242   1.8e-17   63.0   0.0   1   1     6e-12   2.7e-08   33.6   0.0     4    60    99   155    94   159 0.93 Helix-turn-helix domain
HTH_3                PF01381.17    55 seq197_BIOID51101    -            242   1.6e-16   59.7   0.0   1   1   4.7e-14   2.1e-10   40.1   0.0     1    52    99   150    99   153 0.97 Helix-turn-helix
Cytochrom_B_N        PF00033.14   188 seq198_BIOID51101    -            235   5.8e-37  126.7  21.4   1   1   9.6e-41   6.6e-37  126.5  14.8     2   188    12   220    11   220 0.98 Cytochrome b(N-terminal)/b6/petB
Ni_hydr_CYTB         PF01292.15   182 seq198_BIOID51101    -            235   6.3e-36  123.3  19.2   1   1   1.1e-39   7.3e-36  123.1  13.3     2   182    14   220    13   220 0.95 Prokaryotic cytochrome b561
NLPC_P60             PF00877.14   105 seq199_BIOID51101    -            257   4.6e-31  106.6   0.0   1   1   1.2e-34   8.2e-31  105.8   0.0     1   105   139   249   139   249 0.98 NlpC/P60 family
Voltage_CLC          PF00654.15   355 seq201_BIOID51101    -            438   1.1e-72  244.9  33.6   1   1   7.9e-77   1.1e-72  244.9  23.3     5   354    83   422    79   423 0.91 Voltage gated chloride channel
OpuAC                PF04069.7    257 seq202_BIOID51101    -            330   1.4e-55  188.3   3.7   1   1   1.2e-59   1.7e-55  188.0   2.6     2   256    30   312    29   313 0.94 Substrate binding domain of ABC-type glycine betaine transport system
HycI                 PF01750.13   130 seq204_BIOID51101    -            195   4.8e-39  132.7   0.0   1   1   4.3e-43   5.8e-39  132.4   0.0     1   129    23   151    23   152 0.99 Hydrogenase maturation protease
HyaE                 PF07449.6    107 seq209_BIOID51101    -            132   3.6e-40  136.0   0.0   1   1     3e-44   4.1e-40  135.8   0.0     1   107    10   116    10   116 0.99 Hydrogenase-1 expression protein HyaE
HupH_C               PF04809.8    120 seq214_BIOID51101    -            305   2.7e-49  165.7   0.0   1   2     8e-11   1.1e-06   28.2   0.0     6    95    70   159    67   168 0.82 HupH hydrogenase expression protein, C-terminal conserved region
HupH_C               PF04809.8    120 seq214_BIOID51101    -            305   2.7e-49  165.7   0.0   2   2   4.7e-44   6.5e-40  135.5   0.0     1   119   183   299   183   300 0.99 HupH hydrogenase expression protein, C-terminal conserved region
PHP                  PF02811.14   175 seq216_BIOID51101    -            293   6.9e-33  113.7   0.1   1   1   6.7e-37   9.1e-33  113.3   0.1     1   169    10   233    10   239 0.92 PHP domain
MFS_1                PF07690.11   354 seq218_BIOID51101    -            394   1.1e-36  126.1  55.2   1   2   1.5e-29     1e-25   90.1  17.3     2   188    17   198    16   220 0.86 Major Facilitator Superfamily
MFS_1                PF07690.11   354 seq218_BIOID51101    -            394   1.1e-36  126.1  55.2   2   2     1e-14   7.2e-11   41.3  16.1     3   175   218   387   216   394 0.89 Major Facilitator Superfamily
Sugar_tr             PF00083.19   451 seq218_BIOID51101    -            394   3.2e-12   45.6  16.5   1   1   4.7e-16   3.2e-12   45.6  11.4    43   188    39   181    11   184 0.83 Sugar (and other) transporter
TonB_dep_Rec         PF00593.19   276 seq219_BIOID51101    -            657   6.9e-22   78.5   8.3   1   1     1e-25   6.9e-22   78.5   5.7     1   275   410   655   410   656 0.87 TonB dependent receptor
Plug                 PF07715.10   108 seq219_BIOID51101    -            657   6.2e-22   77.8   1.7   1   1   2.3e-25   1.6e-21   76.5   1.2     3   108    47   150    45   150 0.94 TonB-dependent Receptor Plug Domain
Band_7               PF01145.20   179 seq221_BIOID51101    -            275   7.3e-24   84.5   1.1   1   1   1.2e-27   1.6e-23   83.4   0.8     2   179    22   208    21   239 0.89 SPFH domain / Band 7 family
HD                   PF01966.17   122 seq222_BIOID51101    -            443     4e-11   42.8   0.1   1   1     2e-14   1.3e-10   41.1   0.0     1    64     4    84     4   121 0.88 HD domain
Sua5_yciO_yrdC       PF01300.13   179 seq223_BIOID51101    -            206   1.2e-47  161.3   0.0   1   1   1.1e-51   1.4e-47  161.0   0.0     2   179    23   198    22   198 0.95 Telomere recombination
Bac_Ubq_Cox          PF01654.12   436 seq224_BIOID51101    -            514  4.5e-184  611.7  25.3   1   1  4.5e-188  6.2e-184  611.3  17.5     1   435     7   502     7   503 0.97 Bacterial Cytochrome Ubiquinol Oxidase
AzlC                 PF03591.9    143 seq227_BIOID51101    -            245   7.3e-42  142.5  10.2   1   1   5.3e-46   7.3e-42  142.5   7.1     1   141    23   165    23   167 0.97 AzlC protein
DUF4222              PF13973.1     53 seq228_BIOID51101    -             80   1.2e-15   56.5   0.0   1   1     1e-19   1.4e-15   56.2   0.0     2    53     4    54     3    54 0.97 Domain of unknown function (DUF4222)
PseudoU_synth_2      PF00849.17   164 seq229_BIOID51101    -            299   3.6e-16   59.3   0.0   1   1     3e-19   2.1e-15   56.8   0.0     2   161    78   208    77   211 0.83 RNA pseudouridylate synthase
S4                   PF01479.20    48 seq229_BIOID51101    -            299   1.1e-11   43.8   0.2   1   1   4.2e-15   2.9e-11   42.5   0.1     2    43    13    52    12    66 0.93 S4 domain
DUF1233              PF06806.7     72 seq231_BIOID51101    -             84   2.7e-34  116.4   0.5   1   1   2.3e-38   3.2e-34  116.1   0.3     1    72     4    76     4    76 0.97 Putative excisionase (DUF1233)
PDZ                  PF00595.19    81 seq232_BIOID51101    -            474   3.1e-29  100.8   8.2   1   2   2.7e-19   9.1e-16   57.6   0.1     7    80   285   367   279   368 0.90 PDZ domain (Also known as DHR or GLGF)
PDZ                  PF00595.19    81 seq232_BIOID51101    -            474   3.1e-29  100.8   8.2   2   2   3.7e-15   1.3e-11   44.4   2.2    11    81   394   463   385   463 0.89 PDZ domain (Also known as DHR or GLGF)
PDZ_2                PF13180.1     82 seq232_BIOID51101    -            474     2e-26   91.5   2.4   1   2   1.2e-18   4.1e-15   55.3   0.0    12    82   300   380   285   380 0.88 PDZ domain
PDZ_2                PF13180.1     82 seq232_BIOID51101    -            474     2e-26   91.5   2.4   2   2   2.5e-12   8.6e-09   35.0   0.4     4    59   399   454   396   471 0.87 PDZ domain
Trypsin_2            PF13365.1    120 seq232_BIOID51101    -            474   8.2e-21   74.0   0.6   1   1   5.5e-24   1.9e-20   72.9   0.4     1   120   114   250   114   250 0.79 Trypsin-like peptidase domain
Trypsin              PF00089.21   220 seq232_BIOID51101    -            474   1.4e-20   73.7   0.3   1   1   6.5e-24   2.2e-20   73.0   0.2    21   218   114   275    87   277 0.83 Trypsin
OmpA                 PF00691.15    97 seq233_BIOID51101    -            256   3.2e-15   56.1   0.1   1   1     9e-19   1.2e-14   54.3   0.0     1    94   115   209   115   212 0.83 OmpA family
DUF4198              PF10670.4    215 seq234_BIOID51101    -            263     2e-31  109.5   0.2   1   1   1.7e-35   2.4e-31  109.3   0.1     2   211    20   239    19   242 0.90 Domain of unknown function (DUF4198)
AzlD                 PF05437.7     99 seq236_BIOID51101    -            111   1.8e-12   46.9   5.7   1   1   1.5e-16   2.1e-12   46.7   4.0     1    98     5   104     5   105 0.92 Branched-chain amino acid transport protein (AzlD)
DUF3596              PF12167.3     88 seq238_BIOID51101    -            428   7.2e-30  102.2   0.0   1   1   1.9e-33   1.3e-29  101.5   0.0     1    88     7    93     7    93 0.98 Domain of unknown function (DUF3596)
Phage_integrase      PF00589.17   173 seq238_BIOID51101    -            428   1.4e-21   76.7   0.3   1   1   4.3e-25   2.9e-21   75.7   0.1     3   166   203   396   201   402 0.90 Phage integrase family
MarR                 PF01047.17    59 seq240_BIOID51101    -            176   1.6e-17   62.8   2.8   1   1   1.3e-20     6e-17   60.9   0.1     1    58    53   112    53   113 0.98 MarR family
MarR_2               PF12802.2     62 seq240_BIOID51101    -            176     1e-08   34.5   0.1   1   1   4.8e-12   2.2e-08   33.5   0.0     5    61    55   111    51   112 0.90 MarR family
HTH_27               PF13463.1     68 seq240_BIOID51101    -            176   3.6e-07   30.3   0.1   1   1   1.8e-10   8.1e-07   29.1   0.0    17    68    70   121    54   121 0.86 Winged helix DNA-binding domain
Cyto_ox_2            PF02322.10   328 seq241_BIOID51101    -            378  5.8e-112  373.9  33.8   1   1  4.8e-116  6.6e-112  373.7  23.4     1   328     6   362     6   362 0.99 Cytochrome oxidase subunit II
IMS                  PF00817.15   148 seq243_BIOID51101    -            351   9.6e-48  161.6   0.0   1   1   3.4e-51   1.6e-47  160.9   0.0     1   148     7   154     7   154 0.98 impB/mucB/samB family
IMS_C                PF11799.3    137 seq243_BIOID51101    -            351   1.6e-09   38.1   0.1   1   1   5.8e-13   2.6e-09   37.4   0.0     3    99   211   309   209   327 0.85 impB/mucB/samB family C-terminal
IMS_HHH              PF11798.3     32 seq243_BIOID51101    -            351   1.3e-08   34.2   0.0   1   1   7.1e-12   3.2e-08   33.0   0.0     1    32   166   197   166   197 0.96 IMS family HHH motif
MFS_1                PF07690.11   354 seq245_BIOID51101    -            417   6.1e-39  133.6  61.7   1   2   3.1e-31   2.1e-27   95.7  18.9     1   224    41   261    41   270 0.82 Major Facilitator Superfamily
MFS_1                PF07690.11   354 seq245_BIOID51101    -            417   6.1e-39  133.6  61.7   2   2   9.9e-15   6.8e-11   41.4  22.4     7   168   249   407   247   415 0.82 Major Facilitator Superfamily
Sugar_tr             PF00083.19   451 seq245_BIOID51101    -            417   6.2e-14   51.2  10.1   1   1   9.1e-18   6.2e-14   51.2   7.0    46   197    71   217    11   223 0.90 Sugar (and other) transporter
HlyD                 PF00529.15   306 seq246_BIOID51101    -            390   3.6e-79  266.1  15.0   1   1   1.3e-82   4.5e-79  265.8  10.4     1   306    60   343    60   343 0.99 HlyD family secretion protein
HlyD_2               PF12700.2    328 seq246_BIOID51101    -            390   2.2e-17   63.1   1.3   1   1   9.2e-21   3.1e-17   62.6   0.9    20   234    60   290    51   316 0.77 HlyD family secretion protein
HlyD_3               PF13437.1    105 seq246_BIOID51101    -            390   5.2e-16   58.7   3.5   1   1   1.4e-16   4.9e-13   49.2   0.2     2   105   218   338   217   338 0.79 HlyD family secretion protein
Biotin_lipoyl_2      PF13533.1     50 seq246_BIOID51101    -            390   1.1e-08   34.4   1.6   1   1   5.4e-11   1.9e-07   30.5   0.1     2    49    61   108    60   109 0.91 Biotin-lipoyl like
DUF72                PF01904.13   230 seq247_BIOID51101    -            271   1.2e-48  165.7   0.6   1   1   1.1e-52   1.5e-48  165.4   0.4    16   229    25   250    20   251 0.90 Protein of unknown function DUF72
Diacid_rec           PF05651.8    135 seq248_BIOID51101    -            385   1.9e-52  176.1   0.9   1   1   4.7e-56   3.2e-52  175.4   0.6     1   135     6   140     6   140 0.99 Putative sugar diacid recognition
HTH_30               PF13556.1     59 seq248_BIOID51101    -            385     3e-23   81.0   2.8   1   1     6e-26   4.1e-22   77.3   1.7     1    59   323   381   323   381 0.98 PucR C-terminal helix-turn-helix domain
YbgT_YccB            PF08173.6     28 seq249_BIOID51101    -             30   3.4e-12   45.8   4.6   1   1   2.6e-16   3.5e-12   45.7   3.2     1    27     1    27     1    28 0.97 Membrane bound YbgT-like protein
His_Phos_2           PF00328.17   347 seq250_BIOID51101    -            442   1.5e-41  142.8   0.0   1   1   1.3e-45   1.7e-41  142.5   0.0     1   345    39   383    39   387 0.85 Histidine phosphatase superfamily (branch 2)
Acetyltransf_10      PF13673.1    117 seq251_BIOID51101    -            124   2.9e-17   62.7   0.0   1   1   7.8e-21   3.5e-17   62.4   0.0    17   117     4    98     1    98 0.92 Acetyltransferase (GNAT) domain
Acetyltransf_7       PF13508.1     79 seq251_BIOID51101    -            124   4.4e-10   39.4   0.0   1   1   1.9e-13   8.5e-10   38.5   0.0     3    78    30    99    28   100 0.90 Acetyltransferase (GNAT) domain
Acetyltransf_1       PF00583.19    83 seq251_BIOID51101    -            124   4.1e-07   29.8   0.0   1   1   2.4e-10   1.1e-06   28.4   0.0    25    83    49    99     8    99 0.77 Acetyltransferase (GNAT) family
PTS_IIB              PF02302.12    90 seq253_BIOID51101    -            106   5.2e-21   74.7   1.5   1   1   4.5e-25   6.1e-21   74.5   1.0     2    88     6    95     5    97 0.94 PTS system, Lactose/Cellobiose specific IIB subunit
Peptidase_S49_N      PF08496.5    155 seq254_BIOID51101    -            349   2.5e-64  215.6   3.3   1   1   7.4e-68   2.5e-64  215.6   2.3     1   155     1   158     1   158 0.98 Peptidase family S49 N-terminal
Peptidase_S49        PF01343.13   154 seq254_BIOID51101    -            349   1.1e-50  171.3   1.9   1   1   4.1e-54   1.4e-50  170.9   0.0     2   153   161   310   160   311 0.98 Peptidase family S49
SDH_sah              PF01972.11   286 seq254_BIOID51101    -            349   1.5e-05   23.8   1.6   1   1   6.8e-09   2.3e-05   23.2   0.0    89   163   133   208   119   225 0.81 Serine dehydrogenase proteinase
MAPEG                PF01124.13   129 seq256_BIOID51101    -            131   1.3e-26   92.5   9.3   1   1   1.1e-30   1.5e-26   92.3   6.5     1   129     3   120     3   120 0.98 MAPEG family
MFS_1                PF07690.11   354 seq257_BIOID51101    -            512   5.7e-55  186.3  38.3   1   1   4.2e-59   5.7e-55  186.3  26.5     1   353    19   413    19   414 0.89 Major Facilitator Superfamily
PFL                  PF02901.10   648 seq259_BIOID51101    -            765  1.2e-204  681.4   0.0   1   1  2.1e-208  1.4e-204  681.1   0.0     1   648     1   626     1   626 0.98 Pyruvate formate lyase
Gly_radical          PF01228.16   106 seq259_BIOID51101    -            765   2.5e-25   88.7   0.0   1   1   9.7e-29   6.6e-25   87.4   0.0     3   106   645   747   643   747 0.97 Glycine radical
UPF0027              PF01139.12   420 seq260_BIOID51101    -            388   1.1e-97  327.6   0.0   1   2   1.8e-28   2.5e-24   85.9   0.0     6    98    23   115    19   124 0.93 Uncharacterized protein family UPF0027
UPF0027              PF01139.12   420 seq260_BIOID51101    -            388   1.1e-97  327.6   0.0   2   2   2.9e-75     4e-71  240.1   0.0   144   419   127   381   113   382 0.90 Uncharacterized protein family UPF0027
Methyltransf_18      PF12847.2    112 seq261_BIOID51101    -            247   7.1e-15   55.4   0.0   1   1   7.3e-18   1.1e-14   54.8   0.0     2   110    57   163    56   165 0.92 Methyltransferase domain
Methyltransf_11      PF08241.7     95 seq261_BIOID51101    -            247   6.9e-12   45.5   0.0   1   1   9.1e-15   1.4e-11   44.6   0.0     2    95    62   162    61   162 0.95 Methyltransferase domain
Methyltransf_31      PF13847.1    152 seq261_BIOID51101    -            247   1.5e-10   40.7   0.0   1   1   1.3e-13     2e-10   40.3   0.0     3   110    56   164    54   215 0.86 Methyltransferase domain
Methyltransf_25      PF13649.1    101 seq261_BIOID51101    -            247   1.2e-09   38.3   0.0   1   1   1.6e-12   2.4e-09   37.3   0.0     1   101    60   158    60   158 0.89 Methyltransferase domain
Methyltransf_12      PF08242.7     99 seq261_BIOID51101    -            247   3.7e-09   36.8   0.0   1   1     4e-12     6e-09   36.1   0.0     2    99    62   160    61   160 0.91 Methyltransferase domain
Methyltransf_23      PF13489.1    162 seq261_BIOID51101    -            247   3.3e-07   30.0   0.0   1   1   3.4e-10   5.2e-07   29.3   0.0    14   131    51   181    36   228 0.68 Methyltransferase domain
MTS                  PF05175.9    170 seq261_BIOID51101    -            247   1.7e-05   24.1   0.0   1   1   1.6e-08   2.4e-05   23.6   0.0    23   166    49   190    44   194 0.78 Methyltransferase small domain
Ubie_methyltran      PF01209.13   233 seq261_BIOID51101    -            247   1.9e-05   23.7   0.0   1   1   2.3e-08   3.5e-05   22.9   0.0    45   154    54   165    48   240 0.80 ubiE/COQ5 methyltransferase family
Asr                  PF06392.6     19 seq262_BIOID51101    -            111   7.1e-07   29.3  23.9   1   1   5.2e-11   7.1e-07   29.3  16.6     1    19    53    71    53    71 0.99 Acid shock protein repeat
Trypsin              PF00089.21   220 seq266_BIOID51101    -            273   1.6e-11   44.0   0.0   1   1   8.1e-15   5.5e-11   42.3   0.0     9   198    50   244    44   266 0.72 Trypsin
Trypsin_2            PF13365.1    120 seq266_BIOID51101    -            273   1.4e-07   31.3   0.0   1   1   3.6e-11   2.4e-07   30.6   0.0     1   120    69   240    69   240 0.65 Trypsin-like peptidase domain
Methyltransf_9       PF08003.6    315 seq267_BIOID51101    -            323  7.7e-174  576.6   0.1   1   1  3.8e-177  8.6e-174  576.4   0.0     1   315     7   322     7   322 1.00 Protein of unknown function (DUF1698)
Methyltransf_23      PF13489.1    162 seq267_BIOID51101    -            323   4.5e-11   42.5   0.0   1   1   3.6e-14   8.1e-11   41.7   0.0    12   159   114   269   103   272 0.71 Methyltransferase domain
Methyltransf_18      PF12847.2    112 seq267_BIOID51101    -            323     6e-08   33.1   0.0   1   1     6e-11   1.4e-07   31.9   0.0     2   111   123   226   122   227 0.86 Methyltransferase domain
Methyltransf_31      PF13847.1    152 seq267_BIOID51101    -            323   5.3e-08   32.4   0.0   1   1   4.4e-11     1e-07   31.5   0.0     5   112   124   228   121   276 0.90 Methyltransferase domain
Methyltransf_11      PF08241.7     95 seq267_BIOID51101    -            323   1.8e-05   24.9   0.0   1   1   1.5e-08   3.4e-05   24.1   0.0     1    94   127   223   127   224 0.81 Methyltransferase domain
CMAS                 PF02353.15   273 seq267_BIOID51101    -            323   0.00013   21.0   0.0   1   1   1.1e-07   0.00025   20.1   0.0    50   171   110   231   105   268 0.79 Mycolic acid cyclopropane synthetase
RF-1                 PF00472.15   114 seq268_BIOID51101    -            204   2.7e-23   81.8   1.9   1   1   3.5e-27   4.8e-23   81.0   1.3     9   103   103   196    97   200 0.84 RF-1 domain
Topoisom_bac         PF01131.15   403 seq269_BIOID51101    -            879  4.3e-131  437.3   0.7   1   1  2.2e-134  7.7e-131  436.5   0.5     2   403   171   579   170   579 0.93 DNA topoisomerase
Topo_Zn_Ribbon       PF08272.6     42 seq269_BIOID51101    -            879   1.1e-39  133.3   0.7   1   2   1.5e-19   5.2e-16   57.6   0.0     2    42   772   811   771   811 0.96 Topoisomerase I zinc-ribbon-like
Topo_Zn_Ribbon       PF08272.6     42 seq269_BIOID51101    -            879   1.1e-39  133.3   0.7   2   2   7.4e-24   2.5e-20   71.4   1.8     1    42   838   879   838   879 0.98 Topoisomerase I zinc-ribbon-like
Toprim               PF01751.17    88 seq269_BIOID51101    -            879   3.4e-26   90.8   0.0   1   1   2.1e-29   7.1e-26   89.7   0.0     2    88    19   156    18   156 0.98 Toprim domain
zf-C4_Topoisom       PF01396.14    39 seq269_BIOID51101    -            879   4.1e-19   67.6  16.9   1   2   3.6e-09   1.2e-05   24.5   0.3     3    27   612   636   610   653 0.84 Topoisomerase DNA binding C4 zinc finger
zf-C4_Topoisom       PF01396.14    39 seq269_BIOID51101    -            879   4.1e-19   67.6  16.9   2   2   6.9e-15   2.4e-11   42.8   1.9     2    38   723   758   722   759 0.94 Topoisomerase DNA binding C4 zinc finger
Radical_SAM          PF04055.16   166 seq273_BIOID51101    -            292   1.9e-22   80.1   0.0   1   1   5.8e-26   2.6e-22   79.6   0.0     1   157    41   222    41   231 0.94 Radical SAM superfamily
Fer4_12              PF13353.1    139 seq273_BIOID51101    -            292   1.1e-10   41.6   0.1   1   1   9.2e-14   4.2e-10   39.7   0.1     2    82    34   145    33   186 0.81 4Fe-4S single cluster domain
Fer4_14              PF13394.1    117 seq273_BIOID51101    -            292     1e-06   28.6   0.6   1   1     6e-09   2.7e-05   24.0   0.4     3   103    42   171    40   183 0.83 4Fe-4S single cluster domain
UPF0118              PF01594.11   327 seq275_BIOID51101    -            344   5.1e-74  249.0  42.7   1   1   4.2e-78   5.8e-74  248.8  29.6     2   326    14   328    13   329 0.99 Domain of unknown function DUF20
PTS_IIB              PF02302.12    90 seq276_BIOID51101    -            113   7.1e-13   48.6   0.0   1   1   6.3e-17   8.6e-13   48.4   0.0     2    87     6    94     5    97 0.92 PTS system, Lactose/Cellobiose specific IIB subunit
Pribosyltran         PF00156.22   125 seq279_BIOID51101    -            152   2.2e-11   43.4   0.0   1   1   2.3e-15   3.2e-11   42.9   0.0     2   112     4   105     3   112 0.87 Phosphoribosyl transferase domain
LysR_substrate       PF03466.15   209 seq282_BIOID51101    -            324   1.8e-44  151.2   0.0   1   1   3.5e-48   2.4e-44  150.8   0.0     5   206    92   293    90   296 0.96 LysR substrate binding domain
HTH_1                PF00126.22    60 seq282_BIOID51101    -            324   5.4e-16   57.9   0.0   1   1   1.4e-19   9.6e-16   57.1   0.0     1    60     3    64     3    64 0.97 Bacterial regulatory helix-turn-helix protein, lysR family
DUF1100              PF06500.6    411 seq283_BIOID51101    -            414  1.4e-222  738.5   0.0   1   1  3.3e-226  1.5e-222  738.3   0.0     1   411     1   414     1   414 0.99 Alpha/beta hydrolase of unknown function (DUF1100)
Abhydrolase_5        PF12695.2    142 seq283_BIOID51101    -            414   2.3e-08   33.7   0.0   1   1   9.2e-12   4.2e-08   32.9   0.0     1   121   196   375   196   392 0.75 Alpha/beta hydrolase family
Abhydrolase_6        PF12697.2    228 seq283_BIOID51101    -            414   2.2e-06   27.6   0.4   1   1   9.9e-10   4.5e-06   26.6   0.1    12   107   208   326   197   390 0.70 Alpha/beta hydrolase family
Crl                  PF07417.7    127 seq287_BIOID51101    -            133     1e-54  183.5   0.1   1   1   8.7e-59   1.2e-54  183.3   0.1     2   122     3   123     2   131 0.96 Transcriptional regulator Crl
Ribosomal_S2         PF00318.15   211 seq288_BIOID51101    -            304   3.3e-85  284.5   0.0   1   1   2.9e-89   3.9e-85  284.2   0.0     1   211    72   288    72   288 0.99 Ribosomal protein S2
HTH_Tnp_1            PF01527.15    76 seq290_BIOID51101    -            142   1.3e-16   60.1   0.5   1   1   3.7e-20   2.6e-16   59.2   0.1     5    74    32   108    28   110 0.87 Transposase
HTH_28               PF13518.1     52 seq290_BIOID51101    -            142   5.6e-06   26.0   0.1   1   1     3e-09     2e-05   24.3   0.0     1    43    38    81    38    84 0.92 Helix-turn-helix domain
Aconitase            PF00330.15   465 seq293_BIOID51101    -            891  1.3e-186  620.5   0.0   1   1  2.3e-190  1.6e-186  620.2   0.0     1   465    57   562    57   562 0.99 Aconitase family (aconitate hydratase)
Aconitase_C          PF00694.14   131 seq293_BIOID51101    -            891   7.6e-49  165.0   0.0   1   1   2.7e-52   1.8e-48  163.8   0.0     3   130   691   818   689   819 0.98 Aconitase C-terminal domain
rve                  PF00665.21   120 seq294_BIOID51101    -            292   9.4e-24   83.7   0.0   1   1   3.4e-27   1.6e-23   83.0   0.0     3   119   123   243   121   244 0.96 Integrase core domain
rve_3                PF13683.1     67 seq294_BIOID51101    -            292     3e-16   58.5   0.0   1   1   1.2e-19   5.6e-16   57.7   0.0     4    67   218   281   215   281 0.95 Integrase core domain
HTH_21               PF13276.1     60 seq294_BIOID51101    -            292   1.5e-15   56.8   0.1   1   1   8.2e-19   3.7e-15   55.5   0.1     3    54    51   105    48   115 0.83 HTH-like domain
EF_TS                PF00889.14   221 seq295_BIOID51101    -            283   2.3e-71  239.5   5.7   1   1   3.3e-75   2.3e-71  239.5   4.0     1   221    57   263    57   263 0.98 Elongation factor TS
UBA                  PF00627.26    37 seq295_BIOID51101    -            283   3.5e-11   42.4   0.1   1   1   3.4e-14   2.3e-10   39.8   0.1     1    35     4    39     4    40 0.96 UBA/TS-N domain
AA_kinase            PF00696.23   241 seq298_BIOID51101    -            396   4.4e-43  147.4   2.1   1   1   8.2e-47   5.6e-43  147.1   1.5     2   240    35   263    34   264 0.93 Amino acid kinase family
PUA                  PF01472.15    74 seq298_BIOID51101    -            396     1e-22   79.4   0.1   1   1   4.6e-26   3.1e-22   77.9   0.1     1    74   305   379   305   379 0.98 PUA domain
DUF1471              PF07338.8     56 seq300_BIOID51101    -            314   4.1e-62  205.5   5.4   1   3   2.8e-22   3.9e-18   64.7   0.0     2    56    34    90    33    90 0.98 Protein of unknown function (DUF1471)
DUF1471              PF07338.8     56 seq300_BIOID51101    -            314   4.1e-62  205.5   5.4   2   3     3e-22   4.1e-18   64.6   0.1     3    56   119   174   117   174 0.98 Protein of unknown function (DUF1471)
DUF1471              PF07338.8     56 seq300_BIOID51101    -            314   4.1e-62  205.5   5.4   3   3   3.1e-26   4.3e-22   77.3   0.1     2    56   259   314   258   314 0.99 Protein of unknown function (DUF1471)
AA_kinase            PF00696.23   241 seq303_BIOID51101    -            241   1.7e-27   96.3   0.2   1   1   1.9e-31   2.7e-27   95.7   0.2     1   241    10   219    10   219 0.77 Amino acid kinase family
Aldedh               PF00171.17   462 seq308_BIOID51101    -            417   6.8e-21   74.0   3.4   1   1   1.3e-20   1.7e-16   59.4   1.0    37   298     8   282     2   304 0.82 Aldehyde dehydrogenase family
AA_permease_2        PF13520.1    426 seq309_BIOID51101    -            460   1.4e-79  267.5  39.9   1   1   1.2e-83   1.6e-79  267.2  27.7     1   420     5   441     5   449 0.91 Amino acid permease
RRF                  PF01765.14   165 seq311_BIOID51101    -            185   3.9e-68  227.9   1.7   1   1   3.7e-72     5e-68  227.6   1.2     1   165    19   183    19   183 0.99 Ribosome recycling factor
tRNA-synt_1d         PF00750.14   354 seq312_BIOID51101    -            577  4.5e-149  495.9   0.3   1   1  1.2e-152  5.6e-149  495.6   0.2     1   354    95   446    95   446 0.99 tRNA synthetases class I (R)
DALR_1               PF05746.10   119 seq312_BIOID51101    -            577   3.8e-36  123.5   0.4   1   1   4.5e-39     2e-35  121.1   0.3     1   119   460   577   460   577 0.98 DALR anticodon binding domain
Arg_tRNA_synt_N      PF03485.11    85 seq312_BIOID51101    -            577   2.4e-22   79.1   0.2   1   1   2.4e-25   1.1e-21   77.0   0.1     3    85     7    87     1    87 0.91 Arginyl tRNA synthetase N terminal domain
Rep_3                PF01051.16   218 seq313_BIOID51101    -            325   4.8e-22   78.4   0.1   1   1   5.3e-26   7.3e-22   77.8   0.1     4   210    11   265     9   271 0.86 Initiator Replication protein
DXP_reductoisom      PF02670.11   129 seq315_BIOID51101    -            398     6e-49  165.7   0.7   1   1   1.3e-52     6e-49  165.7   0.5     1   129     4   132     4   132 0.99 1-deoxy-D-xylulose 5-phosphate reductoisomerase
DXPR_C               PF13288.1    121 seq315_BIOID51101    -            398   2.4e-45  153.3   0.3   1   1   1.1e-48   5.2e-45  152.2   0.2     1   121   271   389   271   389 0.99 DXP reductoisomerase C-terminal domain
DXP_redisom_C        PF08436.7     84 seq315_BIOID51101    -            398   7.5e-34  115.3   0.0   1   1   4.4e-37     2e-33  113.9   0.0     1    84   146   239   146   239 0.96 1-deoxy-D-xylulose 5-phosphate reductoisomerase C-terminal
CSD                  PF00313.17    66 seq316_BIOID51101    -             70   2.6e-33  113.5   0.3   1   1   4.1e-37   2.8e-33  113.3   0.2     1    65     5    69     5    70 0.98 'Cold-shock' DNA-binding domain
OB_RNB               PF08206.6     58 seq316_BIOID51101    -             70   1.5e-05   24.2   0.3   1   1   3.5e-09   2.4e-05   23.6   0.2     7    28    15    36    11    40 0.87 Ribonuclease B OB domain
PAP2                 PF01569.16   129 seq317_BIOID51101    -            254   2.5e-28   98.2   1.2   1   1   1.8e-32   2.5e-28   98.2   0.9     6   126    78   232    73   234 0.89 PAP2 superfamily
adh_short            PF00106.20   167 seq320_BIOID51101    -            240   4.5e-16   59.1   0.2   1   1   1.3e-19     6e-16   58.6   0.1     3   166     9   170     8   171 0.87 short chain dehydrogenase
adh_short_C2         PF13561.1    243 seq320_BIOID51101    -            240   8.1e-08   32.2   0.0   1   1   2.2e-11     1e-07   31.9   0.0     8   192    18   193    13   238 0.73 Enoyl-(Acyl carrier protein) reductase
KR                   PF08659.5    181 seq320_BIOID51101    -            240   2.9e-07   30.2   0.5   1   1   1.1e-10   5.1e-07   29.4   0.3     4   172    10   175     8   184 0.85 KR domain
GnsAB                PF08178.6     54 seq321_BIOID51101    -             57   6.1e-33  112.1   4.2   1   1     5e-37   6.8e-33  111.9   2.9     1    54     1    54     1    54 1.00 GnsA/GnsB family
DUF1049              PF06305.6     68 seq322_BIOID51101    -            102   1.3e-25   88.5   0.7   1   1   9.6e-30   1.3e-25   88.5   0.5     1    66    22    87    22    89 0.97 Protein of unknown function (DUF1049)
Semialdhyde_dh       PF01118.19   121 seq323_BIOID51101    -            334   6.7e-33  113.4   0.0   1   1   1.9e-36   1.3e-32  112.5   0.0     3   121     5   146     3   146 0.97 Semialdehyde dehydrogenase, NAD binding domain
Semialdhyde_dhC      PF02774.13   184 seq323_BIOID51101    -            334     3e-20   72.7   0.0   1   1   6.6e-24   4.5e-20   72.1   0.0     1   184   163   311   163   311 0.95 Semialdehyde dehydrogenase, dimerisation domain
Prenyltransf         PF01255.14   223 seq324_BIOID51101    -            252   6.7e-82  273.8   0.0   1   1   5.6e-86   7.7e-82  273.6   0.0     1   222    23   243    23   244 0.99 Putative undecaprenyl diphosphate synthase
DUF1311              PF07007.7     95 seq326_BIOID51101    -            162   6.7e-20   70.8   1.9   1   1   6.2e-24   8.5e-20   70.5   1.3     1    95    34   145    34   145 0.85 Protein of unknown function (DUF1311)
TPR_7                PF13176.1     36 seq327_BIOID51101    -            389     1e-13   49.8  11.5   1   1   1.8e-05     0.025   14.2   0.0     1    27    71    97    71   106 0.82 Tetratricopeptide repeat
TPR_2                PF07719.12    34 seq327_BIOID51101    -            389   1.8e-12   46.0   7.2   1   1   1.4e-05     0.019   14.7   0.0     5    32   218   245   214   247 0.88 Tetratricopeptide repeat
Apc3                 PF12895.2     84 seq327_BIOID51101    -            389   7.3e-10   38.7   1.4   1   1   1.3e-09   1.8e-06   27.8   0.1     4    83   156   239   153   240 0.89 Anaphase-promoting complex, cyclosome, subunit 3
TPR_1                PF00515.23    34 seq327_BIOID51101    -            389   4.6e-09   35.3   2.5   1   1   2.6e-05     0.035   13.5   0.0     7    32   220   245   214   247 0.89 Tetratricopeptide repeat
TPR_8                PF13181.1     34 seq327_BIOID51101    -            389   1.4e-07   30.6   1.1   1   1   1.7e-05     0.024   14.3   0.0     5    29   218   242   214   246 0.89 Tetratricopeptide repeat
Trans_reg_C          PF00486.23    77 seq328_BIOID51101    -            251   1.2e-20   73.0   0.2   1   1   6.4e-24   4.3e-20   71.2   0.0     2    77   170   245   169   245 0.98 Transcriptional regulatory protein, C terminal
Response_reg         PF00072.19   112 seq328_BIOID51101    -            251   2.7e-20   72.3   0.1   1   1   6.2e-24   4.2e-20   71.7   0.0     2   111    17   124    16   125 0.97 Response regulator receiver domain
CTP_transf_1         PF01148.15   259 seq331_BIOID51101    -            285   1.4e-63  214.8  20.1   1   1   1.2e-67   1.6e-63  214.6  13.9     2   257     4   279     3   281 0.89 Cytidylyltransferase family
AA_kinase            PF00696.23   241 seq332_BIOID51101    -            258     1e-39  136.4   2.0   1   1   8.4e-44   1.1e-39  136.2   1.4     3   240     5   235     3   236 0.93 Amino acid kinase family
HATPase_c            PF02518.21   111 seq333_BIOID51101    -            433   1.9e-22   78.9   0.0   1   1   8.1e-26   3.7e-22   78.0   0.0     6   110   320   423   316   424 0.96 Histidine kinase-, DNA gyrase B-, and HSP90-like ATPase
HisKA                PF00512.20    68 seq333_BIOID51101    -            433   6.3e-08   32.3   1.3   1   1   3.7e-11   1.7e-07   30.9   0.9     1    67   211   270   211   271 0.90 His Kinase A (phospho-acceptor) domain
HAMP                 PF00672.20    70 seq333_BIOID51101    -            433   1.6e-06   28.0   0.0   1   1   3.6e-10   1.6e-06   28.0   0.0     3    69   140   206   139   207 0.90 HAMP domain
OMPdecase            PF00215.19   226 seq335_BIOID51101    -            265     3e-54  183.6   0.0   1   1   2.6e-58   3.5e-54  183.4   0.0     1   226    35   257    35   257 0.96 Orotidine 5'-phosphate decarboxylase / HUMPS family
Peptidase_M50        PF02163.17   192 seq336_BIOID51101    -            450   2.7e-70  235.1   0.3   1   1   6.9e-74   3.1e-70  234.9   0.2     2   192    11   446    10   446 0.99 Peptidase family M50
PDZ                  PF00595.19    81 seq336_BIOID51101    -            450   8.1e-13   48.2   0.3   1   1     1e-13   4.6e-10   39.4   0.0     8    81   209   277   203   277 0.91 PDZ domain (Also known as DHR or GLGF)
PDZ_2                PF13180.1     82 seq336_BIOID51101    -            450   7.3e-11   41.6   0.0   1   1   1.1e-11   5.1e-08   32.5   0.0    19    78   227   285   211   287 0.84 PDZ domain
Lyase_1              PF00206.15   312 seq337_BIOID51101    -            457  3.8e-102  341.5   0.0   1   1  1.4e-105  1.9e-101  339.2   0.0     1   312     6   301     6   301 0.99 Lyase
SUI1                 PF01253.17    83 seq339_BIOID51101    -            108   1.6e-22   78.9   1.9   1   1   1.4e-26   1.9e-22   78.7   1.3     2    82    28   104    27   105 0.95 Translation initiation factor SUI1
Ter                  PF05472.6    290 seq341_BIOID51101    -            309  9.8e-115  382.5   6.8   1   1    8e-119  1.1e-114  382.3   4.7     2   290     9   307     8   307 0.99 DNA replication terminus site-binding protein (Ter protein)
EII-GUT              PF03608.8    168 seq342_BIOID51101    -            187     7e-77  256.8   0.7   1   1   5.9e-81     8e-77  256.6   0.5     2   168     5   171     4   171 0.99 PTS system enzyme II sorbitol-specific factor
Bac_surface_Ag       PF01103.18   323 seq343_BIOID51101    -            810  1.7e-100  336.4  16.0   1   1  1.1e-103  3.7e-100  335.4  11.1     1   323   448   810   448   810 0.96 Surface antigen
Surf_Ag_VNR          PF07244.10    78 seq343_BIOID51101    -            810   3.1e-65  216.4  10.4   1   5   6.3e-10   2.2e-06   27.8   0.0     1    78    24    91    24    91 0.87 Surface antigen variable number repeat
Surf_Ag_VNR          PF07244.10    78 seq343_BIOID51101    -            810   3.1e-65  216.4  10.4   2   5   5.9e-15     2e-11   44.0   0.0     1    78    92   172    92   172 0.93 Surface antigen variable number repeat
Surf_Ag_VNR          PF07244.10    78 seq343_BIOID51101    -            810   3.1e-65  216.4  10.4   3   5   3.5e-17   1.2e-13   51.1   0.1     2    78   176   263   175   263 0.86 Surface antigen variable number repeat
Surf_Ag_VNR          PF07244.10    78 seq343_BIOID51101    -            810   3.1e-65  216.4  10.4   4   5   5.8e-14     2e-10   40.8   0.0     1    78   266   344   266   344 0.92 Surface antigen variable number repeat
Surf_Ag_VNR          PF07244.10    78 seq343_BIOID51101    -            810   3.1e-65  216.4  10.4   5   5     1e-18   3.5e-15   56.0   0.1     1    78   347   421   347   421 0.91 Surface antigen variable number repeat
EIIBC-GUT_N          PF03612.9    183 seq344_BIOID51101    -            319   9.6e-72  240.3   1.8   1   1   2.7e-75   1.8e-71  239.3   1.3     2   183     3   171     2   171 0.95 Sorbitol phosphotransferase enzyme II N-terminus
EIIBC-GUT_C          PF07663.6     93 seq344_BIOID51101    -            319   6.4e-48  160.7   5.0   1   1   9.3e-52   6.4e-48  160.7   3.5     1    93   226   318   226   318 0.99 Sorbitol phosphotransferase enzyme II C-terminus
Peripla_BP_1         PF00532.16   279 seq347_BIOID51101    -            342   3.5e-94  315.0   0.0   1   1   5.9e-98     4e-94  314.8   0.0     1   279    44   337    44   337 0.98 Periplasmic binding proteins and sugar binding domain of LacI family
Peripla_BP_4         PF13407.1    258 seq347_BIOID51101    -            342   1.6e-19   70.1   0.0   1   1     3e-23     2e-19   69.8   0.0     5   257    51   296    49   297 0.87 Periplasmic binding protein domain
MR_MLE_N             PF02746.11   117 seq348_BIOID51101    -            404   3.6e-34  117.1   0.0   1   1   1.8e-37     8e-34  116.0   0.0    25   117    14   110     7   110 0.97 Mandelate racemase / muconate lactonizing enzyme, N-terminal domain
MR_MLE_C             PF13378.1    111 seq348_BIOID51101    -            404     4e-26   91.0   0.0   1   1   1.9e-29   8.4e-26   90.0   0.0     1   110   263   374   263   375 0.89 Enolase C-terminal domain-like
MR_MLE               PF01188.16    67 seq348_BIOID51101    -            404   3.7e-11   43.2   0.0   1   1   3.5e-14   1.6e-10   41.2   0.0     2    67   196   263   195   263 0.92 Mandelate racemase / muconate lactonizing enzyme, C-terminal domain
ABC_tran             PF00005.22   118 seq350_BIOID51101    -            511   7.7e-30  103.5   0.1   1   2   4.3e-21     3e-17   62.9   0.0     1   118    51   169    51   169 0.95 ABC transporter
ABC_tran             PF00005.22   118 seq350_BIOID51101    -            511   7.7e-30  103.5   0.1   2   2   1.8e-13   1.2e-09   38.4   0.0     3   117   305   431   303   432 0.77 ABC transporter
PTSIIA_gutA          PF03829.8    117 seq351_BIOID51101    -            123   1.6e-44  150.2   0.0   1   1   1.4e-48   1.9e-44  149.9   0.0     1   116     1   116     1   118 0.98 PTS system glucitol/sorbitol-specific IIA component
adh_short            PF00106.20   167 seq354_BIOID51101    -            259     4e-26   91.7   1.6   1   1   1.1e-29   4.9e-26   91.5   1.1     2   166     4   172     3   173 0.94 short chain dehydrogenase
adh_short_C2         PF13561.1    243 seq354_BIOID51101    -            259   2.6e-16   60.0   0.0   1   1   8.4e-20   3.8e-16   59.4   0.0     7   241    13   255     9   256 0.87 Enoyl-(Acyl carrier protein) reductase
DUF1440              PF07274.7    136 seq355_BIOID51101    -            204   8.1e-54  181.1   2.5   1   1   7.3e-58   9.9e-54  180.8   1.7     2   136    27   182    26   182 0.99 Protein of unknown function (DUF1440)
MFS_1                PF07690.11   354 seq356_BIOID51101    -            427   3.5e-56  190.3  61.3   1   1   2.6e-58   1.8e-54  184.7  27.3     1   347    28   380    28   384 0.87 Major Facilitator Superfamily
Cytochrom_NNT        PF03264.9    174 seq357_BIOID51101    -            390   3.1e-65  218.7   7.7   1   1   4.8e-68   3.3e-64  215.3   4.4     2   174    11   184    10   184 0.98 NapC/NirT cytochrome c family, N-terminal region
GutM                 PF06923.6    109 seq358_BIOID51101    -            119   6.1e-37  125.5   0.0   1   1   5.1e-41   6.9e-37  125.3   0.0     2   109     3   110     2   110 0.98 Glucitol operon activator protein (GutM)
BPD_transp_2         PF02653.11   267 seq359_BIOID51101    -            342   8.3e-46  155.9  43.3   1   1   8.5e-50   1.2e-45  155.5  30.0     5   267    40   301    36   301 0.97 Branched-chain amino acid transport system / permease component
OmpH                 PF03938.9    158 seq360_BIOID51101    -            161   6.2e-23   81.3  16.0   1   1   5.4e-27   7.4e-23   81.1  11.1     3   157    10   160     6   161 0.93 Outer membrane protein (OmpH-like)
DeoRC                PF00455.17   162 seq362_BIOID51101    -            257   6.9e-53  178.4   0.6   1   1   2.4e-56   1.1e-52  177.8   0.3     3   161    74   232    72   233 0.97 DeoR C terminal sensor domain
HTH_DeoR             PF08220.7     57 seq362_BIOID51101    -            257     9e-22   76.2   0.1   1   1   3.8e-25   1.7e-21   75.3   0.1     1    56     6    61     6    62 0.98 DeoR-like helix-turn-helix domain
HTH_11               PF08279.7     55 seq362_BIOID51101    -            257   5.3e-09   35.4   0.1   1   1   3.9e-12   1.8e-08   33.8   0.0     1    46     6    50     6    56 0.92 HTH domain
Hexapep              PF00132.19    36 seq363_BIOID51101    -            341   4.3e-32  108.0  41.1   1   3   1.2e-14   8.4e-11   40.7   2.6     2    36   110   144   109   144 0.95 Bacterial transferase hexapeptide (six repeats)
Hexapep              PF00132.19    36 seq363_BIOID51101    -            341   4.3e-32  108.0  41.1   2   3   1.7e-12   1.2e-08   33.9   0.3     1    35   145   179   145   180 0.96 Bacterial transferase hexapeptide (six repeats)
Hexapep              PF00132.19    36 seq363_BIOID51101    -            341   4.3e-32  108.0  41.1   3   3   4.2e-11   2.9e-07   29.5   6.4     1    35   222   256   222   257 0.94 Bacterial transferase hexapeptide (six repeats)
LpxD                 PF04613.9     72 seq363_BIOID51101    -            341   1.9e-23   81.6   0.0   1   1   4.7e-27   3.2e-23   80.9   0.0     1    72    21    90    21    90 0.97 UDP-3-O-[3-hydroxymyristoyl] glucosamine N-acyltransferase, LpxD
BPD_transp_2         PF02653.11   267 seq364_BIOID51101    -            330   2.2e-47  161.1  43.1   1   1     2e-51   2.7e-47  160.8  29.9     3   267    36   305    34   305 0.94 Branched-chain amino acid transport system / permease component
LysR_substrate       PF03466.15   209 seq365_BIOID51101    -            315   9.6e-55  184.8   0.6   1   1   1.9e-58   1.3e-54  184.3   0.4     4   208    99   303    96   304 0.99 LysR substrate binding domain
HTH_1                PF00126.22    60 seq365_BIOID51101    -            315   8.8e-22   76.4   0.5   1   1   2.5e-25   1.7e-21   75.5   0.1     1    59    13    71    13    72 0.98 Bacterial regulatory helix-turn-helix protein, lysR family
Molybdopterin        PF00384.17   432 seq366_BIOID51101    -            848  8.7e-106  354.1   0.0   1   1  1.5e-109  1.1e-105  353.8   0.0     1   431    99   572    99   573 0.95 Molybdopterin oxidoreductase
Molydop_binding      PF01568.16   109 seq366_BIOID51101    -            848   1.8e-23   82.3   0.0   1   1   5.3e-27   3.6e-23   81.3   0.0     1   108   690   811   690   812 0.95 Molydopterin dinucleotide binding domain
SIS                  PF01380.17   131 seq367_BIOID51101    -            321   3.8e-27   94.3   0.0   1   1   9.9e-31   6.8e-27   93.5   0.0     2   130    39   169    38   170 0.98 SIS domain
CBS                  PF00571.23    57 seq367_BIOID51101    -            321   2.9e-15   55.5   0.0   1   2   1.9e-08   0.00013   21.4   0.0     1    56   199   256   199   257 0.92 CBS domain
CBS                  PF00571.23    57 seq367_BIOID51101    -            321   2.9e-15   55.5   0.0   2   2   1.9e-10   1.3e-06   27.8   0.0     2    51   266   315   265   318 0.89 CBS domain
PMI_typeI            PF01238.16   373 seq370_BIOID51101    -            417  2.2e-124  415.1   0.1   1   1  2.5e-127  1.7e-123  412.1   0.0     1   373    27   383    27   383 0.98 Phosphomannose isomerase type I
FabA                 PF07977.8    138 seq371_BIOID51101    -            151   8.4e-43  145.0   0.0   1   1   7.2e-47   9.8e-43  144.8   0.0     1   137    17   141    17   142 0.97 FabA-like domain
Peripla_BP_4         PF13407.1    258 seq372_BIOID51101    -            340   6.1e-54  182.9   4.4   1   1   1.1e-57   7.6e-54  182.6   3.1     1   256    30   285    30   287 0.95 Periplasmic binding protein domain
Acetyltransf_11      PF13720.1     83 seq374_BIOID51101    -            262   2.4e-30  104.4   0.0   1   1   5.6e-34   3.8e-30  103.8   0.0     1    83   180   262   180   262 0.98 Udp N-acetylglucosamine O-acyltransferase; Domain 2
Hexapep              PF00132.19    36 seq374_BIOID51101    -            262     5e-30  101.5  21.3   1   5   3.6e-09   2.5e-05   23.4   0.3     4    35     2    33     1    34 0.91 Bacterial transferase hexapeptide (six repeats)
Hexapep              PF00132.19    36 seq374_BIOID51101    -            262     5e-30  101.5  21.3   2   5   5.4e-13   3.7e-09   35.5   3.3     1    36    17    52    17    52 0.96 Bacterial transferase hexapeptide (six repeats)
Hexapep              PF00132.19    36 seq374_BIOID51101    -            262     5e-30  101.5  21.3   3   5   1.5e-07     0.001   18.3   1.1     1    35    35    69    35    69 0.92 Bacterial transferase hexapeptide (six repeats)
Hexapep              PF00132.19    36 seq374_BIOID51101    -            262     5e-30  101.5  21.3   4   5   3.1e-07    0.0021   17.3   0.0     2    35    66    99    65   100 0.95 Bacterial transferase hexapeptide (six repeats)
Hexapep              PF00132.19    36 seq374_BIOID51101    -            262     5e-30  101.5  21.3   5   5   1.9e-13   1.3e-09   37.0   0.1     2    36   109   143   108   143 0.96 Bacterial transferase hexapeptide (six repeats)
DUF945               PF06097.6    459 seq376_BIOID51101    -            502  9.3e-150  499.2  18.0   1   1  7.7e-154    1e-149  499.0  12.5     1   459     1   482     1   482 0.99 Bacterial protein of unknown function (DUF945)
LpxB                 PF02684.10   373 seq377_BIOID51101    -            382    2e-153  510.3   0.0   1   1  1.7e-157  2.3e-153  510.1   0.0     1   373     9   377     9   377 1.00 Lipid-A-disaccharide synthetase
DeoC                 PF01791.4    236 seq378_BIOID51101    -            291   2.1e-16   59.8   0.1   1   1   1.9e-20   2.6e-16   59.5   0.1     1   235    51   258    51   259 0.90 DeoC/LacD family aldolase
Nitrate_red_del      PF02613.10   136 seq380_BIOID51101    -            199   1.4e-21   76.6   1.6   1   1   1.9e-25   2.7e-21   75.7   1.1     3   135    41   171    14   173 0.87 Nitrate reductase delta subunit
TetR_N               PF00440.18    47 seq381_BIOID51101    -            234   1.3e-13   50.2   2.0   1   1   1.5e-17   2.1e-13   49.5   0.1     1    46    34    80    34    81 0.95 Bacterial regulatory proteins, tetR family
Lactamase_B          PF00753.22   194 seq382_BIOID51101    -            479   5.5e-28   97.8   0.2   1   1   1.6e-31   7.4e-28   97.4   0.1     2   158    31   179    30   246 0.90 Metallo-beta-lactamase superfamily
Rubredoxin           PF00301.15    47 seq382_BIOID51101    -            479   1.2e-19   69.8   2.7   1   1   4.7e-23   2.2e-19   68.9   1.9     1    47   425   471   425   471 0.98 Rubredoxin
Flavodoxin_1         PF00258.20   143 seq382_BIOID51101    -            479   9.9e-12   44.9   0.0   1   1   3.8e-15   1.7e-11   44.1   0.0     1   142   256   388   256   389 0.78 Flavodoxin
ABM                  PF03992.11    78 seq383_BIOID51101    -             96   5.4e-16   58.2   0.1   1   1   4.4e-20     6e-16   58.1   0.1     1    77     1    76     1    77 0.95 Antibiotic biosynthesis monooxygenase
RNase_HII            PF01351.13   198 seq384_BIOID51101    -            198   6.2e-58  195.5   0.0   1   1   5.2e-62   7.1e-58  195.4   0.0     1   197    13   189    13   190 0.99 Ribonuclease HII
Methyltransf_23      PF13489.1    162 seq385_BIOID51101    -            252   6.1e-19   68.1   0.0   1   1   6.3e-22   8.7e-19   67.6   0.0     2   159    13   176     9   178 0.82 Methyltransferase domain
Methyltransf_31      PF13847.1    152 seq385_BIOID51101    -            252   1.7e-16   60.0   0.0   1   1   1.6e-19   2.2e-16   59.6   0.0     5   117    33   145    29   200 0.83 Methyltransferase domain
Methyltransf_18      PF12847.2    112 seq385_BIOID51101    -            252   1.3e-15   57.7   0.0   1   1     5e-18   6.9e-15   55.4   0.0     5   111    35   130    31   131 0.90 Methyltransferase domain
Methyltransf_11      PF08241.7     95 seq385_BIOID51101    -            252     2e-15   56.9   0.0   1   1   8.4e-18   1.1e-14   54.4   0.0     2    94    37   127    36   128 0.97 Methyltransferase domain
Methyltransf_12      PF08242.7     99 seq385_BIOID51101    -            252   2.6e-11   43.7   0.0   1   1   3.1e-14   4.3e-11   43.0   0.0     2    99    37   126    36   126 0.91 Methyltransferase domain
Methyltransf_25      PF13649.1    101 seq385_BIOID51101    -            252   6.5e-11   42.3   0.0   1   1   1.4e-13   1.9e-10   40.8   0.0     1   101    35   124    35   124 0.89 Methyltransferase domain
MTS                  PF05175.9    170 seq385_BIOID51101    -            252   9.7e-06   24.9   0.0   1   1     1e-08   1.4e-05   24.4   0.0    19   106    20   101    11   137 0.82 Methyltransferase small domain
Methyltransf_2       PF00891.13   241 seq385_BIOID51101    -            252   0.00016   20.8   0.0   1   1   1.7e-07   0.00023   20.3   0.0    91   163    22    98     9   110 0.87 O-methyltransferase
DUF1422              PF07226.6    118 seq386_BIOID51101    -            119   1.1e-54  183.0   1.2   1   1   9.1e-59   1.2e-54  182.9   0.9     3   116     2   115     1   117 0.97 Protein of unknown function (DUF1422)
DNA_pol3_alpha       PF07733.7    426 seq388_BIOID51101    -           1160    2e-177  589.7   0.0   1   1  5.8e-181  2.6e-177  589.4   0.0     2   426   291   735   290   735 0.96 Bacterial DNA polymerase III alpha subunit
PHP                  PF02811.14   175 seq388_BIOID51101    -           1160   3.9e-30  104.7   0.0   1   1   2.4e-33   1.1e-29  103.3   0.0     1   170     7   178     7   192 0.96 PHP domain
tRNA_anti            PF01336.20    76 seq388_BIOID51101    -           1160   1.2e-08   34.4   0.1   1   1   5.4e-12   2.5e-08   33.5   0.1     2    75  1000  1072   994  1073 0.88 OB-fold nucleic acid binding domain
Pyr_redox_2          PF07992.9    200 seq390_BIOID51101    -            377   8.4e-27   94.2   0.0   1   1   1.9e-29   2.9e-26   92.4   0.0     2   198     5   277     4   279 0.90 Pyridine nucleotide-disulphide oxidoreductase
Pyr_redox            PF00070.22    80 seq390_BIOID51101    -            377     3e-18   65.8   0.0   1   1   4.2e-20   6.4e-17   61.6   0.0     1    75   143   216   143   223 0.95 Pyridine nucleotide-disulphide oxidoreductase
K_oxygenase          PF13434.1    341 seq390_BIOID51101    -            377   9.8e-10   37.7   0.0   1   1   2.9e-09   4.4e-06   25.7   0.0   139   216    91   167    66   179 0.84 L-lysine 6-monooxygenase (NADPH-requiring)
TonB_dep_Rec         PF00593.19   276 seq393_BIOID51101    -            628   1.4e-30  107.0  21.3   1   1     2e-34   1.4e-30  107.0  14.8     1   276   404   627   404   627 0.90 TonB dependent receptor
Plug                 PF07715.10   108 seq393_BIOID51101    -            628   6.4e-30  103.5   1.5   1   1   9.4e-34   6.4e-30  103.5   1.0     4   108    55   160    52   160 0.97 TonB-dependent Receptor Plug Domain
HTH_Tnp_1            PF01527.15    76 seq394_BIOID51101    -            100   5.3e-15   55.0   0.1   1   1   4.9e-19   6.7e-15   54.6   0.1     2    75     3    75     2    76 0.94 Transposase
rve                  PF00665.21   120 seq395_BIOID51101    -            272   4.7e-25   87.9   0.0   1   1   2.3e-28     8e-25   87.1   0.0     2   119   106   221   105   222 0.97 Integrase core domain
rve_3                PF13683.1     67 seq395_BIOID51101    -            272   1.4e-17   62.8   0.2   1   1   9.7e-21   3.3e-17   61.6   0.2     2    67   194   260   193   260 0.98 Integrase core domain
rve_2                PF13333.1     52 seq395_BIOID51101    -            272   9.9e-13   47.8   0.7   1   1   6.5e-16   2.2e-12   46.7   0.5     1    51   212   267   212   267 0.93 Integrase core domain
HTH_21               PF13276.1     60 seq395_BIOID51101    -            272   1.5e-09   37.6   5.4   1   1   1.2e-12   3.9e-09   36.2   3.8     3    59    27    82    23    83 0.89 HTH-like domain
His_Phos_2           PF00328.17   347 seq396_BIOID51101    -            413   2.2e-39  135.6   0.0   1   1   1.9e-43   2.6e-39  135.4   0.0     1   344    30   359    30   364 0.83 Histidine phosphatase superfamily (branch 2)
Asp_Glu_race         PF01177.17   217 seq400_BIOID51101    -            285   3.4e-30  105.4   0.1   1   1   3.4e-34   4.7e-30  105.0   0.0     2   215    25   234    24   236 0.86 Asp/Glu/Hydantoin racemase
ACCA                 PF03255.9    145 seq402_BIOID51101    -            319     6e-65  217.1   0.2   1   1   1.9e-68   8.7e-65  216.5   0.1     2   145     5   151     4   151 0.97 Acetyl co-enzyme A carboxylase carboxyltransferase alpha subunit
Carboxyl_trans       PF01039.17   493 seq402_BIOID51101    -            319   1.5e-18   66.3   0.1   1   1   4.1e-22   1.9e-18   66.0   0.0   272   473    85   288    58   300 0.84 Carboxyl transferase domain
MdcE                 PF06833.6    234 seq402_BIOID51101    -            319   6.6e-06   25.3   0.0   1   1     2e-09   9.1e-06   24.9   0.0     5   176    88   262    84   313 0.81 Malonate decarboxylase gamma subunit (MdcE)
OKR_DC_1             PF01276.15   417 seq406_BIOID51101    -            713    2e-194  645.8   0.0   1   1  5.3e-198  2.4e-194  645.5   0.0     1   417   130   545   130   545 1.00 Orn/Lys/Arg decarboxylase, major domain
OKR_DC_1_C           PF03711.10   137 seq406_BIOID51101    -            713   8.5e-53  177.9   0.0   1   1   4.3e-56   1.9e-52  176.8   0.0     1   135   570   702   570   704 0.99 Orn/Lys/Arg decarboxylase, C-terminal domain
OKR_DC_1_N           PF03709.10   115 seq406_BIOID51101    -            713   2.3e-26   92.0   0.0   1   1     1e-29   4.6e-26   91.0   0.0     1   115    14   124    14   124 0.99 Orn/Lys/Arg decarboxylase, N-terminal domain
KGG                  PF10685.4     23 seq410_BIOID51101    -             57   2.5e-20   71.7  18.2   1   2   5.5e-14   7.5e-10   38.3   4.3     1    23    10    31    10    31 0.98 Stress-induced bacterial acidophilic repeat motif
KGG                  PF10685.4     23 seq410_BIOID51101    -             57   2.5e-20   71.7  18.2   2   2   2.5e-14   3.4e-10   39.5   2.8     1    23    32    53    32    53 0.99 Stress-induced bacterial acidophilic repeat motif
DEDD_Tnp_IS110       PF01548.12   144 seq414_BIOID51101    -             93   2.6e-08   33.5   0.6   1   1   2.2e-12     3e-08   33.3   0.4    84   144     4    66     1    66 0.93 Transposase
PTS_EIIC             PF02378.13   321 seq422_BIOID51101    -            485     5e-42  143.7  31.2   1   1   7.2e-46     5e-42  143.7  21.6     3   321   113   396   111   396 0.92 Phosphotransferase system, EIIC
PTS_EIIB             PF00367.15    35 seq422_BIOID51101    -            485   1.5e-16   59.2   0.2   1   1   3.6e-20   2.4e-16   58.5   0.1     1    35     9    43     9    43 0.98 phosphotransferase system, EIIB
Glyoxalase           PF00903.20   128 seq429_BIOID51101    -            129   7.8e-23   80.7   0.0   1   1   1.9e-26   8.7e-23   80.5   0.0     2   128     7   126     6   126 0.97 Glyoxalase/Bleomycin resistance protein/Dioxygenase superfamily
Glyoxalase_2         PF12681.2    108 seq429_BIOID51101    -            129   3.8e-18   65.9   0.0   1   1   9.7e-22   4.4e-18   65.7   0.0     1   108    12   127    12   127 0.79 Glyoxalase-like domain
Glyoxalase_4         PF13669.1    110 seq429_BIOID51101    -            129   2.6e-13   49.8   0.0   1   1   6.9e-17   3.2e-13   49.5   0.0     1    96     8   102     8   115 0.85 Glyoxalase/Bleomycin resistance protein/Dioxygenase superfamily
Usp                  PF00582.21   140 seq431_BIOID51101    -            142     6e-15   55.5   0.0   1   1   4.9e-19   6.7e-15   55.3   0.0     2   140     3   138     2   138 0.96 Universal stress protein family
PTS_EIIC             PF02378.13   321 seq432_BIOID51101    -            598   1.2e-82  277.1  29.6   1   1   1.8e-86   1.2e-82  277.1  20.5     1   321    87   429    87   429 0.94 Phosphotransferase system, EIIC
PTS_EIIB             PF00367.15    35 seq432_BIOID51101    -            598   1.4e-16   59.2   0.1   1   1   4.6e-20   3.1e-16   58.1   0.1     3    35   522   554   520   554 0.97 phosphotransferase system, EIIB
DUF3442              PF11924.3    280 seq434_BIOID51101    -           1417  8.7e-106  353.4   0.4   1   1  7.3e-109  2.5e-105  351.9   0.3     2   280    71   350    70   350 0.99 Protein of unknown function (DUF3442)
Big_1                PF02369.11   100 seq434_BIOID51101    -           1417   2.7e-52  174.7 104.2   1   3   1.9e-15   6.3e-12   45.1   6.7     7    97   996  1086   990  1088 0.83 Bacterial Ig-like domain (group 1)
Big_1                PF02369.11   100 seq434_BIOID51101    -           1417   2.7e-52  174.7 104.2   2   3   4.9e-17   1.7e-13   50.2   3.4     9    97  1101  1187  1089  1190 0.84 Bacterial Ig-like domain (group 1)
Big_1                PF02369.11   100 seq434_BIOID51101    -           1417   2.7e-52  174.7 104.2   3   3     8e-16   2.7e-12   46.3   9.2     4    95  1195  1287  1191  1292 0.84 Bacterial Ig-like domain (group 1)
ATP_bind_3           PF01171.15   182 seq435_BIOID51101    -            432   8.1e-60  201.3   0.0   1   1   2.4e-63   1.1e-59  200.8   0.0     1   180    14   191    14   193 0.97 PP-loop family
TilS_C               PF11734.3     74 seq435_BIOID51101    -            432   2.9e-26   90.3   0.0   1   1   2.4e-29   1.1e-25   88.5   0.0     1    74   356   427   356   427 0.91 TilS substrate C-terminal domain
TilS                 PF09179.6     69 seq435_BIOID51101    -            432     1e-22   79.8   5.2   1   1   2.2e-26     1e-22   79.8   3.6     1    69   241   309   241   309 0.99 TilS substrate binding domain
Glyco_hydro_1        PF00232.13   455 seq436_BIOID51101    -            476  7.8e-133  442.8   0.3   1   1  7.1e-137  9.7e-133  442.5   0.2     4   454     5   472     2   473 0.92 Glycosyl hydrolase family 1
LysR_substrate       PF03466.15   209 seq437_BIOID51101    -            293   3.6e-45  153.5   0.1   1   1   8.4e-49   5.7e-45  152.8   0.0     2   204    85   282    84   285 0.98 LysR substrate binding domain
HTH_1                PF00126.22    60 seq437_BIOID51101    -            293     2e-17   62.5   0.8   1   1   5.5e-21   3.8e-17   61.6   0.6     1    60     3    62     3    62 0.97 Bacterial regulatory helix-turn-helix protein, lysR family
Aminotran_1_2        PF00155.16   363 seq442_BIOID51101    -            390   7.8e-60  202.6   0.0   1   1   6.5e-64   8.8e-60  202.4   0.0     3   360    30   379    28   382 0.94 Aminotransferase class I and II
YaeQ                 PF07152.7    175 seq445_BIOID51101    -            181   2.8e-72  241.5   1.2   1   1   2.3e-76   3.2e-72  241.3   0.8     1   174     1   175     1   176 0.99 YaeQ protein
DEDD_Tnp_IS110       PF01548.12   144 seq446_BIOID51101    -            315   2.5e-22   78.9   0.0   1   1   2.4e-26   3.3e-22   78.5   0.0     1   138     9   145     9   151 0.94 Transposase
MurB_C               PF02873.11   105 seq448_BIOID51101    -            342   2.9e-41  139.3   0.0   1   1   7.5e-45   5.1e-41  138.5   0.0     1   105   203   330   203   330 0.99 UDP-N-acetylenolpyruvoylglucosamine reductase, C-terminal domain
FAD_binding_4        PF01565.18   139 seq448_BIOID51101    -            342   4.1e-27   94.2   0.1   1   1   1.9e-30   1.3e-26   92.5   0.0     2   138    18   149    17   150 0.91 FAD binding domain
MFS_1                PF07690.11   354 seq449_BIOID51101    -            396   3.6e-34  117.9  59.3   1   1   2.6e-38   3.6e-34  117.9  41.1     2   353    19   349    18   350 0.89 Major Facilitator Superfamily
RF-1                 PF00472.15   114 seq450_BIOID51101    -            140   5.7e-29  100.1   0.6   1   1   4.9e-33   6.7e-29   99.8   0.4     4   114     4   132     1   138 0.91 RF-1 domain
A_deaminase          PF00962.17   330 seq452_BIOID51101    -            333  6.3e-101  337.5   0.0   1   1  5.2e-105  7.1e-101  337.3   0.0     2   329     6   328     5   329 0.99 Adenosine/AMP deaminase
NlpE                 PF04170.7     87 seq453_BIOID51101    -            236   1.6e-35  121.2   0.0   1   1   1.9e-39   2.6e-35  120.5   0.0     1    86    45   130    45   131 0.99 NlpE N-terminal domain
Peptidase_C26        PF07722.8    217 seq454_BIOID51101    -            254   3.3e-69  232.5   0.0   1   1   5.6e-73   3.8e-69  232.3   0.0     1   217     8   224     8   224 0.96 Peptidase C26
GATase               PF00117.23   192 seq454_BIOID51101    -            254   8.2e-12   44.8   0.0   1   1   1.6e-15   1.1e-11   44.4   0.0    43   190    62   241    31   243 0.69 Glutamine amidotransferase class-I
BPL_LplA_LipB        PF03099.14   125 seq457_BIOID51101    -            321   5.1e-21   74.8   0.0   1   1   1.7e-24   7.6e-21   74.2   0.0     4   125    86   208    83   208 0.89 Biotin/lipoate A/B protein ligase family
HTH_11               PF08279.7     55 seq457_BIOID51101    -            321   8.3e-13   47.6   0.0   1   1   4.4e-16     2e-12   46.4   0.0     4    54     9    58     8    59 0.92 HTH domain
BPL_C                PF02237.12    48 seq457_BIOID51101    -            321   1.6e-11   43.5   0.2   1   1   8.9e-15   4.1e-11   42.2   0.1     1    48   271   317   271   317 0.97 Biotin protein ligase C terminal domain
TetR_C_3             PF08362.6    143 seq458_BIOID51101    -            212   2.1e-58  195.9   0.0   1   1   4.1e-62   2.8e-58  195.5   0.0     1   143    70   212    70   212 0.99 YcdC-like protein, C-terminal region
TetR_N               PF00440.18    47 seq458_BIOID51101    -            212   1.3e-16   59.8   0.2   1   1   2.9e-20     2e-16   59.2   0.1     1    47    23    69    23    69 0.98 Bacterial regulatory proteins, tetR family
DEDD_Tnp_IS110       PF01548.12   144 seq460_BIOID51101    -            326   4.2e-44  149.5   0.2   1   1   2.4e-47   1.7e-43  147.6   0.1     1   144     7   151     7   151 0.99 Transposase
Transposase_20       PF02371.11    87 seq460_BIOID51101    -            326   1.1e-27   95.7   0.4   1   1     3e-31     2e-27   94.9   0.3     2    85   196   280   195   282 0.96 Transposase IS116/IS110/IS902 family
Cupin_2              PF07883.6     71 seq462_BIOID51101    -            185     9e-18   63.4   0.1   1   1   5.2e-21   1.4e-17   62.8   0.1     2    69   111   178   110   180 0.94 Cupin domain
HTH_3                PF01381.17    55 seq462_BIOID51101    -            185   1.1e-14   53.9   0.4   1   1   5.9e-18   1.6e-14   53.3   0.2     2    55    13    66    12    66 0.97 Helix-turn-helix
HTH_31               PF13560.1     64 seq462_BIOID51101    -            185     1e-10   41.4   0.0   1   1     6e-14   1.6e-10   40.8   0.0     3    60     9    65     7    68 0.95 Helix-turn-helix domain
HTH_19               PF12844.2     64 seq462_BIOID51101    -            185   1.7e-10   40.6   0.0   1   1     1e-13   2.7e-10   40.0   0.0     1    62     9    70     9    72 0.96 Helix-turn-helix domain
MarR                 PF01047.17    59 seq464_BIOID51101    -            144   5.2e-18   64.3   0.0   1   1   1.9e-21   8.8e-18   63.6   0.0     1    59    38    96    38    96 0.98 MarR family
MarR_2               PF12802.2     62 seq464_BIOID51101    -            144   1.4e-13   50.1   0.0   1   1   5.2e-17   2.4e-13   49.4   0.0     1    62    36    95    36    95 0.98 MarR family
HTH_27               PF13463.1     68 seq464_BIOID51101    -            144   3.5e-09   36.7   0.0   1   1   1.8e-12   8.1e-09   35.5   0.0     1    68    38   104    38   104 0.93 Winged helix DNA-binding domain
Aldedh               PF00171.17   462 seq465_BIOID51101    -            495  2.7e-170  566.5   0.0   1   1  4.4e-174    3e-170  566.4   0.0     4   462    31   489    28   489 0.97 Aldehyde dehydrogenase family
LuxC                 PF05893.9    400 seq465_BIOID51101    -            495    0.0001   21.0   0.0   1   1   2.5e-08   0.00017   20.3   0.0    86   261   155   328   145   336 0.82 Acyl-CoA reductase (LuxC)
HTH_18               PF12833.2     81 seq468_BIOID51101    -            129   1.1e-19   70.2   0.3   1   1   2.1e-23   1.4e-19   69.8   0.2     2    79    34   110    33   112 0.96 Helix-turn-helix domain
HTH_AraC             PF00165.18    42 seq468_BIOID51101    -            129   5.4e-18   64.0   0.2   1   2     2e-09   1.4e-05   24.6   0.0     1    42    20    61    20    61 0.97 Bacterial regulatory helix-turn-helix proteins, AraC family
HTH_AraC             PF00165.18    42 seq468_BIOID51101    -            129   5.4e-18   64.0   0.2   2   2     2e-13   1.4e-09   37.3   0.0     2    41    73   110    68   111 0.93 Bacterial regulatory helix-turn-helix proteins, AraC family
MarB                 PF13999.1     66 seq471_BIOID51101    -             72   6.1e-35  118.4   0.5   1   1     5e-39   6.8e-35  118.3   0.3     2    66     6    70     5    70 0.98 MarB protein
HHA                  PF05321.6     57 seq472_BIOID51101    -             71   3.8e-25   87.6   0.0   1   1   3.2e-29   4.3e-25   87.4   0.0     1    57     8    68     8    68 0.97 Haemolysin expression modulating protein
DUF2569              PF10754.4    149 seq473_BIOID51101    -            146     4e-48  163.2  10.5   1   1   3.3e-52   4.5e-48  163.1   7.3     2   149     4   145     3   145 0.99 Protein of unknown function (DUF2569)
GTP_EFTU             PF00009.22   188 seq476_BIOID51101    -            394   1.1e-60  204.1   0.0   1   1   3.4e-64   1.6e-60  203.7   0.0     1   187    10   201    10   202 0.93 Elongation factor Tu GTP binding domain
GTP_EFTU_D3          PF03143.12    97 seq476_BIOID51101    -            394   2.4e-34  117.3   0.1   1   1   1.4e-37   6.6e-34  115.9   0.0     1    96   298   392   298   393 0.98 Elongation factor Tu C-terminal domain
GTP_EFTU_D2          PF03144.20    74 seq476_BIOID51101    -            394     3e-18   65.5   6.3   1   1   1.2e-21   5.5e-18   64.7   3.9     1    74   225   294   225   294 0.96 Elongation factor Tu domain 2
DAO                  PF01266.19   358 seq477_BIOID51101    -            426   5.5e-72  242.5   0.2   1   1   2.8e-75   6.3e-72  242.3   0.1     1   358    29   381    29   381 0.96 FAD dependent oxidoreductase
Thi4                 PF01946.12   230 seq477_BIOID51101    -            426   1.7e-07   30.4   0.2   1   1   1.4e-10   3.1e-07   29.6   0.1     9    64    19    75    12   102 0.91 Thi4 family
NAD_binding_8        PF13450.1     68 seq477_BIOID51101    -            426   2.2e-06   27.4   0.7   1   1   3.9e-09   8.8e-06   25.5   0.5     1    42    32    71    32    88 0.82 NAD(P)-binding Rossmann-like domain
FAD_binding_3        PF01494.14   356 seq477_BIOID51101    -            426   6.4e-06   25.3   0.6   1   1   2.8e-09   6.4e-06   25.3   0.4     2    33    28    59    27    68 0.94 FAD binding domain
FAD_binding_2        PF00890.19   421 seq477_BIOID51101    -            426   2.1e-05   23.4   0.6   1   1   1.5e-08   3.4e-05   22.7   0.5     1    43    29    71    29    82 0.85 FAD binding domain
Rnf-Nqr              PF02508.9    190 seq478_BIOID51101    -            193   2.6e-71  239.0  21.0   1   1   2.1e-75   2.9e-71  238.8  14.6     1   189     1   191     1   192 0.99 Rnf-Nqr subunit, membrane protein
Ferritin             PF00210.19   142 seq479_BIOID51101    -            167   1.2e-22   80.1   1.4   1   1   9.7e-27   1.3e-22   79.9   1.0     3   140     9   142     7   144 0.93 Ferritin-like domain
FeS                  PF04060.8     35 seq480_BIOID51101    -            192     1e-14   53.6   5.2   1   1   1.9e-17   2.8e-14   52.2   3.6     1    35    43    77    43    77 0.97 Putative Fe-S cluster
Fer4                 PF00037.22    24 seq480_BIOID51101    -            192   8.5e-13   47.2  25.0   1   2     1e-10   1.5e-07   30.5   4.8     2    23   111   132   110   133 0.95 4Fe-4S binding domain
Fer4                 PF00037.22    24 seq480_BIOID51101    -            192   8.5e-13   47.2  25.0   2   2   2.5e-09   3.8e-06   26.1   2.4     2    24   141   163   140   163 0.91 4Fe-4S binding domain
Fer4_9               PF13187.1     55 seq480_BIOID51101    -            192   2.1e-10   40.5  31.8   1   1   1.1e-10   1.6e-07   31.3  10.3     1    55   116   162   116   162 0.95 4Fe-4S dicluster domain
Fer4_6               PF12837.2     24 seq480_BIOID51101    -            192   2.9e-08   33.0  28.2   1   1   4.9e-10   7.5e-07   28.6   4.5     1    24   109   132   109   132 0.96 4Fe-4S binding domain
Fer4_10              PF13237.1     52 seq480_BIOID51101    -            192   3.3e-08   33.0  25.8   1   1   1.2e-10   1.8e-07   30.7   9.6     3    52   111   158   109   158 0.86 4Fe-4S dicluster domain
Fer4_2               PF12797.2     22 seq480_BIOID51101    -            192   1.6e-07   30.6  20.1   1   1   8.7e-09   1.3e-05   24.6   2.9     3    22   110   129   108   129 0.93 4Fe-4S binding domain
Complex1_51K         PF01512.12   151 seq486_BIOID51101    -            708   1.7e-48  164.0   1.7   1   1   2.1e-51   2.2e-48  163.7   0.0     1   151   139   284   139   284 0.98 Respiratory-chain NADH dehydrogenase 51 Kd subunit
RnfC_N               PF13375.1    101 seq486_BIOID51101    -            708   8.4e-34  115.1   0.1   1   1   2.9e-36   3.1e-33  113.3   0.0     1   101    14   115    14   115 0.96 RnfC Barrel sandwich hybrid domain
SLBB                 PF10531.4     59 seq486_BIOID51101    -            708   2.2e-11   43.3   0.1   1   1   5.5e-14   5.8e-11   42.0   0.0     1    58   296   344   296   345 0.95 SLBB domain
Fer4_7               PF12838.2     52 seq486_BIOID51101    -            708   1.6e-09   37.8   8.8   1   1     5e-12   5.2e-09   36.2   6.1     1    52   376   430   376   430 0.81 4Fe-4S dicluster domain
Fer4_8               PF13183.1     57 seq486_BIOID51101    -            708   4.7e-09   36.0   5.1   1   1   1.3e-11   1.4e-08   34.5   3.5     3    57   375   430   372   462 0.80 4Fe-4S dicluster domain
Fer4_10              PF13237.1     52 seq486_BIOID51101    -            708   5.8e-08   32.2  10.5   1   1   1.5e-10   1.6e-07   30.8   7.3     6    52   374   427   370   427 0.91 4Fe-4S dicluster domain
Fer4_9               PF13187.1     55 seq486_BIOID51101    -            708   4.5e-07   29.9   8.9   1   1   1.5e-09   1.6e-06   28.1   6.1     2    53   377   429   376   430 0.71 4Fe-4S dicluster domain
Fer4_4               PF12800.2     17 seq486_BIOID51101    -            708   4.7e-07   29.4  11.4   1   2   5.4e-06    0.0057   16.7   2.0     2    16   375   389   374   395 0.90 4Fe-4S binding domain
Fer4_4               PF12800.2     17 seq486_BIOID51101    -            708   4.7e-07   29.4  11.4   2   2   5.1e-06    0.0054   16.8   1.0     3    16   415   428   413   436 0.91 4Fe-4S binding domain
Fer4_17              PF13534.1     61 seq486_BIOID51101    -            708   1.5e-06   28.3  10.4   1   1   1.2e-08   1.3e-05   25.3   6.9     2    61   377   431   376   431 0.82 4Fe-4S dicluster domain
Aminotran_3          PF00202.16   339 seq487_BIOID51101    -            421  2.8e-108  361.6   0.6   1   1    5e-112  3.5e-108  361.3   0.4     3   338    27   359    25   360 0.97 Aminotransferase class-III
Aminotran_1_2        PF00155.16   363 seq487_BIOID51101    -            421   3.8e-05   22.6   0.1   1   1   2.6e-08   0.00018   20.4   0.0   125   278   159   323    40   378 0.62 Aminotransferase class I and II
SecE                 PF00584.15    57 seq488_BIOID51101    -            127   2.4e-21   74.9   1.0   1   1   1.8e-25   2.4e-21   74.9   0.7     2    56    68   122    67   123 0.97 SecE/Sec61-gamma subunits of protein translocation complex
NusG                 PF02357.14    92 seq490_BIOID51101    -            181   5.3e-25   87.3   0.0   1   1   1.1e-28   7.7e-25   86.8   0.0     1    92     7   106     7   106 0.93 Transcription termination factor nusG
KOW                  PF00467.24    32 seq490_BIOID51101    -            181   1.3e-08   33.9   0.1   1   1   9.1e-12   6.2e-08   31.7   0.0     1    28   130   161   130   165 0.86 KOW motif
YecR                 PF13992.1     74 seq491_BIOID51101    -            107   2.8e-27   94.5   0.2   1   1   2.5e-31   3.5e-27   94.2   0.1     2    74    26    98    25    98 0.98 YecR-like lipoprotein
Cupin_6              PF12852.2    186 seq493_BIOID51101    -            284   1.8e-26   92.7   0.5   1   1   1.2e-29   5.6e-26   91.1   0.4     1   186     2   162     2   162 0.93 Cupin
HTH_18               PF12833.2     81 seq493_BIOID51101    -            284   1.5e-20   72.9   0.2   1   1   2.3e-23     1e-19   70.2   0.1     1    81   199   278   199   278 0.97 Helix-turn-helix domain
HTH_AraC             PF00165.18    42 seq493_BIOID51101    -            284   2.6e-15   55.5   0.0   1   2   1.1e-08   4.9e-05   22.9   0.0     7    41   192   226   188   227 0.94 Bacterial regulatory helix-turn-helix proteins, AraC family
HTH_AraC             PF00165.18    42 seq493_BIOID51101    -            284   2.6e-15   55.5   0.0   2   2   4.5e-11   2.1e-07   30.4   0.0    13    41   247   276   238   277 0.92 Bacterial regulatory helix-turn-helix proteins, AraC family
Ferritin             PF00210.19   142 seq497_BIOID51101    -            165   7.3e-34  116.4   5.6   1   1   6.2e-38   8.5e-34  116.2   3.9     1   140     7   142     7   144 0.93 Ferritin-like domain
Ribosomal_L11_N      PF03946.9     60 seq499_BIOID51101    -            142   3.2e-32  109.6   0.3   1   1   8.7e-36   5.9e-32  108.7   0.2     1    60     8    67     8    67 0.99 Ribosomal protein L11, N-terminal domain
Ribosomal_L11        PF00298.14    69 seq499_BIOID51101    -            142   6.6e-29   99.7   2.9   1   1   1.8e-32   1.2e-28   98.8   2.0     1    69    72   140    72   140 0.99 Ribosomal protein L11, RNA binding domain
SSF                  PF00474.12   406 seq500_BIOID51101    -            502  3.3e-148  493.5  29.8   1   1  3.7e-152  5.1e-148  492.9  20.7     1   406    35   437    35   437 0.99 Sodium:solute symporter family
Ribosomal_L1         PF00687.16   221 seq501_BIOID51101    -            234   9.2e-50  168.8   0.2   1   1   7.9e-54   1.1e-49  168.6   0.2    13   220    28   220     8   221 0.90 Ribosomal protein L1p/L10e family
Trp_Tyr_perm         PF03222.8    394 seq503_BIOID51101    -            403  1.3e-143  478.4  30.7   1   1  2.2e-147  1.5e-143  478.2  21.3     2   393     2   390     1   391 0.99 Tryptophan/tyrosine permease family
Aa_trans             PF01490.13   410 seq503_BIOID51101    -            403   7.1e-11   41.1  20.9   1   1     1e-14   7.1e-11   41.1  14.5     6   248     6   236     1   239 0.82 Transmembrane amino acid transporter protein
NQR2_RnfD_RnfE       PF03116.10   314 seq504_BIOID51101    -            352  8.2e-122  406.1  15.5   1   1  6.8e-126  9.3e-122  405.9  10.7     3   314     4   350     2   350 0.93 NQR2, RnfD, RnfE family
CCG                  PF02754.11    85 seq505_BIOID51101    -            239   9.7e-30  102.3   0.2   1   2   2.2e-17   3.1e-13   49.4   0.0     1    84     3    84     3    85 0.95 Cysteine-rich domain
CCG                  PF02754.11    85 seq505_BIOID51101    -            239   9.7e-30  102.3   0.2   2   2   6.3e-18   8.6e-14   51.2   0.0     2    84   133   216   132   217 0.92 Cysteine-rich domain
PspA_IM30            PF04012.7    221 seq506_BIOID51101    -            222   6.9e-48  162.8  32.6   1   1     6e-52   8.2e-48  162.5  22.6     1   220     2   217     2   219 0.97 PspA/IM30 family
Ribosomal_L10        PF00466.15   100 seq509_BIOID51101    -            165   2.5e-26   91.3   0.0   1   1   2.6e-30   3.6e-26   90.8   0.0     3   100     5   101     3   101 0.98 Ribosomal protein L10
DUF162               PF02589.10   189 seq510_BIOID51101    -            475   6.8e-51  172.3   0.1   1   1   6.2e-54   9.4e-51  171.9   0.1     3   189    72   294    70   294 0.99 Uncharacterised ACR, YkgG family COG1556
Fer4_8               PF13183.1     57 seq510_BIOID51101    -            475   1.3e-11   44.2   2.1   1   1   1.9e-14   2.9e-11   43.1   1.5     2    57   309   376   308   376 0.79 4Fe-4S dicluster domain
DUF3390              PF11870.3     93 seq510_BIOID51101    -            475   1.2e-09   37.8   0.5   1   1   1.9e-12   2.9e-09   36.5   0.3    13    90   387   468   379   471 0.82 Domain of unknown function (DUF3390)
Fer4_9               PF13187.1     55 seq510_BIOID51101    -            475   1.1e-08   35.0   0.5   1   1   2.2e-11   3.3e-08   33.5   0.4     1    53   311   375   311   376 0.94 4Fe-4S dicluster domain
Fer4_17              PF13534.1     61 seq510_BIOID51101    -            475   1.2e-07   31.8   1.9   1   1   2.5e-10   3.8e-07   30.2   1.3     1    60   311   376   311   377 0.71 4Fe-4S dicluster domain
Fer4_7               PF12838.2     52 seq510_BIOID51101    -            475   1.8e-07   31.2   4.3   1   1   3.2e-10   4.8e-07   29.9   2.9     1    51   311   375   311   376 0.77 4Fe-4S dicluster domain
Fer4_10              PF13237.1     52 seq510_BIOID51101    -            475   1.8e-07   30.6   5.0   1   1   4.5e-10   6.9e-07   28.8   3.7     7    52   310   373   305   373 0.69 4Fe-4S dicluster domain
FMN_bind             PF04205.9     81 seq512_BIOID51101    -            206   2.7e-18   65.7   0.1   1   1     4e-22   5.5e-18   64.7   0.0     1    77    99   187    99   191 0.98 FMN-binding domain
Ribosomal_L12        PF00542.14    68 seq515_BIOID51101    -            121   1.8e-31  107.8   8.6   1   1   2.8e-35   3.8e-31  106.7   6.0     1    68    54   121    54   121 0.99 Ribosomal protein L7/L12 C-terminal domain
PspB                 PF06667.7     75 seq516_BIOID51101    -             74   7.7e-32  108.9   0.4   1   1   6.1e-36   8.4e-32  108.8   0.3     1    74     1    73     1    74 0.97 Phage shock protein B
FTR1                 PF03239.9    306 seq517_BIOID51101    -            276   1.8e-76  256.9  18.6   1   1   1.4e-80     2e-76  256.7  12.9     1   304     1   274     1   276 0.98 Iron permease FTR1 family
PspC                 PF04024.7     61 seq519_BIOID51101    -            119   3.6e-19   67.8   0.5   1   1   3.4e-23   4.6e-19   67.5   0.3     1    60     7    68     7    69 0.92 PspC domain
UTRA                 PF07702.8    141 seq520_BIOID51101    -            232   1.1e-32  112.5   0.0   1   1   3.3e-36   1.5e-32  112.0   0.0     2   136    87   220    86   225 0.97 UTRA domain
GntR                 PF00392.16    64 seq520_BIOID51101    -            232     1e-19   69.5   0.0   1   1   3.8e-23   1.7e-19   68.8   0.0     3    64     4    65     3    65 0.98 Bacterial regulatory proteins, gntR family
HTH_DeoR             PF08220.7     57 seq520_BIOID51101    -            232   2.6e-05   23.5   0.1   1   1     1e-08   4.6e-05   22.7   0.0    19    55    30    66    27    68 0.91 DeoR-like helix-turn-helix domain
Rnf-Nqr              PF02508.9    190 seq522_BIOID51101    -            231   7.9e-59  198.3   9.5   1   1   6.7e-63   9.1e-59  198.1   6.6     1   189     1   200     1   201 0.98 Rnf-Nqr subunit, membrane protein
Phageshock_PspD      PF09584.5     66 seq523_BIOID51101    -             73   2.2e-31  107.2   4.5   1   1   1.8e-35   2.4e-31  107.0   3.1     1    64    10    71    10    73 0.98 Phage shock protein PspD (Phageshock_PspD)
RNA_pol_Rpb2_6       PF00562.23   386 seq524_BIOID51101    -           1342  4.7e-162  539.0   0.0   1   1  3.5e-162  7.9e-159  528.4   0.1     2   386   716  1264   715  1264 0.98 RNA polymerase Rpb2, domain 6
RNA_pol_Rpb2_7       PF04560.15    83 seq524_BIOID51101    -           1342   5.7e-32  109.6   0.1   1   1   8.2e-35   1.9e-31  108.0   0.0     1    82  1266  1341  1266  1342 0.98 RNA polymerase Rpb2, domain 7
RNA_pol_Rpb2_3       PF04565.11    68 seq524_BIOID51101    -           1342   7.1e-30  102.4   0.0   1   1   7.4e-33   1.7e-29  101.2   0.0     1    68   513   582   513   582 0.98 RNA polymerase Rpb2, domain 3
RNA_pol_Rpb2_45      PF10385.4     66 seq524_BIOID51101    -           1342   4.6e-29   99.9   0.3   1   1   1.5e-31   3.5e-28   97.0   0.2     1    66   591   656   591   656 1.00 RNA polymerase beta subunit external 1 domain
RNA_pol_Rpb2_1       PF04563.10   203 seq524_BIOID51101    -           1342   1.5e-26   92.4   0.0   1   1   1.4e-29   3.1e-26   91.4   0.0     2   203    27   509    26   509 0.98 RNA polymerase beta subunit
RNA_pol_Rpb2_2       PF04561.9    190 seq524_BIOID51101    -           1342   1.6e-25   89.5   0.9   1   2   8.4e-11   1.9e-07   30.5   0.0     1    74   151   225   151   276 0.82 RNA polymerase Rpb2, domain 2
RNA_pol_Rpb2_2       PF04561.9    190 seq524_BIOID51101    -           1342   1.6e-25   89.5   0.9   2   2   1.9e-18   4.4e-15   55.4   0.0    80   190   340   454   329   454 0.88 RNA polymerase Rpb2, domain 2
Hydrolase_like       PF13242.1     75 seq526_BIOID51101    -            191   6.7e-14   51.2   0.1   1   1     3e-17     1e-13   50.6   0.1     1    75   108   179   108   179 0.90 HAD-hyrolase-like
Hydrolase            PF00702.21   204 seq526_BIOID51101    -            191   3.2e-08   34.2   0.0   1   1   2.2e-11   7.4e-08   33.0   0.0   122   204    32   148    12   148 0.86 haloacid dehalogenase-like hydrolase
PNK3P                PF08645.6    158 seq526_BIOID51101    -            191   4.4e-08   32.6   0.0   1   1   2.7e-11   9.4e-08   31.5   0.0    21   126    23   137     7   148 0.80 Polynucleotide kinase 3 phosphatase
Rhodanese            PF00581.15   113 seq528_BIOID51101    -            104   1.2e-14   54.5   0.0   1   1   1.1e-18   1.5e-14   54.1   0.0    16   109    23    96    20    99 0.88 Rhodanese-like domain
Peptidase_M75        PF09375.5    285 seq529_BIOID51101    -            375   3.4e-52  177.4   5.4   1   1   6.5e-56   4.5e-52  177.0   3.7     1   285   135   368   135   368 0.96 Imelysin
Cupredoxin_1         PF13473.1    104 seq529_BIOID51101    -            375   5.5e-25   87.1   0.1   1   1   1.3e-28   9.1e-25   86.4   0.1     4   104    13   115    10   115 0.95 Cupredoxin-like domain
DUF162               PF02589.10   189 seq530_BIOID51101    -            231   1.2e-36  125.8   0.1   1   1   1.3e-40   1.8e-36  125.3   0.0    19   189    65   228    47   228 0.92 Uncharacterised ACR, YkgG family COG1556
HhH-GPD              PF00730.20   121 seq532_BIOID51101    -            211   9.8e-19   67.6   0.0   1   1   3.1e-22   1.4e-18   67.1   0.0     1   120    34   168    34   169 0.95 HhH-GPD superfamily base excision DNA repair protein
HHH                  PF00633.18    30 seq532_BIOID51101    -            211   7.1e-08   31.6   0.0   1   1   3.7e-11   1.7e-07   30.4   0.0     2    29   100   127    99   128 0.94 Helix-hairpin-helix motif
EndIII_4Fe-2S        PF10576.4     17 seq532_BIOID51101    -            211   9.7e-05   22.2   3.3   1   1   3.7e-08   0.00017   21.5   2.3     1    17   187   203   187   203 0.99 Iron-sulfur binding domain of endonuclease III
Alpha-amylase        PF00128.19   316 seq533_BIOID51101    -            568   2.5e-18   66.4   0.0   1   1   1.3e-20   1.8e-16   60.3   0.0    21   271    93   347    82   351 0.76 Alpha amylase, catalytic domain
HypA                 PF01155.14   113 seq534_BIOID51101    -            120   9.1e-33  112.2   6.4   1   1   7.4e-37     1e-32  112.0   4.4     1   112     5   117     5   118 0.98 Hydrogenase expression/synthesis hypA family
YadA                 PF03895.10    78 seq535_BIOID51101    -            460     9e-20   70.3   3.1   1   1     2e-23     9e-20   70.3   2.1     2    78   385   460   384   460 0.99 YadA-like C-terminal region
Hep_Hag              PF05658.9     28 seq535_BIOID51101    -            460   9.8e-08   31.7   5.4   1   1   6.1e-11   2.8e-07   30.3   3.7     1    28   195   222   195   222 0.97 Hep_Hag
cobW                 PF02492.14   178 seq536_BIOID51101    -            290     1e-48  165.0   0.0   1   1   9.8e-53   1.3e-48  164.6   0.0     2   177   106   267   105   268 0.98 CobW/HypB/UreG, nucleotide-binding domain
Dyp_perox            PF04261.7    313 seq538_BIOID51101    -            423  1.6e-110  368.6   0.0   1   1  1.4e-114  1.9e-110  368.4   0.0     1   312    61   410    61   411 0.98 Dyp-type peroxidase family
MFS_1                PF07690.11   354 seq539_BIOID51101    -            395     9e-29  100.2  51.4   1   1   1.4e-32   9.4e-29  100.1  26.5     2   344    13   341    12   344 0.82 Major Facilitator Superfamily
MFS_1_like           PF12832.2     77 seq539_BIOID51101    -            395   2.2e-05   24.0   4.5   1   1   5.4e-09   3.7e-05   23.3   0.5    17    75    24    83    11    85 0.88 MFS_1 like family
PTR2                 PF00854.16   373 seq541_BIOID51101    -            500   2.5e-75  253.5  26.1   1   1   6.9e-79   4.7e-75  252.5  15.9     2   370    89   428    88   431 0.97 POT family
MFS_1                PF07690.11   354 seq541_BIOID51101    -            500   1.9e-20   72.8  54.6   1   1   3.5e-21   2.4e-17   62.6  25.7    10   301    35   372    26   382 0.78 Major Facilitator Superfamily
HupF_HypC            PF01455.13    68 seq544_BIOID51101    -             90   1.9e-25   88.4   0.2   1   1   1.7e-29   2.3e-25   88.2   0.1     1    68     1    72     1    72 0.98 HupF/HypC family
HypD                 PF01924.11   356 seq546_BIOID51101    -            373  9.8e-154  511.2   0.0   1   1  8.2e-158  1.1e-153  511.0   0.0     5   355    13   368     9   369 0.96 Hydrogenase formation hypA family
SBP_bac_1            PF01547.20   314 seq547_BIOID51101    -            430   3.4e-38  132.0   1.3   1   1   6.8e-42   4.6e-38  131.5   0.9     7   310    43   325    36   329 0.89 Bacterial extracellular solute-binding protein
SBP_bac_8            PF13416.1    281 seq547_BIOID51101    -            430   1.8e-29  103.2   7.9   1   1   3.7e-33   2.5e-29  102.7   5.5     1   276    48   355    48   360 0.76 Bacterial extracellular solute-binding protein
PhoH                 PF02562.11   205 seq552_BIOID51101    -            307     6e-76  254.1   0.0   1   1   5.6e-80   7.7e-76  253.7   0.0     2   204   102   306   101   307 0.98 PhoH-like protein
GST_C                PF00043.20    95 seq553_BIOID51101    -            201     3e-15   55.8   0.1   1   1   1.9e-18   5.3e-15   55.0   0.1     5    95   104   189   100   189 0.94 Glutathione S-transferase, C-terminal domain
GST_N_2              PF13409.1     70 seq553_BIOID51101    -            201   2.7e-11   43.1   0.0   1   1   3.9e-14   1.1e-10   41.2   0.0     5    69    11    75     9    76 0.95 Glutathione S-transferase, N-terminal domain
GST_N_3              PF13417.1     75 seq553_BIOID51101    -            201   4.4e-10   39.5   0.0   1   1   3.4e-13   9.2e-10   38.5   0.0    15    73    16    79    11    81 0.89 Glutathione S-transferase, N-terminal domain
GST_C_2              PF13410.1     69 seq553_BIOID51101    -            201   7.2e-10   38.4   0.1   1   1   3.8e-13   1.1e-09   37.9   0.0     7    69   125   184    71   184 0.90 Glutathione S-transferase, C-terminal domain
GST_N                PF02798.15    76 seq553_BIOID51101    -            201     2e-08   34.1   0.0   1   1   2.2e-11   5.9e-08   32.6   0.0     3    76     1    75     1    75 0.94 Glutathione S-transferase, N-terminal domain
AIRS_C               PF02769.17   153 seq556_BIOID51101    -            336   2.4e-23   82.7   1.9   1   1     6e-27   4.1e-23   81.9   1.3     2   149   166   313   165   315 0.95 AIR synthase related protein, C-terminal domain
AIRS                 PF00586.19    96 seq556_BIOID51101    -            336   1.6e-13   50.6   2.4   1   1   5.2e-17   3.6e-13   49.4   0.1    10    96    44   132    35   132 0.90 AIR synthase related protein, N-terminal domain
TonB_dep_Rec         PF00593.19   276 seq557_BIOID51101    -            695   3.9e-35  122.0  19.6   1   1   5.7e-39   3.9e-35  122.0  13.6     1   276   417   694   417   694 0.93 TonB dependent receptor
Plug                 PF07715.10   108 seq557_BIOID51101    -            695   6.4e-29  100.3   2.9   1   1   5.4e-32   3.7e-28   97.8   0.9     3   108    39   151    37   151 0.91 TonB-dependent Receptor Plug Domain
BPD_transp_1         PF00528.17   185 seq558_BIOID51101    -            293   7.9e-24   84.0  16.9   1   1   5.8e-28   7.9e-24   84.0  11.7     2   171    88   282    87   285 0.88 Binding-protein-dependent transport system inner membrane component
RNA_pol_Rpb1_1       PF04997.7    338 seq560_BIOID51101    -           1407  1.8e-100  336.3   0.1   1   1  1.8e-103  4.8e-100  335.0   0.1     2   338    15   342    14   342 0.95 RNA polymerase Rpb1, domain 1
RNA_pol_Rpb1_5       PF04998.12   277 seq560_BIOID51101    -           1407   1.1e-80  270.7   0.0   1   1     8e-84   2.2e-80  269.7   0.0     1   276   766  1321   766  1322 1.00 RNA polymerase Rpb1, domain 5
RNA_pol_Rpb1_2       PF00623.15   166 seq560_BIOID51101    -           1407   6.1e-51  172.5   0.0   1   1   5.3e-53   1.5e-49  168.0   0.0     1   166   344   486   344   486 0.95 RNA polymerase Rpb1, domain 2
RNA_pol_Rpb1_3       PF04983.13   157 seq560_BIOID51101    -           1407   1.4e-27   96.2   0.0   1   1   1.2e-30   3.3e-27   95.0   0.0     1   157   489   644   489   644 0.93 RNA polymerase Rpb1, domain 3
RNA_pol_Rpb1_4       PF05000.12   108 seq560_BIOID51101    -           1407   2.5e-18   65.7   0.3   1   1   9.1e-22   2.5e-18   65.7   0.2     2   107   674   763   673   764 0.82 RNA polymerase Rpb1, domain 4
DUF2594              PF10769.4     74 seq562_BIOID51101    -             74   1.4e-42  143.4   2.3   1   1   1.1e-46   1.6e-42  143.3   1.6     1    74     1    74     1    74 1.00 Protein of unknown function (DUF2594)
Sigma54_activat      PF00158.21   168 seq564_BIOID51101    -            692   4.3e-71  237.6   0.1   1   1   3.8e-74   7.4e-71  236.9   0.0     1   168   381   548   381   548 0.99 Sigma-54 interaction domain
GAF_3                PF13492.1    129 seq564_BIOID51101    -            692   1.1e-17   64.1   0.0   1   1   6.6e-15   1.3e-11   44.5   0.0     1   129   202   346   202   346 0.85 GAF domain
GAF                  PF01590.21   154 seq564_BIOID51101    -            692   2.4e-16   60.1   0.1   1   1   1.5e-14     3e-11   43.6   0.0     1   154   202   344   202   344 0.91 GAF domain
GAF_2                PF13185.1    148 seq564_BIOID51101    -            692   4.7e-13   49.7   0.0   1   1   5.4e-12     1e-08   35.6   0.0     3   148   202   345   194   345 0.76 GAF domain
AAA_5                PF07728.9    139 seq564_BIOID51101    -            692   5.3e-08   32.5   0.1   1   1   6.5e-11   1.3e-07   31.3   0.0     2   130   405   529   404   538 0.79 AAA domain (dynein-related subfamily)
AAA                  PF00004.24   132 seq564_BIOID51101    -            692   3.3e-06   27.2   0.0   1   1   4.7e-09   9.2e-06   25.7   0.0     1   112   405   525   405   541 0.81 ATPase family associated with various cellular activities (AAA)
HTH_8                PF02954.14    42 seq564_BIOID51101    -            692   7.6e-05   22.0   0.2   1   1   3.9e-08   7.6e-05   22.0   0.1     6    42   645   684   642   684 0.90 Bacterial regulatory protein, Fis family
BPD_transp_1         PF00528.17   185 seq565_BIOID51101    -            280   2.2e-17   63.0  17.9   1   1   1.6e-21   2.2e-17   63.0  12.4     2   178    89   267    88   271 0.81 Binding-protein-dependent transport system inner membrane component
CinA                 PF02464.12   155 seq567_BIOID51101    -            172   2.8e-47  159.9   0.9   1   1   2.3e-51   3.2e-47  159.7   0.6     2   155    18   171    17   171 0.98 Competence-damaged protein
ADH_zinc_N           PF00107.21   130 seq570_BIOID51101    -            350   1.2e-25   89.4   0.0   1   1   1.4e-29   1.9e-25   88.7   0.0     1   101   168   269   168   297 0.89 Zinc-binding dehydrogenase
BCCT                 PF02028.12   485 seq573_BIOID51101    -            677  1.6e-173  577.3  44.2   1   1  1.3e-177  1.8e-173  577.1  30.6     1   484    17   502    17   503 0.99 BCCT family transporter
Aldo_ket_red         PF00248.16   283 seq576_BIOID51101    -            267     1e-57  194.9   0.6   1   1   9.7e-62   1.3e-57  194.6   0.4     2   281     6   250     5   251 0.95 Aldo/keto reductase family
AP_endonuc_2         PF01261.19   211 seq577_BIOID51101    -            262   2.7e-24   85.5   0.2   1   1   2.2e-28   3.1e-24   85.3   0.1     1   210    19   218    19   243 0.90 Xylose isomerase-like TIM barrel
Y2_Tnp               PF04986.8    183 seq578_BIOID51101    -            119   9.7e-19   67.6   0.1   1   1     1e-22   1.4e-18   67.1   0.1   108   181     3    77     1    79 0.94 Putative transposase
MutS_V               PF00488.16   235 seq580_BIOID51101    -            853  7.7e-105  349.3   0.0   1   1  4.6e-108  1.3e-104  348.6   0.0     1   234   567   798   567   799 0.99 MutS domain V
MutS_III             PF05192.13   204 seq580_BIOID51101    -            853   3.1e-49  167.4   3.1   1   1   2.1e-52   5.7e-49  166.5   2.2     1   204   271   560   271   560 0.96 MutS domain III
MutS_I               PF01624.15   113 seq580_BIOID51101    -            853   2.8e-44  149.6   0.0   1   1   2.8e-47   7.6e-44  148.2   0.0     1   112    11   122    11   123 0.99 MutS domain I
MutS_II              PF05188.12   137 seq580_BIOID51101    -            853   1.9e-33  115.3   0.0   1   1   1.6e-36   4.5e-33  114.1   0.0     1   137   131   256   131   256 0.98 MutS domain II
MutS_IV              PF05190.13    92 seq580_BIOID51101    -            853   3.6e-28   97.4   0.1   1   1   3.6e-31   9.9e-28   96.0   0.1     1    90   428   517   428   519 0.97 MutS family domain IV
GFO_IDH_MocA         PF01408.17   120 seq581_BIOID51101    -            351   1.7e-32  112.3   0.0   1   1     9e-36   4.1e-32  111.1   0.0     1   118    10   128    10   130 0.97 Oxidoreductase family, NAD-binding Rossmann fold
GFO_IDH_MocA_C       PF02894.12   115 seq581_BIOID51101    -            351   1.8e-12   46.9   0.0   1   1   8.1e-16   3.7e-12   45.9   0.0     1   112   142   250   142   253 0.94 Oxidoreductase family, C-terminal alpha/beta domain
NAD_binding_3        PF03447.11   117 seq581_BIOID51101    -            351   8.1e-06   26.1   0.1   1   1   1.5e-08     7e-05   23.0   0.0    16   114    31   126    16   129 0.79 Homoserine dehydrogenase, NAD binding domain
adh_short            PF00106.20   167 seq582_BIOID51101    -            248   2.5e-34  118.4   0.0   1   1   1.2e-37   3.2e-34  118.1   0.0     2   166     2   165     1   166 0.93 short chain dehydrogenase
adh_short_C2         PF13561.1    243 seq582_BIOID51101    -            248   2.5e-14   53.5   0.0   1   1   1.1e-17   3.1e-14   53.2   0.0     3   222     9   218     7   232 0.89 Enoyl-(Acyl carrier protein) reductase
KR                   PF08659.5    181 seq582_BIOID51101    -            248   2.2e-13   50.1   0.0   1   1   1.1e-16   3.1e-13   49.6   0.0     3   173     3   170     2   177 0.89 KR domain
Epimerase            PF01370.16   236 seq582_BIOID51101    -            248   1.4e-06   27.8   0.1   1   1   1.6e-09   4.3e-06   26.2   0.0     1   117     3   135     3   176 0.80 NAD dependent epimerase/dehydratase family
NAD_binding_10       PF13460.1    183 seq582_BIOID51101    -            248   2.8e-06   27.3   0.0   1   1   1.3e-09   3.7e-06   26.9   0.0     1    60     3    67     3   173 0.77 NADH(P)-binding
Glyco_hydro_65m      PF03632.10   370 seq584_BIOID51101    -            755  5.6e-127  423.3   0.1   1   1  1.7e-130  7.7e-127  422.8   0.1     2   370   299   677   298   677 0.97 Glycosyl hydrolase family 65 central catalytic domain
Glyco_hydro_65N      PF03636.10   255 seq584_BIOID51101    -            755   4.5e-63  212.8   0.0   1   1   1.4e-66   6.3e-63  212.3   0.0     1   255     6   241     6   241 0.96 Glycosyl hydrolase family 65, N-terminal domain
Glyco_hydro_65C      PF03633.10    54 seq584_BIOID51101    -            755   1.2e-13   50.8   0.0   1   1   1.1e-16   4.9e-13   48.8   0.0     1    50   681   727   681   731 0.95 Glycosyl hydrolase family 65, C-terminal domain
Exo_endo_phos        PF03372.18   251 seq585_BIOID51101    -            259   5.8e-12   45.9   0.4   1   1   7.6e-16     1e-11   45.1   0.3     2   251    41   245    40   245 0.65 Endonuclease/Exonuclease/phosphatase family
FCD                  PF07729.7    125 seq586_BIOID51101    -            228   1.6e-26   92.9   5.9   1   1   3.5e-30   2.4e-26   92.3   4.1     5   124    89   208    87   209 0.99 FCD domain
GntR                 PF00392.16    64 seq586_BIOID51101    -            228   9.3e-18   63.3   0.0   1   1   3.6e-21   2.4e-17   61.9   0.0     3    64    15    75    13    75 0.98 Bacterial regulatory proteins, gntR family
Autotransporter      PF03797.14   265 seq587_BIOID51101    -           1349   1.2e-56  191.9  25.6   1   1   1.7e-60   1.2e-56  191.9  17.7     2   259  1063  1334  1062  1340 0.94 Autotransporter beta-domain
ESPR                 PF13018.1     24 seq587_BIOID51101    -           1349   7.4e-11   41.1   1.3   1   1   2.2e-14   1.5e-10   40.1   0.9     1    22    23    44    23    46 0.97 Extended Signal Peptide of Type V secretion system
Rick_17kDa_Anti      PF05433.10    42 seq592_BIOID51101    -            155   1.4e-07   30.9  26.2   1   1   1.8e-11   2.5e-07   30.1  18.2     1    42    62   103    62   103 0.96 Glycine zipper 2TM domain
Methyltransf_11      PF08241.7     95 seq596_BIOID51101    -            256   1.3e-24   86.3   0.0   1   1   2.2e-27   2.3e-24   85.5   0.0     1    95    49   145    49   145 0.97 Methyltransferase domain
Methyltransf_31      PF13847.1    152 seq596_BIOID51101    -            256   9.2e-21   73.9   0.0   1   1   1.1e-23   1.2e-20   73.5   0.0     4   112    45   149    43   234 0.86 Methyltransferase domain
Methyltransf_23      PF13489.1    162 seq596_BIOID51101    -            256   2.4e-19   69.4   0.0   1   1   3.2e-22   3.4e-19   68.9   0.0     7   159    31   191    26   194 0.82 Methyltransferase domain
Ubie_methyltran      PF01209.13   233 seq596_BIOID51101    -            256   9.3e-18   64.0   0.0   1   1   1.2e-20   1.2e-17   63.6   0.0    39   158    36   152     2   162 0.83 ubiE/COQ5 methyltransferase family
Methyltransf_18      PF12847.2    112 seq596_BIOID51101    -            256   2.8e-16   59.9   0.1   1   1   5.4e-19   5.7e-16   58.9   0.0     2   109    45   145    44   148 0.90 Methyltransferase domain
Methyltransf_12      PF08242.7     99 seq596_BIOID51101    -            256   4.2e-14   52.7   0.0   1   1   6.7e-17     7e-14   51.9   0.0     1    98    49   142    49   143 0.93 Methyltransferase domain
Methyltransf_25      PF13649.1    101 seq596_BIOID51101    -            256   2.1e-13   50.3   0.3   1   1   3.9e-16   4.1e-13   49.4   0.1     1   101    48   141    48   141 0.92 Methyltransferase domain
Methyltransf_26      PF13659.1    117 seq596_BIOID51101    -            256   3.3e-11   43.1   0.8   1   1   6.8e-14   7.2e-11   42.0   0.2     3   113    47   145    45   147 0.92 Methyltransferase domain
MTS                  PF05175.9    170 seq596_BIOID51101    -            256   2.3e-09   36.7   0.1   1   1   4.3e-12   4.5e-09   35.8   0.0    25   144    38   150    32   175 0.79 Methyltransferase small domain
Methyltransf_8       PF05148.10   219 seq596_BIOID51101    -            256   5.3e-08   32.6   0.0   1   1   3.9e-10   4.1e-07   29.7   0.0    49   164    15   153     6   177 0.69 Hypothetical methyltransferase
Methyltransf_29      PF03141.11   506 seq596_BIOID51101    -            256   7.1e-08   31.1   0.1   1   1   8.5e-11     9e-08   30.7   0.0   115   218    42   146     8   170 0.78 Putative S-adenosyl-L-methionine-dependent methyltransferase
TehB                 PF03848.9    192 seq596_BIOID51101    -            256   9.1e-06   24.8   0.0   1   1   1.7e-08   1.8e-05   23.9   0.0    31   135    45   149    14   157 0.79 Tellurite resistance protein TehB
PrmA                 PF06325.8    295 seq596_BIOID51101    -            256   6.6e-05   22.0   0.0   1   1   8.6e-08     9e-05   21.6   0.0   161   262    44   150    29   188 0.74 Ribosomal protein L11 methyltransferase (PrmA)
YdfZ                 PF14001.1     64 seq597_BIOID51101    -             67     2e-33  114.3   0.1   1   1   1.6e-37   2.2e-33  114.1   0.1     1    64     2    65     2    65 0.99 YdfZ protein
Metallophos          PF00149.23   201 seq601_BIOID51101    -            218     1e-15   57.6   4.0   1   1   4.3e-19   2.9e-15   56.1   2.8     2   197    16   187    15   191 0.83 Calcineurin-like phosphoesterase
Metallophos_2        PF12850.2    156 seq601_BIOID51101    -            218   3.8e-07   29.9   0.0   1   1   9.4e-11   6.4e-07   29.2   0.0     3   137    17   207    16   213 0.62 Calcineurin-like phosphoesterase superfamily domain
DUF1656              PF07869.7     58 seq602_BIOID51101    -             78   3.3e-18   65.1   9.6   1   1   2.4e-22   3.3e-18   65.1   6.7     3    57    16    70    14    72 0.95 Protein of unknown function (DUF1656)
HlyD                 PF00529.15   306 seq605_BIOID51101    -            285   3.9e-46  157.6   5.4   1   2   2.1e-22   5.8e-19   68.3   1.4     2    78    44   120    43   128 0.92 HlyD family secretion protein
HlyD                 PF00529.15   306 seq605_BIOID51101    -            285   3.9e-46  157.6   5.4   2   2   1.7e-29   4.6e-26   91.7   0.1   139   302   127   278   115   282 0.92 HlyD family secretion protein
HlyD_2               PF12700.2    328 seq605_BIOID51101    -            285   8.1e-22   77.6   0.3   1   1   4.1e-25   1.1e-21   77.2   0.2    15   239    38   229    31   242 0.88 HlyD family secretion protein
HlyD_3               PF13437.1    105 seq605_BIOID51101    -            285   5.9e-19   68.2   0.1   1   1   1.3e-15   3.4e-12   46.4   0.0     1    82   153   232   153   248 0.90 HlyD family secretion protein
Biotin_lipoyl_2      PF13533.1     50 seq605_BIOID51101    -            285   4.6e-18   64.5   1.6   1   1   2.9e-18   8.1e-15   54.1   0.5     2    50    44    92    42   103 0.88 Biotin-lipoyl like
HAD_2                PF13419.1    176 seq606_BIOID51101    -            219   5.3e-24   85.3   0.0   1   1   1.4e-27   6.3e-24   85.0   0.0     1   176     6   190     6   190 0.88 Haloacid dehalogenase-like hydrolase
Hydrolase            PF00702.21   204 seq606_BIOID51101    -            219   5.7e-11   43.2   0.0   1   1   1.8e-14   8.1e-11   42.7   0.0     3   203     5   183     3   184 0.83 haloacid dehalogenase-like hydrolase
Hydrolase_like       PF13242.1     75 seq606_BIOID51101    -            219   5.1e-07   29.1   0.0   1   1   2.1e-10   9.5e-07   28.3   0.0     3    56   146   198   144   208 0.93 HAD-hyrolase-like
GGDEF                PF00990.16   161 seq607_BIOID51101    -            476   1.9e-50  170.4   0.0   1   1     2e-54   2.7e-50  169.9   0.0     1   161   306   463   306   463 0.98 GGDEF domain
FUSC                 PF04632.7    650 seq608_BIOID51101    -            670  1.2e-162  542.6  49.6   1   1    2e-166  1.3e-162  542.4  34.4     1   649    20   662    20   663 0.98 Fusaric acid resistance protein family
FUSC_2               PF13515.1    128 seq608_BIOID51101    -            670   2.7e-16   59.5  13.2   1   1     4e-20   2.7e-16   59.5   9.2     1   125    33   163    31   166 0.86 Fusaric acid resistance protein-like
ABC_tran             PF00005.22   118 seq610_BIOID51101    -            360     1e-20   74.1   0.0   1   1   7.3e-24     2e-20   73.2   0.0     1   117    44   162    44   163 0.93 ABC transporter
TOBE                 PF03459.12    64 seq610_BIOID51101    -            360   9.2e-09   35.1   0.0   1   1   1.2e-08   3.3e-05   23.7   0.0     4    64   295   350   292   350 0.92 TOBE domain
TOBE_2               PF08402.5     75 seq610_BIOID51101    -            360   1.5e-08   34.4   0.0   1   1   1.1e-11   2.9e-08   33.4   0.0     2    75   282   351   281   351 0.88 TOBE domain
FliD_C               PF07195.7    239 seq613_BIOID51101    -            496   1.1e-56  191.7  15.5   1   1   1.6e-60   1.1e-56  191.7  10.7     1   239   252   481   252   481 0.97 Flagellar hook-associated protein 2 C-terminus
FliD_N               PF02465.13    99 seq613_BIOID51101    -            496   5.7e-26   90.6   6.0   1   1   8.4e-30   5.7e-26   90.6   4.1     1    99    36   133    36   133 0.98 Flagellar hook-associated protein 2 C-terminus
Methyltransf_11      PF08241.7     95 seq614_BIOID51101    -            240   2.3e-12   47.1   0.0   1   1   2.6e-16   3.6e-12   46.4   0.0    45    95    67   125    50   125 0.83 Methyltransferase domain
Porin_OmpG           PF09381.5    301 seq615_BIOID51101    -            301  2.9e-219  725.8  13.9   1   1  7.2e-223  3.3e-219  725.6   9.6     1   301     1   301     1   301 1.00 Outer membrane protein G (OmpG)
DUF481               PF04338.7    210 seq615_BIOID51101    -            301   5.9e-06   26.0   2.4   1   1   1.3e-09   5.9e-06   26.0   1.7    93   197    95   206    91   212 0.85 Protein of unknown function, DUF481
DUF1537              PF07005.6    223 seq616_BIOID51101    -            420   2.3e-62  210.4  15.2   1   1   2.8e-66   3.9e-62  209.7  10.5     1   223   161   380   161   380 0.95 Protein of unknown function, DUF1537
EAL                  PF00563.15   236 seq617_BIOID51101    -            362   6.7e-59  199.1   0.0   1   1   1.4e-62   9.5e-59  198.6   0.0     3   236   112   346   111   346 0.94 EAL domain
GerE                 PF00196.14    58 seq617_BIOID51101    -            362   1.3e-10   40.3   0.3   1   1   3.8e-14   2.6e-10   39.3   0.2     5    52    26    73    24    77 0.96 Bacterial regulatory proteins, luxR family
FliS                 PF02561.9    122 seq622_BIOID51101    -            136   1.5e-44  150.5   0.8   1   1   1.3e-48   1.7e-44  150.4   0.6     4   121     6   128     2   129 0.96 Flagellar protein FliS
Acyl_transf_1        PF00698.16   318 seq623_BIOID51101    -            163   6.6e-08   32.1   0.0   1   1   5.9e-12     8e-08   31.8   0.0   148   278     9   140     3   156 0.94 Acyl transferase domain
RNase_T              PF00929.19   164 seq624_BIOID51101    -            246     5e-40  137.3   0.4   1   1   9.7e-44   1.3e-39  135.9   0.1     1   164    12   178    12   178 0.93 Exonuclease
Aldolase_II          PF00596.16   183 seq625_BIOID51101    -            212   3.4e-44  150.5   0.0   1   1   2.8e-48   3.9e-44  150.3   0.0     2   181    14   190    13   192 0.93 Class II Aldolase and Adducin N-terminal domain
FliT                 PF05400.8     84 seq626_BIOID51101    -            121     6e-17   61.7   4.1   1   1   6.5e-21   8.8e-17   61.1   2.8     1    84    21   106    21   106 0.98 Flagellar protein FliT
Alpha-amylase        PF00128.19   316 seq630_BIOID51101    -            495   6.4e-26   91.3   0.3   1   1   2.7e-29   1.8e-25   89.8   0.2     8   304    26   367    21   376 0.68 Alpha amylase, catalytic domain
Glyco_hydro_70       PF02324.11   809 seq630_BIOID51101    -            495   1.3e-13   49.5   0.2   1   1   2.9e-10     2e-06   25.7   0.0   589   698    24   132    22   142 0.86 Glycosyl hydrolase family 70
AP_endonuc_2         PF01261.19   211 seq631_BIOID51101    -            258   1.1e-30  106.4   2.1   1   1   9.7e-35   1.3e-30  106.1   1.5     1   211    21   219    21   219 0.95 Xylose isomerase-like TIM barrel
DUF463               PF04317.7    443 seq633_BIOID51101    -            478  1.6e-187  623.3   0.0   1   1  1.4e-191  1.9e-187  623.1   0.0     1   443    33   477    33   477 0.99 YcjX-like family, DUF463
TetR_N               PF00440.18    47 seq636_BIOID51101    -            199   2.5e-11   42.9   0.0   1   1   2.9e-15   3.9e-11   42.2   0.0     1    46    13    58    13    59 0.93 Bacterial regulatory proteins, tetR family
GntP_permease        PF02447.11   441 seq637_BIOID51101    -            454  1.4e-153  511.4  49.8   1   1  2.3e-157  1.5e-153  511.2  34.5     2   440     5   453     4   454 0.97 GntP family permease
CitMHS               PF03600.11   349 seq637_BIOID51101    -            454   1.4e-08   33.6  37.9   1   1   2.6e-12   1.8e-08   33.2  26.3     3   318    11   375     7   403 0.80 Citrate transporter
Ank_2                PF12796.2     89 seq638_BIOID51101    -            201   2.2e-29  101.4   1.7   1   2   2.2e-15   6.1e-12   45.5   0.2     3    86    12    99    10   102 0.96 Ankyrin repeats (3 copies)
Ank_2                PF12796.2     89 seq638_BIOID51101    -            201   2.2e-29  101.4   1.7   2   2   2.3e-11   6.3e-08   32.7   0.0    39    83   157   201   153   201 0.94 Ankyrin repeats (3 copies)
Ank_4                PF13637.1     54 seq638_BIOID51101    -            201   2.6e-27   94.5   0.8   1   2   8.3e-12   2.3e-08   34.2   0.0     8    54    13    59    10    59 0.97 Ankyrin repeats (many copies)
Ank_4                PF13637.1     54 seq638_BIOID51101    -            201   2.6e-27   94.5   0.8   2   2   2.3e-09   6.4e-06   26.4   0.0    16    54   159   197   155   197 0.96 Ankyrin repeats (many copies)
Ank                  PF00023.25    33 seq638_BIOID51101    -            201   1.2e-23   81.5   6.5   1   2   7.6e-10   2.1e-06   27.1   0.0     2    32    39    69    38    70 0.96 Ankyrin repeat
Ank                  PF00023.25    33 seq638_BIOID51101    -            201   1.2e-23   81.5   6.5   2   2   1.9e-08   5.1e-05   22.7   0.0     2    33   139   175   138   175 0.97 Ankyrin repeat
Oxidored_FMN         PF00724.15   341 seq639_BIOID51101    -            365   6.8e-91  304.6   0.0   1   1   5.7e-95   7.8e-91  304.4   0.0     1   340     5   343     5   344 0.93 NADH:flavin oxidoreductase / NADH oxidase family
NUDIX                PF00293.23   135 seq640_BIOID51101    -            257   1.9e-21   75.9   0.1   1   1   1.3e-24     6e-21   74.3   0.0     6   125   132   240   127   249 0.90 NUDIX domain
zf-NADH-PPase        PF09297.6     32 seq640_BIOID51101    -            257   2.8e-10   39.4   5.4   1   1     1e-13   4.8e-10   38.6   3.8     1    32    93   124    93   124 0.98 NADH pyrophosphatase zinc ribbon domain
NUDIX-like           PF09296.6     98 seq640_BIOID51101    -            257   3.7e-06   27.0   0.1   1   1   1.6e-09   7.3e-06   26.1   0.1     2    97    11    90    10    91 0.96 NADH pyrophosphatase-like rudimentary NUDIX domain
2-Hacid_dh_C         PF02826.14   178 seq643_BIOID51101    -            325   1.6e-45  154.3   0.0   1   1   9.3e-49   6.3e-45  152.3   0.0     2   178   118   290   117   290 0.95 D-isomer specific 2-hydroxyacid dehydrogenase, NAD binding domain
NAD_binding_2        PF03446.10   162 seq643_BIOID51101    -            325   1.7e-06   27.9   0.0   1   1   6.1e-10   4.2e-06   26.6   0.0     3    90   151   236   149   242 0.92 NAD binding domain of 6-phosphogluconate dehydrogenase
DUF697               PF05128.7    162 seq645_BIOID51101    -            353   4.1e-54  182.3   0.2   1   1     3e-58   4.1e-54  182.3   0.1     2   161   183   341   182   342 0.98 Domain of unknown function (DUF697)
DUF2877              PF11392.3    111 seq646_BIOID51101    -            287   1.8e-33  114.9   0.0   1   1   2.7e-37   3.7e-33  113.9   0.0     1   110   167   276   167   277 0.98 Protein of unknown function (DUF2877)
Sulf_transp          PF04143.9     43 seq647_BIOID51101    -            401   3.2e-19   68.5  35.9   1   2     6e-14   8.2e-10   38.4   5.6     3    41   114   153   112   155 0.94 Sulphur transport
Sulf_transp          PF04143.9     43 seq647_BIOID51101    -            401   3.2e-19   68.5  35.9   2   2   1.2e-15   1.6e-11   43.8   5.0     3    42   290   329   288   336 0.93 Sulphur transport
URO-D                PF01208.12   343 seq648_BIOID51101    -            354  1.6e-140  467.8   0.0   1   1  1.3e-144  1.8e-140  467.6   0.0     2   342     5   347     4   348 0.98 Uroporphyrinogen decarboxylase (URO-D)
Glyoxalase           PF00903.20   128 seq649_BIOID51101    -            135   3.7e-25   88.2   0.0   1   1   9.3e-29   4.2e-25   88.0   0.0     2   128     3   123     2   123 0.92 Glyoxalase/Bleomycin resistance protein/Dioxygenase superfamily
Glyoxalase_2         PF12681.2    108 seq649_BIOID51101    -            135   3.6e-18   66.0   0.0   1   1   9.1e-22   4.2e-18   65.8   0.0     1   108     8   124     8   124 0.77 Glyoxalase-like domain
Glyoxalase_4         PF13669.1    110 seq649_BIOID51101    -            135   5.7e-09   35.8   0.0   1   1   6.2e-12   2.8e-08   33.6   0.0     2   106     5   108     4   112 0.88 Glyoxalase/Bleomycin resistance protein/Dioxygenase superfamily
PHP                  PF02811.14   175 seq651_BIOID51101    -            245   1.5e-17   63.8   1.3   1   1   1.9e-21   2.6e-17   63.0   0.9     1   169     4   164     4   174 0.91 PHP domain
Ligase_CoA           PF00549.14   153 seq653_BIOID51101    -            515     3e-48  163.1   0.0   1   1   7.9e-51   5.4e-47  159.0   0.0     1   148   346   503   346   508 0.97 CoA-ligase
CoA_binding          PF02629.14    96 seq653_BIOID51101    -            515   1.5e-19   70.1   0.2   1   1   1.5e-21     1e-17   64.3   0.0     2    96   188   284   187   284 0.97 CoA binding domain
Sigma54_activat      PF00158.21   168 seq655_BIOID51101    -            513   4.4e-56  188.8   0.0   1   1   9.7e-60   6.6e-56  188.2   0.0     2   167   207   365   206   366 0.98 Sigma-54 interaction domain
AAA                  PF00004.24   132 seq655_BIOID51101    -            513   3.3e-05   23.9   0.0   1   1   1.2e-08   8.2e-05   22.7   0.0     1   111   230   341   230   359 0.85 ATPase family associated with various cellular activities (AAA)
RNase_T              PF00929.19   164 seq656_BIOID51101    -            215   9.4e-37  126.7   0.1   1   1   7.9e-41   1.1e-36  126.5   0.0     1   164    20   194    20   194 0.96 Exonuclease
Endonuclease_5       PF04493.9    206 seq658_BIOID51101    -            223   1.1e-70  237.0   0.0   1   1   9.3e-75   1.3e-70  236.8   0.0     1   205     9   208     9   209 0.99 Endonuclease V
SirA                 PF01206.12    70 seq659_BIOID51101    -             77   2.4e-20   71.7   0.0   1   1   1.9e-24   2.7e-20   71.6   0.0     2    70     9    77     8    77 0.98 SirA-like protein
Nitrate_red_del      PF02613.10   136 seq660_BIOID51101    -            184   3.9e-19   68.6   0.4   1   1   4.2e-23   5.8e-19   68.1   0.3     3   135    31   150    29   151 0.90 Nitrate reductase delta subunit
DUF159               PF02586.9    208 seq664_BIOID51101    -            223   4.8e-47  160.0   0.0   1   1     4e-51   5.4e-47  159.8   0.0     1   207     1   215     1   216 0.91 Uncharacterised ACR, COG2135
DEAD_assoc           PF08494.6    187 seq666_BIOID51101    -           1538   8.4e-59  198.3   0.0   1   1   7.7e-62   2.6e-58  196.7   0.0     2   186   679   867   678   868 0.96 DEAD/H associated
DEAD                 PF00270.24   173 seq666_BIOID51101    -           1538   1.6e-27   95.9   0.0   1   1   1.2e-30     4e-27   94.6   0.0     1   167    31   218    31   224 0.88 DEAD/DEAH box helicase
Helicase_C           PF00271.26    78 seq666_BIOID51101    -           1538     2e-13   49.8   0.1   1   1   1.9e-16   6.6e-13   48.2   0.0    12    75   354   417   348   419 0.96 Helicase conserved C-terminal domain
ResIII               PF04851.10   184 seq666_BIOID51101    -           1538   1.7e-07   31.1   0.0   1   1   1.1e-10   3.8e-07   30.0   0.0     8   182    29   217    23   219 0.73 Type III restriction enzyme, res subunit
DUF1097              PF06496.6    144 seq668_BIOID51101    -            173   1.6e-46  157.6  25.0   1   1   1.4e-50   1.9e-46  157.3  17.4     1   143    18   156    18   157 0.99 Protein of unknown function (DUF1097)
DUF416               PF04222.7    191 seq669_BIOID51101    -            196   3.7e-87  290.2   0.1   1   1     3e-91   4.2e-87  290.1   0.0     1   189     4   192     4   194 0.99 Protein of unknown function (DUF416)
DUF1116              PF06545.6    216 seq672_BIOID51101    -            472   1.2e-93  312.0   0.4   1   1   1.1e-97   1.6e-93  311.6   0.3     1   216   143   358   143   358 1.00 Protein of unknown function (DUF1116)
Bac_DNA_binding      PF00216.16    90 seq674_BIOID51101    -             90   3.2e-33  113.4   1.4   1   1   2.6e-37   3.6e-33  113.3   1.0     1    90     1    90     1    90 0.99 Bacterial DNA-binding protein
MarR                 PF01047.17    59 seq675_BIOID51101    -            135     4e-13   48.7   0.1   1   1   1.6e-16   7.2e-13   47.9   0.0     1    58    29    86    29    87 0.98 MarR family
HTH_27               PF13463.1     68 seq675_BIOID51101    -            135   6.1e-10   39.1   0.1   1   1     2e-13   9.3e-10   38.5   0.0     1    68    29    95    29    95 0.97 Winged helix DNA-binding domain
MarR_2               PF12802.2     62 seq675_BIOID51101    -            135   2.4e-09   36.6   0.1   1   1   7.9e-13   3.6e-09   36.0   0.1     2    62    28    86    27    86 0.98 MarR family
DUF1481              PF07356.7    195 seq676_BIOID51101    -            211   5.4e-71  237.9   0.6   1   1   4.5e-75   6.2e-71  237.7   0.4     1   195    22   207    22   207 0.99 Protein of unknown function (DUF1481)
MR_MLE_N             PF02746.11   117 seq677_BIOID51101    -            321   6.7e-32  109.8   0.0   1   1   3.5e-35   1.6e-31  108.6   0.0     1   117     1   112     1   112 0.99 Mandelate racemase / muconate lactonizing enzyme, N-terminal domain
MR_MLE               PF01188.16    67 seq677_BIOID51101    -            321   1.4e-11   44.6   2.8   1   1   7.5e-15   3.4e-11   43.3   1.2     3    67   162   225   160   225 0.85 Mandelate racemase / muconate lactonizing enzyme, C-terminal domain
MR_MLE_C             PF13378.1    111 seq677_BIOID51101    -            321     6e-10   38.9   0.0   1   1   3.2e-13   1.5e-09   37.7   0.0     1    82   225   304   225   321 0.79 Enolase C-terminal domain-like
Y1_Tnp               PF01797.11   121 seq681_BIOID51101    -             51   1.3e-07   31.3   0.0   1   1   9.6e-12   1.3e-07   31.3   0.0    23    57    17    51     6    51 0.92 Transposase IS200 like
AA_kinase            PF00696.23   241 seq683_BIOID51101    -            316   2.3e-27   95.9   0.3   1   1     2e-31   2.7e-27   95.7   0.2     2   240     4   296     3   297 0.91 Amino acid kinase family
Antitoxin-MazE       PF04014.13    47 seq686_BIOID51101    -             75   3.8e-06   26.3   0.3   1   1   4.3e-10   5.9e-06   25.7   0.2     3    42     8    51     6    55 0.82 Antidote-toxin recognition MazE
HATPase_c            PF02518.21   111 seq687_BIOID51101    -            458   1.5e-28   98.5   0.8   1   1   6.1e-32   4.2e-28   97.1   0.1     2   110   346   449   345   450 0.98 Histidine kinase-, DNA gyrase B-, and HSP90-like ATPase
HisKA                PF00512.20    68 seq687_BIOID51101    -            458   1.5e-14   53.5   0.4   1   1     8e-18   5.5e-14   51.7   0.0     2    65   238   300   237   302 0.91 His Kinase A (phospho-acceptor) domain
PIN                  PF01850.16   121 seq689_BIOID51101    -            132   1.3e-15   57.6   0.0   1   1   1.1e-19   1.5e-15   57.5   0.0     2   120     5   125     4   126 0.93 PIN domain
Amidohydro_4         PF13147.1    304 seq692_BIOID51101    -            460     2e-33  116.5   0.0   1   1   5.8e-37   2.6e-33  116.1   0.0     1   304   107   427   107   427 0.89 Amidohydrolase
Amidohydro_3         PF07969.6    404 seq692_BIOID51101    -            460   1.9e-08   33.8   2.4   1   1   1.5e-09     7e-06   25.3   1.7   101   358   176   384   112   411 0.59 Amidohydrolase family
Amidohydro_5         PF13594.1     68 seq692_BIOID51101    -            460   1.7e-06   27.6   0.0   1   1   2.4e-09   1.1e-05   25.0   0.0     3    45    84   138    82   180 0.71 Amidohydrolase
Curlin_rpt           PF07012.7     34 seq693_BIOID51101    -            160   8.3e-22   76.5  32.2   1   3   1.1e-15   1.5e-11   43.7   0.8     1    34    62    95    62    95 0.99 Curlin associated repeat
Curlin_rpt           PF07012.7     34 seq693_BIOID51101    -            160   8.3e-22   76.5  32.2   2   3   2.3e-09   3.2e-05   23.4   2.1     9    32    92   115    91   116 0.95 Curlin associated repeat
Curlin_rpt           PF07012.7     34 seq693_BIOID51101    -            160   8.3e-22   76.5  32.2   3   3   7.8e-12   1.1e-07   31.3   4.2     1    34   106   139   106   139 0.98 Curlin associated repeat
HTH_Tnp_1            PF01527.15    76 seq694_BIOID51101    -            100   5.3e-15   55.0   0.1   1   1   4.9e-19   6.7e-15   54.6   0.1     2    75     3    75     2    76 0.94 Transposase
Sigma54_activat      PF00158.21   168 seq695_BIOID51101    -            441   1.5e-72  242.4   0.1   1   1   8.9e-76   2.4e-72  241.7   0.1     1   168   141   308   141   308 0.99 Sigma-54 interaction domain
Response_reg         PF00072.19   112 seq695_BIOID51101    -            441   7.2e-30  103.1   0.2   1   1   5.4e-33   1.5e-29  102.1   0.1     1   111     8   117     8   118 0.98 Response regulator receiver domain
HTH_8                PF02954.14    42 seq695_BIOID51101    -            441     2e-14   52.7   0.6   1   1   7.2e-18     2e-14   52.7   0.4     3    39   403   439   401   441 0.93 Bacterial regulatory protein, Fis family
AAA_5                PF07728.9    139 seq695_BIOID51101    -            441   1.3e-07   31.2   0.0   1   1   9.7e-11   2.7e-07   30.3   0.0     2   123   165   283   164   301 0.84 AAA domain (dynein-related subfamily)
AAA                  PF00004.24   132 seq695_BIOID51101    -            441   1.5e-05   25.0   0.0   1   1   1.2e-08   3.4e-05   23.9   0.0     1   126   165   296   165   302 0.72 ATPase family associated with various cellular activities (AAA)
rve                  PF00665.21   120 seq698_BIOID51101    -            272   4.7e-25   87.9   0.0   1   1   2.3e-28     8e-25   87.1   0.0     2   119   106   221   105   222 0.97 Integrase core domain
rve_3                PF13683.1     67 seq698_BIOID51101    -            272   1.4e-17   62.8   0.2   1   1   9.7e-21   3.3e-17   61.6   0.2     2    67   194   260   193   260 0.98 Integrase core domain
rve_2                PF13333.1     52 seq698_BIOID51101    -            272   9.9e-13   47.8   0.7   1   1   6.5e-16   2.2e-12   46.7   0.5     1    51   212   267   212   267 0.93 Integrase core domain
HTH_21               PF13276.1     60 seq698_BIOID51101    -            272   1.5e-09   37.6   5.4   1   1   1.2e-12   3.9e-09   36.2   3.8     3    59    27    82    23    83 0.89 HTH-like domain
Curlin_rpt           PF07012.7     34 seq699_BIOID51101    -            151   9.8e-29   98.6  29.3   1   3   3.6e-16   4.9e-12   45.2   0.6     1    34    40    74    40    74 0.99 Curlin associated repeat
Curlin_rpt           PF07012.7     34 seq699_BIOID51101    -            151   9.8e-29   98.6  29.3   2   3   7.7e-17   1.1e-12   47.3   0.3     2    34    86   119    85   119 0.98 Curlin associated repeat
Curlin_rpt           PF07012.7     34 seq699_BIOID51101    -            151   9.8e-29   98.6  29.3   3   3   1.2e-09   1.7e-05   24.3   3.5     8    34   115   141   114   141 0.95 Curlin associated repeat
ASCH                 PF04266.9    104 seq700_BIOID51101    -            146   2.2e-19   69.6   0.0   1   1   1.8e-23   2.5e-19   69.4   0.0     5   103    37   143    16   144 0.92 ASCH domain
Tafi-CsgC            PF10610.4    106 seq702_BIOID51101    -            110   5.5e-67  222.1   4.5   1   1   4.6e-71   6.3e-67  221.9   3.1     1   106     5   110     5   110 0.99 Thin aggregative fimbriae synthesis protein
NLPC_P60             PF00877.14   105 seq705_BIOID51101    -            271   1.2e-33  114.8   0.0   1   1   4.7e-37   3.2e-33  113.5   0.0     1   105   153   263   153   263 0.98 NlpC/P60 family
Peripla_BP_4         PF13407.1    258 seq706_BIOID51101    -            328   3.9e-52  177.0   0.7   1   1   3.4e-56   4.6e-52  176.8   0.5     5   258    36   289    31   289 0.96 Periplasmic binding protein domain
Macro                PF01661.16   118 seq709_BIOID51101    -            177   7.1e-41  138.7   0.0   1   1   6.5e-45   8.9e-41  138.3   0.0     1   118    21   137    21   137 0.99 Macro domain
YscJ_FliF            PF01514.12   207 seq710_BIOID51101    -            552   5.1e-65  218.3   0.0   1   1   3.5e-68   2.4e-64  216.1   0.0     9   205    28   223    17   225 0.96 Secretory protein of YscJ/FliF family
YscJ_FliF_C          PF08345.6    160 seq710_BIOID51101    -            552   4.2e-52  176.2   4.9   1   1   6.1e-56   4.2e-52  176.2   3.4     1   160   250   429   250   429 0.88 Flagellar M-ring protein C-terminal
PLDc_2               PF13091.1    126 seq711_BIOID51101    -            565   8.9e-35  119.0   0.0   1   2   1.5e-13     1e-09   38.1   0.0     6   124   131   274   127   276 0.68 PLD-like domain
PLDc_2               PF13091.1    126 seq711_BIOID51101    -            565   8.9e-35  119.0   0.0   2   2   3.4e-26   2.3e-22   78.9   0.0     5   123   367   509   363   512 0.92 PLD-like domain
LysR_substrate       PF03466.15   209 seq712_BIOID51101    -            299   1.1e-35  122.5   0.0   1   1   2.3e-39   1.5e-35  122.0   0.0     2   205    90   294    89   298 0.95 LysR substrate binding domain
HTH_1                PF00126.22    60 seq712_BIOID51101    -            299   7.1e-21   73.5   2.8   1   1   1.9e-24   1.3e-20   72.7   1.9     2    60     7    65     6    65 0.97 Bacterial regulatory helix-turn-helix protein, lysR family
Sod_Fe_C             PF02777.13   106 seq714_BIOID51101    -            193   1.9e-45  152.9   1.9   1   1   1.5e-48     1e-44  150.5   0.1     1   105    87   190    87   191 0.98 Iron/manganese superoxide dismutases, C-terminal domain
Sod_Fe_N             PF00081.17    82 seq714_BIOID51101    -            193     3e-35  120.2   0.6   1   1   7.4e-39   5.1e-35  119.5   0.4     1    82     2    82     2    82 0.98 Iron/manganese superoxide dismutases, alpha-hairpin domain
ABC_tran             PF00005.22   118 seq717_BIOID51101    -            494   9.9e-32  109.6   0.0   1   2   1.2e-19   8.5e-16   58.2   0.0     1   118    44   169    44   169 0.88 ABC transporter
ABC_tran             PF00005.22   118 seq717_BIOID51101    -            494   9.9e-32  109.6   0.0   2   2   7.9e-17   5.4e-13   49.2   0.0     3   117   295   424   293   425 0.83 ABC transporter
SBP_bac_5            PF00496.17   374 seq720_BIOID51101    -            544   8.8e-87  291.2  12.8   1   1   9.1e-91   1.2e-86  290.7   8.8     1   368    84   459    84   464 0.95 Bacterial extracellular solute-binding proteins, family 5 Middle
FliG_C               PF01706.11   110 seq721_BIOID51101    -            331   1.8e-39  134.0  15.8   1   1   3.2e-42   2.2e-38  130.5   2.3     2   109   216   323   215   324 0.98 FliG C-terminal domain
BPD_transp_2         PF02653.11   267 seq722_BIOID51101    -            323   1.9e-38  131.8  38.5   1   1   1.4e-42   1.9e-38  131.8  26.7     4   265    38   307    35   309 0.93 Branched-chain amino acid transport system / permease component
FliH                 PF02108.11   128 seq724_BIOID51101    -            228   4.9e-40  136.2   0.3   1   1   1.1e-43   4.9e-40  136.2   0.2     5   128    96   219    89   219 0.98 Flagellar assembly protein FliH
HrpE                 PF06188.7    191 seq724_BIOID51101    -            228   3.1e-08   33.4   6.4   1   1   1.3e-11   6.1e-08   32.5   4.5    24   182    47   211    25   222 0.75 HrpE/YscL/FliH and V-type ATPase subunit E
Peripla_BP_3         PF13377.1    160 seq726_BIOID51101    -            341   9.6e-43  145.8   0.0   1   1   9.5e-46   3.2e-42  144.1   0.0     2   160   171   331   170   331 0.92 Periplasmic binding protein-like domain
Peripla_BP_1         PF00532.16   279 seq726_BIOID51101    -            341   8.6e-35  120.1   0.0   1   1     3e-38     1e-34  119.9   0.0     2   275    60   325    59   329 0.93 Periplasmic binding proteins and sugar binding domain of LacI family
LacI                 PF00356.16    46 seq726_BIOID51101    -            341   3.7e-21   74.3   0.8   1   1   2.1e-24   7.1e-21   73.4   0.6     1    46     3    48     3    48 0.99 Bacterial regulatory proteins, lacI family
Peripla_BP_4         PF13407.1    258 seq726_BIOID51101    -            341   2.6e-20   72.7   0.0   1   1   1.1e-23   3.6e-20   72.3   0.0     1   253    62   308    62   313 0.89 Periplasmic binding protein domain
BPD_transp_2         PF02653.11   267 seq727_BIOID51101    -            318     3e-37  127.9  40.5   1   1   3.4e-41   4.6e-37  127.3  28.1     3   266    39   305    37   306 0.93 Branched-chain amino acid transport system / permease component
ATP-synt_ab          PF00006.20   215 seq728_BIOID51101    -            457   4.1e-69  232.2   0.0   1   1     4e-73   5.5e-69  231.8   0.0     1   215   161   373   161   373 1.00 ATP synthase alpha/beta family, nucleotide-binding domain
MdoG                 PF04349.7    484 seq729_BIOID51101    -            517  8.5e-263  871.7   1.2   1   1  7.2e-267  9.8e-263  871.5   0.8     1   483    29   514    29   515 1.00 Periplasmic glucan biosynthesis protein, MdoG
ADH_zinc_N           PF00107.21   130 seq731_BIOID51101    -            349   1.2e-28   99.1   0.1   1   1   4.3e-32     2e-28   98.4   0.1     1   129   185   308   185   309 0.97 Zinc-binding dehydrogenase
ADH_N                PF08240.7    109 seq731_BIOID51101    -            349   1.3e-27   95.6   5.8   1   1   5.3e-31   2.4e-27   94.7   4.0     1   108    27   142    27   143 0.95 Alcohol dehydrogenase GroES-like domain
DUF2534              PF10749.4     85 seq733_BIOID51101    -             85   8.3e-44  147.3   3.7   1   1   6.7e-48   9.2e-44  147.1   2.6     2    85     1    84     1    84 0.97 Protein of unknown function (DUF2534)
FliJ                 PF02050.11   123 seq734_BIOID51101    -            147   2.5e-32  111.3  20.6   1   1   2.3e-36   3.1e-32  111.0  14.3     1   122    19   141    19   142 0.98 Flagellar FliJ protein
HTH_Tnp_1            PF01527.15    76 seq735_BIOID51101    -             99   7.6e-09   35.2   2.9   1   1   7.1e-13   9.7e-09   34.9   2.0     3    76    11    79     9    79 0.90 Transposase
Glycos_transf_2      PF00535.21   169 seq737_BIOID51101    -            847   1.4e-19   70.2   0.0   1   1   6.3e-23   2.2e-19   69.6   0.0     2   168   246   429   245   430 0.98 Glycosyl transferase family 2
Glyco_tranf_2_3      PF13641.1    230 seq737_BIOID51101    -            847   3.3e-15   56.4   0.3   1   1     3e-18     1e-14   54.8   0.0     2   230   243   493   242   493 0.84 Glycosyltransferase like family 2
Glyco_trans_2_3      PF13632.1    192 seq737_BIOID51101    -            847   2.9e-13   49.8  14.5   1   1   8.6e-17   2.9e-13   49.8  10.1     1   185   341   533   341   708 0.82 Glycosyl transferase family group 2
Glyco_transf_21      PF13506.1    174 seq737_BIOID51101    -            847   4.5e-08   32.5   0.0   1   1   4.7e-11   1.6e-07   30.6   0.0     6   147   312   468   308   492 0.77 Glycosyl transferase family 21
MFS_1                PF07690.11   354 seq738_BIOID51101    -            403   1.5e-43  148.8  41.6   1   1   2.1e-47   1.5e-43  148.8  28.8     4   347    14   341    11   348 0.86 Major Facilitator Superfamily
Sugar_tr             PF00083.19   451 seq738_BIOID51101    -            403   4.4e-09   35.3   4.8   1   1   6.5e-13   4.4e-09   35.3   3.3    44   123    39   115    16   185 0.88 Sugar (and other) transporter
rve                  PF00665.21   120 seq739_BIOID51101    -            288     1e-29  102.9   0.0   1   1   6.7e-33   1.8e-29  102.1   0.0     3   119   126   240   124   241 0.96 Integrase core domain
rve_2                PF13333.1     52 seq739_BIOID51101    -            288   3.5e-20   71.6   1.2   1   1     4e-22   1.1e-18   66.9   0.1     1    52   231   287   231   287 0.98 Integrase core domain
rve_3                PF13683.1     67 seq739_BIOID51101    -            288   1.9e-15   55.9   0.0   1   1   1.4e-18   3.8e-15   55.0   0.0     4    67   215   279   212   279 0.96 Integrase core domain
DDE_Tnp_IS240        PF13610.1    140 seq739_BIOID51101    -            288   3.7e-10   39.8   0.0   1   1   2.3e-13   6.3e-10   39.0   0.0     2   129   130   260   129   272 0.88 DDE domain
HTH_21               PF13276.1     60 seq739_BIOID51101    -            288   1.7e-08   34.2   0.1   1   1   2.9e-11   7.9e-08   32.0   0.0     4    59    47   101    44   102 0.89 HTH-like domain
Flg_hook             PF02120.11    85 seq740_BIOID51101    -            375   4.5e-19   67.8   6.8   1   1   6.5e-23   8.8e-19   66.8   4.7     4    84   248   328   245   336 0.91 Flagellar hook-length control protein FliK
Peptidase_M28        PF04389.12   176 seq742_BIOID51101    -            345   3.9e-30  104.8   0.1   1   1   1.8e-33   8.1e-30  103.7   0.0     2   173   111   318   110   320 0.88 Peptidase family M28
Peptidase_M20        PF01546.23   171 seq742_BIOID51101    -            345   7.7e-07   28.7   0.0   1   1   2.2e-10     1e-06   28.3   0.0     1    73   113   198   113   309 0.74 Peptidase family M20/M25/M40
Peptidase_M42        PF05343.9    292 seq742_BIOID51101    -            345   5.1e-06   25.3   0.2   1   1   4.1e-08   0.00019   20.2   0.0   134   180   143   189   136   216 0.87 M42 glutamyl aminopeptidase
FliL                 PF03748.9     99 seq745_BIOID51101    -            154   4.4e-23   81.0   0.0   1   1     4e-27   5.5e-23   80.7   0.0     1    98    54   153    54   154 0.94 Flagellar basal body-associated protein FliL
CMAS                 PF02353.15   273 seq746_BIOID51101    -            382  1.6e-106  355.2   0.2   1   1  1.6e-109  2.4e-106  354.6   0.2     2   273   108   368   107   368 0.98 Mycolic acid cyclopropane synthetase
Methyltransf_23      PF13489.1    162 seq746_BIOID51101    -            382   1.5e-14   53.9   0.0   1   1   1.6e-17   2.4e-14   53.2   0.0    14   135   157   287   143   315 0.73 Methyltransferase domain
Methyltransf_11      PF08241.7     95 seq746_BIOID51101    -            382   8.6e-13   48.4   0.0   1   1   1.1e-15   1.6e-12   47.5   0.0     1    94   172   264   172   265 0.97 Methyltransferase domain
Methyltransf_18      PF12847.2    112 seq746_BIOID51101    -            382     8e-11   42.3   0.0   1   1   1.4e-13   2.1e-10   41.0   0.0     1   111   167   267   167   268 0.91 Methyltransferase domain
Methyltransf_31      PF13847.1    152 seq746_BIOID51101    -            382   5.2e-11   42.2   0.0   1   1   5.6e-14   8.6e-11   41.5   0.0     2   112   166   269   165   329 0.85 Methyltransferase domain
Methyltransf_12      PF08242.7     99 seq746_BIOID51101    -            382     4e-08   33.5   0.0   1   1   5.5e-11   8.4e-08   32.4   0.0     1    99   172   263   172   263 0.83 Methyltransferase domain
Methyltransf_25      PF13649.1    101 seq746_BIOID51101    -            382   2.1e-07   31.1   0.0   1   1   2.8e-10   4.2e-07   30.1   0.0     1   101   171   261   171   261 0.90 Methyltransferase domain
PCMT                 PF01135.14   210 seq746_BIOID51101    -            382   3.9e-06   26.4   0.0   1   1   3.8e-09   5.7e-06   25.8   0.0    61   123   155   215   135   230 0.82 Protein-L-isoaspartate(D-aspartate) O-methyltransferase (PCMT)
MTS                  PF05175.9    170 seq746_BIOID51101    -            382   3.7e-05   23.0   0.0   1   1     4e-08   6.1e-05   22.3   0.0    22   104   158   234   152   265 0.81 Methyltransferase small domain
FliM                 PF02154.10   192 seq750_BIOID51101    -            349   1.4e-80  269.3   0.2   1   1   3.6e-84   2.5e-80  268.6   0.0     1   192    53   246    53   246 0.99 Flagellar motor switch protein FliM
SpoA                 PF01052.15    77 seq750_BIOID51101    -            349   1.5e-15   56.3   0.0   1   1   4.7e-19   3.2e-15   55.3   0.0     3    75   267   337   265   338 0.96 Surface presentation of antigens (SPOA)
DUF3521              PF12035.3     35 seq752_BIOID51101    -             57   3.6e-19   68.1   1.8   1   1   3.4e-23   4.6e-19   67.8   1.3     1    35     1    35     1    35 0.99 Protein of unknown function (DUF3521)
DUF1375              PF07119.7     76 seq753_BIOID51101    -             75   8.9e-21   73.3   0.2   1   1   9.2e-25   1.3e-20   72.9   0.1     6    75     8    69     3    70 0.91 Protein of unknown function (DUF1375)
DUF1471              PF07338.8     56 seq755_BIOID51101    -             91   8.8e-17   60.3   0.6   1   1     1e-20   1.4e-16   59.7   0.4     1    56    36    89    36    89 0.98 Protein of unknown function (DUF1471)
SpoA                 PF01052.15    77 seq757_BIOID51101    -            137   2.9e-24   84.3   0.8   1   1   2.7e-28   3.7e-24   84.0   0.6     3    76    55   128    54   129 0.97 Surface presentation of antigens (SPOA)
FliO                 PF04347.8     84 seq759_BIOID51101    -            122   2.7e-24   84.8   0.2   1   1   2.7e-28   3.7e-24   84.4   0.1     1    84    37   118    37   118 0.88 Flagellar biosynthesis protein, FliO
MatE                 PF01554.13   162 seq760_BIOID51101    -            457   5.5e-74  247.0  34.1   1   2   1.4e-41   1.9e-37  128.2   3.8     1   162    17   177    17   177 0.98 MatE
MatE                 PF01554.13   162 seq760_BIOID51101    -            457   5.5e-74  247.0  34.1   2   2   3.8e-42   5.2e-38  130.0   8.5     1   162   244   405   244   405 1.00 MatE
FliP                 PF00813.15   194 seq761_BIOID51101    -            245   4.7e-81  271.0  10.9   1   1   4.8e-85   6.5e-81  270.5   7.5     2   193    48   239    47   240 0.99 FliP family
HTS                  PF04204.11   298 seq762_BIOID51101    -            309  2.3e-131  436.7   0.0   1   1  1.9e-135  2.6e-131  436.6   0.0     1   298     2   299     2   299 1.00 Homoserine O-succinyltransferase
Bac_export_3         PF01313.14    76 seq763_BIOID51101    -             89   6.1e-30  102.6  10.3   1   1   5.2e-34   7.1e-30  102.4   7.1     2    75     5    78     4    79 0.97 Bacterial export proteins, family 3
Bac_export_1         PF01311.15   249 seq764_BIOID51101    -            261     8e-76  254.4  28.8   1   1   6.6e-80   9.1e-76  254.3  20.0     2   248     8   251     7   252 0.99 Bacterial export proteins, family 1
Malate_synthase      PF01274.17   523 seq765_BIOID51101    -            539  1.2e-214  713.1   0.0   1   1  9.7e-219  1.3e-214  712.9   0.0     3   522    19   538    17   539 0.99 Malate synthase
PEP_mutase           PF13714.1    238 seq766_BIOID51101    -            296   1.3e-53  181.6   4.4   1   1   2.1e-57   1.5e-53  181.3   3.0     1   233    10   250    10   255 0.92 Phosphoenolpyruvate phosphomutase
ICL                  PF00463.16   526 seq766_BIOID51101    -            296   1.2e-16   59.8   1.9   1   1   4.6e-20   3.1e-16   58.5   1.3   150   255    80   183    71   213 0.86 Isocitrate lyase family
GerE                 PF00196.14    58 seq771_BIOID51101    -            207   2.9e-19   68.0   1.4   1   1   4.6e-23   6.3e-19   66.9   1.0     3    57   137   191   135   192 0.96 Bacterial regulatory proteins, luxR family
Citrate_synt         PF00285.16   356 seq773_BIOID51101    -            389  1.3e-116  389.1   0.0   1   1  1.2e-120  1.6e-116  388.8   0.0     2   356    22   370    22   370 0.98 Citrate synthase
Rhodanese            PF00581.15   113 seq774_BIOID51101    -            350   4.8e-17   62.2   0.1   1   1   9.6e-21   1.3e-16   60.8   0.0     2   112   138   233   137   234 0.94 Rhodanese-like domain
ICL                  PF00463.16   526 seq777_BIOID51101    -            439  3.2e-200  665.6   1.7   1   2  4.6e-118  3.2e-114  381.9   0.0     1   255    12   262    12   264 0.99 Isocitrate lyase family
ICL                  PF00463.16   526 seq777_BIOID51101    -            439  3.2e-200  665.6   1.7   2   2   1.5e-88     1e-84  284.5   1.0   353   526   262   439   260   439 0.98 Isocitrate lyase family
PEP_mutase           PF13714.1    238 seq777_BIOID51101    -            439   4.8e-19   68.4   0.0   1   1   2.3e-22   1.6e-18   66.7   0.0    26   198    86   320    74   352 0.86 Phosphoenolpyruvate phosphomutase
ydhR                 PF08803.6     97 seq778_BIOID51101    -            101   1.5e-43  146.6   0.0   1   1   1.2e-47   1.6e-43  146.5   0.0     1    97     4   100     4   100 0.99 Putative mono-oxygenase ydhR
DUF2525              PF10733.4     58 seq781_BIOID51101    -             76   5.4e-38  128.5   4.1   1   1   5.1e-42     7e-38  128.1   2.9     1    58    19    76    19    76 0.99 Protein of unknown function (DUF2525)
MmgE_PrpD            PF03972.9    445 seq783_BIOID51101    -            483  4.5e-178  591.8   0.0   1   1  3.7e-182  5.1e-178  591.6   0.0     2   445    14   475    13   475 0.98 MmgE/PrpD family
NAD_binding_9        PF13454.1    156 seq785_BIOID51101    -            534   5.7e-33  113.7   0.2   1   1   8.7e-37   1.2e-32  112.7   0.0     1   155     5   164     5   165 0.90 FAD-NAD(P)-binding
Hydrolase_3          PF08282.7    254 seq787_BIOID51101    -            272   7.8e-16   58.3   0.0   1   1   8.9e-18   6.1e-14   52.1   0.0     1   229    10   234    10   242 0.76 haloacid dehalogenase-like hydrolase
S6PP                 PF05116.8    247 seq787_BIOID51101    -            272   3.4e-08   32.9   0.0   1   1   2.4e-09   1.6e-05   24.1   0.0   119   245   144   268   119   269 0.77 Sucrose-6F-phosphate phosphohydrolase
LysR_substrate       PF03466.15   209 seq790_BIOID51101    -            302   1.3e-39  135.3   0.0   1   1   2.6e-43   1.8e-39  134.9   0.0     2   208    91   297    90   298 0.96 LysR substrate binding domain
HTH_1                PF00126.22    60 seq790_BIOID51101    -            302   1.1e-20   72.9   0.4   1   1   3.4e-24   2.3e-20   71.9   0.3     1    60     7    66     7    66 0.97 Bacterial regulatory helix-turn-helix protein, lysR family
AceK                 PF06315.6    562 seq793_BIOID51101    -            578    7e-240  796.9   0.0   1   1  5.8e-244  7.9e-240  796.7   0.0     1   562     9   568     9   568 0.99 Isocitrate dehydrogenase kinase/phosphatase (AceK)
AMP-binding          PF00501.23   418 seq795_BIOID51101    -            628   1.9e-91  306.3   0.0   1   1     5e-95   2.3e-91  306.1   0.0     1   418    85   525    85   525 0.96 AMP-binding enzyme
DUF3448              PF11930.3     82 seq795_BIOID51101    -            628   4.2e-26   90.3   0.3   1   1   1.6e-29   7.5e-26   89.5   0.2     7    79     3    75     1    78 0.95 Domain of unknown function (DUF3448)
DUF4009              PF13193.1     41 seq795_BIOID51101    -            628     9e-15   53.7   0.0   1   1   5.8e-18   2.7e-14   52.2   0.0     3    41   575   615   573   615 0.96 Domain of unknown function (DUF4009)
DUF796               PF05638.7    134 seq797_BIOID51101    -            172   9.9e-35  119.3   0.0   1   1   8.3e-39   1.1e-34  119.1   0.0     1   133     6   155     6   156 0.94 Protein of unknown function (DUF796)
Smr                  PF01713.16    83 seq798_BIOID51101    -            187   3.7e-20   71.7   0.0   1   1   4.3e-24   5.9e-20   71.1   0.0     2    83    89   169    88   169 0.91 Smr domain
Phage_GPD            PF05954.6    292 seq799_BIOID51101    -            713   2.7e-63  213.8   0.1   1   1   5.5e-67   3.8e-63  213.2   0.0     2   291    28   328    27   329 0.92 Phage late control gene D protein (GPD)
Phage_base_V         PF04717.7     79 seq799_BIOID51101    -            713   4.1e-27   93.8   0.1   1   1   1.2e-30     8e-27   92.8   0.1     1    77   366   458   366   460 0.93 Phage-related baseplate assembly protein
Transp_cyt_pur       PF02133.10   439 seq801_BIOID51101    -            419   1.2e-83  281.0  48.4   1   1   9.7e-88   1.3e-83  280.8  33.5     1   438    11   397    11   398 0.98 Permease for cytosine/purines, uracil, thiamine, allantoin
CorA                 PF01544.13   292 seq804_BIOID51101    -            327     6e-63  212.4   0.0   1   1   5.2e-67   7.1e-63  212.2   0.0     3   292    39   323    37   323 0.97 CorA-like Mg2+ transporter protein
EamA                 PF00892.15   126 seq806_BIOID51101    -            306   9.5e-37  125.7  35.6   1   2   1.9e-25   2.6e-21   75.8   7.2     1   125    18   140    18   141 0.93 EamA-like transporter family
EamA                 PF00892.15   126 seq806_BIOID51101    -            306   9.5e-37  125.7  35.6   2   2   3.1e-19   4.2e-15   55.7  12.0     1   125   160   284   160   285 0.87 EamA-like transporter family
Amidohydro_3         PF07969.6    404 seq808_BIOID51101    -            427     3e-56  191.2   1.3   1   1   2.5e-59   1.1e-55  189.3   0.9     1   404    53   379    53   379 0.98 Amidohydrolase family
Amidohydro_4         PF13147.1    304 seq808_BIOID51101    -            427   7.3e-16   58.9   0.9   1   1   2.1e-19   9.4e-16   58.5   0.6     1   303    48   377    48   378 0.95 Amidohydrolase
Amidohydro_5         PF13594.1     68 seq808_BIOID51101    -            427   7.6e-06   25.5   1.4   1   1   4.5e-09   2.1e-05   24.1   0.1     2    45    24    80    23   131 0.75 Amidohydrolase
S-methyl_trans       PF02574.11   305 seq813_BIOID51101    -           1232  1.4e-104  349.6   0.1   1   1  9.1e-108  2.5e-104  348.7   0.1     1   304    21   331    21   332 0.98 Homocysteine S-methyltransferase
Met_synt_B12         PF02965.12   136 seq813_BIOID51101    -           1232   9.2e-54  180.5   0.0   1   1     9e-57   2.4e-53  179.2   0.0     1   136  1060  1197  1060  1197 0.99 Vitamin B12 dependent methionine synthase, activation domain
Pterin_bind          PF00809.17   210 seq813_BIOID51101    -           1232   1.5e-48  164.8   0.4   1   1   1.7e-51   4.6e-48  163.2   0.3     1   210   361   573   361   573 0.98 Pterin binding enzyme
B12-binding_2        PF02607.12    79 seq813_BIOID51101    -           1232   4.4e-21   74.5   0.0   1   1   6.5e-24   1.8e-20   72.6   0.0     4    79   664   739   662   739 0.96 B12 binding domain
B12-binding          PF02310.14   121 seq813_BIOID51101    -           1232   6.4e-20   71.1   0.2   1   1   1.8e-22     5e-19   68.2   0.1     2    94   753   845   752   856 0.93 B12 binding domain
DEAD                 PF00270.24   173 seq814_BIOID51101    -            457   4.4e-46  156.3   0.0   1   1   2.3e-47   7.8e-44  149.0   0.0     1   170    27   191    27   194 0.95 DEAD/DEAH box helicase
Helicase_C           PF00271.26    78 seq814_BIOID51101    -            457   1.5e-23   82.3   0.0   1   1   8.4e-27   2.9e-23   81.4   0.0     3    78   261   336   259   336 0.97 Helicase conserved C-terminal domain
DbpA                 PF03880.10    74 seq814_BIOID51101    -            457   1.9e-21   75.3   0.0   1   1   1.1e-24   3.9e-21   74.3   0.0     2    73   384   455   383   456 0.98 DbpA RNA binding domain
ResIII               PF04851.10   184 seq814_BIOID51101    -            457     1e-05   25.3   0.0   1   1     7e-09   2.4e-05   24.1   0.0     4   183    26   188    23   189 0.73 Type III restriction enzyme, res subunit
Pro_CA               PF00484.14   148 seq815_BIOID51101    -            219   2.7e-48  163.5   0.0   1   1   2.4e-52   3.3e-48  163.3   0.0     1   147    34   188    34   189 0.85 Carbonic anhydrase
Acetyltransf_3       PF13302.1    142 seq816_BIOID51101    -            194   8.5e-20   71.3   0.1   1   1     3e-23     1e-19   71.1   0.0     1   142    17   162    17   162 0.87 Acetyltransferase (GNAT) domain
Acetyltransf_4       PF13420.1    155 seq816_BIOID51101    -            194   6.1e-14   52.1   0.2   1   1   2.4e-17   8.2e-14   51.7   0.1     2   154    21   181    20   182 0.78 Acetyltransferase (GNAT) domain
Acetyltransf_1       PF00583.19    83 seq816_BIOID51101    -            194   1.9e-08   34.0   0.1   1   1   8.7e-12     3e-08   33.4   0.0     2    83    83   162    82   162 0.96 Acetyltransferase (GNAT) family
Acetyltransf_8       PF13523.1    152 seq816_BIOID51101    -            194   1.5e-06   28.1   0.1   1   1   5.7e-10   1.9e-06   27.6   0.1    61   141    76   166    20   170 0.80 Acetyltransferase (GNAT) domain
Cyanate_lyase        PF02560.9     73 seq821_BIOID51101    -            156   1.8e-33  113.7   0.0   1   1   1.9e-37   2.6e-33  113.2   0.0     3    72    85   155    83   156 0.95 Cyanate lyase C-terminal domain
DUF480               PF04337.7    148 seq824_BIOID51101    -            215   8.7e-65  216.9   0.5   1   1   1.1e-68   1.5e-64  216.2   0.3     1   148     5   158     5   158 0.99 Protein of unknown function, DUF480
MFS_1                PF07690.11   354 seq828_BIOID51101    -            393   1.1e-24   86.7  46.6   1   1   1.7e-28   1.1e-24   86.7  32.3    14   354    27   346     9   346 0.80 Major Facilitator Superfamily
MFS_2                PF13347.1    427 seq828_BIOID51101    -            393   7.8e-08   31.0  11.2   1   1   1.1e-11   7.8e-08   31.0   7.7   130   331   121   315   118   329 0.73 MFS/sugar transport protein
PK                   PF00224.16   348 seq830_BIOID51101    -            470  2.6e-150  499.7   9.5   1   1  4.6e-154  3.2e-150  499.4   6.6     1   345     1   342     1   345 0.98 Pyruvate kinase, barrel domain
PK_C                 PF02887.11   117 seq830_BIOID51101    -            470   4.1e-28   97.1   2.2   1   1     1e-31   6.9e-28   96.4   0.6     1   116   355   468   355   469 0.97 Pyruvate kinase, alpha/beta domain
Porin_1              PF00267.16   337 seq831_BIOID51101    -            380  4.3e-122  407.4  31.4   1   1  7.2e-126  4.9e-122  407.2  21.7     1   337    50   380    50   380 0.96 Gram-negative porin
Porin_4              PF13609.1    311 seq831_BIOID51101    -            380   4.6e-19   68.9  41.0   1   1   6.8e-23   4.6e-19   68.9  28.4     6   306    35   354    29   361 0.78 Gram-negative porin
GFO_IDH_MocA         PF01408.17   120 seq832_BIOID51101    -            307   9.4e-26   90.5   0.0   1   1   2.2e-29   1.5e-25   89.9   0.0     1   120     4   121     4   121 0.98 Oxidoreductase family, NAD-binding Rossmann fold
GFO_IDH_MocA_C       PF02894.12   115 seq832_BIOID51101    -            307   2.7e-07   30.2   0.1   1   1   9.2e-11   6.3e-07   29.0   0.0    19   114   141   226   132   227 0.92 Oxidoreductase family, C-terminal alpha/beta domain
Na_Pi_cotrans        PF02690.10   142 seq835_BIOID51101    -            543   1.6e-44  150.9  30.2   1   2   1.4e-39   9.5e-36  122.5   7.0     1   140    13   148    13   150 0.98 Na+/Pi-cotransporter
Na_Pi_cotrans        PF02690.10   142 seq835_BIOID51101    -            543   1.6e-44  150.9  30.2   2   2   1.6e-13   1.1e-09   38.0  10.2     1   123   139   265   139   284 0.90 Na+/Pi-cotransporter
PTPS                 PF01242.14   123 seq837_BIOID51101    -            121   8.8e-36  122.1   0.0   1   1   7.1e-40   9.7e-36  122.0   0.0     2   123     6   121     5   121 0.97 6-pyruvoyl tetrahydropterin synthase
MVIN                 PF03023.9    452 seq838_BIOID51101    -            511  4.7e-161  536.1  32.4   1   1  4.1e-165  5.7e-161  535.8  22.5     1   450    28   478    28   480 0.99 MviN-like protein
DAO                  PF01266.19   358 seq843_BIOID51101    -            423     1e-21   77.1   8.5   1   2   1.4e-12   1.7e-09   36.9   0.7     1    48     6    52     6    80 0.80 FAD dependent oxidoreductase
DAO                  PF01266.19   358 seq843_BIOID51101    -            423     1e-21   77.1   8.5   2   2   1.4e-14   1.7e-11   43.5   0.9   140   357    95   324    69   325 0.63 FAD dependent oxidoreductase
FAD_oxidored         PF12831.2    428 seq843_BIOID51101    -            423   9.6e-11   41.2   0.0   1   1   1.3e-13   1.7e-10   40.5   0.0     1   143     6   151     6   163 0.75 FAD dependent oxidoreductase
HI0933_like          PF03486.9    409 seq843_BIOID51101    -            423   7.1e-10   37.8   0.0   1   1   3.3e-10   4.1e-07   28.7   0.0     1    43     5    47     5    81 0.92 HI0933-like protein
FAD_binding_2        PF00890.19   421 seq843_BIOID51101    -            423   1.2e-09   37.4   1.4   1   1   1.3e-10   1.7e-07   30.3   0.3     1    32     6    37     6    52 0.88 FAD binding domain
Pyr_redox_2          PF07992.9    200 seq843_BIOID51101    -            423   1.3e-08   34.8   0.0   1   1   1.5e-11   1.9e-08   34.3   0.0     1   124     6   161     6   187 0.87 Pyridine nucleotide-disulphide oxidoreductase
NAD_binding_8        PF13450.1     68 seq843_BIOID51101    -            423   2.1e-07   30.7   0.2   1   1     6e-10   7.4e-07   28.9   0.1     1    32     9    40     9    64 0.87 NAD(P)-binding Rossmann-like domain
GIDA                 PF01134.17   392 seq843_BIOID51101    -            423   6.6e-07   28.4   0.8   1   1   2.8e-09   3.5e-06   26.0   0.6     1   150     6   156     6   194 0.63 Glucose inhibited division protein A
FAD_binding_3        PF01494.14   356 seq843_BIOID51101    -            423   9.3e-07   28.0   3.4   1   1   5.7e-09   7.1e-06   25.1   0.5     1   197     4   183     4   243 0.79 FAD binding domain
Lycopene_cycl        PF05834.7    374 seq843_BIOID51101    -            423   6.6e-06   25.1   0.2   1   1   1.6e-08     2e-05   23.5   0.2     1   149     6   165     6   180 0.75 Lycopene cyclase protein
Thi4                 PF01946.12   230 seq843_BIOID51101    -            423   3.6e-05   22.8   0.0   1   1   5.5e-08   6.9e-05   21.9   0.0    18    65     5    52     2    59 0.93 Thi4 family
LPP                  PF04728.8     11 seq844_BIOID51101    -             78   5.8e-11   41.3  16.8   1   2   4.2e-10   5.8e-06   25.7   1.0     1    11    24    34    24    34 0.99 Repeated sequence found in lipoprotein LPP
LPP                  PF04728.8     11 seq844_BIOID51101    -             78   5.8e-11   41.3  16.8   2   2   6.3e-10   8.6e-06   25.1   2.1     1    11    38    48    38    48 0.99 Repeated sequence found in lipoprotein LPP
DJ-1_PfpI            PF01965.19   147 seq846_BIOID51101    -            283   3.7e-12   45.8   0.0   1   1   4.6e-16   6.2e-12   45.0   0.0    22   143   125   274   108   278 0.81 DJ-1/PfpI family
G3P_antiterm         PF04309.7    175 seq850_BIOID51101    -            191   2.3e-70  235.0   0.3   1   1   1.9e-74   2.6e-70  234.9   0.2     1   175    11   185    11   185 0.99 Glycerol-3-phosphate responsive antiterminator
PseudoU_synth_2      PF00849.17   164 seq854_BIOID51101    -            290   9.9e-16   57.8   0.1   1   1   6.3e-18   4.3e-14   52.5   0.1     2   164    69   195    68   195 0.87 RNA pseudouridylate synthase
S4                   PF01479.20    48 seq854_BIOID51101    -            290   2.7e-14   52.1   1.5   1   1   1.1e-17   7.6e-14   50.7   0.0     1    48     7    52     7    52 0.98 S4 domain
Flg_bb_rod           PF00460.15    31 seq857_BIOID51101    -            138   8.6e-13   47.5   0.2   1   1   1.5e-16   2.1e-12   46.3   0.2     1    31     9    39     9    39 0.98 Flagella basal body rod protein
Flg_bbr_C            PF06429.8     74 seq859_BIOID51101    -            134   1.5e-12   47.0   3.0   1   1   3.6e-16   2.5e-12   46.4   2.1    29    73    87   131    11   132 0.91 Flagellar basal body rod FlgEFG protein C-terminal
Flg_bb_rod           PF00460.15    31 seq859_BIOID51101    -            134   2.7e-11   42.8   1.2   1   1   3.9e-15   2.7e-11   42.8   0.8     1    30     7    37     7    38 0.95 Flagella basal body rod protein
Transthyretin        PF00576.16   112 seq860_BIOID51101    -            137   1.9e-42  143.5   0.1   1   1   1.6e-46   2.2e-42  143.3   0.1     2   112    28   136    27   136 0.98 HIUase/Transthyretin family
FlgD                 PF03963.9     82 seq861_BIOID51101    -            231   9.9e-25   86.3   5.1   1   1   1.1e-27   4.8e-24   84.1   2.8     7    81     7    79     2    80 0.86 Flagellar hook capping protein - N-terminal region
FlgD_ig              PF13860.1     81 seq861_BIOID51101    -            231   2.4e-21   75.1   2.5   1   1   5.2e-25   2.4e-21   75.1   1.8     9    81   119   189   105   189 0.91 FlgD Ig-like domain
FLgD_tudor           PF13861.1     61 seq861_BIOID51101    -            231   4.4e-15   55.3   0.0   1   1   3.3e-18   1.5e-14   53.6   0.0     1    60    86   230    86   231 0.98 FlgD Tudor-like domain
Band_7               PF01145.20   179 seq862_BIOID51101    -            375   1.3e-24   86.9   0.2   1   1   4.1e-27   5.6e-23   81.6   0.2     2   178   147   318   146   320 0.94 SPFH domain / Band 7 family
Oxidored_molyb       PF00174.14   169 seq864_BIOID51101    -            334   8.1e-41  139.1   0.0   1   1   9.6e-45   1.3e-40  138.4   0.0    11   168   108   268    97   269 0.94 Oxidoreductase molybdopterin binding domain
DUF333               PF03891.10    50 seq865_BIOID51101    -             88   2.4e-13   49.5   0.4   1   1   2.2e-17   3.1e-13   49.2   0.2     7    50    42    85    36    85 0.91 Domain of unknown function (DUF333)
FlaE                 PF07559.9    130 seq868_BIOID51101    -            401   5.4e-23   81.9  11.1   1   1   1.2e-26   5.4e-23   81.9   7.7     1   130   170   282   170   282 0.92 Flagellar basal body protein FlaE
Flg_bbr_C            PF06429.8     74 seq868_BIOID51101    -            401   4.6e-21   74.3   1.6   1   1   4.6e-24   2.1e-20   72.2   1.1     2    74   323   400   322   400 0.92 Flagellar basal body rod FlgEFG protein C-terminal
Flg_bb_rod           PF00460.15    31 seq868_BIOID51101    -            401   9.7e-12   44.2   4.1   1   1   2.1e-15   9.7e-12   44.2   2.8     2    31     4    33     3    33 0.96 Flagella basal body rod protein
Nuc-transf           PF10127.4    247 seq869_BIOID51101    -            263   2.2e-99  331.6   0.0   1   1  1.8e-103   2.5e-99  331.5   0.0     1   246    10   256    10   257 0.99 Predicted nucleotidyltransferase
Ferric_reduct        PF01794.14   125 seq870_BIOID51101    -            211   1.3e-13   50.9   9.6   1   1   9.8e-18   1.3e-13   50.9   6.7     5   124    51   161    46   162 0.89 Ferric reductase like transmembrane component
Flg_bbr_C            PF06429.8     74 seq871_BIOID51101    -            251   2.5e-20   72.0   3.1   1   1   5.1e-24   3.5e-20   71.5   0.5     2    74   170   247   169   247 0.90 Flagellar basal body rod FlgEFG protein C-terminal
Flg_bb_rod           PF00460.15    31 seq871_BIOID51101    -            251   2.2e-10   39.9   3.3   1   1   3.2e-14   2.2e-10   39.9   2.3     1    31     5    35     5    35 0.97 Flagella basal body rod protein
DEDD_Tnp_IS110       PF01548.12   144 seq872_BIOID51101    -            326   4.2e-44  149.5   0.2   1   1   2.4e-47   1.7e-43  147.6   0.1     1   144     7   151     7   151 0.99 Transposase
Transposase_20       PF02371.11    87 seq872_BIOID51101    -            326   1.1e-27   95.7   0.4   1   1     3e-31     2e-27   94.9   0.3     2    85   196   280   195   282 0.96 Transposase IS116/IS110/IS902 family
DctA-YdbH            PF11739.3    207 seq874_BIOID51101    -            879   6.7e-56  188.8   1.9   1   1     1e-59   1.4e-55  187.8   0.1     1   207   656   859   656   859 0.99 Dicarboxylate transport
FAD_binding_3        PF01494.14   356 seq875_BIOID51101    -            554   2.7e-81  273.2   0.0   1   1   4.9e-85   3.4e-81  272.9   0.0     2   355    16   352    15   353 0.95 FAD binding domain
Flg_bbr_C            PF06429.8     74 seq876_BIOID51101    -            260   5.3e-27   93.4   3.1   1   1   1.6e-30   1.1e-26   92.4   1.3     2    74   183   260   182   260 0.91 Flagellar basal body rod FlgEFG protein C-terminal
Flg_bb_rod           PF00460.15    31 seq876_BIOID51101    -            260   2.9e-14   52.2   1.2   1   1   1.1e-17   7.4e-14   50.9   0.8     1    31     5    35     5    35 0.98 Flagella basal body rod protein
YodA                 PF09223.6    182 seq878_BIOID51101    -            223   2.2e-86  288.0   5.3   1   1   1.9e-90   2.6e-86  287.8   3.7     2   182    43   223    42   223 0.99 YodA lipocalin-like domain
FlgH                 PF02107.11   180 seq880_BIOID51101    -            232   3.4e-69  231.9   0.3   1   1   2.9e-73   3.9e-69  231.6   0.2     4   180    44   231    41   231 0.95 Flagellar L-ring protein
LigB                 PF02900.13   272 seq884_BIOID51101    -            314   6.4e-86  287.5   0.0   1   1   5.3e-90   7.3e-86  287.4   0.0     2   272     5   306     4   306 0.97 Catalytic LigB subunit of aromatic ring-opening dioxygenase
MFS_1                PF07690.11   354 seq885_BIOID51101    -            425   1.2e-22   80.0  44.6   1   1   1.2e-26   1.7e-22   79.5  26.8    13   340    26   357    12   365 0.75 Major Facilitator Superfamily
FlgI                 PF02119.11   342 seq886_BIOID51101    -            366  3.2e-138  459.9  15.5   1   1  2.7e-142  3.6e-138  459.7  10.8     1   342    22   366    22   366 0.99 Flagellar P-ring protein
Cytochrom_B_N        PF00033.14   188 seq887_BIOID51101    -            176   1.4e-22   79.8  12.3   1   1   2.4e-26   1.6e-22   79.6   8.5     2   187     2   173     1   174 0.96 Cytochrome b(N-terminal)/b6/petB
Ni_hydr_CYTB         PF01292.15   182 seq887_BIOID51101    -            176     1e-18   67.2  11.5   1   1   1.8e-22   1.2e-18   67.0   8.0     1   181     3   173     3   174 0.85 Prokaryotic cytochrome b561
PGI                  PF00342.14   486 seq888_BIOID51101    -            549  8.9e-235  779.5   0.1   1   1  7.4e-239    1e-234  779.3   0.0     1   486    52   541    52   541 0.99 Phosphoglucose isomerase
Lipoprotein_19       PF13617.1     59 seq889_BIOID51101    -             61   3.6e-27   93.6   0.7   1   1   2.9e-31   3.9e-27   93.5   0.5     1    59     2    60     2    60 0.97 YnbE-like lipoprotein
DUF1318              PF07027.7     95 seq890_BIOID51101    -            109   7.8e-34  115.6   1.0   1   1   6.4e-38   8.8e-34  115.5   0.7     2    95    16   108    15   108 0.98 Protein of unknown function (DUF1318)
Abhydrolase_6        PF12697.2    228 seq891_BIOID51101    -            293   9.7e-36  123.6   0.0   1   1   2.5e-39   1.1e-35  123.4   0.0     1   227    43   284    43   285 0.72 Alpha/beta hydrolase family
Abhydrolase_1        PF00561.15   230 seq891_BIOID51101    -            293   2.7e-24   85.9   0.0   1   1   8.2e-28   3.7e-24   85.4   0.0     1   228    71   286    71   288 0.90 alpha/beta hydrolase fold
Abhydrolase_5        PF12695.2    142 seq891_BIOID51101    -            293   9.2e-18   64.2   0.0   1   1   1.7e-20   7.6e-17   61.2   0.0     1   141    42   272    42   273 0.69 Alpha/beta hydrolase family
Glucosaminidase      PF01832.15   134 seq892_BIOID51101    -            323   9.4e-38  129.2   0.9   1   1   2.5e-41   1.7e-37  128.4   0.6     5   133   170   305   167   306 0.96 Mannosyl-glycoprotein endo-beta-N-acetylglucosaminidase
Rod-binding          PF10135.4     49 seq892_BIOID51101    -            323   9.2e-20   70.2   2.8   1   1   3.3e-23   2.2e-19   69.0   1.9     1    49    60   107    60   107 0.99 Rod binding protein
FGGY_C               PF02782.11   197 seq893_BIOID51101    -            492   1.2e-23   83.6   0.0   1   1   2.8e-27   1.9e-23   83.0   0.0     1   196   225   419   225   420 0.80 FGGY family of carbohydrate kinases, C-terminal domain
FGGY_N               PF00370.16   245 seq893_BIOID51101    -            492   3.7e-21   75.4   0.0   1   2   1.7e-15   1.1e-11   44.3   0.0     1   105     5   110     5   120 0.92 FGGY family of carbohydrate kinases, N-terminal domain
FGGY_N               PF00370.16   245 seq893_BIOID51101    -            492   3.7e-21   75.4   0.0   2   2   6.8e-11   4.7e-07   29.2   0.0   154   245   123   216   112   216 0.91 FGGY family of carbohydrate kinases, N-terminal domain
MtfA                 PF06167.7    253 seq894_BIOID51101    -            278     6e-75  251.7   0.1   1   1   5.3e-79   7.2e-75  251.5   0.1    11   253    18   256     9   256 0.95 Phosphoenolpyruvate:glucose-phosphotransferase regulator
FAA_hydrolase        PF01557.13   217 seq895_BIOID51101    -            271   2.8e-23   82.3   0.0   1   1   2.7e-27   3.8e-23   81.9   0.0     2   216    58   261    57   262 0.87 Fumarylacetoacetate (FAA) hydrolase family
Flg_bbr_C            PF06429.8     74 seq896_BIOID51101    -            547     6e-08   32.3   2.6   1   1   8.8e-12     6e-08   32.3   1.8    23    74   491   546   469   546 0.81 Flagellar basal body rod FlgEFG protein C-terminal
Flg_bb_rod           PF00460.15    31 seq896_BIOID51101    -            547   2.8e-05   23.5  11.0   1   1   4.2e-09   2.8e-05   23.5   7.6     1    31     5    35     5    35 0.97 Flagella basal body rod protein
Aldedh               PF00171.17   462 seq897_BIOID51101    -            499  2.3e-163  543.6   0.0   1   1  2.1e-167  2.8e-163  543.4   0.0     5   462    33   495    30   495 0.97 Aldehyde dehydrogenase family
AcetDehyd-dimer      PF09290.6    137 seq899_BIOID51101    -            316     1e-65  219.6   0.3   1   1   2.3e-69   1.6e-65  219.0   0.2     1   137   131   284   131   284 1.00 Prokaryotic acetaldehyde dehydrogenase, dimerisation
Semialdhyde_dh       PF01118.19   121 seq899_BIOID51101    -            316   1.7e-16   60.5   0.0   1   1   6.1e-20   4.2e-16   59.2   0.0     1   117     5   119     5   123 0.92 Semialdehyde dehydrogenase, NAD binding domain
YjbE                 PF11106.3     80 seq900_BIOID51101    -             80   1.5e-43  146.4  27.9   1   1   1.2e-47   1.7e-43  146.3  19.3     1    80     1    80     1    80 0.99 Exopolysaccharide production protein YjbE
Big_1                PF02369.11   100 seq902_BIOID51101    -           2294  1.9e-283  916.4 217.4   1  13   4.2e-21   1.1e-17   63.5   8.8     2    94   676   764   671   770 0.88 Bacterial Ig-like domain (group 1)
Big_1                PF02369.11   100 seq902_BIOID51101    -           2294  1.9e-283  916.4 217.4   2  13   1.9e-25   5.1e-22   77.5   9.1     3    97   772   864   769   867 0.92 Bacterial Ig-like domain (group 1)
Big_1                PF02369.11   100 seq902_BIOID51101    -           2294  1.9e-283  916.4 217.4   3  13     1e-27   2.8e-24   84.7   1.9     2    97   869   967   868   969 0.95 Bacterial Ig-like domain (group 1)
Big_1                PF02369.11   100 seq902_BIOID51101    -           2294  1.9e-283  916.4 217.4   4  13   1.1e-27   3.1e-24   84.6   7.0     4   100   981  1073   978  1073 0.94 Bacterial Ig-like domain (group 1)
Big_1                PF02369.11   100 seq902_BIOID51101    -           2294  1.9e-283  916.4 217.4   5  13   2.1e-21   5.8e-18   64.5   7.7     4   100  1079  1173  1076  1173 0.84 Bacterial Ig-like domain (group 1)
Big_1                PF02369.11   100 seq902_BIOID51101    -           2294  1.9e-283  916.4 217.4   6  13   5.5e-27   1.5e-23   82.4   6.7     2    99  1184  1285  1183  1286 0.88 Bacterial Ig-like domain (group 1)
Big_1                PF02369.11   100 seq902_BIOID51101    -           2294  1.9e-283  916.4 217.4   7  13   5.1e-23   1.4e-19   69.7   1.8     2    98  1288  1384  1287  1386 0.89 Bacterial Ig-like domain (group 1)
Big_1                PF02369.11   100 seq902_BIOID51101    -           2294  1.9e-283  916.4 217.4   8  13   1.5e-28     4e-25   87.5   5.6     6    96  1392  1485  1388  1489 0.93 Bacterial Ig-like domain (group 1)
Big_1                PF02369.11   100 seq902_BIOID51101    -           2294  1.9e-283  916.4 217.4   9  13   2.1e-26   5.6e-23   80.6   6.5     2    99  1491  1590  1490  1591 0.95 Bacterial Ig-like domain (group 1)
Big_1                PF02369.11   100 seq902_BIOID51101    -           2294  1.9e-283  916.4 217.4  10  13   5.2e-25   1.4e-21   76.1   4.9     5    97  1601  1687  1595  1690 0.93 Bacterial Ig-like domain (group 1)
Big_1                PF02369.11   100 seq902_BIOID51101    -           2294  1.9e-283  916.4 217.4  11  13   1.2e-20   3.3e-17   62.1   0.3    20    96  1712  1787  1693  1790 0.84 Bacterial Ig-like domain (group 1)
Big_1                PF02369.11   100 seq902_BIOID51101    -           2294  1.9e-283  916.4 217.4  12  13   4.3e-24   1.2e-20   73.1   5.7     5   100  1798  1886  1792  1886 0.90 Bacterial Ig-like domain (group 1)
Big_1                PF02369.11   100 seq902_BIOID51101    -           2294  1.9e-283  916.4 217.4  13  13   1.8e-22   4.9e-19   67.9   8.0     3   100  1891  1989  1889  1989 0.94 Bacterial Ig-like domain (group 1)
DUF3442              PF11924.3    280 seq902_BIOID51101    -           2294  1.3e-100  336.5   2.8   1   1  4.7e-104  1.3e-100  336.5   2.0     3   280    77   355    75   355 0.99 Protein of unknown function (DUF3442)
DUF2886              PF11102.3    200 seq903_BIOID51101    -            212   6.1e-56  189.0   0.9   1   1     5e-60   6.9e-56  188.8   0.6     1   199    13   206    13   207 0.98 Protein of unknown function (DUF2886)
HMGL-like            PF00682.14   237 seq906_BIOID51101    -            337   1.3e-63  214.7   4.4   1   1   2.2e-67   1.5e-63  214.4   3.1     1   235    14   245    14   247 0.99 HMGL-like
DmpG_comm            PF07836.6     66 seq906_BIOID51101    -            337   1.9e-32  110.3   0.1   1   1   5.6e-36   3.8e-32  109.3   0.0     1    65   271   335   271   336 0.97 DmpG-like communication domain
Caps_synth_GfcC      PF06251.6    229 seq908_BIOID51101    -            245     1e-90  302.7   0.0   1   1   8.6e-95   1.2e-90  302.6   0.0     2   229    20   245    19   245 0.99 Capsule biosynthesis GfcC
Flagellin_N          PF00669.15   139 seq909_BIOID51101    -            317   4.4e-34  117.1   9.6   1   1   3.2e-38   4.4e-34  117.1   6.7     2   139     4   141     3   141 0.99 Bacterial flagellin N-terminal helical region
UPF0118              PF01594.11   327 seq910_BIOID51101    -            370   1.6e-65  221.1  41.1   1   1   1.4e-69   1.9e-65  220.9  28.5     2   327    15   345    14   345 0.99 Domain of unknown function DUF20
DUF940               PF06082.6    658 seq911_BIOID51101    -            698  4.3e-258  858.1  13.4   1   1  3.5e-262  4.8e-258  857.9   9.3     1   658    29   693    29   693 0.97 Bacterial putative lipoprotein (DUF940)
MFS_1                PF07690.11   354 seq913_BIOID51101    -            418   6.8e-39  133.4  71.4   1   1   8.8e-41     6e-37  127.0  31.0     2   296    36   316    35   319 0.89 Major Facilitator Superfamily
Sugar_tr             PF00083.19   451 seq913_BIOID51101    -            418   6.9e-14   51.1  37.3   1   1   6.1e-14   4.1e-10   38.6  25.9    43   413    59   382    10   407 0.73 Sugar (and other) transporter
Repair_PSII          PF04536.9    119 seq915_BIOID51101    -            313   1.5e-33  115.0   0.3   1   1   1.4e-37     2e-33  114.6   0.2     2   118    59   176    58   177 0.98 Repair protein
DUF1870              PF08965.5    118 seq916_BIOID51101    -            118   1.1e-59  199.1   0.2   1   1   8.6e-64   1.2e-59  199.0   0.2     1   118     1   118     1   118 1.00 Domain of unknown function (DUF1870)
MFS_1                PF07690.11   354 seq917_BIOID51101    -            404   4.4e-30  104.5  50.1   1   2   2.8e-25   3.9e-21   75.1  25.1     2   293    13   290    12   290 0.81 Major Facilitator Superfamily
MFS_1                PF07690.11   354 seq917_BIOID51101    -            404   4.4e-30  104.5  50.1   2   2   6.3e-15   8.7e-11   41.0  10.8    37   184   249   395   245   402 0.80 Major Facilitator Superfamily
DUF2058              PF09831.4    177 seq918_BIOID51101    -            179     6e-64  215.0   9.4   1   1     5e-68   6.8e-64  214.8   6.5     1   177     5   179     5   179 0.99 Uncharacterized protein conserved in bacteria (DUF2058)
PsiE                 PF06146.7     69 seq924_BIOID51101    -            136   1.8e-16   59.9   5.7   1   1   1.3e-20   1.8e-16   59.9   3.9     5    69    62   123    58   123 0.95 Phosphate-starvation-inducible E
MFS_1                PF07690.11   354 seq925_BIOID51101    -            421   5.4e-31  107.5  58.4   1   1   8.5e-32   1.2e-27   96.5  28.1     1   334    18   337    18   338 0.82 Major Facilitator Superfamily
DUF2655              PF10848.3     82 seq926_BIOID51101    -            106   1.4e-57  191.3   1.3   1   1   1.3e-61   1.8e-57  191.0   0.9     1    82     1    82     1    82 1.00 Protein of unknown function (DUF2655)
Shikimate_dh_N       PF08501.6     83 seq928_BIOID51101    -            288   1.3e-26   92.2   0.0   1   1     4e-30   2.7e-26   91.3   0.0     1    83    12    94    12    94 0.99 Shikimate dehydrogenase substrate binding domain
Shikimate_DH         PF01488.15   135 seq928_BIOID51101    -            288   5.6e-07   29.6   0.0   1   1   1.4e-10   9.3e-07   28.8   0.0     9    95   121   216   114   230 0.86 Shikimate / quinate 5-dehydrogenase
PseudoU_synth_2      PF00849.17   164 seq929_BIOID51101    -            319   2.6e-30  105.3   0.1   1   1   6.1e-34   4.2e-30  104.6   0.0     1   163   101   249   101   250 0.90 RNA pseudouridylate synthase
S4                   PF01479.20    48 seq929_BIOID51101    -            319   1.7e-10   40.0   0.2   1   1   4.7e-14   3.2e-10   39.1   0.2     1    48    20    66    20    66 0.96 S4 domain
PaaA_PaaC            PF05138.7    263 seq930_BIOID51101    -            309  7.8e-100  333.0   0.5   1   1  6.4e-104  8.7e-100  332.9   0.3     4   263    17   291     1   291 0.97 Phenylacetic acid catabolic protein
DHquinase_I          PF01487.10   224 seq931_BIOID51101    -            252     9e-72  241.2   0.9   1   1   7.4e-76     1e-71  241.0   0.7     2   223    20   246    19   247 0.99 Type I 3-dehydroquinase
PaaB                 PF06243.6     94 seq932_BIOID51101    -             95   4.3e-35  119.6   0.0   1   1   3.4e-39   4.6e-35  119.5   0.0     3    94     6    95     4    95 0.97 Phenylacetic acid degradation B
PaaA_PaaC            PF05138.7    263 seq937_BIOID51101    -            248     1e-96  322.8   0.7   1   1  8.4e-101   1.1e-96  322.6   0.5    17   263     3   248     1   248 0.99 Phenylacetic acid catabolic protein
CoA_trans            PF01144.18   217 seq939_BIOID51101    -            531   1.9e-57  193.7   0.1   1   1   3.4e-61   4.7e-57  192.5   0.1     2   216    16   252    15   253 0.98 Coenzyme A transferase
DUF177               PF02620.12   119 seq941_BIOID51101    -            173   4.8e-23   81.3   0.7   1   1   5.4e-27   7.4e-23   80.7   0.5     1   119    61   171    61   171 0.90 Uncharacterized ACR, COG1399
DUF59                PF01883.14    72 seq942_BIOID51101    -            172   6.6e-15   54.7   0.0   1   1     1e-18   1.4e-14   53.6   0.0     2    64    20    82    19    92 0.92 Domain of unknown function DUF59
Fer2                 PF00111.22    78 seq944_BIOID51101    -            426   1.3e-17   63.1   0.6   1   1   5.4e-21   2.5e-17   62.2   0.4     2    77   337   411   336   412 0.91 2Fe-2S iron-sulfur cluster binding domain
FAD_binding_6        PF00970.19    99 seq944_BIOID51101    -            426   5.2e-16   58.4   0.0   1   1   1.9e-19   8.7e-16   57.7   0.0     2    99    77   175    76   175 0.91 Oxidoreductase FAD-binding domain
NAD_binding_1        PF00175.16   109 seq944_BIOID51101    -            426   1.5e-15   57.6   0.0   1   1   5.4e-19   2.5e-15   56.8   0.0     2   107   188   295   187   297 0.92 Oxidoreductase NAD-binding domain
Ribosomal_L32p       PF01783.18    56 seq945_BIOID51101    -             57   4.1e-19   68.3   0.9   1   1   3.3e-23   4.4e-19   68.2   0.7     1    56     2    57     2    57 0.98 Ribosomal L32p protein family
Sugar_tr             PF00083.19   451 seq946_BIOID51101    -            438   1.6e-27   96.0  34.8   1   1     2e-29   9.3e-26   90.2  24.1     6   417    27   407    23   433 0.76 Sugar (and other) transporter
MFS_1                PF07690.11   354 seq946_BIOID51101    -            438   1.9e-27   95.8  51.0   1   2   1.3e-19   5.8e-16   58.0  16.7    38   258    70   296    27   301 0.68 Major Facilitator Superfamily
MFS_1                PF07690.11   354 seq946_BIOID51101    -            438   1.9e-27   95.8  51.0   2   2   8.4e-15   3.8e-11   42.2  14.8    44   172   298   431   291   438 0.84 Major Facilitator Superfamily
MFS_2                PF13347.1    427 seq946_BIOID51101    -            438   1.1e-09   37.1  21.4   1   1   2.3e-13   1.1e-09   37.1  14.9    31   343    53   372    40   383 0.79 MFS/sugar transport protein
FA_synthesis         PF02504.10   323 seq947_BIOID51101    -            346  3.7e-124  413.6   0.0   1   1    3e-128  4.2e-124  413.5   0.0     8   323     1   321     1   321 0.99 Fatty acid synthesis protein
Acyl-CoA_dh_1        PF00441.19   150 seq950_BIOID51101    -            384     4e-46  156.6   4.6   1   1   1.8e-49   6.2e-46  156.0   3.2     1   150   229   378   229   378 0.98 Acyl-CoA dehydrogenase, C-terminal domain
Acyl-CoA_dh_2        PF08028.6    134 seq950_BIOID51101    -            384   1.4e-18   67.3   2.4   1   1   6.2e-22   2.1e-18   66.7   1.7     3   125   246   358   244   361 0.96 Acyl-CoA dehydrogenase, C-terminal domain
Acyl-CoA_dh_N        PF02771.11   113 seq950_BIOID51101    -            384   3.6e-17   62.8   0.0   1   1   2.3e-20   7.7e-17   61.7   0.0     1   105     7   109     7   115 0.92 Acyl-CoA dehydrogenase, N-terminal domain
Acyl-CoA_dh_M        PF02770.14    52 seq950_BIOID51101    -            384   5.7e-15   54.4   0.0   1   1   3.5e-18   1.2e-14   53.4   0.0     1    50   122   171   122   173 0.98 Acyl-CoA dehydrogenase, middle domain
ECH                  PF00378.15   245 seq951_BIOID51101    -            255   4.8e-74  248.4   2.7   1   1   4.3e-78   5.9e-74  248.1   1.9     4   245     8   247     6   247 0.99 Enoyl-CoA hydratase/isomerase family
ACP_syn_III_C        PF08541.5     90 seq952_BIOID51101    -            317   2.8e-37  126.5   0.0   1   1   2.8e-40   9.5e-37  124.7   0.0     1    90   228   317   228   317 0.98 3-Oxoacyl-[acyl-carrier-protein (ACP)] synthase III C terminal
ACP_syn_III          PF08545.5     80 seq952_BIOID51101    -            317   4.2e-30  103.1   1.3   1   1   2.3e-33     8e-30  102.2   0.9     1    80   106   183   106   183 0.99 3-Oxoacyl-[acyl-carrier-protein (ACP)] synthase III
HMG_CoA_synt_N       PF01154.12   174 seq952_BIOID51101    -            317   1.2e-05   24.8   0.1   1   1   5.7e-09     2e-05   24.1   0.1     7   150     5   143     2   167 0.85 Hydroxymethylglutaryl-coenzyme A synthase N terminal
Chal_sti_synt_N      PF00195.14   227 seq952_BIOID51101    -            317   2.5e-05   23.5   0.7   1   1   1.3e-08   4.5e-05   22.6   0.5    98   225    48   168    21   170 0.81 Chalcone and stilbene synthases, N-terminal domain
AMNp_N               PF10423.4    160 seq953_BIOID51101    -            519   9.4e-51  171.4   0.1   1   1     2e-54   1.4e-50  170.9   0.1     2   158    47   205    46   207 0.96 Bacterial AMP nucleoside phosphorylase N-terminus
PNP_UDP_1            PF01048.15   234 seq953_BIOID51101    -            519   5.3e-20   71.2   0.0   1   1   1.2e-23   8.5e-20   70.6   0.0    33   200   297   464   264   487 0.83 Phosphorylase superfamily
OpuAC                PF04069.7    257 seq954_BIOID51101    -            339     4e-27   95.0   2.2   1   1   1.7e-30   5.9e-27   94.5   1.5     2   238    43   256    42   270 0.85 Substrate binding domain of ABC-type glycine betaine transport system
NMT1_2               PF13379.1    252 seq954_BIOID51101    -            339     5e-25   88.2   2.4   1   1   2.2e-28   7.6e-25   87.6   1.7     7   244    41   262    37   268 0.86 NMT1-like family
NMT1                 PF09084.6    216 seq954_BIOID51101    -            339   5.8e-20   71.7   0.1   1   1   2.5e-23   8.7e-20   71.1   0.0    14   214    63   259    49   260 0.87 NMT1/THI5 like
Phosphonate-bd       PF12974.2    243 seq954_BIOID51101    -            339   1.3e-09   37.6   0.2   1   1   5.7e-13   1.9e-09   37.1   0.2    23   215    64   245    46   271 0.78 ABC transporter, phosphonate, periplasmic substrate-binding protein
ECH                  PF00378.15   245 seq955_BIOID51101    -            262   6.8e-63  211.9   0.0   1   1   5.6e-67   7.7e-63  211.7   0.0     3   244     8   253     6   254 0.96 Enoyl-CoA hydratase/isomerase family
ABC_tran             PF00005.22   118 seq956_BIOID51101    -            401   5.6e-22   78.2   0.0   1   1   3.6e-25   1.2e-21   77.0   0.0     1   117    73   191    73   192 0.92 ABC transporter
TOBE_2               PF08402.5     75 seq956_BIOID51101    -            401   9.6e-12   44.6   0.3   1   1   1.2e-14   4.2e-11   42.5   0.1     1    75   313   385   313   385 0.95 TOBE domain
Acyl_transf_1        PF00698.16   318 seq957_BIOID51101    -            309   8.7e-43  146.7   3.3   1   1   7.6e-47     1e-42  146.4   2.3     2   281     6   290     5   306 0.90 Acyl transferase domain
3HCDH_N              PF02737.13   180 seq958_BIOID51101    -            490   7.6e-65  217.8   1.4   1   1   2.2e-68   7.6e-65  217.8   0.9     1   178    22   199    22   201 0.99 3-hydroxyacyl-CoA dehydrogenase, NAD binding domain
3HCDH                PF00725.17    97 seq958_BIOID51101    -            490   1.3e-46  156.8   0.0   1   2   5.5e-32   1.9e-28   98.5   0.0     1    97   203   300   203   300 0.98 3-hydroxyacyl-CoA dehydrogenase, C-terminal domain
3HCDH                PF00725.17    97 seq958_BIOID51101    -            490   1.3e-46  156.8   0.0   2   2   1.3e-18   4.6e-15   55.6   0.0     1    80   402   481   402   486 0.96 3-hydroxyacyl-CoA dehydrogenase, C-terminal domain
NAD_binding_2        PF03446.10   162 seq958_BIOID51101    -            490   1.3e-06   28.3   2.3   1   1   4.4e-10   1.5e-06   28.0   0.2     2    95    21   137    20   164 0.76 NAD binding domain of 6-phosphogluconate dehydrogenase
ABC_tran             PF00005.22   118 seq959_BIOID51101    -            255   1.4e-21   76.9   0.0   1   1   3.1e-25   2.1e-21   76.3   0.0     1   117    41   156    41   157 0.89 ABC transporter
DUF2222              PF09984.4    146 seq960_BIOID51101    -            918   9.3e-58  193.6   0.2   1   1   7.9e-61   1.8e-57  192.7   0.1     1   146    31   178    31   178 0.98 Uncharacterized signal transduction histidine kinase domain (DUF2222)
HATPase_c            PF02518.21   111 seq960_BIOID51101    -            918     8e-33  112.3   0.2   1   1   6.4e-36   1.5e-32  111.5   0.2     1   110   404   518   404   519 0.97 Histidine kinase-, DNA gyrase B-, and HSP90-like ATPase
Response_reg         PF00072.19   112 seq960_BIOID51101    -            918   1.6e-28   98.8   0.6   1   1   7.1e-32   1.6e-28   98.8   0.4     1   110   670   780   670   782 0.97 Response regulator receiver domain
HisKA                PF00512.20    68 seq960_BIOID51101    -            918   5.4e-22   77.4   2.7   1   1   3.9e-25     9e-22   76.7   0.1     2    68   293   357   292   357 0.98 His Kinase A (phospho-acceptor) domain
Hpt                  PF01627.18    90 seq960_BIOID51101    -            918   6.1e-14   51.6   0.1   1   1   2.7e-17   6.1e-14   51.6   0.1     1    88   828   910   828   912 0.93 Hpt domain
HAMP                 PF00672.20    70 seq960_BIOID51101    -            918   7.7e-13   48.3   0.5   1   1   3.4e-16   7.7e-13   48.3   0.3     2    68   181   247   180   249 0.96 HAMP domain
ETF                  PF01012.16   164 seq961_BIOID51101    -            254   4.8e-31  107.5   1.0   1   1   5.1e-35   6.9e-31  107.0   0.7     8   164    28   183    22   183 0.92 Electron transfer flavoprotein domain
adh_short            PF00106.20   167 seq962_BIOID51101    -            244   5.1e-40  136.9   1.7   1   1   3.2e-43   8.7e-40  136.2   1.2     1   166     6   169     6   170 0.92 short chain dehydrogenase
adh_short_C2         PF13561.1    243 seq962_BIOID51101    -            244     3e-33  115.5   1.8   1   1   1.3e-36   3.7e-33  115.2   1.3     5   242    14   241    12   242 0.94 Enoyl-(Acyl carrier protein) reductase
KR                   PF08659.5    181 seq962_BIOID51101    -            244   4.7e-21   75.1   0.9   1   1   2.8e-24   7.5e-21   74.4   0.6     3   174     8   180     7   196 0.84 KR domain
NAD_binding_10       PF13460.1    183 seq962_BIOID51101    -            244   2.7e-06   27.3   0.4   1   1   2.5e-09   6.8e-06   26.0   0.3     2   125     9   156     8   190 0.72 NADH(P)-binding
Epimerase            PF01370.16   236 seq962_BIOID51101    -            244   2.1e-05   23.9   0.2   1   1   1.1e-08   2.9e-05   23.4   0.1     1   119     8   142     8   192 0.77 NAD dependent epimerase/dehydratase family
Transcrip_reg        PF01709.15   234 seq964_BIOID51101    -            238   1.2e-82  276.4   0.7   1   1   9.8e-87   1.3e-82  276.2   0.5     1   233     3   235     3   236 0.98 Transcriptional regulator
LamB                 PF02264.10   398 seq965_BIOID51101    -            446  8.4e-169  561.7  25.0   1   1  6.9e-173  9.5e-169  561.5  17.3     1   398    28   446    28   446 0.97 LamB porin
BPD_transp_1         PF00528.17   185 seq967_BIOID51101    -            275   2.3e-22   79.2  16.1   1   1   1.7e-26   2.3e-22   79.2  11.2     1   181    98   269    98   271 0.97 Binding-protein-dependent transport system inner membrane component
ETF_alpha            PF00766.14    86 seq969_BIOID51101    -            312     1e-30  105.0   0.3   1   1   2.8e-34   1.9e-30  104.1   0.2     2    85   189   273   188   274 0.97 Electron transfer flavoprotein FAD-binding domain
ETF                  PF01012.16   164 seq969_BIOID51101    -            312   6.6e-25   87.6   0.3   1   1   1.7e-28   1.2e-24   86.8   0.2     2   164     7   153     6   153 0.92 Electron transfer flavoprotein domain
4HBT                 PF03061.17    79 seq971_BIOID51101    -            140   5.8e-22   77.4   0.2   1   1   7.2e-26   9.8e-22   76.7   0.0     3    79    50   123    48   123 0.96 Thioesterase superfamily
PP-binding           PF00550.20    67 seq972_BIOID51101    -             78   2.7e-16   59.4   0.4   1   1   4.4e-20     3e-16   59.3   0.3     1    67     6    73     6    73 0.96 Phosphopantetheine attachment site
DUF1493              PF07377.7    111 seq972_BIOID51101    -             78   0.00024   21.0   0.4   1   1   4.1e-08   0.00028   20.8   0.3     1    59     1    55     1    62 0.91 Protein of unknown function (DUF1493)
TauD                 PF02668.11   258 seq973_BIOID51101    -            283   1.1e-62  211.9   1.6   1   1   9.1e-67   1.2e-62  211.7   1.1     2   258     7   272     6   272 0.91 Taurine catabolism dioxygenase TauD, TfdA family
ketoacyl-synt        PF00109.21   255 seq974_BIOID51101    -            413     6e-60  202.7   1.1   1   1   1.7e-63     6e-60  202.7   0.8     2   255     4   247     3   247 0.93 Beta-ketoacyl synthase, N-terminal domain
Ketoacyl-synt_C      PF02801.17   119 seq974_BIOID51101    -            413   2.5e-39  133.6   1.7   1   1   1.4e-42   4.7e-39  132.7   1.2     1   119   255   370   255   370 0.97 Beta-ketoacyl synthase, C-terminal domain
Thiolase_N           PF00108.18   264 seq974_BIOID51101    -            413   1.2e-06   27.6   0.1   1   1   8.7e-10     3e-06   26.3   0.0    80   120   156   196   145   216 0.93 Thiolase, N-terminal domain
Thiolase_N           PF00108.18   264 seq975_BIOID51101    -            401   1.1e-80  270.2   0.1   1   1   2.1e-84   1.5e-80  269.9   0.0     1   264     1   269     1   269 0.95 Thiolase, N-terminal domain
Thiolase_C           PF02803.13   123 seq975_BIOID51101    -            401   2.3e-46  156.0   0.2   1   1   6.8e-50   4.6e-46  155.1   0.2     2   123   277   400   276   400 0.96 Thiolase, C-terminal domain
DAO                  PF01266.19   358 seq976_BIOID51101    -            429   4.1e-22   78.4   6.1   1   2   2.2e-10   2.8e-07   29.6   0.2     1    35     7    41     7    93 0.84 FAD dependent oxidoreductase
DAO                  PF01266.19   358 seq976_BIOID51101    -            429   4.1e-22   78.4   6.1   2   2   6.6e-17   8.2e-14   51.1   0.7   144   356   105   328    99   330 0.62 FAD dependent oxidoreductase
FAD_binding_3        PF01494.14   356 seq976_BIOID51101    -            429   2.8e-14   52.8   0.4   1   1   3.9e-16   4.8e-13   48.7   0.1     2   192     6   184     5   219 0.82 FAD binding domain
FAD_oxidored         PF12831.2    428 seq976_BIOID51101    -            429   6.8e-09   35.1   1.0   1   1   5.5e-12   6.8e-09   35.1   0.7     1   143     7   157     7   161 0.77 FAD dependent oxidoreductase
HI0933_like          PF03486.9    409 seq976_BIOID51101    -            429   1.9e-07   29.7   3.2   1   1   1.1e-09   1.4e-06   26.9   2.3     2   167     7   165     6   174 0.83 HI0933-like protein
NAD_binding_8        PF13450.1     68 seq976_BIOID51101    -            429   5.5e-07   29.3   1.3   1   1   1.1e-09   1.4e-06   28.0   0.9     1    32    10    41    10    64 0.90 NAD(P)-binding Rossmann-like domain
FAD_binding_2        PF00890.19   421 seq976_BIOID51101    -            429   3.3e-07   29.3  17.5   1   1     3e-08   3.7e-05   22.6   4.5     1    35     7    41     7    48 0.93 FAD binding domain
Thi4                 PF01946.12   230 seq976_BIOID51101    -            429   6.5e-07   28.5   1.7   1   1     5e-09   6.2e-06   25.3   0.4    18    64     6    52     2    58 0.94 Thi4 family
Pyr_redox_2          PF07992.9    200 seq976_BIOID51101    -            429   7.1e-06   25.9   3.7   1   1   1.9e-08   2.3e-05   24.2   2.6     1    90     7    95     7   307 0.80 Pyridine nucleotide-disulphide oxidoreductase
GIDA                 PF01134.17   392 seq976_BIOID51101    -            429   0.00014   20.7   1.9   1   1   1.1e-07   0.00014   20.7   1.3     1    31     7    36     7    60 0.78 Glucose inhibited division protein A
MalM                 PF07148.7    136 seq977_BIOID51101    -            306   2.3e-50  169.4   0.1   1   1   2.4e-54   3.3e-50  168.9   0.0     2   136    75   210    74   210 0.98 Maltose operon periplasmic protein precursor (MalM)
AMP-binding          PF00501.23   418 seq978_BIOID51101    -            462   1.8e-26   92.3   0.1   1   1   1.1e-29   1.5e-25   89.3   0.1   130   409   103   375    18   380 0.87 AMP-binding enzyme
Aminotran_4          PF01063.14   231 seq979_BIOID51101    -            269   1.2e-43  149.0   0.0   1   1   1.1e-47   1.5e-43  148.8   0.0     2   225    38   259    37   266 0.87 Aminotransferase class IV
SopA                 PF13981.1    135 seq982_BIOID51101    -            442   9.3e-31  106.5   5.8   1   1   5.9e-34     2e-30  105.4   4.0     3   135   209   342   207   342 0.97 SopA-like central domain
Pentapeptide_4       PF13599.1     78 seq982_BIOID51101    -            442   5.5e-17   61.2  18.0   1   1   1.6e-16   5.6e-13   48.3   4.0     6    78    90   165    85   169 0.92 Pentapeptide repeats (9 copies)
AMP-binding          PF00501.23   418 seq984_BIOID51101    -            566    5e-101  337.9   0.0   1   1  8.7e-105    6e-101  337.7   0.0     1   418    70   482    70   482 0.94 AMP-binding enzyme
DUF4009              PF13193.1     41 seq984_BIOID51101    -            566   9.2e-11   40.8   0.3   1   1   3.7e-14   2.5e-10   39.4   0.1     1    28   524   551   524   562 0.90 Domain of unknown function (DUF4009)
YceG                 PF02618.11   297 seq985_BIOID51101    -            340     4e-95  318.1   0.0   1   1   3.4e-99   4.6e-95  317.9   0.0     3   297    42   330    40   330 0.94 YceG-like family
Autotransporter      PF03797.14   265 seq986_BIOID51101    -            962   1.2e-42  145.9  29.8   1   1   8.9e-47   1.2e-42  145.9  20.6     3   259   700   942   698   953 0.95 Autotransporter beta-domain
PaaX_C               PF08223.6    172 seq987_BIOID51101    -            316   9.4e-55  184.8   2.8   1   1   1.9e-58   1.3e-54  184.3   1.9     1   172   104   274   104   274 0.98 PaaX-like protein C-terminal domain
PaaX                 PF07848.7     70 seq987_BIOID51101    -            316   3.4e-29  100.5   0.5   1   1   9.4e-33   6.4e-29   99.6   0.4     3    70    20    87    18    87 0.98 PaaX-like protein
Thymidylate_kin      PF02223.12   186 seq988_BIOID51101    -            213   1.2e-60  203.9   0.0   1   1   9.8e-65   1.3e-60  203.8   0.0     1   186     8   200     8   200 0.98 Thymidylate kinase
Chor_lyase           PF04345.8    168 seq990_BIOID51101    -            165   5.8e-31  107.0   0.0   1   1     5e-35   6.8e-31  106.8   0.0    13   163    18   165    11   165 0.90 Chorismate lyase
Hexapep              PF00132.19    36 seq993_BIOID51101    -            196   1.7e-16   58.7  14.7   1   3   9.6e-10   1.3e-05   24.3   0.0     3    36    12    45    10    45 0.90 Bacterial transferase hexapeptide (six repeats)
Hexapep              PF00132.19    36 seq993_BIOID51101    -            196   1.7e-16   58.7  14.7   2   3   5.5e-08   0.00075   18.7   1.4     1    34    71   103    71   103 0.97 Bacterial transferase hexapeptide (six repeats)
Hexapep              PF00132.19    36 seq993_BIOID51101    -            196   1.7e-16   58.7  14.7   3   3   1.5e-12     2e-08   33.2   1.9     1    35    88   122    88   123 0.95 Bacterial transferase hexapeptide (six repeats)
DNA_pol3_delta2      PF13177.1    162 seq994_BIOID51101    -            334   4.4e-39  133.6   0.0   1   1   1.1e-42   7.5e-39  132.8   0.0     8   159    13   165     9   168 0.96 DNA polymerase III, delta subunit
DNApol3-delta_C      PF09115.5    119 seq994_BIOID51101    -            334     2e-37  127.7   0.1   1   1   4.5e-41   3.1e-37  127.1   0.1     2   119   207   323   206   323 0.98 DNA polymerase III, delta subunit, C terminal
UbiA                 PF01040.13   257 seq995_BIOID51101    -            290   8.5e-41  139.7  25.0   1   1   7.6e-45     1e-40  139.4  17.3     2   256    26   277    25   283 0.85 UbiA prenyltransferase family
Aldo_ket_red         PF00248.16   283 seq998_BIOID51101    -            286   1.2e-54  184.9   0.0   1   1     1e-58   1.4e-54  184.7   0.0     1   281    15   283    15   285 0.96 Aldo/keto reductase family
TatD_DNase           PF01026.16   255 seq999_BIOID51101    -            265   1.8e-76  256.5   0.0   1   1   1.5e-80   2.1e-76  256.4   0.0     1   255     4   255     4   255 0.96 TatD related DNase
DUF2773              PF10971.3     81 seq1002_BIOID51101   -            768   1.8e-43  146.2   2.6   1   1   3.9e-47   5.4e-43  144.7   1.4     1    81   688   768   688   768 0.99 Protein of unknown function (DUF2773)
PTS_EIIC             PF02378.13   321 seq1003_BIOID51101   -            477   1.4e-80  270.4  33.4   1   1   2.1e-84   1.4e-80  270.4  23.2     1   321    13   320    13   320 0.94 Phosphotransferase system, EIIC
PTS_EIIB             PF00367.15    35 seq1003_BIOID51101   -            477   7.7e-14   50.5   0.1   1   1     2e-17   1.3e-13   49.7   0.0     3    35   404   436   402   436 0.95 phosphotransferase system, EIIB
Kinase-PPPase        PF03618.9    255 seq1006_BIOID51101   -            277   3.4e-82  275.6   0.0   1   1   2.8e-86   3.9e-82  275.4   0.0     1   255     9   267     9   267 0.97 Kinase/pyrophosphorylase
DAHP_synth_1         PF00793.15   272 seq1008_BIOID51101   -            389  1.2e-102  342.1   0.0   1   1  1.1e-106  1.5e-102  341.8   0.0     8   270    80   377    65   379 0.97 DAHP synthetase I family
SbmA_BacA            PF05992.7    315 seq1009_BIOID51101   -            406  2.2e-164  546.0  12.3   1   1  4.9e-168  3.3e-164  545.4   8.5     1   314    80   393    80   394 1.00 SbmA/BacA-like family
ABC_membrane_2       PF06472.10   282 seq1009_BIOID51101   -            406   3.2e-13   49.3   8.3   1   1   2.8e-16   1.9e-12   46.7   5.8    20   214    79   284    70   343 0.87 ABC transporter transmembrane region 2
DAGK_prokar          PF01219.14   104 seq1010_BIOID51101   -            122   5.5e-39  131.8   8.1   1   1   4.6e-43   6.3e-39  131.6   5.6     2   104    16   118    15   118 0.99 Prokaryotic diacylglycerol kinase
CDP-OH_P_transf      PF01066.16   101 seq1011_BIOID51101   -            201   2.3e-13   50.1  12.5   1   1   9.8e-17   1.3e-12   47.7   8.7     3    77    26   122    24   198 0.79 CDP-alcohol phosphatidyltransferase
LexA_DNA_bind        PF01726.11    65 seq1012_BIOID51101   -            202   6.6e-32  108.7   0.1   1   1   1.5e-35   1.1e-31  108.1   0.1     1    65     1    65     1    65 0.99 LexA DNA binding domain
Peptidase_S24        PF00717.18    70 seq1012_BIOID51101   -            202   8.9e-17   60.3   0.8   1   1   1.9e-20   1.3e-16   59.8   0.5     1    68   114   180   114   182 0.96 Peptidase S24-like
CTP_transf_1         PF01148.15   259 seq1014_BIOID51101   -            298   8.7e-59  199.1  21.4   1   1   9.1e-63   1.2e-58  198.6  14.8     3   258    38   295    36   296 0.87 Cytidylyltransferase family
hemP                 PF10636.4     38 seq1016_BIOID51101   -             63   2.7e-16   58.7   1.9   1   1     9e-20   1.2e-15   56.6   0.9     1    38    26    63    26    63 0.98 Hemin uptake protein hemP
GTP_cyclohydroI      PF01227.17    86 seq1017_BIOID51101   -            282   3.9e-18   64.7   0.0   1   1   5.2e-20   7.1e-16   57.5   0.0     1    83   196   271   196   274 0.97 GTP cyclohydrolase I
MatE                 PF01554.13   162 seq1018_BIOID51101   -            441     4e-39  133.7  30.2   1   2   7.8e-35   1.1e-30  106.3   5.9     1   161    17   177    17   178 0.99 MatE
MatE                 PF01554.13   162 seq1018_BIOID51101   -            441     4e-39  133.7  30.2   2   2   2.1e-13   2.8e-09   36.6   6.6     2   143   241   382   241   404 0.91 MatE
DUF1615              PF07759.7    319 seq1019_BIOID51101   -            364  2.5e-148  492.9   0.0   1   1  2.1e-152  2.9e-148  492.7   0.0     2   318    49   363    48   364 0.99 Protein of unknown function (DUF1615)
Methyltransf_20      PF12147.3    311 seq1020_BIOID51101   -            585  5.9e-148  491.6   0.0   1   1  2.8e-151  7.7e-148  491.3   0.0     1   311   273   582   273   582 0.99 Putative methyltransferase
Hydrolase_4          PF12146.3     79 seq1020_BIOID51101   -            585   1.2e-27   95.4   0.1   1   1   4.9e-30   1.3e-26   92.0   0.0     1    78    17    95    17    96 0.98 Putative lysophospholipase
Abhydrolase_6        PF12697.2    228 seq1020_BIOID51101   -            585   2.5e-20   73.2   5.0   1   1   2.3e-23   6.2e-20   71.9   3.5     1   218    36   263    36   271 0.74 Alpha/beta hydrolase family
Abhydrolase_5        PF12695.2    142 seq1020_BIOID51101   -            585     1e-11   44.6   1.5   1   1   1.9e-14   5.3e-11   42.3   0.5     1   141    35   260    35   261 0.82 Alpha/beta hydrolase family
Methyltransf_18      PF12847.2    112 seq1020_BIOID51101   -            585   2.4e-09   37.6   0.0   1   1     2e-12   5.4e-09   36.5   0.0     4   110   410   519   408   520 0.87 Methyltransferase domain
DUF3412              PF11892.3    123 seq1022_BIOID51101   -            454   1.8e-57  192.3   0.0   1   1   6.2e-61   4.2e-57  191.1   0.0     2   122   333   453   332   454 0.98 Domain of unknown function (DUF3412)
Lysine_decarbox      PF03641.9    133 seq1022_BIOID51101   -            454   9.5e-34  115.9   0.1   1   1     2e-37   1.4e-33  115.4   0.0     1   133   190   329   190   329 0.95 Possible lysine decarboxylase
HIT                  PF01230.18    98 seq1025_BIOID51101   -            125   9.1e-30  102.9   0.0   1   1   1.6e-33   1.1e-29  102.7   0.0     1    97    18   115    18   116 0.97 HIT domain
DcpS_C               PF11969.3    116 seq1025_BIOID51101   -            125   2.7e-25   88.7   0.0   1   1   4.3e-29     3e-25   88.6   0.0     2   103    11   112    10   123 0.96 Scavenger mRNA decapping enzyme C-term binding
CsbD                 PF05532.7     53 seq1027_BIOID51101   -             69   1.5e-21   75.6   8.3   1   1   1.3e-25   1.8e-21   75.4   5.8     1    53     4    56     4    56 0.97 CsbD-like
DUF1425              PF07233.7     94 seq1029_BIOID51101   -            125   5.6e-22   77.0   0.0   1   1   4.7e-26   6.4e-22   76.8   0.0     2    93    34   124    33   125 0.98 Protein of unknown function (DUF1425)
DUF2754              PF10953.3     70 seq1030_BIOID51101   -             79   2.1e-47  158.9   2.6   1   1   1.9e-51   2.6e-47  158.6   1.8     1    70    10    79    10    79 0.99 Protein of unknown function (DUF2754)
DUF3897              PF13036.1    180 seq1032_BIOID51101   -            213   7.9e-53  178.6   0.0   1   1     7e-57   9.5e-53  178.3   0.0     1   180    10   210    10   210 0.92 Protein of unknown function (DUF3897)
DSPc                 PF00782.15   133 seq1036_BIOID51101   -            438   2.4e-25   88.5   0.0   1   1   1.4e-28   4.6e-25   87.6   0.0     1   132   314   437   314   438 0.96 Dual specificity phosphatase, catalytic domain
PAP2                 PF01569.16   129 seq1036_BIOID51101   -            438   7.7e-11   41.6   3.6   1   1   7.6e-14   2.6e-10   39.9   2.5     4   126    93   207    87   210 0.86 PAP2 superfamily
PAP2_3               PF14378.1    191 seq1036_BIOID51101   -            438   1.9e-08   33.9   1.8   1   1   5.5e-12   1.9e-08   33.9   1.3    71   189    88   198    78   200 0.85 PAP2 superfamily
Y_phosphatase        PF00102.22   236 seq1036_BIOID51101   -            438   2.7e-05   23.5   0.0   1   1   1.2e-08   4.1e-05   22.9   0.0   152   223   363   425   337   432 0.83 Protein-tyrosine phosphatase
APH                  PF01636.18   239 seq1040_BIOID51101   -            274   2.9e-19   69.6   7.6   1   1   4.2e-23   2.9e-19   69.6   5.3     2   237    25   233    24   235 0.78 Phosphotransferase enzyme family
Choline_kinase       PF01633.15   211 seq1040_BIOID51101   -            274   5.9e-06   25.8   0.0   1   1   1.3e-09   8.6e-06   25.3   0.0   142   194   158   212   140   235 0.78 Choline/ethanolamine kinase
DUF2713              PF10897.3    246 seq1041_BIOID51101   -            254  4.7e-164  543.4   6.9   1   1  3.9e-168  5.3e-164  543.2   4.8     1   246     7   254     7   254 0.99 Protein of unknown function (DUF2713)
Glyco_hydro_3        PF00933.16   299 seq1044_BIOID51101   -            341   1.2e-72  244.3   0.0   1   1   1.1e-76   1.5e-72  244.0   0.0     2   294     6   319     5   320 0.95 Glycosyl hydrolase family 3 N terminal domain
Anti-adapt_IraP      PF10796.4     87 seq1045_BIOID51101   -             86   1.7e-37  127.5   2.4   1   1   1.3e-41   1.8e-37  127.4   1.7     1    87     1    86     1    86 0.99 Sigma-S stabilisation anti-adaptor protein
Alk_phosphatase      PF00245.15   421 seq1048_BIOID51101   -            494  1.4e-145  485.0   3.4   1   1  3.2e-146  1.5e-142  475.1   2.4     1   421    87   493    87   493 0.99 Alkaline phosphatase
Metalloenzyme        PF01676.13   262 seq1048_BIOID51101   -            494   4.8e-07   29.2   4.2   1   1   8.9e-10   4.1e-06   26.1   0.8   136   228   345   470   324   491 0.84 Metalloenzyme superfamily
Phosphodiest         PF01663.17   364 seq1048_BIOID51101   -            494   2.9e-05   23.4   0.0   1   1     1e-08   4.8e-05   22.7   0.0   145   254   317   430   248   471 0.67 Type I phosphodiesterase / nucleotide pyrophosphatase
Dus                  PF01207.12   310 seq1049_BIOID51101   -            345  7.9e-100  333.5   0.0   1   1  6.8e-104  9.3e-100  333.3   0.0     2   308    30   340    29   342 0.98 Dihydrouridine synthase (Dus)
SDH_alpha            PF03313.10   283 seq1050_BIOID51101   -            455  1.2e-102  342.6  11.1   1   1  2.3e-106  1.6e-102  342.2   7.7     2   282   183   449   182   450 0.96 Serine dehydratase alpha chain
SDH_beta             PF03315.10   158 seq1050_BIOID51101   -            455     1e-55  188.0   0.1   1   1   3.7e-59   2.6e-55  186.7   0.0     1   157     3   158     3   159 0.96 Serine dehydratase beta chain
Exonuc_X-T_C         PF08411.5    269 seq1052_BIOID51101   -            491  4.6e-104  347.0   0.1   1   1  8.4e-108  5.7e-104  346.7   0.1     1   268   228   489   228   490 0.99 Exonuclease C-terminal
RNase_T              PF00929.19   164 seq1052_BIOID51101   -            491   3.9e-25   88.9   0.0   1   1   1.1e-28   7.4e-25   88.0   0.0     2   162    29   208    28   210 0.95 Exonuclease
UPF0227              PF05728.7    187 seq1053_BIOID51101   -            180   4.7e-72  241.5   0.0   1   1   3.9e-76   5.3e-72  241.3   0.0     1   186     1   177     1   178 0.99 Uncharacterised protein family (UPF0227)
DUF3418              PF11898.3    586 seq1055_BIOID51101   -           1300  9.6e-242  803.4   0.7   1   1  5.6e-245  1.3e-241  803.0   0.5     2   586   712  1298   711  1298 0.99 Domain of unknown function (DUF3418)
OB_NTP_bind          PF07717.11   111 seq1055_BIOID51101   -           1300   1.1e-24   86.1   0.0   1   1   9.4e-28   2.1e-24   85.2   0.0     2   111   600   699   599   699 0.97 Oligonucleotide/oligosaccharide-binding (OB)-fold
HA2                  PF04408.18   102 seq1055_BIOID51101   -           1300   2.7e-24   85.0   0.0   1   1   2.5e-27   5.8e-24   83.9   0.0     2   101   465   558   464   559 0.90 Helicase associated domain (HA2)
Helicase_C           PF00271.26    78 seq1055_BIOID51101   -           1300   1.1e-10   41.0   0.1   1   1   1.1e-13   2.5e-10   39.9   0.1     2    77   312   403   311   404 0.94 Helicase conserved C-terminal domain
DEAD                 PF00270.24   173 seq1055_BIOID51101   -           1300   5.9e-07   28.9   0.0   1   1     6e-10   1.4e-06   27.7   0.0     7   167    86   233    80   239 0.72 DEAD/DEAH box helicase
Phageshock_PspG      PF09583.5     65 seq1056_BIOID51101   -            139   9.4e-25   86.3  25.4   1   1   9.4e-29   1.3e-24   85.9  17.6     1    64    60   123    60   124 0.98 Phage shock protein G (Phageshock_PspG)
PsiF_repeat          PF07769.9     35 seq1057_BIOID51101   -            106     5e-37  125.0  21.0   1   2   7.1e-24   9.7e-20   69.7   4.0     2    35    26    59    25    59 0.97 psiF repeat
PsiF_repeat          PF07769.9     35 seq1057_BIOID51101   -            106     5e-37  125.0  21.0   2   2   2.4e-21   3.3e-17   61.5   5.0     2    35    70   103    69   103 0.97 psiF repeat
Pyr_redox_2          PF07992.9    200 seq1058_BIOID51101   -            434   1.6e-33  116.2   0.0   1   1   1.6e-36   4.3e-33  114.7   0.0     1   197     7   318     7   320 0.91 Pyridine nucleotide-disulphide oxidoreductase
Pyr_redox            PF00070.22    80 seq1058_BIOID51101   -            434   1.7e-19   69.8   3.6   1   2     5e-08   0.00014   22.0   0.1     1    36     7    48     7    93 0.86 Pyridine nucleotide-disulphide oxidoreductase
Pyr_redox            PF00070.22    80 seq1058_BIOID51101   -            434   1.7e-19   69.8   3.6   2   2   8.1e-16   2.2e-12   47.0   0.4     1    69   172   255   172   264 0.92 Pyridine nucleotide-disulphide oxidoreductase
DAO                  PF01266.19   358 seq1058_BIOID51101   -            434   4.1e-11   42.2  10.4   1   1   1.7e-09   4.7e-06   25.6   0.0   147   236   226   308   223   339 0.80 FAD dependent oxidoreductase
5_3_exonuc_N         PF02739.11   169 seq1060_BIOID51101   -            281   3.7e-25   88.1   0.0   1   1   8.1e-29   5.5e-25   87.5   0.0    35   149    56   172    35   188 0.90 5'-3' exonuclease, N-terminal resolvase-like domain
5_3_exonuc           PF01367.15   101 seq1060_BIOID51101   -            281   1.2e-23   83.1   0.0   1   1   2.7e-27   1.8e-23   82.5   0.0     1    91   190   279   190   281 0.97 5'-3' exonuclease, C-terminal SAM fold
GGDEF                PF00990.16   161 seq1062_BIOID51101   -            371   9.2e-48  161.7   0.0   1   1   1.8e-51   1.2e-47  161.3   0.0     2   161   211   366   210   366 0.97 GGDEF domain
MASE2                PF05230.6     91 seq1062_BIOID51101   -            371   1.8e-32  111.0   9.9   1   1     7e-36   4.8e-32  109.6   3.5     1    91    39   129    39   129 0.99 MASE2 domain
DnaB_C               PF03796.10   265 seq1063_BIOID51101   -            471  4.1e-108  360.1   0.2   1   1  1.2e-111  5.4e-108  359.7   0.1     1   263   206   463   206   465 0.97 DnaB-like helicase C terminal domain
DnaB                 PF00772.16   103 seq1063_BIOID51101   -            471   8.7e-38  128.2   0.0   1   1   4.2e-41   1.9e-37  127.1   0.0     1   103    26   128    26   128 0.99 DnaB-like helicase N terminal domain
AAA_25               PF13481.1    194 seq1063_BIOID51101   -            471     1e-13   51.0   0.1   1   1   3.6e-17   1.6e-13   50.3   0.0    29   190   220   386   179   390 0.84 AAA domain
Rick_17kDa_Anti      PF05433.10    42 seq1065_BIOID51101   -            179   1.7e-11   43.4  15.7   1   1   5.1e-15   1.7e-11   43.4  10.9     2    42    73   113    72   113 0.96 Glycine zipper 2TM domain
Gly-zipper_OmpA      PF13436.1    118 seq1065_BIOID51101   -            179   5.2e-09   35.6   3.0   1   1   1.5e-12   5.2e-09   35.6   2.1     5   112    28   134    24   136 0.78 Glycine-zipper containing OmpA-like membrane domain
Gly-zipper_YMGG      PF13441.1     45 seq1065_BIOID51101   -            179   3.6e-08   32.6  12.7   1   1     1e-11   3.6e-08   32.6   8.8     2    45    69   111    68   111 0.97 YMGG-like Gly-zipper
Gly-zipper_Omp       PF13488.1     46 seq1065_BIOID51101   -            179   1.8e-05   24.1  13.8   1   1   5.3e-09   1.8e-05   24.1   9.6     2    42    73   112    72   118 0.82 Glycine zipper
DUF188               PF02639.9    130 seq1070_BIOID51101   -            152     1e-50  170.3   0.0   1   1   8.8e-55   1.2e-50  170.1   0.0     1   127    17   143    17   146 0.98 Uncharacterized BCR, YaiI/YqxD family COG1671
Ala_racemase_N       PF01168.15   217 seq1071_BIOID51101   -            359   3.1e-61  206.5   0.0   1   1   5.7e-65   3.9e-61  206.2   0.0     1   217     8   219     8   219 0.94 Alanine racemase, N-terminal domain
Ala_racemase_C       PF00842.16   129 seq1071_BIOID51101   -            359     8e-40  135.1   0.1   1   1   1.8e-43   1.2e-39  134.5   0.1     1   129   234   358   234   358 0.97 Alanine racemase, C-terminal domain
DUF1471              PF07338.8     56 seq1074_BIOID51101   -             85   8.5e-20   70.0   0.1   1   1   8.2e-24   1.1e-19   69.6   0.0     2    56    33    85    32    85 0.98 Protein of unknown function (DUF1471)
SKI                  PF01202.17   158 seq1076_BIOID51101   -            174   4.8e-48  162.8   0.0   1   1   1.6e-51   5.5e-48  162.7   0.0     1   157    11   168    11   169 0.98 Shikimate kinase
AAA_17               PF13207.1    121 seq1076_BIOID51101   -            174   1.9e-06   28.5   0.0   1   1   1.3e-09   4.3e-06   27.4   0.0     3    66     6    67     5   172 0.67 AAA domain
AAA                  PF00004.24   132 seq1076_BIOID51101   -            174   2.2e-06   27.7   0.0   1   1   3.1e-08   0.00011   22.3   0.0     2    30     6    34     5    95 0.86 ATPase family associated with various cellular activities (AAA)
DUF218               PF02698.12   155 seq1077_BIOID51101   -            266   3.1e-24   85.1   0.0   1   1   3.3e-28   4.6e-24   84.5   0.0     1   137    36   183    36   208 0.92 DUF218 domain
MFS_1                PF07690.11   354 seq1078_BIOID51101   -            438   5.5e-21   74.5  37.6   1   1   8.1e-25   5.5e-21   74.5  26.1     2   342    32   389    30   398 0.77 Major Facilitator Superfamily
Sugar_tr             PF00083.19   451 seq1078_BIOID51101   -            438   2.5e-06   26.2   7.6   1   1   3.7e-10   2.5e-06   26.2   5.3    43   182    52   222     5   246 0.78 Sugar (and other) transporter
Aminotran_1_2        PF00155.16   363 seq1080_BIOID51101   -            411   1.2e-86  290.8   0.0   1   1     1e-90   1.4e-86  290.6   0.0     2   362    41   406    40   407 0.98 Aminotransferase class I and II
AroM                 PF07302.6    221 seq1083_BIOID51101   -            225   1.3e-86  289.3   3.1   1   1   1.1e-90   1.5e-86  289.2   2.2     2   220     5   224     4   225 0.99 AroM protein
Aldedh               PF00171.17   462 seq1085_BIOID51101   -            479  6.7e-165  548.7   1.2   1   1  1.1e-168  7.5e-165  548.6   0.8     8   462    22   475    15   475 0.98 Aldehyde dehydrogenase family
LuxC                 PF05893.9    400 seq1085_BIOID51101   -            479   0.00013   20.7   0.0   1   1   3.7e-08   0.00025   19.7   0.0    88   285   142   335   138   356 0.81 Acyl-CoA reductase (LuxC)
Fucose_iso_N1        PF07881.7    171 seq1086_BIOID51101   -            591   1.7e-87  291.1   0.0   1   1   6.2e-91   2.8e-87  290.4   0.0     3   171     6   174     4   174 0.99 L-fucose isomerase, first N-terminal domain
Fucose_iso_N2        PF07882.7    181 seq1086_BIOID51101   -            591   7.9e-81  269.9   1.0   1   1   2.8e-84   1.3e-80  269.2   0.7     1   181   175   355   175   355 0.99 L-fucose isomerase, second N-terminal domain
Fucose_iso_C         PF02952.12   142 seq1086_BIOID51101   -            591   1.4e-54  183.3   0.0   1   1   4.6e-58   2.1e-54  182.7   0.0     2   142   385   554   384   554 0.94 L-fucose isomerase, C-terminal domain
DUF1255              PF06865.6     94 seq1087_BIOID51101   -             94   5.4e-35  119.4   0.0   1   1   4.3e-39   5.9e-35  119.3   0.0     1    94     1    94     1    94 0.98 Protein of unknown function (DUF1255)
DUF2773              PF10971.3     81 seq1088_BIOID51101   -             57     6e-34  115.7   0.3   1   1   4.8e-38   6.6e-34  115.6   0.2    25    81     1    57     1    57 0.99 Protein of unknown function (DUF2773)
HisG                 PF01634.13   163 seq1090_BIOID51101   -            299   8.1e-55  184.7   0.0   1   1   1.7e-58   1.2e-54  184.1   0.0     1   163    53   221    53   221 0.94 ATP phosphoribosyltransferase
HisG_C               PF08029.6     75 seq1090_BIOID51101   -            299     5e-28   96.7   0.1   1   1   1.9e-31   1.3e-27   95.3   0.0     1    75   222   297   222   297 0.98 HisG, C-terminal domain
Acid_phosphat_B      PF03767.9    230 seq1091_BIOID51101   -            237   2.6e-50  170.8   0.0   1   1   2.1e-54   2.9e-50  170.6   0.0     2   229    11   220    10   221 0.96 HAD superfamily, subfamily IIIB (Acid phosphatase)
FGGY_N               PF00370.16   245 seq1092_BIOID51101   -            482   5.1e-86  287.8   0.0   1   1     1e-89   6.8e-86  287.4   0.0     1   245    15   259    15   259 0.99 FGGY family of carbohydrate kinases, N-terminal domain
FGGY_C               PF02782.11   197 seq1092_BIOID51101   -            482   1.6e-24   86.5   0.9   1   1   2.2e-27   1.5e-23   83.3   0.7     3   195   269   448   268   450 0.80 FGGY family of carbohydrate kinases, C-terminal domain
ROK                  PF00480.15   179 seq1094_BIOID51101   -            331   1.1e-58  197.8   0.2   1   1     3e-62   1.4e-58  197.5   0.1     1   179    33   222    33   222 0.96 ROK family
Glucokinase          PF02685.11   316 seq1094_BIOID51101   -            331   5.1e-10   38.5   0.0   1   1   2.1e-13   9.5e-10   37.6   0.0     4   236    35   267    32   276 0.82 Glucokinase
Cytochrom_B_N        PF00033.14   188 seq1095_BIOID51101   -            188   6.7e-25   87.4   9.4   1   1   1.1e-28   7.6e-25   87.2   6.5     3   187    16   184    14   185 0.96 Cytochrome b(N-terminal)/b6/petB
Ni_hydr_CYTB         PF01292.15   182 seq1095_BIOID51101   -            188     1e-21   77.0  10.2   1   1   1.7e-25   1.2e-21   76.8   7.0     1   181    16   184    16   185 0.92 Prokaryotic cytochrome b561
Histidinol_dh        PF00815.15   413 seq1096_BIOID51101   -            434  4.1e-182  605.2   1.7   1   1  3.5e-186  4.8e-182  605.0   1.1     2   413    18   428    17   428 0.99 Histidinol dehydrogenase
UPF0047              PF01894.12   118 seq1097_BIOID51101   -            138   4.5e-39  132.8   0.0   1   1   3.7e-43   5.1e-39  132.6   0.0     1   117    17   135    17   136 0.97 Uncharacterised protein family UPF0047
DUF419               PF04237.8     92 seq1099_BIOID51101   -            118   1.2e-22   79.9   0.1   1   1   1.1e-26   1.5e-22   79.6   0.0     1    91    10   102    10   103 0.98 Protein of unknown function (DUF419)
RbsD_FucU            PF05025.8    142 seq1103_BIOID51101   -            140     2e-36  125.2   0.0   1   1   1.7e-40   2.3e-36  125.1   0.0     1   142     3   140     3   140 0.93 RbsD / FucU transport protein family
Aminotran_1_2        PF00155.16   363 seq1105_BIOID51101   -            356   3.8e-68  229.9   0.0   1   1   3.3e-72   4.6e-68  229.7   0.0    31   363    46   351    30   351 0.94 Aminotransferase class I and II
Toxin_15             PF07906.8    284 seq1106_BIOID51101   -            429   2.3e-98  329.0   0.0   1   1  2.3e-101   3.2e-97  325.3   0.0     7   284     6   281     2   281 0.99 ShET2 enterotoxin, N-terminal region
DeoRC                PF00455.17   162 seq1107_BIOID51101   -            243   2.4e-45  153.9   0.0   1   1   1.4e-48   3.8e-45  153.3   0.0     2   161    75   233    74   234 0.99 DeoR C terminal sensor domain
HTH_DeoR             PF08220.7     57 seq1107_BIOID51101   -            243   7.5e-23   79.7   3.3   1   1   6.2e-25   1.7e-21   75.3   1.8     1    56     5    60     5    61 0.98 DeoR-like helix-turn-helix domain
HTH_11               PF08279.7     55 seq1107_BIOID51101   -            243   4.8e-10   38.8   1.4   1   1   3.2e-13   8.8e-10   37.9   0.9     1    46     5    48     5    58 0.91 HTH domain
GntR                 PF00392.16    64 seq1107_BIOID51101   -            243   1.6e-06   27.3   0.2   1   1   1.6e-09   4.3e-06   25.9   0.1    21    63    16    57     6    58 0.90 Bacterial regulatory proteins, gntR family
HTH_Mga              PF08280.6     59 seq1107_BIOID51101   -            243   2.9e-05   23.6   0.9   1   1   2.7e-08   7.3e-05   22.3   0.6     5    44     4    43     2    51 0.94 M protein trans-acting positive regulator (MGA) HTH domain
MCPsignal            PF00015.16   213 seq1108_BIOID51101   -            546   1.6e-70  236.8  47.1   1   1   9.5e-73   4.3e-69  232.1  20.2     2   212   333   525   328   526 0.98 Methyl-accepting chemotaxis protein (MCP) signalling domain
TarH                 PF02203.10   171 seq1108_BIOID51101   -            546   1.3e-30  106.3   2.2   1   1   2.9e-34   1.3e-30  106.3   1.5     2   166    12   177    11   189 0.95 Tar ligand binding domain homologue
HAMP                 PF00672.20    70 seq1108_BIOID51101   -            546   2.8e-14   52.9   0.6   1   1   6.2e-18   2.8e-14   52.9   0.4     2    68   205   271   204   273 0.93 HAMP domain
IGPD                 PF00475.13   145 seq1110_BIOID51101   -            355   1.3e-64  216.3   0.3   1   1   6.7e-68   2.3e-64  215.5   0.2     1   145   196   338   196   338 0.99 Imidazoleglycerol-phosphate dehydratase
HAD_2                PF13419.1    176 seq1110_BIOID51101   -            355   1.1e-06   28.8   0.0   1   1   9.9e-09   3.4e-05   24.0   0.0    75   173    29   145     9   148 0.82 Haloacid dehalogenase-like hydrolase
PNK3P                PF08645.6    158 seq1110_BIOID51101   -            355   1.2e-06   27.9   0.0   1   1   6.2e-10   2.1e-06   27.1   0.0     5   129     8   134     4   183 0.75 Polynucleotide kinase 3 phosphatase
Hydrolase_like       PF13242.1     75 seq1110_BIOID51101   -            355   1.3e-06   27.8   0.0   1   1     8e-10   2.7e-06   26.8   0.0     1    45   102   145   102   149 0.90 HAD-hyrolase-like
MacB_PCD             PF12704.2    232 seq1111_BIOID51101   -            399   2.1e-18   66.6   0.1   1   1   3.1e-22   2.1e-18   66.6   0.0     9   227    24   237    11   239 0.79 MacB-like periplasmic core domain
FtsX                 PF02687.16   121 seq1111_BIOID51101   -            399   2.3e-17   62.7  17.6   1   1   3.9e-21   2.7e-17   62.5  10.1     2   121   269   392   268   392 0.95 FtsX-like permease family
GATase               PF00117.23   192 seq1113_BIOID51101   -            196   6.2e-28   97.4   0.0   1   1   2.1e-31   7.1e-28   97.2   0.0     1   189     4   194     4   196 0.81 Glutamine amidotransferase class-I
GATase_3             PF07685.9    158 seq1113_BIOID51101   -            196   9.7e-06   25.1   0.0   1   1   4.3e-09   1.5e-05   24.5   0.0     8    79    39   100    32   106 0.87 CobB/CobQ-like glutamine amidotransferase domain
ABC_tran             PF00005.22   118 seq1115_BIOID51101   -            233     2e-27   95.7   0.0   1   1   4.9e-31   3.4e-27   95.0   0.0     1   117    49   173    49   174 0.94 ABC transporter
AAA_21               PF13304.1    303 seq1115_BIOID51101   -            233   1.6e-11   44.6   0.1   1   1   5.4e-13   3.7e-09   36.8   0.1     1   299    37   206    37   210 0.74 AAA domain
SSB                  PF00436.20   104 seq1118_BIOID51101   -            178   8.4e-43  144.3   0.5   1   1   7.4e-47     1e-42  144.1   0.4     1   103     6   112     6   113 0.97 Single-strand binding protein family
His_biosynth         PF00977.16   228 seq1119_BIOID51101   -            245   5.3e-76  254.7   0.2   1   1   1.7e-79   5.9e-76  254.6   0.2     1   228     1   234     1   234 0.98 Histidine biosynthesis protein
Trp_syntA            PF00290.15   259 seq1119_BIOID51101   -            245   1.9e-06   26.4   1.0   1   1     1e-08   3.5e-05   22.2   0.1   174   232    51   108    33   114 0.88 Tryptophan synthase alpha chain
PfkB                 PF00294.19   301 seq1120_BIOID51101   -            310     1e-59  202.0   0.4   1   1   1.9e-63   1.3e-59  201.7   0.3     8   298    15   297     8   300 0.92 pfkB family carbohydrate kinase
Phos_pyr_kin         PF08543.7    246 seq1120_BIOID51101   -            310   1.2e-08   34.4   0.3   1   1   4.1e-12   2.8e-08   33.1   0.1   117   223   179   279   156   292 0.87 Phosphomethylpyrimidine kinase
MacB_PCD             PF12704.2    232 seq1121_BIOID51101   -            414   2.5e-25   89.3   0.2   1   1   3.7e-29   2.5e-25   89.3   0.1    11   229    26   241    21   244 0.83 MacB-like periplasmic core domain
FtsX                 PF02687.16   121 seq1121_BIOID51101   -            414   1.9e-22   79.1  12.5   1   1   3.4e-26   2.3e-22   78.8   4.5     2   121   274   407   273   407 0.98 FtsX-like permease family
DUF1338              PF07063.8    302 seq1123_BIOID51101   -            447   8.6e-96  320.4   0.1   1   1  7.3e-100     1e-95  320.2   0.1     1   302    11   401    11   401 0.98 Domain of unknown function (DUF1338)
His_biosynth         PF00977.16   228 seq1124_BIOID51101   -            258     6e-79  264.3   0.6   1   1     2e-82   6.8e-79  264.2   0.4     1   227     5   239     5   240 0.96 Histidine biosynthesis protein
DUF2622              PF11080.3     96 seq1128_BIOID51101   -             96   3.1e-49  164.6   0.6   1   1   2.5e-53   3.4e-49  164.5   0.4     1    95     1    95     1    96 0.99 Protein of unknown function (DUF2622)
EAL                  PF00563.15   236 seq1129_BIOID51101   -            528   1.3e-65  221.0   0.4   1   1   2.9e-69     2e-65  220.5   0.3     2   235   273   505   272   506 0.96 EAL domain
CSS-motif            PF12792.2    208 seq1129_BIOID51101   -            528   2.2e-38  131.5   1.0   1   1   4.6e-42   3.2e-38  131.0   0.7     2   207    37   246    36   247 0.91 CSS motif domain associated with EAL
ROK                  PF00480.15   179 seq1131_BIOID51101   -            323   1.5e-45  155.0   0.0   1   1   3.1e-49   2.1e-45  154.6   0.0     1   179    24   214    24   214 0.95 ROK family
Glucokinase          PF02685.11   316 seq1131_BIOID51101   -            323   4.4e-10   38.7   0.0   1   1     5e-13   3.4e-09   35.8   0.0     4   265    26   276    24   288 0.80 Glucokinase
PRA-CH               PF01502.13    75 seq1132_BIOID51101   -            203   1.1e-33  114.5   0.0   1   1   3.1e-37   2.1e-33  113.6   0.0     1    74    33   106    33   107 0.99 Phosphoribosyl-AMP cyclohydrolase
PRA-PH               PF01503.12    83 seq1132_BIOID51101   -            203   1.5e-13   50.6   0.5   1   1   3.2e-17   2.2e-13   50.1   0.4     2    82   116   201   115   202 0.96 Phosphoribosyl-ATP pyrophosphohydrolase
Aminotran_5          PF00266.14   371 seq1133_BIOID51101   -            401  1.5e-139  464.7   0.0   1   1  1.3e-143  1.7e-139  464.5   0.0     1   371    21   388    21   388 1.00 Aminotransferase class-V
Fructosamin_kin      PF03881.9    288 seq1134_BIOID51101   -            286  7.5e-111  369.6   0.0   1   1  1.2e-114  8.3e-111  369.4   0.0     1   287     1   285     1   286 0.99 Fructosamine kinase
APH                  PF01636.18   239 seq1134_BIOID51101   -            286     3e-21   76.1   3.1   1   1   5.8e-25     4e-21   75.7   2.2     4   223    23   239    21   251 0.87 Phosphotransferase enzyme family
MdoG                 PF04349.7    484 seq1135_BIOID51101   -            551    1e-150  502.0   0.1   1   1  9.1e-155  1.2e-150  501.8   0.1     1   482    45   534    45   536 0.92 Periplasmic glucan biosynthesis protein, MdoG
SIR2                 PF02146.12   181 seq1136_BIOID51101   -            273     1e-48  165.3   0.0   1   1   9.6e-53   1.3e-48  164.9   0.0     1   181    48   221    48   221 0.90 Sir2 family
Response_reg         PF00072.19   112 seq1138_BIOID51101   -            229   1.1e-29  102.5   0.0   1   1   2.4e-33   1.6e-29  102.0   0.0     1   112     5   117     5   117 0.97 Response regulator receiver domain
Trans_reg_C          PF00486.23    77 seq1138_BIOID51101   -            229   5.8e-28   96.5   0.0   1   1   1.4e-31   9.6e-28   95.8   0.0     2    77   151   225   149   225 0.95 Transcriptional regulatory protein, C terminal
SufE                 PF02657.10   125 seq1139_BIOID51101   -            147   5.7e-47  158.3   0.0   1   1   4.8e-51   6.5e-47  158.1   0.0     2   124    21   144    20   145 0.98 Fe-S metabolism associated domain
HAD_2                PF13419.1    176 seq1140_BIOID51101   -            222   9.8e-23   81.1   0.0   1   1   2.5e-26   1.1e-22   80.9   0.0     2   176    11   191    10   191 0.91 Haloacid dehalogenase-like hydrolase
Hydrolase            PF00702.21   204 seq1140_BIOID51101   -            222   5.1e-13   49.9   0.0   1   1   3.1e-16   1.4e-12   48.4   0.0     3   203     9   184     7   185 0.83 haloacid dehalogenase-like hydrolase
Hydrolase_like       PF13242.1     75 seq1140_BIOID51101   -            222   2.7e-05   23.6   0.0   1   1   9.2e-09   4.2e-05   23.0   0.0     2    49   146   192   145   209 0.91 HAD-hyrolase-like
MerR-DNA-bind        PF09278.6     65 seq1141_BIOID51101   -            154     7e-15   55.0   0.1   1   1   2.6e-18   1.2e-14   54.3   0.0     2    65    55   119    54   119 0.96 MerR, DNA binding
MerR                 PF00376.18    38 seq1141_BIOID51101   -            154   4.6e-14   51.5   0.3   1   1   2.5e-17   1.1e-13   50.3   0.1     1    38    13    49    13    49 0.98 MerR family regulatory protein
MerR_1               PF13411.1     69 seq1141_BIOID51101   -            154   2.8e-12   46.1   0.0   1   1     1e-15   4.6e-12   45.4   0.0     2    65    13    76    12    78 0.96 MerR HTH family regulatory protein
DUF3329              PF11808.3     90 seq1142_BIOID51101   -            431   2.4e-31  107.5   5.7   1   1   1.7e-34   3.9e-31  106.8   4.0     2    90     4    92     3    92 0.98 Domain of unknown function (DUF3329)
HATPase_c            PF02518.21   111 seq1142_BIOID51101   -            431   1.4e-30  105.1   0.0   1   1   1.1e-33   2.6e-30  104.3   0.0     2   110   314   423   313   424 0.98 Histidine kinase-, DNA gyrase B-, and HSP90-like ATPase
HisKA                PF00512.20    68 seq1142_BIOID51101   -            431   1.7e-20   72.6   1.4   1   1   1.4e-23   3.3e-20   71.7   0.3     2    67   204   268   203   269 0.97 His Kinase A (phospho-acceptor) domain
PAS                  PF00989.19   113 seq1142_BIOID51101   -            431     4e-11   42.5   0.0   1   1   3.7e-14   8.4e-11   41.5   0.0     2   113    99   194    98   194 0.95 PAS fold
HATPase_c_2          PF13581.1    125 seq1142_BIOID51101   -            431   1.6e-08   34.2   0.0   1   1   1.3e-11   2.9e-08   33.4   0.0    30   114   316   408   281   420 0.83 Histidine kinase-like ATPase domain
HATPase_c_3          PF13589.1    137 seq1142_BIOID51101   -            431   1.1e-06   28.2   0.0   1   1   7.7e-10   1.8e-06   27.5   0.0     3    93   318   410   316   429 0.78 Histidine kinase-, DNA gyrase B-, and HSP90-like ATPase
DUF465               PF04325.8     49 seq1144_BIOID51101   -             74   2.6e-14   52.5   2.0   1   1   3.5e-18   4.7e-14   51.6   0.9     1    49    19    68    19    68 0.97 Protein of unknown function (DUF465)
Acetyltransf_3       PF13302.1    142 seq1147_BIOID51101   -            178   2.8e-21   76.2   0.0   1   1   7.2e-25   3.3e-21   75.9   0.0     2   141    11   150    10   151 0.86 Acetyltransferase (GNAT) domain
Acetyltransf_4       PF13420.1    155 seq1147_BIOID51101   -            178   6.9e-11   42.2   0.1   1   1   1.8e-14     8e-11   41.9   0.0    25   154    39   170    22   171 0.85 Acetyltransferase (GNAT) domain
Acetyltransf_1       PF00583.19    83 seq1147_BIOID51101   -            178     2e-10   40.4   0.0   1   1   6.8e-14   3.1e-10   39.8   0.0     3    82    74   150    72   151 0.96 Acetyltransferase (GNAT) family
DUF457               PF04307.9    157 seq1148_BIOID51101   -            196   5.2e-30  103.7   7.1   1   1   4.8e-34   6.6e-30  103.4   4.9     3   152     5   161     3   166 0.86 Predicted membrane-bound metal-dependent hydrolase (DUF457)
Xan_ur_permease      PF00860.15   389 seq1151_BIOID51101   -            449   1.7e-88  296.6  48.3   1   1   1.6e-92   2.1e-88  296.3  33.5     1   388    26   409    26   410 0.99 Permease family
SDF                  PF00375.13   390 seq1154_BIOID51101   -            463  1.5e-102  343.1  34.3   1   1  1.4e-106  1.9e-102  342.8  23.8     1   390    29   443    29   443 0.96 Sodium:dicarboxylate symporter family
Branch_AA_trans      PF05525.8    428 seq1155_BIOID51101   -            439  5.8e-158  525.8  32.2   1   1  4.9e-162  6.6e-158  525.6  22.3     3   427     8   429     6   430 0.99 Branched-chain amino acid transport protein
C4dic_mal_tran       PF03595.12   330 seq1156_BIOID51101   -            366   1.8e-54  184.4  37.6   1   1   1.5e-58   2.1e-54  184.3  26.1     2   329    44   342    43   343 0.97 C4-dicarboxylate transporter/malic acid transport protein
Na_H_Exchanger       PF00999.16   384 seq1157_BIOID51101   -            549   3.4e-72  242.9  43.6   1   1   3.1e-76   4.2e-72  242.6  30.2     2   383     8   421     5   422 0.91 Sodium/hydrogen exchanger family
AA_permease          PF00324.16   479 seq1159_BIOID51101   -            457  4.2e-103  345.1  48.2   1   1  7.3e-107    5e-103  344.8  33.4     1   474    15   451    15   455 0.96 Amino acid permease
AA_permease_2        PF13520.1    426 seq1159_BIOID51101   -            457   1.1e-47  162.4  56.6   1   1   1.8e-51   1.2e-47  162.2  39.2     2   425    12   442    11   445 0.88 Amino acid permease
TehB                 PF03848.9    192 seq1161_BIOID51101   -            197  5.1e-103  342.0   0.1   1   1  3.7e-106  5.7e-103  341.9   0.0     1   192     1   193     1   193 0.99 Tellurite resistance protein TehB
Methyltransf_23      PF13489.1    162 seq1161_BIOID51101   -            197   1.2e-12   47.7   0.0   1   1   9.2e-16   1.4e-12   47.4   0.0    20   115    28   133    10   173 0.77 Methyltransferase domain
Methyltransf_11      PF08241.7     95 seq1161_BIOID51101   -            197     2e-12   47.3   0.0   1   1   2.7e-15   4.1e-12   46.3   0.0     1    93    35   130    35   132 0.96 Methyltransferase domain
Methyltransf_12      PF08242.7     99 seq1161_BIOID51101   -            197   2.1e-11   44.0   0.0   1   1   2.2e-14   3.4e-11   43.3   0.0     1    98    35   129    35   130 0.95 Methyltransferase domain
Methyltransf_31      PF13847.1    152 seq1161_BIOID51101   -            197   8.1e-11   41.6   0.0   1   1   6.3e-14   9.6e-11   41.3   0.0     5   110    32   134    29   183 0.89 Methyltransferase domain
MTS                  PF05175.9    170 seq1161_BIOID51101   -            197     5e-10   38.9   0.0   1   1   4.2e-13   6.4e-10   38.5   0.0    23   140    22   134     3   152 0.85 Methyltransferase small domain
Methyltransf_18      PF12847.2    112 seq1161_BIOID51101   -            197   1.5e-08   35.1   0.0   1   1   1.4e-11   2.2e-08   34.5   0.0     2   109    31   132    30   136 0.79 Methyltransferase domain
AA_kinase            PF00696.23   241 seq1162_BIOID51101   -            465   6.2e-27   94.5   0.5   1   1   1.9e-30   8.8e-27   94.0   0.4     1   240    48   290    48   291 0.93 Amino acid kinase family
Acetyltransf_1       PF00583.19    83 seq1162_BIOID51101   -            465   8.6e-09   35.2   0.0   1   1   6.5e-12     3e-08   33.4   0.0     3    83   364   436   362   436 0.92 Acetyltransferase (GNAT) family
DUF3313              PF11769.3    201 seq1164_BIOID51101   -            222   9.3e-66  220.9   0.1   1   1   7.7e-70   1.1e-65  220.7   0.1     1   199    16   214    16   216 0.99 Protein of unknown function (DUF3313)
Catalase             PF00199.14   384 seq1165_BIOID51101   -            753  2.6e-170  566.1   0.1   1   1    5e-174  3.4e-170  565.7   0.1     1   382    81   467    81   469 0.99 Catalase
Catalase-rel         PF06628.7     68 seq1165_BIOID51101   -            753     4e-20   71.3   0.0   1   1   1.3e-23   8.7e-20   70.2   0.0     1    68   495   563   495   563 0.98 Catalase-related immune-responsive
Alpha-amylase        PF00128.19   316 seq1166_BIOID51101   -            605   3.2e-80  269.8   0.0   1   1   6.3e-84   4.3e-80  269.3   0.0     1   316   178   494   178   494 0.96 Alpha amylase, catalytic domain
Alpha-amylase_N      PF02903.9    120 seq1166_BIOID51101   -            605   6.4e-09   35.7   0.0   1   1     2e-12   1.4e-08   34.6   0.0     5   108     4   105     1   115 0.82 Alpha amylase, N-terminal ig-like domain
OrfB_IS605           PF01385.14   227 seq1168_BIOID51101   -            402   1.1e-51  175.2   3.6   1   1   3.3e-55   1.5e-51  174.8   2.5     1   224    69   275    69   278 0.98 Probable transposase
OrfB_Zn_ribbon       PF07282.6     69 seq1168_BIOID51101   -            402   1.1e-25   88.9   0.7   1   1   7.6e-29   3.5e-25   87.3   0.5     1    67   304   371   304   373 0.98 Putative transposase DNA-binding domain
HTH_OrfB_IS605       PF12323.3     46 seq1168_BIOID51101   -            402   4.2e-13   48.2   0.8   1   1   9.3e-17   4.2e-13   48.2   0.5     1    46     1    48     1    48 0.95 Helix-turn-helix domain
Peptidase_M20        PF01546.23   171 seq1169_BIOID51101   -            409   1.3e-19   70.3   0.2   1   1   4.2e-23   1.9e-19   69.7   0.1    23   170   139   402    74   403 0.84 Peptidase family M20/M25/M40
M20_dimer            PF07687.9    109 seq1169_BIOID51101   -            409   7.2e-12   44.9   0.1   1   1   3.5e-15   1.6e-11   43.7   0.0     2   105   206   302   205   308 0.89 Peptidase dimerisation domain
Peptidase_M42        PF05343.9    292 seq1169_BIOID51101   -            409   2.5e-06   26.3   0.0   1   1   3.1e-08   0.00014   20.6   0.0   134   194   140   201   110   234 0.90 M42 glutamyl aminopeptidase
Queuosine_synth      PF02547.10   341 seq1171_BIOID51101   -            356  2.8e-144  479.9   0.0   1   1  2.3e-148  3.2e-144  479.7   0.0     2   341     3   344     2   344 0.96 Queuosine biosynthesis protein
HTH_3                PF01381.17    55 seq1173_BIOID51101   -            178     6e-17   61.1   0.0   1   1   3.7e-20   8.5e-17   60.6   0.0     1    53    12    64    12    66 0.97 Helix-turn-helix
HTH_31               PF13560.1     64 seq1173_BIOID51101   -            178   1.2e-10   41.2   0.0   1   1   8.8e-14     2e-10   40.5   0.0     4    57    10    62     8    74 0.94 Helix-turn-helix domain
HTH_19               PF12844.2     64 seq1173_BIOID51101   -            178   9.9e-10   38.2   0.0   1   1   6.5e-13   1.5e-09   37.6   0.0     3    59    11    67     9    71 0.95 Helix-turn-helix domain
Cupin_2              PF07883.6     71 seq1173_BIOID51101   -            178   8.4e-10   37.9   0.3   1   1   6.6e-13   1.5e-09   37.0   0.2     4    69   105   171   102   173 0.92 Cupin domain
HTH_26               PF13443.1     63 seq1173_BIOID51101   -            178   5.3e-06   26.4   0.0   1   1   3.5e-09     8e-06   25.8   0.0     2    59    12    68    11    72 0.93 Cro/C1-type HTH DNA-binding domain
HTH_25               PF13413.1     62 seq1173_BIOID51101   -            178   4.6e-06   26.0   0.0   1   1   3.4e-09   7.9e-06   25.3   0.0     2    35    12    45    11    49 0.94 Helix-turn-helix domain
TGT                  PF01702.13   238 seq1175_BIOID51101   -            375  2.9e-105  350.7   0.0   1   1  2.5e-109  3.5e-105  350.4   0.0     1   237   125   362   125   363 0.99 Queuine tRNA-ribosyltransferase
Peptidase_U32        PF01136.14   233 seq1176_BIOID51101   -            667   1.3e-70  236.8   0.1   1   1   3.6e-71   2.4e-67  226.1   0.0     2   231    93   319    92   321 0.90 Peptidase family U32
DUF3656              PF12392.3    122 seq1176_BIOID51101   -            667   2.4e-26   92.1   0.0   1   1   6.9e-30   4.7e-26   91.1   0.0     2   122   405   522   404   522 0.97 Collagenase
YajC                 PF02699.10    83 seq1177_BIOID51101   -            110   3.5e-28   96.9   0.4   1   1   3.3e-32   4.5e-28   96.6   0.3     2    83    20   102    19   102 0.96 Preprotein translocase subunit
SecD-TM1             PF13721.1    101 seq1179_BIOID51101   -            615   1.4e-39  134.2   3.4   1   1   2.6e-41   8.8e-38  128.5   0.1     1   101     2   103     2   103 0.96 SecD export protein N-terminal TM region
SecD_SecF            PF02355.11   189 seq1179_BIOID51101   -            615   7.3e-16   57.7  10.3   1   1     4e-19   1.4e-15   56.9   7.1    14   184   434   602   427   606 0.90 Protein export membrane protein
MMPL                 PF03176.10   333 seq1179_BIOID51101   -            615   1.7e-08   33.4  12.2   1   1     5e-12   1.7e-08   33.4   8.5   180   299   481   601   458   612 0.81 MMPL family
Sec_GG               PF07549.9     29 seq1179_BIOID51101   -            615   3.8e-08   32.1   0.0   1   1     3e-11     1e-07   30.7   0.0     1    27   112   141   112   143 0.86 SecD/SecF GG Motif
Cytochrom_C552       PF02335.10   435 seq1182_BIOID51101   -            478  1.2e-172  574.3   8.0   1   1  2.2e-176  1.5e-172  574.0   5.5     3   433    43   472    41   474 0.98 Cytochrome c552
UPF0150              PF03681.10    48 seq1183_BIOID51101   -            145   1.2e-12   47.0   0.1   1   1   2.8e-16   1.9e-12   46.4   0.1     1    45     9    53     9    56 0.95 Uncharacterised protein family (UPF0150)
HTH_3                PF01381.17    55 seq1183_BIOID51101   -            145   2.1e-07   30.5   0.1   1   1   4.7e-11   3.2e-07   29.9   0.1     7    53    95   141    89   143 0.93 Helix-turn-helix
SecD_SecF            PF02355.11   189 seq1184_BIOID51101   -            338   2.4e-68  228.9  10.7   1   1   5.3e-72   3.7e-68  228.3   7.4     4   188   132   316   129   317 0.97 Protein export membrane protein
Sec_GG               PF07549.9     29 seq1184_BIOID51101   -            338     2e-08   33.0   0.1   1   1   7.5e-12   5.2e-08   31.7   0.0     2    27    56    81    55    83 0.90 SecD/SecF GG Motif
Paired_CXXCH_1       PF09699.5     41 seq1185_BIOID51101   -            188   1.5e-07   30.7  26.1   1   1   1.9e-08   6.6e-05   22.2   3.7     4    40   133   171   129   172 0.78 Doubled CXXCH motif (Paired_CXXCH_1)
Aminotran_1_2        PF00155.16   363 seq1186_BIOID51101   -            468   6.8e-32  110.6   0.0   1   1   1.6e-35   1.1e-31  110.0   0.0    44   348   145   445   120   458 0.88 Aminotransferase class I and II
GntR                 PF00392.16    64 seq1186_BIOID51101   -            468     6e-15   54.3   0.1   1   1   2.9e-18     2e-14   52.6   0.0     1    64     3    66     3    66 0.98 Bacterial regulatory proteins, gntR family
Fer4_11              PF13247.1     99 seq1187_BIOID51101   -            223   1.4e-26   92.1  10.8   1   1     1e-29   1.4e-26   92.1   7.5     2    98    84   181    83   182 0.95 4Fe-4S dicluster domain
Fer4_7               PF12838.2     52 seq1187_BIOID51101   -            223     4e-17   62.2  26.6   1   2   2.1e-12   2.9e-09   37.0   5.6     2    52    46   108    45   108 0.75 4Fe-4S dicluster domain
Fer4_7               PF12838.2     52 seq1187_BIOID51101   -            223     4e-17   62.2  26.6   2   2   1.5e-09   2.1e-06   27.9   8.5     2    52   125   176   124   176 0.81 4Fe-4S dicluster domain
Fer4_9               PF13187.1     55 seq1187_BIOID51101   -            223   1.2e-15   57.3  25.1   1   2   4.7e-10   6.4e-07   29.4   4.8     2    54    46   108    45   111 0.87 4Fe-4S dicluster domain
Fer4_9               PF13187.1     55 seq1187_BIOID51101   -            223   1.2e-15   57.3  25.1   2   2     2e-11   2.8e-08   33.7   7.1     2    54   125   176   124   177 0.96 4Fe-4S dicluster domain
Fer4                 PF00037.22    24 seq1187_BIOID51101   -            223   3.5e-13   48.4  40.5   1   1   2.7e-09   3.7e-06   26.1   2.2     2    21   119   138   118   141 0.90 4Fe-4S binding domain
Fer4_10              PF13237.1     52 seq1187_BIOID51101   -            223   3.3e-12   45.8  50.0   1   2   7.1e-09   9.7e-06   25.1   8.5     7    52    90   136    84   136 0.93 4Fe-4S dicluster domain
Fer4_10              PF13237.1     52 seq1187_BIOID51101   -            223   3.3e-12   45.8  50.0   2   2   2.1e-09   2.9e-06   26.8   7.1     4    52   120   173   117   173 0.85 4Fe-4S dicluster domain
Fer4_2               PF12797.2     22 seq1187_BIOID51101   -            223     4e-10   38.8  36.2   1   1   9.6e-09   1.3e-05   24.6   1.2     2    20    38    56    37    64 0.89 4Fe-4S binding domain
Fer4_3               PF12798.2     15 seq1187_BIOID51101   -            223   1.6e-09   37.5  44.1   1   3   2.8e-05     0.039   14.4   5.2     1    15    92   108    92   108 0.98 4Fe-4S binding domain
Fer4_3               PF12798.2     15 seq1187_BIOID51101   -            223   1.6e-09   37.5  44.1   2   3   0.00027      0.37   11.3   3.7     1    13   125   137   125   139 0.94 4Fe-4S binding domain
Fer4_3               PF12798.2     15 seq1187_BIOID51101   -            223   1.6e-09   37.5  44.1   3   3   2.6e-07   0.00036   20.7   1.5     1    15   152   176   152   176 0.98 4Fe-4S binding domain
Fer4_4               PF12800.2     17 seq1187_BIOID51101   -            223   4.8e-07   29.4  37.0   1   3    0.0002      0.27   11.5   1.9     3    15    45    57    43    61 0.90 4Fe-4S binding domain
Fer4_4               PF12800.2     17 seq1187_BIOID51101   -            223   4.8e-07   29.4  37.0   2   3   0.00016      0.22   11.8   3.0     2    17    90   107    89   107 0.86 4Fe-4S binding domain
Fer4_4               PF12800.2     17 seq1187_BIOID51101   -            223   4.8e-07   29.4  37.0   3   3   1.9e-06    0.0026   17.8   2.4     2    17   123   138   122   138 0.91 4Fe-4S binding domain
HNH                  PF01844.18    47 seq1188_BIOID51101   -            115   5.6e-10   38.8   8.2   1   1   5.6e-14   7.7e-10   38.3   5.7     1    47    27    75    27    75 0.98 HNH endonuclease
NrfD                 PF03916.9    313 seq1190_BIOID51101   -            318  6.2e-112  373.9  32.3   1   1  5.1e-116  6.9e-112  373.7  22.4     2   313     5   318     4   318 0.99 Polysulphide reductase, NrfD
SBP_bac_8            PF13416.1    281 seq1192_BIOID51101   -            381   1.9e-26   93.3   4.0   1   1   5.3e-30   2.4e-26   92.9   2.8     2   265    56   326    55   333 0.83 Bacterial extracellular solute-binding protein
SBP_bac_1            PF01547.20   314 seq1192_BIOID51101   -            381   1.9e-20   73.7   6.0   1   1   5.7e-24   2.6e-20   73.2   4.2    14   313    56   312    45   313 0.83 Bacterial extracellular solute-binding protein
SBP_bac_6            PF13343.1    242 seq1192_BIOID51101   -            381   7.6e-17   61.3   1.9   1   1   1.7e-15   7.8e-12   44.9   0.1   107   216   215   325   179   350 0.85 Bacterial extracellular solute-binding protein
Cytochrom_C_asm      PF01578.15   214 seq1193_BIOID51101   -            552   1.3e-49  168.5  21.2   1   1   9.4e-54   1.3e-49  168.5  14.7     1   212    72   279    72   281 0.97 Cytochrome C assembly protein
NAD_synthase         PF02540.12   242 seq1194_BIOID51101   -            275   5.8e-79  264.2   0.0   1   1   4.9e-83   6.7e-79  264.0   0.0     2   242    23   265    22   265 0.98 NAD synthase
ABC_tran             PF00005.22   118 seq1196_BIOID51101   -            337   2.2e-22   79.5   0.0   1   1   2.5e-25   1.1e-21   77.2   0.0     1   117    44   162    44   163 0.88 ABC transporter
TOBE_2               PF08402.5     75 seq1196_BIOID51101   -            337   1.2e-16   60.3   0.0   1   1     6e-20   2.7e-16   59.1   0.0     2    73   257   331   256   333 0.92 TOBE domain
Iso_dh               PF00180.15   348 seq1197_BIOID51101   -            416  7.1e-116  386.8   0.0   1   1    6e-120  8.2e-116  386.6   0.0     2   348    29   412    28   412 0.98 Isocitrate/isopropylmalate dehydrogenase
ATP-cone             PF03477.11    90 seq1199_BIOID51101   -            149     2e-17   63.2   0.1   1   1     2e-21   2.8e-17   62.8   0.1     2    89    50   136    49   137 0.98 ATP cone domain
GIY-YIG              PF01541.19    80 seq1200_BIOID51101   -            295   2.9e-05   24.2   0.0   1   1   4.2e-09   5.8e-05   23.2   0.0     2    76    35   104    34   109 0.76 GIY-YIG catalytic domain
BPD_transp_1         PF00528.17   185 seq1202_BIOID51101   -            313   1.4e-16   60.4  19.2   1   1   9.9e-21   1.4e-16   60.4  13.3     2   179   106   307   105   310 0.89 Binding-protein-dependent transport system inner membrane component
CcmH                 PF03918.9    148 seq1203_BIOID51101   -            127   5.8e-47  158.2   0.8   1   1     5e-51   6.8e-47  158.0   0.6     4   125     7   126     4   127 0.91 Cytochrome C biogenesis protein
RibD_C               PF01872.12   200 seq1204_BIOID51101   -            367   2.1e-64  216.7   0.0   1   1   4.3e-68   2.9e-64  216.2   0.0     1   200   147   362   147   362 0.97 RibD C-terminal domain
dCMP_cyt_deam_1      PF00383.17   102 seq1204_BIOID51101   -            367   1.3e-24   85.6   0.3   1   1   2.9e-28     2e-24   85.0   0.2     3   100     2    98     1   100 0.94 Cytidine and deoxycytidylate deaminase zinc-binding region
TPR_11               PF13414.1     69 seq1206_BIOID51101   -            198   3.6e-15   55.2   9.6   1   1   2.2e-15     1e-11   44.1   4.9     1    68    71   140    71   141 0.90 TPR repeat
TPR_2                PF07719.12    34 seq1206_BIOID51101   -            198     2e-06   27.1  11.9   1   2   6.1e-07    0.0028   17.3   1.1     2    32    74   104    73   106 0.90 Tetratricopeptide repeat
TPR_2                PF07719.12    34 seq1206_BIOID51101   -            198     2e-06   27.1  11.9   2   2   4.4e-06      0.02   14.6   0.0     3    31   146   174   144   176 0.93 Tetratricopeptide repeat
TPR_1                PF00515.23    34 seq1206_BIOID51101   -            198   6.2e-06   25.4   9.1   1   1   1.7e-07   0.00075   18.8   0.7     2    32    74   104    73   106 0.91 Tetratricopeptide repeat
BPD_transp_1         PF00528.17   185 seq1208_BIOID51101   -            264   4.4e-13   49.0  14.3   1   1   3.2e-17   4.4e-13   49.0   9.9     2   167    80   247    79   258 0.78 Binding-protein-dependent transport system inner membrane component
DMRL_synthase        PF00885.14   144 seq1209_BIOID51101   -            156   2.2e-57  192.6   1.1   1   1   1.8e-61   2.5e-57  192.5   0.8     2   143    11   153    10   154 0.98 6,7-dimethyl-8-ribityllumazine synthase
SDF                  PF00375.13   390 seq1210_BIOID51101   -            437  2.2e-120  401.8  38.4   1   1  1.8e-124  2.5e-120  401.7  26.6     1   390     8   411     8   411 0.97 Sodium:dicarboxylate symporter family
Aldedh               PF00171.17   462 seq1213_BIOID51101   -            474  2.4e-166  553.5   0.1   1   1    2e-170  2.7e-166  553.3   0.1     3   462    13   470    11   470 0.97 Aldehyde dehydrogenase family
NusB                 PF01029.13   134 seq1214_BIOID51101   -            139   1.4e-34  118.8   0.2   1   1   1.2e-38   1.6e-34  118.6   0.1     1   133     7   131     7   132 0.93 NusB family
AIRS                 PF00586.19    96 seq1217_BIOID51101   -            325   1.7e-23   82.5   0.0   1   1   6.1e-27   4.2e-23   81.2   0.0     1    96    28   123    28   123 0.98 AIR synthase related protein, N-terminal domain
AIRS_C               PF02769.17   153 seq1217_BIOID51101   -            325   1.2e-09   38.1   0.0   1   1   2.6e-13   1.7e-09   37.6   0.0     1   145   150   299   150   303 0.74 AIR synthase related protein, C-terminal domain
PgpA                 PF04608.8    143 seq1219_BIOID51101   -            172   4.8e-51  172.2   8.6   1   1   4.1e-55   5.5e-51  172.0   6.0     2   142    22   162    21   163 0.92 Phosphatidylglycerophosphatase A
Hexapep              PF00132.19    36 seq1220_BIOID51101   -            269   3.9e-13   48.1  10.9   1   1   1.4e-13   1.9e-09   36.4   4.4     1    36   151   186   151   186 0.96 Bacterial transferase hexapeptide (six repeats)
DUF2566              PF10753.4     55 seq1223_BIOID51101   -             82   3.4e-29  100.4   5.3   1   1   3.3e-33   4.5e-29  100.0   3.7     1    55    28    82    28    82 0.99 Protein of unknown function (DUF2566)
DUF2526              PF10735.4     77 seq1224_BIOID51101   -             77   3.1e-47  158.3   5.7   1   1   2.5e-51   3.4e-47  158.2   4.0     1    77     1    77     1    77 1.00 Protein of unknown function (DUF2526)
ADH_zinc_N           PF00107.21   130 seq1230_BIOID51101   -            376   7.6e-18   64.1   0.0   1   1   1.8e-21   1.2e-17   63.5   0.0     1   122   192   327   192   334 0.92 Zinc-binding dehydrogenase
ADH_zinc_N_2         PF13602.1    127 seq1230_BIOID51101   -            376   2.1e-06   28.5   0.0   1   1   5.6e-10   3.9e-06   27.6   0.0     1   127   225   370   225   370 0.78 Zinc-binding dehydrogenase
BRCT                 PF00533.21    78 seq1231_BIOID51101   -            296   2.2e-07   30.8   0.1   1   1   1.7e-10   2.4e-06   27.4   0.0     6    76   206   290   202   292 0.85 BRCA1 C Terminus (BRCT) domain
FCD                  PF07729.7    125 seq1232_BIOID51101   -            221   1.6e-23   83.2   2.5   1   1   3.4e-27   2.3e-23   82.7   1.7     2   124    85   209    84   210 0.96 FCD domain
GntR                 PF00392.16    64 seq1232_BIOID51101   -            221   9.3e-12   44.1   0.1   1   1   3.9e-15   2.7e-11   42.6   0.1     2    64    13    74    12    74 0.95 Bacterial regulatory proteins, gntR family
ThiI                 PF02568.9    197 seq1234_BIOID51101   -            482   5.4e-77  257.5   0.0   1   1   1.2e-80   8.1e-77  257.0   0.0     1   197   175   369   175   369 0.99 Thiamine biosynthesis protein (ThiI)
THUMP                PF02926.12    93 seq1234_BIOID51101   -            482   1.2e-19   69.9   0.1   1   1   7.6e-23   5.2e-19   68.0   0.1     2    89    76   161    75   164 0.95 THUMP domain
Exo_endo_phos        PF03372.18   251 seq1237_BIOID51101   -            272     2e-26   93.3   0.0   1   1   1.7e-30   2.3e-26   93.0   0.0     1   251     8   263     8   263 0.80 Endonuclease/Exonuclease/phosphatase family
MutH                 PF02976.10   104 seq1240_BIOID51101   -            229   1.4e-37  127.5   0.0   1   1   1.5e-41     2e-37  127.0   0.0     1   104    58   157    58   157 0.99 DNA mismatch repair enzyme MutH
SNARE_assoc          PF09335.6    123 seq1244_BIOID51101   -            236   4.7e-27   94.5   6.4   1   1   3.4e-31   4.7e-27   94.5   4.4     1   121    63   180    63   182 0.98 SNARE associated Golgi protein
HTH_36               PF13730.1     55 seq1245_BIOID51101   -            313   9.2e-11   41.6   0.0   1   1   4.9e-14   2.2e-10   40.3   0.0     5    55    20    70    16    70 0.91 Helix-turn-helix domain
GntR                 PF00392.16    64 seq1245_BIOID51101   -            313   3.1e-07   29.5   0.0   1   1   1.5e-10   6.6e-07   28.5   0.0    25    60    41    76    35    78 0.95 Bacterial regulatory proteins, gntR family
PaaX                 PF07848.7     70 seq1245_BIOID51101   -            313     2e-05   24.3   0.1   1   1   1.1e-08   4.9e-05   23.1   0.0    29    60    46    79    38    89 0.80 PaaX-like protein
TerC                 PF03741.11   184 seq1246_BIOID51101   -            237   4.5e-51  172.7  15.2   1   1   4.5e-55   6.1e-51  172.3  10.6     2   183    17   203    16   204 0.96 Integral membrane protein TerC family
DUF903               PF06004.7     50 seq1248_BIOID51101   -             72   3.5e-24   83.9   2.4   1   1   2.9e-28     4e-24   83.7   1.7     1    50    23    72    23    72 0.98 Bacterial protein of unknown function (DUF903)
PerC                 PF06069.6     90 seq1249_BIOID51101   -            162   5.9e-10   38.9   1.1   1   1   7.7e-14     1e-09   38.1   0.8     5    58    98   151    94   154 0.94 PerC transcriptional activator
PQQ_2                PF13360.1    238 seq1251_BIOID51101   -            353   1.2e-07   31.2   1.3   1   1     2e-10   5.5e-07   29.1   0.8     3   236    69   308    67   310 0.71 PQQ-like domain
Aldo_ket_red         PF00248.16   283 seq1252_BIOID51101   -            346   1.9e-75  253.1   0.0   1   1   1.6e-79   2.2e-75  252.9   0.0     2   281    16   337    15   339 0.95 Aldo/keto reductase family
SNARE_assoc          PF09335.6    123 seq1254_BIOID51101   -            235   1.2e-24   86.7   8.0   1   1   8.9e-29   1.2e-24   86.7   5.5     1   122    80   197    78   198 0.96 SNARE associated Golgi protein
Dam                  PF05869.6    181 seq1255_BIOID51101   -            217   6.1e-65  217.9   0.0   1   1   5.2e-69   7.1e-65  217.7   0.0     2   181    15   207    14   207 0.98 DNA N-6-adenine-methyltransferase (Dam)
DUF520               PF04461.8    160 seq1257_BIOID51101   -            163     4e-66  221.6   3.7   1   1   3.3e-70   4.5e-66  221.5   2.5     1   160     1   162     1   162 0.99 Protein of unknown function (DUF520)
CMD                  PF02627.15    85 seq1259_BIOID51101   -            182   5.3e-09   35.6   0.1   1   1   2.6e-12   3.6e-08   33.0   0.0    14    85    52   122    43   122 0.92 Carboxymuconolactone decarboxylase family
LexA_DNA_bind        PF01726.11    65 seq1261_BIOID51101   -            108   1.7e-19   69.0   0.0   1   1   1.6e-23   2.1e-19   68.7   0.0     1    65     1    65     1    65 0.99 LexA DNA binding domain
RusA                 PF05866.6    116 seq1263_BIOID51101   -            129   6.6e-21   74.7   0.0   1   1   5.6e-25   7.6e-21   74.5   0.0     1   115     5   120     5   121 0.92 Endodeoxyribonuclease RusA
SBP_bac_8            PF13416.1    281 seq1264_BIOID51101   -            388   2.2e-30  106.2   0.6   1   1   4.6e-34   3.2e-30  105.7   0.2    10   265    60   342    52   353 0.84 Bacterial extracellular solute-binding protein
SBP_bac_1            PF01547.20   314 seq1264_BIOID51101   -            388   1.2e-05   25.0   2.8   1   1   2.9e-09     2e-05   24.3   1.8    19   313    57   326    33   327 0.82 Bacterial extracellular solute-binding protein
KilA-N               PF04383.8    111 seq1265_BIOID51101   -            280   2.1e-23   81.9   0.0   1   1   2.4e-27   3.2e-23   81.3   0.0     6   108    19   119    15   122 0.92 KilA-N domain
LacAB_rpiB           PF02502.13   140 seq1266_BIOID51101   -            105   3.4e-11   42.8   0.1   1   1   6.3e-12   8.6e-08   31.8   0.0   102   139    60    97    59    98 0.96 Ribose/Galactose Isomerase
DUF968               PF06147.6    200 seq1267_BIOID51101   -            331   1.6e-77  259.8   0.0   1   1   1.5e-81   2.1e-77  259.4   0.0     2   200   131   328   130   328 0.99 Protein of unknown function (DUF968)
BPD_transp_1         PF00528.17   185 seq1269_BIOID51101   -            511   1.2e-08   34.5  17.3   1   1   9.1e-13   1.2e-08   34.5  12.0    26   183   346   503   344   505 0.91 Binding-protein-dependent transport system inner membrane component
Sel1                 PF08238.7     39 seq1272_BIOID51101   -            331   7.2e-17   61.3  10.9   1   3   3.9e-11   5.3e-07   29.9   0.1     2    39    74   109    73   109 0.79 Sel1 repeat
Sel1                 PF08238.7     39 seq1272_BIOID51101   -            331   7.2e-17   61.3  10.9   2   3   3.4e-08   0.00046   20.6   1.4     2    38   111   144   110   145 0.89 Sel1 repeat
Sel1                 PF08238.7     39 seq1272_BIOID51101   -            331   7.2e-17   61.3  10.9   3   3   1.3e-06     0.017   15.6   0.2     3    33   148   175   147   176 0.88 Sel1 repeat
GST_N_3              PF13417.1     75 seq1273_BIOID51101   -            205   6.5e-09   35.7   0.0   1   1   1.7e-12   1.1e-08   35.0   0.0    15    72    17    79    13    84 0.88 Glutathione S-transferase, N-terminal domain
GST_N_2              PF13409.1     70 seq1273_BIOID51101   -            205   4.2e-06   26.5   0.0   1   1   1.1e-09   7.3e-06   25.7   0.0     9    67    16    74    12    77 0.89 Glutathione S-transferase, N-terminal domain
Antiterm             PF03589.8     95 seq1274_BIOID51101   -            250   1.2e-53  179.1   0.3   1   2   1.5e-23     2e-19   69.3   0.0     1    95    14   107    14   107 0.98 Antitermination protein
Antiterm             PF03589.8     95 seq1274_BIOID51101   -            250   1.2e-53  179.1   0.3   2   2   4.7e-34   6.5e-30  102.9   0.2     2    94   155   246   144   247 0.98 Antitermination protein
ABC_tran             PF00005.22   118 seq1277_BIOID51101   -            228   1.9e-19   70.0   0.0   1   1   1.8e-23   2.5e-19   69.6   0.0     1   117    52   172    52   173 0.86 ABC transporter
Phage_GPD            PF05954.6    292 seq1284_BIOID51101   -            714   1.2e-62  211.6   0.1   1   1   2.6e-66   1.8e-62  211.0   0.0     2   291    40   340    39   341 0.91 Phage late control gene D protein (GPD)
Phage_base_V         PF04717.7     79 seq1284_BIOID51101   -            714   1.8e-27   94.9   0.2   1   1   5.2e-31   3.6e-27   94.0   0.1     1    77   378   470   378   472 0.92 Phage-related baseplate assembly protein
Rhodanese            PF00581.15   113 seq1287_BIOID51101   -            440   4.4e-29  100.9   0.2   1   2   8.1e-15   1.1e-10   41.7   0.0    22   112   183   268   161   269 0.81 Rhodanese-like domain
Rhodanese            PF00581.15   113 seq1287_BIOID51101   -            440   4.4e-29  100.9   0.2   2   2   8.6e-15   1.2e-10   41.6   0.0     5   112   304   423   300   424 0.83 Rhodanese-like domain
Peripla_BP_3         PF13377.1    160 seq1288_BIOID51101   -            343   2.9e-37  128.0   0.6   1   1   2.1e-40     7e-37  126.7   0.1     2   160   169   329   168   329 0.92 Periplasmic binding protein-like domain
Peripla_BP_1         PF00532.16   279 seq1288_BIOID51101   -            343     7e-28   97.4   0.0   1   1   2.8e-31   9.4e-28   97.0   0.0     2   240    60   296    59   309 0.83 Periplasmic binding proteins and sugar binding domain of LacI family
LacI                 PF00356.16    46 seq1288_BIOID51101   -            343   4.7e-21   74.0   2.1   1   1   3.4e-24   1.2e-20   72.7   0.8     1    46     3    48     3    48 0.99 Bacterial regulatory proteins, lacI family
Peripla_BP_4         PF13407.1    258 seq1288_BIOID51101   -            343   2.2e-12   46.8   0.0   1   1   1.8e-15   6.2e-12   45.3   0.0     1   256    62   309    62   311 0.83 Periplasmic binding protein domain
Phage_lysozyme       PF00959.14   110 seq1289_BIOID51101   -            158   3.8e-23   81.7   0.0   1   1   3.9e-27   5.3e-23   81.3   0.0     1   109    33   140    33   141 0.98 Phage lysozyme
Phage_lysis          PF03245.8    125 seq1290_BIOID51101   -            145   1.4e-43  147.6   6.7   1   1   1.2e-47   1.6e-43  147.5   4.6     6   125    27   144    22   144 0.94 Bacteriophage lysis protein
NUDIX                PF00293.23   135 seq1297_BIOID51101   -            135   2.3e-21   75.7   0.2   1   1   2.2e-25     3e-21   75.3   0.2     5   132     6   125     3   128 0.83 NUDIX domain
RHS_repeat           PF05593.9     38 seq1301_BIOID51101   -           1244   1.4e-61  203.4 124.9   1   7     3e-09     2e-05   24.4   0.6     6    37   255   286   254   288 0.89 RHS Repeat
RHS_repeat           PF05593.9     38 seq1301_BIOID51101   -           1244   1.4e-61  203.4 124.9   2   7     2e-11   1.4e-07   31.4   2.9     1    37   271   308   271   309 0.98 RHS Repeat
RHS_repeat           PF05593.9     38 seq1301_BIOID51101   -           1244   1.4e-61  203.4 124.9   3   7   1.6e-10   1.1e-06   28.5   3.0     1    38   335   374   335   374 0.92 RHS Repeat
RHS_repeat           PF05593.9     38 seq1301_BIOID51101   -           1244   1.4e-61  203.4 124.9   4   7   3.9e-10   2.7e-06   27.2   0.0     1    36   379   414   379   415 0.92 RHS Repeat
RHS_repeat           PF05593.9     38 seq1301_BIOID51101   -           1244   1.4e-61  203.4 124.9   5   7   1.5e-13     1e-09   38.1   1.8     1    37   421   457   421   458 0.97 RHS Repeat
RHS_repeat           PF05593.9     38 seq1301_BIOID51101   -           1244   1.4e-61  203.4 124.9   6   7   1.1e-09   7.3e-06   25.9   0.2     1    37   463   498   463   499 0.97 RHS Repeat
RHS_repeat           PF05593.9     38 seq1301_BIOID51101   -           1244   1.4e-61  203.4 124.9   7   7   2.1e-10   1.4e-06   28.1   0.6     1    29   792   829   792   838 0.90 RHS Repeat
RHS                  PF03527.9     41 seq1301_BIOID51101   -           1244   2.3e-21   75.1   5.8   1   1   1.3e-23     9e-20   70.0   0.6     1    40   996  1035   996  1036 0.97 RHS protein
LysR_substrate       PF03466.15   209 seq1302_BIOID51101   -            311   2.5e-44  150.7   4.2   1   1   4.8e-48   3.3e-44  150.4   2.9     4   207    92   293    89   295 0.97 LysR substrate binding domain
HTH_1                PF00126.22    60 seq1302_BIOID51101   -            311   4.2e-18   64.7   0.6   1   1   1.6e-21   1.1e-17   63.3   0.4     1    59     6    64     6    65 0.96 Bacterial regulatory helix-turn-helix protein, lysR family
ELFV_dehydrog        PF00208.16   244 seq1304_BIOID51101   -            447   2.3e-88  295.7   2.4   1   1   5.3e-92   3.6e-88  295.1   1.7     1   244   202   445   202   445 0.96 Glutamate/Leucine/Phenylalanine/Valine dehydrogenase
ELFV_dehydrog_N      PF02812.13   131 seq1304_BIOID51101   -            447   8.3e-47  157.9   0.0   1   1   3.5e-50   2.4e-46  156.4   0.0     1   130    57   186    57   187 0.99 Glu/Leu/Phe/Val dehydrogenase, dimerisation domain
HNH                  PF01844.18    47 seq1306_BIOID51101   -            116   1.8e-17   62.7   0.5   1   1   2.2e-21   3.1e-17   62.0   0.4     1    47    66   112    66   112 0.98 HNH endonuclease
Terminase_4          PF05119.7    100 seq1308_BIOID51101   -            164   1.2e-24   86.1   0.1   1   1   1.2e-28   1.7e-24   85.7   0.0     2    98    57   153    56   155 0.96 Phage terminase, small subunit
Terminase_1          PF03354.10   477 seq1309_BIOID51101   -            577  6.2e-103  344.6   0.0   1   1  5.3e-107  7.3e-103  344.4   0.0     1   476    86   560    86   561 0.92 Phage Terminase
Phage_portal         PF04860.7    347 seq1313_BIOID51101   -            413  1.6e-108  362.3   0.0   1   1  1.5e-112  2.1e-108  361.9   0.0     5   347    33   373    29   373 0.96 Phage portal protein
TerC                 PF03741.11   184 seq1316_BIOID51101   -            540   4.9e-49  166.1  13.4   1   1   1.6e-52   7.4e-49  165.5   9.3     1   183    27   216    27   217 0.94 Integral membrane protein TerC family
CorC_HlyC            PF03471.12    81 seq1316_BIOID51101   -            540   2.4e-20   72.0   0.1   1   1   5.5e-23   2.5e-19   68.7   0.0     2    79   453   529   452   531 0.93 Transporter associated domain
CBS                  PF00571.23    57 seq1316_BIOID51101   -            540   7.2e-16   57.4   1.3   1   2   8.5e-09   3.9e-05   23.1   0.4     1    53   315   371   315   374 0.94 CBS domain
CBS                  PF00571.23    57 seq1316_BIOID51101   -            540   7.2e-16   57.4   1.3   2   2   9.7e-12   4.4e-08   32.5   0.0     3    53   382   432   381   436 0.93 CBS domain
DDE_Tnp_1            PF01609.16   211 seq1318_BIOID51101   -            302   2.4e-27   95.7   0.1   1   1   6.9e-31   4.7e-27   94.8   0.0    46   211    60   267    53   267 0.91 Transposase DDE domain
DDE_Tnp_1_assoc      PF13808.1     90 seq1318_BIOID51101   -            302     4e-18   64.7   0.0   1   1   1.4e-21   9.3e-18   63.5   0.0     1    57     6    62     6    77 0.93 DDE_Tnp_1-associated
Peptidase_U35        PF04586.12   163 seq1319_BIOID51101   -            216   2.3e-42  144.6   0.0   1   1   2.2e-46   3.1e-42  144.2   0.0     3   160    11   163     9   166 0.95 Caudovirus prohead protease
BolA                 PF01722.13    75 seq1320_BIOID51101   -            104   2.1e-29  101.1   0.1   1   1   1.8e-33   2.5e-29  100.8   0.1     1    75     9    84     8    84 0.97 BolA-like protein
Phage_capsid         PF05065.8    276 seq1321_BIOID51101   -            401   5.9e-67  225.6   1.4   1   1   5.5e-71   7.5e-67  225.2   1.0     1   276   115   398   115   398 0.92 Phage capsid family
Trigger_N            PF05697.8    145 seq1325_BIOID51101   -            432   6.8e-46  155.5   0.2   1   1   1.5e-49   6.8e-46  155.5   0.1     1   145     1   145     1   145 0.99 Bacterial trigger factor protein (TF)
Trigger_C            PF05698.9    162 seq1325_BIOID51101   -            432   5.7e-39  133.4  11.0   1   1   1.2e-42   5.7e-39  133.4   7.6     1   161   262   412   262   413 0.99 Bacterial trigger factor protein (TF) C-terminus
FKBP_C               PF00254.23    94 seq1325_BIOID51101   -            432     8e-17   60.9   0.4   1   1   4.7e-20   2.1e-16   59.5   0.3     5    93   158   237   154   238 0.93 FKBP-type peptidyl-prolyl cis-trans isomerase
DUF3969              PF13108.1    108 seq1327_BIOID51101   -             64     2e-12   46.6   0.1   1   1   1.4e-16     2e-12   46.6   0.1    48   103     4    59     1    64 0.88 Protein of unknown function (DUF3969)
RHS_repeat           PF05593.9     38 seq1328_BIOID51101   -            861   1.3e-56  187.5  87.5   1   8   7.8e-13   1.1e-08   34.9   1.4     1    38   437   475   437   475 0.97 RHS Repeat
RHS_repeat           PF05593.9     38 seq1328_BIOID51101   -            861   1.3e-56  187.5  87.5   2   8   1.9e-11   2.6e-07   30.5   2.1     3    37   461   495   459   496 0.94 RHS Repeat
RHS_repeat           PF05593.9     38 seq1328_BIOID51101   -            861   1.3e-56  187.5  87.5   3   8   1.5e-10   2.1e-06   27.6   2.1     1    38   501   540   501   540 0.89 RHS Repeat
RHS_repeat           PF05593.9     38 seq1328_BIOID51101   -            861   1.3e-56  187.5  87.5   4   8   1.7e-08   0.00023   21.1   0.3     1    36   545   580   545   581 0.91 RHS Repeat
RHS_repeat           PF05593.9     38 seq1328_BIOID51101   -            861   1.3e-56  187.5  87.5   5   8   1.5e-12   2.1e-08   33.9   0.1     1    37   587   623   587   624 0.98 RHS Repeat
RHS_repeat           PF05593.9     38 seq1328_BIOID51101   -            861   1.3e-56  187.5  87.5   6   8   9.1e-12   1.2e-07   31.5   0.3     1    37   629   664   629   665 0.97 RHS Repeat
RHS_repeat           PF05593.9     38 seq1328_BIOID51101   -            861   1.3e-56  187.5  87.5   7   8   9.7e-09   0.00013   21.8   1.1     1    31   670   700   670   704 0.93 RHS Repeat
RHS_repeat           PF05593.9     38 seq1328_BIOID51101   -            861   1.3e-56  187.5  87.5   8   8   9.5e-09   0.00013   21.9   0.5     1    31   732   765   732   774 0.88 RHS Repeat
Peptidase_S49        PF01343.13   154 seq1331_BIOID51101   -            666  4.3e-102  338.2   0.1   1   2   3.6e-49   2.5e-45  153.9   0.0     2   152   189   342   188   344 0.98 Peptidase family S49
Peptidase_S49        PF01343.13   154 seq1331_BIOID51101   -            666  4.3e-102  338.2   0.1   2   2   8.2e-58   5.6e-54  181.9   0.0     2   154   440   591   439   591 0.98 Peptidase family S49
Phage_connect_1      PF05135.8    102 seq1332_BIOID51101   -            107   6.9e-14   51.7   0.0   1   1   5.5e-18   7.6e-14   51.5   0.0     1   101     1   104     1   105 0.96 Phage gp6-like head-tail connector protein
Trp_Tyr_perm         PF03222.8    394 seq1333_BIOID51101   -            409   3.1e-11   42.6  35.6   1   1   5.7e-15   3.9e-11   42.2  24.7    12   360    16   379     7   408 0.78 Tryptophan/tyrosine permease family
Aa_trans             PF01490.13   410 seq1333_BIOID51101   -            409   1.8e-05   23.3  40.2   1   1   8.5e-09   5.8e-05   21.6  27.9    10   399    14   406    10   409 0.67 Transmembrane amino acid transporter protein
Phage_H_T_join       PF05521.6     95 seq1335_BIOID51101   -            136   1.1e-15   57.5   0.4   1   1     1e-19   1.4e-15   57.2   0.3     1    95    21   115    21   115 0.94 Phage head-tail joining protein
CLP_protease         PF00574.18   182 seq1338_BIOID51101   -            207   9.3e-87  289.2   0.0   1   1     8e-91   1.1e-86  289.0   0.0     1   181    25   205    25   206 0.99 Clp protease
Dynamin_N            PF00350.18   168 seq1342_BIOID51101   -            742   1.1e-18   67.4   0.0   1   1     8e-22   3.7e-18   65.7   0.0     1   148    72   278    72   300 0.79 Dynamin family
MMR_HSR1             PF01926.18   114 seq1342_BIOID51101   -            742   3.9e-08   33.1   0.0   1   1   1.1e-10   5.1e-07   29.5   0.0     2   114    72   298    71   298 0.78 50S ribosome-binding GTPase
AAA_2                PF07724.9    171 seq1343_BIOID51101   -            424   5.9e-49  166.1   0.0   1   1   5.3e-52   9.1e-49  165.5   0.0     3   170   112   310   110   311 0.97 AAA domain (Cdc48 subfamily)
zf-C4_ClpX           PF06689.8     41 seq1343_BIOID51101   -            424   2.3e-22   78.0   3.5   1   1   3.7e-25   6.3e-22   76.7   2.4     2    41    13    51    12    51 0.97 ClpX C4-type zinc finger
ClpB_D2-small        PF10431.4     81 seq1343_BIOID51101   -            424   4.3e-18   64.8   0.6   1   1   2.5e-21   4.3e-18   64.8   0.4     1    74   317   394   317   399 0.95 C-terminal, D2-small domain, of ClpB protein
AAA                  PF00004.24   132 seq1343_BIOID51101   -            424   4.3e-16   59.1   0.0   1   1   1.3e-18   2.2e-15   56.8   0.0     1    98   115   220   115   256 0.83 ATPase family associated with various cellular activities (AAA)
Mg_chelatase         PF01078.16   207 seq1343_BIOID51101   -            424   2.5e-07   29.9   0.2   1   1   6.2e-08   0.00011   21.3   0.3    20    55   110   146    75   171 0.81 Magnesium chelatase, subunit ChlI
AAA_5                PF07728.9    139 seq1343_BIOID51101   -            424   7.9e-07   28.7   0.0   1   1   3.8e-09   6.4e-06   25.8   0.1     1    79   114   191   114   195 0.74 AAA domain (dynein-related subfamily)
RuvB_N               PF05496.7    234 seq1343_BIOID51101   -            424   2.6e-06   26.5   0.0   1   1   3.4e-09   5.8e-06   25.4   0.0    16   116    68   192    53   196 0.72 Holliday junction DNA helicase ruvB N-terminus
DUF2635              PF10948.3     47 seq1345_BIOID51101   -             56   2.3e-21   74.6   2.2   1   1   1.9e-25   2.6e-21   74.5   1.5     1    46     3    48     3    49 0.98 Protein of unknown function (DUF2635)
GerE                 PF00196.14    58 seq1348_BIOID51101   -            210   1.9e-05   23.7   0.0   1   1   2.3e-09   3.2e-05   23.0   0.0     2    47   150   195   149   197 0.96 Bacterial regulatory proteins, luxR family
Phage_sheath_1       PF04984.9    464 seq1349_BIOID51101   -            498   2.2e-74  250.5   7.3   1   1   1.8e-78   2.4e-74  250.3   5.1     2   463     8   489     1   490 0.96 Phage tail sheath protein
Asparaginase         PF00710.15   313 seq1350_BIOID51101   -            338  2.1e-112  374.9   0.0   1   1  1.8e-116  2.4e-112  374.7   0.0     2   313     6   323     5   323 0.97 Asparaginase
RHS                  PF03527.9     41 seq1351_BIOID51101   -            541     1e-20   73.1   0.8   1   1   1.5e-24     1e-20   73.1   0.6     1    41   277   317   277   317 0.97 RHS protein
GGDEF                PF00990.16   161 seq1352_BIOID51101   -           1105   3.8e-45  153.2   0.3   1   1   4.2e-48   7.2e-45  152.3   0.2     1   160   682   838   682   839 0.97 GGDEF domain
MASE1                PF05231.9    299 seq1352_BIOID51101   -           1105   1.4e-33  116.0  42.2   1   1   8.4e-37   1.4e-33  116.0  29.3     2   298    19   294    18   295 0.88 MASE1
PAS_9                PF13426.1    104 seq1352_BIOID51101   -           1105   1.7e-29  102.1   0.0   1   2   1.3e-15   2.2e-12   47.1   0.0     3   104   314   416   312   416 0.96 PAS domain
PAS_9                PF13426.1    104 seq1352_BIOID51101   -           1105   1.7e-29  102.1   0.0   2   2   3.7e-12   6.4e-09   36.0   0.0     2   104   566   670   565   670 0.92 PAS domain
PAS_3                PF08447.6     91 seq1352_BIOID51101   -           1105   5.2e-26   90.4   0.0   1   2   9.6e-13   1.6e-09   37.5   0.0     4    89   327   409   324   411 0.93 PAS fold
PAS_3                PF08447.6     91 seq1352_BIOID51101   -           1105   5.2e-26   90.4   0.0   2   2   1.3e-13   2.3e-10   40.3   0.0     2    91   452   537   451   537 0.96 PAS fold
PAS_4                PF08448.5    110 seq1352_BIOID51101   -           1105   5.7e-24   84.1   0.0   1   2   4.4e-10   7.5e-07   29.0   0.0     7   110   314   419   309   419 0.90 PAS fold
PAS_4                PF08448.5    110 seq1352_BIOID51101   -           1105   5.7e-24   84.1   0.0   2   2   1.1e-13     2e-10   40.5   0.0     1   109   561   672   561   673 0.94 PAS fold
PAS                  PF00989.19   113 seq1352_BIOID51101   -           1105   2.4e-23   81.9   0.1   1   2   1.7e-12     3e-09   36.5   0.0     2   113   303   414   302   414 0.91 PAS fold
PAS                  PF00989.19   113 seq1352_BIOID51101   -           1105   2.4e-23   81.9   0.1   2   2   5.8e-11   9.9e-08   31.6   0.0     7   113   561   668   555   668 0.94 PAS fold
EAL                  PF00563.15   236 seq1352_BIOID51101   -           1105   4.3e-18   65.5   0.2   1   1   6.7e-21   1.2e-17   64.1   0.1    37   234   896  1088   891  1090 0.92 EAL domain
PAS_8                PF13188.1     64 seq1352_BIOID51101   -           1105   5.7e-12   44.9   0.0   1   2   4.4e-07   0.00075   19.1   0.0     2    51   303   358   302   371 0.72 PAS domain
PAS_8                PF13188.1     64 seq1352_BIOID51101   -           1105   5.7e-12   44.9   0.0   2   2   1.6e-07   0.00027   20.5   0.0     1    52   555   607   555   619 0.80 PAS domain
Trans_reg_C          PF00486.23    77 seq1354_BIOID51101   -            269   1.2e-08   34.6   0.0   1   1   1.4e-12   1.9e-08   33.9   0.0     4    76    28   102    23   103 0.92 Transcriptional regulatory protein, C terminal
Lon_C                PF05362.8    205 seq1355_BIOID51101   -            799   2.1e-99  330.7   0.1   1   1  1.6e-102   3.7e-99  330.0   0.0     2   204   585   787   584   788 0.99 Lon protease (S16) C-terminal proteolytic domain
LON                  PF02190.11   205 seq1355_BIOID51101   -            799   4.9e-43  147.0   0.3   1   1   2.2e-46   4.9e-43  147.0   0.2     1   204    25   216    25   217 0.91 ATP-dependent protease La (LON) domain
AAA                  PF00004.24   132 seq1355_BIOID51101   -            799   7.1e-18   64.9   0.0   1   1   7.1e-21   1.6e-17   63.8   0.0     1   128   367   504   367   508 0.93 ATPase family associated with various cellular activities (AAA)
AAA_5                PF07728.9    139 seq1355_BIOID51101   -            799   5.6e-10   38.9   0.0   1   1   8.8e-13     2e-09   37.1   0.0     2   138   367   499   366   500 0.79 AAA domain (dynein-related subfamily)
ChlI                 PF13541.1    121 seq1355_BIOID51101   -            799   5.1e-08   32.3   0.0   1   1   5.6e-11   1.3e-07   31.0   0.0     1   121   628   755   628   755 0.83 Subunit ChlI of Mg-chelatase
AAA_PrkA             PF08298.6    358 seq1355_BIOID51101   -            799   7.9e-06   24.6   0.0   1   1   6.5e-09   1.5e-05   23.7   0.0    51   111   327   387   303   400 0.88 PrkA AAA domain
Isochorismatase      PF00857.15   174 seq1356_BIOID51101   -            219   2.9e-38  131.4   0.0   1   1   2.5e-42   3.4e-38  131.1   0.0     2   174    11   213    10   213 0.96 Isochorismatase family
Tail_tube            PF10618.4    119 seq1357_BIOID51101   -            118   4.7e-39  132.7   0.1   1   1   3.7e-43   5.1e-39  132.5   0.1     1   119     1   118     1   118 0.98 Phage tail tube protein
YjcZ                 PF13990.1    270 seq1358_BIOID51101   -            292  1.1e-117  391.8   5.6   1   1  9.2e-122  1.3e-117  391.6   3.9     1   270    21   287    21   287 0.99 YjcZ-like protein
FluMu_gp41           PF10109.4     82 seq1361_BIOID51101   -             91     7e-17   61.0   0.0   1   1   5.8e-21     8e-17   60.8   0.0     2    80     4    85     3    87 0.85 Mu-like prophage FluMu protein gp41
PhageMin_Tail        PF10145.4    202 seq1363_BIOID51101   -            611   1.3e-28   99.9  17.3   1   1   9.7e-33   1.3e-28   99.9  12.0     2   202    88   296    87   296 0.94 Phage-related minor tail protein
Sugar_tr             PF00083.19   451 seq1364_BIOID51101   -            500   8.8e-71  238.6  25.4   1   1   3.5e-74   1.2e-70  238.2  17.6     3   446    28   448    25   453 0.95 Sugar (and other) transporter
MFS_1                PF07690.11   354 seq1364_BIOID51101   -            500   5.1e-37  127.3  39.5   1   2   4.1e-30   1.4e-26   92.9  10.8     9   257    38   310    30   311 0.75 Major Facilitator Superfamily
MFS_1                PF07690.11   354 seq1364_BIOID51101   -            500   5.1e-37  127.3  39.5   2   2   2.2e-14   7.6e-11   41.2  14.2    38   171   301   437   299   467 0.79 Major Facilitator Superfamily
Osmo_CC              PF08946.5     46 seq1364_BIOID51101   -            500   3.7e-25   87.5   8.5   1   1   2.1e-28   7.2e-25   86.6   5.9     1    46   454   499   454   499 0.99 Osmosensory transporter coiled coil
DDE_Tnp_1_assoc      PF13808.1     90 seq1366_BIOID51101   -            232   3.6e-20   71.3   0.0   1   1     1e-23   6.9e-20   70.4   0.0    27    90     1    64     1    64 0.98 DDE_Tnp_1-associated
DDE_Tnp_1            PF01609.16   211 seq1366_BIOID51101   -            232   5.8e-17   61.8   0.1   1   1   1.1e-20   7.4e-17   61.5   0.1     3   125    71   189    69   218 0.86 Transposase DDE domain
Bac_DNA_binding      PF00216.16    90 seq1370_BIOID51101   -             90   2.5e-34  117.0   0.1   1   1   2.1e-38   2.8e-34  116.8   0.1     1    90     1    90     1    90 1.00 Bacterial DNA-binding protein
Tautomerase          PF01361.16    60 seq1371_BIOID51101   -             75   3.6e-14   51.9   0.0   1   1   3.7e-18   5.1e-14   51.5   0.0     1    51     2    53     2    55 0.98 Tautomerase enzyme
TPR_3                PF07720.7     36 seq1372_BIOID51101   -            163   1.7e-21   75.4  16.3   1   2   4.3e-15   5.9e-11   41.8   2.9     1    36    40    73    40    73 0.98 Tetratricopeptide repeat
TPR_3                PF07720.7     36 seq1372_BIOID51101   -            163   1.7e-21   75.4  16.3   2   2   2.5e-14   3.4e-10   39.3   2.9     1    36    74   107    74   107 0.96 Tetratricopeptide repeat
Rotamase_2           PF13145.1    121 seq1374_BIOID51101   -            623   2.9e-34  118.1  24.6   1   1     9e-28   2.1e-24   86.3   0.2     1   121   247   369   247   369 0.92 PPIC-type PPIASE domain
SurA_N_3             PF13624.1    154 seq1374_BIOID51101   -            623   6.8e-32  110.4   1.1   1   1     3e-35   6.8e-32  110.4   0.8     1   153     1   165     1   166 0.86 SurA N-terminal domain
Rotamase_3           PF13616.1    117 seq1374_BIOID51101   -            623   1.8e-16   60.3   0.4   1   1   7.8e-20   1.8e-16   60.3   0.3    12   115   265   355   212   357 0.87 PPIC-type PPIASE domain
Rotamase             PF00639.16    95 seq1374_BIOID51101   -            623   6.1e-15   55.6   9.4   1   1   6.2e-18   1.4e-14   54.4   0.1    13    95   275   355   258   355 0.92 PPIC-type PPIASE domain
SurA_N_2             PF13623.1    145 seq1374_BIOID51101   -            623   1.5e-08   34.5   0.3   1   1   6.7e-12   1.5e-08   34.5   0.2     9   140    12   137     3   142 0.83 SurA N-terminal domain
DNA_circ_N           PF07157.7     93 seq1375_BIOID51101   -            456     3e-41  139.3   0.0   1   1   5.3e-45   7.3e-41  138.0   0.0     1    93    17   109    17   109 0.99 DNA circulation protein N-terminus
Trans_reg_C          PF00486.23    77 seq1377_BIOID51101   -            458   3.8e-12   45.8   0.0   1   1     6e-16   8.3e-12   44.7   0.0     2    77    28   101    26   101 0.93 Transcriptional regulatory protein, C terminal
Acetyltransf_2       PF00797.12   240 seq1378_BIOID51101   -            281   4.1e-84  281.8   0.3   1   1   3.5e-88   4.8e-84  281.5   0.2     1   237    21   256    21   259 0.97 N-acetyltransferase
HSP70                PF00012.15   602 seq1379_BIOID51101   -            471   1.3e-24   85.9   0.0   1   2   1.1e-18   1.5e-14   52.7   0.0     2   207    24   249    23   280 0.77 Hsp70 protein
HSP70                PF00012.15   602 seq1379_BIOID51101   -            471   1.3e-24   85.9   0.0   2   2   9.5e-12   1.3e-07   29.8   0.0   250   352   350   444   326   469 0.80 Hsp70 protein
Phage_GPD            PF05954.6    292 seq1380_BIOID51101   -            359   2.6e-27   95.6   0.9   1   1   2.1e-31   2.9e-27   95.5   0.3     3   292    25   324    23   325 0.81 Phage late control gene D protein (GPD)
HHH_3                PF12836.2     65 seq1382_BIOID51101   -            123   4.6e-19   68.0   0.0   1   1   1.3e-22     6e-19   67.6   0.0     3    61    59   118    57   122 0.93 Helix-hairpin-helix motif
SLT                  PF01464.15   121 seq1384_BIOID51101   -            124   1.7e-28   98.4   0.1   1   1   1.4e-32   1.9e-28   98.2   0.1    11   119     3   117     1   119 0.95 Transglycosylase SLT domain
4HBT_2               PF13279.1    121 seq1385_BIOID51101   -            132   5.5e-17   62.2   0.0   1   1   1.4e-20   6.3e-17   62.0   0.0     4   109    10   114     7   129 0.88 Thioesterase-like superfamily
Acyl-ACP_TE          PF01643.12   249 seq1385_BIOID51101   -            132   1.1e-14   53.8   0.2   1   2   9.6e-09   4.4e-05   22.4   0.1   155   182     2    29     1    33 0.91 Acyl-ACP thioesterase
Acyl-ACP_TE          PF01643.12   249 seq1385_BIOID51101   -            132   1.1e-14   53.8   0.2   2   2   5.4e-11   2.5e-07   29.8   0.0    46   133    39   128    32   132 0.90 Acyl-ACP thioesterase
4HBT                 PF03061.17    79 seq1385_BIOID51101   -            132   3.8e-14   52.4   0.0   1   1   1.1e-17   5.1e-14   52.0   0.0     2    77    16    97    15    99 0.96 Thioesterase superfamily
Phage_Mu_Gp45        PF06890.7    162 seq1386_BIOID51101   -            182   1.8e-65  219.1   0.9   1   1   1.6e-69   2.1e-65  218.9   0.6     1   161    16   171    16   172 0.99 Bacteriophage Mu Gp45 protein
GP46                 PF07409.7    116 seq1388_BIOID51101   -            142   2.8e-39  132.8   0.7   1   1   2.4e-43   3.3e-39  132.6   0.5     1   116    20   134    20   134 0.96 Phage protein GP46
Baseplate_J          PF04865.9    243 seq1389_BIOID51101   -            352   1.5e-54  184.8   0.0   1   1   1.4e-58   1.9e-54  184.4   0.0     2   243    69   317    68   317 0.96 Baseplate J-like protein
DUF2313              PF10076.4    179 seq1390_BIOID51101   -            194     7e-60  201.3   0.0   1   1   5.8e-64   7.9e-60  201.1   0.0     2   178    11   192    10   193 0.97 Uncharacterized protein conserved in bacteria (DUF2313)
Collar               PF07484.7     57 seq1392_BIOID51101   -            260   4.1e-15   55.1   0.1   1   1   6.9e-19   9.4e-15   54.0   0.1     1    57   108   155   108   155 0.98 Phage Tail Collar Domain
Hydrolase_3          PF08282.7    254 seq1395_BIOID51101   -            276   3.8e-51  173.9   0.0   1   1   6.3e-55   4.3e-51  173.8   0.0     2   254    10   262     9   262 0.98 haloacid dehalogenase-like hydrolase
S6PP                 PF05116.8    247 seq1395_BIOID51101   -            276     3e-17   62.6   0.0   1   2   3.2e-08   0.00022   20.5   0.0     4    76     8    78     5   111 0.74 Sucrose-6F-phosphate phosphohydrolase
S6PP                 PF05116.8    247 seq1395_BIOID51101   -            276     3e-17   62.6   0.0   2   2   2.9e-14     2e-10   40.2   0.0   119   213   149   240   143   257 0.87 Sucrose-6F-phosphate phosphohydrolase
Caudo_TAP            PF02413.12   130 seq1398_BIOID51101   -            200   4.7e-27   94.5   1.4   1   1   5.1e-31   6.9e-27   94.0   1.0     1   130    78   199    78   199 0.95 Caudovirales tail fibre assembly protein
AsnC_trans_reg       PF01037.16    74 seq1401_BIOID51101   -            181   1.2e-21   76.0   0.0   1   1   5.7e-25     2e-21   75.3   0.0     1    74    97   171    97   171 0.97 AsnC family
HTH_AsnC-type        PF13404.1     42 seq1401_BIOID51101   -            181   7.1e-18   63.7   0.7   1   1   3.3e-21   1.1e-17   63.1   0.5     1    42    31    72    31    72 0.99 AsnC-type helix-turn-helix domain
HTH_24               PF13412.1     48 seq1401_BIOID51101   -            181   3.5e-17   61.3   0.4   1   1   1.7e-20     6e-17   60.6   0.3     1    47    31    77    31    78 0.98 Winged helix-turn-helix DNA-binding
HTH_11               PF08279.7     55 seq1401_BIOID51101   -            181   9.9e-05   21.8   0.0   1   1     5e-08   0.00017   21.0   0.0     3    46    36    78    35    82 0.90 HTH domain
HlyD_2               PF12700.2    328 seq1404_BIOID51101   -            464   3.9e-26   91.8   1.6   1   1   1.5e-29     5e-26   91.5   1.1     9   328   123   425   115   425 0.82 HlyD family secretion protein
HlyD                 PF00529.15   306 seq1404_BIOID51101   -            464   2.7e-23   82.6  16.8   1   1     1e-26   3.5e-23   82.2  11.5     1   241   135   360   135   425 0.85 HlyD family secretion protein
HlyD_3               PF13437.1    105 seq1404_BIOID51101   -            464   8.3e-17   61.3   3.9   1   1   1.5e-14   5.2e-11   42.6   0.6     1   101   246   351   246   356 0.93 HlyD family secretion protein
Biotin_lipoyl_2      PF13533.1     50 seq1404_BIOID51101   -            464     3e-14   52.2   6.6   1   1   7.9e-17   2.7e-13   49.2   0.3     2    50   136   184   135   184 0.97 Biotin-lipoyl like
ABC_membrane         PF00664.18   275 seq1405_BIOID51101   -            590     9e-35  120.3   5.6   1   1   1.7e-38   1.2e-34  119.9   3.9     5   274    22   290    18   291 0.94 ABC transporter transmembrane region
ABC_tran             PF00005.22   118 seq1405_BIOID51101   -            590   1.2e-19   70.7   0.0   1   1   3.3e-23   2.2e-19   69.8   0.0     1   117   376   500   376   501 0.93 ABC transporter
Resolvase            PF00239.16   141 seq1407_BIOID51101   -            184   8.9e-51  171.3   0.0   1   1   1.6e-54   1.1e-50  171.0   0.0     2   140     3   135     2   136 0.98 Resolvase, N terminal domain
HTH_7                PF02796.10    45 seq1407_BIOID51101   -            184   1.4e-12   47.1   0.0   1   1   4.2e-16   2.9e-12   46.1   0.0     1    44   138   181   138   182 0.96 Helix-turn-helix domain of resolvase
GerE                 PF00196.14    58 seq1409_BIOID51101   -            143   1.5e-07   30.4   0.0   1   1   1.7e-11   2.4e-07   29.8   0.0     2    51    94   142    93   143 0.93 Bacterial regulatory proteins, luxR family
HNH                  PF01844.18    47 seq1411_BIOID51101   -            277   4.3e-15   55.1   3.8   1   1   6.1e-19   8.4e-15   54.2   2.2     1    46   207   257   207   258 0.96 HNH endonuclease
Gp_dh_C              PF02800.15   157 seq1412_BIOID51101   -            331   4.2e-75  250.3   0.1   1   1   8.7e-79   5.9e-75  249.8   0.0     1   157   155   312   155   312 1.00 Glyceraldehyde 3-phosphate dehydrogenase, C-terminal domain
Gp_dh_N              PF00044.19   151 seq1412_BIOID51101   -            331   3.1e-60  202.3   0.6   1   1     8e-64   5.5e-60  201.5   0.1     1   151     3   150     3   150 0.99 Glyceraldehyde 3-phosphate dehydrogenase, NAD binding domain
ACR_tran             PF00873.14  1021 seq1414_BIOID51101   -           1040         0 1230.6  34.6   1   1         0         0 1230.4  24.0     2  1020    13  1022    12  1023 1.00 AcrB/AcrD/AcrF family
SecD_SecF            PF02355.11   189 seq1414_BIOID51101   -           1040   1.9e-08   33.6  32.6   1   1   1.6e-09   1.1e-05   24.6  10.9    36   183   348   495   338   501 0.82 Protein export membrane protein
InvH                 PF04741.7    147 seq1415_BIOID51101   -             97   8.2e-08   32.1   0.6   1   1   8.1e-12   1.1e-07   31.6   0.5    90   144    41    95    18    97 0.89 InvH outer membrane lipoprotein
ABC_membrane         PF00664.18   275 seq1417_BIOID51101   -            593   8.1e-35  120.4   9.0   1   1   1.5e-38     1e-34  120.1   6.3     3   274    27   297    25   298 0.92 ABC transporter transmembrane region
ABC_tran             PF00005.22   118 seq1417_BIOID51101   -            593   2.4e-20   72.9   0.1   1   1   7.5e-24   5.1e-20   71.8   0.0     1   118   381   505   381   505 0.95 ABC transporter
Iso_dh               PF00180.15   348 seq1418_BIOID51101   -             54   7.3e-10   38.2   0.0   1   1   5.8e-14   7.9e-10   38.0   0.0   300   348     1    50     1    50 0.98 Isocitrate/isopropylmalate dehydrogenase
Aldose_epim          PF01263.15   301 seq1419_BIOID51101   -            294   1.7e-46  158.5   0.2   1   1   1.5e-50   2.1e-46  158.3   0.1     1   284    27   274    27   287 0.90 Aldose 1-epimerase
Glyco_hydro_4C       PF11975.3    232 seq1422_BIOID51101   -            451   2.6e-86  289.0   0.0   1   1   5.2e-90   3.5e-86  288.6   0.0     2   232   193   421   192   421 0.99 Family 4 glycosyl hydrolase C-terminal domain
Glyco_hydro_4        PF02056.11   183 seq1422_BIOID51101   -            451   7.6e-80  266.4   0.1   1   1   1.5e-83     1e-79  266.0   0.1     1   182     6   188     6   189 0.99 Family 4 glycosyl hydrolase
P-II                 PF00543.17   102 seq1423_BIOID51101   -            112   2.4e-40  136.9   1.0   1   1     2e-44   2.7e-40  136.8   0.7     1   102     4   105     4   105 0.99 Nitrogen regulatory protein P-II
Ammonium_transp      PF00909.16   399 seq1424_BIOID51101   -            428    2e-131  438.0  40.4   1   1  1.6e-135  2.3e-131  437.8  28.0     1   399    33   426    33   426 0.97 Ammonium Transporter Family
ACR_tran             PF00873.14  1021 seq1425_BIOID51101   -           1025         0 1226.7  15.6   1   1         0         0 1226.5  10.8     2  1020     4  1008     3  1009 0.99 AcrB/AcrD/AcrF family
MMPL                 PF03176.10   333 seq1425_BIOID51101   -           1025     8e-13   47.6  20.1   1   2   4.8e-11   2.2e-07   29.7   5.7   138   313   327   501   226   521 0.83 MMPL family
MMPL                 PF03176.10   333 seq1425_BIOID51101   -           1025     8e-13   47.6  20.1   2   2   5.5e-09   2.5e-05   23.0   2.8    73   306   785  1012   689  1024 0.76 MMPL family
SecD_SecF            PF02355.11   189 seq1425_BIOID51101   -           1025   5.9e-12   45.0  19.3   1   2     3e-10   1.4e-06   27.5   6.0    35   186   336   489   317   492 0.80 Protein export membrane protein
SecD_SecF            PF02355.11   189 seq1425_BIOID51101   -           1025   5.9e-12   45.0  19.3   2   2   8.1e-09   3.7e-05   22.8   2.0    25   183   844  1005   831  1022 0.87 Protein export membrane protein
MFS_2                PF13347.1    427 seq1427_BIOID51101   -            473  1.2e-108  363.1  43.1   1   1    1e-112  1.4e-108  362.9  29.9     3   426     8   436     6   437 0.97 MFS/sugar transport protein
AAA_PrkA             PF08298.6    358 seq1430_BIOID51101   -            644  1.3e-180  599.6   0.0   1   1  2.6e-184  1.8e-180  599.1   0.0     2   358    20   380    19   380 0.99 PrkA AAA domain
PrkA                 PF06798.7    254 seq1430_BIOID51101   -            644   6.8e-86  287.5   2.2   1   1   2.2e-89   1.5e-85  286.4   1.5     1   254   382   636   382   636 0.98 PrkA serine protein kinase C-terminal domain
YscW                 PF09619.5    106 seq1431_BIOID51101   -            190   8.1e-42  141.1   0.6   1   1   8.2e-46   1.1e-41  140.6   0.4     1   106    41   152    41   152 0.99 Type III secretion system lipoprotein chaperone (YscW)
YmgB                 PF10798.3     61 seq1432_BIOID51101   -             78   3.3e-05   23.4   0.0   1   1   3.6e-09   4.9e-05   22.9   0.0     4    35    27    58    25    64 0.93 Biofilm development protein YmgB/AriR
Molybdop_Fe4S4       PF04879.11    55 seq1437_BIOID51101   -            195   2.2e-21   75.3   0.2   1   1   2.6e-24   1.8e-20   72.4   0.1     2    55    44   104    43   104 0.96 Molybdopterin oxidoreductase Fe4S4 domain
Molybdopterin        PF00384.17   432 seq1437_BIOID51101   -            195   2.4e-06   26.4   0.1   1   1   4.2e-10   2.9e-06   26.1   0.0     1    35   107   139   107   190 0.79 Molybdopterin oxidoreductase
YmgB                 PF10798.3     61 seq1438_BIOID51101   -             88   5.3e-29   99.7   2.6   1   1   3.8e-33   5.3e-29   99.7   1.8     1    61    28    88    28    88 0.98 Biofilm development protein YmgB/AriR
DUF444               PF04285.7    421 seq1439_BIOID51101   -            427  3.1e-200  665.1   2.7   1   1  2.5e-204  3.4e-200  664.9   1.9     1   420     1   422     1   423 1.00 Protein of unknown function (DUF444)
MFS_1                PF07690.11   354 seq1440_BIOID51101   -            471   3.5e-50  170.6  50.3   1   1   5.2e-54   3.5e-50  170.6  34.8     1   353    15   405    15   406 0.91 Major Facilitator Superfamily
MFS_3                PF05977.8    524 seq1440_BIOID51101   -            471   6.3e-10   37.6  13.8   1   1   9.2e-14   6.3e-10   37.6   9.6    20   187    20   183     6   246 0.85 Transmembrane secretion effector
Molybdopterin        PF00384.17   432 seq1442_BIOID51101   -            803   9.6e-25   87.0   0.0   1   1   3.1e-25   2.1e-21   76.0   0.0   103   379     2   377     1   381 0.84 Molybdopterin oxidoreductase
Molydop_binding      PF01568.16   109 seq1442_BIOID51101   -            803   5.5e-17   61.4   0.1   1   1     3e-20     2e-16   59.6   0.1     4   108   681   796   678   797 0.93 Molydopterin dinucleotide binding domain
DUF1428              PF07237.6    103 seq1443_BIOID51101   -            117   3.2e-49  165.0   2.0   1   1   2.6e-53   3.6e-49  164.8   1.4     1   103     2   104     2   104 0.99 Protein of unknown function (DUF1428)
EAL                  PF00563.15   236 seq1447_BIOID51101   -            521   4.8e-63  212.6   0.0   1   1   1.2e-66   8.4e-63  211.8   0.0     2   236   265   500   264   500 0.96 EAL domain
CSS-motif            PF12792.2    208 seq1447_BIOID51101   -            521     8e-30  103.6   0.0   1   1   1.6e-33   1.1e-29  103.1   0.0     3   207    44   238    42   239 0.90 CSS motif domain associated with EAL
Ald_Xan_dh_C2        PF02738.13   543 seq1448_BIOID51101   -            765  6.7e-175  582.3   0.0   1   1  1.2e-178  8.5e-175  582.0   0.0    12   543   159   700   147   700 0.98 Molybdopterin-binding domain of aldehyde dehydrogenase
Ald_Xan_dh_C         PF01315.17   111 seq1448_BIOID51101   -            765   6.8e-35  119.3   0.1   1   1   2.2e-38   1.5e-34  118.2   0.0     1   111    23   139    23   139 0.92 Aldehyde oxidase and xanthine dehydrogenase, a/b hammerhead domain
GGDEF                PF00990.16   161 seq1449_BIOID51101   -            491   1.5e-44  151.3   0.0   1   1   1.5e-48   2.1e-44  150.8   0.0     1   161   328   485   328   485 0.98 GGDEF domain
HATPase_c            PF02518.21   111 seq1450_BIOID51101   -            467   5.2e-24   84.0   0.0   1   1   2.4e-27   1.1e-23   82.9   0.0     1   111   349   460   349   460 0.98 Histidine kinase-, DNA gyrase B-, and HSP90-like ATPase
HAMP                 PF00672.20    70 seq1450_BIOID51101   -            467   1.5e-17   63.4   0.4   1   1   3.3e-21   1.5e-17   63.4   0.2     2    69   168   235   167   236 0.96 HAMP domain
HisKA                PF00512.20    68 seq1450_BIOID51101   -            467   9.5e-14   51.0   0.2   1   1   2.1e-17   9.5e-14   51.0   0.1     1    68   240   304   240   304 0.97 His Kinase A (phospho-acceptor) domain
Fer4_11              PF13247.1     99 seq1455_BIOID51101   -            294   1.2e-29  101.9  13.1   1   1   1.8e-32   2.2e-29  101.1   5.5     2    98    92   188    91   189 0.94 4Fe-4S dicluster domain
Form-deh_trans       PF09163.6     44 seq1455_BIOID51101   -            294   7.8e-20   69.9   0.0   1   1   1.1e-22   1.4e-19   69.1   0.0     1    44   246   289   246   290 0.96 Formate dehydrogenase N, transmembrane
Fer4_7               PF12838.2     52 seq1455_BIOID51101   -            294   4.9e-15   55.5  25.2   1   1   8.3e-11     1e-07   32.0   5.6     1    50    38   114    38   117 0.90 4Fe-4S dicluster domain
Fer4_9               PF13187.1     55 seq1455_BIOID51101   -            294   3.3e-13   49.5  27.2   1   1   4.6e-11   5.7e-08   32.7   7.7     1    55   132   184   132   184 0.97 4Fe-4S dicluster domain
Fer4_10              PF13237.1     52 seq1455_BIOID51101   -            294   2.6e-12   46.2  27.8   1   1   3.4e-11   4.2e-08   32.7   7.1     2    52    93   144    92   144 0.86 4Fe-4S dicluster domain
Fer4_2               PF12797.2     22 seq1455_BIOID51101   -            294   3.3e-10   39.1  34.5   1   1   6.4e-09     8e-06   25.3   2.4     4    20    33    49    31    51 0.91 4Fe-4S binding domain
Fer4_3               PF12798.2     15 seq1455_BIOID51101   -            294   9.7e-08   31.9  41.1   1   3   0.00035      0.43   11.1   3.8     1    15   100   117   100   117 0.89 4Fe-4S binding domain
Fer4_3               PF12798.2     15 seq1455_BIOID51101   -            294   9.7e-08   31.9  41.1   2   3   6.7e-05     0.083   13.3   2.9     1    14   133   146   133   147 0.94 4Fe-4S binding domain
Fer4_3               PF12798.2     15 seq1455_BIOID51101   -            294   9.7e-08   31.9  41.1   3   3   3.4e-06    0.0042   17.4   2.5     1    15   160   183   160   183 0.98 4Fe-4S binding domain
Fer4_4               PF12800.2     17 seq1455_BIOID51101   -            294   3.1e-07   30.0  31.6   1   2   4.7e-05     0.059   13.6   1.8     3    15    38    50    36    56 0.91 4Fe-4S binding domain
Fer4_4               PF12800.2     17 seq1455_BIOID51101   -            294   3.1e-07   30.0  31.6   2   2     1e-07   0.00013   21.9   1.8     1    17   130   146   130   146 0.92 4Fe-4S binding domain
Fer4                 PF00037.22    24 seq1455_BIOID51101   -            294   3.1e-07   29.6  37.3   1   1   4.1e-08   5.1e-05   22.5   2.0     5    22   130   147   126   149 0.87 4Fe-4S binding domain
Response_reg         PF00072.19   112 seq1456_BIOID51101   -            240   8.2e-25   86.8   0.0   1   1   1.8e-28   1.2e-24   86.3   0.0     1   112    13   122    13   122 0.98 Response regulator receiver domain
Trans_reg_C          PF00486.23    77 seq1456_BIOID51101   -            240     1e-22   79.6   0.1   1   1   2.7e-26   1.8e-22   78.8   0.0     2    77   157   232   156   232 0.96 Transcriptional regulatory protein, C terminal
GGDEF                PF00990.16   161 seq1457_BIOID51101   -            556   2.4e-38  131.1   0.3   1   1   3.1e-42   4.2e-38  130.3   0.2     3   160   406   554   404   555 0.95 GGDEF domain
Autotransporter      PF03797.14   265 seq1461_BIOID51101   -            773   1.9e-42  145.3  17.4   1   1   2.8e-46   1.9e-42  145.3  12.1     3   265   488   759   486   762 0.95 Autotransporter beta-domain
Pertactin            PF03212.9    121 seq1461_BIOID51101   -            773   2.9e-09   36.5   1.1   1   1   4.2e-13   2.9e-09   36.5   0.8     1   120   297   422   297   423 0.83 Pertactin
Cytochrom_B_N        PF00033.14   188 seq1463_BIOID51101   -            217   1.4e-20   73.3  19.2   1   1   2.5e-24   1.7e-20   73.0  13.3     4   188    10   186     7   186 0.92 Cytochrome b(N-terminal)/b6/petB
Ni_hydr_CYTB         PF01292.15   182 seq1463_BIOID51101   -            217   1.4e-18   66.8  17.8   1   1   2.5e-22   1.7e-18   66.5  12.3     5   182    13   186     9   186 0.89 Prokaryotic cytochrome b561
FAD_binding_5        PF00941.16   171 seq1465_BIOID51101   -            292   1.7e-50  170.7   0.0   1   1   3.4e-54   2.4e-50  170.2   0.0     4   170     6   173     3   174 0.98 FAD binding domain in molybdopterin dehydrogenase
CO_deh_flav_C        PF03450.12   103 seq1465_BIOID51101   -            292   4.8e-25   87.3   0.1   1   1   2.5e-28   1.7e-24   85.6   0.0     2   103   183   283   182   283 0.97 CO dehydrogenase flavoprotein C-terminal domain
DUF1508              PF07411.7     49 seq1466_BIOID51101   -            123   7.8e-48  159.5   6.0   1   2   1.2e-27   1.7e-23   81.6   0.2     1    49    23    71    23    71 0.97 Domain of unknown function (DUF1508)
DUF1508              PF07411.7     49 seq1466_BIOID51101   -            123   7.8e-48  159.5   6.0   2   2   2.5e-27   3.4e-23   80.7   0.9     1    48    74   121    74   122 0.97 Domain of unknown function (DUF1508)
RHH_2                PF03693.9     81 seq1467_BIOID51101   -             98   9.6e-21   73.6   0.4   1   1   1.7e-24   1.2e-20   73.3   0.2     1    75    16    92    16    97 0.92 Uncharacterised protein family (UPF0156)
RHH_1                PF01402.16    39 seq1467_BIOID51101   -             98     8e-05   22.2   2.1   1   1   1.4e-08   9.3e-05   22.0   0.4     2    39    20    58    19    58 0.94 Ribbon-helix-helix protein, copG family
Fer2_2               PF01799.15    75 seq1468_BIOID51101   -            159     4e-27   93.8   0.4   1   1   5.8e-31     4e-27   93.8   0.3     1    73    78   152    78   154 0.93 [2Fe-2S] binding domain
Fer2                 PF00111.22    78 seq1468_BIOID51101   -            159   4.4e-07   29.4   1.1   1   1   6.5e-11   4.4e-07   29.4   0.8     2    55    12    64    11    85 0.81 2Fe-2S iron-sulfur cluster binding domain
YbaK                 PF04073.10   123 seq1469_BIOID51101   -            167   4.2e-25   87.8   0.0   1   1   3.9e-29   5.3e-25   87.5   0.0     1   122    30   154    30   155 0.94 YbaK / prolyl-tRNA synthetases associated domain
Plasmid_stabil       PF05016.9     90 seq1470_BIOID51101   -             98   6.7e-13   48.7   0.0   1   1   5.5e-17   7.5e-13   48.5   0.0     1    89     4    90     4    91 0.92 Plasmid stabilisation system protein
Peptidase_U32        PF01136.14   233 seq1473_BIOID51101   -            453   6.2e-95  316.4   0.0   1   1     6e-99   8.2e-95  316.0   0.0     1   232    75   344    75   345 0.98 Peptidase family U32
DUF441               PF04284.8    140 seq1475_BIOID51101   -            148   7.7e-47  158.5  20.1   1   1   6.5e-51   8.9e-47  158.3  13.9     1   140     7   145     7   145 0.99 Protein of unknown function (DUF441)
DUF1271              PF06902.6     64 seq1477_BIOID51101   -             76   3.6e-28   97.0   0.1   1   1     3e-32   4.1e-28   96.8   0.0     1    64    13    76    13    76 0.98 Protein of unknown function (DUF1271)
Acetyltransf_1       PF00583.19    83 seq1478_BIOID51101   -             90   1.2e-06   28.3   0.0   1   1     1e-10   1.4e-06   28.1   0.0     3    63    15    70     6    78 0.80 Acetyltransferase (GNAT) family
DUF2622              PF11080.3     96 seq1481_BIOID51101   -             98   2.5e-05   23.9   0.0   1   1   2.3e-09   3.2e-05   23.5   0.0     7    93     8    94     3    96 0.89 Protein of unknown function (DUF2622)
MFS_1                PF07690.11   354 seq1483_BIOID51101   -            393     2e-21   76.0  54.1   1   1   7.3e-23   9.9e-19   67.1  35.2     4   353    22   348    14   349 0.81 Major Facilitator Superfamily
DUF2566              PF10753.4     55 seq1486_BIOID51101   -             57   1.8e-28   98.0   9.3   1   1   1.4e-32     2e-28   97.9   6.5     1    55     3    57     3    57 0.98 Protein of unknown function (DUF2566)
Autotransporter      PF03797.14   265 seq1487_BIOID51101   -            108   3.1e-09   36.4   0.1   1   1   2.5e-13   3.4e-09   36.3   0.1   168   262     3    91     1    94 0.93 Autotransporter beta-domain
OTCace               PF00185.19   158 seq1488_BIOID51101   -            396   1.1e-34  119.5   0.0   1   1   2.7e-38   1.8e-34  118.7   0.0     1   156   187   373   187   374 0.91 Aspartate/ornithine carbamoyltransferase, Asp/Orn binding domain
OTCace_N             PF02729.16   142 seq1488_BIOID51101   -            396   3.3e-28   98.0   0.0   1   1     2e-31   1.4e-27   95.9   0.0     1   142    22   179    22   179 0.88 Aspartate/ornithine carbamoyltransferase, carbamoyl-P binding domain
DAGK_cat             PF00781.19   130 seq1489_BIOID51101   -            299   1.6e-26   92.1   0.3   1   1   3.7e-30   2.5e-26   91.4   0.2     3   129     8   131     6   132 0.96 Diacylglycerol kinase catalytic domain
NAD_kinase           PF01513.16   285 seq1489_BIOID51101   -            299   7.2e-06   24.8   0.1   1   1   1.3e-09   8.6e-06   24.6   0.1    64   134    45   121    12   196 0.82 ATP-NAD kinase
DUF488               PF04343.8    122 seq1491_BIOID51101   -            115   5.2e-32  110.6   0.3   1   1   4.2e-36   5.8e-32  110.5   0.2     2   122     5   112     4   112 0.96 Protein of unknown function, DUF488
OsmC                 PF02566.14   100 seq1495_BIOID51101   -            143   1.5e-19   69.9   0.1   1   1   1.4e-23   1.9e-19   69.5   0.0     2    99    42   139    41   140 0.89 OsmC-like protein
PALP                 PF00291.20   307 seq1496_BIOID51101   -            398   1.1e-44  152.7   0.2   1   1     1e-48   1.4e-44  152.4   0.1     4   305    41   374    39   377 0.81 Pyridoxal-phosphate dependent enzyme
GGDEF                PF00990.16   161 seq1498_BIOID51101   -            341   2.4e-41  140.8   0.2   1   1     7e-45   2.4e-41  140.8   0.1     2   160   175   330   174   331 0.93 GGDEF domain
GAF_3                PF13492.1    129 seq1498_BIOID51101   -            341     2e-09   37.4   0.0   1   1     1e-12   3.5e-09   36.7   0.0     2   124    19   151    18   156 0.83 GAF domain
GAF_2                PF13185.1    148 seq1498_BIOID51101   -            341   1.6e-07   31.8   0.0   1   1   1.1e-10   3.8e-07   30.6   0.0     1   148    16   155    16   155 0.75 GAF domain
GAF                  PF01590.21   154 seq1498_BIOID51101   -            341   3.7e-05   23.8   0.0   1   1   2.1e-08   7.1e-05   22.8   0.0    85   153    97   153    18   154 0.76 GAF domain
TetR_C_2             PF08361.6    121 seq1499_BIOID51101   -            215   4.5e-57  191.0   1.6   1   1   9.1e-61   6.2e-57  190.6   1.1     1   119    84   202    84   204 0.99 MAATS-type transcriptional repressor, C-terminal region
TetR_N               PF00440.18    47 seq1499_BIOID51101   -            215   4.8e-20   70.8   0.0   1   1     1e-23   7.1e-20   70.2   0.0     1    47    16    62    16    62 0.98 Bacterial regulatory proteins, tetR family
Peptidase_M20        PF01546.23   171 seq1502_BIOID51101   -            403   3.4e-20   72.2   0.0   1   1   8.1e-24   5.5e-20   71.5   0.0     1   168    77   395    77   398 0.94 Peptidase family M20/M25/M40
M20_dimer            PF07687.9    109 seq1502_BIOID51101   -            403   2.4e-17   62.5   0.0   1   1   6.5e-21   4.5e-17   61.6   0.0     2   100   183   282   182   290 0.96 Peptidase dimerisation domain
Fels1                PF05666.6     45 seq1505_BIOID51101   -            122   9.7e-39  130.3   1.7   1   2   3.8e-21   5.3e-17   60.8   0.1     2    45    20    62    19    62 0.95 Fels-1 Prophage Protein-like
Fels1                PF05666.6     45 seq1505_BIOID51101   -            122   9.7e-39  130.3   1.7   2   2   7.8e-24   1.1e-19   69.4   0.1     1    45    66   121    66   121 0.98 Fels-1 Prophage Protein-like
MscS_TM              PF12794.2    340 seq1507_BIOID51101   -           1120     2e-97  325.7  28.8   1   1  4.5e-101     2e-97  325.7  20.0     5   340   508   826   505   826 0.97 Mechanosensitive ion channel inner membrane domain 1
MscS_porin           PF12795.2    240 seq1507_BIOID51101   -           1120   4.9e-66  222.3  54.0   1   1   1.1e-69   4.9e-66  222.3  37.4     1   240    49   290    49   290 0.98 Mechanosensitive ion channel porin domain
MS_channel           PF00924.13   206 seq1507_BIOID51101   -           1120   3.3e-61  206.0   0.5   1   1   7.3e-65   3.3e-61  206.0   0.3     2   206   887  1086   886  1086 0.99 Mechanosensitive ion channel
Amidohydro_4         PF13147.1    304 seq1510_BIOID51101   -            461   1.9e-28  100.1   0.7   1   1     7e-32   2.4e-28   99.8   0.5     1   304    45   392    45   392 0.90 Amidohydrolase
Amidohydro_1         PF01979.15   333 seq1510_BIOID51101   -            461   7.7e-13   48.6   0.0   1   1   3.8e-15   1.3e-11   44.6   0.0     1   333    50   395    50   395 0.73 Amidohydrolase family
Amidohydro_5         PF13594.1     68 seq1510_BIOID51101   -            461   1.7e-11   43.6   0.6   1   1   2.3e-14   7.9e-11   41.5   0.4     2    68    22    90     3    90 0.76 Amidohydrolase
YcgL                 PF05166.8     74 seq1511_BIOID51101   -            108     3e-33  113.6   0.1   1   1   2.9e-37     4e-33  113.2   0.1     1    74    14    87    14    87 0.99 YcgL domain
FAA_hydrolase        PF01557.13   217 seq1513_BIOID51101   -            219   3.5e-56  189.9   0.0   1   1   2.9e-60     4e-56  189.7   0.0     1   208    18   210    18   219 0.93 Fumarylacetoacetate (FAA) hydrolase family
Y1_Tnp               PF01797.11   121 seq1514_BIOID51101   -            143   2.1e-40  137.2   0.0   1   1   1.8e-44   2.5e-40  136.9   0.0     2   121    20   139    19   139 0.99 Transposase IS200 like
FliB                 PF03692.10    85 seq1516_BIOID51101   -            153   1.3e-08   35.0  10.3   1   1   1.7e-12   2.4e-08   34.2   7.1     2    85    29    97    28    97 0.97 Flagellin N-methylase
AA_kinase            PF00696.23   241 seq1517_BIOID51101   -            310   1.4e-27   96.6   0.8   1   1   1.3e-31   1.8e-27   96.3   0.6     1   239     3   290     3   291 0.88 Amino acid kinase family
Peptidase_S24        PF00717.18    70 seq1523_BIOID51101   -            139   1.7e-13   49.8   0.0   1   1   1.8e-17   2.5e-13   49.3   0.0     2    68    56   120    55   122 0.91 Peptidase S24-like
IMS                  PF00817.15   148 seq1526_BIOID51101   -            422   8.3e-39  132.6   0.0   1   1     6e-42   2.1e-38  131.3   0.0     1   147     5   150     5   151 0.96 impB/mucB/samB family
DUF4113              PF13438.1     75 seq1526_BIOID51101   -            422   1.5e-28   98.3   0.3   1   1   1.9e-31   6.6e-28   96.3   0.0     1    75   347   421   347   421 0.98 Domain of unknown function (DUF4113)
IMS_C                PF11799.3    137 seq1526_BIOID51101   -            422     1e-08   35.5   0.0   1   1   6.1e-12   2.1e-08   34.5   0.0     3   122   214   333   212   344 0.89 impB/mucB/samB family C-terminal
IMS_HHH              PF11798.3     32 seq1526_BIOID51101   -            422   1.3e-07   31.0   0.0   1   1   1.1e-10   3.8e-07   29.6   0.0     4    32   172   200   169   200 0.92 IMS family HHH motif
DUF454               PF04304.8     71 seq1527_BIOID51101   -            125   3.1e-22   78.2  15.2   1   1   2.3e-26   3.1e-22   78.2  10.6     1    71    46   115    46   115 0.95 Protein of unknown function (DUF454)
Iso_dh               PF00180.15   348 seq1530_BIOID51101   -            361   8.9e-87  291.1   0.0   1   1     8e-91   1.1e-86  290.8   0.0     1   347     6   354     6   355 0.93 Isocitrate/isopropylmalate dehydrogenase
Pribosyltran         PF00156.22   125 seq1532_BIOID51101   -            183   3.4e-20   71.8   0.2   1   1   3.2e-24   4.4e-20   71.5   0.1     2   124    33   155    32   156 0.95 Phosphoribosyl transferase domain
DNA_pol3_tau_5       PF12170.3    142 seq1534_BIOID51101   -            643   1.5e-93  310.1   6.5   1   1   1.8e-96     3e-93  309.1   4.5     1   142   499   640   499   640 1.00 DNA polymerase III tau subunit V interacting with alpha
DNA_pol3_delta2      PF13177.1    162 seq1534_BIOID51101   -            643   3.3e-40  137.2   0.0   1   1   3.2e-43   5.5e-40  136.5   0.0     1   161    20   178    20   179 0.98 DNA polymerase III, delta subunit
DNA_pol3_gamma3      PF12169.3    143 seq1534_BIOID51101   -            643   1.5e-30  105.7   1.1   1   1   8.9e-34   1.5e-30  105.7   0.8     1   131   232   360   232   372 0.91 DNA polymerase III subunits gamma and tau domain III
DNA_pol3_tau_4       PF12168.3     84 seq1534_BIOID51101   -            643   3.7e-22   78.4  12.8   1   1   7.6e-25   1.3e-21   76.6   8.9     1    84   416   498   416   498 0.98 DNA polymerase III subunits tau domain IV DnaB-binding
AAA                  PF00004.24   132 seq1534_BIOID51101   -            643   7.5e-12   45.4   0.1   1   1   2.9e-14     5e-11   42.8   0.0     2   125    42   171    41   177 0.80 ATPase family associated with various cellular activities (AAA)
RuvB_N               PF05496.7    234 seq1534_BIOID51101   -            643   1.8e-06   27.1   0.0   1   1   2.2e-08   3.8e-05   22.7   0.0    15    85     7    73     2    82 0.85 Holliday junction DNA helicase ruvB N-terminus
AAA_5                PF07728.9    139 seq1534_BIOID51101   -            643   2.8e-05   23.7   0.0   1   1   5.2e-08   8.9e-05   22.1   0.0     3    93    42   147    40   161 0.76 AAA domain (dynein-related subfamily)
DNA_pol3_delta       PF06144.8    172 seq1534_BIOID51101   -            643   9.2e-05   21.9   0.1   1   1   1.1e-07    0.0002   20.8   0.1    73   161   131   215   121   219 0.86 DNA polymerase III, delta subunit
NTP_transf_3         PF12804.2    179 seq1535_BIOID51101   -            192   1.3e-30  106.8   0.0   1   1   1.1e-34   1.5e-30  106.6   0.0     1   179     6   182     6   182 0.88 MobA-like NTP transferase domain
BCCT                 PF02028.12   485 seq1536_BIOID51101   -            536  2.6e-131  438.0  40.8   1   1  2.3e-135  3.1e-131  437.8  28.3     3   485    14   499    12   499 0.98 BCCT family transporter
Nuc_H_symport        PF03825.11   400 seq1539_BIOID51101   -            425  6.1e-185  614.5  32.1   1   1    1e-188  6.9e-185  614.3  22.3     1   400     1   405     1   405 0.99 Nucleoside H+ symporter
MFS_1                PF07690.11   354 seq1539_BIOID51101   -            425   1.8e-16   59.7  44.1   1   1   2.7e-20   1.8e-16   59.7  30.5     2   353     8   353     7   354 0.78 Major Facilitator Superfamily
Pyr_redox_2          PF07992.9    200 seq1542_BIOID51101   -           1032   3.3e-19   69.4   0.0   1   1   5.2e-22   7.9e-19   68.2   0.0     2   198   553   829   552   831 0.84 Pyridine nucleotide-disulphide oxidoreductase
NAD_binding_8        PF13450.1     68 seq1542_BIOID51101   -           1032     2e-08   34.0   1.4   1   1   3.4e-11   5.2e-08   32.6   0.1     1    37   555   591   555   615 0.90 NAD(P)-binding Rossmann-like domain
Fer4_9               PF13187.1     55 seq1542_BIOID51101   -           1032   3.1e-06   27.2   7.6   1   1     2e-09   3.1e-06   27.2   5.3     1    53   897   951   867   952 0.90 4Fe-4S dicluster domain
Thi4                 PF01946.12   230 seq1542_BIOID51101   -           1032   2.4e-06   26.7   0.2   1   1   6.6e-08    0.0001   21.4   0.0    20    54   553   587   538   591 0.93 Thi4 family
FAD_binding_3        PF01494.14   356 seq1542_BIOID51101   -           1032   5.1e-05   22.3   0.1   1   1   7.4e-08   0.00011   21.2   0.1     3    35   552   584   550   590 0.92 FAD binding domain
FAD_binding_2        PF00890.19   421 seq1542_BIOID51101   -           1032    0.0001   21.2   0.8   1   1   6.6e-08    0.0001   21.2   0.5     2    36   553   587   552   591 0.94 FAD binding domain
ADP_ribosyl_GH       PF03747.9    289 seq1544_BIOID51101   -            334   2.2e-62  211.3   2.0   1   1   1.9e-66   2.6e-62  211.1   1.4     1   287     8   303     8   305 0.95 ADP-ribosylglycohydrolase
Ring_hydroxyl_A      PF00848.14   209 seq1545_BIOID51101   -            374   4.9e-36  124.2   0.6   1   1   9.8e-40   6.7e-36  123.7   0.4     3   205   184   370   182   374 0.91 Ring hydroxylating alpha subunit (catalytic domain)
Rieske               PF00355.21    98 seq1545_BIOID51101   -            374   4.8e-21   74.0   0.1   1   1   1.2e-24   7.9e-21   73.3   0.1     1    87    46   130    46   148 0.88 Rieske [2Fe-2S] domain
YbaB_DNA_bd          PF02575.11    93 seq1546_BIOID51101   -            109   3.4e-38  129.3   7.0   1   1   2.8e-42   3.8e-38  129.1   4.8     1    93    11   102    11   102 0.99 YbaB/EbfC DNA-binding family
Toprim_4             PF13662.1     81 seq1548_BIOID51101   -            201   2.6e-22   78.5   0.0   1   1   8.9e-26   4.1e-22   77.8   0.0     1    81    81   172    81   172 0.95 Toprim domain
RecR                 PF02132.10    41 seq1548_BIOID51101   -            201   4.7e-16   57.8   1.1   1   1     1e-19   4.7e-16   57.8   0.8     2    41    39    78    38    78 0.95 RecR protein
Toprim               PF01751.17    88 seq1548_BIOID51101   -            201   9.5e-11   41.3   0.0   1   1   3.6e-14   1.7e-10   40.5   0.0     2    77    83   166    82   173 0.90 Toprim domain
FadR_C               PF07840.7    164 seq1550_BIOID51101   -            239   6.9e-73  243.5   0.0   1   1   1.9e-76   8.5e-73  243.2   0.0     1   163    72   234    72   235 0.99 FadR C-terminal domain
GntR                 PF00392.16    64 seq1550_BIOID51101   -            239   2.3e-20   71.6   0.0   1   1     1e-23   4.7e-20   70.6   0.0     4    64    11    71     8    71 0.96 Bacterial regulatory proteins, gntR family
PfkB                 PF00294.19   301 seq1552_BIOID51101   -            321   8.5e-51  172.7   0.0   1   1   7.5e-55     1e-50  172.4   0.0     4   294    19   305    16   311 0.90 pfkB family carbohydrate kinase
HSP90                PF00183.13   531 seq1553_BIOID51101   -            624  3.6e-115  385.2   8.5   1   1  1.3e-117  6.1e-114  381.2   5.7    74   491   212   622   209   624 0.93 Hsp90 protein
HATPase_c_3          PF13589.1    137 seq1553_BIOID51101   -            624   2.2e-15   56.3   1.5   1   1   7.1e-19   3.2e-15   55.8   0.1     2   123    26   171    25   183 0.79 Histidine kinase-, DNA gyrase B-, and HSP90-like ATPase
HATPase_c            PF02518.21   111 seq1553_BIOID51101   -            624   8.1e-12   44.7   0.1   1   1   3.2e-15   1.5e-11   43.9   0.1     6   109    32   181    27   183 0.84 Histidine kinase-, DNA gyrase B-, and HSP90-like ATPase
Fer2                 PF00111.22    78 seq1554_BIOID51101   -            321   2.5e-12   46.2   3.7   1   1   1.6e-15   5.4e-12   45.1   2.6     6    77   242   312   238   313 0.88 2Fe-2S iron-sulfur cluster binding domain
FAD_binding_6        PF00970.19    99 seq1554_BIOID51101   -            321   1.2e-10   41.3   0.0   1   1   1.1e-13   3.6e-10   39.7   0.0     2    97     9   106     8   108 0.90 Oxidoreductase FAD-binding domain
NAD_binding_1        PF00175.16   109 seq1554_BIOID51101   -            321   1.5e-09   38.2   0.0   1   1   2.6e-12   8.9e-09   35.7   0.0     1   108   117   207   117   208 0.81 Oxidoreductase NAD-binding domain
Amidohydro_1         PF01979.15   333 seq1555_BIOID51101   -            442   3.4e-48  164.8   0.2   1   1   7.2e-52   4.9e-48  164.3   0.1     1   333    53   375    53   375 0.96 Amidohydrolase family
Amidohydro_5         PF13594.1     68 seq1555_BIOID51101   -            442   2.6e-08   33.4   0.0   1   1     9e-12   6.2e-08   32.2   0.0     1    68    23   122    23   122 0.66 Amidohydrolase
ADK                  PF00406.17   151 seq1556_BIOID51101   -            214   1.3e-60  203.5   0.0   1   1   3.4e-64   1.5e-60  203.2   0.0     1   150     5   186     5   187 0.99 Adenylate kinase
ADK_lid              PF05191.9     36 seq1556_BIOID51101   -            214   8.3e-17   60.4   0.0   1   1   3.2e-20   1.5e-16   59.6   0.0     1    36   123   158   123   158 1.00 Adenylate kinase, active site lid
AAA_17               PF13207.1    121 seq1556_BIOID51101   -            214   1.5e-08   35.3   0.0   1   1   4.7e-12   2.1e-08   34.8   0.0     1   108     2   116     2   170 0.62 AAA domain
DAO                  PF01266.19   358 seq1557_BIOID51101   -            432   5.6e-74  249.0   0.5   1   1   4.8e-77   6.5e-74  248.8   0.3     2   358     3   397     2   397 0.95 FAD dependent oxidoreductase
Pyr_redox_2          PF07992.9    200 seq1557_BIOID51101   -            432   7.5e-09   35.6   0.3   1   1   3.9e-08   5.3e-05   23.0   0.2     1    36     2    37     2    65 0.92 Pyridine nucleotide-disulphide oxidoreductase
Pyr_redox            PF00070.22    80 seq1557_BIOID51101   -            432   3.2e-08   33.7   0.2   1   1     7e-09   9.6e-06   25.7   0.2     1    33     2    34     2    47 0.91 Pyridine nucleotide-disulphide oxidoreductase
NAD_binding_8        PF13450.1     68 seq1557_BIOID51101   -            432   8.6e-07   28.7   0.1   1   1   5.6e-09   7.6e-06   25.7   0.0     1    34     5    38     5    69 0.85 NAD(P)-binding Rossmann-like domain
ApbA                 PF02558.11   151 seq1557_BIOID51101   -            432   2.3e-05   23.7   0.2   1   1   3.8e-08   5.3e-05   22.6   0.1     1    33     3    34     3    48 0.87 Ketopantoate reductase PanE/ApbA
AlaDh_PNT_C          PF01262.16   168 seq1557_BIOID51101   -            432   0.00013   21.5   0.1   1   1   1.7e-07   0.00023   20.6   0.1    22    59     2    39     1    52 0.85 Alanine dehydrogenase/PNT, C-terminal domain
FAD_binding_5        PF00941.16   171 seq1558_BIOID51101   -            259   3.7e-23   81.7   0.0   1   1   9.1e-27   6.2e-23   80.9   0.0     4   155     4   147     1   155 0.89 FAD binding domain in molybdopterin dehydrogenase
CO_deh_flav_C        PF03450.12   103 seq1558_BIOID51101   -            259   7.2e-10   38.6   0.3   1   1   2.3e-13   1.6e-09   37.5   0.2     4   102   165   250   161   251 0.85 CO dehydrogenase flavoprotein C-terminal domain
Ferrochelatase       PF00762.14   316 seq1560_BIOID51101   -            320  1.6e-107  359.0   0.0   1   1  2.6e-111  1.8e-107  358.8   0.0     1   313     5   317     5   320 0.98 Ferrochelatase
Ald_Xan_dh_C2        PF02738.13   543 seq1562_BIOID51101   -            956  1.5e-190  634.0   0.0   1   1  4.6e-194  2.1e-190  633.5   0.0    17   543   363   893   351   893 0.98 Molybdopterin-binding domain of aldehyde dehydrogenase
Ald_Xan_dh_C         PF01315.17   111 seq1562_BIOID51101   -            956   4.4e-31  107.1   0.0   1   1   1.9e-34   8.9e-31  106.1   0.0     2   111   187   298   186   298 0.96 Aldehyde oxidase and xanthine dehydrogenase, a/b hammerhead domain
Fer2_2               PF01799.15    75 seq1562_BIOID51101   -            956   7.1e-13   48.1   0.0   1   1   4.3e-16     2e-12   46.7   0.0     1    73    73   145    73   147 0.97 [2Fe-2S] binding domain
Ala_racemase_N       PF01168.15   217 seq1563_BIOID51101   -            356   5.2e-59  199.3   0.1   1   1   9.8e-63   6.7e-59  198.9   0.0     2   217    10   217     9   217 0.95 Alanine racemase, N-terminal domain
Ala_racemase_C       PF00842.16   129 seq1563_BIOID51101   -            356   2.4e-39  133.5   0.4   1   1   6.2e-43   4.2e-39  132.7   0.3     1   127   232   354   232   356 0.97 Alanine racemase, C-terminal domain
FxsA                 PF04186.8    120 seq1564_BIOID51101   -            158   1.1e-36  124.9   8.3   1   1   9.6e-41   1.3e-36  124.7   5.7     1   113     6   118     6   127 0.93 FxsA cytoplasmic membrane protein
NicO                 PF03824.11   282 seq1567_BIOID51101   -            274   4.6e-59  199.9  19.2   1   1   1.1e-62   5.2e-59  199.7  13.3     1   280    13   273    13   274 0.93 High-affinity nickel-transport protein
DsbD_2               PF13386.1    199 seq1567_BIOID51101   -            274   4.6e-08   32.9  17.5   1   1   4.5e-11     2e-07   30.8   0.9   104   186   154   240   139   249 0.86 Family description
DUF2910              PF11139.3    214 seq1567_BIOID51101   -            274     3e-08   32.9   0.2   1   1   1.3e-11   5.7e-08   32.0   0.1    34   213    53   269    21   270 0.88 Protein of unknown function (DUF2910)
PfkB                 PF00294.19   301 seq1570_BIOID51101   -            434   2.4e-56  190.9   0.0   1   1   2.5e-60   3.4e-56  190.4   0.0     4   294    55   414    52   422 0.91 pfkB family carbohydrate kinase
DUF3315              PF11776.3     52 seq1572_BIOID51101   -            112   6.4e-23   79.9   0.2   1   1   7.5e-27     1e-22   79.2   0.1     1    51    52   102    52   103 0.98 Domain of unknown function (DUF3315)
Cpn10                PF00166.16    93 seq1573_BIOID51101   -             97   5.2e-29   99.9   1.8   1   1   4.2e-33   5.7e-29   99.7   1.3     1    93     2    95     2    95 0.97 Chaperonin 10 Kd subunit
Cpn60_TCP1           PF00118.19   488 seq1574_BIOID51101   -            548  1.2e-126  423.1  10.9   1   1  9.8e-131  1.3e-126  422.9   7.5     1   486    23   523    23   525 0.94 TCP-1/cpn60 chaperonin family
Xan_ur_permease      PF00860.15   389 seq1575_BIOID51101   -            485  5.1e-110  367.4  45.0   1   1  4.3e-114  5.9e-110  367.2  31.2     1   389    41   435    41   435 0.98 Permease family
Ribonuc_L-PSP        PF01042.16   121 seq1577_BIOID51101   -            115   3.4e-28   97.7   0.5   1   1   2.7e-32   3.7e-28   97.5   0.4     2   121     4   115     3   115 0.96 Endoribonuclease L-PSP
SLT                  PF01464.15   121 seq1580_BIOID51101   -            203   1.4e-25   89.0   0.1   1   1   1.3e-29   1.8e-25   88.6   0.1     3   120    43   168    41   169 0.95 Transglycosylase SLT domain
Amidohydro_1         PF01979.15   333 seq1581_BIOID51101   -            439   7.7e-61  206.4   0.0   1   1   2.8e-64   9.5e-61  206.1   0.0     2   332    74   391    73   392 0.97 Amidohydrolase family
Amidohydro_5         PF13594.1     68 seq1581_BIOID51101   -            439   1.3e-09   37.6   0.0   1   1   1.3e-12   4.3e-09   35.9   0.0     2    67    41   137    40   138 0.67 Amidohydrolase
Amidohydro_3         PF07969.6    404 seq1581_BIOID51101   -            439   1.2e-08   34.4   1.2   1   1   4.4e-09   1.5e-05   24.2   0.0   314   404   308   390   114   390 0.89 Amidohydrolase family
DUF4156              PF13698.1     93 seq1582_BIOID51101   -            121   4.1e-32  109.8   0.1   1   1   3.6e-36   4.9e-32  109.5   0.0     2    93    27   119    26   119 0.98 Domain of unknown function (DUF4156)
DUF1889              PF08986.5    119 seq1583_BIOID51101   -            119   4.3e-83  275.2   0.8   1   1   3.5e-87   4.8e-83  275.1   0.6     1   119     1   119     1   119 1.00 Domain of unknown function (DUF1889)
DEDD_Tnp_IS110       PF01548.12   144 seq1584_BIOID51101   -            326   4.2e-44  149.5   0.2   1   1   2.4e-47   1.7e-43  147.6   0.1     1   144     7   151     7   151 0.99 Transposase
Transposase_20       PF02371.11    87 seq1584_BIOID51101   -            326   1.1e-27   95.7   0.4   1   1     3e-31     2e-27   94.9   0.3     2    85   196   280   195   282 0.96 Transposase IS116/IS110/IS902 family
Chorismate_bind      PF00425.13   257 seq1586_BIOID51101   -            453   1.9e-91  305.8   0.0   1   1   3.5e-95   2.4e-91  305.5   0.0     2   257   190   443   189   443 0.98 chorismate binding enzyme
Anth_synt_I_N        PF04715.8    140 seq1586_BIOID51101   -            453   7.8e-30  103.6   0.2   1   1   8.9e-33   6.1e-29  100.7   0.0     9   139    22   153    16   154 0.90 Anthranilate synthase component I, N terminal region
Xan_ur_permease      PF00860.15   389 seq1587_BIOID51101   -            455   1.3e-78  264.1  50.1   1   1   1.3e-82   1.8e-78  263.6  34.7     1   388    32   415    32   416 0.98 Permease family
Transgly_assoc       PF04226.8     48 seq1588_BIOID51101   -             84   1.2e-13   50.7  14.4   1   1   8.6e-18   1.2e-13   50.7   9.9     2    48    34    83    33    83 0.98 Transglycosylase associated protein
5_nucleotid_C        PF02872.13   156 seq1590_BIOID51101   -            550   7.9e-33  113.5   0.5   1   1   2.6e-36   1.8e-32  112.3   0.3     1   155   363   510   363   511 0.95 5'-nucleotidase, C-terminal domain
Metallophos          PF00149.23   201 seq1590_BIOID51101   -            550   1.2e-17   63.9   0.1   1   1   2.4e-21   1.7e-17   63.4   0.1     1   198    34   253    34   256 0.93 Calcineurin-like phosphoesterase
NUDIX                PF00293.23   135 seq1593_BIOID51101   -            192   4.3e-16   58.6   0.0   1   1   4.3e-20   5.9e-16   58.2   0.0     4   124    33   151    29   159 0.87 NUDIX domain
SDH_alpha            PF03313.10   283 seq1597_BIOID51101   -            454  7.6e-104  346.5   5.6   1   1  1.4e-107  9.8e-104  346.2   3.9     3   282   184   449   182   450 0.96 Serine dehydratase alpha chain
SDH_beta             PF03315.10   158 seq1597_BIOID51101   -            454   8.5e-56  188.2   0.0   1   1   2.2e-59   1.5e-55  187.4   0.0     1   157     3   158     3   159 0.96 Serine dehydratase beta chain
Elong-fact-P_C       PF09285.6     56 seq1598_BIOID51101   -            188   5.3e-27   92.8   1.0   1   1   2.4e-30   1.1e-26   91.8   0.2     1    56   131   186   131   186 0.99 Elongation factor P, C-terminal
EFP                  PF01132.15    55 seq1598_BIOID51101   -            188   3.2e-24   84.2   0.1   1   1   1.2e-27   5.5e-24   83.4   0.0     3    55    71   123    69   123 0.97 Elongation factor P (EF-P) OB domain
EFP_N                PF08207.7     58 seq1598_BIOID51101   -            188   5.8e-24   83.6   0.0   1   1   4.5e-27     2e-23   81.8   0.0     3    57     7    61     5    62 0.97 Elongation factor P (EF-P) KOW-like domain
EAL                  PF00563.15   236 seq1599_BIOID51101   -            532   1.2e-59  201.5   0.2   1   1   2.8e-63   1.9e-59  200.8   0.2     4   236   273   501   270   501 0.93 EAL domain
CSS-motif            PF12792.2    208 seq1599_BIOID51101   -            532   3.8e-41  140.5   0.4   1   1   9.4e-45   6.4e-41  139.8   0.1     3   203    42   242    40   247 0.91 CSS motif domain associated with EAL
Entericidin          PF08085.6     21 seq1600_BIOID51101   -             41   5.3e-09   35.3   0.0   1   1   4.6e-13   6.3e-09   35.1   0.0     1    21    20    40    20    40 0.99 Entericidin EcnA/B family
HTH_3                PF01381.17    55 seq1602_BIOID51101   -            131   2.5e-10   39.9   0.0   1   1   1.6e-13   1.1e-09   37.8   0.0     1    53    34    86    34    87 0.96 Helix-turn-helix
HTH_19               PF12844.2     64 seq1602_BIOID51101   -            131   2.2e-07   30.6   0.1   1   1   1.6e-10   1.1e-06   28.4   0.0     8    56    38    86    32    93 0.90 Helix-turn-helix domain
Entericidin          PF08085.6     21 seq1603_BIOID51101   -             48   1.2e-08   34.2   2.6   1   1   1.2e-12   1.7e-08   33.7   1.8     1    21    23    43    23    43 0.98 Entericidin EcnA/B family
tRNA-synt_1g         PF09334.6    391 seq1604_BIOID51101   -            680  2.4e-156  520.2   0.1   1   1  1.1e-159    3e-156  519.8   0.0     1   390    11   400    11   401 0.98 tRNA synthetases class I (M)
tRNA_bind            PF01588.15    95 seq1604_BIOID51101   -            680   1.5e-22   79.0   0.0   1   1   1.2e-25   3.4e-22   77.9   0.0     1    94   584   677   584   678 0.98 Putative tRNA binding domain
tRNA-synt_1          PF00133.17   601 seq1604_BIOID51101   -            680   2.6e-18   65.2   1.5   1   1   3.1e-15   8.5e-12   43.7   0.1    25   103    11    88     3   116 0.83 tRNA synthetases class I (I, L, M and V)
tRNA-synt_1e         PF01406.14   301 seq1604_BIOID51101   -            680   3.5e-14   52.4   0.4   1   2   5.3e-09   1.4e-05   24.2   0.0    10   120    11   122     3   135 0.87 tRNA synthetases class I (C) catalytic domain
tRNA-synt_1e         PF01406.14   301 seq1604_BIOID51101   -            680   3.5e-14   52.4   0.4   2   2   1.5e-09   4.2e-06   25.9   0.0   213   282   297   365   290   383 0.82 tRNA synthetases class I (C) catalytic domain
Xan_ur_permease      PF00860.15   389 seq1605_BIOID51101   -            525  5.6e-121  403.5  46.5   1   1  5.7e-125  7.8e-121  403.0  32.2     2   385    72   451    71   455 0.98 Permease family
Multi_Drug_Res       PF00893.14    93 seq1606_BIOID51101   -            105   5.3e-33  113.2  10.3   1   1   4.9e-37   6.7e-33  112.9   7.2     1    93     1    93     1    93 0.99 Small Multidrug Resistance protein
NUDIX                PF00293.23   135 seq1608_BIOID51101   -            182   1.6e-18   66.5   0.0   1   1   1.4e-22     2e-18   66.2   0.0     2   131    32   161    31   165 0.83 NUDIX domain
DUF4132              PF13569.1    180 seq1609_BIOID51101   -           1264   4.6e-53  179.2   0.0   1   1     2e-56   1.4e-52  177.7   0.0     1   179   988  1173   988  1174 0.96 Domain of unknown function (DUF4132)
WGR                  PF05406.10    81 seq1609_BIOID51101   -           1264   2.9e-16   59.0   1.7   1   1   1.3e-19   8.7e-16   57.5   0.6    11    78     4    68     1    71 0.92 WGR domain
Sigma54_activat      PF00158.21   168 seq1611_BIOID51101   -            642   6.2e-36  123.2   0.0   1   1   4.9e-39   1.1e-35  122.4   0.0     5   168   334   494   330   494 0.96 Sigma-54 interaction domain
PAS                  PF00989.19   113 seq1611_BIOID51101   -            642   4.4e-14   52.1   0.0   1   1     6e-17   1.4e-13   50.5   0.0     2   113   207   309   206   309 0.97 PAS fold
HTH_8                PF02954.14    42 seq1611_BIOID51101   -            642   1.7e-13   49.7   0.1   1   1   7.4e-17   1.7e-13   49.7   0.1     2    42   591   631   590   631 0.96 Bacterial regulatory protein, Fis family
GAF                  PF01590.21   154 seq1611_BIOID51101   -            642   9.5e-07   28.9   0.3   1   1   1.1e-09   2.5e-06   27.6   0.2     4   151    58   189    56   192 0.93 GAF domain
PAS_8                PF13188.1     64 seq1611_BIOID51101   -            642   0.00012   21.6   0.0   1   1   1.4e-07   0.00032   20.3   0.0     2    46   207   255   206   276 0.70 PAS domain
Glutaminase          PF04960.10   286 seq1614_BIOID51101   -            310  6.6e-114  379.6   0.1   1   1  5.6e-118  7.6e-114  379.4   0.0     1   286    24   308    24   308 0.99 Glutaminase
PTSIIB_sorb          PF03830.10   151 seq1615_BIOID51101   -            323   1.5e-58  196.8   1.4   1   1   3.3e-62   2.2e-58  196.2   1.0     2   149   164   311   163   313 0.99 PTS system sorbose subfamily IIB component
EIIA-man             PF03610.11   116 seq1615_BIOID51101   -            323   2.6e-35  120.8   0.1   1   1   9.9e-39   6.8e-35  119.5   0.0     1   114     4   117     4   119 0.98 PTS system fructose IIA component
AA_permease_2        PF13520.1    426 seq1616_BIOID51101   -            430     1e-31  109.8  54.4   1   1   3.1e-35   2.1e-31  108.7  37.6     1   406    13   398    13   423 0.84 Amino acid permease
AA_permease          PF00324.16   479 seq1616_BIOID51101   -            430   1.3e-25   89.5  49.3   1   1   3.2e-29   2.2e-25   88.8  34.2     2   416    18   396    17   428 0.84 Amino acid permease
EII-Sor              PF03609.9    237 seq1617_BIOID51101   -            266   7.1e-89  297.0  38.7   1   1   5.9e-93     8e-89  296.8  26.8     1   237     1   238     1   238 1.00 PTS system sorbose-specific iic component
EIID-AGA             PF03613.9    264 seq1619_BIOID51101   -            283    2e-114  380.8   1.2   1   1  1.7e-118  2.3e-114  380.6   0.8     1   264    11   281    11   281 0.99 PTS system mannose/fructose/sorbose family IID component
MerR_1               PF13411.1     69 seq1620_BIOID51101   -            135   8.7e-20   70.1   0.4   1   1     4e-23   1.8e-19   69.1   0.0     1    66     1    67     1    69 0.94 MerR HTH family regulatory protein
MerR-DNA-bind        PF09278.6     65 seq1620_BIOID51101   -            135   1.9e-16   60.1   2.6   1   1   6.1e-20   2.8e-16   59.5   1.8     2    65    45   108    44   108 0.96 MerR, DNA binding
MerR                 PF00376.18    38 seq1620_BIOID51101   -            135   2.7e-16   58.6   0.1   1   1   1.1e-19   5.2e-16   57.8   0.0     1    38     2    39     2    39 0.98 MerR family regulatory protein
DUF986               PF06173.7    149 seq1623_BIOID51101   -            152   3.7e-65  218.1   6.4   1   1     3e-69   4.1e-65  218.0   4.4     1   148     4   151     4   152 0.99 Protein of unknown function (DUF986)
tRNA-synt_2          PF00152.15   335 seq1624_BIOID51101   -            335   5.4e-70  235.6   0.0   1   1     5e-74   6.9e-70  235.3   0.0    21   333    25   333    14   335 0.88 tRNA synthetases class II (D, K and N)
DUF204               PF02659.10    67 seq1625_BIOID51101   -            206   9.1e-39  131.3  23.3   1   2   1.2e-24   1.7e-20   72.7   1.6     1    67    31    99    31    99 0.98 Domain of unknown function DUF
DUF204               PF02659.10    67 seq1625_BIOID51101   -            206   9.1e-39  131.3  23.3   2   2   5.6e-22   7.6e-18   64.2   9.2     1    67   133   196   133   196 0.99 Domain of unknown function DUF
DUF4132              PF13569.1    180 seq1627_BIOID51101   -            807   2.6e-41  141.0   0.0   1   1   3.2e-45   4.4e-41  140.2   0.0     3   180   551   736   549   736 0.96 Domain of unknown function (DUF4132)
AA_permease_2        PF13520.1    426 seq1628_BIOID51101   -            514   1.7e-32  112.3  61.1   1   1   3.5e-36   2.4e-32  111.9  42.3     2   419    23   482    22   497 0.77 Amino acid permease
AA_permease          PF00324.16   479 seq1628_BIOID51101   -            514     2e-14   52.7  52.7   1   1   1.9e-17   1.3e-13   50.0  36.6    12   446    33   479    22   498 0.70 Amino acid permease
ABC_tran             PF00005.22   118 seq1631_BIOID51101   -            225   1.6e-18   67.1   0.0   1   1   1.2e-21   2.8e-18   66.2   0.0     1   117    47   165    47   166 0.87 ABC transporter
AAA                  PF00004.24   132 seq1631_BIOID51101   -            225   2.6e-06   27.5   1.0   1   1   1.9e-08   4.3e-05   23.6   0.7     2   118    37   204    36   208 0.68 ATPase family associated with various cellular activities (AAA)
Adeno_IVa2           PF02456.10   370 seq1631_BIOID51101   -            225    0.0001   20.9   0.0   1   1   7.3e-08   0.00017   20.2   0.0    71   132    15    76     3    86 0.79 Adenovirus IVa2 protein
UPF0014              PF03649.8    250 seq1633_BIOID51101   -            259  7.3e-119  395.3  17.6   1   1  6.2e-123  8.5e-119  395.1  12.2     2   250     3   247     2   247 0.99 Uncharacterised protein family (UPF0014)
Flavodoxin_1         PF00258.20   143 seq1634_BIOID51101   -            173     1e-27   96.7   0.0   1   1   8.7e-32   1.2e-27   96.5   0.0     1   143     5   160     5   160 0.94 Flavodoxin
YobH                 PF13996.1     70 seq1638_BIOID51101   -             79   1.7e-36  123.8   1.2   1   1   1.4e-40   1.9e-36  123.6   0.8     1    70     2    71     2    71 0.99 YobH-like protein
GCV_T                PF01571.16   211 seq1639_BIOID51101   -            326   4.9e-28   97.8   0.3   1   1   5.6e-32   7.7e-28   97.1   0.2     4   209    24   217    21   219 0.90 Aminomethyltransferase folate-binding domain
DUF2583              PF10762.4     89 seq1640_BIOID51101   -             92     1e-51  172.9   1.0   1   1   8.5e-56   1.2e-51  172.7   0.7     1    89     1    89     1    89 0.99 Protein of unknown function (DUF2583)
AAA_5                PF07728.9    139 seq1642_BIOID51101   -            384   6.6e-38  129.4   0.0   1   1     8e-42   1.1e-37  128.7   0.0     2   139   101   242   100   242 0.98 AAA domain (dynein-related subfamily)
ABC_tran             PF00005.22   118 seq1645_BIOID51101   -            228   1.5e-21   76.8   0.0   1   1   3.3e-25   2.2e-21   76.2   0.0     1   117    50   174    50   175 0.92 ABC transporter
MFS_1                PF07690.11   354 seq1646_BIOID51101   -            494   2.7e-50  171.0  47.5   1   1   5.8e-54   2.7e-50  171.0  32.9     2   353    59   449    58   450 0.90 Major Facilitator Superfamily
Sugar_tr             PF00083.19   451 seq1646_BIOID51101   -            494   1.4e-08   33.6  16.2   1   1     3e-12   1.4e-08   33.6  11.3    44   192    86   229    54   232 0.88 Sugar (and other) transporter
MFS_3                PF05977.8    524 seq1646_BIOID51101   -            494   0.00022   19.3  14.4   1   1   4.8e-08   0.00022   19.3  10.0    12   214    55   253    47   279 0.90 Transmembrane secretion effector
FtsX                 PF02687.16   121 seq1648_BIOID51101   -            804     3e-21   75.3  18.3   1   2   7.4e-15   5.1e-11   42.2   6.3     3   121   247   364   245   364 0.83 FtsX-like permease family
FtsX                 PF02687.16   121 seq1648_BIOID51101   -            804     3e-21   75.3  18.3   2   2     2e-16   1.4e-12   47.3   1.2     2   116   683   793   682   797 0.86 FtsX-like permease family
Glyco_hydro_1        PF00232.13   455 seq1651_BIOID51101   -            479  6.5e-131  436.5   1.8   1   1  5.6e-135  7.6e-131  436.3   1.2     3   454     6   476     4   477 0.92 Glycosyl hydrolase family 1
RNase_T              PF00929.19   164 seq1653_BIOID51101   -            204   4.9e-34  117.8   0.0   1   1   4.2e-38   5.7e-34  117.6   0.0     1   163    32   193    32   194 0.97 Exonuclease
VWA_CoxE             PF05762.9    222 seq1654_BIOID51101   -            378   3.3e-66  222.5   0.2   1   1   9.9e-70   4.5e-66  222.0   0.1     1   222   151   372   151   372 0.98 VWA domain containing CoxE-like protein
VWA_2                PF13519.1    172 seq1654_BIOID51101   -            378   1.4e-09   38.2   0.5   1   1   2.8e-12   1.3e-08   35.0   0.2     2   141   217   347   216   375 0.79 von Willebrand factor type A domain
VWA                  PF00092.23   179 seq1654_BIOID51101   -            378   4.5e-06   26.3   0.9   1   1   7.6e-09   3.5e-05   23.4   0.6     2   142   217   336   216   359 0.74 von Willebrand factor type A domain
RHS_repeat           PF05593.9     38 seq1655_BIOID51101   -           1429   4.3e-64  211.4 118.7   1   6   2.6e-09   1.2e-05   25.2   0.9     6    37   416   447   414   449 0.91 RHS Repeat
RHS_repeat           PF05593.9     38 seq1655_BIOID51101   -           1429   4.3e-64  211.4 118.7   2   6   2.8e-10   1.3e-06   28.3   3.0     1    38   496   535   496   535 0.92 RHS Repeat
RHS_repeat           PF05593.9     38 seq1655_BIOID51101   -           1429   4.3e-64  211.4 118.7   3   6   6.9e-10   3.2e-06   27.0   0.0     1    36   540   575   540   576 0.92 RHS Repeat
RHS_repeat           PF05593.9     38 seq1655_BIOID51101   -           1429   4.3e-64  211.4 118.7   4   6   1.3e-13   5.7e-10   38.9   2.2     1    37   582   618   582   619 0.97 RHS Repeat
RHS_repeat           PF05593.9     38 seq1655_BIOID51101   -           1429   4.3e-64  211.4 118.7   5   6   1.9e-09   8.5e-06   25.6   0.2     1    37   624   659   624   660 0.97 RHS Repeat
RHS_repeat           PF05593.9     38 seq1655_BIOID51101   -           1429   4.3e-64  211.4 118.7   6   6   6.7e-10     3e-06   27.1   1.3     1    29   953   990   953   999 0.90 RHS Repeat
DUF4329              PF14220.1    124 seq1655_BIOID51101   -           1429   1.4e-35  122.1   0.3   1   1     9e-39   4.1e-35  120.5   0.2     2   116  1294  1412  1293  1420 0.95 Domain of unknown function (DUF4329)
RHS                  PF03527.9     41 seq1655_BIOID51101   -           1429   2.5e-21   75.0   5.6   1   1   1.9e-23   8.5e-20   70.1   0.6     2    41  1158  1197  1157  1197 0.97 RHS protein
GlutR_N              PF05201.10   152 seq1658_BIOID51101   -            484   5.8e-57  191.4   0.1   1   1   3.1e-60   1.4e-56  190.1   0.0     1   152    72   223    72   223 0.99 Glutamyl-tRNAGlu reductase, N-terminal domain
Shikimate_DH         PF01488.15   135 seq1658_BIOID51101   -            484   3.9e-43  146.6   0.5   1   1   1.5e-46   6.7e-43  145.9   0.3     2   135   238   372   237   372 0.96 Shikimate / quinate 5-dehydrogenase
GlutR_dimer          PF00745.15   101 seq1658_BIOID51101   -            484   1.9e-27   95.0   2.6   1   1   4.1e-31   1.9e-27   95.0   1.8     2   100   386   483   385   484 0.97 Glutamyl-tRNAGlu reductase, dimerisation domain
SWIM                 PF04434.12    40 seq1659_BIOID51101   -            666   2.2e-07   30.0   0.9   1   2   5.1e-07     0.007   15.7   0.1    12    39    65    88    55    89 0.84 SWIM zinc finger
SWIM                 PF04434.12    40 seq1659_BIOID51101   -            666   2.2e-07   30.0   0.9   2   2   4.6e-06     0.063   12.6   0.0    10    38   159   183   144   184 0.82 SWIM zinc finger
PCRF                 PF03462.13   116 seq1660_BIOID51101   -            360   2.6e-43  146.2   0.4   1   1   8.7e-47     6e-43  145.1   0.3     3   116    65   178    63   178 0.98 PCRF domain
RF-1                 PF00472.15   114 seq1660_BIOID51101   -            360   3.2e-39  133.1   0.0   1   1   4.7e-43   3.2e-39  133.1   0.0     9   114   216   321   208   321 0.97 RF-1 domain
Carb_kinase          PF01256.12   242 seq1661_BIOID51101   -            515   6.1e-83  277.6   4.2   1   1   5.5e-86   3.7e-82  275.1   1.2     2   242   258   496   257   496 0.99 Carbohydrate kinase
YjeF_N               PF03853.10   173 seq1661_BIOID51101   -            515   7.8e-47  158.9   0.1   1   1     2e-50   1.4e-46  158.1   0.0     2   173    35   199    34   199 0.98 YjeF-related protein N-terminus
PqiA                 PF04403.8    160 seq1662_BIOID51101   -            427   4.4e-83  276.5  28.0   1   2   1.2e-41   1.7e-37  128.3   5.9     1   160    65   221    65   221 0.96 Paraquat-inducible protein A
PqiA                 PF04403.8    160 seq1662_BIOID51101   -            427   4.4e-83  276.5  28.0   2   2   1.1e-49   1.5e-45  154.5   8.0     1   158   262   420   262   422 0.97 Paraquat-inducible protein A
DUF1307              PF06998.6    123 seq1663_BIOID51101   -            157   4.8e-43  145.9   7.3   1   1   4.2e-47   5.7e-43  145.7   5.0     1   123    32   155    32   155 0.98 Protein of unknown function (DUF1307)
Methyltransf_31      PF13847.1    152 seq1664_BIOID51101   -            277   1.8e-21   76.2   0.0   1   1   2.1e-24   2.6e-21   75.6   0.0     2   117   108   242   107   268 0.85 Methyltransferase domain
MTS                  PF05175.9    170 seq1664_BIOID51101   -            277   1.7e-20   72.9   0.0   1   1   2.4e-23     3e-20   72.1   0.0    26   138   105   236    94   253 0.87 Methyltransferase small domain
Methyltransf_18      PF12847.2    112 seq1664_BIOID51101   -            277   2.1e-16   60.3   0.1   1   1   3.9e-19   4.9e-16   59.1   0.1     4   110   112   237   109   239 0.73 Methyltransferase domain
Methyltransf_26      PF13659.1    117 seq1664_BIOID51101   -            277   5.2e-16   58.6   0.1   1   1   1.2e-18   1.5e-15   57.1   0.0     3   114   112   237   110   240 0.89 Methyltransferase domain
Methyltransf_4       PF02390.12   197 seq1664_BIOID51101   -            277     1e-08   34.3   0.0   1   1   1.4e-11   1.8e-08   33.5   0.0    22    77   112   167    90   183 0.88 Putative methyltransferase
PrmA                 PF06325.8    295 seq1664_BIOID51101   -            277   2.3e-06   26.8   0.0   1   1   2.9e-09   3.7e-06   26.1   0.0   153   232   101   183    94   184 0.78 Ribosomal protein L11 methyltransferase (PrmA)
PCMT                 PF01135.14   210 seq1664_BIOID51101   -            277   6.6e-06   25.6   0.0   1   1   7.7e-09   9.6e-06   25.1   0.0    53   132    87   167    71   175 0.82 Protein-L-isoaspartate(D-aspartate) O-methyltransferase (PCMT)
UPF0020              PF01170.13   180 seq1664_BIOID51101   -            277   6.6e-06   25.6   0.0   1   1   8.7e-09   1.1e-05   25.0   0.0    38   116   117   186   102   195 0.81 Putative RNA methylase family UPF0020
Cons_hypoth95        PF03602.10   183 seq1664_BIOID51101   -            277     1e-05   24.9   0.0   1   1   1.6e-08     2e-05   23.9   0.0    42   128   109   190    92   198 0.85 Conserved hypothetical protein 95
Methyltransf_11      PF08241.7     95 seq1664_BIOID51101   -            277   3.4e-05   24.1   0.0   1   1   4.7e-08   5.8e-05   23.3   0.0     1    46   114   163   114   236 0.89 Methyltransferase domain
Methyltransf_16      PF10294.4    174 seq1664_BIOID51101   -            277   4.3e-05   22.9   0.0   1   1   5.4e-08   6.8e-05   22.2   0.0    45   111   108   172    96   184 0.84 Putative methyltransferase
UPF0079              PF02367.12   123 seq1666_BIOID51101   -            153   3.3e-45  152.5   0.0   1   1   2.8e-49   3.9e-45  152.3   0.0     1   121    14   134    14   136 0.98 Uncharacterised P-loop hydrolase UPF0079
SirB                 PF04247.7    123 seq1668_BIOID51101   -            130     1e-38  131.7   8.6   1   1   8.4e-43   1.1e-38  131.5   6.0     2   123     4   129     3   129 0.97 Invasion gene expression up-regulator, SirB
MCE                  PF02470.15    81 seq1670_BIOID51101   -            877   1.2e-64  214.2  10.4   1   3   3.5e-21   4.8e-17   61.6   0.1     2    81    46   137    45   137 0.97 mce related protein
MCE                  PF02470.15    81 seq1670_BIOID51101   -            877   1.2e-64  214.2  10.4   2   3   1.6e-11   2.1e-07   30.6   0.0     2    76   280   355   279   369 0.88 mce related protein
MCE                  PF02470.15    81 seq1670_BIOID51101   -            877   1.2e-64  214.2  10.4   3   3   1.2e-14   1.6e-10   40.7   0.0     4    81   636   724   634   724 0.96 mce related protein
Amidase_3            PF01520.13   175 seq1671_BIOID51101   -            445   3.7e-49  166.7   0.0   1   1   9.5e-53   6.5e-49  165.9   0.0     1   174   194   413   194   414 0.99 N-acetylmuramoyl-L-alanine amidase
Transglut_core2      PF13369.1    153 seq1672_BIOID51101   -            269     9e-38  129.0   0.0   1   1   1.8e-41   1.2e-37  128.5   0.0     2   152    33   184    32   185 0.97 Transglutaminase-like superfamily
TPR_9                PF13371.1     73 seq1672_BIOID51101   -            269   2.8e-28   97.4   0.3   1   1   8.9e-32   6.1e-28   96.3   0.2     1    73   187   259   187   259 0.99 Tetratricopeptide repeat
RHS                  PF03527.9     41 seq1674_BIOID51101   -             89   2.1e-10   40.0   0.3   1   1   2.6e-14   3.5e-10   39.3   0.2    13    41     2    30     2    30 0.96 RHS protein
DAHP_synth_1         PF00793.15   272 seq1675_BIOID51101   -            284   5.8e-82  274.3   0.0   1   1     5e-86   6.8e-82  274.0   0.0     9   271    10   275     2   276 0.97 DAHP synthetase I family
DNA_mis_repair       PF01119.14   119 seq1678_BIOID51101   -            615   4.9e-37  125.9   0.0   1   1   2.5e-40   8.6e-37  125.1   0.0     2   118   213   330   212   331 0.95 DNA mismatch repair protein, C-terminal domain
MutL_C               PF08676.6    144 seq1678_BIOID51101   -            615   1.6e-23   82.7   0.2   1   1   4.7e-27   1.6e-23   82.7   0.1     2   134   435   563   434   572 0.92 MutL C terminal dimerisation domain
HATPase_c_3          PF13589.1    137 seq1678_BIOID51101   -            615   9.9e-14   51.0   0.0   1   1   5.1e-17   1.7e-13   50.2   0.0     4   103    24   123    21   142 0.80 Histidine kinase-, DNA gyrase B-, and HSP90-like ATPase
HATPase_c            PF02518.21   111 seq1678_BIOID51101   -            615   5.4e-11   42.0   0.0   1   1   3.7e-14   1.3e-10   40.8   0.0     2    72    19    87    18   147 0.78 Histidine kinase-, DNA gyrase B-, and HSP90-like ATPase
Nol1_Nop2_Fmu        PF01189.12   283 seq1683_BIOID51101   -            481  2.9e-109  364.7   0.0   1   2   2.7e-31   7.4e-28   97.6   0.0    12   177    42   210    31   211 0.88 NOL1/NOP2/sun family
Nol1_Nop2_Fmu        PF01189.12   283 seq1683_BIOID51101   -            481  2.9e-109  364.7   0.0   2   2   8.4e-85   2.3e-81  273.1   0.0     9   282   201   480   201   481 0.99 NOL1/NOP2/sun family
Nol1_Nop2_Fmu_2      PF13636.1    102 seq1683_BIOID51101   -            481   7.3e-23   80.4   0.0   1   1   4.6e-26   1.3e-22   79.7   0.0     3   102   368   470   366   470 0.91 pre-rRNA processing and ribosome biogenesis
Methyltransf_26      PF13659.1    117 seq1683_BIOID51101   -            481   3.2e-07   30.2   0.2   1   1   3.1e-10   8.4e-07   28.9   0.1     2   116   121   249   120   250 0.87 Methyltransferase domain
Methyltransf_18      PF12847.2    112 seq1683_BIOID51101   -            481   5.6e-07   30.0   0.0   1   1   3.8e-10     1e-06   29.1   0.0     3   112   121   249   119   249 0.87 Methyltransferase domain
MerR_1               PF13411.1     69 seq1684_BIOID51101   -            243   2.5e-18   65.4   0.2   1   1   2.6e-21   1.8e-17   62.7   0.0     1    68     4    72     4    73 0.98 MerR HTH family regulatory protein
MerR                 PF00376.18    38 seq1684_BIOID51101   -            243   7.3e-13   47.7   0.0   1   1   2.1e-16   1.4e-12   46.7   0.0     1    38     5    42     5    42 0.98 MerR family regulatory protein
IPPT                 PF01715.12   253 seq1687_BIOID51101   -            316  8.7e-108  359.0   0.0   1   1  1.5e-111    1e-107  358.7   0.0     2   252    45   297    44   298 0.99 IPP transferase
IPT                  PF01745.11   233 seq1687_BIOID51101   -            316   6.5e-07   28.6   0.0   1   1   1.7e-08   0.00012   21.2   0.0     5   100    14   109    10   120 0.80 Isopentenyl transferase
DUF1480              PF07351.8     80 seq1689_BIOID51101   -             78   3.5e-42  142.1   0.0   1   1   2.8e-46   3.8e-42  142.0   0.0     3    79     2    77     1    78 0.98 Protein of unknown function (DUF1480)
LSM                  PF01423.17    68 seq1691_BIOID51101   -            102   7.6e-09   34.8   0.2   1   1   1.1e-12   1.4e-08   33.9   0.1     6    68    17    64    10    64 0.85 LSM domain
DUF1482              PF07358.6     57 seq1692_BIOID51101   -             91     5e-32  109.1   0.1   1   1   4.4e-36     6e-32  108.9   0.1     1    57    29    86    29    86 0.99 Protein of unknown function (DUF1482)
MMR_HSR1             PF01926.18   114 seq1694_BIOID51101   -            426   3.4e-21   75.2   0.1   1   1   3.3e-24   9.1e-21   73.8   0.1     2   114   200   318   199   318 0.83 50S ribosome-binding GTPase
GTP-bdg_N            PF13167.1     95 seq1694_BIOID51101   -            426   1.6e-15   56.9   0.0   1   1   1.4e-18   3.8e-15   55.6   0.0     8    95    25   112    18   112 0.96 GTP-binding GTPase N-terminal
FeoB_N               PF02421.13   189 seq1694_BIOID51101   -            426     1e-08   34.5   0.1   1   1   7.5e-12   2.1e-08   33.5   0.0     2   168   199   369   198   390 0.81 Ferrous iron transport protein B
Arf                  PF00025.16   175 seq1694_BIOID51101   -            426   1.2e-05   24.4   0.6   1   1   2.8e-08   7.6e-05   21.9   0.4    19   132   202   326   190   360 0.79 ADP-ribosylation factor family
ChaB                 PF06150.7     57 seq1695_BIOID51101   -             76   4.8e-26   90.2   5.4   1   1   4.3e-30   5.9e-26   89.9   3.8     1    57     9    76     9    76 0.98 ChaB
Ureidogly_hydro      PF04115.7    165 seq1697_BIOID51101   -            160   1.7e-52  177.0   0.0   1   1   1.4e-56   1.9e-52  176.8   0.0     3   159     2   153     1   158 0.95 Ureidoglycolate hydrolase
ChaC                 PF04752.7    177 seq1698_BIOID51101   -            238   5.2e-53  179.5   0.0   1   1   4.7e-57   6.4e-53  179.2   0.0     1   176    54   222    54   223 0.95 ChaC-like protein
IclR                 PF01614.13   129 seq1699_BIOID51101   -            271   6.1e-40  135.7   0.0   1   1   1.4e-43   9.6e-40  135.1   0.0     2   128   140   263   139   264 0.98 Bacterial transcriptional regulator
HTH_IclR             PF09339.5     52 seq1699_BIOID51101   -            271   1.1e-12   47.1   0.1   1   1   5.9e-16     4e-12   45.4   0.0     1    51    23    73    23    74 0.98 IclR helix-turn-helix domain
ZapA                 PF05164.8     89 seq1700_BIOID51101   -            109   2.1e-20   72.3   0.6   1   1     2e-24   2.7e-20   72.0   0.4     2    89     6    91     5    91 0.98 Cell division protein ZapA
Band_7               PF01145.20   179 seq1701_BIOID51101   -            419   4.9e-33  114.4   1.1   1   1   1.2e-36   8.4e-33  113.6   0.7     1   178    98   271    98   272 0.96 SPFH domain / Band 7 family
HflK_N               PF12221.3     42 seq1701_BIOID51101   -            419   7.8e-17   60.6  18.5   1   1   4.1e-20   2.8e-16   58.8  12.8     1    42     1    60     1    60 0.96 Bacterial membrane protein N terminal
5-FTHF_cyc-lig       PF01812.15   186 seq1702_BIOID51101   -            248   1.3e-43  148.8   0.0   1   1   1.2e-47   1.7e-43  148.4   0.0     2   186    62   242    61   242 0.98 5-formyltetrahydrofolate cyclo-ligase family
TPP_enzyme_N         PF02776.13   172 seq1703_BIOID51101   -            623   2.4e-54  183.2   2.8   1   1   4.8e-56   2.2e-52  176.9   0.9     1   170    34   203    34   205 0.98 Thiamine pyrophosphate enzyme, N-terminal TPP binding domain
TPP_enzyme_C         PF02775.16   153 seq1703_BIOID51101   -            623   4.6e-36  123.5   0.2   1   1   1.1e-37   4.8e-34  117.0   0.0     2   153   423   583   422   583 0.96 Thiamine pyrophosphate enzyme, C-terminal TPP binding domain
TPP_enzyme_M         PF00205.17   137 seq1703_BIOID51101   -            623     1e-34  119.1   0.6   1   1   4.8e-38   2.2e-34  118.0   0.0     1   136   223   358   223   359 0.94 Thiamine pyrophosphate enzyme, central domain
DUF3442              PF11924.3    280 seq1704_BIOID51101   -            464   5.8e-90  301.5   9.2   1   1   5.3e-94   7.3e-90  301.2   6.4     1   280    57   341    57   341 0.98 Protein of unknown function (DUF3442)
Band_7               PF01145.20   179 seq1710_BIOID51101   -            334   1.4e-37  129.2   0.7   1   1   1.5e-41   2.1e-37  128.6   0.5     2   178    22   243    21   245 0.97 SPFH domain / Band 7 family
DNA_pol3_theta       PF06440.6     75 seq1711_BIOID51101   -             82   1.8e-38  129.8   0.3   1   1   1.5e-42   2.1e-38  129.6   0.2     3    74     9    80     7    81 0.97 DNA polymerase III, theta subunit
CN_hydrolase         PF00795.17   184 seq1712_BIOID51101   -            218   3.8e-14   52.3   0.0   1   1   3.4e-18   4.7e-14   52.0   0.0     1   119     5   114     5   150 0.92 Carbon-nitrogen hydrolase
DUF2065              PF09838.4     57 seq1713_BIOID51101   -             65   9.4e-23   79.5   3.3   1   1   7.6e-27     1e-22   79.4   2.3     1    57     5    61     5    61 0.98 Uncharacterized protein conserved in bacteria (DUF2065)
AP_endonuc_2         PF01261.19   211 seq1714_BIOID51101   -            258   6.7e-33  113.6   0.2   1   1   5.9e-37   8.1e-33  113.3   0.1     1   211    21   219    21   219 0.95 Xylose isomerase-like TIM barrel
RNase_T              PF00929.19   164 seq1715_BIOID51101   -            220     4e-18   66.1   0.0   1   1   7.2e-22   9.8e-18   64.8   0.0     2   164     4   147     3   147 0.91 Exonuclease
Adenylsucc_synt      PF00709.16   421 seq1716_BIOID51101   -            432  3.4e-177  589.2   0.0   1   1  2.8e-181  3.9e-177  588.9   0.0     2   420     5   424     4   425 0.99 Adenylosuccinate synthetase
NAD_binding_2        PF03446.10   162 seq1718_BIOID51101   -            292   6.5e-49  165.8   0.7   1   1   2.2e-52   1.5e-48  164.6   0.3     2   161     1   160     1   162 0.97 NAD binding domain of 6-phosphogluconate dehydrogenase
F420_oxidored        PF03807.12    96 seq1718_BIOID51101   -            292   1.9e-07   31.2   0.2   1   1   1.3e-10   9.2e-07   29.0   0.1     1    93     2    92     2    94 0.81 NADP oxidoreductase coenzyme F420-dependent
Lact-deh-memb        PF09330.6    291 seq1722_BIOID51101   -            571  9.4e-154  510.8   1.9   1   1  1.7e-157  1.2e-153  510.5   1.3     1   291   278   567   278   567 1.00 D-lactate dehydrogenase, membrane binding
FAD_binding_4        PF01565.18   139 seq1722_BIOID51101   -            571   2.5e-08   33.3   0.0   1   1   6.1e-12   4.2e-08   32.6   0.0     2   115    47   166    46   186 0.84 FAD binding domain
Rrf2                 PF02082.15    83 seq1723_BIOID51101   -            141   5.9e-25   87.0   0.2   1   1   6.8e-29   9.3e-25   86.4   0.2     1    82     1    82     1    83 0.99 Transcriptional regulator
HTH_1                PF00126.22    60 seq1724_BIOID51101   -            319   1.7e-19   69.2   1.3   1   1   4.7e-23   3.2e-19   68.3   0.1     2    60    29    86    28    86 0.97 Bacterial regulatory helix-turn-helix protein, lysR family
LysR_substrate       PF03466.15   209 seq1724_BIOID51101   -            319   2.6e-12   46.1   1.1   1   1   7.3e-16     5e-12   45.2   0.8     8   206   115   310   110   312 0.89 LysR substrate binding domain
Transp_cyt_pur       PF02133.10   439 seq1725_BIOID51101   -            484    3e-140  467.5  42.8   1   1  2.5e-144  3.5e-140  467.3  29.7     1   439    19   457    19   457 0.99 Permease for cytosine/purines, uracil, thiamine, allantoin
RNB                  PF00773.14   325 seq1727_BIOID51101   -            827    5e-105  351.2   0.0   1   1  2.1e-108  7.3e-105  350.7   0.0     1   325   274   602   274   602 0.97 RNB domain
OB_RNB               PF08206.6     58 seq1727_BIOID51101   -            827   1.9e-29  100.8   9.9   1   2   2.4e-25   8.1e-22   76.3   0.1     1    58   101   158   101   158 0.99 Ribonuclease B OB domain
OB_RNB               PF08206.6     58 seq1727_BIOID51101   -            827   1.9e-29  100.8   9.9   2   2     2e-09   6.7e-06   25.4   0.0     6    58   172   227   170   227 0.96 Ribonuclease B OB domain
S1                   PF00575.18    74 seq1727_BIOID51101   -            827   8.7e-20   70.4   0.4   1   1   6.9e-23   2.4e-19   69.0   0.3     2    73   655   738   654   739 0.98 S1 RNA binding domain
HTH_12               PF08461.5     66 seq1727_BIOID51101   -            827   1.7e-13   49.9   0.8   1   1   1.1e-16   3.8e-13   48.8   0.5     2    64    37    97    36    99 0.93 Ribonuclease R winged-helix domain
MFS_1                PF07690.11   354 seq1728_BIOID51101   -            463   1.3e-16   60.2  60.6   1   1   9.3e-21   1.3e-16   60.2  42.0     2   354    45   422    44   422 0.77 Major Facilitator Superfamily
MM_CoA_mutase        PF01642.17   516 seq1729_BIOID51101   -            714  3.7e-256  850.0   1.5   1   1  6.5e-260  4.4e-256  849.8   1.1     2   516    28   542    27   542 1.00 Methylmalonyl-CoA mutase
B12-binding          PF02310.14   121 seq1729_BIOID51101   -            714   3.4e-15   55.8   0.5   1   1   1.5e-18     1e-14   54.3   0.0     2   117   586   699   585   703 0.92 B12 binding domain
Amidohydro_4         PF13147.1    304 seq1730_BIOID51101   -            453   4.4e-30  105.5   0.2   1   1   3.5e-33   1.2e-29  104.1   0.2     1   304    45   389    45   389 0.86 Amidohydrolase
Amidohydro_1         PF01979.15   333 seq1730_BIOID51101   -            453   3.1e-19   69.6   0.0   1   1   2.1e-21   7.1e-18   65.2   0.0     1   332    50   391    50   392 0.67 Amidohydrolase family
Amidohydro_5         PF13594.1     68 seq1730_BIOID51101   -            453   4.2e-17   61.6   0.9   1   1   2.9e-20   9.8e-17   60.4   0.6     1    68    23    88    23    88 0.84 Amidohydrolase
Molybdopterin        PF00384.17   432 seq1733_BIOID51101   -           1247  1.7e-197  656.3   0.0   1   1  3.1e-201  2.1e-197  655.9   0.0     1   432   108   833   108   833 1.00 Molybdopterin oxidoreductase
Molydop_binding      PF01568.16   109 seq1733_BIOID51101   -           1247   3.3e-23   81.4   0.0   1   1   3.6e-26   2.5e-22   78.6   0.0     1   105  1087  1202  1087  1206 0.95 Molydopterin dinucleotide binding domain
ATP-grasp            PF02222.17   172 seq1735_BIOID51101   -            392   3.5e-56  189.1   0.0   1   1     2e-59   5.5e-56  188.4   0.0     2   171   123   294   122   295 0.98 ATP-grasp domain
ATP-grasp_4          PF13535.1    184 seq1735_BIOID51101   -            392   5.8e-19   68.4   0.0   1   1   4.3e-22   1.2e-18   67.4   0.0    10   179   120   284   110   289 0.86 ATP-grasp domain
Dala_Dala_lig_C      PF07478.8    203 seq1735_BIOID51101   -            392   4.6e-08   32.5   0.0   1   1   1.8e-10     5e-07   29.2   0.0    23   175   139   284   113   295 0.76 D-ala D-ala ligase C-terminus
ATP-grasp_3          PF02655.9    161 seq1735_BIOID51101   -            392   3.3e-07   30.1   0.0   1   1   3.7e-10     1e-06   28.6   0.0     9   159   118   285   113   287 0.82 ATP-grasp domain
CPSase_L_D2          PF02786.12   211 seq1735_BIOID51101   -            392     2e-06   27.1   0.0   1   1   1.3e-09   3.5e-06   26.3   0.0    15    89   126   198   114   218 0.81 Carbamoyl-phosphate synthase L chain, ATP binding domain
SpoU_methylase       PF00588.14   142 seq1737_BIOID51101   -            243     7e-42  142.5   0.0   1   1   1.9e-45   1.3e-41  141.6   0.0     2   142    96   236    95   236 0.96 SpoU rRNA Methylase family
SpoU_sub_bind        PF08032.7     76 seq1737_BIOID51101   -            243   3.1e-19   68.7   0.1   1   1   2.9e-22     2e-18   66.2   0.0     1    72     4    76     4    80 0.96 RNA 2'-O ribose methyltransferase substrate binding
Xan_ur_permease      PF00860.15   389 seq1738_BIOID51101   -            433   1.2e-97  326.7  32.6   1   1    1e-101   1.4e-97  326.5  22.6     2   387     9   394     8   396 0.97 Permease family
SNARE_assoc          PF09335.6    123 seq1739_BIOID51101   -            192   3.1e-18   66.0   1.9   1   1   2.3e-22   3.1e-18   66.0   1.3     3   122    23   143    21   144 0.92 SNARE associated Golgi protein
ArgK                 PF03308.11   267 seq1740_BIOID51101   -            331  9.9e-114  378.4   0.1   1   1  2.5e-117  1.2e-113  378.2   0.1     1   266    22   294    22   295 0.99 ArgK protein
CbiA                 PF01656.18   195 seq1740_BIOID51101   -            331   2.5e-07   30.1   0.0   1   1   1.1e-10     5e-07   29.2   0.0     8   104    63   156    59   209 0.77 CobQ/CobB/MinD/ParA nucleotide binding domain
cobW                 PF02492.14   178 seq1740_BIOID51101   -            331   6.2e-07   28.9   1.0   1   1   1.1e-09     5e-06   25.9   0.7     3   157    57   208    55   225 0.69 CobW/HypB/UreG, nucleotide-binding domain
DUF2170              PF09938.4    140 seq1742_BIOID51101   -            133   1.5e-42  144.1   1.5   1   1   1.2e-46   1.7e-42  143.9   1.0     3   139     2   132     1   133 0.96 Uncharacterized protein conserved in bacteria (DUF2170)
PspA_IM30            PF04012.7    221 seq1743_BIOID51101   -            232   4.3e-57  192.8  28.8   1   1   3.5e-61   4.8e-57  192.7  20.0     1   221     2   232     2   232 0.97 PspA/IM30 family
ECH                  PF00378.15   245 seq1744_BIOID51101   -            261   5.4e-43  146.7   0.0   1   1   4.4e-47   6.1e-43  146.5   0.0     6   245    12   253     7   253 0.93 Enoyl-CoA hydratase/isomerase family
Gly_kinase           PF02595.10   378 seq1745_BIOID51101   -            381  1.7e-183  609.4  20.0   1   1  1.4e-187  1.9e-183  609.2  13.9     1   377     1   377     1   378 1.00 Glycerate kinase family
DUF2491              PF10679.4    212 seq1747_BIOID51101   -            219   6.2e-70  234.3   0.0   1   1     5e-74   6.8e-70  234.2   0.0     2   212     5   217     1   217 0.98 Protein of unknown function (DUF2491)
AcetylCoA_hydro      PF02550.10   198 seq1748_BIOID51101   -            492   4.6e-76  254.8   0.0   1   1   1.4e-79   6.4e-76  254.4   0.0     1   198     1   213     1   213 0.99 Acetyl-CoA hydrolase/transferase N-terminal domain
AcetylCoA_hyd_C      PF13336.1    154 seq1748_BIOID51101   -            492   5.7e-40  136.3   0.0   1   1   2.1e-43   9.5e-40  135.6   0.0     3   153   317   461   316   462 0.98 Acetyl-CoA hydrolase/transferase C-terminal domain
CitF                 PF04223.7    466 seq1748_BIOID51101   -            492   2.3e-05   23.1   0.1   1   1   8.7e-09   3.9e-05   22.3   0.1   291   403   312   431   284   439 0.74 Citrate lyase, alpha subunit (CitF)
DUF350               PF03994.9     54 seq1750_BIOID51101   -            132   1.6e-31  107.6  11.9   1   2   2.3e-22   3.1e-18   65.1   0.4     1    53    13    65    13    66 0.98 Domain of Unknown Function (DUF350)
DUF350               PF03994.9     54 seq1750_BIOID51101   -            132   1.6e-31  107.6  11.9   2   2   8.5e-17   1.2e-12   47.2   3.4     1    54    78   130    78   130 0.99 Domain of Unknown Function (DUF350)
DUF1190              PF06693.6    165 seq1751_BIOID51101   -            212   3.9e-36  124.4   3.2   1   1   3.5e-40   4.8e-36  124.1   2.2     1   165    63   212    63   212 0.91 Protein of unknown function (DUF1190)
Fer4_11              PF13247.1     99 seq1752_BIOID51101   -            512   1.5e-40  136.9   6.0   1   1   4.5e-44   1.5e-40  136.9   4.2     2    98   176   272   175   273 0.98 4Fe-4S dicluster domain
[truncated: 1,389,649 more chars]
