# Supplementary material for: A domain sequence approach to pangenomics: applications to Escherichia coli
Source: F1000Res. 2013 May 29;1:19. Originally published 2012 Oct 1. [Version 2] doi: 10.12688/f1000research.1-19.v2 (PMC3901455; doi:10.12688/f1000research.1-19.v2)
Supplement: The 347 text files show the results from scanning each of the fasta-files against the Pfam-A database [file f1000research-1-1101-s0002.tgz › Escherichia_coli_96154_BIOID51113.txt]

#                                                                            --- full sequence --- -------------- this domain -------------   hmm coord   ali coord   env coord
# target name        accession   tlen query name           accession   qlen   E-value  score  bias   #  of  c-Evalue  i-Evalue  score  bias  from    to  from    to  from    to  acc description of target
#------------------- ---------- ----- -------------------- ---------- ----- --------- ------ ----- --- --- --------- --------- ------ ----- ----- ----- ----- ----- ----- ----- ---- ---------------------
HTH_Tnp_1            PF01527.15    76 seq2_BIOID51113      -            225   1.5e-19   69.6   0.0   1   1   8.1e-23   3.7e-19   68.3   0.0     2    69   101   172   100   179 0.87 Transposase
Transcrip_reg        PF01709.15   234 seq5_BIOID51113      -            238   9.7e-83  276.7   0.8   1   1     8e-87   1.1e-82  276.5   0.6     1   233     3   235     3   236 0.98 Transcriptional regulator
Transaldolase        PF00923.14   287 seq6_BIOID51113      -            338  2.9e-104  348.1   0.2   1   1  2.4e-108  3.3e-104  347.9   0.2     1   287    35   334    35   334 0.95 Transaldolase
N6_N4_Mtase          PF01555.13   231 seq8_BIOID51113      -            170   1.8e-27   96.2   0.0   1   1   3.2e-25   4.3e-21   75.3   0.0   169   228    84   143    68   146 0.90 DNA methylase
HTH_36               PF13730.1     55 seq9_BIOID51113      -            313   8.3e-11   41.7   0.0   1   1   4.5e-14     2e-10   40.4   0.0     5    55    20    70    16    70 0.91 Helix-turn-helix domain
GntR                 PF00392.16    64 seq9_BIOID51113      -            313   8.8e-07   28.1   0.0   1   1   4.1e-10   1.9e-06   27.0   0.0    25    60    41    76    35    78 0.95 Bacterial regulatory proteins, gntR family
Transgly             PF00912.17   178 seq10_BIOID51113     -            844   2.6e-56  189.6   0.0   1   1     6e-60   4.1e-56  188.9   0.0    10   177   209   380   198   381 0.95 Transglycosylase
Transpeptidase       PF00905.17   304 seq10_BIOID51113     -            844   1.1e-25   90.2   0.2   1   1   1.3e-28   8.9e-25   87.2   0.2     2   284   473   725   472   744 0.86 Penicillin binding protein transpeptidase domain
NLPC_P60             PF00877.14   105 seq11_BIOID51113     -            231   4.1e-31  106.7   0.0   1   1   1.1e-34   7.5e-31  105.9   0.0     1   105   113   223   113   223 0.98 NlpC/P60 family
DUF796               PF05638.7    134 seq12_BIOID51113     -            392   2.6e-22   79.1   0.1   1   1   6.1e-26   4.2e-22   78.4   0.0     1   133     6   139     6   140 0.91 Protein of unknown function (DUF796)
Colicin-DNase        PF12639.2    110 seq12_BIOID51113     -            392   4.3e-05   23.5   0.0   1   1   2.4e-08   0.00016   21.7   0.0    39   104   271   349   245   355 0.78 DNase/tRNase domain of colicin-like bacteriocin
DUF1471              PF07338.8     56 seq14_BIOID51113     -            314   4.1e-62  205.5   5.4   1   3   2.8e-22   3.9e-18   64.7   0.0     2    56    34    90    33    90 0.98 Protein of unknown function (DUF1471)
DUF1471              PF07338.8     56 seq14_BIOID51113     -            314   4.1e-62  205.5   5.4   2   3     3e-22   4.1e-18   64.6   0.1     3    56   119   174   117   174 0.98 Protein of unknown function (DUF1471)
DUF1471              PF07338.8     56 seq14_BIOID51113     -            314   4.1e-62  205.5   5.4   3   3   3.1e-26   4.3e-22   77.3   0.1     2    56   259   314   258   314 0.99 Protein of unknown function (DUF1471)
Antirestrict         PF03230.8     94 seq17_BIOID51113     -            178   1.6e-30  104.7   0.0   1   1   1.6e-34   2.2e-30  104.3   0.0     1    94    79   178    79   178 0.92 Antirestriction protein
phage_tail_N         PF08400.5    134 seq18_BIOID51113     -            395   2.3e-52  176.1   0.3   1   1     1e-55   4.7e-52  175.1   0.1     1   134     1   134     1   134 1.00 Prophage tail fibre N-terminal
Collagen             PF01391.13    60 seq18_BIOID51113     -            395   9.6e-29   98.6 127.4   1   2   8.5e-13   3.9e-09   35.8  19.7     7    59   136   188   131   189 0.48 Collagen triple helix repeat (20 copies)
Collagen             PF01391.13    60 seq18_BIOID51113     -            395   9.6e-29   98.6 127.4   2   2   1.2e-13   5.5e-10   38.5  22.7     1    59   257   315   257   317 0.94 Collagen triple helix repeat (20 copies)
CarboxypepD_reg      PF13620.1     82 seq18_BIOID51113     -            395   3.6e-09   36.4   0.3   1   1   1.9e-12   8.4e-09   35.2   0.2     2    74     5    82     4    90 0.85 Carboxypeptidase regulatory-like domain
DHquinase_I          PF01487.10   224 seq19_BIOID51113     -            252     9e-72  241.2   0.9   1   1   7.4e-76     1e-71  241.0   0.7     2   223    20   246    19   247 0.99 Type I 3-dehydroquinase
CLP_protease         PF00574.18   182 seq23_BIOID51113     -            629   4.8e-40  137.0   1.1   1   1   2.3e-43     1e-39  135.9   0.8    44   179    40   173    27   175 0.97 Clp protease
Mu-like_gpT          PF10124.4    291 seq23_BIOID51113     -            629   1.6e-09   37.0   0.0   1   1   8.9e-11   4.1e-07   29.1   0.0   220   289   483   557   478   559 0.84 Mu-like prophage major head subunit gpT
SDH_sah              PF01972.11   286 seq23_BIOID51113     -            629   8.6e-09   34.4   0.6   1   1   3.1e-12   1.4e-08   33.7   0.4    86   153    37   104    29   112 0.91 Serine dehydrogenase proteinase
TnpB_IS66            PF05717.8    108 seq28_BIOID51113     -            115   1.3e-44  149.9   0.0   1   1     1e-48   1.4e-44  149.8   0.0     2   107     7   110     6   111 0.96 IS66 Orf2 like protein
DUF1380              PF07128.7    139 seq29_BIOID51113     -            140   1.7e-06   27.8   0.2   1   1   1.4e-10   1.9e-06   27.6   0.2     1   103     1   100     1   131 0.79 Protein of unknown function (DUF1380)
Phage_integrase      PF00589.17   173 seq31_BIOID51113     -            201   2.7e-45  154.0   0.1   1   1   2.2e-49     3e-45  153.8   0.1     2   172    10   180     9   181 0.98 Phage integrase family
DUF1380              PF07128.7    139 seq32_BIOID51113     -            144   2.4e-76  254.1   1.5   1   1     2e-80   2.7e-76  253.9   1.0     1   139     1   138     1   138 1.00 Protein of unknown function (DUF1380)
PsiB                 PF06290.6    143 seq34_BIOID51113     -            145   3.4e-72  240.3   0.0   1   1   2.9e-76   3.9e-72  240.2   0.0     1   143     2   144     2   144 0.99 Plasmid SOS inhibition protein (PsiB)
PerC                 PF06069.6     90 seq35_BIOID51113     -            164   1.2e-08   34.7   1.7   1   1   1.4e-12     2e-08   34.0   1.2     6    56    99   149    96   154 0.93 PerC transcriptional activator
DDE_Tnp_IS66         PF03050.9    271 seq38_BIOID51113     -            523  2.8e-102  341.4   0.2   1   1  8.2e-106  2.8e-102  341.4   0.1     1   270   186   472   186   473 0.98 Transposase IS66 family
DDE_Tnp_IS66_C       PF13817.1     39 seq38_BIOID51113     -            523   3.2e-19   68.5   0.4   1   1   3.6e-22   1.2e-18   66.6   0.3     1    39   479   517   479   517 0.98 IS66 C-terminal element
HTH_Tnp_IS66         PF13005.2     59 seq38_BIOID51113     -            523   5.4e-18   64.4   7.3   1   1   3.4e-21   1.2e-17   63.3   5.1     2    59   125   180   124   180 0.98 putative Helix-turn-helix domain of transposase IS66
LZ_Tnp_IS66          PF13007.2     78 seq38_BIOID51113     -            523   2.8e-12   46.9   8.7   1   1   8.2e-16   2.8e-12   46.9   6.0     2    77    46   121    45   122 0.89 Transposase C of IS166 homeodomain
PsiB                 PF06290.6    143 seq39_BIOID51113     -            144   9.7e-74  245.4   0.0   1   1     8e-78   1.1e-73  245.2   0.0     1   143     1   143     1   143 0.99 Plasmid SOS inhibition protein (PsiB)
CoA_trans            PF01144.18   217 seq40_BIOID51113     -            531   1.9e-57  193.7   0.1   1   1   3.4e-61   4.7e-57  192.5   0.1     2   216    16   252    15   253 0.98 Coenzyme A transferase
MoCF_biosynth        PF00994.19   144 seq47_BIOID51113     -            195   9.4e-28   96.2   0.0   1   1   8.5e-32   1.2e-27   95.9   0.0     2   138     8   147     7   152 0.88 Probable molybdopterin binding domain
AA_permease_2        PF13520.1    426 seq49_BIOID51113     -            460   1.4e-79  267.5  39.9   1   1   1.2e-83   1.6e-79  267.2  27.7     1   420     5   441     5   449 0.91 Amino acid permease
Dam                  PF05869.6    181 seq53_BIOID51113     -            269   7.4e-65  217.6   0.0   1   1   6.6e-69     9e-65  217.3   0.0     2   181    67   259    66   259 0.98 DNA N-6-adenine-methyltransferase (Dam)
PsiA                 PF06952.6    238 seq54_BIOID51113     -            239  1.7e-114  380.6   7.5   1   1  1.4e-118  1.9e-114  380.5   5.2     1   237     1   236     1   237 1.00 PsiA protein
LrgA                 PF03788.9     96 seq56_BIOID51113     -            132     5e-29   99.7  10.2   1   1   4.5e-33   6.2e-29   99.4   7.0     1    94    21   114    21   116 0.98 LrgA family
DUF4376              PF14301.1    111 seq57_BIOID51113     -            223   5.9e-31  106.7   2.7   1   1   1.2e-34   8.4e-31  106.2   1.8     2   109   101   214   100   216 0.91 Domain of unknown function (DUF4376)
Caudo_TAP            PF02413.12   130 seq57_BIOID51113     -            223   9.1e-07   28.9   2.0   1   1   1.6e-10   1.1e-06   28.7   0.2     1    96    32   139    32   147 0.82 Caudovirales tail fibre assembly protein
PsiA                 PF06952.6    238 seq58_BIOID51113     -            239  2.4e-111  370.3   1.9   1   1    2e-115  2.7e-111  370.2   1.3     1   238     1   237     1   237 1.00 PsiA protein
HTH_3                PF01381.17    55 seq62_BIOID51113     -            178     6e-17   61.1   0.0   1   1   3.7e-20   8.5e-17   60.6   0.0     1    53    12    64    12    66 0.97 Helix-turn-helix
HTH_31               PF13560.1     64 seq62_BIOID51113     -            178   1.2e-10   41.2   0.0   1   1   8.8e-14     2e-10   40.5   0.0     4    57    10    62     8    74 0.94 Helix-turn-helix domain
HTH_19               PF12844.2     64 seq62_BIOID51113     -            178   9.9e-10   38.2   0.0   1   1   6.5e-13   1.5e-09   37.6   0.0     3    59    11    67     9    71 0.95 Helix-turn-helix domain
Cupin_2              PF07883.6     71 seq62_BIOID51113     -            178   8.4e-10   37.9   0.3   1   1   6.6e-13   1.5e-09   37.0   0.2     4    69   105   171   102   173 0.92 Cupin domain
HTH_26               PF13443.1     63 seq62_BIOID51113     -            178   5.3e-06   26.4   0.0   1   1   3.5e-09     8e-06   25.8   0.0     2    59    12    68    11    72 0.93 Cro/C1-type HTH DNA-binding domain
HTH_25               PF13413.1     62 seq62_BIOID51113     -            178   4.6e-06   26.0   0.0   1   1   3.4e-09   7.9e-06   25.3   0.0     2    35    12    45    11    49 0.94 Helix-turn-helix domain
LrgB                 PF04172.11   215 seq64_BIOID51113     -             44   2.5e-06   26.7   0.9   1   1     2e-10   2.7e-06   26.6   0.6     1    33    12    44    12    44 0.96 LrgB-like family
LrgB                 PF04172.11   215 seq68_BIOID51113     -            186   4.6e-70  235.0  11.4   1   1   3.8e-74   5.2e-70  234.8   7.9    35   215     1   181     1   181 0.99 LrgB-like family
DinI                 PF06183.8     65 seq70_BIOID51113     -             82   1.2e-25   89.1   0.1   1   1   1.1e-29   1.4e-25   88.9   0.1     1    65    16    80    16    80 0.97 DinI-like family
HOK_GEF              PF01848.11    43 seq72_BIOID51113     -             46   7.7e-17   60.2   1.7   1   1   5.8e-21   7.9e-17   60.2   1.2     5    43     6    44     2    44 0.95 Hok/gef family
LexA_DNA_bind        PF01726.11    65 seq78_BIOID51113     -            108   2.5e-19   68.4   0.0   1   1   2.4e-23   3.3e-19   68.0   0.0     1    65     1    65     1    65 0.99 LexA DNA binding domain
DUF4113              PF13438.1     75 seq83_BIOID51113     -            166     2e-10   40.3   0.2   1   1   2.4e-14   3.3e-10   39.6   0.1    51    75   140   164   121   164 0.85 Domain of unknown function (DUF4113)
Peptidase_U32        PF01136.14   233 seq86_BIOID51113     -            667   1.2e-70  237.0   0.1   1   1   3.2e-71   2.2e-67  226.2   0.0     2   231    93   319    92   321 0.90 Peptidase family U32
DUF3656              PF12392.3    122 seq86_BIOID51113     -            667   2.4e-26   92.0   0.0   1   1   6.9e-30   4.7e-26   91.1   0.0     2   122   405   522   404   522 0.97 Collagenase
RusA                 PF05866.6    116 seq89_BIOID51113     -            129   6.6e-21   74.7   0.0   1   1   5.6e-25   7.6e-21   74.5   0.0     1   115     5   120     5   121 0.92 Endodeoxyribonuclease RusA
EAL                  PF00563.15   236 seq96_BIOID51113     -            304   1.9e-23   83.0   0.0   1   1   2.1e-27   2.9e-23   82.4   0.0     4   183   112   287   111   298 0.85 EAL domain
dCMP_cyt_deam_2      PF08211.6    124 seq97_BIOID51113     -            294   6.4e-50  168.1   0.3   1   1   1.9e-51   1.3e-47  160.7   0.0     1   123   157   278   157   279 0.98 Cytidine and deoxycytidylate deaminase zinc-binding region
dCMP_cyt_deam_1      PF00383.17   102 seq97_BIOID51113     -            294   1.3e-17   63.2   0.0   1   1   4.4e-18     3e-14   52.3   0.0    10    93    56   139    47   143 0.86 Cytidine and deoxycytidylate deaminase zinc-binding region
adh_short            PF00106.20   167 seq98_BIOID51113     -            240   5.4e-16   58.8   0.2   1   1   1.6e-19   7.2e-16   58.4   0.1     3   166     9   170     8   171 0.87 short chain dehydrogenase
adh_short_C2         PF13561.1    243 seq98_BIOID51113     -            240   2.1e-07   30.9   0.0   1   1   5.8e-11   2.6e-07   30.5   0.0     8   192    18   193    13   238 0.71 Enoyl-(Acyl carrier protein) reductase
KR                   PF08659.5    181 seq98_BIOID51113     -            240   3.8e-07   29.8   0.5   1   1   1.6e-10   7.1e-07   28.9   0.4     4   172    10   175     8   184 0.84 KR domain
Acyl-CoA_dh_1        PF00441.19   150 seq100_BIOID51113    -            384     4e-46  156.6   4.6   1   1   1.8e-49   6.2e-46  156.0   3.2     1   150   229   378   229   378 0.98 Acyl-CoA dehydrogenase, C-terminal domain
Acyl-CoA_dh_2        PF08028.6    134 seq100_BIOID51113    -            384   1.4e-18   67.3   2.4   1   1   6.2e-22   2.1e-18   66.7   1.7     3   125   246   358   244   361 0.96 Acyl-CoA dehydrogenase, C-terminal domain
Acyl-CoA_dh_N        PF02771.11   113 seq100_BIOID51113    -            384   3.6e-17   62.8   0.0   1   1   2.3e-20   7.7e-17   61.7   0.0     1   105     7   109     7   115 0.92 Acyl-CoA dehydrogenase, N-terminal domain
Acyl-CoA_dh_M        PF02770.14    52 seq100_BIOID51113    -            384   5.7e-15   54.4   0.0   1   1   3.5e-18   1.2e-14   53.4   0.0     1    50   122   171   122   173 0.98 Acyl-CoA dehydrogenase, middle domain
Aldo_ket_red         PF00248.16   283 seq102_BIOID51113    -            267   5.2e-57  192.7   0.6   1   1   4.8e-61   6.6e-57  192.3   0.4     2   281     6   250     5   251 0.95 Aldo/keto reductase family
MurB_C               PF02873.11   105 seq103_BIOID51113    -            342   5.3e-42  141.7   0.0   1   1   1.3e-45   9.1e-42  140.9   0.0     1   105   203   330   203   330 0.99 UDP-N-acetylenolpyruvoylglucosamine reductase, C-terminal domain
FAD_binding_4        PF01565.18   139 seq103_BIOID51113    -            342   1.7e-27   95.5   0.0   1   1   8.6e-31   5.9e-27   93.7   0.0     2   138    18   149    17   150 0.91 FAD binding domain
TonB_dep_Rec         PF00593.19   276 seq104_BIOID51113    -            747   7.1e-28   98.1  10.2   1   1     1e-31   7.1e-28   98.1   7.1     1   276   510   746   510   746 0.98 TonB dependent receptor
Plug                 PF07715.10   108 seq104_BIOID51113    -            747     2e-21   76.2   0.1   1   1   6.6e-25   4.5e-21   75.0   0.1     2   107    76   180    75   181 0.94 TonB-dependent Receptor Plug Domain
KilA-N               PF04383.8    111 seq107_BIOID51113    -            280   4.7e-19   67.9   0.0   1   1   5.7e-23   7.8e-19   67.2   0.0     6   108     8   119     4   122 0.82 KilA-N domain
HTH_31               PF13560.1     64 seq109_BIOID51113    -             94   3.1e-11   43.1   0.0   1   1     9e-15   4.1e-11   42.7   0.0     5    58     5    61     2    73 0.88 Helix-turn-helix domain
HTH_3                PF01381.17    55 seq109_BIOID51113    -             94   1.8e-10   40.4   0.2   1   1   1.3e-13   6.1e-10   38.6   0.1     1    55     6    64     6    64 0.96 Helix-turn-helix
HTH_19               PF12844.2     64 seq109_BIOID51113    -             94   3.3e-10   39.7   0.0   1   1     1e-13   4.7e-10   39.2   0.0     3    63     5    69     4    70 0.94 Helix-turn-helix domain
PfkB                 PF00294.19   301 seq111_BIOID51113    -            337   5.5e-70  235.7   0.0   1   1   4.9e-74   6.7e-70  235.4   0.0     2   297    31   331    30   335 0.97 pfkB family carbohydrate kinase
OmpA                 PF00691.15    97 seq112_BIOID51113    -            296   4.5e-15   55.7   0.1   1   1   1.2e-18   1.7e-14   53.8   0.0     1    94   155   249   155   252 0.83 OmpA family
HTS                  PF04204.11   298 seq114_BIOID51113    -            309  2.3e-131  436.7   0.0   1   1  1.9e-135  2.6e-131  436.6   0.0     1   298     2   299     2   299 1.00 Homoserine O-succinyltransferase
OmpW                 PF03922.9    192 seq122_BIOID51113    -             35   6.4e-10   38.8   0.0   1   1   4.9e-14   6.7e-10   38.8   0.0   157   192     1    35     1    35 0.97 OmpW family
DUF218               PF02698.12   155 seq123_BIOID51113    -            239   3.3e-21   75.2   0.0   1   1   3.3e-25   4.6e-21   74.8   0.0     4   132    47   172    45   186 0.93 DUF218 domain
DUF968               PF06147.6    200 seq124_BIOID51113    -            324   3.2e-57  193.5   0.0   1   1   3.3e-61   4.5e-57  193.0   0.0     2   161   131   289   130   295 0.98 Protein of unknown function (DUF968)
DUF413               PF04219.7     94 seq126_BIOID51113    -            112   1.5e-38  130.2   0.1   1   1   1.4e-42   1.9e-38  129.9   0.1     1    90    10    99    10   102 0.97 Protein of unknown function, DUF
DUF1040              PF06288.8     86 seq127_BIOID51113    -             89   1.6e-46  156.3   0.5   1   1   1.3e-50   1.8e-46  156.2   0.3     1    86     1    86     1    86 1.00 Protein of unknown function (DUF1040)
Response_reg         PF00072.19   112 seq129_BIOID51113    -            251   1.6e-20   73.0   0.1   1   1   3.6e-24   2.5e-20   72.4   0.1     2   111    17   124    16   125 0.97 Response regulator receiver domain
Trans_reg_C          PF00486.23    77 seq129_BIOID51113    -            251   1.2e-20   73.0   0.2   1   1   6.4e-24   4.3e-20   71.2   0.0     2    77   170   245   169   245 0.98 Transcriptional regulatory protein, C terminal
BPL_LplA_LipB        PF03099.14   125 seq130_BIOID51113    -            321   5.1e-21   74.8   0.0   1   1   1.7e-24   7.6e-21   74.2   0.0     4   125    86   208    83   208 0.89 Biotin/lipoate A/B protein ligase family
HTH_11               PF08279.7     55 seq130_BIOID51113    -            321   8.4e-13   47.6   0.0   1   1   4.4e-16     2e-12   46.4   0.0     4    54     9    58     8    59 0.92 HTH domain
BPL_C                PF02237.12    48 seq130_BIOID51113    -            321   1.6e-11   43.5   0.2   1   1   8.9e-15   4.1e-11   42.2   0.1     1    48   271   317   271   317 0.97 Biotin protein ligase C terminal domain
FliD_C               PF07195.7    239 seq132_BIOID51113    -            496   1.1e-56  191.7  15.5   1   1   1.6e-60   1.1e-56  191.7  10.7     1   239   252   481   252   481 0.97 Flagellar hook-associated protein 2 C-terminus
FliD_N               PF02465.13    99 seq132_BIOID51113    -            496   5.7e-26   90.6   6.0   1   1   8.4e-30   5.7e-26   90.6   4.1     1    99    36   133    36   133 0.98 Flagellar hook-associated protein 2 C-terminus
HSP70                PF00012.15   602 seq135_BIOID51113    -            638  4.8e-270  896.5  15.9   1   1  4.1e-274  5.7e-270  896.3  11.0     1   600     4   602     4   604 0.99 Hsp70 protein
OEP                  PF02321.13   188 seq136_BIOID51113    -            460     1e-51  175.1  39.3   1   2   7.3e-27     1e-22   80.5  12.6     3   188    65   247    63   247 0.97 Outer membrane efflux protein
OEP                  PF02321.13   188 seq136_BIOID51113    -            460     1e-51  175.1  39.3   2   2   4.8e-33   6.6e-29  100.7   9.1     7   188   275   455   270   455 0.94 Outer membrane efflux protein
IMS                  PF00817.15   148 seq138_BIOID51113    -            351   9.6e-48  161.6   0.0   1   1   3.4e-51   1.6e-47  160.9   0.0     1   148     7   154     7   154 0.98 impB/mucB/samB family
IMS_C                PF11799.3    137 seq138_BIOID51113    -            351   1.6e-09   38.1   0.1   1   1   5.8e-13   2.6e-09   37.4   0.0     3    99   211   309   209   327 0.85 impB/mucB/samB family C-terminal
IMS_HHH              PF11798.3     32 seq138_BIOID51113    -            351   1.3e-08   34.2   0.0   1   1   7.1e-12   3.2e-08   33.0   0.0     1    32   166   197   166   197 0.96 IMS family HHH motif
APH                  PF01636.18   239 seq139_BIOID51113    -            328     1e-40  139.8   2.0   1   1   2.3e-44   1.6e-40  139.2   1.4     2   232    31   259    30   269 0.82 Phosphotransferase enzyme family
EcKinase             PF02958.15   293 seq139_BIOID51113    -            328   0.00013   21.1   0.0   1   1   3.3e-08   0.00022   20.3   0.0   197   280   176   252   149   257 0.80 Ecdysteroid kinase
DUF2756              PF10956.3    104 seq142_BIOID51113    -            146     1e-53  179.8  30.3   1   1   7.3e-58     1e-53  179.8  21.0     1   104     1   105     1   105 0.99 Protein of unknown function (DUF2756)
DUF2542              PF10808.3     79 seq143_BIOID51113    -             79     5e-46  154.7   5.7   1   1     4e-50   5.5e-46  154.6   3.9     1    79     1    79     1    79 1.00 Protein of unknown function (DUF2542)
Malate_synthase      PF01274.17   523 seq145_BIOID51113    -            539  1.2e-214  713.1   0.0   1   1  9.7e-219  1.3e-214  712.9   0.0     3   522    19   538    17   539 0.99 Malate synthase
HATPase_c            PF02518.21   111 seq149_BIOID51113    -            433   1.9e-22   78.9   0.0   1   1   8.1e-26   3.7e-22   78.0   0.0     6   110   320   423   316   424 0.96 Histidine kinase-, DNA gyrase B-, and HSP90-like ATPase
HisKA                PF00512.20    68 seq149_BIOID51113    -            433   6.4e-08   32.3   1.3   1   1   3.7e-11   1.7e-07   30.9   0.9     1    67   211   270   211   271 0.90 His Kinase A (phospho-acceptor) domain
HAMP                 PF00672.20    70 seq149_BIOID51113    -            433   1.6e-06   28.0   0.0   1   1   3.6e-10   1.6e-06   28.0   0.0     3    69   140   206   139   207 0.90 HAMP domain
AraC_binding         PF02311.14   136 seq150_BIOID51113    -            309   7.8e-27   93.4   0.6   1   1   2.3e-30   7.8e-27   93.4   0.4     4   136    40   177    37   177 0.91 AraC-like ligand binding domain
HTH_AraC             PF00165.18    42 seq150_BIOID51113    -            309   3.2e-22   77.5   0.0   1   2   1.6e-12   5.6e-09   35.4   0.0     2    41   204   244   203   245 0.91 Bacterial regulatory helix-turn-helix proteins, AraC family
HTH_AraC             PF00165.18    42 seq150_BIOID51113    -            309   3.2e-22   77.5   0.0   2   2   1.9e-13   6.5e-10   38.4   0.0     1    41   256   294   256   295 0.96 Bacterial regulatory helix-turn-helix proteins, AraC family
HTH_18               PF12833.2     81 seq150_BIOID51113    -            309   2.9e-19   68.8   0.5   1   1   2.3e-22   7.9e-19   67.4   0.0     1    80   217   295   217   296 0.97 Helix-turn-helix domain
Exo_endo_phos        PF03372.18   251 seq152_BIOID51113    -            259   5.8e-12   45.9   0.4   1   1   7.6e-16     1e-11   45.1   0.3     2   251    41   245    40   245 0.65 Endonuclease/Exonuclease/phosphatase family
Pyr_redox_2          PF07992.9    200 seq153_BIOID51113    -            412   3.7e-16   59.4   0.0   1   1     4e-18   4.5e-15   55.9   0.0     1   198   126   384   126   386 0.79 Pyridine nucleotide-disulphide oxidoreductase
Pyr_redox            PF00070.22    80 seq153_BIOID51113    -            412   7.9e-14   51.6   0.9   1   1     3e-10   3.5e-07   30.4   0.0     2    76   256   328   255   332 0.77 Pyridine nucleotide-disulphide oxidoreductase
NAD_binding_8        PF13450.1     68 seq153_BIOID51113    -            412   3.4e-09   36.4   0.0   1   1   7.6e-12   8.6e-09   35.1   0.0     1    37   129   165   129   185 0.91 NAD(P)-binding Rossmann-like domain
HI0933_like          PF03486.9    409 seq153_BIOID51113    -            412   1.5e-06   26.8   0.3   1   1   1.2e-08   1.4e-05   23.6   0.0     2    36   126   160   125   164 0.94 HI0933-like protein
FAD_binding_3        PF01494.14   356 seq153_BIOID51113    -            412   2.2e-05   23.5   0.3   1   1     1e-07   0.00012   21.2   0.0     3    34   126   157   125   170 0.93 FAD binding domain
Thi4                 PF01946.12   230 seq153_BIOID51113    -            412     5e-05   22.4   0.1   1   1     1e-07   0.00012   21.1   0.0    20    59   127   166   121   217 0.90 Thi4 family
phage_tail_N         PF08400.5    134 seq155_BIOID51113    -            416   6.8e-51  171.3   0.3   1   1   3.1e-54   1.4e-50  170.3   0.1     2   134    23   155    22   155 0.99 Prophage tail fibre N-terminal
Collagen             PF01391.13    60 seq155_BIOID51113    -            416     3e-29  100.2 120.6   1   4   1.3e-12   6.2e-09   35.1  21.1     4    57   157   210   152   211 0.47 Collagen triple helix repeat (20 copies)
Collagen             PF01391.13    60 seq155_BIOID51113    -            416     3e-29  100.2 120.6   2   4   5.2e-12   2.4e-08   33.2  22.7     1    59   181   239   181   240 0.96 Collagen triple helix repeat (20 copies)
Collagen             PF01391.13    60 seq155_BIOID51113    -            416     3e-29  100.2 120.6   3   4   1.6e-11   7.1e-08   31.7  25.0     4    56   239   291   233   292 0.56 Collagen triple helix repeat (20 copies)
Collagen             PF01391.13    60 seq155_BIOID51113    -            416     3e-29  100.2 120.6   4   4   9.4e-14   4.3e-10   38.8  23.5     1    59   278   336   278   338 0.94 Collagen triple helix repeat (20 copies)
CarboxypepD_reg      PF13620.1     82 seq155_BIOID51113    -            416   4.5e-09   36.1   0.3   1   1   2.6e-12   1.2e-08   34.7   0.2     2    74    26   103    25   111 0.85 Carboxypeptidase regulatory-like domain
UPF0150              PF03681.10    48 seq156_BIOID51113    -            145   1.2e-12   47.0   0.1   1   1   2.8e-16   1.9e-12   46.4   0.1     1    45     9    53     9    56 0.95 Uncharacterised protein family (UPF0150)
HTH_3                PF01381.17    55 seq156_BIOID51113    -            145   2.1e-07   30.5   0.1   1   1   4.7e-11   3.2e-07   29.9   0.1     7    53    95   141    89   143 0.93 Helix-turn-helix
ABC_tran             PF00005.22   118 seq158_BIOID51113    -            265     3e-20   72.6   0.0   1   1   6.6e-24   4.5e-20   72.0   0.0     1   118    51   176    51   176 0.94 ABC transporter
DSBA                 PF01323.15   193 seq159_BIOID51113    -            208   6.8e-32  110.4   3.3   1   1   7.9e-35   5.4e-31  107.5   2.3     1   192    40   197    40   198 0.95 DSBA-like thioredoxin domain
Thioredoxin_4        PF13462.1    163 seq159_BIOID51113    -            208   4.4e-10   39.7   0.0   1   1   9.2e-14   6.3e-10   39.1   0.0    16   149    40   180    33   191 0.69 Thioredoxin
ETF                  PF01012.16   164 seq160_BIOID51113    -            254   4.8e-31  107.5   1.0   1   1   5.1e-35   6.9e-31  107.0   0.7     8   164    28   183    22   183 0.92 Electron transfer flavoprotein domain
Acetyltransf_10      PF13673.1    117 seq162_BIOID51113    -            124   2.9e-17   62.7   0.0   1   1   7.8e-21   3.5e-17   62.4   0.0    17   117     4    98     1    98 0.92 Acetyltransferase (GNAT) domain
Acetyltransf_7       PF13508.1     79 seq162_BIOID51113    -            124   4.4e-10   39.4   0.0   1   1   1.9e-13   8.5e-10   38.5   0.0     3    78    30    99    28   100 0.90 Acetyltransferase (GNAT) domain
Acetyltransf_1       PF00583.19    83 seq162_BIOID51113    -            124   4.1e-07   29.8   0.0   1   1   2.4e-10   1.1e-06   28.4   0.0    25    83    49    99     8    99 0.77 Acetyltransferase (GNAT) family
FliS                 PF02561.9    122 seq165_BIOID51113    -            136   1.5e-44  150.5   0.8   1   1   1.3e-48   1.7e-44  150.4   0.6     4   121     6   128     2   129 0.96 Flagellar protein FliS
ABC_tran             PF00005.22   118 seq166_BIOID51113    -            522   1.3e-36  125.4   0.0   1   2   1.4e-18   1.9e-15   57.1   0.0     1   118    33   176    33   176 0.98 ABC transporter
ABC_tran             PF00005.22   118 seq166_BIOID51113    -            522   1.3e-36  125.4   0.0   2   2   2.6e-21   3.6e-18   65.9   0.0     1   118   351   459   351   459 0.95 ABC transporter
ABC_tran_2           PF12848.2     85 seq166_BIOID51113    -            522   4.5e-23   80.7   2.0   1   1   2.2e-23     3e-20   71.7   1.4     2    85   216   301   215   301 0.91 ABC transporter
CusF_Ec              PF11604.3     70 seq167_BIOID51113    -            110   1.2e-21   76.2   0.3   1   1   1.2e-25   1.6e-21   75.7   0.2     1    67    42   107    42   110 0.93 Copper binding periplasmic protein CusF
Aminotran_1_2        PF00155.16   363 seq169_BIOID51113    -            468   1.4e-31  109.6   0.0   1   1   3.2e-35   2.2e-31  109.0   0.0    44   348   145   445   120   458 0.88 Aminotransferase class I and II
GntR                 PF00392.16    64 seq169_BIOID51113    -            468   2.2e-14   52.5   0.1   1   1   1.1e-17   7.2e-14   50.8   0.0     1    64     3    66     3    66 0.98 Bacterial regulatory proteins, gntR family
SNARE_assoc          PF09335.6    123 seq170_BIOID51113    -            254     2e-19   69.8   2.2   1   1   1.5e-23     2e-19   69.8   1.6     1   121    36   159    36   161 0.92 SNARE associated Golgi protein
Methyltransf_11      PF08241.7     95 seq171_BIOID51113    -            256     2e-24   85.7   0.0   1   1   3.9e-27   3.5e-24   84.9   0.0     1    95    49   145    49   145 0.97 Methyltransferase domain
Methyltransf_31      PF13847.1    152 seq171_BIOID51113    -            256   1.7e-20   73.0   0.0   1   1   2.4e-23   2.2e-20   72.6   0.0     4   112    45   149    43   234 0.86 Methyltransferase domain
Methyltransf_23      PF13489.1    162 seq171_BIOID51113    -            256   7.7e-20   71.0   0.0   1   1   1.2e-22   1.1e-19   70.6   0.0     7   159    31   191    26   194 0.85 Methyltransferase domain
Ubie_methyltran      PF01209.13   233 seq171_BIOID51113    -            256   4.1e-18   65.2   0.0   1   1   6.1e-21   5.6e-18   64.7   0.0    40   158    37   152     3   162 0.87 ubiE/COQ5 methyltransferase family
Methyltransf_18      PF12847.2    112 seq171_BIOID51113    -            256   1.2e-16   61.1   0.0   1   1   2.8e-19   2.5e-16   60.1   0.0     1   109    44   145    44   148 0.92 Methyltransferase domain
Methyltransf_12      PF08242.7     99 seq171_BIOID51113    -            256   2.1e-13   50.4   0.0   1   1   3.9e-16   3.5e-13   49.7   0.0     1    98    49   142    49   143 0.88 Methyltransferase domain
Methyltransf_25      PF13649.1    101 seq171_BIOID51113    -            256   7.3e-13   48.6   0.4   1   1   1.9e-15   1.7e-12   47.4   0.0     1   101    48   141    48   141 0.91 Methyltransferase domain
Methyltransf_26      PF13659.1    117 seq171_BIOID51113    -            256   5.5e-11   42.4   1.0   1   1   1.3e-13   1.1e-10   41.3   0.2     2   113    46   145    45   147 0.92 Methyltransferase domain
MTS                  PF05175.9    170 seq171_BIOID51113    -            256   1.3e-08   34.2   0.0   1   1   2.5e-11   2.3e-08   33.5   0.0    25   144    38   150    32   175 0.79 Methyltransferase small domain
Methyltransf_8       PF05148.10   219 seq171_BIOID51113    -            256   1.1e-07   31.6   0.0   1   1   7.7e-10     7e-07   28.9   0.0    74   164    46   153     9   177 0.71 Hypothetical methyltransferase
Methyltransf_29      PF03141.11   506 seq171_BIOID51113    -            256   1.4e-07   30.1   0.1   1   1   1.9e-10   1.7e-07   29.8   0.1   119   218    46   146    10   170 0.78 Putative S-adenosyl-L-methionine-dependent methyltransferase
TehB                 PF03848.9    192 seq171_BIOID51113    -            256   2.1e-05   23.6   0.0   1   1   3.6e-08   3.3e-05   23.0   0.0    32   136    46   150    20   186 0.83 Tellurite resistance protein TehB
PrmA                 PF06325.8    295 seq171_BIOID51113    -            256   8.6e-05   21.6   0.0   1   1   1.3e-07   0.00012   21.2   0.0   161   262    44   150    29   188 0.75 Ribosomal protein L11 methyltransferase (PrmA)
FliT                 PF05400.8     84 seq176_BIOID51113    -            121     6e-17   61.7   4.1   1   1   6.5e-21   8.8e-17   61.1   2.8     1    84    21   106    21   106 0.98 Flagellar protein FliT
HlyD_2               PF12700.2    328 seq177_BIOID51113    -            407   1.4e-14   53.8   0.0   1   1   1.2e-17   8.3e-14   51.3   0.0   136   327   187   378    98   379 0.78 HlyD family secretion protein
HlyD_3               PF13437.1    105 seq177_BIOID51113    -            407   1.6e-13   50.7   0.2   1   1     2e-14   1.4e-10   41.3   0.0     1   105   209   310   209   310 0.96 HlyD family secretion protein
DUF945               PF06097.6    459 seq179_BIOID51113    -            476  2.5e-106  356.0  12.0   1   1  2.2e-110    3e-106  355.8   8.3     3   459     4   467     2   467 0.98 Bacterial protein of unknown function (DUF945)
Peripla_BP_2         PF01497.13   238 seq180_BIOID51113    -            296   2.7e-27   95.3   0.0   1   1   2.3e-31   3.2e-27   95.0   0.0     1   235    38   270    38   273 0.94 Periplasmic binding protein
ETF_alpha            PF00766.14    86 seq181_BIOID51113    -            312     1e-30  105.0   0.3   1   1   2.8e-34   1.9e-30  104.1   0.2     2    85   189   273   188   274 0.97 Electron transfer flavoprotein FAD-binding domain
ETF                  PF01012.16   164 seq181_BIOID51113    -            312   7.1e-25   87.5   0.2   1   1   1.8e-28   1.3e-24   86.7   0.2     2   164     7   153     6   153 0.92 Electron transfer flavoprotein domain
Ter                  PF05472.6    290 seq182_BIOID51113    -             57   3.8e-08   32.6   0.2   1   1   3.2e-12   4.4e-08   32.4   0.2     2    40     9    47     8    50 0.95 DNA replication terminus site-binding protein (Ter protein)
SNase                PF00565.12   108 seq183_BIOID51113    -            137   3.3e-17   62.5   0.0   1   1   2.9e-21     4e-17   62.3   0.0     1   105    44   137    44   137 0.94 Staphylococcal nuclease homologue
DnaJ_C               PF01556.13    81 seq184_BIOID51113    -            376   7.3e-34  115.4   0.1   1   1   3.5e-24   1.6e-20   72.6   0.0     1    81   262   340   262   340 0.95 DnaJ C terminal domain
DnaJ                 PF00226.26    64 seq184_BIOID51113    -            376   6.5e-29   99.3   4.4   1   1   2.3e-32     1e-28   98.6   3.1     1    64     5    67     5    67 0.99 DnaJ domain
DnaJ_CXXCXGXG        PF00684.14    66 seq184_BIOID51113    -            376   8.4e-16   57.6  16.9   1   1   3.3e-19   1.5e-15   56.8  11.7     1    66   144   204   144   204 0.97 DnaJ central domain
ICL                  PF00463.16   526 seq185_BIOID51113    -            439  3.2e-200  665.6   1.7   1   2  4.6e-118  3.2e-114  381.9   0.0     1   255    12   262    12   264 0.99 Isocitrate lyase family
ICL                  PF00463.16   526 seq185_BIOID51113    -            439  3.2e-200  665.6   1.7   2   2   1.5e-88     1e-84  284.5   1.0   353   526   262   439   260   439 0.98 Isocitrate lyase family
PEP_mutase           PF13714.1    238 seq185_BIOID51113    -            439   4.8e-19   68.4   0.0   1   1   2.3e-22   1.6e-18   66.7   0.0    26   198    86   320    74   352 0.86 Phosphoenolpyruvate phosphomutase
Response_reg         PF00072.19   112 seq186_BIOID51113    -            215   1.2e-30  105.6   0.4   1   1   5.3e-34   1.8e-30  105.0   0.3     1   112     9   121     9   121 0.99 Response regulator receiver domain
GerE                 PF00196.14    58 seq186_BIOID51113    -            215   4.1e-25   86.7   0.5   1   1   2.5e-28   8.5e-25   85.7   0.4     2    57   152   207   151   208 0.96 Bacterial regulatory proteins, luxR family
Sigma70_r4_2         PF08281.7     54 seq186_BIOID51113    -            215   1.4e-07   30.7   0.1   1   1   8.1e-11   2.8e-07   29.7   0.0    25    54   167   196   154   196 0.93 Sigma-70, region 4
HTH_24               PF13412.1     48 seq186_BIOID51113    -            215   1.6e-05   24.0   1.1   1   1   1.8e-08   6.1e-05   22.2   0.3     6    43   159   194   154   195 0.80 Winged helix-turn-helix DNA-binding
Ter                  PF05472.6    290 seq187_BIOID51113    -            239   8.1e-92  307.3   3.1   1   1   6.6e-96   9.1e-92  307.1   2.2    65   290     2   237     1   237 0.99 DNA replication terminus site-binding protein (Ter protein)
DHO_dh               PF01180.16   293 seq188_BIOID51113    -            411   6.5e-35  120.4   0.0   1   1   1.8e-38   8.2e-35  120.0   0.0     2   293     6   304     5   304 0.83 Dihydroorotate dehydrogenase
Dus                  PF01207.12   310 seq188_BIOID51113    -            411   6.3e-08   31.6   0.2   1   1   2.6e-11   1.2e-07   30.8   0.1    44   153    92   198    80   203 0.82 Dihydrouridine synthase (Dus)
TPP_enzyme_N         PF02776.13   172 seq191_BIOID51113    -            548   8.4e-59  197.7   3.5   1   1   3.8e-62   1.7e-58  196.7   0.2     1   169     1   167     1   170 0.98 Thiamine pyrophosphate enzyme, N-terminal TPP binding domain
TPP_enzyme_C         PF02775.16   153 seq191_BIOID51113    -            548   6.8e-52  174.9   0.4   1   1   5.3e-54   2.4e-50  169.9   0.0     1   153   374   522   374   522 0.98 Thiamine pyrophosphate enzyme, C-terminal TPP binding domain
TPP_enzyme_M         PF00205.17   137 seq191_BIOID51113    -            548   2.9e-41  140.3   0.1   1   1   1.5e-44     7e-41  139.0   0.1     1   137   186   321   186   321 0.98 Thiamine pyrophosphate enzyme, central domain
Alpha-amylase        PF00128.19   316 seq192_BIOID51113    -            495   5.6e-26   91.5   0.4   1   1   2.1e-29   1.4e-25   90.2   0.3     8   304    26   367    21   376 0.69 Alpha amylase, catalytic domain
Glyco_hydro_70       PF02324.11   809 seq192_BIOID51113    -            495   1.6e-13   49.3   0.2   1   1   2.9e-10     2e-06   25.8   0.0   589   698    24   132    22   143 0.86 Glycosyl hydrolase family 70
DUF4376              PF14301.1    111 seq193_BIOID51113    -            223   5.3e-32  110.1   3.3   1   1   1.1e-35   7.6e-32  109.6   2.3     2   111   101   216   100   216 0.93 Domain of unknown function (DUF4376)
Caudo_TAP            PF02413.12   130 seq193_BIOID51113    -            223   7.4e-07   29.2   1.3   1   1   1.6e-10   1.1e-06   28.7   0.2     1    96    32   139    32   150 0.82 Caudovirales tail fibre assembly protein
PhdYeFM_antitox      PF02604.14    75 seq194_BIOID51113    -             83   4.9e-10   38.7   0.0   1   1     4e-14   5.5e-10   38.5   0.0     3    69    10    74     8    80 0.91 Antitoxin Phd_YefM, type II toxin-antitoxin system
Plasmid_stabil       PF05016.9     90 seq198_BIOID51113    -             95   6.2e-15   55.2   0.1   1   1   5.1e-19     7e-15   55.0   0.1     1    88     5    83     5    85 0.97 Plasmid stabilisation system protein
GTP_EFTU             PF00009.22   188 seq199_BIOID51113    -            394   1.1e-60  204.1   0.0   1   1   3.4e-64   1.6e-60  203.7   0.0     1   187    10   201    10   202 0.93 Elongation factor Tu GTP binding domain
GTP_EFTU_D3          PF03143.12    97 seq199_BIOID51113    -            394   2.4e-34  117.3   0.1   1   1   1.4e-37   6.6e-34  115.9   0.0     1    96   298   392   298   393 0.98 Elongation factor Tu C-terminal domain
GTP_EFTU_D2          PF03144.20    74 seq199_BIOID51113    -            394     3e-18   65.5   6.3   1   1   1.2e-21   5.5e-18   64.7   3.9     1    74   225   294   225   294 0.96 Elongation factor Tu domain 2
Peptidase_S6         PF02395.11   769 seq200_BIOID51113    -           1383  1.3e-207  691.4  43.3   1   1  1.9e-211  1.3e-207  691.4  30.0     7   766    74   812    67   815 0.92 Immunoglobulin A1 protease
Autotransporter      PF03797.14   265 seq200_BIOID51113    -           1383   2.3e-43  148.3  13.1   1   1   3.4e-47   2.3e-43  148.3   9.1     4   260  1121  1364  1119  1373 0.90 Autotransporter beta-domain
FecCD                PF01032.13   311 seq201_BIOID51113    -            660  6.6e-145  481.6  85.7   1   2   4.8e-73   6.6e-69  231.9  28.0     8   310    14   324     7   325 0.93 FecCD transport family
FecCD                PF01032.13   311 seq201_BIOID51113    -            660  6.6e-145  481.6  85.7   2   2   2.9e-80   3.9e-76  255.7  25.9     2   311   358   657   344   657 0.93 FecCD transport family
DAO                  PF01266.19   358 seq202_BIOID51113    -            429     6e-22   77.9   6.5   1   2   2.2e-10   2.8e-07   29.6   0.2     1    35     7    41     7    93 0.84 FAD dependent oxidoreductase
DAO                  PF01266.19   358 seq202_BIOID51113    -            429     6e-22   77.9   6.5   2   2   8.6e-17   1.1e-13   50.7   0.9   144   356   105   328    99   330 0.59 FAD dependent oxidoreductase
FAD_binding_3        PF01494.14   356 seq202_BIOID51113    -            429   3.1e-14   52.6   0.5   1   1   3.8e-16   4.7e-13   48.7   0.1     2   192     6   184     5   221 0.82 FAD binding domain
FAD_oxidored         PF12831.2    428 seq202_BIOID51113    -            429   6.8e-09   35.1   1.0   1   1   5.5e-12   6.8e-09   35.1   0.7     1   143     7   157     7   161 0.77 FAD dependent oxidoreductase
HI0933_like          PF03486.9    409 seq202_BIOID51113    -            429   1.9e-07   29.7   3.2   1   1   1.1e-09   1.4e-06   26.9   2.3     2   167     7   165     6   174 0.83 HI0933-like protein
NAD_binding_8        PF13450.1     68 seq202_BIOID51113    -            429   5.5e-07   29.4   1.3   1   1   1.1e-09   1.4e-06   28.0   0.9     1    32    10    41    10    64 0.90 NAD(P)-binding Rossmann-like domain
FAD_binding_2        PF00890.19   421 seq202_BIOID51113    -            429   3.4e-07   29.3  17.5   1   1     3e-08   3.7e-05   22.6   4.5     1    35     7    41     7    48 0.93 FAD binding domain
Thi4                 PF01946.12   230 seq202_BIOID51113    -            429   6.5e-07   28.5   1.7   1   1     5e-09   6.2e-06   25.3   0.4    18    64     6    52     2    58 0.94 Thi4 family
Pyr_redox_2          PF07992.9    200 seq202_BIOID51113    -            429   6.9e-06   25.9   3.7   1   1   1.8e-08   2.3e-05   24.2   2.6     1    90     7    95     7   307 0.80 Pyridine nucleotide-disulphide oxidoreductase
GIDA                 PF01134.17   392 seq202_BIOID51113    -            429   0.00014   20.7   1.9   1   1   1.1e-07   0.00014   20.7   1.3     1    31     7    36     7    60 0.78 Glucose inhibited division protein A
RF-1                 PF00472.15   114 seq203_BIOID51113    -            204   2.7e-23   81.8   1.9   1   1   3.5e-27   4.8e-23   81.0   1.3     9   103   103   196    97   200 0.84 RF-1 domain
ACR_tran             PF00873.14  1021 seq205_BIOID51113    -           1047  3.5e-238  792.7   1.5   1   1  3.2e-242  4.4e-238  792.3   1.0     2  1019     6  1037     2  1039 0.98 AcrB/AcrD/AcrF family
SBP_bac_8            PF13416.1    281 seq208_BIOID51113    -            381   1.9e-26   93.3   4.0   1   1   5.3e-30   2.4e-26   92.9   2.8     2   265    56   326    55   333 0.83 Bacterial extracellular solute-binding protein
SBP_bac_1            PF01547.20   314 seq208_BIOID51113    -            381   1.9e-20   73.7   6.0   1   1   5.7e-24   2.6e-20   73.2   4.2    14   313    56   312    45   313 0.83 Bacterial extracellular solute-binding protein
SBP_bac_6            PF13343.1    242 seq208_BIOID51113    -            381   7.6e-17   61.3   1.9   1   1   1.7e-15   7.8e-12   44.9   0.1   107   216   215   325   179   350 0.85 Bacterial extracellular solute-binding protein
DEDD_Tnp_IS110       PF01548.12   144 seq211_BIOID51113    -            292   3.1e-44  150.0   0.2   1   1   1.8e-47   1.3e-43  148.0   0.1     1   144     7   151     7   151 0.99 Transposase
Transposase_20       PF02371.11    87 seq211_BIOID51113    -            292   3.6e-27   94.1   0.7   1   1   9.9e-31   6.7e-27   93.2   0.5     2    82   196   277   195   282 0.94 Transposase IS116/IS110/IS902 family
DUF968               PF06147.6    200 seq212_BIOID51113    -             41   2.7e-13   50.1   0.1   1   1   2.1e-17   2.8e-13   50.1   0.1   163   200     1    38     1    38 0.97 Protein of unknown function (DUF968)
Phage_antitermQ      PF06530.7    126 seq213_BIOID51113    -            115   2.4e-38  130.4   0.0   1   1   3.8e-42   2.6e-38  130.3   0.0     1   114     1   114     1   115 0.99 Phage antitermination protein Q
Sigma70_ECF          PF07638.6    185 seq213_BIOID51113    -            115   9.2e-05   22.0   0.0   1   1   1.5e-08    0.0001   21.9   0.0   119   175    46   102    23   107 0.93 ECF sigma factor
AceK                 PF06315.6    562 seq215_BIOID51113    -            578    7e-240  796.9   0.0   1   1  5.8e-244  7.9e-240  796.7   0.0     1   562     9   568     9   568 0.99 Isocitrate dehydrogenase kinase/phosphatase (AceK)
ACT_5                PF13710.1     63 seq217_BIOID51113    -             87   2.1e-26   91.4   0.1   1   1   1.9e-30   2.6e-26   91.0   0.1     2    63    13    73    12    73 0.98 ACT domain
Na_H_antiport_1      PF06965.7    378 seq218_BIOID51113    -            388  6.7e-166  551.6  29.2   1   1  5.6e-170  7.6e-166  551.4  20.2     2   378     5   380     4   380 0.99 Na+/H+ antiporter 1
SecE                 PF00584.15    57 seq220_BIOID51113    -            127   2.4e-21   74.9   1.0   1   1   1.8e-25   2.4e-21   74.9   0.7     2    56    68   122    67   123 0.97 SecE/Sec61-gamma subunits of protein translocation complex
Aminotran_4          PF01063.14   231 seq223_BIOID51113    -            309   1.1e-46  159.0   0.0   1   1   9.6e-51   1.3e-46  158.8   0.0     3   231    54   289    52   289 0.96 Aminotransferase class IV
ABC_tran             PF00005.22   118 seq225_BIOID51113    -            337   2.5e-22   79.3   0.0   1   1   2.6e-25   1.2e-21   77.1   0.0     1   117    44   162    44   163 0.88 ABC transporter
TOBE_2               PF08402.5     75 seq225_BIOID51113    -            337   1.4e-16   60.1   0.0   1   1   7.1e-20   3.3e-16   58.9   0.0     2    73   257   331   256   333 0.92 TOBE domain
Sulf_transp          PF04143.9     43 seq226_BIOID51113    -            401   3.2e-19   68.5  35.9   1   2     6e-14   8.2e-10   38.4   5.6     3    41   114   153   112   155 0.94 Sulphur transport
Sulf_transp          PF04143.9     43 seq226_BIOID51113    -            401   3.2e-19   68.5  35.9   2   2   1.2e-15   1.6e-11   43.8   5.0     3    42   290   329   288   336 0.93 Sulphur transport
AMP-binding          PF00501.23   418 seq227_BIOID51113    -            566  8.3e-101  337.2   0.0   1   1  1.5e-104    1e-100  336.9   0.0     1   418    70   482    70   482 0.94 AMP-binding enzyme
DUF4009              PF13193.1     41 seq227_BIOID51113    -            566   9.2e-11   40.8   0.3   1   1   3.7e-14   2.5e-10   39.4   0.1     1    28   524   551   524   562 0.90 Domain of unknown function (DUF4009)
NusG                 PF02357.14    92 seq228_BIOID51113    -            181   5.3e-25   87.3   0.0   1   1   1.1e-28   7.7e-25   86.8   0.0     1    92     7   106     7   106 0.93 Transcription termination factor nusG
KOW                  PF00467.24    32 seq228_BIOID51113    -            181   1.3e-08   33.9   0.1   1   1   9.1e-12   6.2e-08   31.7   0.0     1    28   130   161   130   165 0.86 KOW motif
Methyltransf_11      PF08241.7     95 seq230_BIOID51113    -            240   7.4e-12   45.4   0.0   1   1   8.6e-16   1.2e-11   44.8   0.0    45    95    67   125    50   125 0.83 Methyltransferase domain
DNA_pol_A            PF00476.15   383 seq231_BIOID51113    -            928  2.7e-160  533.0   0.0   1   1  1.1e-163  3.7e-160  532.6   0.0     2   383   548   927   547   927 0.99 DNA polymerase family A
5_3_exonuc_N         PF02739.11   169 seq231_BIOID51113    -            928   1.7e-59  199.8   0.0   1   1   1.1e-62   3.9e-59  198.7   0.0     2   169     8   169     7   169 0.99 5'-3' exonuclease, N-terminal resolvase-like domain
DNA_pol_A_exo1       PF01612.15   174 seq231_BIOID51113    -            928   6.4e-45  152.5   0.1   1   1   3.6e-48   1.2e-44  151.6   0.1     1   174   330   517   330   517 0.97 3'-5' exonuclease
5_3_exonuc           PF01367.15   101 seq231_BIOID51113    -            928     3e-31  107.5   0.0   1   1   2.2e-34   7.5e-31  106.2   0.0     1    99   171   275   171   277 0.97 5'-3' exonuclease, C-terminal SAM fold
Dus                  PF01207.12   310 seq232_BIOID51113    -            345  7.5e-100  333.6   0.0   1   1  6.3e-104  8.6e-100  333.4   0.0     2   308    30   340    29   342 0.98 Dihydrouridine synthase (Dus)
ILVD_EDD             PF00920.16   521 seq235_BIOID51113    -            616  5.1e-195  648.6   1.9   1   1  4.3e-199  5.9e-195  648.5   1.3     1   521    34   607    34   607 0.95 Dehydratase family
Ribosomal_L11_N      PF03946.9     60 seq236_BIOID51113    -            142   3.2e-32  109.6   0.3   1   1   8.7e-36   5.9e-32  108.7   0.2     1    60     8    67     8    67 0.99 Ribosomal protein L11, N-terminal domain
Ribosomal_L11        PF00298.14    69 seq236_BIOID51113    -            142   6.6e-29   99.7   2.9   1   1   1.8e-32   1.2e-28   98.8   2.0     1    69    72   140    72   140 0.99 Ribosomal protein L11, RNA binding domain
HTH_1                PF00126.22    60 seq237_BIOID51113    -            301     5e-16   58.0   0.0   1   1   1.5e-19     1e-15   57.0   0.0     2    60     9    67     8    67 0.97 Bacterial regulatory helix-turn-helix protein, lysR family
LysR_substrate       PF03466.15   209 seq237_BIOID51113    -            301   4.8e-11   42.0   0.0   1   1   9.5e-15   6.5e-11   41.6   0.0     9   200    98   287    92   290 0.94 LysR substrate binding domain
BPD_transp_1         PF00528.17   185 seq239_BIOID51113    -            313   1.4e-16   60.4  19.2   1   1   9.9e-21   1.4e-16   60.4  13.3     2   179   106   307   105   310 0.89 Binding-protein-dependent transport system inner membrane component
Pribosyltran         PF00156.22   125 seq240_BIOID51113    -            152   2.2e-11   43.4   0.0   1   1   2.3e-15   3.2e-11   42.9   0.0     2   112     4   105     3   112 0.87 Phosphoribosyl transferase domain
SirA                 PF01206.12    70 seq242_BIOID51113    -             77   2.7e-20   71.6   0.0   1   1   2.2e-24   2.9e-20   71.5   0.0     2    70     9    77     8    77 0.98 SirA-like protein
Ribosomal_L1         PF00687.16   221 seq245_BIOID51113    -            234   9.2e-50  168.8   0.2   1   1   7.9e-54   1.1e-49  168.6   0.2    13   220    28   220     8   221 0.90 Ribosomal protein L1p/L10e family
Phageshock_PspG      PF09583.5     65 seq246_BIOID51113    -             80   2.3e-25   88.3  25.4   1   1   1.9e-29   2.6e-25   88.1  17.6     1    64     1    64     1    65 0.98 Phage shock protein G (Phageshock_PspG)
RNase_T              PF00929.19   164 seq247_BIOID51113    -            246     5e-40  137.3   0.4   1   1   9.7e-44   1.3e-39  135.9   0.1     1   164    12   178    12   178 0.93 Exonuclease
DUF1100              PF06500.6    411 seq248_BIOID51113    -            414  5.9e-222  736.4   0.0   1   1  1.5e-225  6.6e-222  736.2   0.0     1   411     1   414     1   414 0.99 Alpha/beta hydrolase of unknown function (DUF1100)
Abhydrolase_5        PF12695.2    142 seq248_BIOID51113    -            414   2.3e-08   33.7   0.0   1   1   9.2e-12   4.2e-08   32.9   0.0     1   121   196   375   196   392 0.75 Alpha/beta hydrolase family
Abhydrolase_6        PF12697.2    228 seq248_BIOID51113    -            414   2.2e-06   27.6   0.4   1   1   9.9e-10   4.5e-06   26.6   0.1    12   107   208   326   197   390 0.70 Alpha/beta hydrolase family
DUF159               PF02586.9    208 seq249_BIOID51113    -            222     3e-46  157.4   0.0   1   1   2.4e-50   3.3e-46  157.3   0.0     1   207     1   215     1   216 0.89 Uncharacterised ACR, COG2135
PMI_typeI            PF01238.16   373 seq251_BIOID51113    -            417  2.2e-124  415.1   0.1   1   1  2.5e-127  1.7e-123  412.1   0.0     1   373    27   383    27   383 0.98 Phosphomannose isomerase type I
AA_permease          PF00324.16   479 seq253_BIOID51113    -            470    1e-115  386.7  42.2   1   1  1.7e-119  1.1e-115  386.5  29.3     1   464    39   462    39   470 0.93 Amino acid permease
AA_permease_2        PF13520.1    426 seq253_BIOID51113    -            470   2.2e-43  148.2  46.9   1   1   4.3e-47   2.9e-43  147.8  32.5     9   410    43   444    39   464 0.82 Amino acid permease
BPD_transp_1         PF00528.17   185 seq254_BIOID51113    -            264   2.7e-13   49.7  13.6   1   1     2e-17   2.7e-13   49.7   9.4     2   167    80   247    79   258 0.78 Binding-protein-dependent transport system inner membrane component
Voltage_CLC          PF00654.15   355 seq255_BIOID51113    -            473   1.4e-90  303.8  35.9   1   1   1.1e-92   1.5e-88  297.1  20.9     2   354    89   437    88   438 0.94 Voltage gated chloride channel
DUF1602              PF07673.9     39 seq256_BIOID51113    -             47   2.5e-09   36.2   6.6   1   1   2.6e-13   3.5e-09   35.8   4.6     1    30    17    46    17    47 0.96 Protein of unknown function (DUF1602)
Phage_holin_3        PF05106.7    100 seq258_BIOID51113    -            108   1.1e-29  102.2   0.6   1   1     9e-34   1.2e-29  102.0   0.4     1   100     1   102     1   102 0.94 Phage holin family (Lysis protein S)
Ribosomal_L10        PF00466.15   100 seq260_BIOID51113    -            165   2.5e-26   91.3   0.0   1   1   2.6e-30   3.6e-26   90.8   0.0     3   100     5   101     3   101 0.98 Ribosomal protein L10
Phage_lysozyme       PF00959.14   110 seq263_BIOID51113    -            158   4.9e-22   78.1   0.0   1   1   5.3e-26   7.3e-22   77.6   0.0     1   107    33   138    33   140 0.97 Phage lysozyme
PALP                 PF00291.20   307 seq264_BIOID51113    -            514   9.6e-70  235.0   2.1   1   1   1.9e-73   1.3e-69  234.6   1.5     5   307    29   316    25   316 0.91 Pyridoxal-phosphate dependent enzyme
Thr_dehydrat_C       PF00585.13    91 seq264_BIOID51113    -            514   3.8e-64  212.2   0.0   1   2   3.6e-35   2.4e-31  107.0   0.0     1    91   329   419   329   419 0.98 C-terminal regulatory domain of Threonine dehydratase
Thr_dehydrat_C       PF00585.13    91 seq264_BIOID51113    -            514   3.8e-64  212.2   0.0   2   2   6.7e-34   4.6e-30  102.9   0.0     2    91   425   512   424   512 0.96 C-terminal regulatory domain of Threonine dehydratase
Aldedh               PF00171.17   462 seq265_BIOID51113    -            474  1.3e-165  551.1   0.1   1   1    1e-169  1.4e-165  550.9   0.1     3   462    13   470    11   470 0.97 Aldehyde dehydrogenase family
Crl                  PF07417.7    127 seq268_BIOID51113    -            133     1e-54  183.5   0.1   1   1   8.7e-59   1.2e-54  183.3   0.1     2   122     3   123     2   131 0.96 Transcriptional regulator Crl
Ribosomal_L12        PF00542.14    68 seq270_BIOID51113    -            121   1.8e-31  107.8   8.6   1   1   2.8e-35   3.8e-31  106.7   6.0     1    68    54   121    54   121 0.99 Ribosomal protein L7/L12 C-terminal domain
DUF2570              PF10828.3    110 seq272_BIOID51113    -            130   4.9e-06   26.0   1.0   1   1   4.5e-10   6.1e-06   25.6   0.7     6   106     7   110     2   113 0.84 Protein of unknown function (DUF2570)
DnaB_C               PF03796.10   265 seq273_BIOID51113    -            471  4.1e-108  360.1   0.2   1   1  1.2e-111  5.4e-108  359.7   0.1     1   263   206   463   206   465 0.97 DnaB-like helicase C terminal domain
DnaB                 PF00772.16   103 seq273_BIOID51113    -            471   8.7e-38  128.2   0.0   1   1   4.2e-41   1.9e-37  127.1   0.0     1   103    26   128    26   128 0.99 DnaB-like helicase N terminal domain
AAA_25               PF13481.1    194 seq273_BIOID51113    -            471     1e-13   51.0   0.1   1   1   3.6e-17   1.6e-13   50.3   0.0    29   190   220   386   179   390 0.84 AAA domain
YscJ_FliF            PF01514.12   207 seq275_BIOID51113    -            552   5.1e-65  218.3   0.0   1   1   3.5e-68   2.4e-64  216.1   0.0     9   205    28   223    17   225 0.96 Secretory protein of YscJ/FliF family
YscJ_FliF_C          PF08345.6    160 seq275_BIOID51113    -            552   4.2e-52  176.2   4.9   1   1   6.1e-56   4.2e-52  176.2   3.4     1   160   250   429   250   429 0.88 Flagellar M-ring protein C-terminal
DUF945               PF06097.6    459 seq276_BIOID51113    -            502  8.5e-149  496.0  18.8   1   1    7e-153  9.6e-149  495.9  13.0     1   459     1   482     1   482 0.99 Bacterial protein of unknown function (DUF945)
Fe-S_biosyn          PF01521.15    91 seq281_BIOID51113    -            114   4.3e-29   99.9   0.0   1   1   3.7e-33     5e-29   99.7   0.0     1    91     9   100     9   100 0.99 Iron-sulphur cluster biosynthesis
MFS_1                PF07690.11   354 seq282_BIOID51113    -            392   4.6e-40  137.3  82.2   1   2   2.8e-31   3.8e-27   94.8  30.7     2   343    19   345    18   347 0.89 Major Facilitator Superfamily
MFS_1                PF07690.11   354 seq282_BIOID51113    -            392   4.6e-40  137.3  82.2   2   2   1.5e-19     2e-15   56.2  20.7     1   168   220   385   220   391 0.93 Major Facilitator Superfamily
RNA_pol_Rpb2_6       PF00562.23   386 seq283_BIOID51113    -           1342  4.7e-162  539.0   0.0   1   1  3.5e-162  7.9e-159  528.4   0.1     2   386   716  1264   715  1264 0.98 RNA polymerase Rpb2, domain 6
RNA_pol_Rpb2_7       PF04560.15    83 seq283_BIOID51113    -           1342   5.7e-32  109.6   0.1   1   1   8.2e-35   1.9e-31  108.0   0.0     1    82  1266  1341  1266  1342 0.98 RNA polymerase Rpb2, domain 7
RNA_pol_Rpb2_3       PF04565.11    68 seq283_BIOID51113    -           1342   7.1e-30  102.4   0.0   1   1   7.4e-33   1.7e-29  101.2   0.0     1    68   513   582   513   582 0.98 RNA polymerase Rpb2, domain 3
RNA_pol_Rpb2_45      PF10385.4     66 seq283_BIOID51113    -           1342   4.6e-29   99.9   0.3   1   1   1.5e-31   3.5e-28   97.0   0.2     1    66   591   656   591   656 1.00 RNA polymerase beta subunit external 1 domain
RNA_pol_Rpb2_1       PF04563.10   203 seq283_BIOID51113    -           1342   1.5e-26   92.4   0.0   1   1   1.4e-29   3.1e-26   91.4   0.0     2   203    27   509    26   509 0.98 RNA polymerase beta subunit
RNA_pol_Rpb2_2       PF04561.9    190 seq283_BIOID51113    -           1342   1.6e-25   89.5   0.9   1   2   8.4e-11   1.9e-07   30.5   0.0     1    74   151   225   151   276 0.82 RNA polymerase Rpb2, domain 2
RNA_pol_Rpb2_2       PF04561.9    190 seq283_BIOID51113    -           1342   1.6e-25   89.5   0.9   2   2   1.9e-18   4.4e-15   55.4   0.0    80   190   340   454   329   454 0.88 RNA polymerase Rpb2, domain 2
HNH                  PF01844.18    47 seq286_BIOID51113    -            116   1.2e-17   63.3   0.5   1   1   1.5e-21     2e-17   62.6   0.3     1    47    66   112    66   112 0.98 HNH endonuclease
S-methyl_trans       PF02574.11   305 seq287_BIOID51113    -           1232  1.4e-104  349.6   0.1   1   1  9.1e-108  2.5e-104  348.7   0.1     1   304    21   331    21   332 0.98 Homocysteine S-methyltransferase
Met_synt_B12         PF02965.12   136 seq287_BIOID51113    -           1232   9.2e-54  180.5   0.0   1   1     9e-57   2.4e-53  179.2   0.0     1   136  1060  1197  1060  1197 0.99 Vitamin B12 dependent methionine synthase, activation domain
Pterin_bind          PF00809.17   210 seq287_BIOID51113    -           1232   1.5e-48  164.8   0.4   1   1   1.7e-51   4.6e-48  163.2   0.3     1   210   361   573   361   573 0.98 Pterin binding enzyme
B12-binding_2        PF02607.12    79 seq287_BIOID51113    -           1232   4.4e-21   74.5   0.0   1   1   6.5e-24   1.8e-20   72.6   0.0     4    79   664   739   662   739 0.96 B12 binding domain
B12-binding          PF02310.14   121 seq287_BIOID51113    -           1232   6.7e-20   71.0   0.2   1   1   1.8e-22     5e-19   68.2   0.1     2    94   753   845   752   856 0.93 B12 binding domain
PHP                  PF02811.14   175 seq288_BIOID51113    -            293   6.9e-33  113.7   0.1   1   1   6.7e-37   9.1e-33  113.3   0.1     1   169    10   233    10   239 0.92 PHP domain
BMC                  PF00936.14    75 seq294_BIOID51113    -             94   2.1e-25   88.0   7.0   1   1   1.8e-29   2.4e-25   87.8   4.9     1    75     4    80     4    80 0.98 BMC domain
rve                  PF00665.21   120 seq296_BIOID51113    -            114   4.6e-16   58.8   0.0   1   1   1.2e-19   5.3e-16   58.6   0.0    31   120     1    90     1    90 0.97 Integrase core domain
rve_3                PF13683.1     67 seq296_BIOID51113    -            114     2e-10   39.9   0.0   1   1   7.3e-14   3.3e-10   39.2   0.0     2    54    62   114    61   114 0.97 Integrase core domain
rve_2                PF13333.1     52 seq296_BIOID51113    -            114   5.8e-10   38.9   0.9   1   1   2.2e-13   9.9e-10   38.2   0.6     1    35    80   114    80   114 0.99 Integrase core domain
Terminase_4          PF05119.7    100 seq299_BIOID51113    -            164   1.1e-24   86.2   0.1   1   1   1.2e-28   1.6e-24   85.8   0.0     2    98    57   153    56   155 0.96 Phage terminase, small subunit
BMC                  PF00936.14    75 seq300_BIOID51113    -            270     2e-31  107.3   6.0   1   2   4.1e-16   5.6e-12   45.0   0.1     1    68    79   153    79   160 0.88 BMC domain
BMC                  PF00936.14    75 seq300_BIOID51113    -            270     2e-31  107.3   6.0   2   2   4.5e-22   6.2e-18   64.1   1.3     1    70   185   258   185   263 0.94 BMC domain
DEDD_Tnp_IS110       PF01548.12   144 seq304_BIOID51113    -            326   4.2e-44  149.5   0.2   1   1   2.4e-47   1.7e-43  147.6   0.1     1   144     7   151     7   151 0.99 Transposase
Transposase_20       PF02371.11    87 seq304_BIOID51113    -            326   1.1e-27   95.7   0.4   1   1     3e-31     2e-27   94.9   0.3     2    85   196   280   195   282 0.96 Transposase IS116/IS110/IS902 family
DUF2566              PF10753.4     55 seq305_BIOID51113    -             82   3.4e-29  100.3   5.3   1   1   3.3e-33   4.5e-29  100.0   3.7     1    55    28    82    28    82 0.99 Protein of unknown function (DUF2566)
Ala_racemase_N       PF01168.15   217 seq306_BIOID51113    -            359   3.1e-61  206.5   0.0   1   1   5.7e-65   3.9e-61  206.2   0.0     1   217     8   219     8   219 0.94 Alanine racemase, N-terminal domain
Ala_racemase_C       PF00842.16   129 seq306_BIOID51113    -            359     8e-40  135.1   0.1   1   1   1.8e-43   1.2e-39  134.5   0.1     1   129   234   358   234   358 0.97 Alanine racemase, C-terminal domain
AA_kinase            PF00696.23   241 seq307_BIOID51113    -            396   4.4e-43  147.4   2.1   1   1   8.2e-47   5.6e-43  147.1   1.5     2   240    35   263    34   264 0.93 Amino acid kinase family
PUA                  PF01472.15    74 seq307_BIOID51113    -            396     1e-22   79.4   0.1   1   1   4.6e-26   3.1e-22   77.9   0.1     1    74   305   379   305   379 0.98 PUA domain
Kinase-PPPase        PF03618.9    255 seq308_BIOID51113    -            277   3.4e-82  275.6   0.0   1   1   2.8e-86   3.9e-82  275.4   0.0     1   255     9   267     9   267 0.97 Kinase/pyrophosphorylase
YihI                 PF04220.7    169 seq310_BIOID51113    -            169   3.4e-56  189.0  15.5   1   1   2.8e-60   3.9e-56  188.9  10.8     3   167     5   165     2   167 0.94 Der GTPase activator (YihI)
DUF3521              PF12035.3     35 seq311_BIOID51113    -             31   5.6e-07   29.1   0.0   1   1   4.5e-11   6.1e-07   29.0   0.0     6    35     1    29     1    29 0.95 Protein of unknown function (DUF3521)
Sua5_yciO_yrdC       PF01300.13   179 seq312_BIOID51113    -            206   1.2e-47  161.3   0.0   1   1   1.1e-51   1.4e-47  161.0   0.0     2   179    23   198    22   198 0.95 Telomere recombination
DUF2526              PF10735.4     77 seq313_BIOID51113    -             77   3.1e-47  158.3   5.7   1   1   2.5e-51   3.4e-47  158.2   4.0     1    77     1    77     1    77 1.00 Protein of unknown function (DUF2526)
FliG_C               PF01706.11   110 seq314_BIOID51113    -            331   1.8e-39  134.0  15.8   1   1   3.2e-42   2.2e-38  130.5   2.3     2   109   216   323   215   324 0.98 FliG C-terminal domain
Terminase_1          PF03354.10   477 seq315_BIOID51113    -            498    6e-104  347.9   0.0   1   1  5.1e-108  6.9e-104  347.7   0.0     1   476     7   481     7   482 0.92 Phage Terminase
Dehydratase_LU       PF02286.10   554 seq317_BIOID51113    -            554  2.1e-313 1039.5   0.9   1   1  1.7e-317  2.4e-313 1039.4   0.6     1   553     1   553     1   554 1.00 Dehydratase large subunit
Radical_SAM          PF04055.16   166 seq322_BIOID51113    -            457   3.7e-15   56.3   0.0   1   1     8e-19   5.4e-15   55.8   0.0     2   164    57   227    56   229 0.79 Radical SAM superfamily
HemN_C               PF06969.11    66 seq322_BIOID51113    -            457     4e-12   45.8   0.3   1   1   2.7e-15   1.8e-11   43.7   0.0     1    66   363   431   363   431 0.94 HemN C-terminal domain
PseudoU_synth_2      PF00849.17   164 seq323_BIOID51113    -            299   3.6e-16   59.3   0.0   1   1     3e-19   2.1e-15   56.8   0.0     2   161    78   208    77   211 0.83 RNA pseudouridylate synthase
S4                   PF01479.20    48 seq323_BIOID51113    -            299   1.1e-11   43.8   0.2   1   1   4.2e-15   2.9e-11   42.5   0.1     2    43    13    52    12    66 0.93 S4 domain
DAHP_synth_1         PF00793.15   272 seq324_BIOID51113    -            389  1.2e-102  342.1   0.0   1   1  1.1e-106  1.5e-102  341.8   0.0     8   270    80   377    65   379 0.97 DAHP synthetase I family
Aldedh               PF00171.17   462 seq329_BIOID51113    -            417   6.8e-21   74.0   3.4   1   1   1.3e-20   1.7e-16   59.4   1.0    37   298     8   282     2   304 0.82 Aldehyde dehydrogenase family
Aminotran_1_2        PF00155.16   363 seq330_BIOID51113    -            411   1.5e-86  290.5   0.0   1   1   1.2e-90   1.7e-86  290.3   0.0     2   362    41   406    40   407 0.98 Aminotransferase class I and II
FliH                 PF02108.11   128 seq332_BIOID51113    -            228   4.9e-40  136.2   0.3   1   1   1.1e-43   4.9e-40  136.2   0.2     5   128    96   219    89   219 0.98 Flagellar assembly protein FliH
HrpE                 PF06188.7    191 seq332_BIOID51113    -            228   3.1e-08   33.4   6.4   1   1   1.3e-11   6.1e-08   32.5   4.5    24   182    47   211    25   222 0.75 HrpE/YscL/FliH and V-type ATPase subunit E
Transaldolase        PF00923.14   287 seq335_BIOID51113    -            222   1.1e-44  152.6   0.1   1   1   1.6e-48   2.2e-44  151.5   0.1     1   241     5   205     5   216 0.95 Transaldolase
ADH_zinc_N           PF00107.21   130 seq336_BIOID51113    -            353   6.6e-18   64.3   0.0   1   1   1.6e-21   1.1e-17   63.7   0.0     1   122   169   304   169   311 0.92 Zinc-binding dehydrogenase
ADH_zinc_N_2         PF13602.1    127 seq336_BIOID51113    -            353     6e-07   30.2   0.0   1   1   1.6e-10   1.1e-06   29.4   0.0     1   127   202   347   202   347 0.78 Zinc-binding dehydrogenase
HD                   PF01966.17   122 seq337_BIOID51113    -            443     4e-11   42.8   0.1   1   1     2e-14   1.3e-10   41.1   0.0     1    64     4    84     4   121 0.88 HD domain
Esterase             PF00756.15   251 seq338_BIOID51113    -            278   1.1e-72  244.3   0.0   1   1   3.8e-76   1.3e-72  244.1   0.0     1   251    21   271    21   271 0.99 Putative esterase
Abhydrolase_5        PF12695.2    142 seq338_BIOID51113    -            278   8.5e-08   31.9   0.0   1   1   3.3e-11   1.1e-07   31.5   0.0     6   142    50   257    44   257 0.62 Alpha/beta hydrolase family
Peptidase_S9         PF00326.16   213 seq338_BIOID51113    -            278   9.4e-07   28.1   0.0   1   1   4.3e-10   1.5e-06   27.4   0.0    54   208   127   274   118   278 0.77 Prolyl oligopeptidase family
ATP-synt_ab          PF00006.20   215 seq340_BIOID51113    -            457   4.1e-69  232.2   0.0   1   1     4e-73   5.5e-69  231.8   0.0     1   215   161   373   161   373 1.00 ATP synthase alpha/beta family, nucleotide-binding domain
IlvN                 PF07991.7    165 seq342_BIOID51113    -            491   6.6e-61  204.3   0.2   1   1   1.6e-64   1.1e-60  203.6   0.1     2   165    35   204    34   204 0.98 Acetohydroxy acid isomeroreductase, catalytic domain
IlvC                 PF01450.14   145 seq342_BIOID51113    -            491     4e-56  188.8   0.1   1   2   3.3e-21   2.3e-17   63.1   0.0     1   128   210   337   210   345 0.91 Acetohydroxy acid isomeroreductase, catalytic domain
IlvC                 PF01450.14   145 seq342_BIOID51113    -            491     4e-56  188.8   0.1   2   2   7.7e-40   5.3e-36  123.6   0.0    15   145   359   485   349   485 0.93 Acetohydroxy acid isomeroreductase, catalytic domain
Phage_portal         PF04860.7    347 seq345_BIOID51113    -            413  2.8e-109  364.8   0.0   1   1  2.6e-113  3.6e-109  364.4   0.0     5   347    33   373    29   373 0.97 Phage portal protein
hemP                 PF10636.4     38 seq346_BIOID51113    -             63   2.7e-16   58.7   1.9   1   1     9e-20   1.2e-15   56.6   0.9     1    38    26    63    26    63 0.98 Hemin uptake protein hemP
Dehydratase_MU       PF02288.10   112 seq347_BIOID51113    -            222   6.8e-37  125.5   0.0   1   1   7.8e-41   1.1e-36  124.8   0.0     2   110    66   181    65   183 0.96 Dehydratase medium subunit
FAD_syn              PF06574.7    158 seq348_BIOID51113    -            313   2.2e-57  193.0   0.0   1   1   4.4e-61     3e-57  192.5   0.0     2   158    12   168    11   168 0.98 FAD synthetase
Flavokinase          PF01687.12   125 seq348_BIOID51113    -            313   6.1e-40  135.8   0.0   1   1   1.4e-43   9.4e-40  135.2   0.0     1   124   184   307   184   308 0.97 Riboflavin kinase
DUF3749              PF12568.3    128 seq349_BIOID51113    -            127   9.1e-48  160.9   0.0   1   1   7.4e-52     1e-47  160.8   0.0     1   128     2   125     2   125 0.98 Acetyltransferase (GNAT) domain
FCD                  PF07729.7    125 seq352_BIOID51113    -            221   1.6e-23   83.2   2.5   1   1   3.4e-27   2.3e-23   82.7   1.7     2   124    85   209    84   210 0.96 FCD domain
GntR                 PF00392.16    64 seq352_BIOID51113    -            221   9.3e-12   44.0   0.1   1   1   3.9e-15   2.7e-11   42.6   0.1     2    64    13    74    12    74 0.95 Bacterial regulatory proteins, gntR family
Dehydratase_SU       PF02287.10   137 seq353_BIOID51113    -            172   3.9e-66  220.8   2.7   1   1   2.8e-70   3.9e-66  220.8   1.8     5   137    37   169    33   169 0.98 Dehydratase small subunit
PDZ                  PF00595.19    81 seq356_BIOID51113    -            474   3.1e-29  100.8   8.2   1   2   2.7e-19   9.1e-16   57.6   0.1     7    80   285   367   279   368 0.90 PDZ domain (Also known as DHR or GLGF)
PDZ                  PF00595.19    81 seq356_BIOID51113    -            474   3.1e-29  100.8   8.2   2   2   3.7e-15   1.3e-11   44.4   2.2    11    81   394   463   385   463 0.89 PDZ domain (Also known as DHR or GLGF)
PDZ_2                PF13180.1     82 seq356_BIOID51113    -            474     2e-26   91.5   2.4   1   2   1.2e-18   4.1e-15   55.3   0.0    12    82   300   380   285   380 0.88 PDZ domain
PDZ_2                PF13180.1     82 seq356_BIOID51113    -            474     2e-26   91.5   2.4   2   2   2.5e-12   8.6e-09   35.0   0.4     4    59   399   454   396   471 0.87 PDZ domain
Trypsin_2            PF13365.1    120 seq356_BIOID51113    -            474   8.2e-21   74.0   0.6   1   1   5.5e-24   1.9e-20   72.9   0.4     1   120   114   250   114   250 0.79 Trypsin-like peptidase domain
Trypsin              PF00089.21   220 seq356_BIOID51113    -            474   1.4e-20   73.7   0.3   1   1   6.5e-24   2.2e-20   73.0   0.2    21   218   114   275    87   277 0.83 Trypsin
RNA_pol_Rpb1_1       PF04997.7    338 seq357_BIOID51113    -           1407  1.8e-100  336.3   0.1   1   1  1.8e-103  4.8e-100  335.0   0.1     2   338    15   342    14   342 0.95 RNA polymerase Rpb1, domain 1
RNA_pol_Rpb1_5       PF04998.12   277 seq357_BIOID51113    -           1407   1.1e-80  270.7   0.0   1   1     8e-84   2.2e-80  269.7   0.0     1   276   766  1321   766  1322 1.00 RNA polymerase Rpb1, domain 5
RNA_pol_Rpb1_2       PF00623.15   166 seq357_BIOID51113    -           1407   6.1e-51  172.5   0.0   1   1   5.3e-53   1.5e-49  168.0   0.0     1   166   344   486   344   486 0.95 RNA polymerase Rpb1, domain 2
RNA_pol_Rpb1_3       PF04983.13   157 seq357_BIOID51113    -           1407   1.4e-27   96.2   0.0   1   1   1.2e-30   3.3e-27   95.0   0.0     1   157   489   644   489   644 0.93 RNA polymerase Rpb1, domain 3
RNA_pol_Rpb1_4       PF05000.12   108 seq357_BIOID51113    -           1407   2.5e-18   65.7   0.3   1   1   9.1e-22   2.5e-18   65.7   0.2     2   107   674   763   673   764 0.82 RNA polymerase Rpb1, domain 4
HOK_GEF              PF01848.11    43 seq358_BIOID51113    -             50   7.7e-18   63.4   1.4   1   1   6.2e-22   8.5e-18   63.2   1.0     1    43     4    46     4    46 0.99 Hok/gef family
Na_Pi_cotrans        PF02690.10   142 seq359_BIOID51113    -            543   1.6e-44  150.9  30.2   1   2   1.4e-39   9.5e-36  122.5   7.0     1   140    13   148    13   150 0.98 Na+/Pi-cotransporter
Na_Pi_cotrans        PF02690.10   142 seq359_BIOID51113    -            543   1.6e-44  150.9  30.2   2   2   1.6e-13   1.1e-09   38.0  10.2     1   123   139   265   139   284 0.90 Na+/Pi-cotransporter
tRNA-synt_1          PF00133.17   601 seq360_BIOID51113    -            938  9.3e-233  773.4   0.0   1   1  5.8e-236  1.1e-232  773.2   0.0     2   601    28   641    27   641 0.98 tRNA synthetases class I (I, L, M and V)
Anticodon_1          PF08264.8    153 seq360_BIOID51113    -            938   4.3e-29  101.1   0.0   1   1   4.2e-32   8.2e-29  100.2   0.0     1   152   685   841   685   842 0.89 Anticodon-binding domain of tRNA
tRNA-synt_1g         PF09334.6    391 seq360_BIOID51113    -            938   4.7e-21   74.7   0.2   1   2     7e-14   1.4e-10   40.3   0.0     8    69    58   119    56   246 0.63 tRNA synthetases class I (M)
tRNA-synt_1g         PF09334.6    391 seq360_BIOID51113    -            938   4.7e-21   74.7   0.2   2   2   2.4e-08   4.8e-05   22.0   0.0   310   356   584   631   566   650 0.81 tRNA synthetases class I (M)
zf-FPG_IleRS         PF06827.9     30 seq360_BIOID51113    -            938   1.1e-09   37.6   3.5   1   1   5.4e-13   1.1e-09   37.6   2.4     1    29   898   926   898   927 0.96 Zinc finger found in FPG and IleRS
tRNA-synt_1e         PF01406.14   301 seq360_BIOID51113    -            938     3e-08   33.0   0.0   1   1   2.2e-09   4.2e-06   25.9   0.0   227   299   575   648   548   650 0.83 tRNA synthetases class I (C) catalytic domain
tRNA-synt_1_2        PF13603.1    185 seq360_BIOID51113    -            938   8.1e-07   28.3   0.0   1   1   7.7e-10   1.5e-06   27.5   0.0    12   141   224   358   219   368 0.78 Leucyl-tRNA synthetase, Domain 2
tRNA-synt_1f         PF01921.13   360 seq360_BIOID51113    -            938   2.9e-06   26.1   0.0   1   1     6e-09   1.2e-05   24.1   0.0   241   340   562   659   545   675 0.81 tRNA synthetases class I (K)
FliJ                 PF02050.11   123 seq362_BIOID51113    -            147   2.5e-32  111.3  20.6   1   1   2.3e-36   3.1e-32  111.0  14.3     1   122    19   141    19   142 0.98 Flagellar FliJ protein
Peptidase_U35        PF04586.12   163 seq364_BIOID51113    -            216   1.3e-41  142.1   0.0   1   1   1.2e-45   1.7e-41  141.8   0.0     3   160    11   163     9   166 0.94 Caudovirus prohead protease
Peptidase_S49_N      PF08496.5    155 seq365_BIOID51113    -            349   2.9e-64  215.4   3.5   1   1   6.3e-68   2.9e-64  215.4   2.4     1   155     1   158     1   158 0.98 Peptidase family S49 N-terminal
Peptidase_S49        PF01343.13   154 seq365_BIOID51113    -            349   1.2e-50  171.1   2.2   1   1   3.1e-54   1.4e-50  170.9   0.0     2   153   161   310   160   311 0.98 Peptidase family S49
SDH_sah              PF01972.11   286 seq365_BIOID51113    -            349   1.7e-05   23.6   1.8   1   1   5.1e-09   2.3e-05   23.2   0.0    89   163   133   208   119   225 0.81 Serine dehydrogenase proteinase
DDR                  PF08841.5    332 seq366_BIOID51113    -            610  2.8e-169  562.0   1.7   1   1  4.1e-173  2.8e-169  562.0   1.2     1   331   274   604   274   605 0.99 Diol dehydratase reactivase ATPase-like domain
Acid_phosphat_B      PF03767.9    230 seq367_BIOID51113    -            237   8.1e-50  169.2   0.0   1   1   6.7e-54   9.2e-50  169.0   0.0     2   229    11   220    10   221 0.96 HAD superfamily, subfamily IIIB (Acid phosphatase)
HOK_GEF              PF01848.11    43 seq368_BIOID51113    -             83   8.3e-18   63.3   1.5   1   1     8e-22   1.1e-17   62.9   1.0     1    43    37    79    37    79 0.99 Hok/gef family
Flg_hook             PF02120.11    85 seq370_BIOID51113    -            375   4.5e-19   67.8   6.8   1   1   6.5e-23   8.8e-19   66.8   4.7     4    84   248   328   245   336 0.91 Flagellar hook-length control protein FliK
EcoRII-N             PF09217.5    156 seq371_BIOID51113    -            133   3.3e-58  195.5   0.0   1   1   2.6e-62   3.6e-58  195.4   0.0     2   123    11   133    10   133 0.98 Restriction endonuclease EcoRII, N-terminal
Phage_capsid         PF05065.8    276 seq374_BIOID51113    -            401   5.5e-67  225.7   1.3   1   1   5.2e-71   7.1e-67  225.3   0.9     1   276   115   398   115   398 0.92 Phage capsid family
UPF0047              PF01894.12   118 seq379_BIOID51113    -            138   1.6e-38  131.0   0.0   1   1   1.3e-42   1.8e-38  130.8   0.0     1   117    17   135    17   136 0.97 Uncharacterised protein family UPF0047
Asparaginase_2       PF01112.13   319 seq380_BIOID51113    -            321  3.1e-125  417.0   2.9   1   1  2.8e-129  3.8e-125  416.7   2.0     2   315     3   315     2   317 0.99 Asparaginase
UvrD_C               PF13361.1    319 seq382_BIOID51113    -            690   8.9e-93  311.1   0.0   1   1   3.7e-95   8.4e-92  307.9   0.0     1   318   288   630   288   631 0.97 UvrD-like helicase C-terminal domain
UvrD-helicase        PF00580.16   315 seq382_BIOID51113    -            690   2.2e-74  250.5   0.4   1   1   1.4e-76   3.1e-73  246.6   0.3     1   314    20   282    20   283 0.94 UvrD/REP helicase N-terminal domain
AAA_19               PF13245.1     76 seq382_BIOID51113    -            690   2.2e-13   49.6   0.6   1   1   2.1e-16   4.9e-13   48.5   0.4     8    75    32   104    25   105 0.82 Part of AAA domain
UvrD_C_2             PF13538.1    104 seq382_BIOID51113    -            690   2.2e-10   40.4   0.0   1   1   5.8e-13   1.3e-09   37.9   0.0    54   103   563   626   513   627 0.80 Family description
Diacid_rec           PF05651.8    135 seq384_BIOID51113    -            385   1.9e-52  176.1   0.9   1   1   4.7e-56   3.2e-52  175.4   0.6     1   135     6   140     6   140 0.99 Putative sugar diacid recognition
HTH_30               PF13556.1     59 seq384_BIOID51113    -            385     3e-23   81.0   2.8   1   1     6e-26   4.1e-22   77.3   1.7     1    59   323   381   323   381 0.98 PucR C-terminal helix-turn-helix domain
DUF419               PF04237.8     92 seq385_BIOID51113    -            118   1.2e-22   79.9   0.1   1   1   1.1e-26   1.5e-22   79.6   0.0     1    91    10   102    10   103 0.98 Protein of unknown function (DUF419)
FliL                 PF03748.9     99 seq386_BIOID51113    -            154   7.5e-23   80.2   0.0   1   1   6.9e-27   9.4e-23   79.9   0.0     1    98    54   153    54   154 0.94 Flagellar basal body-associated protein FliL
Topoisom_bac         PF01131.15   403 seq388_BIOID51113    -            879  4.3e-131  437.3   0.7   1   1  2.2e-134  7.7e-131  436.5   0.5     2   403   171   579   170   579 0.93 DNA topoisomerase
Topo_Zn_Ribbon       PF08272.6     42 seq388_BIOID51113    -            879   1.1e-39  133.3   0.7   1   2   1.5e-19   5.2e-16   57.6   0.0     2    42   772   811   771   811 0.96 Topoisomerase I zinc-ribbon-like
Topo_Zn_Ribbon       PF08272.6     42 seq388_BIOID51113    -            879   1.1e-39  133.3   0.7   2   2   7.4e-24   2.5e-20   71.4   1.8     1    42   838   879   838   879 0.98 Topoisomerase I zinc-ribbon-like
Toprim               PF01751.17    88 seq388_BIOID51113    -            879   3.4e-26   90.8   0.0   1   1   2.1e-29   7.1e-26   89.7   0.0     2    88    19   156    18   156 0.98 Toprim domain
zf-C4_Topoisom       PF01396.14    39 seq388_BIOID51113    -            879   4.1e-19   67.6  16.9   1   2   3.6e-09   1.2e-05   24.5   0.3     3    27   612   636   610   653 0.84 Topoisomerase DNA binding C4 zinc finger
zf-C4_Topoisom       PF01396.14    39 seq388_BIOID51113    -            879   4.1e-19   67.6  16.9   2   2   6.9e-15   2.4e-11   42.8   1.9     2    38   723   758   722   759 0.94 Topoisomerase DNA binding C4 zinc finger
Dehydratase_MU       PF02288.10   112 seq392_BIOID51113    -            116   1.2e-36  124.6   0.0   1   1     1e-40   1.4e-36  124.5   0.0     2   112     7   112     6   112 0.98 Dehydratase medium subunit
ABC_tran             PF00005.22   118 seq397_BIOID51113    -            623   7.1e-41  139.1   0.1   1   2   5.7e-21   7.1e-18   64.9   0.1    24   118    90   197    56   197 0.81 ABC transporter
ABC_tran             PF00005.22   118 seq397_BIOID51113    -            623   7.1e-41  139.1   0.1   2   2     4e-23     5e-20   71.9   0.0     1   117   364   491   364   492 0.93 ABC transporter
oligo_HPY            PF08352.7     64 seq397_BIOID51113    -            623   8.6e-21   73.9   0.4   1   2   8.8e-12   1.1e-08   35.1   0.0     1    33   248   280   248   303 0.88 Oligopeptide/dipeptide transporter, C-terminal region
oligo_HPY            PF08352.7     64 seq397_BIOID51113    -            623   8.6e-21   73.9   0.4   2   2     3e-12   3.8e-09   36.6   0.0     1    33   543   575   543   594 0.85 Oligopeptide/dipeptide transporter, C-terminal region
FliM                 PF02154.10   192 seq398_BIOID51113    -            349   1.4e-80  269.3   0.2   1   1   3.6e-84   2.5e-80  268.6   0.0     1   192    53   246    53   246 0.99 Flagellar motor switch protein FliM
SpoA                 PF01052.15    77 seq398_BIOID51113    -            349   1.5e-15   56.3   0.0   1   1   4.7e-19   3.2e-15   55.3   0.0     3    75   267   337   265   338 0.96 Surface presentation of antigens (SPOA)
Phage_connect_1      PF05135.8    102 seq399_BIOID51113    -            107   8.1e-14   51.4   0.0   1   1   6.5e-18   8.9e-14   51.3   0.0     1   101     1   104     1   105 0.96 Phage gp6-like head-tail connector protein
HTH_1                PF00126.22    60 seq400_BIOID51113    -            373   2.8e-18   65.2   0.0   1   1   7.7e-22   5.3e-18   64.3   0.0     1    58    83   140    83   141 0.97 Bacterial regulatory helix-turn-helix protein, lysR family
LysR_substrate       PF03466.15   209 seq400_BIOID51113    -            373   2.6e-16   59.2   0.0   1   1   6.2e-20   4.3e-16   58.5   0.0    32   205   197   368   175   372 0.89 LysR substrate binding domain
BMC                  PF00936.14    75 seq401_BIOID51113    -             91   1.1e-26   92.1   5.6   1   1     1e-30   1.4e-26   91.8   3.9     1    75     3    79     3    79 0.98 BMC domain
Phage_H_T_join       PF05521.6     95 seq403_BIOID51113    -            136   1.1e-15   57.5   0.4   1   1     1e-19   1.4e-15   57.2   0.3     1    95    21   115    21   115 0.94 Phage head-tail joining protein
PseudoU_synth_2      PF00849.17   164 seq404_BIOID51113    -            290   9.9e-16   57.8   0.1   1   1   6.3e-18   4.3e-14   52.5   0.1     2   164    69   195    68   195 0.87 RNA pseudouridylate synthase
S4                   PF01479.20    48 seq404_BIOID51113    -            290   2.7e-14   52.1   1.5   1   1   1.1e-17   7.6e-14   50.7   0.0     1    48     7    52     7    52 0.98 S4 domain
PQQ_2                PF13360.1    238 seq405_BIOID51113    -            353   1.1e-07   31.4   1.1   1   1   2.1e-10   5.7e-07   29.1   0.7     3   236    69   308    67   310 0.69 PQQ-like domain
BMC                  PF00936.14    75 seq406_BIOID51113    -            140   5.7e-21   73.8   1.4   1   1   6.1e-25   8.3e-21   73.3   1.0     1    75     3    80     3    80 0.97 BMC domain
Peptidase_A8         PF01252.13   150 seq408_BIOID51113    -            164   1.8e-44  150.8   6.9   1   1   1.6e-48   2.2e-44  150.6   4.8     2   147    15   160    13   164 0.92 Signal peptidase (SPase) II
PduL                 PF06130.7     71 seq413_BIOID51113    -            210   3.4e-52  174.0   0.1   1   2   4.8e-28   6.6e-24   83.4   0.0     2    71    22   102    21   102 0.98 Propanediol utilisation protein PduL
PduL                 PF06130.7     71 seq413_BIOID51113    -            210   3.4e-52  174.0   0.1   2   2   1.2e-29   1.6e-25   88.5   0.3     2    70   130   197   129   198 0.96 Propanediol utilisation protein PduL
Ecotin               PF03974.8    128 seq414_BIOID51113    -            169     3e-52  175.5   0.1   1   1   2.7e-56   3.7e-52  175.2   0.1     2   128    35   160    34   160 0.97 Ecotin
SpoA                 PF01052.15    77 seq416_BIOID51113    -            137   2.9e-24   84.3   0.8   1   1   2.7e-28   3.7e-24   84.0   0.6     3    76    55   128    54   129 0.97 Surface presentation of antigens (SPOA)
FKBP_C               PF00254.23    94 seq418_BIOID51113    -            149   1.2e-16   60.3   0.0   1   1   1.3e-20   1.7e-16   59.8   0.0     4    94     4   141     2   141 0.87 FKBP-type peptidyl-prolyl cis-trans isomerase
FliO                 PF04347.8     84 seq421_BIOID51113    -            121     3e-24   84.7   0.2   1   1     3e-28   4.1e-24   84.3   0.1     1    84    36   117    36   117 0.88 Flagellar biosynthesis protein, FliO
TPP_enzyme_N         PF02776.13   172 seq422_BIOID51113    -            602   9.2e-63  210.6   0.7   1   1     1e-62   4.7e-59  198.6   0.2     2   167    33   197    32   202 0.98 Thiamine pyrophosphate enzyme, N-terminal TPP binding domain
TPP_enzyme_C         PF02775.16   153 seq422_BIOID51113    -            602     2e-51  173.4   0.1   1   1   4.7e-53   2.1e-49  166.8   0.0     1   153   422   573   422   573 0.95 Thiamine pyrophosphate enzyme, C-terminal TPP binding domain
TPP_enzyme_M         PF00205.17   137 seq422_BIOID51113    -            602     2e-45  153.7   0.2   1   1   9.7e-49   4.4e-45  152.6   0.1     1   137   224   359   224   359 0.99 Thiamine pyrophosphate enzyme, central domain
LYTB                 PF02401.13   281 seq427_BIOID51113    -            316  5.3e-120  399.4   0.2   1   1  4.4e-124  6.1e-120  399.2   0.1     1   280     3   284     3   285 0.99 LytB protein
GTP_EFTU             PF00009.22   188 seq428_BIOID51113    -            607     1e-56  191.2   0.0   1   1   7.2e-60     2e-56  190.3   0.0     2   187     4   195     3   196 0.96 Elongation factor Tu GTP binding domain
EFG_C                PF00679.19    89 seq428_BIOID51113    -            607   1.9e-21   75.6   0.0   1   1   1.6e-24   4.3e-21   74.4   0.0     3    83   397   477   395   483 0.96 Elongation factor G C-terminus
GTP_EFTU_D2          PF03144.20    74 seq428_BIOID51113    -            607   7.4e-10   38.6   3.2   1   1   8.1e-13   2.2e-09   37.1   2.2     1    74   219   289   219   289 0.94 Elongation factor Tu domain 2
MMR_HSR1             PF01926.18   114 seq428_BIOID51113    -            607   1.3e-05   25.0   0.2   1   1   1.5e-08   4.1e-05   23.4   0.0     2   113     8   128     7   129 0.55 50S ribosome-binding GTPase
FliP                 PF00813.15   194 seq429_BIOID51113    -            245   4.7e-81  271.0  10.9   1   1   4.8e-85   6.5e-81  270.5   7.5     2   193    48   239    47   240 0.99 FliP family
Esterase             PF00756.15   251 seq431_BIOID51113    -            400   1.2e-49  168.9   0.0   1   1   1.7e-53   1.2e-49  168.9   0.0     1   251   172   391   172   391 0.98 Putative esterase
DUF3327              PF11806.3    122 seq431_BIOID51113    -            400   1.8e-37  128.2   2.5   1   1   4.2e-41   2.9e-37  127.5   0.3     3   121    29   155    21   156 0.97 Domain of unknown function (DUF3327)
DUF2635              PF10948.3     47 seq432_BIOID51113    -             56   2.3e-21   74.6   2.2   1   1   1.9e-25   2.6e-21   74.5   1.5     1    46     3    48     3    49 0.98 Protein of unknown function (DUF2635)
SBP_bac_5            PF00496.17   374 seq433_BIOID51113    -            512     3e-95  319.1  11.4   1   1   2.8e-99   3.9e-95  318.7   7.9     1   372    70   429    70   431 0.95 Bacterial extracellular solute-binding proteins, family 5 Middle
DUF2819              PF10995.3    317 seq435_BIOID51113    -            523  3.2e-129  430.1   0.0   1   1    3e-133  4.1e-129  429.7   0.0     2   317   163   474   162   474 0.99 Protein of unknown function (DUF2819)
Phage_sheath_1       PF04984.9    464 seq436_BIOID51113    -            498   3.5e-75  253.1   6.9   1   1   2.8e-79   3.9e-75  252.9   4.8     2   463     8   489     1   490 0.96 Phage tail sheath protein
EutN_CcmL            PF03319.8     83 seq437_BIOID51113    -             91   1.9e-27   95.3   0.1   1   1   1.7e-31   2.3e-27   95.0   0.1     1    83     1    87     1    87 0.93 Ethanolamine utilisation protein EutN/carboxysome
Cons_hypoth698       PF03601.9    305 seq438_BIOID51113    -            349  3.8e-117  390.1  25.3   1   1  3.3e-121  4.4e-117  389.9  17.5     1   305    18   326    18   326 0.98 Conserved hypothetical protein 698
Band_7               PF01145.20   179 seq439_BIOID51113    -            375   1.3e-24   86.9   0.2   1   1   4.1e-27   5.6e-23   81.6   0.2     2   178   147   318   146   320 0.94 SPFH domain / Band 7 family
Cob_adeno_trans      PF01923.13   162 seq442_BIOID51113    -            335     2e-53  180.3   0.3   1   1   4.4e-57     3e-53  179.8   0.2     1   160     3   166     3   168 0.94 Cobalamin adenosyltransferase
DUF336               PF03928.9    132 seq442_BIOID51113    -            335   1.3e-37  128.3   0.0   1   1   3.1e-41   2.1e-37  127.7   0.0     3   132   200   329   198   329 0.98 Domain of unknown function (DUF336)
LysR_substrate       PF03466.15   209 seq445_BIOID51113    -            324   1.8e-44  151.2   0.0   1   1   3.5e-48   2.4e-44  150.8   0.0     5   206    92   293    90   296 0.96 LysR substrate binding domain
HTH_1                PF00126.22    60 seq445_BIOID51113    -            324   5.4e-16   57.9   0.0   1   1   1.4e-19   9.6e-16   57.1   0.0     1    60     3    64     3    64 0.97 Bacterial regulatory helix-turn-helix protein, lysR family
PTS_EIIC             PF02378.13   321 seq446_BIOID51113    -            598   2.5e-82  276.2  30.1   1   1   3.6e-86   2.5e-82  276.2  20.8     1   321    87   429    87   429 0.94 Phosphotransferase system, EIIC
PTS_EIIB             PF00367.15    35 seq446_BIOID51113    -            598   1.4e-16   59.2   0.1   1   1   4.6e-20   3.1e-16   58.1   0.1     3    35   522   554   520   554 0.97 phosphotransferase system, EIIB
Bac_export_3         PF01313.14    76 seq447_BIOID51113    -             89   2.3e-30  103.9   9.5   1   1   1.9e-34   2.6e-30  103.8   6.6     2    75     5    78     4    79 0.97 Bacterial export proteins, family 3
IU_nuc_hydro         PF01156.14   314 seq449_BIOID51113    -            304   1.4e-92  310.1   0.0   1   1   1.2e-96   1.6e-92  309.9   0.0     3   312     4   302     2   304 0.96 Inosine-uridine preferring nucleoside hydrolase
Bac_export_1         PF01311.15   249 seq451_BIOID51113    -            261     2e-76  256.4  28.8   1   1   1.6e-80   2.2e-76  256.3  20.0     2   248     8   251     7   252 0.99 Bacterial export proteins, family 1
SSB                  PF00436.20   104 seq452_BIOID51113    -            178   8.4e-43  144.3   0.5   1   1   7.4e-47     1e-42  144.1   0.4     1   103     6   112     6   113 0.97 Single-strand binding protein family
DUF1440              PF07274.7    136 seq455_BIOID51113    -            204   3.9e-55  185.4   2.3   1   1   3.4e-59   4.7e-55  185.1   1.6     1   136    26   182    26   182 0.99 Protein of unknown function (DUF1440)
DDE_Tnp_Tn3          PF01526.12   388 seq456_BIOID51113    -             87   1.1e-24   86.6   0.0   1   1   9.3e-29   1.3e-24   86.4   0.0   311   385     2    76     1    77 0.98 Tn3 transposase DDE domain
MbtH                 PF03621.8     54 seq457_BIOID51113    -             72   1.8e-21   75.1   0.6   1   1   1.6e-25   2.1e-21   74.8   0.4     1    53     1    54     1    55 0.96 MbtH-like protein
AMP-binding          PF00501.23   418 seq458_BIOID51113    -           1335  1.2e-116  389.3   0.0   1   1    6e-120  1.6e-116  388.9   0.0     1   417   524   928   524   929 0.96 AMP-binding enzyme
Condensation         PF00668.15   301 seq458_BIOID51113    -           1335   1.5e-57  194.6   0.0   1   1   8.1e-61   2.2e-57  194.0   0.0     2   300    44   342    43   343 0.91 Condensation domain
Thioesterase         PF00975.15   229 seq458_BIOID51113    -           1335   4.3e-46  157.8   0.6   1   1     7e-47   1.9e-43  149.2   0.1     2   216  1109  1320  1108  1333 0.95 Thioesterase domain
PP-binding           PF00550.20    67 seq458_BIOID51113    -           1335   4.2e-11   42.8   0.1   1   1   4.7e-14   1.3e-10   41.2   0.1     3    65  1022  1082  1020  1084 0.91 Phosphopantetheine attachment site
Abhydrolase_6        PF12697.2    228 seq458_BIOID51113    -           1335   5.9e-06   26.2   0.2   1   1   2.2e-09   5.9e-06   26.2   0.1     2   127  1111  1240  1110  1309 0.66 Alpha/beta hydrolase family
AP_endonuc_2         PF01261.19   211 seq461_BIOID51113    -            285   7.7e-39  133.0   0.3   1   1   7.7e-43   1.1e-38  132.6   0.2     3   211    20   239    19   239 0.93 Xylose isomerase-like TIM barrel
Nuc-transf           PF10127.4    247 seq462_BIOID51113    -            263   2.6e-99  331.4   0.0   1   1  2.1e-103   2.9e-99  331.3   0.0     1   246    10   256    10   257 0.99 Predicted nucleotidyltransferase
ALS_ss_C             PF10369.4     75 seq464_BIOID51113    -            163   9.9e-29   98.7   0.6   1   1   3.4e-30   1.5e-26   91.7   0.1     1    75    83   158    83   158 0.99 Small subunit of acetolactate synthase
ACT_5                PF13710.1     63 seq464_BIOID51113    -            163   2.6e-17   62.2   0.1   1   1   1.3e-20   5.9e-17   61.1   0.0     1    63    11    73    11    73 0.98 ACT domain
ACT                  PF01842.20    66 seq464_BIOID51113    -            163     2e-14   52.5   0.0   1   1   7.9e-18   3.6e-14   51.7   0.0     2    65     4    68     3    69 0.97 ACT domain
Aldedh               PF00171.17   462 seq465_BIOID51113    -            461   8.3e-30  103.4   0.3   1   1   6.9e-30   9.4e-26   90.0   0.1    29   290    32   289    21   295 0.87 Aldehyde dehydrogenase family
GST_N_3              PF13417.1     75 seq466_BIOID51113    -            205   9.7e-09   35.2   0.0   1   1   2.5e-12   1.7e-08   34.4   0.0    15    69    17    76    13    84 0.86 Glutathione S-transferase, N-terminal domain
GST_N_2              PF13409.1     70 seq466_BIOID51113    -            205   2.4e-06   27.3   0.0   1   1     6e-10   4.1e-06   26.5   0.0     9    66    16    73    12    77 0.86 Glutathione S-transferase, N-terminal domain
BPD_transp_1         PF00528.17   185 seq467_BIOID51113    -            306     4e-43  146.9  10.6   1   1   2.9e-47     4e-43  146.9   7.4     1   184   113   304   113   305 0.99 Binding-protein-dependent transport system inner membrane component
DUF2636              PF11120.3     62 seq468_BIOID51113    -             63   5.2e-33  112.2   0.6   1   1   4.2e-37   5.7e-33  112.1   0.4     1    62     2    63     2    63 0.99 Protein of unknown function (DUF2636)
Tail_tube            PF10618.4    119 seq469_BIOID51113    -            118   4.7e-39  132.7   0.1   1   1   3.7e-43   5.1e-39  132.5   0.1     1   119     1   118     1   118 0.98 Phage tail tube protein
DUF3260              PF11658.3    518 seq471_BIOID51113    -            559  4.4e-234  777.2   0.0   1   1  3.7e-238  5.1e-234  777.0   0.0     2   518    24   554    23   554 0.99 Protein of unknown function (DUF3260)
UTRA                 PF07702.8    141 seq474_BIOID51113    -            236   2.1e-20   72.6   0.0   1   1   5.6e-24   3.8e-20   71.8   0.0     1   140    91   230    91   231 0.97 UTRA domain
GntR                 PF00392.16    64 seq474_BIOID51113    -            236   6.3e-20   70.2   0.0   1   1   1.4e-23   9.4e-20   69.7   0.0     2    64     8    70     7    70 0.97 Bacterial regulatory proteins, gntR family
DapB_C               PF05173.9    132 seq475_BIOID51113    -            273   7.7e-47  158.2   0.3   1   1   1.6e-50   1.1e-46  157.7   0.2     1   132   132   268   132   268 0.98 Dihydrodipicolinate reductase, C-terminus
DapB_N               PF01113.15   124 seq475_BIOID51113    -            273   5.1e-42  142.5   0.6   1   1   3.3e-45   2.2e-41  140.5   0.1     1   124     6   129     6   129 0.99 Dihydrodipicolinate reductase, N-terminus
FluMu_gp41           PF10109.4     82 seq478_BIOID51113    -             89   6.7e-18   64.2   0.0   1   1   5.6e-22   7.7e-18   64.0   0.0     2    81     4    86     3    87 0.85 Mu-like prophage FluMu protein gp41
GerE                 PF00196.14    58 seq480_BIOID51113    -            207   3.2e-19   67.8   1.4   1   1   4.6e-23   6.3e-19   66.9   1.0     3    57   137   191   135   192 0.96 Bacterial regulatory proteins, luxR family
LacI                 PF00356.16    46 seq482_BIOID51113    -            334   2.5e-18   65.3   0.9   1   1   7.2e-22   2.5e-18   65.3   0.6     2    46     3    50     2    50 0.96 Bacterial regulatory proteins, lacI family
Peripla_BP_3         PF13377.1    160 seq482_BIOID51113    -            334   6.6e-17   61.8   0.4   1   1     4e-18   1.4e-14   54.3   0.1    10   155   180   326   171   329 0.82 Periplasmic binding protein-like domain
Peripla_BP_1         PF00532.16   279 seq482_BIOID51113    -            334     3e-14   52.8   0.0   1   1   1.1e-17   3.9e-14   52.4   0.0     2   267    62   312    61   327 0.84 Periplasmic binding proteins and sugar binding domain of LacI family
Peripla_BP_4         PF13407.1    258 seq482_BIOID51113    -            334     4e-10   39.3   0.0   1   1   1.5e-13   5.1e-10   39.0   0.0     1   208    64   264    64   309 0.84 Periplasmic binding protein domain
PfkB                 PF00294.19   301 seq484_BIOID51113    -            362   1.1e-57  195.3   0.0   1   1   3.1e-61   1.4e-57  194.9   0.0     2   293    58   344    57   352 0.92 pfkB family carbohydrate kinase
HTH_24               PF13412.1     48 seq484_BIOID51113    -            362   8.2e-11   41.0   2.4   1   1   4.9e-14   2.2e-10   39.6   1.7     1    48     1    48     1    48 0.98 Winged helix-turn-helix DNA-binding
HTH_11               PF08279.7     55 seq484_BIOID51113    -            362   6.7e-05   22.3   0.8   1   1   4.1e-08   0.00019   20.9   0.5     1    52     4    50     4    53 0.83 HTH domain
EAL                  PF00563.15   236 seq487_BIOID51113    -            528     4e-66  222.7   0.4   1   1   8.5e-70   5.8e-66  222.2   0.3     2   235   273   505   272   506 0.96 EAL domain
CSS-motif            PF12792.2    208 seq487_BIOID51113    -            528   2.2e-38  131.5   1.0   1   1   4.6e-42   3.2e-38  131.0   0.7     2   207    37   246    36   247 0.91 CSS motif domain associated with EAL
Cons_hypoth95        PF03602.10   183 seq489_BIOID51113    -            198   5.4e-61  205.0   0.0   1   1   8.9e-65   6.1e-61  204.8   0.0     1   183    12   188    12   188 0.95 Conserved hypothetical protein 95
MTS                  PF05175.9    170 seq489_BIOID51113    -            198   7.7e-05   22.0   0.0   1   1   1.6e-08   0.00011   21.5   0.0    26   113    46   136    34   145 0.82 Methyltransferase small domain
PhageMin_Tail        PF10145.4    202 seq490_BIOID51113    -            611   7.9e-29  100.6  18.1   1   1   5.8e-33   7.9e-29  100.6  12.6     2   202    88   296    87   296 0.93 Phage-related minor tail protein
Aminotran_1_2        PF00155.16   363 seq491_BIOID51113    -            390   7.8e-60  202.6   0.0   1   1   6.5e-64   8.8e-60  202.4   0.0     3   360    30   379    28   382 0.94 Aminotransferase class I and II
BPD_transp_1         PF00528.17   185 seq492_BIOID51113    -            303   7.2e-31  107.0  13.0   1   1   1.1e-34   7.2e-31  107.0   9.0     1   184   119   302   119   303 0.99 Binding-protein-dependent transport system inner membrane component
OppC_N               PF12911.2     56 seq492_BIOID51113    -            303   1.3e-17   62.7   0.2   1   1     2e-21   1.3e-17   62.7   0.2     2    56    24    79    23    79 0.86 N-terminal TM domain of oligopeptide transport permease C
PapB                 PF03333.8     91 seq493_BIOID51113    -             94   7.8e-37  124.8   0.1   1   1   6.1e-41   8.3e-37  124.7   0.1     6    91     6    93     1    93 0.94 Adhesin biosynthesis transcription regulatory protein
Thioredoxin          PF00085.15   104 seq494_BIOID51113    -            109   3.5e-34  116.5   0.0   1   1   8.4e-38   3.8e-34  116.3   0.0     2   103     5   106     4   107 0.98 Thioredoxin
Thioredoxin_2        PF13098.1    112 seq494_BIOID51113    -            109   1.6e-10   41.0   0.1   1   1   3.2e-13   1.4e-09   37.9   0.0     7   112    23   104    17   104 0.90 Thioredoxin-like domain
Aconitase            PF00330.15   465 seq495_BIOID51113    -            891  1.3e-186  620.5   0.0   1   1  2.3e-190  1.6e-186  620.2   0.0     1   465    57   562    57   562 0.99 Aconitase family (aconitate hydratase)
Aconitase_C          PF00694.14   131 seq495_BIOID51113    -            891   7.6e-49  165.0   0.0   1   1   2.7e-52   1.8e-48  163.8   0.0     3   130   691   818   689   819 0.98 Aconitase C-terminal domain
AP_endonuc_2         PF01261.19   211 seq496_BIOID51113    -            326   2.9e-14   52.7   0.1   1   1   3.2e-18   4.4e-14   52.1   0.1     1   201    41   219    41   229 0.91 Xylose isomerase-like TIM barrel
Fe-ADH               PF00465.14   366 seq498_BIOID51113    -            370  5.5e-104  347.5   0.5   1   1  9.1e-108  6.2e-104  347.4   0.4     2   364     8   360     7   362 0.92 Iron-containing alcohol dehydrogenase
Fe-ADH_2             PF13685.1    250 seq498_BIOID51113    -            370   1.2e-17   64.0   0.0   1   1   3.3e-21   2.3e-17   63.0   0.0    12   247    18   260    14   262 0.89 Iron-containing alcohol dehydrogenase
DUF1145              PF06611.7     61 seq499_BIOID51113    -             90   1.2e-24   85.5   5.3   1   1   8.8e-29   1.2e-24   85.5   3.7     1    60     2    61     2    62 0.97 Protein of unknown function (DUF1145)
HIM                  PF05662.9     21 seq500_BIOID51113    -           1435   2.2e-27   93.5  45.1   1   2   3.9e-12   1.8e-08   33.6   0.8     1    21   313   336   313   336 0.99 Haemagglutinin
HIM                  PF05662.9     21 seq500_BIOID51113    -           1435   2.2e-27   93.5  45.1   2   2     5e-10   2.3e-06   27.0   1.5     1    21   994  1014   994  1014 0.98 Haemagglutinin
YadA                 PF03895.10    78 seq500_BIOID51113    -           1435   6.8e-26   89.9   5.6   1   1   1.5e-29   6.8e-26   89.9   3.9     1    78  1357  1435  1357  1435 0.99 YadA-like C-terminal region
Hep_Hag              PF05658.9     28 seq500_BIOID51113    -           1435   5.3e-17   61.0 107.7   1   3     1e-08   4.7e-05   23.3   0.2     5    26   101   122   100   124 0.93 Hep_Hag
Hep_Hag              PF05658.9     28 seq500_BIOID51113    -           1435   5.3e-17   61.0 107.7   2   3   3.8e-08   0.00017   21.5   1.4     1    26   202   227   202   229 0.94 Hep_Hag
Hep_Hag              PF05658.9     28 seq500_BIOID51113    -           1435   5.3e-17   61.0 107.7   3   3   1.3e-08   5.8e-05   23.0   1.1     1    27  1223  1249  1223  1250 0.97 Hep_Hag
DUF2525              PF10733.4     58 seq501_BIOID51113    -             76   5.4e-38  128.5   4.1   1   1   5.1e-42     7e-38  128.1   2.9     1    58    19    76    19    76 0.99 Protein of unknown function (DUF2525)
ATP-synt_ab          PF00006.20   215 seq503_BIOID51113    -            443   5.9e-42  143.4   0.0   1   1   2.9e-45   7.9e-42  143.0   0.0     3   214   183   388   181   389 0.95 ATP synthase alpha/beta family, nucleotide-binding domain
Rho_RNA_bind         PF07497.7     78 seq503_BIOID51113    -            443   6.5e-42  140.9   0.1   1   1   4.2e-45   1.1e-41  140.1   0.0     1    78    73   150    73   150 0.98 Rho termination factor, RNA-binding domain
Rho_N                PF07498.7     43 seq503_BIOID51113    -            443   8.2e-18   63.7   0.8   1   1   1.7e-20   4.8e-17   61.3   0.2     1    43    29    71    29    71 0.98 Rho termination factor, N-terminal domain
NACHT                PF05729.7    167 seq503_BIOID51113    -            443   8.9e-05   22.0   0.0   1   1   6.2e-08   0.00017   21.1   0.0    12    96   207   297   203   311 0.80 NACHT domain
CPSase_sm_chain      PF00988.17   131 seq504_BIOID51113    -            391   1.7e-56  189.1   0.1   1   1   6.1e-60   2.8e-56  188.5   0.0     2   131    13   142    12   142 0.99 Carbamoyl-phosphate synthase small chain, CPSase domain
GATase               PF00117.23   192 seq504_BIOID51113    -            391   1.3e-49  168.1   0.0   1   1   5.8e-53   2.6e-49  167.1   0.0     3   191   206   381   203   382 0.95 Glutamine amidotransferase class-I
Peptidase_C26        PF07722.8    217 seq504_BIOID51113    -            391   1.2e-08   34.5   0.1   1   1     1e-10   4.8e-07   29.3   0.1    93   217   258   364   247   364 0.80 Peptidase C26
Phage_GPD            PF05954.6    292 seq506_BIOID51113    -            217   1.4e-33  116.2   0.0   1   1   1.3e-37   1.7e-33  115.9   0.0     2   144    40   186    39   207 0.89 Phage late control gene D protein (GPD)
EAL                  PF00563.15   236 seq510_BIOID51113    -            808   2.2e-63  213.7   0.1   1   1   2.7e-67   3.7e-63  213.0   0.0     2   236   558   793   557   793 0.97 EAL domain
Hydrolase_3          PF08282.7    254 seq513_BIOID51113    -            271   8.9e-16   58.1   0.0   1   1   6.6e-18   4.5e-14   52.5   0.0     1   229    10   233    10   241 0.76 haloacid dehalogenase-like hydrolase
S6PP                 PF05116.8    247 seq513_BIOID51113    -            271   7.5e-08   31.8   0.0   1   1   5.4e-09   3.7e-05   23.0   0.0   119   245   144   267   119   268 0.76 Sucrose-6F-phosphate phosphohydrolase
MraZ                 PF02381.13    72 seq514_BIOID51113    -            152   2.5e-47  158.3   0.0   1   2   1.5e-28     2e-24   84.9   0.0     1    71     1    75     1    76 0.98 MraZ protein
MraZ                 PF02381.13    72 seq514_BIOID51113    -            152   2.5e-47  158.3   0.0   2   2     2e-24   2.7e-20   71.7   0.0     1    59    77   135    77   146 0.92 MraZ protein
A_deaminase          PF00962.17   330 seq515_BIOID51113    -            333  6.3e-101  337.5   0.0   1   1  5.2e-105  7.1e-101  337.3   0.0     2   329     6   328     5   329 0.99 Adenosine/AMP deaminase
YhhN                 PF07947.9    185 seq516_BIOID51113    -            208   2.2e-39  134.6  23.2   1   1     2e-43   2.7e-39  134.3  16.1     1   185    25   206    25   206 0.99 YhhN-like protein
MFS_1                PF07690.11   354 seq517_BIOID51113    -            421   5.4e-23   81.1  40.2   1   1   5.8e-27   7.9e-23   80.6  23.2    22   351    33   365    25   366 0.79 Major Facilitator Superfamily
Phage_base_V         PF04717.7     79 seq518_BIOID51113    -            516   1.1e-27   95.6   0.2   1   1   3.2e-31   2.2e-27   94.7   0.1     1    77   180   272   180   274 0.92 Phage-related baseplate assembly protein
Phage_GPD            PF05954.6    292 seq518_BIOID51113    -            516   9.3e-22   77.4   0.3   1   1   2.4e-25   1.6e-21   76.6   0.2   164   291     9   142     2   143 0.90 Phage late control gene D protein (GPD)
Ribosomal_S2         PF00318.15   211 seq520_BIOID51113    -            304   3.3e-85  284.5   0.0   1   1   2.9e-89   3.9e-85  284.2   0.0     1   211    72   288    72   288 0.99 Ribosomal protein S2
Complex1_51K         PF01512.12   151 seq521_BIOID51113    -            447   1.1e-42  145.1   0.1   1   1   7.4e-46   2.5e-42  144.0   0.0     1   151    17   157    17   157 0.98 Respiratory-chain NADH dehydrogenase 51 Kd subunit
RnfC_N               PF13375.1    101 seq521_BIOID51113    -            447   2.3e-15   56.0   0.5   1   1   1.9e-18   6.6e-15   54.5   0.2    22    85   378   442   371   447 0.91 RnfC Barrel sandwich hybrid domain
SLBB                 PF10531.4     59 seq521_BIOID51113    -            447   1.9e-13   49.9   1.4   1   1   1.3e-16   4.3e-13   48.8   0.9     1    58   169   216   169   217 0.96 SLBB domain
Fer4_17              PF13534.1     61 seq521_BIOID51113    -            447   6.3e-08   32.7   3.9   1   1   3.7e-11   1.3e-07   31.7   2.7     2    60   260   320   259   321 0.94 4Fe-4S dicluster domain
Methyltransf_5       PF01795.14   310 seq522_BIOID51113    -            346  2.1e-124  414.6   0.0   1   1  1.8e-128  2.5e-124  414.4   0.0     2   309    38   343    37   344 0.97 MraW methylase family
DNA_circ_N           PF07157.7     93 seq525_BIOID51113    -            456     3e-41  139.3   0.0   1   1   5.3e-45   7.3e-41  138.0   0.0     1    93    17   109    17   109 0.99 DNA circulation protein N-terminus
MerR-DNA-bind        PF09278.6     65 seq526_BIOID51113    -            154     7e-15   55.0   0.1   1   1   2.6e-18   1.2e-14   54.3   0.0     2    65    55   119    54   119 0.96 MerR, DNA binding
MerR                 PF00376.18    38 seq526_BIOID51113    -            154   4.6e-14   51.5   0.3   1   1   2.5e-17   1.1e-13   50.3   0.1     1    38    13    49    13    49 0.98 MerR family regulatory protein
MerR_1               PF13411.1     69 seq526_BIOID51113    -            154   2.8e-12   46.1   0.0   1   1     1e-15   4.6e-12   45.4   0.0     2    65    13    76    12    78 0.96 MerR HTH family regulatory protein
CPSase_L_D2          PF02786.12   211 seq527_BIOID51113    -           1073  9.7e-118  390.8   2.5   1   2     1e-80   1.6e-77  259.4   0.0     1   210   128   334   128   335 0.99 Carbamoyl-phosphate synthase L chain, ATP binding domain
CPSase_L_D2          PF02786.12   211 seq527_BIOID51113    -           1073  9.7e-118  390.8   2.5   2   2   2.1e-41   3.2e-38  131.0   0.4     1   210   674   876   674   877 0.95 Carbamoyl-phosphate synthase L chain, ATP binding domain
CPSase_L_chain       PF00289.17   110 seq527_BIOID51113    -           1073   5.3e-47  158.3   0.0   1   2   7.6e-26   1.1e-22   80.0   0.0     1   110     6   123     6   123 0.97 Carbamoyl-phosphate synthase L chain, N-terminal domain
CPSase_L_chain       PF00289.17   110 seq527_BIOID51113    -           1073   5.3e-47  158.3   0.0   2   2     2e-24     3e-21   75.4   0.0     3   110   560   669   558   669 0.97 Carbamoyl-phosphate synthase L chain, N-terminal domain
CPSase_L_D3          PF02787.14   121 seq527_BIOID51113    -           1073   2.6e-42  143.2   0.1   1   1   5.8e-45   8.8e-42  141.5   0.0     2   121   425   547   424   547 0.98 Carbamoyl-phosphate synthetase large chain, oligomerisation domain
ATP-grasp_4          PF13535.1    184 seq527_BIOID51113    -           1073   7.4e-42  143.0   0.3   1   2   6.7e-22     1e-18   67.6   0.0     4   182   128   307   125   309 0.91 ATP-grasp domain
ATP-grasp_4          PF13535.1    184 seq527_BIOID51113    -           1073   7.4e-42  143.0   0.3   2   2     2e-23   3.1e-20   72.5   0.1     2   180   672   847   671   849 0.91 ATP-grasp domain
MGS                  PF02142.17    95 seq527_BIOID51113    -           1073     3e-19   68.6   0.1   1   1   1.4e-21   2.2e-18   65.8   0.0     2    94   957  1041   956  1042 0.97 MGS-like domain
ATP-grasp            PF02222.17   172 seq527_BIOID51113    -           1073   1.2e-14   53.8   0.4   1   2   1.6e-08   2.5e-05   23.5   0.0     2   161   137   304   136   312 0.82 ATP-grasp domain
ATP-grasp            PF02222.17   172 seq527_BIOID51113    -           1073   1.2e-14   53.8   0.4   2   2   7.2e-10   1.1e-06   28.0   0.1     3   161   684   846   682   849 0.86 ATP-grasp domain
ATP-grasp_3          PF02655.9    161 seq527_BIOID51113    -           1073   5.4e-11   42.4   0.9   1   1   2.7e-10   4.1e-07   29.8   0.0     8   158   679   846   672   849 0.79 ATP-grasp domain
Dala_Dala_lig_C      PF07478.8    203 seq527_BIOID51113    -           1073   7.3e-11   41.7   0.3   1   1   1.8e-09   2.8e-06   26.7   0.1    14   173   694   844   681   864 0.78 D-ala D-ala ligase C-terminus
E1-E2_ATPase         PF00122.15   230 seq528_BIOID51113    -            732   6.5e-48  162.6   0.0   1   1     1e-50   2.7e-47  160.6   0.0     1   230   205   426   205   426 0.98 E1-E2 ATPase
Hydrolase            PF00702.21   204 seq528_BIOID51113    -            732   6.5e-36  124.6   7.5   1   1   4.7e-39   1.3e-35  123.7   5.2     1   203   430   639   430   640 0.87 haloacid dehalogenase-like hydrolase
HAD                  PF12710.2    191 seq528_BIOID51113    -            732   4.7e-13   49.6   0.0   1   1   3.7e-16     1e-12   48.5   0.0     1   191   433   637   433   637 0.68 haloacid dehalogenase-like hydrolase
HMA                  PF00403.21    62 seq528_BIOID51113    -            732   5.2e-13   48.8   0.2   1   1     4e-16   1.1e-12   47.8   0.2     3    61    53   109    52   110 0.96 Heavy-metal-associated domain
Hydrolase_3          PF08282.7    254 seq528_BIOID51113    -            732   1.8e-07   30.8   1.8   1   1   2.1e-09   5.8e-06   25.9   0.8   187   254   610   672   608   672 0.86 haloacid dehalogenase-like hydrolase
Glycos_transf_4      PF00953.16   159 seq532_BIOID51113    -            367   1.1e-28   99.9  21.3   1   1   7.8e-33   1.1e-28   99.9  14.8     3   157    75   233    73   235 0.94 Glycosyl transferase family 4
Trp_Tyr_perm         PF03222.8    394 seq534_BIOID51113    -            444   4.2e-05   22.4  38.4   1   1   5.5e-09   7.6e-05   21.5  26.6     7   374    42   425    38   436 0.76 Tryptophan/tyrosine permease family
FtsL                 PF04999.8     97 seq535_BIOID51113    -            121   1.3e-33  114.4   0.1   1   1   1.1e-37   1.5e-33  114.2   0.1     3    96    26   119    24   120 0.97 Cell division protein FtsL
EF_TS                PF00889.14   221 seq536_BIOID51113    -            283   2.3e-71  239.5   5.7   1   1   3.3e-75   2.3e-71  239.5   4.0     1   221    57   263    57   263 0.98 Elongation factor TS
UBA                  PF00627.26    37 seq536_BIOID51113    -            283   3.5e-11   42.4   0.1   1   1   3.4e-14   2.3e-10   39.8   0.1     1    35     4    39     4    40 0.96 UBA/TS-N domain
PGI                  PF00342.14   486 seq537_BIOID51113    -            549  8.9e-235  779.5   0.1   1   1  7.4e-239    1e-234  779.3   0.0     1   486    52   541    52   541 0.99 Phosphoglucose isomerase
TerC                 PF03741.11   184 seq538_BIOID51113    -            540   4.9e-49  166.1  13.4   1   1   1.6e-52   7.4e-49  165.5   9.3     1   183    27   216    27   217 0.94 Integral membrane protein TerC family
CorC_HlyC            PF03471.12    81 seq538_BIOID51113    -            540   2.6e-20   71.8   0.1   1   1   6.2e-23   2.8e-19   68.5   0.0     2    79   453   529   452   531 0.93 Transporter associated domain
CBS                  PF00571.23    57 seq538_BIOID51113    -            540   2.5e-13   49.3   0.9   1   1   9.7e-12   4.4e-08   32.5   0.0     3    53   382   432   381   436 0.93 CBS domain
Xan_ur_permease      PF00860.15   389 seq539_BIOID51113    -            449   1.7e-88  296.6  48.3   1   1   1.6e-92   2.1e-88  296.3  33.5     1   388    26   409    26   410 0.99 Permease family
BMC                  PF00936.14    75 seq540_BIOID51113    -            184   4.1e-41  138.4   8.6   1   2   1.3e-25   1.8e-21   75.4   0.1     1    74     3    76     3    77 0.98 BMC domain
BMC                  PF00936.14    75 seq540_BIOID51113    -            184   4.1e-41  138.4   8.6   2   2   1.8e-22   2.5e-18   65.3   3.1     1    75    95   173    95   173 0.97 BMC domain
Transpeptidase       PF00905.17   304 seq541_BIOID51113    -            588   4.1e-82  275.4   0.0   1   1   8.2e-86   5.6e-82  275.0   0.0     1   303   260   554   260   555 0.99 Penicillin binding protein transpeptidase domain
PBP_dimer            PF03717.10   190 seq541_BIOID51113    -            588     2e-34  119.1   0.0   1   1   4.2e-38   2.8e-34  118.6   0.0     4   188    69   220    66   222 0.93 Penicillin-binding Protein dimerisation domain
RHS_repeat           PF05593.9     38 seq542_BIOID51113    -           1412   7.3e-62  204.3 118.2   1   6   3.3e-09   2.2e-05   24.3   0.6     6    37   413   444   412   446 0.89 RHS Repeat
RHS_repeat           PF05593.9     38 seq542_BIOID51113    -           1412   7.3e-62  204.3 118.2   2   6   2.1e-11   1.4e-07   31.3   2.8     1    37   429   466   429   467 0.98 RHS Repeat
RHS_repeat           PF05593.9     38 seq542_BIOID51113    -           1412   7.3e-62  204.3 118.2   3   6   5.2e-10   3.6e-06   26.8   1.2     1    38   493   532   493   532 0.92 RHS Repeat
RHS_repeat           PF05593.9     38 seq542_BIOID51113    -           1412   7.3e-62  204.3 118.2   4   6   4.5e-10   3.1e-06   27.0   0.0     1    36   537   572   537   573 0.92 RHS Repeat
RHS_repeat           PF05593.9     38 seq542_BIOID51113    -           1412   7.3e-62  204.3 118.2   5   6   8.3e-14   5.7e-10   39.0   2.2     1    37   579   615   579   616 0.97 RHS Repeat
RHS_repeat           PF05593.9     38 seq542_BIOID51113    -           1412   7.3e-62  204.3 118.2   6   6   1.2e-09   8.4e-06   25.7   0.2     1    37   621   656   621   657 0.97 RHS Repeat
RHS                  PF03527.9     41 seq542_BIOID51113    -           1412   6.3e-22   76.9   5.5   1   1   4.6e-24   3.1e-20   71.5   0.6     1    41  1148  1188  1148  1188 0.97 RHS protein
Wzz                  PF02706.10   152 seq543_BIOID51113    -            377   4.3e-25   88.1   0.9   1   1   3.2e-29   4.3e-25   88.1   0.6     1   150    25   173    25   175 0.92 Chain length determinant protein
Phage_GPD            PF05954.6    292 seq545_BIOID51113    -            363   6.2e-27   94.4   1.0   1   1   4.8e-31   6.6e-27   94.3   0.3     3   292    25   324    23   325 0.80 Phage late control gene D protein (GPD)
Wzz                  PF02706.10   152 seq547_BIOID51113    -            348   3.7e-15   55.9   2.1   1   1   6.3e-19   8.6e-15   54.7   1.4     1   113    15   201    15   246 0.68 Chain length determinant protein
cNMP_binding         PF00027.24    91 seq548_BIOID51113    -            232   1.2e-13   50.5   0.0   1   1   1.5e-17     2e-13   49.8   0.0     3    83    35   115    33   121 0.95 Cyclic nucleotide-binding domain
BMC                  PF00936.14    75 seq549_BIOID51113    -            116   1.9e-16   59.3   0.3   1   1   1.9e-20   2.6e-16   58.9   0.2     2    73    45   112    44   116 0.95 BMC domain
GGDEF                PF00990.16   161 seq550_BIOID51113    -            442     2e-26   92.3   0.0   1   1   2.9e-30   3.9e-26   91.4   0.0     1   160   295   437   295   438 0.89 GGDEF domain
PAP2                 PF01569.16   129 seq551_BIOID51113    -            254   2.5e-28   98.2   1.2   1   1   1.8e-32   2.5e-28   98.2   0.9     6   126    78   232    73   234 0.89 PAP2 superfamily
AA_kinase            PF00696.23   241 seq552_BIOID51113    -            241   1.7e-27   96.3   0.2   1   1   1.9e-31   2.7e-27   95.7   0.2     1   241    10   219    10   219 0.77 Amino acid kinase family
PduV-EutP            PF10662.4    143 seq555_BIOID51113    -            147   7.9e-60  200.3   0.0   1   1   6.5e-64   8.9e-60  200.2   0.0     1   142     1   141     1   142 0.99 Ethanolamine utilisation - propanediol utilisation
HHA                  PF05321.6     57 seq557_BIOID51113    -             71   3.8e-25   87.6   0.0   1   1   3.2e-29   4.3e-25   87.4   0.0     1    57     8    68     8    68 0.97 Haemolysin expression modulating protein
Phage_Mu_Gp45        PF06890.7    162 seq559_BIOID51113    -            182   1.4e-65  219.5   0.9   1   1   1.2e-69   1.6e-65  219.3   0.6     1   161    16   171    16   172 0.99 Bacteriophage Mu Gp45 protein
DUF2569              PF10754.4    149 seq560_BIOID51113    -            146     4e-48  163.2  10.5   1   1   3.3e-52   4.5e-48  163.1   7.3     2   149     4   145     3   145 0.99 Protein of unknown function (DUF2569)
Na_H_Exchanger       PF00999.16   384 seq562_BIOID51113    -            549   3.4e-72  242.9  43.6   1   1   3.1e-76   4.2e-72  242.6  30.2     2   383     8   421     5   422 0.91 Sodium/hydrogen exchanger family
Epimerase_2          PF02350.14   346 seq563_BIOID51113    -            376  1.3e-126  421.9   0.0   1   1  1.1e-130  1.5e-126  421.7   0.0     2   346    22   370    21   370 0.97 UDP-N-acetylglucosamine 2-epimerase
NAD_binding_2        PF03446.10   162 seq565_BIOID51113    -            292     2e-47  160.9   1.9   1   1     6e-51   2.7e-47  160.5   1.3     1   160     1   162     1   164 0.98 NAD binding domain of 6-phosphogluconate dehydrogenase
F420_oxidored        PF03807.12    96 seq565_BIOID51113    -            292   5.4e-07   29.8   0.2   1   1   2.4e-10   1.1e-06   28.8   0.2     1    75     3    71     3    96 0.79 NADP oxidoreductase coenzyme F420-dependent
DUF1049              PF06305.6     68 seq566_BIOID51113    -            102   1.3e-25   88.5   0.7   1   1   9.6e-30   1.3e-25   88.5   0.5     1    66    22    87    22    89 0.97 Protein of unknown function (DUF1049)
YjbE                 PF11106.3     80 seq567_BIOID51113    -             80   1.5e-43  146.4  27.9   1   1   1.2e-47   1.7e-43  146.3  19.3     1    80     1    80     1    80 0.99 Exopolysaccharide production protein YjbE
RRF                  PF01765.14   165 seq568_BIOID51113    -            185   3.9e-68  227.9   1.7   1   1   3.7e-72     5e-68  227.6   1.2     1   165    19   183    19   183 0.99 Ribosome recycling factor
DUF165               PF02592.10   145 seq570_BIOID51113    -            221   6.2e-35  120.3  11.9   1   1   7.8e-39   1.1e-34  119.5   8.3     1   145    43   186    43   186 0.90 Uncharacterized ACR, YhhQ family COG1738
Mur_ligase_M         PF08245.7    189 seq571_BIOID51113    -            495   8.3e-46  156.3   0.1   1   1     3e-49   1.4e-45  155.6   0.1     1   188   114   318   114   319 0.90 Mur ligase middle domain
Mur_ligase_C         PF02875.16    91 seq571_BIOID51113    -            495   2.2e-26   91.5   0.0   1   1   2.8e-29   1.3e-25   89.1   0.0     1    91   339   425   339   425 0.96 Mur ligase family, glutamate ligase domain
Mur_ligase           PF01225.20    83 seq571_BIOID51113    -            495   4.8e-13   48.8   0.5   1   1   6.3e-16   2.9e-12   46.3   0.1     5    83    25   102    22   102 0.88 Mur ligase family, catalytic domain
Rnf-Nqr              PF02508.9    190 seq573_BIOID51113    -            193   2.6e-71  239.0  21.0   1   1   2.1e-75   2.9e-71  238.8  14.6     1   189     1   191     1   192 0.99 Rnf-Nqr subunit, membrane protein
GP46                 PF07409.7    116 seq574_BIOID51113    -            142   2.8e-39  132.8   0.7   1   1   2.4e-43   3.3e-39  132.6   0.5     1   116    20   134    20   134 0.96 Phage protein GP46
SmpA_OmlA            PF04355.8     71 seq576_BIOID51113    -            267   1.5e-18   66.0   0.0   1   1   3.6e-22   2.5e-18   65.3   0.0     1    69    52   120    52   122 0.93 SmpA / OmlA family
OmpA                 PF00691.15    97 seq576_BIOID51113    -            267   7.1e-18   64.7   0.0   1   1   1.8e-21   1.2e-17   63.9   0.0     1    85   158   239   158   247 0.95 OmpA family
NUDIX                PF00293.23   135 seq577_BIOID51113    -            257   1.9e-21   75.9   0.1   1   1   1.3e-24     6e-21   74.3   0.0     6   125   132   240   127   249 0.90 NUDIX domain
zf-NADH-PPase        PF09297.6     32 seq577_BIOID51113    -            257   2.8e-10   39.4   5.4   1   1     1e-13   4.8e-10   38.6   3.8     1    32    93   124    93   124 0.98 NADH pyrophosphatase zinc ribbon domain
NUDIX-like           PF09296.6     98 seq577_BIOID51113    -            257   3.7e-06   27.0   0.1   1   1   1.6e-09   7.3e-06   26.1   0.1     2    97    11    90    10    91 0.96 NADH pyrophosphatase-like rudimentary NUDIX domain
EamA                 PF00892.15   126 seq578_BIOID51113    -            306   1.6e-36  125.0  35.4   1   2   3.2e-25   4.3e-21   75.1   7.0     1   125    18   140    18   141 0.93 EamA-like transporter family
EamA                 PF00892.15   126 seq578_BIOID51113    -            306   1.6e-36  125.0  35.4   2   2   3.1e-19   4.2e-15   55.7  12.0     1   125   160   284   160   285 0.87 EamA-like transporter family
Baseplate_J          PF04865.9    243 seq581_BIOID51113    -            352   3.5e-55  186.8   0.0   1   1   3.2e-59   4.4e-55  186.5   0.0     2   243    69   317    68   317 0.96 Baseplate J-like protein
DXP_reductoisom      PF02670.11   129 seq582_BIOID51113    -            398     6e-49  165.7   0.7   1   1   1.3e-52     6e-49  165.7   0.5     1   129     4   132     4   132 0.99 1-deoxy-D-xylulose 5-phosphate reductoisomerase
DXPR_C               PF13288.1    121 seq582_BIOID51113    -            398   2.4e-45  153.3   0.3   1   1   1.1e-48   5.2e-45  152.2   0.2     1   121   271   389   271   389 0.99 DXP reductoisomerase C-terminal domain
DXP_redisom_C        PF08436.7     84 seq582_BIOID51113    -            398   7.5e-34  115.3   0.0   1   1   4.4e-37     2e-33  113.9   0.0     1    84   146   239   146   239 0.96 1-deoxy-D-xylulose 5-phosphate reductoisomerase C-terminal
FeS                  PF04060.8     35 seq583_BIOID51113    -            192     1e-14   53.6   5.2   1   1   1.9e-17   2.8e-14   52.2   3.6     1    35    43    77    43    77 0.97 Putative Fe-S cluster
Fer4                 PF00037.22    24 seq583_BIOID51113    -            192   8.5e-13   47.2  25.0   1   2     1e-10   1.5e-07   30.5   4.8     2    23   111   132   110   133 0.95 4Fe-4S binding domain
Fer4                 PF00037.22    24 seq583_BIOID51113    -            192   8.5e-13   47.2  25.0   2   2   2.5e-09   3.8e-06   26.1   2.4     2    24   141   163   140   163 0.91 4Fe-4S binding domain
Fer4_9               PF13187.1     55 seq583_BIOID51113    -            192   2.1e-10   40.5  31.8   1   1   1.1e-10   1.6e-07   31.3  10.3     1    55   116   162   116   162 0.95 4Fe-4S dicluster domain
Fer4_6               PF12837.2     24 seq583_BIOID51113    -            192   2.9e-08   33.0  28.2   1   1   4.9e-10   7.5e-07   28.6   4.5     1    24   109   132   109   132 0.96 4Fe-4S binding domain
Fer4_10              PF13237.1     52 seq583_BIOID51113    -            192   3.3e-08   33.0  25.8   1   1   1.2e-10   1.8e-07   30.7   9.6     3    52   111   158   109   158 0.86 4Fe-4S dicluster domain
Fer4_2               PF12797.2     22 seq583_BIOID51113    -            192   1.6e-07   30.6  20.1   1   1   8.7e-09   1.3e-05   24.6   2.9     3    22   110   129   108   129 0.93 4Fe-4S binding domain
DUF1401              PF07180.6    146 seq585_BIOID51113    -            131   8.9e-07   28.6   0.1   1   1   8.2e-11   1.1e-06   28.3   0.1    19    75     5    61     2    97 0.90 Protein of unknown function (DUF1401)
DeoC                 PF01791.4    236 seq589_BIOID51113    -            295   8.6e-35  120.0   0.0   1   1   7.3e-39     1e-34  119.8   0.0     2   235    21   261    20   262 0.94 DeoC/LacD family aldolase
DUF1795              PF08786.6    130 seq590_BIOID51113    -            185   5.8e-05   22.8   1.0   1   1   7.3e-09    0.0001   22.0   0.7     2   130    50   182    49   182 0.90 Domain of unknown function (DUF1795)
UDPG_MGDP_dh_N       PF03721.9    185 seq593_BIOID51113    -            420   2.5e-61  206.1   0.2   1   1   7.1e-63   2.4e-59  199.7   0.0     2   183     5   189     4   191 0.96 UDP-glucose/GDP-mannose dehydrogenase family, NAD binding domain
UDPG_MGDP_dh         PF00984.14    96 seq593_BIOID51113    -            420     4e-30  103.7   0.0   1   1   2.3e-33     8e-30  102.7   0.0     2    93   206   292   205   296 0.88 UDP-glucose/GDP-mannose dehydrogenase family, central domain
UDPG_MGDP_dh_C       PF03720.10   106 seq593_BIOID51113    -            420   7.5e-19   67.7   0.0   1   1   5.7e-22   1.9e-18   66.4   0.0     1   104   324   419   324   420 0.91 UDP-glucose/GDP-mannose dehydrogenase family, UDP binding domain
NAD_binding_2        PF03446.10   162 seq593_BIOID51113    -            420     7e-07   29.1   0.1   1   1   2.1e-09   7.1e-06   25.8   0.0     2   110     4   136     3   141 0.76 NAD binding domain of 6-phosphogluconate dehydrogenase
Caps_synth_GfcC      PF06251.6    229 seq594_BIOID51113    -            245     1e-90  302.7   0.0   1   1   8.6e-95   1.2e-90  302.6   0.0     2   229    20   245    19   245 0.99 Capsule biosynthesis GfcC
Hpt                  PF01627.18    90 seq596_BIOID51113    -            890     2e-13   50.0   0.0   1   1   5.7e-16   3.9e-12   45.8   0.0     3    83   811   885   809   890 0.89 Hpt domain
HATPase_c            PF02518.21   111 seq596_BIOID51113    -            890   3.4e-11   42.7   0.0   1   1   1.2e-14   8.5e-11   41.4   0.0     1   109   565   675   565   677 0.94 Histidine kinase-, DNA gyrase B-, and HSP90-like ATPase
URO-D                PF01208.12   343 seq598_BIOID51113    -            354  1.7e-140  467.7   0.0   1   1  1.4e-144  1.9e-140  467.5   0.0     2   342     5   347     4   348 0.98 Uroporphyrinogen decarboxylase (URO-D)
Toxin_15             PF07906.8    284 seq599_BIOID51113    -            371   9.5e-91  304.0   0.0   1   1   9.2e-95   1.3e-90  303.6   0.0     7   257   121   371   111   371 0.98 ShET2 enterotoxin, N-terminal region
Complex1_51K         PF01512.12   151 seq600_BIOID51113    -            708   1.7e-48  164.0   1.7   1   1   2.1e-51   2.2e-48  163.7   0.0     1   151   139   284   139   284 0.98 Respiratory-chain NADH dehydrogenase 51 Kd subunit
RnfC_N               PF13375.1    101 seq600_BIOID51113    -            708     2e-34  117.2   0.2   1   1   6.7e-37   7.1e-34  115.4   0.0     1   101    14   115    14   115 0.96 RnfC Barrel sandwich hybrid domain
SLBB                 PF10531.4     59 seq600_BIOID51113    -            708   2.1e-11   43.3   0.1   1   1   5.5e-14   5.8e-11   42.0   0.0     1    58   296   344   296   345 0.95 SLBB domain
Fer4_7               PF12838.2     52 seq600_BIOID51113    -            708   1.6e-09   37.8   8.8   1   1     5e-12   5.2e-09   36.2   6.1     1    52   376   430   376   430 0.81 4Fe-4S dicluster domain
Fer4_8               PF13183.1     57 seq600_BIOID51113    -            708   4.7e-09   36.0   5.1   1   1   1.3e-11   1.4e-08   34.5   3.5     3    57   375   430   372   462 0.80 4Fe-4S dicluster domain
Fer4_10              PF13237.1     52 seq600_BIOID51113    -            708   5.8e-08   32.2  10.5   1   1   1.5e-10   1.6e-07   30.8   7.3     6    52   374   427   370   427 0.91 4Fe-4S dicluster domain
Fer4_9               PF13187.1     55 seq600_BIOID51113    -            708   4.5e-07   29.9   8.9   1   1   1.5e-09   1.6e-06   28.1   6.1     2    53   377   429   376   430 0.71 4Fe-4S dicluster domain
Fer4_4               PF12800.2     17 seq600_BIOID51113    -            708   4.7e-07   29.4  11.4   1   2   5.4e-06    0.0057   16.7   2.0     2    16   375   389   374   395 0.90 4Fe-4S binding domain
Fer4_4               PF12800.2     17 seq600_BIOID51113    -            708   4.7e-07   29.4  11.4   2   2   5.1e-06    0.0054   16.8   1.0     3    16   415   428   413   436 0.91 4Fe-4S binding domain
Fer4_17              PF13534.1     61 seq600_BIOID51113    -            708   1.5e-06   28.3  10.4   1   1   1.2e-08   1.3e-05   25.3   6.9     2    61   377   431   376   431 0.82 4Fe-4S dicluster domain
OMPdecase            PF00215.19   226 seq602_BIOID51113    -            291   3.7e-54  183.3   0.0   1   1   3.2e-58   4.4e-54  183.1   0.0     1   226    61   283    61   283 0.96 Orotidine 5'-phosphate decarboxylase / HUMPS family
HlyC                 PF02794.11   134 seq603_BIOID51113    -            171   1.9e-49  166.6   0.3   1   1   1.7e-53   2.3e-49  166.3   0.2     2   131     8   135     7   159 0.96 RTX toxin acyltransferase family
Mur_ligase_M         PF08245.7    189 seq605_BIOID51113    -            452     4e-50  170.3   0.1   1   1   1.7e-53   7.6e-50  169.4   0.0     2   188   106   292   105   293 0.97 Mur ligase middle domain
Mur_ligase_C         PF02875.16    91 seq605_BIOID51113    -            452     3e-16   59.1   0.0   1   1   3.2e-19   1.5e-15   56.8   0.0     1    82   313   394   313   403 0.93 Mur ligase family, glutamate ligase domain
Mur_ligase           PF01225.20    83 seq605_BIOID51113    -            452     3e-15   55.9   0.0   1   1   2.1e-18   9.6e-15   54.3   0.0     3    82    25    94    23    95 0.96 Mur ligase family, catalytic domain
DUF2313              PF10076.4    179 seq606_BIOID51113    -            194   5.3e-60  201.7   0.0   1   1   4.4e-64     6e-60  201.5   0.0     2   178    11   192    10   193 0.97 Uncharacterized protein conserved in bacteria (DUF2313)
ADH_N                PF08240.7    109 seq609_BIOID51113    -            336   6.3e-32  109.4   0.4   1   1   2.8e-35   1.3e-31  108.5   0.3     1   107    29   134    29   136 0.98 Alcohol dehydrogenase GroES-like domain
ADH_zinc_N           PF00107.21   130 seq609_BIOID51113    -            336   5.7e-13   48.4   0.1   1   1   2.8e-16   1.3e-12   47.2   0.1     2   130   177   296   176   296 0.91 Zinc-binding dehydrogenase
ThiF                 PF00899.16   136 seq609_BIOID51113    -            336   4.7e-05   23.1   0.8   1   1     2e-08   9.2e-05   22.1   0.1     4    36   168   200   165   204 0.93 ThiF family
YliH                 PF10799.3    127 seq610_BIOID51113    -            127   2.3e-73  243.8   4.9   1   1   1.8e-77   2.5e-73  243.6   3.4     1   127     1   127     1   127 0.99 Biofilm formation protein (YliH/bssR)
DUF940               PF06082.6    658 seq611_BIOID51113    -            698  4.3e-258  858.1  13.4   1   1  3.5e-262  4.8e-258  857.9   9.3     1   658    29   693    29   693 0.97 Bacterial putative lipoprotein (DUF940)
RTX                  PF02382.10   653 seq612_BIOID51113    -            998         0 1091.1  20.7   1   1         0         0 1091.1  14.3    14   653     4   641     1   641 0.99 RTX N-terminal domain
RTX_C                PF08339.5    145 seq612_BIOID51113    -            998   2.2e-38  131.1  11.2   1   1   4.8e-42   2.2e-38  131.1   7.8     1   144   854   997   854   998 0.96 RTX C-terminal domain
HemolysinCabind      PF00353.14    18 seq612_BIOID51113    -            998   1.7e-12   46.4  81.0   1   6   1.6e-05     0.072   13.3   1.1     2    18   717   733   716   733 0.94 Hemolysin-type calcium-binding repeat (2 copies)
HemolysinCabind      PF00353.14    18 seq612_BIOID51113    -            998   1.7e-12   46.4  81.0   2   6   1.8e-05      0.08   13.2   4.0     2    18   735   751   734   751 0.92 Hemolysin-type calcium-binding repeat (2 copies)
HemolysinCabind      PF00353.14    18 seq612_BIOID51113    -            998   1.7e-12   46.4  81.0   3   6     5e-06     0.023   14.9   3.5     1    17   752   768   752   769 0.92 Hemolysin-type calcium-binding repeat (2 copies)
HemolysinCabind      PF00353.14    18 seq612_BIOID51113    -            998   1.7e-12   46.4  81.0   4   6   3.1e-06     0.014   15.5   3.8     1    18   770   787   770   787 0.93 Hemolysin-type calcium-binding repeat (2 copies)
HemolysinCabind      PF00353.14    18 seq612_BIOID51113    -            998   1.7e-12   46.4  81.0   5   6   0.00011      0.52   10.7   4.4     1    18   797   814   797   814 0.92 Hemolysin-type calcium-binding repeat (2 copies)
HemolysinCabind      PF00353.14    18 seq612_BIOID51113    -            998   1.7e-12   46.4  81.0   6   6   6.9e-06     0.031   14.5   5.6     1    18   815   832   815   832 0.94 Hemolysin-type calcium-binding repeat (2 copies)
Prenyltransf         PF01255.14   223 seq613_BIOID51113    -            252   6.7e-82  273.8   0.0   1   1   5.6e-86   7.7e-82  273.6   0.0     1   222    23   243    23   244 0.99 Putative undecaprenyl diphosphate synthase
Epimerase            PF01370.16   236 seq614_BIOID51113    -            355   2.4e-79  265.9   0.0   1   1   1.3e-82   2.9e-79  265.7   0.0     1   236     4   252     4   252 0.97 NAD dependent epimerase/dehydratase family
RmlD_sub_bind        PF04321.12   287 seq614_BIOID51113    -            355   2.8e-17   62.4   0.0   1   1   1.7e-20   3.9e-17   61.9   0.0     2   254     3   296     1   333 0.79 RmlD substrate binding domain
Polysacc_synt_2      PF02719.10   294 seq614_BIOID51113    -            355   1.8e-16   59.8   0.0   1   1   1.3e-19   2.9e-16   59.1   0.0     1   117     4   114     4   135 0.93 Polysaccharide biosynthesis protein
NAD_binding_4        PF07993.7    249 seq614_BIOID51113    -            355   2.8e-15   55.8   0.1   1   1   2.7e-14   6.2e-11   41.5   0.0    87   197    74   189    56   250 0.85 Male sterility protein
3Beta_HSD            PF01073.14   280 seq614_BIOID51113    -            355   2.9e-15   55.6   0.0   1   1     2e-18   4.6e-15   54.9   0.0     1   229     5   240     5   250 0.82 3-beta hydroxysteroid dehydrogenase/isomerase family
adh_short            PF00106.20   167 seq614_BIOID51113    -            355   4.3e-08   33.1   0.3   1   1   3.1e-10     7e-07   29.1   0.0     3    96     4    91     2   126 0.79 short chain dehydrogenase
Collar               PF07484.7     57 seq615_BIOID51113    -            260   4.1e-15   55.1   0.1   1   1   6.9e-19   9.4e-15   54.0   0.1     1    57   108   155   108   155 0.98 Phage Tail Collar Domain
Endonuclease_5       PF04493.9    206 seq616_BIOID51113    -            223   1.8e-70  236.3   0.0   1   1   1.5e-74   2.1e-70  236.1   0.0     1   205     9   208     9   209 0.99 Endonuclease V
GSDH                 PF07995.6    331 seq617_BIOID51113    -            371    1e-127  425.6   0.1   1   1  8.6e-132  1.2e-127  425.5   0.1     1   331    34   366    34   366 0.98 Glucose / Sorbosone dehydrogenase
SUI1                 PF01253.17    83 seq618_BIOID51113    -            108   1.6e-22   78.9   1.9   1   1   1.4e-26   1.9e-22   78.7   1.3     2    82    28   104    27   105 0.95 Translation initiation factor SUI1
MFS_1                PF07690.11   354 seq620_BIOID51113    -            416   1.6e-25   89.5  61.2   1   2   3.7e-20   2.5e-16   59.2  19.0     1   224    22   237    22   242 0.81 Major Facilitator Superfamily
MFS_1                PF07690.11   354 seq620_BIOID51113    -            416   1.6e-25   89.5  61.2   2   2   7.4e-13     5e-09   35.2  19.8    10   179   237   409   232   415 0.80 Major Facilitator Superfamily
MFS_3                PF05977.8    524 seq620_BIOID51113    -            416   4.8e-21   74.3  33.9   1   1   9.1e-25   6.2e-21   73.9  23.5     9   396    16   400    12   414 0.89 Transmembrane secretion effector
UPF0118              PF01594.11   327 seq624_BIOID51113    -            376   6.9e-80  268.3  39.1   1   1   5.7e-84   7.8e-80  268.1  27.1     2   326    41   355    40   356 0.99 Domain of unknown function DUF20
Sugar_tr             PF00083.19   451 seq626_BIOID51113    -            477   2.6e-30  105.2  35.0   1   1   7.4e-34   3.4e-30  104.9  24.2    50   432    72   452    33   463 0.82 Sugar (and other) transporter
MFS_1                PF07690.11   354 seq626_BIOID51113    -            477   1.5e-25   89.6  45.8   1   1   3.2e-29   1.5e-25   89.6  31.7     4   352    41   421    37   422 0.80 Major Facilitator Superfamily
MFS_2                PF13347.1    427 seq626_BIOID51113    -            477   2.3e-14   52.5  24.2   1   1   8.1e-13   3.7e-09   35.3   4.9   222   351    24   158    11   162 0.79 MFS/sugar transport protein
CTP_transf_1         PF01148.15   259 seq628_BIOID51113    -            285   1.3e-63  214.9  19.9   1   1   1.1e-67   1.5e-63  214.7  13.8     2   257     4   279     3   281 0.88 Cytidylyltransferase family
Glycos_transf_4      PF00953.16   159 seq629_BIOID51113    -            360   5.2e-34  117.2  16.1   1   1   7.7e-38   5.2e-34  117.2  11.2     2   158    99   284    98   285 0.91 Glycosyl transferase family 4
MraY_sig1            PF10555.4     13 seq629_BIOID51113    -            360   0.00011   21.0   3.6   1   1   1.7e-08   0.00011   21.0   2.5     1    13    68    80    68    80 0.95 Phospho-N-acetylmuramoyl-pentapeptide-transferase signature 1
DUF416               PF04222.7    191 seq630_BIOID51113    -            196   2.2e-87  291.0   0.1   1   1   1.8e-91   2.5e-87  290.8   0.0     1   189     4   192     4   194 0.99 Protein of unknown function (DUF416)
Caudo_TAP            PF02413.12   130 seq632_BIOID51113    -            200   9.5e-28   96.8   2.0   1   1     1e-31   1.4e-27   96.3   1.4     1   130    78   199    78   199 0.96 Caudovirales tail fibre assembly protein
NTP_transferase      PF00483.18   248 seq635_BIOID51113    -            293   1.2e-72  244.0   0.0   1   1   2.1e-76   1.4e-72  243.8   0.0     1   246     2   238     2   240 0.98 Nucleotidyl transferase
NTP_transf_3         PF12804.2    179 seq635_BIOID51113    -            293   1.1e-08   35.3   0.0   1   1     2e-12   1.4e-08   35.0   0.0     1   120     3   133     3   188 0.83 MobA-like NTP transferase domain
Exonuc_X-T_C         PF08411.5    269 seq638_BIOID51113    -            499  1.8e-103  345.1   0.2   1   1  3.2e-107  2.2e-103  344.8   0.1     1   268   236   497   236   498 0.99 Exonuclease C-terminal
RNase_T              PF00929.19   164 seq638_BIOID51113    -            499   4.1e-25   88.8   0.0   1   1   1.1e-28   7.7e-25   87.9   0.0     2   162    37   216    36   218 0.95 Exonuclease
DDE_Tnp_1_assoc      PF13808.1     90 seq639_BIOID51113    -            238   2.9e-22   78.0   0.0   1   1     8e-26   5.5e-22   77.1   0.0    23    90     3    70     1    70 0.97 DDE_Tnp_1-associated
DDE_Tnp_1            PF01609.16   211 seq639_BIOID51113    -            238   6.2e-17   61.7   0.1   1   1   1.2e-20   7.9e-17   61.4   0.1     3   125    77   195    75   224 0.86 Transposase DDE domain
NQR2_RnfD_RnfE       PF03116.10   314 seq640_BIOID51113    -            352  8.2e-122  406.1  15.5   1   1  6.8e-126  9.3e-122  405.9  10.7     3   314     4   350     2   350 0.93 NQR2, RnfD, RnfE family
GGDEF                PF00990.16   161 seq643_BIOID51113    -           1105   2.4e-45  153.9   0.2   1   1   2.9e-48   4.9e-45  152.8   0.2     1   160   682   838   682   839 0.97 GGDEF domain
MASE1                PF05231.9    299 seq643_BIOID51113    -           1105   1.4e-33  116.0  42.2   1   1   8.4e-37   1.4e-33  116.0  29.3     2   298    19   294    18   295 0.88 MASE1
PAS_9                PF13426.1    104 seq643_BIOID51113    -           1105   1.8e-29  102.1   0.0   1   2   1.3e-15   2.2e-12   47.1   0.0     3   104   314   416   312   416 0.96 PAS domain
PAS_9                PF13426.1    104 seq643_BIOID51113    -           1105   1.8e-29  102.1   0.0   2   2   3.7e-12   6.4e-09   36.0   0.0     2   104   566   670   565   670 0.92 PAS domain
PAS_3                PF08447.6     91 seq643_BIOID51113    -           1105   5.2e-26   90.4   0.0   1   2   9.6e-13   1.6e-09   37.5   0.0     4    89   327   409   324   411 0.93 PAS fold
PAS_3                PF08447.6     91 seq643_BIOID51113    -           1105   5.2e-26   90.4   0.0   2   2   1.3e-13   2.3e-10   40.3   0.0     2    91   452   537   451   537 0.96 PAS fold
PAS_4                PF08448.5    110 seq643_BIOID51113    -           1105   5.7e-24   84.1   0.0   1   2   4.4e-10   7.5e-07   29.0   0.0     7   110   314   419   309   419 0.90 PAS fold
PAS_4                PF08448.5    110 seq643_BIOID51113    -           1105   5.7e-24   84.1   0.0   2   2   1.1e-13     2e-10   40.5   0.0     1   109   561   672   561   673 0.94 PAS fold
PAS                  PF00989.19   113 seq643_BIOID51113    -           1105   2.3e-23   81.9   0.1   1   2   1.7e-12     3e-09   36.5   0.0     2   113   303   414   302   414 0.91 PAS fold
PAS                  PF00989.19   113 seq643_BIOID51113    -           1105   2.3e-23   81.9   0.1   2   2   5.8e-11   9.9e-08   31.6   0.0     7   113   561   668   555   668 0.94 PAS fold
EAL                  PF00563.15   236 seq643_BIOID51113    -           1105     1e-17   64.3   0.2   1   1   1.8e-20     3e-17   62.7   0.1    38   234   897  1088   891  1090 0.92 EAL domain
PAS_8                PF13188.1     64 seq643_BIOID51113    -           1105     6e-12   44.8   0.0   1   2   4.4e-07   0.00075   19.1   0.0     2    51   303   358   302   371 0.72 PAS domain
PAS_8                PF13188.1     64 seq643_BIOID51113    -           1105     6e-12   44.8   0.0   2   2   1.6e-07   0.00027   20.5   0.0     1    52   555   607   555   619 0.80 PAS domain
Bac_DNA_binding      PF00216.16    90 seq644_BIOID51113    -             90   3.2e-33  113.4   1.4   1   1   2.6e-37   3.6e-33  113.3   1.0     1    90     1    90     1    90 0.99 Bacterial DNA-binding protein
Peptidase_M50        PF02163.17   192 seq645_BIOID51113    -            450   2.7e-70  235.1   0.3   1   1   6.9e-74   3.1e-70  234.9   0.2     2   192    11   446    10   446 0.99 Peptidase family M50
PDZ                  PF00595.19    81 seq645_BIOID51113    -            450   8.1e-13   48.2   0.3   1   1     1e-13   4.6e-10   39.4   0.0     8    81   209   277   203   277 0.91 PDZ domain (Also known as DHR or GLGF)
PDZ_2                PF13180.1     82 seq645_BIOID51113    -            450   7.3e-11   41.6   0.0   1   1   1.1e-11   5.1e-08   32.5   0.0    19    78   227   285   211   287 0.84 PDZ domain
Response_reg         PF00072.19   112 seq646_BIOID51113    -            216   1.7e-24   85.8   0.1   1   1   6.7e-28     3e-24   85.0   0.0     1   111     6   120     6   121 0.96 Response regulator receiver domain
GerE                 PF00196.14    58 seq646_BIOID51113    -            216     7e-19   66.7   0.1   1   1   2.5e-22   1.2e-18   66.0   0.1     2    57   149   204   148   205 0.96 Bacterial regulatory proteins, luxR family
ACPS                 PF01648.15   113 seq648_BIOID51113    -            195   9.4e-12   44.7   0.0   1   1   1.1e-15   1.5e-11   44.0   0.0     2    73    88   155    87   189 0.80 4'-phosphopantetheinyl transferase superfamily
Mur_ligase_M         PF08245.7    189 seq654_BIOID51113    -            438   4.7e-43  147.3   0.1   1   1     1e-46   7.2e-43  146.7   0.1     1   189   110   280   110   280 0.90 Mur ligase middle domain
Mur_ligase_C         PF02875.16    91 seq654_BIOID51113    -            438   3.1e-11   43.0   0.0   1   1   2.7e-14   1.8e-10   40.5   0.0     2    81   301   373   300   379 0.88 Mur ligase family, glutamate ligase domain
DUF1481              PF07356.7    195 seq655_BIOID51113    -            211   5.4e-71  237.9   0.6   1   1   4.5e-75   6.2e-71  237.7   0.4     1   195    22   207    22   207 0.99 Protein of unknown function (DUF1481)
Acetyltransf_1       PF00583.19    83 seq657_BIOID51113    -            224   6.6e-06   25.9   0.4   1   1   3.1e-09   2.1e-05   24.3   0.3    39    78   170   209   144   214 0.93 Acetyltransferase (GNAT) family
Acetyltransf_10      PF13673.1    117 seq657_BIOID51113    -            224   1.8e-05   24.7   0.4   1   1   4.3e-09   2.9e-05   24.0   0.3     1   114    92   207    92   212 0.80 Acetyltransferase (GNAT) domain
Tautomerase          PF01361.16    60 seq659_BIOID51113    -             75   3.6e-14   51.9   0.0   1   1   3.7e-18   5.1e-14   51.5   0.0     1    51     2    53     2    55 0.98 Tautomerase enzyme
Peptidase_S11        PF00768.15   241 seq660_BIOID51113    -            407  8.9e-101  336.0   0.4   1   1  2.5e-104  1.1e-100  335.7   0.2     2   241    36   273    35   273 0.99 D-alanyl-D-alanine carboxypeptidase
PBP5_C               PF07943.8     91 seq660_BIOID51113    -            407   5.7e-25   87.0   0.0   1   1   2.3e-28   1.1e-24   86.1   0.0     1    91   292   383   292   383 0.99 Penicillin-binding protein 5, C-terminal domain
Beta-lactamase2      PF13354.1    197 seq660_BIOID51113    -            407     1e-13   51.0   0.1   1   1   3.1e-17   1.4e-13   50.6   0.1     4   144    57   209    54   262 0.75 Beta-lactamase enzyme family
Sugar_tr             PF00083.19   451 seq664_BIOID51113    -            449   1.3e-37  129.3  27.3   1   1   5.7e-39   2.6e-35  121.7  18.9     4   443    22   430    20   438 0.78 Sugar (and other) transporter
MFS_1                PF07690.11   354 seq664_BIOID51113    -            449   9.9e-31  106.6  45.4   1   1   7.5e-31   3.4e-27   95.0  23.4    30   314    54   353    25   360 0.75 Major Facilitator Superfamily
MFS_2                PF13347.1    427 seq664_BIOID51113    -            449   7.3e-11   40.9  21.0   1   1   2.2e-13     1e-09   37.2   7.8   126   385   144   404   139   428 0.75 MFS/sugar transport protein
PsiE                 PF06146.7     69 seq666_BIOID51113    -            136   1.8e-16   59.9   5.7   1   1   1.3e-20   1.8e-16   59.9   3.9     5    69    62   123    58   123 0.95 Phosphate-starvation-inducible E
Resolvase            PF00239.16   141 seq667_BIOID51113    -            184   8.9e-51  171.3   0.0   1   1   1.6e-54   1.1e-50  171.0   0.0     2   140     3   135     2   136 0.98 Resolvase, N terminal domain
HTH_7                PF02796.10    45 seq667_BIOID51113    -            184   1.4e-12   47.1   0.0   1   1   4.2e-16   2.9e-12   46.1   0.0     1    44   138   181   138   182 0.96 Helix-turn-helix domain of resolvase
FMN_bind             PF04205.9     81 seq668_BIOID51113    -            206   2.7e-18   65.7   0.1   1   1     4e-22   5.5e-18   64.7   0.0     1    77    99   187    99   191 0.98 FMN-binding domain
SBP_bac_5            PF00496.17   374 seq670_BIOID51113    -            524   1.9e-88  296.6   2.5   1   1   1.7e-92   2.3e-88  296.4   1.7     2   370    68   437    67   441 0.90 Bacterial extracellular solute-binding proteins, family 5 Middle
PfkB                 PF00294.19   301 seq671_BIOID51113    -            310     1e-59  202.0   0.4   1   1   1.9e-63   1.3e-59  201.7   0.3     8   298    15   297     8   300 0.92 pfkB family carbohydrate kinase
Phos_pyr_kin         PF08543.7    246 seq671_BIOID51113    -            310   1.2e-08   34.4   0.3   1   1   4.1e-12   2.8e-08   33.1   0.1   117   223   179   279   156   292 0.87 Phosphomethylpyrimidine kinase
DegT_DnrJ_EryC1      PF01041.12   363 seq673_BIOID51113    -            376   3.7e-87  292.6   0.0   1   1   9.7e-91   4.4e-87  292.3   0.0     7   361    13   370     9   372 0.93 DegT/DnrJ/EryC1/StrS aminotransferase family
Aminotran_1_2        PF00155.16   363 seq673_BIOID51113    -            376   7.6e-11   41.4   0.1   1   1   3.7e-14   1.7e-10   40.3   0.0    67   189    46   154     9   187 0.88 Aminotransferase class I and II
Aminotran_5          PF00266.14   371 seq673_BIOID51113    -            376   4.7e-08   32.0   0.1   1   1   1.6e-11   7.5e-08   31.3   0.0    62   182    47   159    33   204 0.90 Aminotransferase class-V
Porin_1              PF00267.16   337 seq675_BIOID51113    -            357  3.5e-122  407.7  31.4   1   1  5.7e-126  3.9e-122  407.6  21.7     1   337    27   357    27   357 0.96 Gram-negative porin
Porin_4              PF13609.1    311 seq675_BIOID51113    -            357   3.6e-19   69.2  41.0   1   1   5.3e-23   3.6e-19   69.2  28.4     6   306    12   331     6   338 0.78 Gram-negative porin
ABC_membrane         PF00664.18   275 seq676_BIOID51113    -            705   1.1e-50  172.4  18.2   1   1   5.8e-54   1.6e-50  171.9  12.6    11   275   159   423   150   423 0.94 ABC transporter transmembrane region
Peptidase_C39        PF03412.10   131 seq676_BIOID51113    -            705   7.3e-23   80.7   0.3   1   1   9.2e-26   2.5e-22   78.9   0.1    15   130    10   128     4   129 0.95 Peptidase C39 family
ABC_tran             PF00005.22   118 seq676_BIOID51113    -            705   1.2e-21   77.1   0.1   1   1   1.3e-24   3.6e-21   75.6   0.0     1   118   508   633   508   633 0.96 ABC transporter
Chorismate_bind      PF00425.13   257 seq677_BIOID51113    -            391     2e-68  230.3   0.0   1   1   1.8e-72   2.5e-68  230.0   0.0     2   257   126   380   125   380 0.97 chorismate binding enzyme
HNH                  PF01844.18    47 seq679_BIOID51113    -            277   4.3e-15   55.1   3.8   1   1   6.1e-19   8.4e-15   54.2   2.2     1    46   207   257   207   258 0.96 HNH endonuclease
Rnf-Nqr              PF02508.9    190 seq680_BIOID51113    -            231   7.9e-59  198.3   9.5   1   1   6.7e-63   9.1e-59  198.1   6.6     1   189     1   200     1   201 0.98 Rnf-Nqr subunit, membrane protein
Acetyltransf_2       PF00797.12   240 seq681_BIOID51113    -            281   5.7e-82  274.7   0.3   1   1   4.9e-86   6.8e-82  274.5   0.2     1   237    21   256    21   259 0.97 N-acetyltransferase
Bac_surface_Ag       PF01103.18   323 seq682_BIOID51113    -            810  1.7e-100  336.4  16.0   1   1  1.1e-103  3.7e-100  335.4  11.1     1   323   448   810   448   810 0.96 Surface antigen
Surf_Ag_VNR          PF07244.10    78 seq682_BIOID51113    -            810   3.1e-65  216.4  10.4   1   5   6.3e-10   2.2e-06   27.8   0.0     1    78    24    91    24    91 0.87 Surface antigen variable number repeat
Surf_Ag_VNR          PF07244.10    78 seq682_BIOID51113    -            810   3.1e-65  216.4  10.4   2   5   5.9e-15     2e-11   44.0   0.0     1    78    92   172    92   172 0.93 Surface antigen variable number repeat
Surf_Ag_VNR          PF07244.10    78 seq682_BIOID51113    -            810   3.1e-65  216.4  10.4   3   5   3.5e-17   1.2e-13   51.1   0.1     2    78   176   263   175   263 0.86 Surface antigen variable number repeat
Surf_Ag_VNR          PF07244.10    78 seq682_BIOID51113    -            810   3.1e-65  216.4  10.4   4   5   5.8e-14     2e-10   40.8   0.0     1    78   266   344   266   344 0.92 Surface antigen variable number repeat
Surf_Ag_VNR          PF07244.10    78 seq682_BIOID51113    -            810   3.1e-65  216.4  10.4   5   5     1e-18   3.5e-15   56.0   0.1     1    78   347   421   347   421 0.91 Surface antigen variable number repeat
FTSW_RODA_SPOVE      PF01098.14   359 seq683_BIOID51113    -            414  2.6e-130  434.2  23.9   1   1  2.4e-134  3.3e-130  433.9  16.6     2   358    47   402    46   403 0.98 Cell cycle protein
DUF3442              PF11924.3    280 seq685_BIOID51113    -           1417  1.3e-106  356.1   0.5   1   1  1.2e-109  4.1e-106  354.5   0.3     2   280    71   350    70   350 0.99 Protein of unknown function (DUF3442)
Big_1                PF02369.11   100 seq685_BIOID51113    -           1417     7e-55  182.9 107.3   1   3   9.8e-16   3.4e-12   46.0   6.8     5    97   994  1086   990  1088 0.84 Bacterial Ig-like domain (group 1)
Big_1                PF02369.11   100 seq685_BIOID51113    -           1417     7e-55  182.9 107.3   2   3     5e-17   1.7e-13   50.2   3.4     9    97  1101  1187  1089  1190 0.84 Bacterial Ig-like domain (group 1)
Big_1                PF02369.11   100 seq685_BIOID51113    -           1417     7e-55  182.9 107.3   3   3   2.2e-16   7.5e-13   48.1  10.0     4    95  1195  1287  1191  1292 0.84 Bacterial Ig-like domain (group 1)
HATPase_c            PF02518.21   111 seq686_BIOID51113    -            458   1.5e-28   98.5   0.8   1   1   6.1e-32   4.2e-28   97.1   0.1     2   110   346   449   345   450 0.98 Histidine kinase-, DNA gyrase B-, and HSP90-like ATPase
HisKA                PF00512.20    68 seq686_BIOID51113    -            458   1.5e-14   53.5   0.4   1   1     8e-18   5.5e-14   51.7   0.0     2    65   238   300   237   302 0.91 His Kinase A (phospho-acceptor) domain
DUF2622              PF11080.3     96 seq687_BIOID51113    -             96   3.1e-49  164.6   0.6   1   1   2.5e-53   3.4e-49  164.5   0.4     1    95     1    95     1    96 0.99 Protein of unknown function (DUF2622)
Aldose_epim          PF01263.15   301 seq688_BIOID51113    -            295   8.9e-21   74.1   0.0   1   1   8.7e-25   1.2e-20   73.7   0.0     2   197    28   213    27   228 0.86 Aldose 1-epimerase
HhH-GPD              PF00730.20   121 seq690_BIOID51113    -            211   9.8e-19   67.6   0.0   1   1   3.1e-22   1.4e-18   67.1   0.0     1   120    34   168    34   169 0.95 HhH-GPD superfamily base excision DNA repair protein
HHH                  PF00633.18    30 seq690_BIOID51113    -            211   7.1e-08   31.6   0.0   1   1   3.7e-11   1.7e-07   30.4   0.0     2    29   100   127    99   128 0.94 Helix-hairpin-helix motif
EndIII_4Fe-2S        PF10576.4     17 seq690_BIOID51113    -            211   9.7e-05   22.2   3.3   1   1   3.7e-08   0.00017   21.5   2.3     1    17   187   203   187   203 0.99 Iron-sulfur binding domain of endonuclease III
Polysacc_synt        PF01943.12   273 seq693_BIOID51113    -            416     1e-13   51.0  19.1   1   1   7.7e-18     1e-13   51.0  13.3     1   272     3   283     3   284 0.84 Polysaccharide biosynthesis protein
Fructosamin_kin      PF03881.9    288 seq694_BIOID51113    -            286  7.5e-111  369.6   0.0   1   1  1.2e-114  8.3e-111  369.4   0.0     1   287     1   285     1   286 0.99 Fructosamine kinase
APH                  PF01636.18   239 seq694_BIOID51113    -            286     3e-21   76.1   3.1   1   1   5.8e-25     4e-21   75.7   2.2     4   223    23   239    21   251 0.87 Phosphotransferase enzyme family
BPD_transp_1         PF00528.17   185 seq695_BIOID51113    -            314   8.5e-45  152.4   9.9   1   1   6.2e-49   8.5e-45  152.4   6.9     2   185   117   308   116   308 0.99 Binding-protein-dependent transport system inner membrane component
Iso_dh               PF00180.15   348 seq696_BIOID51113    -             54   7.3e-10   38.2   0.0   1   1   5.8e-14   7.9e-10   38.0   0.0   300   348     1    50     1    50 0.98 Isocitrate/isopropylmalate dehydrogenase
AMP-binding          PF00501.23   418 seq697_BIOID51113    -            536   4.5e-86  288.7   0.0   1   1   7.8e-90   5.3e-86  288.4   0.0     1   417    50   461    50   462 0.95 AMP-binding enzyme
DUF4009              PF13193.1     41 seq697_BIOID51113    -            536     8e-08   31.4   0.1   1   1   3.6e-11   2.4e-07   29.9   0.0     1    29   501   529   501   535 0.92 Domain of unknown function (DUF4009)
Glyco_transf_28      PF03033.15   139 seq702_BIOID51113    -            355   8.3e-38  129.1   1.3   1   1   7.3e-41   2.5e-37  127.6   0.3     2   138     9   145     8   146 0.98 Glycosyltransferase family 28 N-terminal domain
Glyco_tran_28_C      PF04101.11   167 seq702_BIOID51113    -            355   5.7e-35  120.3   0.0   1   1   2.4e-38   8.1e-35  119.8   0.0     2   166   185   344   184   345 0.92 Glycosyltransferase family 28 C-terminal domain
Glyco_trans_1_3      PF13528.1    318 seq702_BIOID51113    -            355   1.9e-11   43.6   0.0   1   1   8.6e-15   2.9e-11   43.0   0.0     6   315    10   319     6   321 0.80 Glycosyl transferase family 1
DJ-1_PfpI            PF01965.19   147 seq703_BIOID51113    -            283   4.2e-12   45.6   0.0   1   1   5.2e-16   7.1e-12   44.8   0.0    22   143   125   274   108   278 0.81 DJ-1/PfpI family
HAD_2                PF13419.1    176 seq704_BIOID51113    -            199   4.9e-29  101.7   0.1   1   1   1.7e-32   5.7e-29  101.5   0.1     2   176     4   184     3   184 0.85 Haloacid dehalogenase-like hydrolase
Hydrolase_like       PF13242.1     75 seq704_BIOID51113    -            199   2.5e-08   33.3   0.0   1   1   1.6e-11   5.5e-08   32.2   0.0     2    50   139   186   138   198 0.93 HAD-hyrolase-like
Hydrolase            PF00702.21   204 seq704_BIOID51113    -            199   1.8e-06   28.4   0.0   1   1   6.1e-10   2.1e-06   28.3   0.0   109   203    73   177     6   178 0.76 haloacid dehalogenase-like hydrolase
Sigma54_activat      PF00158.21   168 seq706_BIOID51113    -            441   1.5e-72  242.4   0.1   1   1   8.9e-76   2.4e-72  241.7   0.1     1   168   141   308   141   308 0.99 Sigma-54 interaction domain
Response_reg         PF00072.19   112 seq706_BIOID51113    -            441   7.2e-30  103.1   0.2   1   1   5.4e-33   1.5e-29  102.1   0.1     1   111     8   117     8   118 0.98 Response regulator receiver domain
HTH_8                PF02954.14    42 seq706_BIOID51113    -            441     2e-14   52.7   0.6   1   1   7.2e-18     2e-14   52.7   0.4     3    39   403   439   401   441 0.93 Bacterial regulatory protein, Fis family
AAA_5                PF07728.9    139 seq706_BIOID51113    -            441   1.3e-07   31.2   0.0   1   1   9.7e-11   2.7e-07   30.3   0.0     2   123   165   283   164   301 0.84 AAA domain (dynein-related subfamily)
AAA                  PF00004.24   132 seq706_BIOID51113    -            441   1.5e-05   25.0   0.0   1   1   1.2e-08   3.4e-05   23.9   0.0     1   126   165   296   165   302 0.72 ATPase family associated with various cellular activities (AAA)
DUF796               PF05638.7    134 seq708_BIOID51113    -            172   9.9e-35  119.3   0.0   1   1   8.3e-39   1.1e-34  119.1   0.0     1   133     6   155     6   156 0.94 Protein of unknown function (DUF796)
PTR2                 PF00854.16   373 seq711_BIOID51113    -            500   2.5e-75  253.5  26.1   1   1   6.9e-79   4.7e-75  252.5  15.9     2   370    89   428    88   431 0.97 POT family
MFS_1                PF07690.11   354 seq711_BIOID51113    -            500   1.9e-20   72.8  54.6   1   1   3.5e-21   2.4e-17   62.6  25.7    10   301    35   372    26   382 0.78 Major Facilitator Superfamily
BPD_transp_1         PF00528.17   185 seq712_BIOID51113    -            277   6.8e-29  100.5  11.6   1   1     5e-33   6.8e-29  100.5   8.0     1   183    89   271    86   273 0.98 Binding-protein-dependent transport system inner membrane component
HlyD                 PF00529.15   306 seq714_BIOID51113    -            446   3.3e-51  174.3   2.7   1   1   1.1e-54   3.8e-51  174.0   1.9     1   305    95   408    95   409 0.97 HlyD family secretion protein
HlyD_3               PF13437.1    105 seq714_BIOID51113    -            446     1e-20   73.9   2.2   1   1   1.3e-22   4.4e-19   68.6   0.5     2    97   331   433   330   444 0.86 HlyD family secretion protein
HlyD_2               PF12700.2    328 seq714_BIOID51113    -            446   1.5e-08   34.0  11.2   1   1   8.7e-12     3e-08   33.1   7.8     7   239    80   412    77   435 0.74 HlyD family secretion protein
MFS_1                PF07690.11   354 seq715_BIOID51113    -            410   1.9e-28   99.1  41.0   1   1   3.9e-32   2.7e-28   98.6  28.4     5   351    26   362    22   365 0.73 Major Facilitator Superfamily
Sugar_tr             PF00083.19   451 seq715_BIOID51113    -            410   2.2e-06   26.3  31.8   1   1   1.9e-09   1.3e-05   23.9   8.8    52   188    58   188    46   197 0.92 Sugar (and other) transporter
Glyco_transf_56      PF07429.6    361 seq716_BIOID51113    -            359  1.7e-193  642.3   0.0   1   1  2.8e-197  1.9e-193  642.1   0.0     1   360     1   358     1   359 0.99 4-alpha-L-fucosyltransferase glycosyl transferase group 56
MFS_1                PF07690.11   354 seq718_BIOID51113    -            393   1.1e-39  136.0  62.7   1   1   1.8e-41   2.5e-37  128.3  27.6     2   353    21   356    20   357 0.91 Major Facilitator Superfamily
Virul_fac_BrkB       PF03631.10   260 seq721_BIOID51113    -            290     1e-55  188.8  24.6   1   1   8.7e-60   1.2e-55  188.6  17.0     2   258    29   274    28   276 0.88 Virulence factor BrkB
Cytochrom_C552       PF02335.10   435 seq723_BIOID51113    -            478  1.3e-172  574.3   8.0   1   1  2.3e-176  1.6e-172  574.0   5.6     3   433    43   472    41   474 0.98 Cytochrome c552
Phage_GPD            PF05954.6    292 seq724_BIOID51113    -            713   2.2e-62  210.7   0.0   1   1   4.6e-66   3.1e-62  210.2   0.0     2   291    28   328    27   329 0.92 Phage late control gene D protein (GPD)
Phage_base_V         PF04717.7     79 seq724_BIOID51113    -            713   2.7e-27   94.4   0.1   1   1   7.7e-31   5.3e-27   93.4   0.1     1    77   366   458   366   460 0.91 Phage-related baseplate assembly protein
HAD_2                PF13419.1    176 seq725_BIOID51113    -            222   9.8e-23   81.1   0.0   1   1   2.5e-26   1.1e-22   80.9   0.0     2   176    11   191    10   191 0.91 Haloacid dehalogenase-like hydrolase
Hydrolase            PF00702.21   204 seq725_BIOID51113    -            222   5.1e-13   49.9   0.0   1   1   3.1e-16   1.4e-12   48.4   0.0     3   203     9   184     7   185 0.83 haloacid dehalogenase-like hydrolase
Hydrolase_like       PF13242.1     75 seq725_BIOID51113    -            222   2.7e-05   23.6   0.0   1   1   9.2e-09   4.2e-05   23.0   0.0     2    49   146   192   145   209 0.91 HAD-hyrolase-like
OmpH                 PF03938.9    158 seq726_BIOID51113    -            161   6.2e-23   81.3  16.0   1   1   5.4e-27   7.4e-23   81.1  11.1     3   157    10   160     6   161 0.93 Outer membrane protein (OmpH-like)
Mur_ligase_M         PF08245.7    189 seq727_BIOID51113    -            491   4.7e-28   98.4   0.0   1   1   1.6e-31   7.1e-28   97.8   0.0     1   189   124   304   124   304 0.89 Mur ligase middle domain
Mur_ligase           PF01225.20    83 seq727_BIOID51113    -            491   6.4e-25   86.9   0.1   1   1   3.3e-28   1.5e-24   85.7   0.1     1    82    21   119    21   120 0.97 Mur ligase family, catalytic domain
Mur_ligase_C         PF02875.16    91 seq727_BIOID51113    -            491   4.3e-20   71.4   0.0   1   1   3.1e-23   1.4e-19   69.7   0.0     4    89   327   418   324   420 0.85 Mur ligase family, glutamate ligase domain
Isochorismatase      PF00857.15   174 seq728_BIOID51113    -            285   5.9e-38  130.3   0.0   1   1   1.1e-41   7.6e-38  130.0   0.0     2   173    32   204    31   205 0.97 Isochorismatase family
PP-binding           PF00550.20    67 seq728_BIOID51113    -            285   2.5e-08   33.9   0.0   1   1   9.9e-12   6.8e-08   32.5   0.0     2    62   217   275   216   280 0.86 Phosphopantetheine attachment site
ABC_tran             PF00005.22   118 seq729_BIOID51113    -            254   1.3e-14   54.4   0.0   1   1   2.1e-18   2.9e-14   53.3   0.0     9   118    55   169    47   169 0.81 ABC transporter
HSP70                PF00012.15   602 seq731_BIOID51113    -            450   7.5e-25   86.7   0.0   1   2   7.1e-19   9.7e-15   53.3   0.0     2   207     3   228     2   259 0.77 Hsp70 protein
HSP70                PF00012.15   602 seq731_BIOID51113    -            450   7.5e-25   86.7   0.0   2   2   8.8e-12   1.2e-07   29.9   0.0   250   352   329   423   305   448 0.80 Hsp70 protein
Hexapep              PF00132.19    36 seq733_BIOID51113    -            341   4.3e-32  108.0  41.1   1   3   1.2e-14   8.4e-11   40.7   2.6     2    36   110   144   109   144 0.95 Bacterial transferase hexapeptide (six repeats)
Hexapep              PF00132.19    36 seq733_BIOID51113    -            341   4.3e-32  108.0  41.1   2   3   1.7e-12   1.2e-08   33.9   0.3     1    35   145   179   145   180 0.96 Bacterial transferase hexapeptide (six repeats)
Hexapep              PF00132.19    36 seq733_BIOID51113    -            341   4.3e-32  108.0  41.1   3   3   4.2e-11   2.9e-07   29.5   6.4     1    35   222   256   222   257 0.94 Bacterial transferase hexapeptide (six repeats)
LpxD                 PF04613.9     72 seq733_BIOID51113    -            341   1.9e-23   81.6   0.0   1   1   4.7e-27   3.2e-23   80.9   0.0     1    72    21    90    21    90 0.97 UDP-3-O-[3-hydroxymyristoyl] glucosamine N-acyltransferase, LpxD
Tyr_Deacylase        PF02580.11   145 seq734_BIOID51113    -            145   6.3e-55  185.0   0.1   1   1   5.1e-59     7e-55  184.8   0.0     2   144     3   144     2   145 0.99 D-Tyr-tRNA(Tyr) deacylase
WzyE                 PF06899.6    449 seq735_BIOID51113    -            450    3e-277  919.3  44.7   1   1  2.4e-281  3.3e-277  919.1  31.0     1   448     1   449     1   450 1.00 WzyE protein
DUF457               PF04307.9    157 seq738_BIOID51113    -            196   9.2e-30  102.9   7.1   1   1   8.6e-34   1.2e-29  102.5   4.9     3   152     5   161     3   166 0.85 Predicted membrane-bound metal-dependent hydrolase (DUF457)
Elong-fact-P_C       PF09285.6     56 seq741_BIOID51113    -            275   2.4e-21   74.7   0.0   1   1   1.2e-24   5.2e-21   73.6   0.0     1    56   218   273   218   273 0.99 Elongation factor P, C-terminal
EFP                  PF01132.15    55 seq741_BIOID51113    -            275   4.9e-14   51.6   2.2   1   1     2e-17   8.9e-14   50.7   1.5     1    54   154   209   154   210 0.91 Elongation factor P (EF-P) OB domain
EFP_N                PF08207.7     58 seq741_BIOID51113    -            275   3.1e-13   49.2   0.1   1   1   2.1e-16   9.5e-13   47.7   0.1     2    57    89   146    88   147 0.88 Elongation factor P (EF-P) KOW-like domain
YiiD_Cterm           PF09500.5    144 seq742_BIOID51113    -            329   6.7e-49  165.0   0.0   1   1   2.9e-52   9.9e-49  164.4   0.0     1   143   174   313   174   314 0.99 Putative thioesterase (yiiD_Cterm)
Acetyltransf_7       PF13508.1     79 seq742_BIOID51113    -            329   4.5e-13   49.0   0.0   1   1   2.4e-16   8.3e-13   48.1   0.0     3    78    60   139    58   140 0.87 Acetyltransferase (GNAT) domain
Acetyltransf_1       PF00583.19    83 seq742_BIOID51113    -            329   2.5e-12   46.5   0.0   1   1   2.1e-15   7.1e-12   45.0   0.0     2    82    66   138    65   139 0.96 Acetyltransferase (GNAT) family
Acetyltransf_10      PF13673.1    117 seq742_BIOID51113    -            329   1.6e-08   34.5   0.0   1   1   7.8e-12   2.7e-08   33.8   0.0    38   117    55   138    16   138 0.81 Acetyltransferase (GNAT) domain
ABC_tran             PF00005.22   118 seq744_BIOID51113    -            268   9.9e-26   90.3   0.1   1   1   2.3e-29   1.6e-25   89.6   0.0     1   117    52   179    52   180 0.92 ABC transporter
GST_C                PF00043.20    95 seq745_BIOID51113    -            201     3e-15   55.8   0.1   1   1   1.9e-18   5.3e-15   55.0   0.1     5    95   104   189   100   189 0.94 Glutathione S-transferase, C-terminal domain
GST_N_2              PF13409.1     70 seq745_BIOID51113    -            201   2.7e-11   43.1   0.0   1   1   3.9e-14   1.1e-10   41.2   0.0     5    69    11    75     9    76 0.95 Glutathione S-transferase, N-terminal domain
GST_N_3              PF13417.1     75 seq745_BIOID51113    -            201   4.4e-10   39.5   0.0   1   1   3.4e-13   9.2e-10   38.5   0.0    15    73    16    79    11    81 0.89 Glutathione S-transferase, N-terminal domain
GST_C_2              PF13410.1     69 seq745_BIOID51113    -            201   7.2e-10   38.4   0.1   1   1   3.8e-13   1.1e-09   37.9   0.0     7    69   125   184    71   184 0.90 Glutathione S-transferase, C-terminal domain
GST_N                PF02798.15    76 seq745_BIOID51113    -            201     2e-08   34.1   0.0   1   1   2.2e-11   5.9e-08   32.6   0.0     3    76     1    75     1    75 0.94 Glutathione S-transferase, N-terminal domain
MarR                 PF01047.17    59 seq746_BIOID51113    -            161   9.9e-15   53.8   0.1   1   1   1.1e-17   2.4e-14   52.6   0.1     1    59    70   130    70   130 0.93 MarR family
MarR_2               PF12802.2     62 seq746_BIOID51113    -            161   2.4e-09   36.6   0.0   1   1   1.6e-12   3.6e-09   36.0   0.0     2    62    69   129    68   129 0.96 MarR family
HTH_27               PF13463.1     68 seq746_BIOID51113    -            161   3.6e-06   27.0   0.0   1   1   3.2e-09   7.4e-06   26.0   0.0    21    68    91   138    77   138 0.96 Winged helix DNA-binding domain
HTH_11               PF08279.7     55 seq746_BIOID51113    -            161     1e-05   24.9   0.0   1   1   9.2e-09   2.1e-05   23.9   0.0     5    44    77   117    73   126 0.92 HTH domain
HTH_IclR             PF09339.5     52 seq746_BIOID51113    -            161   9.9e-05   21.7   0.0   1   1   6.2e-08   0.00014   21.2   0.0     5    50    74   120    72   122 0.93 IclR helix-turn-helix domain
adh_short_C2         PF13561.1    243 seq747_BIOID51113    -            258   1.9e-29  103.1   0.1   1   1   5.1e-33   2.3e-29  102.7   0.1     3   242    24   254    22   255 0.93 Enoyl-(Acyl carrier protein) reductase
adh_short            PF00106.20   167 seq747_BIOID51113    -            258   1.6e-27   96.3   9.2   1   1   2.3e-30     1e-26   93.7   6.4     2   164    17   170    16   173 0.89 short chain dehydrogenase
KR                   PF08659.5    181 seq747_BIOID51113    -            258   1.3e-10   41.1   8.7   1   1   4.9e-13   2.2e-09   37.1   5.8    54   160    55   165    17   183 0.90 KR domain
ETF                  PF01012.16   164 seq748_BIOID51113    -            277   7.1e-32  110.2   2.7   1   1   7.5e-36     1e-31  109.7   1.9     9   164    51   208    45   208 0.91 Electron transfer flavoprotein domain
Paired_CXXCH_1       PF09699.5     41 seq749_BIOID51113    -            188   1.5e-07   30.7  26.1   1   1   1.9e-08   6.6e-05   22.2   3.7     4    40   133   171   129   172 0.78 Doubled CXXCH motif (Paired_CXXCH_1)
SDF                  PF00375.13   390 seq750_BIOID51113    -            463  1.3e-102  343.3  34.3   1   1  1.2e-106  1.6e-102  343.1  23.8     1   390    29   443    29   443 0.96 Sodium:dicarboxylate symporter family
Dala_Dala_lig_C      PF07478.8    203 seq752_BIOID51113    -            306   3.2e-70  235.5   0.0   1   1   1.2e-73     4e-70  235.2   0.0     1   203   103   303   103   303 0.97 D-ala D-ala ligase C-terminus
Dala_Dala_lig_N      PF01820.16   117 seq752_BIOID51113    -            306   1.3e-23   83.4   0.8   1   2   1.1e-12   3.8e-09   36.7   0.0     2    42     4    44     3    54 0.90 D-ala D-ala ligase N-terminus
Dala_Dala_lig_N      PF01820.16   117 seq752_BIOID51113    -            306   1.3e-23   83.4   0.8   2   2   2.3e-15   7.8e-12   45.4   0.2    83   117    52    86    43    86 0.89 D-ala D-ala ligase N-terminus
ATP-grasp_4          PF13535.1    184 seq752_BIOID51113    -            306   4.1e-16   59.1   0.0   1   1   1.9e-19   6.4e-16   58.5   0.0     3   176    95   272    93   276 0.81 ATP-grasp domain
CPSase_L_D2          PF02786.12   211 seq752_BIOID51113    -            306   1.2e-07   31.1   0.0   1   1   1.8e-10   6.2e-07   28.7   0.0    27   179   127   274    96   301 0.82 Carbamoyl-phosphate synthase L chain, ATP binding domain
FabA                 PF07977.8    138 seq754_BIOID51113    -            151   8.4e-43  145.0   0.0   1   1   7.2e-47   9.8e-43  144.8   0.0     1   137    17   141    17   142 0.97 FabA-like domain
4HBT                 PF03061.17    79 seq756_BIOID51113    -            137   7.5e-17   61.1   0.1   1   1   8.9e-21   1.2e-16   60.4   0.1     1    79    50   127    50   127 0.98 Thioesterase superfamily
NikR_C               PF08753.6     79 seq757_BIOID51113    -            133   3.2e-30  103.7   4.0   1   1   6.9e-34   4.7e-30  103.1   2.8     2    78    54   130    53   131 0.97 NikR C terminal nickel binding domain
RHH_1                PF01402.16    39 seq757_BIOID51113    -            133   2.3e-10   39.7   0.5   1   1   5.4e-14   3.7e-10   39.1   0.3     1    38     3    41     3    42 0.95 Ribbon-helix-helix protein, copG family
Fer4_11              PF13247.1     99 seq760_BIOID51113    -            223   1.4e-26   92.1  10.8   1   1     1e-29   1.4e-26   92.1   7.5     2    98    84   181    83   182 0.95 4Fe-4S dicluster domain
Fer4_7               PF12838.2     52 seq760_BIOID51113    -            223     4e-17   62.2  26.6   1   2   2.1e-12   2.9e-09   37.0   5.6     2    52    46   108    45   108 0.75 4Fe-4S dicluster domain
Fer4_7               PF12838.2     52 seq760_BIOID51113    -            223     4e-17   62.2  26.6   2   2   1.5e-09   2.1e-06   27.9   8.5     2    52   125   176   124   176 0.81 4Fe-4S dicluster domain
Fer4_9               PF13187.1     55 seq760_BIOID51113    -            223   1.2e-15   57.3  25.1   1   2   4.7e-10   6.4e-07   29.4   4.8     2    54    46   108    45   111 0.87 4Fe-4S dicluster domain
Fer4_9               PF13187.1     55 seq760_BIOID51113    -            223   1.2e-15   57.3  25.1   2   2     2e-11   2.8e-08   33.7   7.1     2    54   125   176   124   177 0.96 4Fe-4S dicluster domain
Fer4                 PF00037.22    24 seq760_BIOID51113    -            223   3.5e-13   48.4  40.5   1   1   2.7e-09   3.7e-06   26.1   2.2     2    21   119   138   118   141 0.90 4Fe-4S binding domain
Fer4_10              PF13237.1     52 seq760_BIOID51113    -            223   3.3e-12   45.8  50.0   1   2   7.1e-09   9.7e-06   25.1   8.5     7    52    90   136    84   136 0.93 4Fe-4S dicluster domain
Fer4_10              PF13237.1     52 seq760_BIOID51113    -            223   3.3e-12   45.8  50.0   2   2   2.1e-09   2.9e-06   26.8   7.1     4    52   120   173   117   173 0.85 4Fe-4S dicluster domain
Fer4_2               PF12797.2     22 seq760_BIOID51113    -            223     4e-10   38.8  36.2   1   1   9.6e-09   1.3e-05   24.6   1.2     2    20    38    56    37    64 0.89 4Fe-4S binding domain
Fer4_3               PF12798.2     15 seq760_BIOID51113    -            223   1.6e-09   37.5  44.1   1   3   2.8e-05     0.039   14.4   5.2     1    15    92   108    92   108 0.98 4Fe-4S binding domain
Fer4_3               PF12798.2     15 seq760_BIOID51113    -            223   1.6e-09   37.5  44.1   2   3   0.00027      0.37   11.3   3.7     1    13   125   137   125   139 0.94 4Fe-4S binding domain
Fer4_3               PF12798.2     15 seq760_BIOID51113    -            223   1.6e-09   37.5  44.1   3   3   2.6e-07   0.00036   20.7   1.5     1    15   152   176   152   176 0.98 4Fe-4S binding domain
Fer4_4               PF12800.2     17 seq760_BIOID51113    -            223   4.8e-07   29.4  37.0   1   3    0.0002      0.27   11.5   1.9     3    15    45    57    43    61 0.90 4Fe-4S binding domain
Fer4_4               PF12800.2     17 seq760_BIOID51113    -            223   4.8e-07   29.4  37.0   2   3   0.00016      0.22   11.8   3.0     2    17    90   107    89   107 0.86 4Fe-4S binding domain
Fer4_4               PF12800.2     17 seq760_BIOID51113    -            223   4.8e-07   29.4  37.0   3   3   1.9e-06    0.0026   17.8   2.4     2    17   123   138   122   138 0.91 4Fe-4S binding domain
Glyco_tran_WecB      PF03808.8    172 seq761_BIOID51113    -            246   3.1e-56  189.3   0.1   1   1   3.1e-60   4.2e-56  188.9   0.1     2   172    61   231    60   231 0.96 Glycosyl transferase WecB/TagA/CpsF family
Mannitol_dh_C        PF08125.8    245 seq762_BIOID51113    -            488     1e-95  319.4   0.0   1   1   2.1e-99   1.4e-95  318.9   0.0     1   245   216   462   216   462 0.99 Mannitol dehydrogenase C-terminal domain
Mannitol_dh          PF01232.18   151 seq762_BIOID51113    -            488   5.6e-54  182.0   0.0   1   1   1.9e-57   1.3e-53  180.8   0.0     2   151    26   188    25   188 0.99 Mannitol dehydrogenase Rossmann domain
ETF_alpha            PF00766.14    86 seq763_BIOID51113    -            313     6e-32  108.9   0.1   1   1   2.2e-35   1.5e-31  107.7   0.1     2    86   190   275   189   275 0.97 Electron transfer flavoprotein FAD-binding domain
ETF                  PF01012.16   164 seq763_BIOID51113    -            313   4.1e-20   72.0   0.7   1   1   9.3e-24   6.4e-20   71.4   0.1    19   163    19   153     6   154 0.91 Electron transfer flavoprotein domain
Acetyltransf_11      PF13720.1     83 seq765_BIOID51113    -            262   2.4e-30  104.4   0.0   1   1   5.6e-34   3.8e-30  103.8   0.0     1    83   180   262   180   262 0.98 Udp N-acetylglucosamine O-acyltransferase; Domain 2
Hexapep              PF00132.19    36 seq765_BIOID51113    -            262     5e-30  101.5  21.3   1   5   3.6e-09   2.5e-05   23.4   0.3     4    35     2    33     1    34 0.91 Bacterial transferase hexapeptide (six repeats)
Hexapep              PF00132.19    36 seq765_BIOID51113    -            262     5e-30  101.5  21.3   2   5   5.4e-13   3.7e-09   35.5   3.3     1    36    17    52    17    52 0.96 Bacterial transferase hexapeptide (six repeats)
Hexapep              PF00132.19    36 seq765_BIOID51113    -            262     5e-30  101.5  21.3   3   5   1.5e-07     0.001   18.3   1.1     1    35    35    69    35    69 0.92 Bacterial transferase hexapeptide (six repeats)
Hexapep              PF00132.19    36 seq765_BIOID51113    -            262     5e-30  101.5  21.3   4   5   3.1e-07    0.0021   17.3   0.0     2    35    66    99    65   100 0.95 Bacterial transferase hexapeptide (six repeats)
Hexapep              PF00132.19    36 seq765_BIOID51113    -            262     5e-30  101.5  21.3   5   5   1.9e-13   1.3e-09   37.0   0.1     2    36   109   143   108   143 0.96 Bacterial transferase hexapeptide (six repeats)
RHS_repeat           PF05593.9     38 seq766_BIOID51113    -            830   1.7e-61  203.1  82.7   1   8   7.5e-13     1e-08   34.9   1.4     1    38   434   472   434   472 0.97 RHS Repeat
RHS_repeat           PF05593.9     38 seq766_BIOID51113    -            830   1.7e-61  203.1  82.7   2   8   1.8e-11   2.5e-07   30.5   2.1     3    37   458   492   456   493 0.94 RHS Repeat
RHS_repeat           PF05593.9     38 seq766_BIOID51113    -            830   1.7e-61  203.1  82.7   3   8   1.5e-10     2e-06   27.7   2.1     1    38   498   537   498   537 0.89 RHS Repeat
RHS_repeat           PF05593.9     38 seq766_BIOID51113    -            830   1.7e-61  203.1  82.7   4   8   1.6e-08   0.00022   21.1   0.3     1    36   542   577   542   578 0.91 RHS Repeat
RHS_repeat           PF05593.9     38 seq766_BIOID51113    -            830   1.7e-61  203.1  82.7   5   8   1.4e-12     2e-08   34.1   0.1     1    37   584   620   584   621 0.98 RHS Repeat
RHS_repeat           PF05593.9     38 seq766_BIOID51113    -            830   1.7e-61  203.1  82.7   6   8   8.7e-12   1.2e-07   31.6   0.3     1    37   626   661   626   662 0.97 RHS Repeat
RHS_repeat           PF05593.9     38 seq766_BIOID51113    -            830   1.7e-61  203.1  82.7   7   8     1e-08   0.00014   21.7   1.1     1    31   667   697   667   701 0.93 RHS Repeat
RHS_repeat           PF05593.9     38 seq766_BIOID51113    -            830   1.7e-61  203.1  82.7   8   8   9.6e-10   1.3e-05   25.0   1.7     1    37   729   768   729   769 0.92 RHS Repeat
Transthyretin        PF00576.16   112 seq768_BIOID51113    -            137   1.9e-42  143.5   0.1   1   1   1.6e-46   2.2e-42  143.3   0.1     2   112    28   136    27   136 0.98 HIUase/Transthyretin family
CstA                 PF02554.9    376 seq771_BIOID51113    -            701  4.9e-156  518.9  29.1   1   1  7.1e-160  4.9e-156  518.9  20.1     1   359    32   420    32   436 0.95 Carbon starvation protein CstA
DUF4161              PF13722.1    127 seq771_BIOID51113    -            701   1.8e-46  157.4   7.5   1   1   2.7e-50   1.8e-46  157.4   5.2     3   127   467   596   464   596 0.98 C-terminal domain on CstA (DUF4161)
FtsQ                 PF03799.10   117 seq772_BIOID51113    -            276     6e-34  116.6   0.2   1   1   1.4e-37   9.5e-34  115.9   0.1     1   117   129   247   129   247 0.93 Cell division protein FtsQ
POTRA_1              PF08478.5     69 seq772_BIOID51113    -            276   6.2e-20   70.8   0.1   1   1   2.3e-23   1.6e-19   69.5   0.1     2    69    56   126    55   126 0.97 POTRA domain, FtsQ-type
NrfD                 PF03916.9    313 seq774_BIOID51113    -            318  6.2e-112  373.9  32.3   1   1  5.1e-116  6.9e-112  373.7  22.4     2   313     5   318     4   318 0.99 Polysulphide reductase, NrfD
Oxidored_molyb       PF00174.14   169 seq775_BIOID51113    -            334   8.3e-41  139.0   0.0   1   1   9.6e-45   1.3e-40  138.4   0.0    11   168   108   268    97   269 0.94 Oxidoreductase molybdopterin binding domain
Adenine_glyco        PF03352.8    179 seq776_BIOID51113    -            242   4.5e-84  280.2   0.0   1   1     4e-88   5.4e-84  280.0   0.0     1   177    61   237    61   239 0.99 Methyladenine glycosylase
YmgB                 PF10798.3     61 seq777_BIOID51113    -             78   3.3e-05   23.4   0.0   1   1   3.6e-09   4.9e-05   22.9   0.0     4    35    27    58    25    64 0.93 Biofilm development protein YmgB/AriR
LpxB                 PF02684.10   373 seq778_BIOID51113    -            382  1.3e-153  510.9   0.0   1   1  1.1e-157  1.5e-153  510.7   0.0     1   373     9   377     9   377 1.00 Lipid-A-disaccharide synthetase
AA_permease          PF00324.16   479 seq779_BIOID51113    -            461   4.9e-99  331.7  55.9   1   1  9.1e-103   6.2e-99  331.3  38.8     1   435    16   427    16   455 0.94 Amino acid permease
AA_permease_2        PF13520.1    426 seq779_BIOID51113    -            461   1.6e-43  148.7  59.1   1   1   3.1e-47   2.1e-43  148.3  41.0     9   425    20   440    15   441 0.88 Amino acid permease
DAO                  PF01266.19   358 seq780_BIOID51113    -            428   2.8e-23   82.3   3.2   1   2   4.7e-10   4.6e-07   28.9   0.3     1    39     7    45     7    86 0.82 FAD dependent oxidoreductase
DAO                  PF01266.19   358 seq780_BIOID51113    -            428   2.8e-23   82.3   3.2   2   2   1.2e-17   1.2e-14   53.8   0.1   146   356   107   328    99   330 0.74 FAD dependent oxidoreductase
FAD_binding_3        PF01494.14   356 seq780_BIOID51113    -            428   4.5e-12   45.5   6.5   1   1   3.4e-14   3.3e-11   42.7   4.5     3   197     7   189     6   311 0.66 FAD binding domain
FAD_oxidored         PF12831.2    428 seq780_BIOID51113    -            428   8.5e-10   38.1   1.2   1   1   8.8e-13   8.5e-10   38.1   0.8     1   143     7   157     7   172 0.77 FAD dependent oxidoreductase
Thi4                 PF01946.12   230 seq780_BIOID51113    -            428   2.7e-09   36.3   1.5   1   1   2.3e-09   2.2e-06   26.8   0.3    18    64     6    52     2    57 0.94 Thi4 family
NAD_binding_8        PF13450.1     68 seq780_BIOID51113    -            428   4.8e-09   35.9   1.3   1   1   4.1e-11     4e-08   33.0   0.4     1    34    10    43    10    74 0.75 NAD(P)-binding Rossmann-like domain
FAD_binding_2        PF00890.19   421 seq780_BIOID51113    -            428   4.3e-09   35.6   7.8   1   1   4.6e-09   4.5e-06   25.6   3.0     1    35     7    41     7    54 0.91 FAD binding domain
HI0933_like          PF03486.9    409 seq780_BIOID51113    -            428   6.1e-09   34.7   4.1   1   1   2.3e-11   2.2e-08   32.8   2.9     2   167     7   165     6   185 0.86 HI0933-like protein
Pyr_redox_2          PF07992.9    200 seq780_BIOID51113    -            428   1.3e-07   31.6   0.2   1   1   2.6e-10   2.6e-07   30.6   0.1     1   124     7   167     7   201 0.84 Pyridine nucleotide-disulphide oxidoreductase
GIDA                 PF01134.17   392 seq780_BIOID51113    -            428   7.5e-08   31.5   0.8   1   1   7.7e-11   7.5e-08   31.5   0.6     1   150     7   162     7   194 0.82 Glucose inhibited division protein A
Trp_halogenase       PF04820.9    454 seq780_BIOID51113    -            428   1.1e-07   30.8   3.9   1   1   9.5e-08   9.3e-05   21.1   0.0   140   216    90   169    61   186 0.83 Tryptophan halogenase
ABC_tran             PF00005.22   118 seq781_BIOID51113    -            401   5.6e-22   78.2   0.0   1   1   3.6e-25   1.2e-21   77.0   0.0     1   117    73   191    73   192 0.92 ABC transporter
TOBE_2               PF08402.5     75 seq781_BIOID51113    -            401   9.6e-12   44.6   0.3   1   1   1.2e-14   4.2e-11   42.5   0.1     1    75   313   385   313   385 0.95 TOBE domain
Aldo_ket_red         PF00248.16   283 seq784_BIOID51113    -            294     1e-46  158.8   0.0   1   1   9.4e-51   1.3e-46  158.6   0.0     2   281    20   267    19   269 0.92 Aldo/keto reductase family
HisG                 PF01634.13   163 seq785_BIOID51113    -            299   8.2e-55  184.7   0.0   1   1   1.7e-58   1.2e-54  184.1   0.0     1   163    53   221    53   221 0.94 ATP phosphoribosyltransferase
HisG_C               PF08029.6     75 seq785_BIOID51113    -            299   5.6e-28   96.5   0.1   1   1   2.2e-31   1.5e-27   95.2   0.0     1    75   222   297   222   297 0.98 HisG, C-terminal domain
TetR_N               PF00440.18    47 seq786_BIOID51113    -            178   4.9e-09   35.5   0.1   1   1   1.2e-12   7.9e-09   34.9   0.1     1    47    13    59    13    59 0.97 Bacterial regulatory proteins, tetR family
TetR_C_6             PF13977.1    131 seq786_BIOID51113    -            178   6.7e-08   32.3   0.2   1   1   2.3e-11   1.6e-07   31.0   0.2    16   125    80   176    66   178 0.89 Bacterial transcriptional repressor
FtsA                 PF14450.1    120 seq787_BIOID51113    -            420   1.6e-50  169.8   3.7   1   2   2.1e-23   1.4e-19   69.9   0.7     1   119    10   195    10   196 0.97 Cell division protein FtsA
FtsA                 PF14450.1    120 seq787_BIOID51113    -            420   1.6e-50  169.8   3.7   2   2   6.5e-33   4.5e-29  100.6   0.0     1   120   206   382   206   382 0.99 Cell division protein FtsA
SHS2_FTSA            PF02491.15    80 seq787_BIOID51113    -            420   2.4e-32  110.5   1.4   1   1   6.8e-36   4.6e-32  109.6   1.0     1    80    84   163    84   163 0.99 SHS2 domain inserted in FTSA
Acetyltransf_10      PF13673.1    117 seq791_BIOID51113    -            146   3.4e-14   52.8   0.0   1   1   1.3e-17   4.3e-14   52.5   0.0     7   117    12   120     8   120 0.81 Acetyltransferase (GNAT) domain
Acetyltransf_7       PF13508.1     79 seq791_BIOID51113    -            146   1.2e-13   50.8   0.1   1   1   4.7e-17   1.6e-13   50.4   0.1     3    78    48   121    46   122 0.92 Acetyltransferase (GNAT) domain
Acetyltransf_1       PF00583.19    83 seq791_BIOID51113    -            146   1.5e-12   47.2   0.1   1   1   7.5e-16   2.6e-12   46.5   0.1     1    83    53   121    53   121 0.97 Acetyltransferase (GNAT) family
HTH_31               PF13560.1     64 seq792_BIOID51113    -             96   6.8e-11   42.0   0.0   1   1   7.9e-14   3.6e-10   39.7   0.0     4    46    35    76    34    93 0.82 Helix-turn-helix domain
HTH_3                PF01381.17    55 seq792_BIOID51113    -             96   3.2e-09   36.3   0.1   1   1     2e-12   9.2e-09   34.9   0.0     1    38    37    74    37    85 0.96 Helix-turn-helix
HTH_19               PF12844.2     64 seq792_BIOID51113    -             96     2e-08   34.0   0.0   1   1   2.1e-11   9.4e-08   31.8   0.0     3    55    36    87    36    95 0.83 Helix-turn-helix domain
YmgB                 PF10798.3     61 seq793_BIOID51113    -             88   5.3e-29   99.7   2.6   1   1   3.8e-33   5.3e-29   99.7   1.8     1    61    28    88    28    88 0.98 Biofilm development protein YmgB/AriR
cobW                 PF02492.14   178 seq795_BIOID51113    -            328   9.6e-36  122.7   0.0   1   1   1.9e-39   1.3e-35  122.3   0.0     4   168     6   170     3   180 0.91 CobW/HypB/UreG, nucleotide-binding domain
CobW_C               PF07683.9     94 seq795_BIOID51113    -            328     2e-06   27.2   0.4   1   1   6.4e-10   4.4e-06   26.2   0.0     2    92   241   321   240   323 0.90 Cobalamin synthesis protein cobW C-terminal domain
Cytochrom_C_asm      PF01578.15   214 seq797_BIOID51113    -            552   1.3e-49  168.5  21.2   1   1   9.4e-54   1.3e-49  168.5  14.7     1   212    72   279    72   281 0.97 Cytochrome C assembly protein
Ferric_reduct        PF01794.14   125 seq798_BIOID51113    -            211   3.5e-13   49.6  11.2   1   1   2.6e-17   3.5e-13   49.6   7.8     5   124    51   161    18   162 0.90 Ferric reductase like transmembrane component
RNase_HII            PF01351.13   198 seq801_BIOID51113    -            198   6.2e-58  195.5   0.0   1   1   5.2e-62   7.1e-58  195.4   0.0     1   197    13   189    13   190 0.99 Ribonuclease HII
Histidinol_dh        PF00815.15   413 seq802_BIOID51113    -            434    5e-183  608.2   2.0   1   1  4.3e-187  5.8e-183  608.0   1.4     2   413    18   428    17   428 0.99 Histidinol dehydrogenase
RHH_1                PF01402.16    39 seq806_BIOID51113    -             81   4.8e-11   41.9   0.5   1   1   5.7e-15   7.7e-11   41.2   0.4     2    39    15    52    14    52 0.96 Ribbon-helix-helix protein, copG family
EAL                  PF00563.15   236 seq808_BIOID51113    -            521   4.8e-63  212.6   0.0   1   1   1.2e-66   8.4e-63  211.8   0.0     2   236   265   500   264   500 0.96 EAL domain
CSS-motif            PF12792.2    208 seq808_BIOID51113    -            521     8e-30  103.6   0.0   1   1   1.6e-33   1.1e-29  103.1   0.0     3   207    44   238    42   239 0.90 CSS motif domain associated with EAL
LamB                 PF02264.10   398 seq809_BIOID51113    -            446  8.4e-169  561.7  25.0   1   1  6.9e-173  9.5e-169  561.5  17.3     1   398    28   446    28   446 0.97 LamB porin
Catalase             PF00199.14   384 seq810_BIOID51113    -            753  2.6e-170  566.1   0.1   1   1    5e-174  3.4e-170  565.7   0.1     1   382    81   467    81   469 0.99 Catalase
Catalase-rel         PF06628.7     68 seq810_BIOID51113    -            753   2.4e-19   68.8   0.0   1   1   7.8e-23   5.3e-19   67.7   0.0     1    68   495   563   495   563 0.98 Catalase-related immune-responsive
PAP2                 PF01569.16   129 seq813_BIOID51113    -            249   6.2e-17   61.3   4.6   1   1   4.5e-21   6.2e-17   61.3   3.2     4   122   106   227   102   233 0.89 PAP2 superfamily
YodA                 PF09223.6    182 seq815_BIOID51113    -            223   1.8e-86  288.3   5.1   1   1   1.6e-90   2.1e-86  288.0   3.5     2   182    43   223    42   223 0.99 YodA lipocalin-like domain
RHS                  PF03527.9     41 seq816_BIOID51113    -            396   2.7e-21   74.9   0.6   1   1   3.7e-25   5.1e-21   74.0   0.4     1    41   143   183   143   183 0.98 RHS protein
FtsZ_C               PF12327.3     95 seq817_BIOID51113    -            383   8.6e-38  128.2   1.2   1   1   3.5e-41   2.4e-37  126.7   0.8     1    94   221   315   221   316 0.99 FtsZ family, C-terminal domain
Tubulin              PF00091.20   216 seq817_BIOID51113    -            383   4.4e-37  127.8   1.7   1   1     2e-40   1.4e-36  126.2   1.2     2   212    13   180    12   184 0.96 Tubulin/FtsZ family, GTPase domain
Sugar_tr             PF00083.19   451 seq819_BIOID51113    -            443   6.2e-52  176.5  26.6   1   1   1.1e-55   7.9e-52  176.2  18.4     9   449    26   434    21   436 0.92 Sugar (and other) transporter
MFS_1                PF07690.11   354 seq819_BIOID51113    -            443   4.1e-37  127.6  63.2   1   1   1.6e-38   1.1e-34  119.6  23.5     6   353    28   386    25   387 0.83 Major Facilitator Superfamily
DNA_pol3_alpha       PF07733.7    426 seq820_BIOID51113    -           1160    2e-177  589.7   0.0   1   1  5.8e-181  2.6e-177  589.4   0.0     2   426   291   735   290   735 0.96 Bacterial DNA polymerase III alpha subunit
PHP                  PF02811.14   175 seq820_BIOID51113    -           1160   3.9e-30  104.7   0.0   1   1   2.4e-33   1.1e-29  103.3   0.0     1   170     7   178     7   192 0.96 PHP domain
tRNA_anti            PF01336.20    76 seq820_BIOID51113    -           1160   1.2e-08   34.4   0.1   1   1   5.4e-12   2.5e-08   33.5   0.1     2    75  1000  1072   994  1073 0.88 OB-fold nucleic acid binding domain
DUF466               PF04328.8     65 seq821_BIOID51113    -             65   2.9e-32  110.1   0.5   1   1   2.3e-36   3.1e-32  110.0   0.3     1    65     1    65     1    65 0.99 Protein of unknown function (DUF466)
TraT                 PF05818.7    215 seq823_BIOID51113    -            243   2.1e-89  298.5   7.2   1   1   1.8e-93   2.4e-89  298.2   5.0     1   215    32   243    32   243 0.99 Enterobacterial TraT complement resistance protein
Radical_SAM          PF04055.16   166 seq827_BIOID51113    -            411   6.2e-13   49.1   0.0   1   1     3e-16     1e-12   48.4   0.0     6   160    20   182    16   208 0.84 Radical SAM superfamily
DUF4008              PF13186.1     64 seq827_BIOID51113    -            411     2e-12   47.1   0.6   1   1   1.3e-15   4.3e-12   46.0   0.4     4    64   282   343   276   343 0.90 Domain of unknown function (DUF4008)
Fer4_12              PF13353.1    139 seq827_BIOID51113    -            411   4.8e-07   29.8   0.0   1   1   2.7e-10   9.1e-07   28.9   0.0    13   115    19   126    17   150 0.60 4Fe-4S single cluster domain
CcmH                 PF03918.9    148 seq830_BIOID51113    -            127   5.8e-47  158.2   0.8   1   1     5e-51   6.8e-47  158.0   0.6     4   125     7   126     4   127 0.91 Cytochrome C biogenesis protein
Aminotran_1_2        PF00155.16   363 seq832_BIOID51113    -            356   4.3e-68  229.7   0.0   1   1   3.8e-72   5.3e-68  229.5   0.0    31   363    46   351    30   351 0.94 Aminotransferase class I and II
Cytochrom_B_N        PF00033.14   188 seq833_BIOID51113    -            176   1.4e-22   79.8  12.3   1   1   2.4e-26   1.6e-22   79.6   8.5     2   187     2   173     1   174 0.96 Cytochrome b(N-terminal)/b6/petB
Ni_hydr_CYTB         PF01292.15   182 seq833_BIOID51113    -            176     1e-18   67.2  11.5   1   1   1.8e-22   1.2e-18   67.0   8.0     1   181     3   173     3   174 0.85 Prokaryotic cytochrome b561
Colicin              PF01024.14   187 seq834_BIOID51113    -            106   2.5e-35  121.6   0.9   1   1     2e-39   2.7e-35  121.5   0.6    85   187     2   104     1   104 0.98 Colicin pore forming domain
TPR_11               PF13414.1     69 seq835_BIOID51113    -            198   3.6e-15   55.2   9.6   1   1   2.2e-15     1e-11   44.1   4.9     1    68    71   140    71   141 0.90 TPR repeat
TPR_2                PF07719.12    34 seq835_BIOID51113    -            198     2e-06   27.1  11.9   1   2   6.1e-07    0.0028   17.3   1.1     2    32    74   104    73   106 0.90 Tetratricopeptide repeat
TPR_2                PF07719.12    34 seq835_BIOID51113    -            198     2e-06   27.1  11.9   2   2   4.4e-06      0.02   14.6   0.0     3    31   146   174   144   176 0.93 Tetratricopeptide repeat
TPR_1                PF00515.23    34 seq835_BIOID51113    -            198   6.2e-06   25.4   9.1   1   1   1.7e-07   0.00075   18.8   0.7     2    32    74   104    73   106 0.91 Tetratricopeptide repeat
NLPC_P60             PF00877.14   105 seq836_BIOID51113    -            188   1.2e-34  118.0   0.1   1   1   1.3e-38   1.7e-34  117.6   0.0     1   105    79   183    79   183 0.98 NlpC/P60 family
LpxC                 PF03331.8    277 seq841_BIOID51113    -            305  5.8e-125  415.6   0.0   1   1  5.1e-129    7e-125  415.4   0.0     1   277     2   280     2   280 0.99 UDP-3-O-acyl N-acetylglycosamine deacetylase
MalM                 PF07148.7    136 seq844_BIOID51113    -            306   2.3e-50  169.4   0.1   1   1   2.4e-54   3.3e-50  168.9   0.0     2   136    75   210    74   210 0.98 Maltose operon periplasmic protein precursor (MalM)
Flavodoxin_2         PF02525.12   199 seq845_BIOID51113    -            176   2.7e-41  141.1   0.0   1   1   4.8e-45   3.3e-41  140.8   0.0     3   199     2   167     1   167 0.90 Flavodoxin-like fold
FMN_red              PF03358.10   152 seq845_BIOID51113    -            176   5.3e-08   32.3   0.0   1   1   1.1e-11   7.4e-08   31.9   0.0    58   125    43   117     2   135 0.76 NADPH-dependent FMN reductase
Aminotran_1_2        PF00155.16   363 seq847_BIOID51113    -            386   1.2e-57  195.4   0.0   1   1     4e-61   1.4e-57  195.2   0.0     3   363    32   383    30   383 0.94 Aminotransferase class I and II
Cys_Met_Meta_PP      PF01053.15   386 seq847_BIOID51113    -            386   4.9e-08   31.5   0.0   1   1   2.5e-11   8.4e-08   30.7   0.0    75   180    96   205    63   212 0.85 Cys/Met metabolism PLP-dependent enzyme
DegT_DnrJ_EryC1      PF01041.12   363 seq847_BIOID51113    -            386   1.4e-05   24.2   0.0   1   1   9.6e-09   3.3e-05   23.0   0.0    46   146    97   202    86   204 0.88 DegT/DnrJ/EryC1/StrS aminotransferase family
Aminotran_5          PF00266.14   371 seq847_BIOID51113    -            386   3.1e-05   22.7   0.0   1   1   1.3e-08   4.5e-05   22.2   0.0    46   165    74   189    48   236 0.80 Aminotransferase class-V
HlyD_2               PF12700.2    328 seq848_BIOID51113    -            464   7.8e-26   90.8   1.6   1   1   2.9e-29   9.9e-26   90.5   1.1    15   328   129   425   115   425 0.82 HlyD family secretion protein
HlyD                 PF00529.15   306 seq848_BIOID51113    -            464   2.7e-23   82.6  16.8   1   1     1e-26   3.5e-23   82.2  11.5     1   241   135   360   135   425 0.85 HlyD family secretion protein
HlyD_3               PF13437.1    105 seq848_BIOID51113    -            464   8.4e-17   61.3   3.9   1   1   1.5e-14   5.2e-11   42.6   0.6     1   101   246   351   246   356 0.93 HlyD family secretion protein
Biotin_lipoyl_2      PF13533.1     50 seq848_BIOID51113    -            464     3e-14   52.2   6.6   1   1   7.9e-17   2.7e-13   49.2   0.3     2    50   136   184   135   184 0.97 Biotin-lipoyl like
OmpA                 PF00691.15    97 seq854_BIOID51113    -            219   1.2e-23   83.2   0.1   1   1     4e-27   1.8e-23   82.6   0.1     1    97   115   210   115   210 0.97 OmpA family
Gly-zipper_Omp       PF13488.1     46 seq854_BIOID51113    -            219   1.2e-12   47.1  16.5   1   1   2.7e-16   1.2e-12   47.1  11.4     1    46    37    85    37    85 0.95 Glycine zipper
Gly-zipper_YMGG      PF13441.1     45 seq854_BIOID51113    -            219   6.8e-09   34.9  18.1   1   1   1.5e-12   6.8e-09   34.9  12.5     5    45    33    80    29    80 0.81 YMGG-like Gly-zipper
DDE_Tnp_1_assoc      PF13808.1     90 seq859_BIOID51113    -            248   1.2e-32  111.2   0.0   1   1   2.8e-36   1.9e-32  110.6   0.0     1    90     6    95     6    95 0.99 DDE_Tnp_1-associated
DDE_Tnp_1            PF01609.16   211 seq859_BIOID51113    -            248   3.6e-14   52.7   0.0   1   1   7.3e-18     5e-14   52.2   0.0     4   125   103   222   100   243 0.80 Transposase DDE domain
EAL                  PF00563.15   236 seq860_BIOID51113    -            518   1.3e-61  207.9   0.0   1   1   3.1e-65   2.1e-61  207.3   0.0     4   236   268   500   265   500 0.96 EAL domain
CSS-motif            PF12792.2    208 seq860_BIOID51113    -            518   3.8e-45  153.6   0.0   1   1   8.1e-49   5.5e-45  153.1   0.0     3   206    39   243    37   245 0.97 CSS motif domain associated with EAL
IGPD                 PF00475.13   145 seq861_BIOID51113    -            355   1.3e-64  216.3   0.3   1   1   6.7e-68   2.3e-64  215.5   0.2     1   145   196   338   196   338 0.99 Imidazoleglycerol-phosphate dehydratase
HAD_2                PF13419.1    176 seq861_BIOID51113    -            355   5.6e-07   29.8   0.0   1   1   5.3e-09   1.8e-05   24.9   0.0    76   173    30   145    19   148 0.81 Haloacid dehalogenase-like hydrolase
PNK3P                PF08645.6    158 seq861_BIOID51113    -            355   9.4e-07   28.2   0.0   1   1   4.9e-10   1.7e-06   27.4   0.0     5   129     8   134     4   183 0.77 Polynucleotide kinase 3 phosphatase
Hydrolase_like       PF13242.1     75 seq861_BIOID51113    -            355   1.8e-06   27.4   0.0   1   1   1.1e-09   3.8e-06   26.4   0.0     1    44   102   144   102   149 0.90 HAD-hyrolase-like
Rick_17kDa_Anti      PF05433.10    42 seq862_BIOID51113    -            155   1.4e-07   30.9  26.2   1   1   1.8e-11   2.5e-07   30.1  18.2     1    42    62   103    62   103 0.96 Glycine zipper 2TM domain
Na_H_Exchanger       PF00999.16   384 seq863_BIOID51113    -            644   7.1e-64  215.5  46.4   1   1   1.5e-67     1e-63  215.0  32.1     2   378    35   399    34   403 0.93 Sodium/hydrogen exchanger family
TrkA_N               PF02254.13   116 seq863_BIOID51113    -            644   5.8e-27   93.8   0.0   1   1   2.2e-30   1.5e-26   92.5   0.0     1   111   426   536   426   538 0.97 TrkA-N domain
SDF                  PF00375.13   390 seq867_BIOID51113    -            437  2.2e-120  401.8  38.4   1   1  1.8e-124  2.5e-120  401.7  26.6     1   390     8   411     8   411 0.97 Sodium:dicarboxylate symporter family
Cupin_6              PF12852.2    186 seq869_BIOID51113    -            284   2.6e-26   92.2   0.5   1   1   1.8e-29     8e-26   90.6   0.3     1   186     2   162     2   162 0.93 Cupin
HTH_18               PF12833.2     81 seq869_BIOID51113    -            284   1.5e-20   72.9   0.2   1   1   2.3e-23     1e-19   70.2   0.1     1    81   199   278   199   278 0.97 Helix-turn-helix domain
HTH_AraC             PF00165.18    42 seq869_BIOID51113    -            284   2.6e-15   55.5   0.0   1   2   1.1e-08   4.9e-05   22.9   0.0     7    41   192   226   188   227 0.94 Bacterial regulatory helix-turn-helix proteins, AraC family
HTH_AraC             PF00165.18    42 seq869_BIOID51113    -            284   2.6e-15   55.5   0.0   2   2   4.5e-11   2.1e-07   30.4   0.0    13    41   247   276   238   277 0.92 Bacterial regulatory helix-turn-helix proteins, AraC family
MtfA                 PF06167.7    253 seq871_BIOID51113    -            278     6e-75  251.7   0.1   1   1   5.3e-79   7.2e-75  251.5   0.1    11   253    18   256     9   256 0.95 Phosphoenolpyruvate:glucose-phosphotransferase regulator
SecM                 PF06558.7    148 seq872_BIOID51113    -            195   1.5e-67  225.8   2.0   1   1   1.3e-71   1.7e-67  225.5   1.4     1   147    49   194    49   195 0.99 Secretion monitor precursor protein (SecM)
Autotransporter      PF03797.14   265 seq873_BIOID51113    -            773   1.9e-42  145.3  17.4   1   1   2.8e-46   1.9e-42  145.3  12.1     3   265   488   759   486   762 0.95 Autotransporter beta-domain
Pertactin            PF03212.9    121 seq873_BIOID51113    -            773   2.9e-09   36.5   1.1   1   1   4.2e-13   2.9e-09   36.5   0.8     1   120   297   422   297   423 0.83 Pertactin
2-Hacid_dh_C         PF02826.14   178 seq876_BIOID51113    -            324   1.4e-62  209.9   0.0   1   1   4.8e-66   2.2e-62  209.2   0.0     1   178   108   287   108   287 0.97 D-isomer specific 2-hydroxyacid dehydrogenase, NAD binding domain
2-Hacid_dh           PF00389.25   133 seq876_BIOID51113    -            324   1.6e-31  108.4   0.1   1   1     4e-35   1.8e-31  108.2   0.1     1   133     5   319     5   319 0.97 D-isomer specific 2-hydroxyacid dehydrogenase, catalytic domain
NAD_binding_2        PF03446.10   162 seq876_BIOID51113    -            324     3e-05   23.8   0.1   1   1   2.9e-08   0.00013   21.7   0.0     2   116   146   259   145   267 0.85 NAD binding domain of 6-phosphogluconate dehydrogenase
DDE_Tnp_1            PF01609.16   211 seq879_BIOID51113    -             66   1.7e-06   27.6   0.2   1   1   1.4e-10   1.9e-06   27.5   0.1   143   197     7    65     2    66 0.94 Transposase DDE domain
SopA                 PF13981.1    135 seq882_BIOID51113    -            442   1.1e-30  106.2   5.8   1   1   4.4e-34     2e-30  105.4   4.0     3   135   209   342   207   342 0.97 SopA-like central domain
Pentapeptide_4       PF13599.1     78 seq882_BIOID51113    -            442   1.6e-16   59.7  18.5   1   1   3.7e-16   1.7e-12   46.8   4.4     6    78    90   165    85   168 0.92 Pentapeptide repeats (9 copies)
ACR_tran             PF00873.14  1021 seq885_BIOID51113    -           1040         0 1231.0  34.8   1   1         0         0 1230.8  24.1     2  1020    13  1022    12  1023 1.00 AcrB/AcrD/AcrF family
SecD_SecF            PF02355.11   189 seq885_BIOID51113    -           1040   1.3e-08   34.1  32.4   1   1   1.6e-09   1.1e-05   24.6  10.9    36   183   348   495   338   501 0.82 Protein export membrane protein
GATase               PF00117.23   192 seq886_BIOID51113    -            196   6.2e-28   97.4   0.0   1   1   2.1e-31   7.1e-28   97.2   0.0     1   189     4   194     4   196 0.81 Glutamine amidotransferase class-I
GATase_3             PF07685.9    158 seq886_BIOID51113    -            196   9.7e-06   25.1   0.0   1   1   4.3e-09   1.5e-05   24.5   0.0     8    79    39   100    32   106 0.87 CobB/CobQ-like glutamine amidotransferase domain
SecA_DEAD            PF07517.9    266 seq887_BIOID51113    -            901  7.2e-122  405.6   0.2   1   1  5.6e-125  1.5e-121  404.6   0.1     2   265     7   401     6   402 1.00 SecA DEAD-like domain
SecA_SW              PF07516.8    214 seq887_BIOID51113    -            901   1.4e-76  256.8   5.6   1   1   1.5e-79     4e-76  255.4   3.9     1   213   617   830   617   831 0.98 SecA Wing and Scaffold domain
SecA_PP_bind         PF01043.15   113 seq887_BIOID51113    -            901   1.7e-40  137.7   0.2   1   1   1.8e-43   4.9e-40  136.2   0.1     2   113   229   358   228   358 0.94 SecA preprotein cross-linking domain
SEC-C                PF02810.10    21 seq887_BIOID51113    -            901   9.2e-12   44.1   7.5   1   1   5.4e-15   1.5e-11   43.4   5.2     1    20   881   900   881   901 0.95 SEC-C motif
DUF1656              PF07869.7     58 seq891_BIOID51113    -             78   3.3e-18   65.1   9.6   1   1   2.4e-22   3.3e-18   65.1   6.7     3    57    16    70    14    72 0.95 Protein of unknown function (DUF1656)
Phage_CP76           PF06892.6    162 seq892_BIOID51113    -            169   3.7e-62  208.3   0.2   1   1     3e-66   4.1e-62  208.1   0.2     1   161     3   160     3   161 0.99 Phage regulatory protein CII (CP76)
DDE_Tnp_1            PF01609.16   211 seq893_BIOID51113    -            353   1.6e-31  109.4   0.3   1   1   3.3e-35   2.3e-31  108.9   0.2     3   211    77   318    75   318 0.93 Transposase DDE domain
DDE_Tnp_1_assoc      PF13808.1     90 seq893_BIOID51113    -            353   4.6e-22   77.3   0.0   1   1   1.4e-25   9.5e-22   76.3   0.0    23    90     3    70     1    70 0.97 DDE_Tnp_1-associated
HlyD                 PF00529.15   306 seq896_BIOID51113    -            285   3.9e-46  157.6   5.4   1   2   2.1e-22   5.8e-19   68.3   1.4     2    78    44   120    43   128 0.92 HlyD family secretion protein
HlyD                 PF00529.15   306 seq896_BIOID51113    -            285   3.9e-46  157.6   5.4   2   2   1.7e-29   4.6e-26   91.7   0.1   139   302   127   278   115   282 0.92 HlyD family secretion protein
HlyD_2               PF12700.2    328 seq896_BIOID51113    -            285   8.1e-22   77.6   0.3   1   1   4.1e-25   1.1e-21   77.2   0.2    15   239    38   229    31   242 0.88 HlyD family secretion protein
HlyD_3               PF13437.1    105 seq896_BIOID51113    -            285   5.9e-19   68.2   0.1   1   1   1.3e-15   3.4e-12   46.4   0.0     1    82   153   232   153   248 0.90 HlyD family secretion protein
Biotin_lipoyl_2      PF13533.1     50 seq896_BIOID51113    -            285   4.6e-18   64.5   1.6   1   1   2.9e-18   8.1e-15   54.1   0.5     2    50    44    92    42   103 0.88 Biotin-lipoyl like
SBP_bac_5            PF00496.17   374 seq898_BIOID51113    -            604   2.2e-67  227.3  10.4   1   1   2.3e-71   3.2e-67  226.8   7.2     2   369    98   503    97   508 0.93 Bacterial extracellular solute-binding proteins, family 5 Middle
CCG                  PF02754.11    85 seq900_BIOID51113    -            239   9.7e-30  102.3   0.2   1   2   2.2e-17   3.1e-13   49.4   0.0     1    84     3    84     3    85 0.95 Cysteine-rich domain
CCG                  PF02754.11    85 seq900_BIOID51113    -            239   9.7e-30  102.3   0.2   2   2   6.3e-18   8.6e-14   51.2   0.0     2    84   133   216   132   217 0.92 Cysteine-rich domain
DUF2724              PF10893.3     68 seq901_BIOID51113    -             85   1.1e-39  133.9   0.8   1   1   9.7e-44   1.3e-39  133.7   0.6     1    68    20    85    20    85 0.99 Protein of unknown function (DUF2724)
His_biosynth         PF00977.16   228 seq902_BIOID51113    -            245   9.3e-76  253.9   0.2   1   1   3.8e-79     1e-75  253.7   0.1     1   228     1   234     1   234 0.98 Histidine biosynthesis protein
Trp_syntA            PF00290.15   259 seq902_BIOID51113    -            245   2.9e-06   25.8   0.9   1   1   1.2e-08   3.3e-05   22.3   0.1   174   232    51   108    32   114 0.88 Tryptophan synthase alpha chain
ACCA                 PF03255.9    145 seq903_BIOID51113    -            319     6e-65  217.1   0.2   1   1   1.9e-68   8.7e-65  216.5   0.1     2   145     5   151     4   151 0.97 Acetyl co-enzyme A carboxylase carboxyltransferase alpha subunit
Carboxyl_trans       PF01039.17   493 seq903_BIOID51113    -            319   1.5e-18   66.3   0.1   1   1   4.1e-22   1.9e-18   66.0   0.0   272   473    85   288    58   300 0.84 Carboxyl transferase domain
MdcE                 PF06833.6    234 seq903_BIOID51113    -            319   6.6e-06   25.3   0.0   1   1     2e-09   9.1e-06   24.9   0.0     5   176    88   262    84   313 0.81 Malonate decarboxylase gamma subunit (MdcE)
CcdA                 PF07362.7     72 seq904_BIOID51113    -             72   1.3e-27   95.2   0.9   1   1   1.1e-31   1.5e-27   95.1   0.6     1    72     1    72     1    72 0.99 Post-segregation antitoxin CcdA
Big_1                PF02369.11   100 seq906_BIOID51113    -           2294  5.3e-291  940.6 221.0   1  13   4.2e-21   1.1e-17   63.5   8.8     2    94   676   764   671   770 0.88 Bacterial Ig-like domain (group 1)
Big_1                PF02369.11   100 seq906_BIOID51113    -           2294  5.3e-291  940.6 221.0   2  13   4.1e-25   1.1e-21   76.4   8.1     3    99   772   866   769   867 0.91 Bacterial Ig-like domain (group 1)
Big_1                PF02369.11   100 seq906_BIOID51113    -           2294  5.3e-291  940.6 221.0   3  13   2.5e-27   6.7e-24   83.5   2.6     2    97   869   967   868   969 0.95 Bacterial Ig-like domain (group 1)
Big_1                PF02369.11   100 seq906_BIOID51113    -           2294  5.3e-291  940.6 221.0   4  13   1.1e-27   3.1e-24   84.6   7.0     4   100   981  1073   978  1073 0.94 Bacterial Ig-like domain (group 1)
Big_1                PF02369.11   100 seq906_BIOID51113    -           2294  5.3e-291  940.6 221.0   5  13   5.4e-22   1.5e-18   66.4   8.1     4   100  1079  1173  1076  1173 0.84 Bacterial Ig-like domain (group 1)
Big_1                PF02369.11   100 seq906_BIOID51113    -           2294  5.3e-291  940.6 221.0   6  13   4.4e-27   1.2e-23   82.7   6.1     2   100  1184  1286  1183  1286 0.89 Bacterial Ig-like domain (group 1)
Big_1                PF02369.11   100 seq906_BIOID51113    -           2294  5.3e-291  940.6 221.0   7  13   4.6e-25   1.3e-21   76.2   2.6     2    98  1288  1384  1287  1386 0.92 Bacterial Ig-like domain (group 1)
Big_1                PF02369.11   100 seq906_BIOID51113    -           2294  5.3e-291  940.6 221.0   8  13   2.8e-30   7.6e-27   93.0   6.7     6    99  1392  1488  1388  1489 0.94 Bacterial Ig-like domain (group 1)
Big_1                PF02369.11   100 seq906_BIOID51113    -           2294  5.3e-291  940.6 221.0   9  13   7.2e-29     2e-25   88.4   6.7     2    99  1491  1590  1490  1591 0.95 Bacterial Ig-like domain (group 1)
Big_1                PF02369.11   100 seq906_BIOID51113    -           2294  5.3e-291  940.6 221.0  10  13   1.1e-24   3.1e-21   75.0   5.1     5    97  1601  1687  1595  1690 0.93 Bacterial Ig-like domain (group 1)
Big_1                PF02369.11   100 seq906_BIOID51113    -           2294  5.3e-291  940.6 221.0  11  13   6.9e-23   1.9e-19   69.3   0.5     8    96  1700  1787  1693  1790 0.85 Bacterial Ig-like domain (group 1)
Big_1                PF02369.11   100 seq906_BIOID51113    -           2294  5.3e-291  940.6 221.0  12  13   4.3e-24   1.2e-20   73.1   5.7     5   100  1798  1886  1792  1886 0.90 Bacterial Ig-like domain (group 1)
Big_1                PF02369.11   100 seq906_BIOID51113    -           2294  5.3e-291  940.6 221.0  13  13   1.8e-22   4.9e-19   67.9   8.0     3   100  1891  1989  1889  1989 0.94 Bacterial Ig-like domain (group 1)
DUF3442              PF11924.3    280 seq906_BIOID51113    -           2294   1.1e-99  333.4   2.3   1   1    4e-103   1.1e-99  333.4   1.6     3   280    77   355    75   355 0.99 Protein of unknown function (DUF3442)
CcdB                 PF01845.12   102 seq908_BIOID51113    -            101   9.2e-43  144.2   0.0   1   1   7.4e-47     1e-42  144.0   0.0     1   102     1   101     1   101 0.99 CcdB protein
DHFR_1               PF00186.14   161 seq909_BIOID51113    -            196   1.2e-58  197.0   0.0   1   1   1.1e-62   1.5e-58  196.8   0.0     1   161    38   195    38   195 0.97 Dihydrofolate reductase
Phage_integrase      PF00589.17   173 seq910_BIOID51113    -            268   1.1e-36  125.9   0.1   1   1   1.1e-40   1.6e-36  125.4   0.0     1   171    50   242    50   244 0.88 Phage integrase family
FUSC                 PF04632.7    650 seq911_BIOID51113    -            670  1.2e-162  542.6  49.6   1   1    2e-166  1.3e-162  542.4  34.4     1   649    20   662    20   663 0.98 Fusaric acid resistance protein family
FUSC_2               PF13515.1    128 seq911_BIOID51113    -            670   2.7e-16   59.5  13.2   1   1     4e-20   2.7e-16   59.5   9.2     1   125    33   163    31   166 0.86 Fusaric acid resistance protein-like
DUF2732              PF10809.3     77 seq912_BIOID51113    -             77   9.2e-36  121.1   5.6   1   1   7.4e-40     1e-35  121.0   3.9     1    77     1    77     1    77 1.00 Protein of unknown function (DUF2732)
DUF162               PF02589.10   189 seq913_BIOID51113    -            475   6.9e-51  172.3   0.1   1   1   6.2e-54   9.4e-51  171.9   0.1     3   189    72   294    70   294 0.99 Uncharacterised ACR, YkgG family COG1556
Fer4_8               PF13183.1     57 seq913_BIOID51113    -            475   1.2e-11   44.2   2.1   1   1   1.9e-14   2.9e-11   43.1   1.5     2    57   309   376   308   376 0.79 4Fe-4S dicluster domain
DUF3390              PF11870.3     93 seq913_BIOID51113    -            475   4.5e-10   39.2   0.6   1   1   7.1e-13   1.1e-09   37.9   0.4    13    92   387   470   379   471 0.83 Domain of unknown function (DUF3390)
Fer4_9               PF13187.1     55 seq913_BIOID51113    -            475   1.1e-08   35.0   0.5   1   1   2.2e-11   3.3e-08   33.5   0.4     1    53   311   375   311   376 0.94 4Fe-4S dicluster domain
Fer4_17              PF13534.1     61 seq913_BIOID51113    -            475   1.2e-07   31.8   1.9   1   1   2.5e-10   3.8e-07   30.2   1.3     1    60   311   376   311   377 0.71 4Fe-4S dicluster domain
Fer4_10              PF13237.1     52 seq913_BIOID51113    -            475     9e-08   31.6   4.1   1   1   2.1e-10   3.2e-07   29.9   3.0     7    52   310   373   305   373 0.69 4Fe-4S dicluster domain
Fer4_7               PF12838.2     52 seq913_BIOID51113    -            475   1.8e-07   31.3   4.3   1   1   3.2e-10   4.8e-07   29.9   2.9     1    51   311   375   311   376 0.77 4Fe-4S dicluster domain
His_biosynth         PF00977.16   228 seq914_BIOID51113    -            258     6e-79  264.3   0.6   1   1     2e-82   6.8e-79  264.2   0.4     1   227     5   239     5   240 0.96 Histidine biosynthesis protein
Chor_lyase           PF04345.8    168 seq915_BIOID51113    -            165   5.8e-31  107.0   0.0   1   1     5e-35   6.8e-31  106.8   0.0    13   163    18   165    11   165 0.90 Chorismate lyase
zf-dskA_traR         PF01258.12    36 seq917_BIOID51113    -             75   2.2e-11   43.1   4.5   1   1   1.6e-15   2.2e-11   43.1   3.1     4    35    32    64    28    65 0.90 Prokaryotic dksA/traR C4-type zinc finger
MethyltransfD12      PF02086.10   260 seq920_BIOID51113    -            302   2.7e-70  236.6   0.5   1   1   2.3e-74   3.1e-70  236.4   0.4     1   260    24   261    24   261 0.96 D12 class N6 adenine-specific DNA methyltransferase
OKR_DC_1             PF01276.15   417 seq921_BIOID51113    -            713    2e-194  645.8   0.0   1   1  5.3e-198  2.4e-194  645.5   0.0     1   417   130   545   130   545 1.00 Orn/Lys/Arg decarboxylase, major domain
OKR_DC_1_C           PF03711.10   137 seq921_BIOID51113    -            713   8.5e-53  177.9   0.0   1   1   4.3e-56   1.9e-52  176.8   0.0     1   135   570   702   570   704 0.99 Orn/Lys/Arg decarboxylase, C-terminal domain
OKR_DC_1_N           PF03709.10   115 seq921_BIOID51113    -            713   8.4e-27   93.3   0.0   1   1   3.8e-30   1.7e-26   92.4   0.0     1   115    14   124    14   124 0.99 Orn/Lys/Arg decarboxylase, N-terminal domain
HTH_3                PF01381.17    55 seq922_BIOID51113    -             96   8.2e-06   25.4   0.0   1   1   8.4e-10   1.2e-05   24.9   0.0     1    43    38    80    38    82 0.95 Helix-turn-helix
UbiA                 PF01040.13   257 seq924_BIOID51113    -            290   8.5e-41  139.7  25.0   1   1   7.6e-45     1e-40  139.4  17.3     2   256    26   277    25   283 0.85 UbiA prenyltransferase family
PRA-CH               PF01502.13    75 seq926_BIOID51113    -            203   1.2e-33  114.4   0.0   1   1   3.4e-37   2.3e-33  113.5   0.0     1    74    33   106    33   107 0.99 Phosphoribosyl-AMP cyclohydrolase
PRA-PH               PF01503.12    83 seq926_BIOID51113    -            203   1.5e-13   50.6   0.5   1   1   3.2e-17   2.2e-13   50.1   0.4     2    82   116   201   115   202 0.96 Phosphoribosyl-ATP pyrophosphohydrolase
CbiA                 PF01656.18   195 seq927_BIOID51113    -            214   1.8e-07   30.6   0.1   1   1   3.8e-11   2.6e-07   30.1   0.1     1   145     4   124     4   174 0.78 CobQ/CobB/MinD/ParA nucleotide binding domain
MipZ                 PF09140.6    261 seq927_BIOID51113    -            214   3.2e-06   26.3   2.3   1   1   1.8e-08   0.00012   21.1   0.0    70   133    45   108    25   125 0.84 ATPase MipZ
Ivy                  PF08816.6    118 seq929_BIOID51113    -            149   5.8e-35  119.7   0.1   1   1   5.1e-39     7e-35  119.4   0.1     1   118    29   144    29   144 0.98 Inhibitor of vertebrate lysozyme (Ivy)
CSD                  PF00313.17    66 seq931_BIOID51113    -             70   3.6e-33  113.0   0.2   1   1   5.8e-37   3.9e-33  112.9   0.1     1    65     5    69     5    70 0.98 'Cold-shock' DNA-binding domain
OB_RNB               PF08206.6     58 seq931_BIOID51113    -             70   9.9e-06   24.8   0.4   1   1     2e-09   1.4e-05   24.4   0.3     7    29    15    37     7    39 0.86 Ribonuclease B OB domain
BPD_transp_1         PF00528.17   185 seq932_BIOID51113    -            364     4e-41  140.4  14.1   1   1   2.9e-45     4e-41  140.4   9.8     2   183   152   359   151   361 0.99 Binding-protein-dependent transport system inner membrane component
Phage_GPA            PF05840.8    371 seq935_BIOID51113    -            804  1.3e-146  487.9   0.1   1   1    2e-150  2.8e-146  486.8   0.1     1   370   188   562   188   563 0.99 Bacteriophage replication gene A protein (GPA)
DUF162               PF02589.10   189 seq936_BIOID51113    -            231   1.4e-36  125.7   0.1   1   1   1.4e-40     2e-36  125.1   0.0    19   189    65   228    47   228 0.91 Uncharacterised ACR, YkgG family COG1556
NUDIX                PF00293.23   135 seq937_BIOID51113    -            129   8.5e-22   77.1   0.1   1   1   7.2e-26   9.8e-22   76.9   0.1     4   132     7   126     4   129 0.85 NUDIX domain
ACR_tran             PF00873.14  1021 seq945_BIOID51113    -           1025         0 1228.0  15.3   1   1         0         0 1227.8  10.6     2  1020     4  1008     3  1009 0.99 AcrB/AcrD/AcrF family
MMPL                 PF03176.10   333 seq945_BIOID51113    -           1025   6.9e-13   47.8  19.7   1   2   4.8e-11   2.2e-07   29.7   5.7   138   313   327   501   226   521 0.83 MMPL family
MMPL                 PF03176.10   333 seq945_BIOID51113    -           1025   6.9e-13   47.8  19.7   2   2     5e-09   2.3e-05   23.1   2.5    73   306   785  1012   687  1024 0.76 MMPL family
SecD_SecF            PF02355.11   189 seq945_BIOID51113    -           1025   7.2e-12   44.7  19.0   1   2     3e-10   1.4e-06   27.5   6.0    35   186   336   489   317   492 0.80 Protein export membrane protein
SecD_SecF            PF02355.11   189 seq945_BIOID51113    -           1025   7.2e-12   44.7  19.0   2   2     1e-08   4.6e-05   22.5   1.8    25   183   844  1005   831  1022 0.87 Protein export membrane protein
Autotransporter      PF03797.14   265 seq946_BIOID51113    -            108   3.1e-09   36.4   0.1   1   1   2.5e-13   3.4e-09   36.3   0.1   168   262     3    91     1    94 0.93 Autotransporter beta-domain
Molybdop_Fe4S4       PF04879.11    55 seq947_BIOID51113    -            195   2.2e-21   75.3   0.2   1   1   2.6e-24   1.8e-20   72.4   0.1     2    55    44   104    43   104 0.96 Molybdopterin oxidoreductase Fe4S4 domain
Molybdopterin        PF00384.17   432 seq947_BIOID51113    -            195   2.4e-06   26.4   0.1   1   1   4.2e-10   2.9e-06   26.1   0.0     1    35   107   139   107   190 0.79 Molybdopterin oxidoreductase
HTH_Tnp_1            PF01527.15    76 seq948_BIOID51113    -            216   1.7e-23   82.2   0.0   1   1   5.2e-25   2.4e-21   75.3   0.0     3    69    93   163    91   170 0.88 Transposase
BPD_transp_1         PF00528.17   185 seq952_BIOID51113    -            341     2e-28   99.0  11.7   1   1   2.7e-32   3.7e-28   98.1   8.1     1   182   158   338   155   341 0.89 Binding-protein-dependent transport system inner membrane component
FdhD-NarQ            PF02634.10   236 seq953_BIOID51113    -            277   7.6e-73  244.7   0.0   1   1   6.6e-77     9e-73  244.4   0.0     1   235    38   275    38   276 0.92 FdhD/NarQ family
StbA                 PF06406.6    318 seq954_BIOID51113    -            344  5.8e-153  508.3   0.9   1   1  9.5e-157  6.5e-153  508.1   0.6     1   318    19   337    19   337 1.00 StbA protein
Glyoxalase           PF00903.20   128 seq956_BIOID51113    -            129   7.8e-23   80.7   0.0   1   1   1.9e-26   8.7e-23   80.5   0.0     2   128     7   126     6   126 0.97 Glyoxalase/Bleomycin resistance protein/Dioxygenase superfamily
Glyoxalase_2         PF12681.2    108 seq956_BIOID51113    -            129   3.8e-18   65.9   0.0   1   1   9.7e-22   4.4e-18   65.7   0.0     1   108    12   127    12   127 0.79 Glyoxalase-like domain
Glyoxalase_4         PF13669.1    110 seq956_BIOID51113    -            129   2.6e-13   49.8   0.0   1   1   6.9e-17   3.2e-13   49.5   0.0     1    96     8   102     8   115 0.85 Glyoxalase/Bleomycin resistance protein/Dioxygenase superfamily
AhpC-TSA             PF00578.16   124 seq957_BIOID51113    -            187   1.5e-33  114.9   0.1   1   1   4.3e-37     2e-33  114.6   0.1     4   123     7   133     4   134 0.94 AhpC/TSA family
Redoxin              PF08534.5    146 seq957_BIOID51113    -            187   1.8e-13   50.1   0.0   1   1   4.7e-17   2.2e-13   49.9   0.0    15   140    18   146     4   152 0.84 Redoxin
1-cysPrx_C           PF10417.4     40 seq957_BIOID51113    -            187   1.6e-06   27.4   0.1   1   1   6.5e-10     3e-06   26.6   0.1     1    31   154   182   154   186 0.88 C-terminal domain of 1-Cys peroxiredoxin
Molybdopterin        PF00384.17   432 seq959_BIOID51113    -            803   1.1e-23   83.5   0.0   1   1   3.6e-24   2.5e-20   72.5   0.0   103   379     2   377     1   381 0.84 Molybdopterin oxidoreductase
Molydop_binding      PF01568.16   109 seq959_BIOID51113    -            803   5.6e-17   61.4   0.1   1   1     3e-20     2e-16   59.6   0.1     4   108   681   796   678   797 0.93 Molydopterin dinucleotide binding domain
TnpB_IS66            PF05717.8    108 seq960_BIOID51113    -            115   1.3e-44  149.9   0.0   1   1     1e-48   1.4e-44  149.8   0.0     2   107     7   110     6   111 0.96 IS66 Orf2 like protein
Adenylate_cycl       PF01295.13   605 seq961_BIOID51113    -            848    9e-275  912.5   0.0   1   1  1.6e-278  1.1e-274  912.3   0.0     1   601   228   826   228   830 0.98 Adenylate cyclase, class-I
Adenyl_cycl_N        PF12633.2    204 seq961_BIOID51113    -            848   3.3e-87  291.1   0.0   1   1   2.2e-86   1.5e-82  275.9   0.0     1   203     1   200     1   201 0.96 Adenylate cyclase NT domain
Epimerase            PF01370.16   236 seq962_BIOID51113    -            334   7.1e-55  185.8   0.0   1   1   4.1e-58     8e-55  185.7   0.0     2   222     4   230     3   261 0.92 NAD dependent epimerase/dehydratase family
3Beta_HSD            PF01073.14   280 seq962_BIOID51113    -            334   5.4e-21   74.4   0.0   1   1   3.7e-24   7.3e-21   73.9   0.0     1   277     4   287     4   290 0.79 3-beta hydroxysteroid dehydrogenase/isomerase family
RmlD_sub_bind        PF04321.12   287 seq962_BIOID51113    -            334   4.6e-18   64.9   0.0   1   1     3e-21   5.8e-18   64.6   0.0     1   202     1   236     1   282 0.89 RmlD substrate binding domain
Polysacc_synt_2      PF02719.10   294 seq962_BIOID51113    -            334   2.4e-11   42.9   0.0   1   1   3.8e-13   7.5e-10   38.0   0.0     2   156     4   169     3   238 0.79 Polysaccharide biosynthesis protein
NAD_binding_10       PF13460.1    183 seq962_BIOID51113    -            334   2.3e-09   37.3   0.0   1   1   6.1e-12   1.2e-08   35.0   0.0     2   131     4   161     3   230 0.71 NADH(P)-binding
NAD_binding_4        PF07993.7    249 seq962_BIOID51113    -            334   1.7e-08   33.6   0.1   1   1   3.3e-10   6.5e-07   28.4   0.1     1   200     5   183     5   227 0.68 Male sterility protein
adh_short            PF00106.20   167 seq962_BIOID51113    -            334     3e-07   30.3   0.2   1   1   3.3e-10   6.4e-07   29.3   0.0     4   140     4   130     2   140 0.78 short chain dehydrogenase
DDE_Tnp_IS66         PF03050.9    271 seq964_BIOID51113    -            523  2.8e-102  341.4   0.2   1   1  8.2e-106  2.8e-102  341.4   0.1     1   270   186   472   186   473 0.98 Transposase IS66 family
DDE_Tnp_IS66_C       PF13817.1     39 seq964_BIOID51113    -            523   3.2e-19   68.5   0.4   1   1   3.6e-22   1.2e-18   66.6   0.3     1    39   479   517   479   517 0.98 IS66 C-terminal element
HTH_Tnp_IS66         PF13005.2     59 seq964_BIOID51113    -            523   5.4e-18   64.4   7.3   1   1   3.4e-21   1.2e-17   63.3   5.1     2    59   125   180   124   180 0.98 putative Helix-turn-helix domain of transposase IS66
LZ_Tnp_IS66          PF13007.2     78 seq964_BIOID51113    -            523   2.8e-12   46.9   8.7   1   1   8.2e-16   2.8e-12   46.9   6.0     2    77    46   121    45   122 0.89 Transposase C of IS166 homeodomain
ATP_bind_3           PF01171.15   182 seq965_BIOID51113    -            432   6.3e-59  198.4   0.0   1   1   1.9e-62   8.6e-59  197.9   0.0     1   180    14   191    14   193 0.97 PP-loop family
TilS_C               PF11734.3     74 seq965_BIOID51113    -            432   3.1e-26   90.2   0.0   1   1   2.4e-29   1.1e-25   88.5   0.0     1    74   356   427   356   427 0.91 TilS substrate C-terminal domain
TilS                 PF09179.6     69 seq965_BIOID51113    -            432   2.6e-23   81.6   5.2   1   1   2.2e-26     1e-22   79.8   3.6     1    69   241   309   241   309 0.99 TilS substrate binding domain
ABC_tran             PF00005.22   118 seq968_BIOID51113    -            529   1.2e-44  151.2   0.2   1   2   9.5e-23   1.9e-19   70.0   0.0    15   118    68   185    51   185 0.88 ABC transporter
ABC_tran             PF00005.22   118 seq968_BIOID51113    -            529   1.2e-44  151.2   0.2   2   2   1.7e-25   3.4e-22   78.9   0.0     6   118   331   454   326   454 0.90 ABC transporter
AAA_21               PF13304.1    303 seq968_BIOID51113    -            529   7.9e-22   78.4   4.7   1   2   1.3e-10   2.5e-07   30.8   0.0   233   302   153   220   148   221 0.95 AAA domain
AAA_21               PF13304.1    303 seq968_BIOID51113    -            529   7.9e-22   78.4   4.7   2   2   1.3e-11   2.6e-08   34.0   0.3   227   302   416   489   372   490 0.83 AAA domain
oligo_HPY            PF08352.7     64 seq968_BIOID51113    -            529   4.6e-12   45.9   0.1   1   2   2.9e-10   5.6e-07   29.7   0.1     1    32   236   267   236   280 0.90 Oligopeptide/dipeptide transporter, C-terminal region
oligo_HPY            PF08352.7     64 seq968_BIOID51113    -            529   4.6e-12   45.9   0.1   2   2   2.5e-05     0.049   13.8   0.0     1    23   505   527   505   529 0.96 Oligopeptide/dipeptide transporter, C-terminal region
DUF3829              PF12889.2    277 seq969_BIOID51113    -            346   2.3e-79  266.3  13.0   1   1   1.9e-83   2.6e-79  266.1   9.0     2   277    66   346    65   346 0.98 Protein of unknown function (DUF3829)
DUF2776              PF10951.3    347 seq970_BIOID51113    -            383  1.1e-165  550.7  33.0   1   1  9.5e-170  1.3e-165  550.5  22.9     1   347    34   381    34   381 0.99 Protein of unknown function (DUF2776)
Pyr_redox_2          PF07992.9    200 seq972_BIOID51113    -            531   1.5e-32  113.0   0.0   1   1   2.4e-34   4.7e-31  108.1   0.0     1   199   224   503   224   504 0.91 Pyridine nucleotide-disulphide oxidoreductase
Pyr_redox            PF00070.22    80 seq972_BIOID51113    -            531   1.9e-14   53.6   7.3   1   1   1.4e-17   2.7e-14   53.2   0.3     1    75   367   437   367   442 0.93 Pyridine nucleotide-disulphide oxidoreductase
Pyr_redox_3          PF13738.1    203 seq972_BIOID51113    -            531   3.9e-11   43.2   1.9   1   1   7.1e-13   1.4e-09   38.2   0.6    15   196   216   394   213   400 0.80 Pyridine nucleotide-disulphide oxidoreductase
Thioredoxin_3        PF13192.1     76 seq972_BIOID51113    -            531   2.5e-08   33.4   0.0   1   1   3.9e-11   7.6e-08   31.9   0.0     4    74   132   205   129   207 0.82 Thioredoxin domain
Plasmid_stab_B       PF10784.4     72 seq973_BIOID51113    -            138   2.4e-27   94.2   0.1   1   1   2.4e-31   3.3e-27   93.7   0.1     1    72     8    79     8    79 0.99 Plasmid stability protein
Methyltransf_23      PF13489.1    162 seq974_BIOID51113    -            256   2.9e-24   85.4   0.0   1   1   4.5e-27   4.7e-24   84.7   0.0    23   121    73   198    51   227 0.76 Methyltransferase domain
Methyltransf_31      PF13847.1    152 seq974_BIOID51113    -            256   8.9e-20   70.6   0.0   1   1   1.1e-22   1.2e-19   70.3   0.0     4   112    73   177    72   226 0.88 Methyltransferase domain
Methyltransf_11      PF08241.7     95 seq974_BIOID51113    -            256   2.7e-19   69.3   0.1   1   1   3.9e-22   4.1e-19   68.7   0.1     1    95    77   173    77   173 0.96 Methyltransferase domain
Methyltransf_12      PF08242.7     99 seq974_BIOID51113    -            256   3.7e-14   52.8   0.0   1   1   5.8e-17   6.1e-14   52.1   0.0     1    98    77   170    77   171 0.84 Methyltransferase domain
Methyltransf_18      PF12847.2    112 seq974_BIOID51113    -            256   1.4e-13   51.2   0.0   1   1   2.2e-16   2.3e-13   50.6   0.0     2   110    73   174    73   176 0.90 Methyltransferase domain
Methyltransf_25      PF13649.1    101 seq974_BIOID51113    -            256   4.6e-12   46.0   0.1   1   1     7e-15   7.3e-12   45.4   0.1     1   101    76   169    76   169 0.92 Methyltransferase domain
Ubie_methyltran      PF01209.13   233 seq974_BIOID51113    -            256   1.1e-09   37.5   0.0   1   1   1.3e-12   1.4e-09   37.3   0.0    38   151    63   173    29   199 0.87 ubiE/COQ5 methyltransferase family
Methyltransf_26      PF13659.1    117 seq974_BIOID51113    -            256     3e-09   36.8   0.1   1   1   7.4e-12   7.8e-09   35.4   0.1     1   115    73   175    73   177 0.89 Methyltransferase domain
CMAS                 PF02353.15   273 seq974_BIOID51113    -            256   2.3e-08   33.3   0.0   1   1   2.9e-11     3e-08   32.9   0.0    63   193    73   200    53   232 0.81 Mycolic acid cyclopropane synthetase
NodS                 PF05401.6    201 seq974_BIOID51113    -            256   7.7e-08   31.8   0.0   1   1   9.1e-11   9.5e-08   31.5   0.0    46   175    75   204    30   212 0.83 Nodulation protein S (NodS)
MTS                  PF05175.9    170 seq974_BIOID51113    -            256   8.4e-07   28.4   0.0   1   1   1.2e-09   1.2e-06   27.9   0.0    32   103    73   143    63   186 0.89 Methyltransferase small domain
Methyltransf_9       PF08003.6    315 seq974_BIOID51113    -            256   9.9e-06   24.3   0.0   1   1   1.3e-08   1.3e-05   23.9   0.0   114   229    71   185    62   219 0.80 Protein of unknown function (DUF1698)
PrmA                 PF06325.8    295 seq974_BIOID51113    -            256     2e-05   23.7   0.0   1   1   2.7e-08   2.8e-05   23.2   0.0   162   258    73   174    67   190 0.79 Ribosomal protein L11 methyltransferase (PrmA)
IMPDH                PF00478.20   351 seq977_BIOID51113    -            347  2.7e-113  378.3   0.2   1   1  2.4e-117  3.3e-113  378.0   0.2     3   346     9   342     7   346 0.94 IMP dehydrogenase / GMP reductase domain
TetR_N               PF00440.18    47 seq978_BIOID51113    -            199   2.5e-11   42.9   0.0   1   1   2.9e-15   3.9e-11   42.2   0.0     1    46    13    58    13    59 0.93 Bacterial regulatory proteins, tetR family
SIS_2                PF13580.1    138 seq980_BIOID51113    -            246   3.1e-31  107.7   0.3   1   1   9.4e-35   6.4e-31  106.7   0.2    15   138    78   200    56   200 0.92 SIS domain
SIS                  PF01380.17   131 seq980_BIOID51113    -            246   5.8e-08   32.2   0.0   1   1   2.3e-11   1.6e-07   30.9   0.0    51   104   163   216   152   229 0.91 SIS domain
NAD_synthase         PF02540.12   242 seq981_BIOID51113    -            275   1.5e-78  262.8   0.0   1   1   1.3e-82   1.8e-78  262.6   0.0     2   242    23   265    22   265 0.98 NAD synthase
DinI                 PF06183.8     65 seq982_BIOID51113    -             77   1.6e-25   88.8   0.2   1   1   1.4e-29   1.9e-25   88.5   0.1     1    65    13    77    13    77 0.97 DinI-like family
DAGK_prokar          PF01219.14   104 seq983_BIOID51113    -            122   5.5e-39  131.8   8.1   1   1   4.6e-43   6.3e-39  131.6   5.6     2   104    16   118    15   118 0.99 Prokaryotic diacylglycerol kinase
Peptidase_C26        PF07722.8    217 seq985_BIOID51113    -            254   3.3e-69  232.5   0.0   1   1   5.6e-73   3.8e-69  232.3   0.0     1   217     8   224     8   224 0.96 Peptidase C26
GATase               PF00117.23   192 seq985_BIOID51113    -            254   8.2e-12   44.8   0.0   1   1   1.6e-15   1.1e-11   44.4   0.0    43   190    62   241    31   243 0.69 Glutamine amidotransferase class-I
Oxidored_FMN         PF00724.15   341 seq986_BIOID51113    -            365   1.4e-90  303.6   0.0   1   1   1.1e-94   1.6e-90  303.4   0.0     1   340     5   343     5   344 0.93 NADH:flavin oxidoreductase / NADH oxidase family
TraG-D_C             PF12696.2    128 seq989_BIOID51113    -            379   3.4e-07   30.0   0.4   1   1   6.8e-11   9.3e-07   28.6   0.1     1    90    53   141    53   174 0.83 TraM recognition site of TraD and TraG
LexA_DNA_bind        PF01726.11    65 seq992_BIOID51113    -            202   6.6e-32  108.7   0.1   1   1   1.5e-35   1.1e-31  108.1   0.1     1    65     1    65     1    65 0.99 LexA DNA binding domain
Peptidase_S24        PF00717.18    70 seq992_BIOID51113    -            202   8.9e-17   60.3   0.8   1   1   1.9e-20   1.3e-16   59.8   0.5     1    68   114   180   114   182 0.96 Peptidase S24-like
Fels1                PF05666.6     45 seq993_BIOID51113    -            122   9.7e-39  130.3   1.7   1   2   3.8e-21   5.3e-17   60.8   0.1     2    45    20    62    19    62 0.95 Fels-1 Prophage Protein-like
Fels1                PF05666.6     45 seq993_BIOID51113    -            122   9.7e-39  130.3   1.7   2   2   7.8e-24   1.1e-19   69.4   0.1     1    45    66   121    66   121 0.98 Fels-1 Prophage Protein-like
MFS_1                PF07690.11   354 seq994_BIOID51113    -            471   8.7e-56  189.0  70.0   1   2   6.5e-54   4.4e-50  170.2  35.1     1   353    15   405    15   406 0.91 Major Facilitator Superfamily
MFS_1                PF07690.11   354 seq994_BIOID51113    -            471   8.7e-56  189.0  70.0   2   2     4e-12   2.8e-08   32.8   7.9    57   178   322   455   321   469 0.79 Major Facilitator Superfamily
MFS_3                PF05977.8    524 seq994_BIOID51113    -            471   6.3e-10   37.6  13.8   1   1   9.2e-14   6.3e-10   37.6   9.6    20   187    20   183     6   246 0.85 Transmembrane secretion effector
GATase_4             PF13230.1    272 seq996_BIOID51113    -            255  3.2e-107  357.1   0.0   1   1  7.7e-111  3.5e-107  357.0   0.0     1   252     1   252     1   255 0.99 Glutamine amidotransferases class-II
GATase_2             PF00310.16   361 seq996_BIOID51113    -            255   3.3e-17   62.1   0.1   1   1   2.1e-15   9.7e-12   44.1   0.1   189   359    65   215    60   217 0.87 Glutamine amidotransferases class-II
YaeQ                 PF07152.7    175 seq998_BIOID51113    -            181   4.4e-72  240.9   1.2   1   1   3.7e-76     5e-72  240.7   0.8     1   174     1   175     1   176 0.99 YaeQ protein
GIY-YIG              PF01541.19    80 seq999_BIOID51113    -            295   3.2e-05   24.1   0.0   1   1   4.7e-09   6.4e-05   23.1   0.0     2    76    35   104    34   109 0.76 GIY-YIG catalytic domain
Fer4_11              PF13247.1     99 seq1000_BIOID51113   -            294   1.2e-29  101.9  13.1   1   1   1.8e-32   2.2e-29  101.1   5.5     2    98    92   188    91   189 0.94 4Fe-4S dicluster domain
Form-deh_trans       PF09163.6     44 seq1000_BIOID51113   -            294   7.8e-20   69.9   0.0   1   1   1.1e-22   1.4e-19   69.1   0.0     1    44   246   289   246   290 0.96 Formate dehydrogenase N, transmembrane
Fer4_7               PF12838.2     52 seq1000_BIOID51113   -            294   4.9e-15   55.5  25.2   1   1   8.3e-11     1e-07   32.0   5.6     1    50    38   114    38   117 0.90 4Fe-4S dicluster domain
Fer4_9               PF13187.1     55 seq1000_BIOID51113   -            294   3.3e-13   49.5  27.2   1   1   4.6e-11   5.7e-08   32.7   7.7     1    55   132   184   132   184 0.97 4Fe-4S dicluster domain
Fer4_10              PF13237.1     52 seq1000_BIOID51113   -            294   2.6e-12   46.2  27.8   1   1   3.4e-11   4.2e-08   32.7   7.1     2    52    93   144    92   144 0.86 4Fe-4S dicluster domain
Fer4_2               PF12797.2     22 seq1000_BIOID51113   -            294   3.3e-10   39.1  34.5   1   1   6.4e-09     8e-06   25.3   2.4     4    20    33    49    31    51 0.91 4Fe-4S binding domain
Fer4_3               PF12798.2     15 seq1000_BIOID51113   -            294   9.7e-08   31.9  41.1   1   3   0.00035      0.43   11.1   3.8     1    15   100   117   100   117 0.89 4Fe-4S binding domain
Fer4_3               PF12798.2     15 seq1000_BIOID51113   -            294   9.7e-08   31.9  41.1   2   3   6.7e-05     0.083   13.3   2.9     1    14   133   146   133   147 0.94 4Fe-4S binding domain
Fer4_3               PF12798.2     15 seq1000_BIOID51113   -            294   9.7e-08   31.9  41.1   3   3   3.4e-06    0.0042   17.4   2.5     1    15   160   183   160   183 0.98 4Fe-4S binding domain
Fer4_4               PF12800.2     17 seq1000_BIOID51113   -            294   3.1e-07   30.0  31.6   1   2   4.7e-05     0.059   13.6   1.8     3    15    38    50    36    56 0.91 4Fe-4S binding domain
Fer4_4               PF12800.2     17 seq1000_BIOID51113   -            294   3.1e-07   30.0  31.6   2   2     1e-07   0.00013   21.9   1.8     1    17   130   146   130   146 0.92 4Fe-4S binding domain
Fer4                 PF00037.22    24 seq1000_BIOID51113   -            294   3.1e-07   29.6  37.3   1   1   4.1e-08   5.1e-05   22.5   2.0     5    22   130   147   126   149 0.87 4Fe-4S binding domain
Cupin_2              PF07883.6     71 seq1001_BIOID51113   -            185     9e-18   63.4   0.1   1   1   5.2e-21   1.4e-17   62.8   0.1     2    69   111   178   110   180 0.94 Cupin domain
HTH_3                PF01381.17    55 seq1001_BIOID51113   -            185   1.1e-14   53.9   0.4   1   1   5.9e-18   1.6e-14   53.3   0.2     2    55    13    66    12    66 0.97 Helix-turn-helix
HTH_31               PF13560.1     64 seq1001_BIOID51113   -            185     1e-10   41.4   0.0   1   1     6e-14   1.6e-10   40.8   0.0     3    60     9    65     7    68 0.95 Helix-turn-helix domain
HTH_19               PF12844.2     64 seq1001_BIOID51113   -            185   1.7e-10   40.6   0.0   1   1     1e-13   2.7e-10   40.0   0.0     1    62     9    70     9    72 0.96 Helix-turn-helix domain
MatE                 PF01554.13   162 seq1005_BIOID51113   -            459   4.6e-39  133.5  30.5   1   2   8.5e-35   1.2e-30  106.2   5.9     1   161    35   195    35   196 0.99 MatE
MatE                 PF01554.13   162 seq1005_BIOID51113   -            459   4.6e-39  133.5  30.5   2   2   2.5e-13   3.5e-09   36.3   6.9     2   143   259   400   259   422 0.91 MatE
Acyl_transf_3        PF01757.17   340 seq1006_BIOID51113   -            331   4.2e-34  117.7  34.9   1   1   3.8e-38   5.2e-34  117.4  24.2     2   339     6   318     5   322 0.87 Acyltransferase family
RF-1                 PF00472.15   114 seq1008_BIOID51113   -            140   5.7e-29  100.1   0.6   1   1   4.9e-33   6.7e-29   99.8   0.4     4   114     4   132     1   138 0.91 RF-1 domain
Glyoxalase           PF00903.20   128 seq1010_BIOID51113   -            135   1.3e-24   86.4   0.0   1   1   3.3e-28   1.5e-24   86.2   0.0     2   128     3   123     2   123 0.91 Glyoxalase/Bleomycin resistance protein/Dioxygenase superfamily
Glyoxalase_2         PF12681.2    108 seq1010_BIOID51113   -            135   4.8e-18   65.6   0.0   1   1   1.2e-21   5.5e-18   65.4   0.0     1   108     8   124     8   124 0.77 Glyoxalase-like domain
Glyoxalase_4         PF13669.1    110 seq1010_BIOID51113   -            135   2.2e-08   33.9   0.0   1   1   2.4e-11   1.1e-07   31.7   0.0     2   106     5   108     4   112 0.87 Glyoxalase/Bleomycin resistance protein/Dioxygenase superfamily
ADH_N                PF08240.7    109 seq1011_BIOID51113   -            326   1.5e-30  105.0   0.2   1   1   7.3e-34   3.3e-30  103.9   0.1     2   106    26   151    25   154 0.94 Alcohol dehydrogenase GroES-like domain
ADH_N_assoc          PF13823.1     23 seq1011_BIOID51113   -            326   2.7e-13   49.1   0.1   1   1   1.1e-16   5.2e-13   48.2   0.1     1    23     1    23     1    23 0.99 Alcohol dehydrogenase GroES-associated
ADH_zinc_N           PF00107.21   130 seq1011_BIOID51113   -            326     2e-10   40.1   0.0   1   1   7.9e-14   3.6e-10   39.3   0.0     1    69   197   268   197   285 0.90 Zinc-binding dehydrogenase
Aldedh               PF00171.17   462 seq1017_BIOID51113   -            495  1.4e-169  564.1   0.0   1   1  2.3e-173  1.6e-169  564.0   0.0     4   462    31   489    28   489 0.97 Aldehyde dehydrogenase family
Cytochrom_B_N        PF00033.14   188 seq1018_BIOID51113   -            217   1.4e-20   73.3  19.2   1   1   2.5e-24   1.7e-20   73.0  13.3     4   188    10   186     7   186 0.92 Cytochrome b(N-terminal)/b6/petB
Ni_hydr_CYTB         PF01292.15   182 seq1018_BIOID51113   -            217   1.4e-18   66.8  17.8   1   1   2.5e-22   1.7e-18   66.5  12.3     5   182    13   186     9   186 0.89 Prokaryotic cytochrome b561
YcgL                 PF05166.8     74 seq1019_BIOID51113   -            108     3e-33  113.6   0.1   1   1   2.9e-37     4e-33  113.2   0.1     1    74    14    87    14    87 0.99 YcgL domain
NlpE                 PF04170.7     87 seq1020_BIOID51113   -            236   1.6e-35  121.2   0.0   1   1   1.9e-39   2.6e-35  120.5   0.0     1    86    45   130    45   131 0.99 NlpE N-terminal domain
PHO4                 PF01384.15   326 seq1023_BIOID51113   -            499  4.3e-100  334.4  19.9   1   1  3.7e-104    5e-100  334.2  13.8     1   326    30   488    30   488 0.88 Phosphate transporter family
RNase_T              PF00929.19   164 seq1024_BIOID51113   -            215   9.4e-37  126.7   0.1   1   1   7.9e-41   1.1e-36  126.5   0.0     1   164    20   194    20   194 0.96 Exonuclease
HATPase_c            PF02518.21   111 seq1026_BIOID51113   -            467   5.8e-24   83.8   0.0   1   1   2.7e-27   1.2e-23   82.7   0.0     1   111   349   460   349   460 0.98 Histidine kinase-, DNA gyrase B-, and HSP90-like ATPase
HAMP                 PF00672.20    70 seq1026_BIOID51113   -            467   1.5e-17   63.4   0.4   1   1   3.3e-21   1.5e-17   63.4   0.2     2    69   168   235   167   236 0.96 HAMP domain
HisKA                PF00512.20    68 seq1026_BIOID51113   -            467   9.5e-14   51.0   0.2   1   1   2.1e-17   9.5e-14   51.0   0.1     1    68   240   304   240   304 0.97 His Kinase A (phospho-acceptor) domain
FAA_hydrolase        PF01557.13   217 seq1028_BIOID51113   -            219   3.8e-56  189.8   0.0   1   1   3.6e-60   4.9e-56  189.4   0.0     1   206    18   209    18   218 0.94 Fumarylacetoacetate (FAA) hydrolase family
ASCH                 PF04266.9    104 seq1031_BIOID51113   -            125   6.7e-05   23.1   0.0   1   1   5.6e-09   7.6e-05   22.9   0.0     5    66    10    78     6   116 0.80 ASCH domain
CsbD                 PF05532.7     53 seq1033_BIOID51113   -             69   1.5e-21   75.6   8.3   1   1   1.3e-25   1.8e-21   75.4   5.8     1    53     4    56     4    56 0.97 CsbD-like
DEAD_assoc           PF08494.6    187 seq1034_BIOID51113   -           1538   8.1e-59  198.3   0.0   1   1   7.7e-62   2.6e-58  196.7   0.0     2   186   679   867   678   868 0.96 DEAD/H associated
DEAD                 PF00270.24   173 seq1034_BIOID51113   -           1538   1.6e-27   95.9   0.0   1   1   1.2e-30     4e-27   94.6   0.0     1   167    31   218    31   224 0.88 DEAD/DEAH box helicase
Helicase_C           PF00271.26    78 seq1034_BIOID51113   -           1538     2e-13   49.8   0.1   1   1   1.9e-16   6.6e-13   48.2   0.0    12    75   354   417   348   419 0.96 Helicase conserved C-terminal domain
ResIII               PF04851.10   184 seq1034_BIOID51113   -           1538   1.8e-07   31.0   0.0   1   1   1.1e-10   3.8e-07   30.0   0.0     8   182    29   217    23   219 0.73 Type III restriction enzyme, res subunit
DEDD_Tnp_IS110       PF01548.12   144 seq1035_BIOID51113   -            326   4.2e-44  149.5   0.2   1   1   2.4e-47   1.7e-43  147.6   0.1     1   144     7   151     7   151 0.99 Transposase
Transposase_20       PF02371.11    87 seq1035_BIOID51113   -            326   1.1e-27   95.7   0.4   1   1     3e-31     2e-27   94.9   0.3     2    85   196   280   195   282 0.96 Transposase IS116/IS110/IS902 family
FliB                 PF03692.10    85 seq1037_BIOID51113   -            189   1.5e-08   34.8  10.3   1   1   2.8e-12   3.8e-08   33.5   7.1     2    85    65   133    64   133 0.97 Flagellin N-methylase
DnaJ                 PF00226.26    64 seq1041_BIOID51113   -            271   2.8e-14   52.4   0.2   1   1   7.4e-18     5e-14   51.6   0.1     4    56   208   266   205   269 0.94 DnaJ domain
TerB                 PF05099.8    140 seq1041_BIOID51113   -            271   2.5e-09   36.8   0.7   1   1   3.7e-13   2.5e-09   36.8   0.5    14   137    44   170    32   173 0.89 Tellurite resistance protein TerB
DAO                  PF01266.19   358 seq1042_BIOID51113   -            426   3.3e-72  243.2   0.2   1   1   1.7e-75   3.8e-72  243.0   0.1     1   358    29   381    29   381 0.96 FAD dependent oxidoreductase
Thi4                 PF01946.12   230 seq1042_BIOID51113   -            426   5.7e-07   28.7   0.2   1   1   4.7e-10   1.1e-06   27.8   0.1     9    64    19    75    12   102 0.90 Thi4 family
NAD_binding_8        PF13450.1     68 seq1042_BIOID51113   -            426     3e-06   27.0   0.8   1   1   5.1e-09   1.2e-05   25.1   0.5     1    40    32    69    32    88 0.83 NAD(P)-binding Rossmann-like domain
FAD_binding_3        PF01494.14   356 seq1042_BIOID51113   -            426   8.3e-06   24.9   0.9   1   1   3.6e-09   8.3e-06   24.9   0.7     2    33    28    59    27    72 0.93 FAD binding domain
FAD_binding_2        PF00890.19   421 seq1042_BIOID51113   -            426   2.1e-05   23.4   0.7   1   1   1.5e-08   3.5e-05   22.7   0.5     1    43    29    71    29    82 0.85 FAD binding domain
ResIII               PF04851.10   184 seq1043_BIOID51113   -            586   4.7e-32  111.2   0.0   1   1   1.7e-35   7.8e-32  110.4   0.0     2   184     3   155     2   155 0.95 Type III restriction enzyme, res subunit
Helicase_C           PF00271.26    78 seq1043_BIOID51113   -            586   7.6e-12   44.8   0.0   1   1   6.6e-15     3e-11   42.9   0.0    10    76   277   343   273   345 0.96 Helicase conserved C-terminal domain
DEAD                 PF00270.24   173 seq1043_BIOID51113   -            586   2.2e-11   43.4   0.0   1   1   1.2e-13   5.7e-10   38.8   0.0     2   166     7   153     6   157 0.81 DEAD/DEAH box helicase
Response_reg         PF00072.19   112 seq1046_BIOID51113   -            240   2.5e-25   88.5   0.0   1   1   5.5e-29   3.7e-25   87.9   0.0     1   112    13   122    13   122 0.98 Response regulator receiver domain
Trans_reg_C          PF00486.23    77 seq1046_BIOID51113   -            240   3.7e-22   77.9   0.1   1   1   9.6e-26   6.6e-22   77.1   0.0     2    77   157   232   156   232 0.96 Transcriptional regulatory protein, C terminal
MFS_1                PF07690.11   354 seq1051_BIOID51113   -            438   1.8e-27   95.9  51.8   1   2   2.4e-19   1.1e-15   57.1  17.3    38   258    70   296    27   302 0.69 Major Facilitator Superfamily
MFS_1                PF07690.11   354 seq1051_BIOID51113   -            438   1.8e-27   95.9  51.8   2   2   3.9e-15   1.8e-11   43.3  16.4    22   172   276   430   264   437 0.78 Major Facilitator Superfamily
Sugar_tr             PF00083.19   451 seq1051_BIOID51113   -            438   5.3e-27   94.3  34.2   1   1   9.9e-29   4.5e-25   88.0  23.7     6   417    27   407    23   432 0.75 Sugar (and other) transporter
MFS_2                PF13347.1    427 seq1051_BIOID51113   -            438   1.7e-09   36.4  21.8   1   1   3.8e-13   1.7e-09   36.4  15.1    34   344    57   373    49   383 0.79 MFS/sugar transport protein
DUF2713              PF10897.3    246 seq1052_BIOID51113   -            179  2.4e-119  396.9   2.6   1   1  1.9e-123  2.6e-119  396.8   1.8     1   177     1   179     1   179 0.99 Protein of unknown function (DUF2713)
Usp                  PF00582.21   140 seq1055_BIOID51113   -            144   5.2e-21   75.1   0.0   1   1   4.3e-25   5.9e-21   75.0   0.0     2   140     3   138     2   138 0.98 Universal stress protein family
DUF1508              PF07411.7     49 seq1057_BIOID51113   -            123   8.1e-48  159.5   6.0   1   2   1.2e-27   1.7e-23   81.6   0.2     1    49    23    71    23    71 0.97 Domain of unknown function (DUF1508)
DUF1508              PF07411.7     49 seq1057_BIOID51113   -            123   8.1e-48  159.5   6.0   2   2   2.5e-27   3.4e-23   80.7   0.9     1    48    74   121    74   122 0.97 Domain of unknown function (DUF1508)
DUF2713              PF10897.3    246 seq1058_BIOID51113   -             69   1.9e-40  138.6   1.7   1   1   1.5e-44     2e-40  138.4   1.2   178   246     1    69     1    69 0.99 Protein of unknown function (DUF2713)
Aminotran_3          PF00202.16   339 seq1059_BIOID51113   -            421  2.8e-108  361.6   0.6   1   1    5e-112  3.5e-108  361.3   0.4     3   338    27   359    25   360 0.97 Aminotransferase class-III
Aminotran_1_2        PF00155.16   363 seq1059_BIOID51113   -            421   3.8e-05   22.6   0.1   1   1   2.7e-08   0.00018   20.4   0.0   125   278   159   323    40   377 0.62 Aminotransferase class I and II
Ribonuc_red_lgC      PF02867.10   537 seq1061_BIOID51113   -            761  5.3e-134  447.6   0.0   1   1  2.5e-136  1.1e-132  443.2   0.0     1   536   222   731   222   732 0.95 Ribonucleotide reductase, barrel domain
ATP-cone             PF03477.11    90 seq1061_BIOID51113   -            761   5.9e-15   55.3   0.1   1   1   2.8e-18   1.3e-14   54.2   0.1     3    90     7    92     5    92 0.97 ATP cone domain
Ribonuc_red_lgN      PF00317.16    83 seq1061_BIOID51113   -            761   1.4e-12   47.0   1.0   1   1     5e-16   2.3e-12   46.4   0.1     2    82   142   219   141   220 0.93 Ribonucleotide reductase, all-alpha domain
Peptidase_S24        PF00717.18    70 seq1063_BIOID51113   -            139   1.7e-13   49.8   0.0   1   1   1.8e-17   2.5e-13   49.3   0.0     2    68    56   120    55   122 0.91 Peptidase S24-like
Amidase_2            PF01510.20   132 seq1064_BIOID51113   -            183   8.6e-28   96.8   0.0   1   1   8.5e-32   1.2e-27   96.4   0.0     3   132    22   168    20   168 0.85 N-acetylmuramoyl-L-alanine amidase
RHH_2                PF03693.9     81 seq1067_BIOID51113   -             98   9.6e-21   73.6   0.4   1   1   1.7e-24   1.2e-20   73.3   0.2     1    75    16    92    16    97 0.92 Uncharacterised protein family (UPF0156)
RHH_1                PF01402.16    39 seq1067_BIOID51113   -             98     8e-05   22.2   2.1   1   1   1.4e-08   9.3e-05   22.0   0.4     2    39    20    58    19    58 0.94 Ribbon-helix-helix protein, copG family
PTR2                 PF00854.16   373 seq1069_BIOID51113   -            489     2e-79  266.9  25.0   1   1   3.9e-83   2.6e-79  266.5  17.3     2   372    82   427    81   428 0.97 POT family
MFS_1                PF07690.11   354 seq1069_BIOID51113   -            489     5e-15   54.9  59.4   1   1   1.4e-16   9.4e-13   47.5  20.8    12   304    30   291    16   341 0.65 Major Facilitator Superfamily
AMNp_N               PF10423.4    160 seq1072_BIOID51113   -            519   9.2e-51  171.4   0.1   1   1     2e-54   1.4e-50  170.9   0.1     2   158    47   205    46   207 0.96 Bacterial AMP nucleoside phosphorylase N-terminus
PNP_UDP_1            PF01048.15   234 seq1072_BIOID51113   -            519   5.3e-20   71.2   0.0   1   1   1.2e-23   8.5e-20   70.6   0.0    33   200   297   464   264   487 0.83 Phosphorylase superfamily
Ribosomal_L25p       PF01386.14    88 seq1073_BIOID51113   -             94   3.9e-30  103.6   0.3   1   1   3.2e-34   4.4e-30  103.5   0.2     1    88     4    91     4    91 0.99 Ribosomal L25p family
Plasmid_stabil       PF05016.9     90 seq1075_BIOID51113   -             98   6.7e-13   48.7   0.0   1   1   5.5e-17   7.5e-13   48.5   0.0     1    89     4    90     4    91 0.92 Plasmid stabilisation system protein
IMS                  PF00817.15   148 seq1076_BIOID51113   -            422   8.3e-39  132.6   0.0   1   1     6e-42   2.1e-38  131.3   0.0     1   147     5   150     5   151 0.96 impB/mucB/samB family
DUF4113              PF13438.1     75 seq1076_BIOID51113   -            422   1.5e-28   98.3   0.3   1   1   1.9e-31   6.6e-28   96.3   0.0     1    75   347   421   347   421 0.98 Domain of unknown function (DUF4113)
IMS_C                PF11799.3    137 seq1076_BIOID51113   -            422     1e-08   35.5   0.0   1   1   6.1e-12   2.1e-08   34.5   0.0     3   122   214   333   212   344 0.89 impB/mucB/samB family C-terminal
IMS_HHH              PF11798.3     32 seq1076_BIOID51113   -            422   1.3e-07   31.0   0.0   1   1   1.1e-10   3.8e-07   29.6   0.0     4    32   172   200   169   200 0.92 IMS family HHH motif
LacAB_rpiB           PF02502.13   140 seq1079_BIOID51113   -            105   3.4e-11   42.8   0.1   1   1   6.3e-12   8.6e-08   31.8   0.0   102   139    60    97    59    98 0.96 Ribose/Galactose Isomerase
DUF4065              PF13274.1     99 seq1081_BIOID51113   -            162   2.8e-22   79.1   0.0   1   1   3.1e-26   4.2e-22   78.5   0.0     1    99    32   131    32   131 0.90 Protein of unknown function (DUF4065)
LPAM_2               PF13627.1     24 seq1082_BIOID51113   -             67   2.1e-08   33.5   2.0   1   1     2e-12   2.7e-08   33.1   1.4     1    24     6    29     6    29 0.93 Prokaryotic lipoprotein-attachment site
Peptidase_U32        PF01136.14   233 seq1083_BIOID51113   -            453   6.2e-95  316.4   0.0   1   1     6e-99   8.2e-95  316.0   0.0     1   232    75   344    75   345 0.98 Peptidase family U32
DAP_epimerase        PF01678.14   121 seq1086_BIOID51113   -            275   1.3e-77  257.4   0.7   1   2   1.8e-43   1.2e-39  134.8   0.0     1   120     4   124     4   125 0.98 Diaminopimelate epimerase
DAP_epimerase        PF01678.14   121 seq1086_BIOID51113   -            275   1.3e-77  257.4   0.7   2   2   2.5e-39   1.7e-35  121.4   0.1     2   121   153   268   152   268 0.97 Diaminopimelate epimerase
PhzC-PhzF            PF02567.11   282 seq1086_BIOID51113   -            275   3.6e-05   23.0   0.0   1   1   7.7e-09   5.2e-05   22.5   0.0    45   224    51   224    46   229 0.86 Phenazine biosynthesis-like protein
Peripla_BP_4         PF13407.1    258 seq1096_BIOID51113   -            330   1.4e-62  211.2  13.0   1   1   2.4e-66   1.6e-62  211.0   9.0    13   258    40   286    28   286 0.95 Periplasmic binding protein domain
Peripla_BP_1         PF00532.16   279 seq1096_BIOID51113   -            330     3e-13   49.5   1.9   1   1   1.1e-16   7.4e-13   48.2   1.3    23   214    47   244    26   278 0.78 Periplasmic binding proteins and sugar binding domain of LacI family
Phage_GPO            PF05929.6    276 seq1098_BIOID51113   -            277  2.3e-129  430.4   4.0   1   1  1.9e-133  2.6e-129  430.2   2.8     1   276     5   277     5   277 0.98 Phage capsid scaffolding protein (GPO) serine peptidase
DUF484               PF04340.7    225 seq1101_BIOID51113   -            235   1.1e-89  299.6   0.4   1   1   9.5e-94   1.3e-89  299.4   0.3     1   224    10   232    10   233 0.99 Protein of unknown function, DUF484
OsmC                 PF02566.14   100 seq1102_BIOID51113   -            143   2.1e-18   66.2   0.1   1   1     2e-22   2.8e-18   65.8   0.0     2    99    42   139    41   140 0.89 OsmC-like protein
DUF1414              PF07208.6     44 seq1104_BIOID51113   -             75   2.5e-25   87.7   0.9   1   1   2.5e-29   3.4e-25   87.3   0.6     1    44    26    69    26    69 0.99 Protein of unknown function (DUF1414)
Ribonuc_red_sm       PF00268.16   281 seq1105_BIOID51113   -            376   7.3e-30  103.8   2.5   1   2   4.3e-17   5.8e-13   48.3   0.3    13   143    31   158    22   165 0.91 Ribonucleotide reductase, small chain
Ribonuc_red_sm       PF00268.16   281 seq1105_BIOID51113   -            376   7.3e-30  103.8   2.5   2   2   2.8e-19   3.9e-15   55.5   0.1   155   274   200   329   182   336 0.89 Ribonucleotide reductase, small chain
DUF3413              PF11893.3    253 seq1106_BIOID51113   -            586  3.3e-109  363.5  10.1   1   1  1.1e-112  5.1e-109  362.8   7.0     1   252     1   253     1   254 0.99 Domain of unknown function (DUF3413)
Sulfatase            PF00884.18   379 seq1106_BIOID51113   -            586   2.7e-36  125.2   1.8   1   1   5.9e-40   2.7e-36  125.2   1.3     1   330   260   541   260   573 0.81 Sulfatase
Colicin              PF01024.14   187 seq1107_BIOID51113   -            626   1.1e-73  246.7   5.7   1   1   1.5e-77   1.1e-73  246.7   4.0     1   187   438   624   438   624 0.99 Colicin pore forming domain
Colicin_Ia           PF11504.3     72 seq1107_BIOID51113   -            626   3.4e-51  170.9   1.5   1   1   9.7e-55   6.6e-51  170.0   1.0     1    72   282   353   282   353 1.00 Colicin Ia
PspA_IM30            PF04012.7    221 seq1108_BIOID51113   -            222   6.9e-48  162.8  32.6   1   1     6e-52   8.2e-48  162.5  22.6     1   220     2   217     2   219 0.97 PspA/IM30 family
Phage_integrase      PF00589.17   173 seq1110_BIOID51113   -            298   4.6e-50  169.5   0.0   1   1   1.1e-53   7.7e-50  168.8   0.0     3   172   114   281   112   282 0.97 Phage integrase family
Phage_integr_N       PF02899.12    84 seq1110_BIOID51113   -            298   7.9e-27   93.1   0.7   1   1   2.9e-30     2e-26   91.8   0.5     1    83     8    90     8    91 0.98 Phage integrase, N-terminal SAM-like domain
Phage_cap_P2         PF05125.7    333 seq1112_BIOID51113   -            352  3.7e-147  489.4   0.6   1   1  3.1e-151  4.2e-147  489.2   0.4     1   333     6   340     6   340 0.98 Phage major capsid protein, P2 family
ABC_tran             PF00005.22   118 seq1114_BIOID51113   -            513   3.6e-35  120.7   0.2   1   2   4.3e-23   2.9e-19   69.4   0.1     1   118    44   171    44   171 0.89 ABC transporter
ABC_tran             PF00005.22   118 seq1114_BIOID51113   -            513   3.6e-35  120.7   0.2   2   2   8.3e-17   5.7e-13   49.1   0.0    15   117   316   433   302   434 0.83 ABC transporter
PspB                 PF06667.7     75 seq1117_BIOID51113   -             74   7.7e-32  108.9   0.4   1   1   6.1e-36   8.4e-32  108.8   0.3     1    74     1    73     1    74 0.97 Phage shock protein B
PspC                 PF04024.7     61 seq1118_BIOID51113   -            119   3.6e-19   67.8   0.5   1   1   3.4e-23   4.6e-19   67.5   0.3     1    60     7    68     7    69 0.92 PspC domain
NLPC_P60             PF00877.14   105 seq1119_BIOID51113   -            271   1.2e-33  114.8   0.0   1   1   4.7e-37   3.2e-33  113.5   0.0     1   105   153   263   153   263 0.98 NlpC/P60 family
DAGK_cat             PF00781.19   130 seq1120_BIOID51113   -            299   1.6e-26   92.1   0.3   1   1   3.7e-30   2.5e-26   91.4   0.2     3   129     8   131     6   132 0.96 Diacylglycerol kinase catalytic domain
NAD_kinase           PF01513.16   285 seq1120_BIOID51113   -            299   7.2e-06   24.8   0.1   1   1   1.3e-09   8.6e-06   24.6   0.1    64   134    45   121    12   196 0.82 ATP-NAD kinase
Fer2                 PF00111.22    78 seq1121_BIOID51113   -             84   9.2e-11   41.2   2.6   1   1   7.5e-15     1e-10   41.0   1.8     7    78    10    77     4    77 0.83 2Fe-2S iron-sulfur cluster binding domain
GntR                 PF00392.16    64 seq1123_BIOID51113   -            254   5.4e-26   89.6   0.4   1   1   1.8e-29   1.2e-25   88.5   0.3     2    64    12    74    11    74 0.97 Bacterial regulatory proteins, gntR family
FCD                  PF07729.7    125 seq1123_BIOID51113   -            254   1.2e-16   60.9  11.2   1   1   3.5e-20   2.4e-16   60.0   7.8     1   124    99   226    99   227 0.90 FCD domain
HAD_2                PF13419.1    176 seq1124_BIOID51113   -            238   8.5e-20   71.6   0.1   1   1   2.4e-23   1.1e-19   71.2   0.0     1   176    13   207    13   207 0.76 Haloacid dehalogenase-like hydrolase
Hydrolase_like       PF13242.1     75 seq1124_BIOID51113   -            238   4.5e-09   35.7   0.0   1   1   2.2e-12   9.9e-09   34.6   0.0     2    50   161   209   160   223 0.93 HAD-hyrolase-like
Hydrolase            PF00702.21   204 seq1124_BIOID51113   -            238   1.3e-08   35.4   0.0   1   1   4.1e-12   1.9e-08   34.9   0.0     1   202    10   199    10   201 0.71 haloacid dehalogenase-like hydrolase
Phageshock_PspD      PF09584.5     66 seq1126_BIOID51113   -             73   2.2e-31  107.2   4.5   1   1   1.8e-35   2.4e-31  107.0   3.1     1    64    10    71    10    73 0.98 Phage shock protein PspD (Phageshock_PspD)
Phage_term_smal      PF05944.7    132 seq1127_BIOID51113   -            216   4.9e-43  145.8   0.2   1   1   4.8e-47   6.6e-43  145.4   0.1     1   131    34   163    34   164 0.99 Phage small terminase subunit
Rhodanese            PF00581.15   113 seq1130_BIOID51113   -            104   1.2e-14   54.5   0.0   1   1   1.1e-18   1.5e-14   54.1   0.0    16   109    23    96    20    99 0.88 Rhodanese-like domain
BCCT                 PF02028.12   485 seq1132_BIOID51113   -            677  1.6e-173  577.3  44.2   1   1  1.3e-177  1.8e-173  577.1  30.6     1   484    17   502    17   503 0.99 BCCT family transporter
Sod_Fe_C             PF02777.13   106 seq1133_BIOID51113   -            193   1.9e-45  152.9   1.9   1   1   1.5e-48     1e-44  150.5   0.1     1   105    87   190    87   191 0.98 Iron/manganese superoxide dismutases, C-terminal domain
Sod_Fe_N             PF00081.17    82 seq1133_BIOID51113   -            193     3e-35  120.2   0.6   1   1   7.4e-39   5.1e-35  119.5   0.4     1    82     2    82     2    82 0.98 Iron/manganese superoxide dismutases, alpha-hairpin domain
FadR_C               PF07840.7    164 seq1134_BIOID51113   -            239   6.9e-73  243.5   0.0   1   1   1.9e-76   8.5e-73  243.2   0.0     1   163    72   234    72   235 0.99 FadR C-terminal domain
GntR                 PF00392.16    64 seq1134_BIOID51113   -            239   2.3e-20   71.6   0.0   1   1     1e-23   4.7e-20   70.6   0.0     4    64    11    71     8    71 0.96 Bacterial regulatory proteins, gntR family
UvrD_C               PF13361.1    319 seq1135_BIOID51113   -            738   1.3e-99  333.6   0.0   1   1  7.6e-103   1.7e-99  333.1   0.0     1   318   295   634   295   635 0.98 UvrD-like helicase C-terminal domain
UvrD-helicase        PF00580.16   315 seq1135_BIOID51113   -            738   2.2e-76  257.0   0.0   1   1   2.7e-79   6.1e-76  255.6   0.0     1   314    28   289    28   290 0.98 UvrD/REP helicase N-terminal domain
AAA_19               PF13245.1     76 seq1135_BIOID51113   -            738   5.5e-14   51.5   0.2   1   1   8.5e-17   1.9e-13   49.8   0.1     1    75    34   111    34   112 0.85 Part of AAA domain
UvrD_C_2             PF13538.1    104 seq1135_BIOID51113   -            738   1.1e-10   41.4   0.0   1   1   1.1e-13   2.6e-10   40.2   0.0    54   103   561   630   509   631 0.77 Family description
BPD_transp_2         PF02653.11   267 seq1136_BIOID51113   -            393   2.8e-51  173.9  42.7   1   1   2.1e-55   2.8e-51  173.9  29.6     2   267    57   383    56   383 0.98 Branched-chain amino acid transport system / permease component
Transketolase_N      PF00456.16   333 seq1139_BIOID51113   -            887   1.4e-22   79.8   0.1   1   2   3.1e-18   4.2e-14   51.9   0.0     7   217    84   297    78   306 0.76 Transketolase, thiamine diphosphate binding domain
Transketolase_N      PF00456.16   333 seq1139_BIOID51113   -            887   1.4e-22   79.8   0.1   2   2   3.4e-10   4.6e-06   25.5   0.1   213   281   361   431   351   475 0.79 Transketolase, thiamine diphosphate binding domain
Alpha-amylase        PF00128.19   316 seq1140_BIOID51113   -            568   1.3e-18   67.3   0.0   1   1     7e-21   9.6e-17   61.2   0.0    21   271    93   347    82   351 0.76 Alpha amylase, catalytic domain
Phage_integrase      PF00589.17   173 seq1141_BIOID51113   -            413   1.8e-27   95.9   0.0   1   1   4.8e-31   3.3e-27   95.1   0.0     3   171   215   379   213   381 0.92 Phage integrase family
DUF4102              PF13356.1     89 seq1141_BIOID51113   -            413   8.3e-24   83.1   0.1   1   1   2.1e-27   1.4e-23   82.4   0.1     1    89     8    97     8    97 0.93 Domain of unknown function (DUF4102)
Phage_GPL            PF05926.6    140 seq1143_BIOID51113   -            154   9.6e-55  184.1   0.1   1   1     8e-59   1.1e-54  183.9   0.1     1   140    15   154    15   154 0.99 Phage head completion protein (GPL)
HTH_18               PF12833.2     81 seq1148_BIOID51113   -            278   5.4e-26   90.4   2.2   1   1     2e-29   6.7e-26   90.0   0.8     1    80   193   271   193   272 0.97 Helix-turn-helix domain
AraC_binding         PF02311.14   136 seq1148_BIOID51113   -            278   7.2e-24   83.8   2.1   1   1   2.1e-27   7.2e-24   83.8   1.5     4   136    16   154    14   154 0.96 AraC-like ligand binding domain
HTH_AraC             PF00165.18    42 seq1148_BIOID51113   -            278   8.6e-21   72.9   0.1   1   2   1.9e-11   6.5e-08   32.0   0.0     1    42   180   221   180   221 0.97 Bacterial regulatory helix-turn-helix proteins, AraC family
HTH_AraC             PF00165.18    42 seq1148_BIOID51113   -            278   8.6e-21   72.9   0.1   2   2   1.3e-13   4.5e-10   38.9   0.0     1    42   232   271   232   271 0.93 Bacterial regulatory helix-turn-helix proteins, AraC family
DUF519               PF04378.8    245 seq1149_BIOID51113   -            280  1.3e-115  384.4   0.0   1   1  1.1e-119  1.5e-115  384.2   0.0     1   245    33   278    33   278 1.00 Protein of unknown function (DUF519)
Phage_tail_X         PF05489.7     60 seq1151_BIOID51113   -             67   2.7e-34  116.3   0.1   1   1   2.3e-38   3.1e-34  116.1   0.1     1    59     1    59     1    60 0.98 Phage Tail Protein X
Exo_endo_phos        PF03372.18   251 seq1152_BIOID51113   -            272   1.2e-26   94.0   0.0   1   1   9.9e-31   1.4e-26   93.8   0.0     1   251     8   263     8   263 0.81 Endonuclease/Exonuclease/phosphatase family
Phage_lysozyme       PF00959.14   110 seq1154_BIOID51113   -            171   2.3e-24   85.6   0.0   1   1   2.1e-28   2.8e-24   85.3   0.0     1   110    54   160    54   160 0.98 Phage lysozyme
AraC_binding         PF02311.14   136 seq1155_BIOID51113   -            312   2.2e-22   79.0   1.3   1   1   9.9e-26   3.4e-22   78.4   0.2     7   120    52   170    48   186 0.89 AraC-like ligand binding domain
HTH_18               PF12833.2     81 seq1155_BIOID51113   -            312   9.1e-22   76.8   0.1   1   1   5.5e-25   1.9e-21   75.8   0.1     2    79   229   305   228   307 0.97 Helix-turn-helix domain
HTH_AraC             PF00165.18    42 seq1155_BIOID51113   -            312   1.5e-20   72.2   0.2   1   2   3.2e-10   1.1e-06   28.1   0.0     2    42   216   256   215   256 0.93 Bacterial regulatory helix-turn-helix proteins, AraC family
HTH_AraC             PF00165.18    42 seq1155_BIOID51113   -            312   1.5e-20   72.2   0.2   2   2   1.6e-14   5.3e-11   41.8   0.0     2    42   268   306   267   306 0.94 Bacterial regulatory helix-turn-helix proteins, AraC family
Cupin_2              PF07883.6     71 seq1155_BIOID51113   -            312   1.4e-06   27.5   0.0   1   1   8.3e-10   2.8e-06   26.6   0.0     7    60    57   109    53   116 0.92 Cupin domain
Peripla_BP_3         PF13377.1    160 seq1156_BIOID51113   -            392   2.7e-38  131.3   0.7   1   1   6.8e-40   2.3e-36  125.0   0.1     3   160   113   277   111   277 0.95 Periplasmic binding protein-like domain
HTH_AraC             PF00165.18    42 seq1156_BIOID51113   -            392   3.3e-22   77.5   0.1   1   2   2.8e-11   9.7e-08   31.4   0.0     1    42   294   335   294   335 0.97 Bacterial regulatory helix-turn-helix proteins, AraC family
HTH_AraC             PF00165.18    42 seq1156_BIOID51113   -            392   3.3e-22   77.5   0.1   2   2   9.9e-15   3.4e-11   42.4   0.1     6    41   348   384   346   385 0.95 Bacterial regulatory helix-turn-helix proteins, AraC family
HTH_18               PF12833.2     81 seq1156_BIOID51113   -            392   8.3e-20   70.5   0.1   1   1   1.7e-22   5.8e-19   67.8   0.0     3    79   309   384   307   385 0.97 Helix-turn-helix domain
Peripla_BP_4         PF13407.1    258 seq1156_BIOID51113   -            392   5.4e-13   48.7   0.0   1   1   2.6e-16   8.8e-13   48.0   0.0    75   258    72   258    52   258 0.85 Periplasmic binding protein domain
Pyr_redox_2          PF07992.9    200 seq1157_BIOID51113   -            450   4.6e-43  147.3   1.5   1   1   2.2e-46   7.4e-43  146.6   0.7     2   196     7   305     6   308 0.95 Pyridine nucleotide-disulphide oxidoreductase
Pyr_redox_dim        PF02852.17   110 seq1157_BIOID51113   -            450   3.9e-37  126.5   0.7   1   1   1.8e-39   6.1e-36  122.6   0.2     1   110   339   450   339   450 0.99 Pyridine nucleotide-disulphide oxidoreductase, dimerisation domain
Pyr_redox            PF00070.22    80 seq1157_BIOID51113   -            450   5.3e-18   65.0   0.0   1   1   5.6e-21   1.9e-17   63.2   0.0     1    80   169   249   169   250 0.96 Pyridine nucleotide-disulphide oxidoreductase
Pyr_redox_3          PF13738.1    203 seq1157_BIOID51113   -            450   3.3e-09   36.9   0.1   1   1   7.3e-11   2.5e-07   30.8   0.0     3   200    10   200     8   203 0.77 Pyridine nucleotide-disulphide oxidoreductase
Hydrolase_like       PF13242.1     75 seq1159_BIOID51113   -            190   6.4e-14   51.3   0.1   1   1     3e-17     1e-13   50.6   0.1     1    75   108   179   108   179 0.90 HAD-hyrolase-like
Hydrolase            PF00702.21   204 seq1159_BIOID51113   -            190   3.9e-08   33.9   0.0   1   1   2.5e-11   8.6e-08   32.8   0.0   122   204    32   148     9   148 0.86 haloacid dehalogenase-like hydrolase
PNK3P                PF08645.6    158 seq1159_BIOID51113   -            190     2e-08   33.7   0.0   1   1   1.2e-11     4e-08   32.7   0.0    21   126    23   137     7   151 0.80 Polynucleotide kinase 3 phosphatase
SNARE_assoc          PF09335.6    123 seq1161_BIOID51113   -            236   1.1e-27   96.5   6.3   1   1   7.9e-32   1.1e-27   96.5   4.4     1   121    63   180    63   182 0.98 SNARE associated Golgi protein
SBP_bac_1            PF01547.20   314 seq1163_BIOID51113   -            430   2.3e-38  132.5   4.0   1   1   4.6e-42   3.1e-38  132.1   2.7     7   310    43   325    36   329 0.88 Bacterial extracellular solute-binding protein
SBP_bac_8            PF13416.1    281 seq1163_BIOID51113   -            430   3.9e-30  105.4   9.7   1   1   7.7e-34   5.2e-30  105.0   6.7     1   276    48   355    48   360 0.77 Bacterial extracellular solute-binding protein
Phage_AlpA           PF05930.7     51 seq1164_BIOID51113   -             68     1e-07   31.4   0.1   1   1   8.8e-12   1.2e-07   31.2   0.1     6    51    10    56     5    56 0.87 Prophage CP4-57 regulatory protein (AlpA)
P2_Phage_GpR         PF06891.6    135 seq1168_BIOID51113   -            143   8.8e-43  145.2   0.0   1   1   7.3e-47   9.9e-43  145.0   0.0     1   135     1   131     1   131 0.98 P2 phage tail completion protein R (GpR)
Peripla_BP_3         PF13377.1    160 seq1170_BIOID51113   -            341   9.6e-43  145.8   0.0   1   1   9.5e-46   3.2e-42  144.1   0.0     2   160   171   331   170   331 0.92 Periplasmic binding protein-like domain
Peripla_BP_1         PF00532.16   279 seq1170_BIOID51113   -            341   8.6e-35  120.1   0.0   1   1     3e-38     1e-34  119.9   0.0     2   275    60   325    59   329 0.93 Periplasmic binding proteins and sugar binding domain of LacI family
LacI                 PF00356.16    46 seq1170_BIOID51113   -            341   3.7e-21   74.3   0.8   1   1   2.1e-24   7.1e-21   73.4   0.6     1    46     3    48     3    48 0.99 Bacterial regulatory proteins, lacI family
Peripla_BP_4         PF13407.1    258 seq1170_BIOID51113   -            341   2.6e-20   72.7   0.0   1   1   1.1e-23   3.6e-20   72.3   0.0     1   253    62   308    62   313 0.89 Periplasmic binding protein domain
Autotransporter      PF03797.14   265 seq1172_BIOID51113   -           1349   2.3e-56  190.9  25.3   1   1   3.3e-60   2.3e-56  190.9  17.5     2   259  1063  1334  1062  1340 0.94 Autotransporter beta-domain
ESPR                 PF13018.1     24 seq1172_BIOID51113   -           1349   6.5e-10   38.1   1.6   1   1     2e-13   1.4e-09   37.0   1.1     1    22    23    44    23    46 0.97 Extended Signal Peptide of Type V secretion system
HATPase_c            PF02518.21   111 seq1173_BIOID51113   -            572   5.4e-19   67.8   0.0   1   1   2.7e-22   9.2e-19   67.0   0.0     2   110   449   559   448   560 0.95 Histidine kinase-, DNA gyrase B-, and HSP90-like ATPase
PAS_8                PF13188.1     64 seq1173_BIOID51113   -            572   2.9e-06   26.8   0.0   1   1   4.1e-09   1.4e-05   24.6   0.0     2    49   243   296   242   312 0.73 PAS domain
PAS                  PF00989.19   113 seq1173_BIOID51113   -            572   1.2e-05   24.9   0.0   1   1     1e-08   3.5e-05   23.4   0.0     4    64   245   305   242   313 0.88 PAS fold
Phage_tail_S         PF05069.8    148 seq1174_BIOID51113   -            151   8.8e-41  139.0   1.9   1   1   7.1e-45   9.7e-41  138.8   1.3     1   145     2   144     2   147 0.97 Phage virion morphogenesis family
DAO                  PF01266.19   358 seq1176_BIOID51113   -            432   5.6e-74  249.0   0.5   1   1   4.8e-77   6.5e-74  248.8   0.3     2   358     3   397     2   397 0.95 FAD dependent oxidoreductase
Pyr_redox_2          PF07992.9    200 seq1176_BIOID51113   -            432   7.5e-09   35.6   0.3   1   1   3.9e-08   5.3e-05   23.0   0.2     1    36     2    37     2    65 0.92 Pyridine nucleotide-disulphide oxidoreductase
Pyr_redox            PF00070.22    80 seq1176_BIOID51113   -            432   3.2e-08   33.7   0.2   1   1     7e-09   9.6e-06   25.7   0.2     1    33     2    34     2    47 0.91 Pyridine nucleotide-disulphide oxidoreductase
NAD_binding_8        PF13450.1     68 seq1176_BIOID51113   -            432   8.6e-07   28.7   0.1   1   1   5.6e-09   7.6e-06   25.7   0.0     1    34     5    38     5    69 0.85 NAD(P)-binding Rossmann-like domain
ApbA                 PF02558.11   151 seq1176_BIOID51113   -            432   2.3e-05   23.7   0.2   1   1   3.8e-08   5.3e-05   22.6   0.1     1    33     3    34     3    48 0.87 Ketopantoate reductase PanE/ApbA
AlaDh_PNT_C          PF01262.16   168 seq1176_BIOID51113   -            432   0.00013   21.5   0.1   1   1   1.7e-07   0.00023   20.6   0.1    22    59     2    39     1    52 0.85 Alanine dehydrogenase/PNT, C-terminal domain
2-oxoacid_dh         PF00198.18   231 seq1177_BIOID51113   -            630   3.4e-78  261.9   0.0   1   1   3.2e-81   4.8e-78  261.4   0.0     3   230   399   629   397   630 0.98 2-oxoacid dehydrogenases acyltransferase (catalytic domain)
Biotin_lipoyl        PF00364.17    74 seq1177_BIOID51113   -            630     1e-66  220.3  35.1   1   3   1.3e-24     2e-21   75.3   4.6     2    73     4    73     3    74 0.97 Biotin-requiring enzyme
Biotin_lipoyl        PF00364.17    74 seq1177_BIOID51113   -            630     1e-66  220.3  35.1   2   3   2.8e-26   4.3e-23   80.6   3.8     2    73   107   176   106   177 0.96 Biotin-requiring enzyme
Biotin_lipoyl        PF00364.17    74 seq1177_BIOID51113   -            630     1e-66  220.3  35.1   3   3   4.5e-25   6.9e-22   76.7   4.9     1    73   207   277   207   278 0.97 Biotin-requiring enzyme
E3_binding           PF02817.12    39 seq1177_BIOID51113   -            630   3.6e-16   58.4   0.1   1   1   2.3e-19   3.6e-16   58.4   0.1     3    39   327   363   325   363 0.97 e3 binding domain
HTH_3                PF01381.17    55 seq1181_BIOID51113   -             86   2.5e-10   39.9   0.0   1   1   6.6e-14     3e-10   39.6   0.0     1    53     5    57     5    59 0.95 Helix-turn-helix
HTH_19               PF12844.2     64 seq1181_BIOID51113   -             86   4.2e-08   33.0   0.0   1   1   1.2e-11   5.5e-08   32.6   0.0     4    57     5    58     5    65 0.93 Helix-turn-helix domain
HTH_31               PF13560.1     64 seq1181_BIOID51113   -             86   4.7e-08   32.9   0.0   1   1   1.3e-11     6e-08   32.6   0.0     6    55     5    53     4    62 0.93 Helix-turn-helix domain
SNARE_assoc          PF09335.6    123 seq1182_BIOID51113   -            235   1.2e-24   86.7   8.0   1   1   8.7e-29   1.2e-24   86.7   5.5     1   122    80   197    78   198 0.96 SNARE associated Golgi protein
DAO                  PF01266.19   358 seq1185_BIOID51113   -            542   1.2e-56  192.0   2.9   1   1   5.5e-60   1.9e-56  191.4   2.0     1   344    10   343    10   367 0.86 FAD dependent oxidoreductase
FAD_binding_2        PF00890.19   421 seq1185_BIOID51113   -            542     5e-08   32.0   8.6   1   1     3e-10     1e-06   27.7   6.0     1   206    10   215    10   234 0.78 FAD binding domain
FAD_binding_3        PF01494.14   356 seq1185_BIOID51113   -            542   1.3e-06   27.5   3.7   1   1   4.2e-09   1.4e-05   24.1   2.7     2   173     9   214     8   225 0.85 FAD binding domain
Fer2_BFD             PF04324.10    55 seq1185_BIOID51113   -            542   2.2e-06   27.4   2.4   1   1   6.5e-10   2.2e-06   27.4   1.7     2    45   432   480   431   486 0.87 BFD-like [2Fe-2S] binding domain
BPD_transp_1         PF00528.17   185 seq1186_BIOID51113   -            293   7.9e-24   84.0  16.9   1   1   5.8e-28   7.9e-24   84.0  11.7     2   171    88   282    87   285 0.88 Binding-protein-dependent transport system inner membrane component
CorA                 PF01544.13   292 seq1188_BIOID51113   -            316   4.9e-56  189.7   0.4   1   1   4.4e-60     6e-56  189.5   0.2     4   292    26   312    24   312 0.95 CorA-like Mg2+ transporter protein
Sod_Fe_C             PF02777.13   106 seq1189_BIOID51113   -            208   2.7e-40  136.3   0.5   1   1   5.9e-44     4e-40  135.8   0.1     4   106    98   204    95   204 0.91 Iron/manganese superoxide dismutases, C-terminal domain
Sod_Fe_N             PF00081.17    82 seq1189_BIOID51113   -            208   9.6e-34  115.4   2.3   1   1   2.3e-37   1.5e-33  114.7   1.6     1    81     4    91     4    92 0.97 Iron/manganese superoxide dismutases, alpha-hairpin domain
HTH_5                PF01022.15    47 seq1193_BIOID51113   -            117   2.6e-18   65.2   1.9   1   1   6.1e-22   4.2e-18   64.6   1.3     1    45    15    60    15    62 0.98 Bacterial regulatory protein, arsR family
HTH_20               PF12840.2     61 seq1193_BIOID51113   -            117   4.7e-11   42.2   0.3   1   1   9.9e-15   6.8e-11   41.7   0.2     2    61     8    67     7    67 0.97 Helix-turn-helix domain
Alpha-amylase        PF00128.19   316 seq1195_BIOID51113   -            676     1e-42  146.5   5.9   1   1   1.9e-46   2.6e-42  145.2   4.1     1   308   226   595   226   598 0.74 Alpha amylase, catalytic domain
Phage_pRha           PF09669.5     92 seq1196_BIOID51113   -            387   8.7e-27   93.2   0.0   1   1     2e-30   1.4e-26   92.5   0.0     1    92   222   314   222   314 0.92 Phage regulatory protein Rha (Phage_pRha)
Phage_ASH            PF10554.4    108 seq1196_BIOID51113   -            387   2.1e-26   92.2   0.3   1   1   7.4e-30     5e-26   91.0   0.2     1   108   117   214   117   214 0.97 Ash protein family
CMD                  PF02627.15    85 seq1197_BIOID51113   -            182   6.6e-09   35.3   0.2   1   1   3.2e-12   4.4e-08   32.7   0.0    14    85    52   122    43   122 0.91 Carboxymuconolactone decarboxylase family
Ala_racemase_N       PF01168.15   217 seq1198_BIOID51113   -            356   5.2e-59  199.3   0.1   1   1   9.8e-63   6.7e-59  198.9   0.0     2   217    10   217     9   217 0.95 Alanine racemase, N-terminal domain
Ala_racemase_C       PF00842.16   129 seq1198_BIOID51113   -            356   2.4e-39  133.5   0.4   1   1   6.2e-43   4.2e-39  132.7   0.3     1   127   232   354   232   356 0.97 Alanine racemase, C-terminal domain
ArsB                 PF02040.10   423 seq1200_BIOID51113   -            429  1.7e-230  765.0  39.1   1   1  2.9e-234    2e-230  764.9  27.1     1   423     3   425     3   425 1.00 Arsenical pump membrane protein
CitMHS               PF03600.11   349 seq1200_BIOID51113   -            429   2.2e-15   55.9  35.6   1   1   4.5e-19   3.1e-15   55.5  24.7     3   343     7   363     5   369 0.82 Citrate transporter
BPD_transp_1         PF00528.17   185 seq1201_BIOID51113   -            280   2.2e-17   63.0  17.9   1   1   1.6e-21   2.2e-17   63.0  12.4     2   178    89   267    88   271 0.81 Binding-protein-dependent transport system inner membrane component
DUF4222              PF13973.1     53 seq1203_BIOID51113   -             99   1.3e-22   78.7   4.3   1   1   1.2e-26   1.6e-22   78.4   3.0     2    53    17    68    16    68 0.96 Domain of unknown function (DUF4222)
Response_reg         PF00072.19   112 seq1204_BIOID51113   -            226   1.2e-18   67.0   0.0   1   1   9.1e-22   6.2e-18   64.7   0.0     1   111     7   118     7   119 0.97 Response regulator receiver domain
CitT                 PF12431.3     30 seq1204_BIOID51113   -            226   5.6e-08   32.5   0.0   1   1   1.5e-11     1e-07   31.6   0.0     1    28   134   160   134   162 0.97 Transcriptional regulator
Phage_base_V         PF04717.7     79 seq1205_BIOID51113   -            192     2e-25   88.4   0.2   1   1   2.5e-29   3.4e-25   87.6   0.1     1    79    19    94    19    94 0.98 Phage-related baseplate assembly protein
SBP_bac_8            PF13416.1    281 seq1206_BIOID51113   -            388   2.2e-30  106.2   0.6   1   1   4.6e-34   3.2e-30  105.7   0.2    10   265    60   342    52   353 0.84 Bacterial extracellular solute-binding protein
SBP_bac_1            PF01547.20   314 seq1206_BIOID51113   -            388   1.2e-05   25.0   2.8   1   1   2.9e-09     2e-05   24.3   1.8    19   313    57   326    33   327 0.82 Bacterial extracellular solute-binding protein
KdgT                 PF03812.8    314 seq1207_BIOID51113   -            341  1.1e-180  599.5  30.6   1   1    9e-185  1.2e-180  599.4  21.2     1   314    15   328    15   328 1.00 2-keto-3-deoxygluconate permease
MFS_1                PF07690.11   354 seq1209_BIOID51113   -            403   1.5e-43  148.8  41.6   1   1   2.1e-47   1.5e-43  148.8  28.8     4   347    14   341    11   348 0.86 Major Facilitator Superfamily
Sugar_tr             PF00083.19   451 seq1209_BIOID51113   -            403   4.4e-09   35.3   4.8   1   1   6.5e-13   4.4e-09   35.3   3.3    44   123    39   115    16   185 0.88 Sugar (and other) transporter
AAA_25               PF13481.1    194 seq1210_BIOID51113   -            469   7.9e-41  139.4   0.0   1   1   4.4e-44     6e-40  136.5   0.0    18   193   150   318   135   319 0.84 AAA domain
FAD_binding_2        PF00890.19   421 seq1211_BIOID51113   -            419   8.2e-57  192.8   0.0   1   1   1.4e-60   9.4e-57  192.6   0.0     1   421     4   399     4   399 0.95 FAD binding domain
GPW_gp25             PF04965.9     99 seq1212_BIOID51113   -            119   4.4e-20   70.9   0.0   1   1   3.8e-24   5.1e-20   70.7   0.0     3    90    14   101    12   109 0.92 Gene 25-like lysozyme
ADH_zinc_N           PF00107.21   130 seq1213_BIOID51113   -            350   5.7e-26   90.4   0.0   1   1   6.9e-30   9.4e-26   89.7   0.0     1   101   168   269   168   297 0.89 Zinc-binding dehydrogenase
Pyr_redox_2          PF07992.9    200 seq1215_BIOID51113   -            485   1.6e-44  152.1   1.7   1   1   1.9e-47   2.5e-44  151.4   1.2     1   198    19   328    19   330 0.94 Pyridine nucleotide-disulphide oxidoreductase
Pyr_redox_dim        PF02852.17   110 seq1215_BIOID51113   -            485   9.1e-35  118.9   0.0   1   1   1.6e-37   2.2e-34  117.6   0.0     1   109   358   466   358   467 0.98 Pyridine nucleotide-disulphide oxidoreductase, dimerisation domain
Pyr_redox            PF00070.22    80 seq1215_BIOID51113   -            485   2.7e-15   56.4   0.8   1   1   1.9e-18   2.7e-15   56.4   0.5     1    78   188   264   188   267 0.94 Pyridine nucleotide-disulphide oxidoreductase
GIDA                 PF01134.17   392 seq1215_BIOID51113   -            485   1.9e-08   33.4   1.1   1   1   9.3e-11   1.3e-07   30.7   0.4     1    60    19    81    19    94 0.91 Glucose inhibited division protein A
FAD_oxidored         PF12831.2    428 seq1215_BIOID51113   -            485   2.9e-08   33.0   0.9   1   1   4.5e-11   6.2e-08   32.0   0.6     1    38    19    56    19    74 0.94 FAD dependent oxidoreductase
FAD_binding_2        PF00890.19   421 seq1215_BIOID51113   -            485   1.5e-06   27.2   0.7   1   1   3.4e-08   4.6e-05   22.3   0.2     2    35    20    53    19    58 0.90 FAD binding domain
Thi4                 PF01946.12   230 seq1215_BIOID51113   -            485   1.5e-05   24.1   0.1   1   1   2.7e-08   3.7e-05   22.8   0.1    11    63    11    63     4    95 0.79 Thi4 family
HTH_36               PF13730.1     55 seq1217_BIOID51113   -            272   7.3e-11   41.9   0.0   1   1   1.8e-14   1.2e-10   41.1   0.0     7    55    19    67    16    67 0.94 Helix-turn-helix domain
Baseplate_J          PF04865.9    243 seq1218_BIOID51113   -            315   4.1e-58  196.4   4.9   1   1   1.6e-60   2.1e-56  190.8   3.4     2   243    99   275    98   275 0.97 Baseplate J-like protein
ArsC                 PF03960.10   110 seq1221_BIOID51113   -            141   5.5e-31  106.7   0.0   1   1   4.8e-35   6.6e-31  106.5   0.0     1   109     7   114     7   115 0.99 ArsC family
BPD_transp_1         PF00528.17   185 seq1223_BIOID51113   -            511   5.9e-07   29.0  17.3   1   1   4.3e-11   5.9e-07   29.0  12.0    26   183   346   503   344   505 0.92 Binding-protein-dependent transport system inner membrane component
MOSC                 PF03473.12   133 seq1224_BIOID51113   -            234   3.4e-27   94.3   0.0   1   1     7e-31   4.8e-27   93.9   0.0     2   132    48   171    47   172 0.97 MOSC domain
3-alpha              PF03475.9     47 seq1224_BIOID51113   -            234   1.8e-16   59.4   0.1   1   1   4.9e-20   3.4e-16   58.5   0.0     1    47   178   224   178   224 0.97 3-alpha domain
Aminotran_1_2        PF00155.16   363 seq1226_BIOID51113   -            452   1.4e-21   76.7   0.0   1   1   3.1e-25   4.3e-21   75.1   0.0   127   348   201   426    68   440 0.79 Aminotransferase class I and II
CMAS                 PF02353.15   273 seq1227_BIOID51113   -            382  1.6e-106  355.2   0.2   1   1  1.6e-109  2.4e-106  354.6   0.2     2   273   108   368   107   368 0.98 Mycolic acid cyclopropane synthetase
Methyltransf_23      PF13489.1    162 seq1227_BIOID51113   -            382   1.5e-14   53.9   0.0   1   1   1.6e-17   2.4e-14   53.2   0.0    14   135   157   287   143   315 0.73 Methyltransferase domain
Methyltransf_11      PF08241.7     95 seq1227_BIOID51113   -            382   8.6e-13   48.4   0.0   1   1   1.1e-15   1.6e-12   47.5   0.0     1    94   172   264   172   265 0.97 Methyltransferase domain
Methyltransf_18      PF12847.2    112 seq1227_BIOID51113   -            382     8e-11   42.3   0.0   1   1   1.4e-13   2.1e-10   41.0   0.0     1   111   167   267   167   268 0.91 Methyltransferase domain
Methyltransf_31      PF13847.1    152 seq1227_BIOID51113   -            382   5.2e-11   42.2   0.0   1   1   5.6e-14   8.6e-11   41.5   0.0     2   112   166   269   165   329 0.85 Methyltransferase domain
Methyltransf_12      PF08242.7     99 seq1227_BIOID51113   -            382     4e-08   33.5   0.0   1   1   5.5e-11   8.4e-08   32.4   0.0     1    99   172   263   172   263 0.83 Methyltransferase domain
Methyltransf_25      PF13649.1    101 seq1227_BIOID51113   -            382   2.1e-07   31.1   0.0   1   1   2.8e-10   4.2e-07   30.1   0.0     1   101   171   261   171   261 0.90 Methyltransferase domain
PCMT                 PF01135.14   210 seq1227_BIOID51113   -            382   3.9e-06   26.4   0.0   1   1   3.8e-09   5.7e-06   25.8   0.0    61   123   155   215   135   230 0.82 Protein-L-isoaspartate(D-aspartate) O-methyltransferase (PCMT)
MTS                  PF05175.9    170 seq1227_BIOID51113   -            382   3.7e-05   23.0   0.0   1   1     4e-08   6.1e-05   22.3   0.0    22   104   158   234   152   265 0.81 Methyltransferase small domain
AP_endonuc_2         PF01261.19   211 seq1228_BIOID51113   -            166   1.4e-12   47.2   0.0   1   1   1.3e-16   1.7e-12   46.9   0.0     1   135    22   154    22   160 0.90 Xylose isomerase-like TIM barrel
CorA                 PF01544.13   292 seq1230_BIOID51113   -             39   9.5e-09   34.5   1.2   1   1   7.6e-13     1e-08   34.4   0.8   256   292     1    35     1    35 0.98 CorA-like Mg2+ transporter protein
CCG                  PF02754.11    85 seq1231_BIOID51113   -            396   2.2e-33  113.9   0.6   1   2     3e-19   8.3e-16   57.6   0.0     1    85   163   249   163   249 0.94 Cysteine-rich domain
CCG                  PF02754.11    85 seq1231_BIOID51113   -            396   2.2e-33  113.9   0.6   2   2   2.5e-18     7e-15   54.7   0.0     1    84   293   376   293   377 0.95 Cysteine-rich domain
Fer4_8               PF13183.1     57 seq1231_BIOID51113   -            396   6.4e-10   38.8   5.9   1   1   2.3e-13   6.4e-10   38.8   4.1     2    57     6    70     5    71 0.81 4Fe-4S dicluster domain
Fer4_17              PF13534.1     61 seq1231_BIOID51113   -            396     3e-07   30.5   6.3   1   1   1.1e-10     3e-07   30.5   4.4     1    60     8    70     8    71 0.78 4Fe-4S dicluster domain
Dam                  PF05869.6    181 seq1232_BIOID51113   -            217     3e-65  218.9   0.0   1   1   2.5e-69   3.5e-65  218.7   0.0     2   181    15   207    14   207 0.98 DNA N-6-adenine-methyltransferase (Dam)
Tail_P2_I            PF09684.5    139 seq1233_BIOID51113   -            201   8.1e-57  190.5   0.0   1   1   7.3e-61     1e-56  190.2   0.0     1   139     5   141     5   141 0.99 Phage tail protein (Tail_P2_I)
DUF318               PF03773.8    307 seq1236_BIOID51113   -            337   1.1e-53  182.0  24.2   1   1   1.1e-57   1.5e-53  181.6  16.8     2   306    11   334    10   335 0.87 Predicted permease
PerC                 PF06069.6     90 seq1237_BIOID51113   -             90   3.1e-43  145.6   0.4   1   1   2.5e-47   3.4e-43  145.4   0.3     1    89     1    89     1    90 0.99 PerC transcriptional activator
EAL                  PF00563.15   236 seq1242_BIOID51113   -            362   6.7e-59  199.1   0.0   1   1   1.4e-62   9.5e-59  198.6   0.0     3   236   112   346   111   346 0.94 EAL domain
GerE                 PF00196.14    58 seq1242_BIOID51113   -            362   1.3e-10   40.3   0.3   1   1   3.8e-14   2.6e-10   39.3   0.2     5    52    26    73    24    77 0.96 Bacterial regulatory proteins, luxR family
DUF3751              PF12571.3    159 seq1244_BIOID51113   -            576     5e-47  159.5   0.0   1   1   1.2e-50   7.9e-47  158.9   0.0     1   159     1   153     1   153 0.99 Phage tail-collar fibre protein
Phage_fiber_2        PF03406.8     44 seq1244_BIOID51113   -            576   1.1e-31  108.0   5.6   1   2   3.7e-20   2.6e-16   58.8   0.1     1    44   169   212   169   212 0.97 Phage tail fibre repeat
Phage_fiber_2        PF03406.8     44 seq1244_BIOID51113   -            576   1.1e-31  108.0   5.6   2   2   1.8e-17   1.2e-13   50.2   1.1     1    44   329   372   329   372 0.96 Phage tail fibre repeat
LexA_DNA_bind        PF01726.11    65 seq1246_BIOID51113   -            108   1.6e-19   69.0   0.0   1   1   1.6e-23   2.1e-19   68.7   0.0     1    65     1    65     1    65 0.99 LexA DNA binding domain
GFO_IDH_MocA         PF01408.17   120 seq1247_BIOID51113   -            351   1.8e-32  112.2   0.1   1   1     9e-36   4.1e-32  111.1   0.0     1   118    10   128    10   130 0.97 Oxidoreductase family, NAD-binding Rossmann fold
GFO_IDH_MocA_C       PF02894.12   115 seq1247_BIOID51113   -            351   1.8e-12   46.9   0.0   1   1   8.1e-16   3.7e-12   45.9   0.0     1   112   142   250   142   253 0.94 Oxidoreductase family, C-terminal alpha/beta domain
NAD_binding_3        PF03447.11   117 seq1247_BIOID51113   -            351   1.2e-05   25.6   0.0   1   1   1.5e-08     7e-05   23.0   0.0    16   114    31   126    16   129 0.79 Homoserine dehydrogenase, NAD binding domain
PagP                 PF07017.6    147 seq1249_BIOID51113   -            186   4.5e-75  249.7   5.5   1   1     4e-79   5.5e-75  249.4   3.8     1   147    36   183    36   183 0.99 Antimicrobial peptide resistance and lipid A acylation protein PagP
ABC_tran             PF00005.22   118 seq1251_BIOID51113   -            228   1.8e-19   70.1   0.0   1   1   1.8e-23   2.4e-19   69.7   0.0     1   117    52   172    52   173 0.86 ABC transporter
RusA                 PF05866.6    116 seq1253_BIOID51113   -            129   6.6e-21   74.7   0.0   1   1   5.6e-25   7.6e-21   74.5   0.0     1   115     5   120     5   121 0.92 Endodeoxyribonuclease RusA
Transposase_31       PF04754.7    205 seq1256_BIOID51113   -            300   1.4e-81  272.6   0.0   1   1   1.4e-85   1.9e-81  272.1   0.0     2   204     9   209     8   210 0.99 Putative transposase, YhgA-like
KilA-N               PF04383.8    111 seq1257_BIOID51113   -            280   1.8e-20   72.5   0.0   1   1     2e-24   2.8e-20   71.8   0.0     6   108    19   119    15   122 0.93 KilA-N domain
CSD                  PF00313.17    66 seq1258_BIOID51113   -             69   5.2e-34  115.7   0.7   1   1   8.2e-38   5.6e-34  115.6   0.5     2    65     5    68     4    69 0.97 'Cold-shock' DNA-binding domain
OB_RNB               PF08206.6     58 seq1258_BIOID51113   -             69   1.2e-05   24.6   0.3   1   1   2.5e-09   1.7e-05   24.1   0.2     7    30    14    37     6    67 0.82 Ribonuclease B OB domain
Rhodanese            PF00581.15   113 seq1261_BIOID51113   -            440   5.4e-30  103.9   0.2   1   2   3.8e-15   5.2e-11   42.7   0.0    22   112   183   268   161   269 0.81 Rhodanese-like domain
Rhodanese            PF00581.15   113 seq1261_BIOID51113   -            440   5.4e-30  103.9   0.2   2   2   3.4e-15   4.6e-11   42.9   0.0     5   112   304   423   300   424 0.83 Rhodanese-like domain
Glyco_hydro_65m      PF03632.10   370 seq1262_BIOID51113   -            755  8.6e-129  429.2   0.1   1   1  2.6e-132  1.2e-128  428.8   0.0     2   370   299   677   298   677 0.97 Glycosyl hydrolase family 65 central catalytic domain
Glyco_hydro_65N      PF03636.10   255 seq1262_BIOID51113   -            755   3.1e-63  213.3   0.0   1   1   9.6e-67   4.4e-63  212.8   0.0     1   255     6   241     6   241 0.96 Glycosyl hydrolase family 65, N-terminal domain
Glyco_hydro_65C      PF03633.10    54 seq1262_BIOID51113   -            755   1.2e-13   50.7   0.0   1   1   1.1e-16   4.9e-13   48.8   0.0     1    50   681   727   681   731 0.95 Glycosyl hydrolase family 65, C-terminal domain
Nuc_H_symport        PF03825.11   400 seq1263_BIOID51113   -            425  6.2e-186  617.8  32.5   1   1    1e-189  7.1e-186  617.6  22.6     1   400     1   405     1   405 0.99 Nucleoside H+ symporter
MFS_1                PF07690.11   354 seq1263_BIOID51113   -            425   5.3e-21   74.6  62.9   1   1   2.1e-20   1.4e-16   60.0  30.7     2   353     8   353     7   354 0.76 Major Facilitator Superfamily
MatE                 PF01554.13   162 seq1266_BIOID51113   -            457   5.6e-74  247.0  34.1   1   2   1.4e-41   1.9e-37  128.2   3.8     1   162    17   177    17   177 0.98 MatE
MatE                 PF01554.13   162 seq1266_BIOID51113   -            457   5.6e-74  247.0  34.1   2   2   3.8e-42   5.2e-38  130.0   8.5     1   162   244   405   244   405 1.00 MatE
SLT                  PF01464.15   121 seq1268_BIOID51113   -            203   1.4e-25   89.0   0.1   1   1   1.3e-29   1.8e-25   88.6   0.1     3   120    43   168    41   169 0.95 Transglycosylase SLT domain
DUF968               PF06147.6    200 seq1269_BIOID51113   -            331   3.9e-79  265.1   0.0   1   1   3.8e-83   5.2e-79  264.7   0.0     2   200   131   328   130   328 0.99 Protein of unknown function (DUF968)
CN_hydrolase         PF00795.17   184 seq1271_BIOID51113   -            262   6.5e-21   74.3   0.1   1   1   6.6e-25     9e-21   73.9   0.0     6   184     7   172     2   172 0.85 Carbon-nitrogen hydrolase
Caudo_TAP            PF02413.12   130 seq1273_BIOID51113   -            144   2.3e-28   98.8   0.5   1   1   1.8e-32   2.5e-28   98.7   0.3     3   130     9   143     7   143 0.98 Caudovirales tail fibre assembly protein
Aconitase_2_N        PF06434.8    204 seq1274_BIOID51113   -            916   1.5e-95  318.2   0.0   1   1   5.4e-99   2.4e-95  317.6   0.0     1   204   219   433   219   433 0.99 Aconitate hydratase 2 N-terminus
Aconitase_B_N        PF11791.3    154 seq1274_BIOID51113   -            916   6.4e-68  227.3   0.1   1   1   2.5e-71   1.1e-67  226.5   0.1     1   154    55   207    55   207 1.00 Aconitate B N-terminal domain
Aconitase            PF00330.15   465 seq1274_BIOID51113   -            916   2.7e-25   88.6   0.1   1   2   1.1e-12   5.2e-09   34.9   0.0   102   305   524   749   515   752 0.75 Aconitase family (aconitate hydratase)
Aconitase            PF00330.15   465 seq1274_BIOID51113   -            916   2.7e-25   88.6   0.1   2   2   2.1e-17   9.6e-14   50.5   0.0   337   465   750   869   746   869 0.90 Aconitase family (aconitate hydratase)
LTXXQ                PF07813.7    100 seq1275_BIOID51113   -            167     4e-20   72.0  12.1   1   1   5.8e-24     4e-20   72.0   8.4     4   100    41   137    38   137 0.96 LTXXQ motif family protein
Metal_resist         PF13801.1    125 seq1275_BIOID51113   -            167   1.5e-09   37.7   9.4   1   1   2.2e-13   1.5e-09   37.7   6.5    19   124    30   131     8   132 0.85 Heavy-metal resistance
PLA1                 PF02253.10   260 seq1276_BIOID51113   -            289   1.6e-93  312.8   5.0   1   1   1.4e-97   1.9e-93  312.5   3.4     8   260    39   286    33   286 0.98 Phospholipase A1
Ldh_2                PF02615.9    335 seq1279_BIOID51113   -            332  1.1e-143  477.9   0.0   1   1  8.9e-148  1.2e-143  477.7   0.0     1   334     1   331     1   332 0.99 Malate/L-lactate dehydrogenase
Phage_sheath_1       PF04984.9    464 seq1280_BIOID51113   -            390   5.8e-73  245.7   0.2   1   2   2.4e-19   3.3e-15   55.3   0.1     1    90     1    92     1    97 0.95 Phage tail sheath protein
Phage_sheath_1       PF04984.9    464 seq1280_BIOID51113   -            390   5.8e-73  245.7   0.2   2   2   2.9e-60     4e-56  190.2   0.0   171   464    92   377    89   377 0.98 Phage tail sheath protein
ADP_ribosyl_GH       PF03747.9    289 seq1282_BIOID51113   -            334   8.2e-63  212.7   2.2   1   1     7e-67   9.5e-63  212.5   1.5     1   287     8   303     8   305 0.95 ADP-ribosylglycohydrolase
Slp                  PF03843.8    160 seq1283_BIOID51113   -            243     1e-45  154.4   0.0   1   1   9.7e-50   1.3e-45  154.1   0.0     1   157    71   228    71   231 0.91 Outer membrane lipoprotein Slp family
Cation_efflux        PF01545.16   285 seq1284_BIOID51113   -            300   2.3e-65  220.4   5.4   1   1   1.9e-69   2.5e-65  220.2   3.7     2   283    14   289    13   291 0.97 Cation efflux family
MttA_Hcf106          PF02416.11    53 seq1285_BIOID51113   -             67   1.7e-12   46.1   0.4   1   1   1.4e-16   1.9e-12   46.0   0.2     1    48     4    51     4    62 0.92 mttA/Hcf106 family
Phage_antitermQ      PF06530.7    126 seq1286_BIOID51113   -            126   7.4e-51  170.8   0.0   1   1   1.2e-54   8.1e-51  170.7   0.0     1   123     1   123     1   126 0.98 Phage antitermination protein Q
Dynamin_N            PF00350.18   168 seq1290_BIOID51113   -            742     5e-18   65.3   0.0   1   1   3.7e-21   1.7e-17   63.6   0.0     1   148    72   278    72   300 0.76 Dynamin family
MMR_HSR1             PF01926.18   114 seq1290_BIOID51113   -            742   2.6e-08   33.7   0.0   1   1   1.1e-10   5.1e-07   29.5   0.0     2   114    72   298    71   298 0.78 50S ribosome-binding GTPase
Ank_2                PF12796.2     89 seq1291_BIOID51113   -            201   2.2e-29  101.4   1.7   1   2   2.2e-15   6.1e-12   45.5   0.2     3    86    12    99    10   102 0.96 Ankyrin repeats (3 copies)
Ank_2                PF12796.2     89 seq1291_BIOID51113   -            201   2.2e-29  101.4   1.7   2   2   2.3e-11   6.3e-08   32.7   0.0    39    83   157   201   153   201 0.94 Ankyrin repeats (3 copies)
Ank_4                PF13637.1     54 seq1291_BIOID51113   -            201   2.6e-27   94.5   0.8   1   2   8.3e-12   2.3e-08   34.2   0.0     8    54    13    59    10    59 0.97 Ankyrin repeats (many copies)
Ank_4                PF13637.1     54 seq1291_BIOID51113   -            201   2.6e-27   94.5   0.8   2   2   2.3e-09   6.4e-06   26.4   0.0    16    54   159   197   155   197 0.96 Ankyrin repeats (many copies)
Ank                  PF00023.25    33 seq1291_BIOID51113   -            201   1.2e-23   81.5   6.5   1   2   7.6e-10   2.1e-06   27.1   0.0     2    32    39    69    38    70 0.96 Ankyrin repeat
Ank                  PF00023.25    33 seq1291_BIOID51113   -            201   1.2e-23   81.5   6.5   2   2   1.9e-08   5.1e-05   22.7   0.0     2    33   139   175   138   175 0.97 Ankyrin repeat
RQC                  PF09382.5    106 seq1294_BIOID51113   -            611   4.3e-28   96.9   0.0   1   1   3.5e-31   1.2e-27   95.6   0.0     1   104   413   514   413   516 0.97 RQC domain
Helicase_C           PF00271.26    78 seq1294_BIOID51113   -            611   4.5e-24   83.9   0.0   1   1   2.6e-24   8.9e-21   73.4   0.1     3    78   258   333   256   333 0.98 Helicase conserved C-terminal domain
HRDC                 PF00570.18    68 seq1294_BIOID51113   -            611   8.1e-24   83.0   0.1   1   1   6.4e-27   2.2e-23   81.6   0.0     2    68   535   601   534   601 0.97 HRDC domain
DEAD                 PF00270.24   173 seq1294_BIOID51113   -            611   2.6e-21   75.7   0.0   1   1   8.5e-24   2.9e-20   72.3   0.0     2   168    30   189    29   194 0.85 DEAD/DEAH box helicase
Transgly_assoc       PF04226.8     48 seq1295_BIOID51113   -             84   1.2e-13   50.7  14.4   1   1   8.6e-18   1.2e-13   50.7   9.9     2    48    34    83    33    83 0.98 Transglycosylase associated protein
NUDIX                PF00293.23   135 seq1296_BIOID51113   -            135   2.3e-21   75.7   0.2   1   1   2.2e-25     3e-21   75.3   0.2     5   132     6   125     3   128 0.83 NUDIX domain
DUF386               PF04074.7    153 seq1300_BIOID51113   -            155   1.4e-54  183.6   0.0   1   1   1.2e-58   1.6e-54  183.4   0.0     1   152     1   151     1   152 0.99 Domain of unknown function (DUF386)
GerE                 PF00196.14    58 seq1302_BIOID51113   -            176   9.7e-09   34.3   1.4   1   1   1.3e-12   1.8e-08   33.4   1.0     3    56   115   168   113   170 0.96 Bacterial regulatory proteins, luxR family
HAD_2                PF13419.1    176 seq1303_BIOID51113   -            219   5.3e-24   85.3   0.0   1   1   1.4e-27   6.3e-24   85.0   0.0     1   176     6   190     6   190 0.88 Haloacid dehalogenase-like hydrolase
Hydrolase            PF00702.21   204 seq1303_BIOID51113   -            219   5.7e-11   43.2   0.0   1   1   1.8e-14   8.1e-11   42.7   0.0     3   203     5   183     3   184 0.83 haloacid dehalogenase-like hydrolase
Hydrolase_like       PF13242.1     75 seq1303_BIOID51113   -            219   5.3e-07   29.1   0.0   1   1   2.2e-10     1e-06   28.2   0.0     3    56   146   198   144   207 0.93 HAD-hyrolase-like
PfkB                 PF00294.19   301 seq1304_BIOID51113   -            321   9.1e-51  172.6   0.0   1   1     8e-55   1.1e-50  172.3   0.0     4   294    19   305    16   311 0.91 pfkB family carbohydrate kinase
DUF2877              PF11392.3    111 seq1305_BIOID51113   -            287   5.3e-34  116.6   0.0   1   1   7.8e-38   1.1e-33  115.6   0.0     1   110   167   276   167   277 0.98 Protein of unknown function (DUF2877)
Phage_tube           PF04985.9    167 seq1306_BIOID51113   -            171   4.1e-66  221.4   0.3   1   1   3.4e-70   4.6e-66  221.2   0.2     1   167     2   171     2   171 0.99 Phage tail tube protein FII
PFK                  PF00365.15   282 seq1308_BIOID51113   -            340  1.5e-129  430.8   2.2   1   1  1.3e-133  1.8e-129  430.5   1.6     1   281    23   297    23   298 0.98 Phosphofructokinase
N6_N4_Mtase          PF01555.13   231 seq1310_BIOID51113   -            352   2.6e-43  148.0   0.0   1   1     1e-46   6.8e-43  146.6   0.0     1   230    29   341    29   342 0.82 DNA methylase
Methyltransf_26      PF13659.1    117 seq1310_BIOID51113   -            352   2.9e-13   49.7   0.0   1   1   1.4e-11   9.3e-08   32.0   0.0    51   116     9    82     5    83 0.82 Methyltransferase domain
DctQ                 PF04290.7    133 seq1312_BIOID51113   -            157   1.2e-29  102.6   7.5   1   1   1.1e-33   1.5e-29  102.3   5.2     2   132    17   145    16   147 0.92 Tripartite ATP-independent periplasmic transporters, DctQ component
ELFV_dehydrog        PF00208.16   244 seq1313_BIOID51113   -            447   2.3e-88  295.7   2.4   1   1   5.3e-92   3.6e-88  295.1   1.7     1   244   202   445   202   445 0.96 Glutamate/Leucine/Phenylalanine/Valine dehydrogenase
ELFV_dehydrog_N      PF02812.13   131 seq1313_BIOID51113   -            447   8.3e-47  157.9   0.0   1   1   3.5e-50   2.4e-46  156.4   0.0     1   130    57   186    57   187 0.99 Glu/Leu/Phe/Val dehydrogenase, dimerisation domain
ABC_tran             PF00005.22   118 seq1314_BIOID51113   -            360     1e-20   74.1   0.0   1   1   7.3e-24     2e-20   73.2   0.0     1   117    44   162    44   163 0.93 ABC transporter
TOBE                 PF03459.12    64 seq1314_BIOID51113   -            360   9.2e-09   35.1   0.0   1   1   1.2e-08   3.3e-05   23.7   0.0     4    64   295   350   292   350 0.92 TOBE domain
TOBE_2               PF08402.5     75 seq1314_BIOID51113   -            360   1.5e-08   34.4   0.0   1   1   1.1e-11   2.9e-08   33.4   0.0     2    75   282   351   281   351 0.88 TOBE domain
FluMu_gp41           PF10109.4     82 seq1315_BIOID51113   -            100   3.2e-15   55.7   0.3   1   1   2.8e-19   3.9e-15   55.4   0.2     1    81     9    88     9    89 0.97 Mu-like prophage FluMu protein gp41
Ligase_CoA           PF00549.14   153 seq1316_BIOID51113   -            515   1.5e-48  164.1   0.0   1   1   7.9e-51   5.4e-47  159.0   0.0     1   148   346   503   346   508 0.97 CoA-ligase
CoA_binding          PF02629.14    96 seq1316_BIOID51113   -            515   1.1e-19   70.5   0.2   1   1   1.1e-21   7.5e-18   64.7   0.0     2    96   188   284   187   284 0.97 CoA binding domain
NUDIX                PF00293.23   135 seq1317_BIOID51113   -            141   4.3e-21   74.8   0.1   1   1   3.7e-25   5.1e-21   74.6   0.0     2   130     3   136     2   140 0.88 NUDIX domain
DctM                 PF06808.7    416 seq1319_BIOID51113   -            425  3.2e-128  427.7  50.4   1   1  5.5e-132  3.8e-128  427.4  34.9     2   415     8   415     7   416 0.99 DctM-like transporters
Phage_P2_GpE         PF06528.7     39 seq1320_BIOID51113   -             39   3.8e-23   80.5   0.1   1   1   2.9e-27     4e-23   80.4   0.0     1    39     1    39     1    39 0.99 Phage P2 GpE
PhageMin_Tail        PF10145.4    202 seq1322_BIOID51113   -           1025   2.2e-28   99.1  13.3   1   1   1.6e-32   2.2e-28   99.1   9.2     1   202   244   457   244   457 0.96 Phage-related minor tail protein
ydhR                 PF08803.6     97 seq1323_BIOID51113   -            101   1.1e-43  147.1   0.0   1   1   8.6e-48   1.2e-43  146.9   0.0     1    97     4   100     4   100 0.99 Putative mono-oxygenase ydhR
UPF0231              PF06062.6    121 seq1325_BIOID51113   -            136   2.9e-41  140.0   2.4   1   1   2.4e-45   3.3e-41  139.8   1.6     1   121    17   134    17   134 0.99 Uncharacterised protein family (UPF0231)
SBP_bac_11           PF13531.1    231 seq1326_BIOID51113   -            329   1.4e-44  152.3   0.2   1   1     5e-48   1.7e-44  152.0   0.1     4   231    28   280    25   280 0.87 Bacterial extracellular solute-binding protein
SBP_bac_1            PF01547.20   314 seq1326_BIOID51113   -            329   1.5e-18   67.5   2.8   1   1   5.5e-22   1.9e-18   67.1   2.0     4   314    32   272    29   272 0.88 Bacterial extracellular solute-binding protein
SBP_bac_8            PF13416.1    281 seq1326_BIOID51113   -            329   1.8e-13   50.7   1.2   1   1     9e-17   3.1e-13   49.9   0.8    85   262   108   281    34   300 0.75 Bacterial extracellular solute-binding protein
SBP_bac_6            PF13343.1    242 seq1326_BIOID51113   -            329   3.7e-13   49.2   1.1   1   1     2e-16   6.8e-13   48.3   0.8    53   235   112   303    77   306 0.83 Bacterial extracellular solute-binding protein
LysE                 PF01810.13   191 seq1327_BIOID51113   -            206   5.7e-54  182.1  12.2   1   1   4.9e-58   6.7e-54  181.9   8.5     2   190    14   205    13   206 0.98 LysE type translocator
RIP                  PF00161.14   206 seq1329_BIOID51113   -            319   3.2e-42  143.9   0.5   1   1   2.8e-46   3.8e-42  143.6   0.3     1   204    24   232    24   234 0.96 Ribosome inactivating protein
NAD_binding_9        PF13454.1    156 seq1330_BIOID51113   -            534   5.7e-33  113.7   0.2   1   1   8.7e-37   1.2e-32  112.7   0.0     1   155     5   164     5   165 0.90 FAD-NAD(P)-binding
YjcZ                 PF13990.1    270 seq1331_BIOID51113   -            292  3.9e-118  393.3   5.7   1   1  3.2e-122  4.4e-118  393.1   3.9     1   270    21   287    21   287 0.99 YjcZ-like protein
Porin_OmpG           PF09381.5    301 seq1333_BIOID51113   -            301  2.9e-219  725.8  13.9   1   1  7.2e-223  3.3e-219  725.6   9.6     1   301     1   301     1   301 1.00 Outer membrane protein G (OmpG)
DUF481               PF04338.7    210 seq1333_BIOID51113   -            301   5.9e-06   26.0   2.4   1   1   1.3e-09   5.9e-06   26.0   1.7    93   197    95   206    91   212 0.85 Protein of unknown function, DUF481
SBP_bac_7            PF03480.8    286 seq1337_BIOID51113   -            328  1.8e-103  345.4   0.0   1   1  1.5e-107    2e-103  345.2   0.0     1   285    30   312    30   313 0.99 Bacterial extracellular solute-binding protein, family 7
DegT_DnrJ_EryC1      PF01041.12   363 seq1338_BIOID51113   -            385  6.9e-133  443.0   0.1   1   1  2.8e-136  7.7e-133  442.8   0.0     3   363    18   380    16   380 0.98 DegT/DnrJ/EryC1/StrS aminotransferase family
Aminotran_1_2        PF00155.16   363 seq1338_BIOID51113   -            385     2e-09   36.7   0.1   1   1   2.7e-12   7.3e-09   34.9   0.0    46   197    41   170    23   216 0.88 Aminotransferase class I and II
Cys_Met_Meta_PP      PF01053.15   386 seq1338_BIOID51113   -            385   3.1e-08   32.1   0.1   1   1   1.6e-11   4.4e-08   31.6   0.1    54   193    38   176    36   252 0.81 Cys/Met metabolism PLP-dependent enzyme
Beta_elim_lyase      PF01212.16   290 seq1338_BIOID51113   -            385   6.8e-07   28.6   0.0   1   1   4.1e-10   1.1e-06   27.8   0.0    29   235    39   245    30   302 0.72 Beta-eliminating lyase
Aminotran_5          PF00266.14   371 seq1338_BIOID51113   -            385   2.8e-06   26.2   0.2   1   1   1.4e-09   3.8e-06   25.7   0.1    55   296    48   282    41   326 0.80 Aminotransferase class-V
DUF308               PF03729.8     72 seq1339_BIOID51113   -            190   3.5e-19   68.4  37.0   1   2   1.1e-15   1.5e-11   43.9   9.4     2    71    27    97    26    98 0.93 Short repeat of unknown function (DUF308)
DUF308               PF03729.8     72 seq1339_BIOID51113   -            190   3.5e-19   68.4  37.0   2   2   6.2e-13   8.5e-09   35.1   9.2     1    71    84   153    84   154 0.94 Short repeat of unknown function (DUF308)
CDH                  PF02611.10   222 seq1341_BIOID51113   -            300   1.6e-95  318.4   0.0   1   1   1.4e-99   1.9e-95  318.2   0.0     2   221    80   299    79   300 0.99 CDP-diacylglycerol pyrophosphatase
DUF1116              PF06545.6    216 seq1343_BIOID51113   -            472   1.2e-93  312.0   0.4   1   1   1.1e-97   1.6e-93  311.6   0.3     1   216   143   358   143   358 1.00 Protein of unknown function (DUF1116)
SLT_beta             PF02258.11    70 seq1344_BIOID51113   -             89   1.7e-47  159.0   0.4   1   1   1.5e-51   2.1e-47  158.7   0.3     2    70    19    87    18    87 0.98 Shiga-like toxin beta subunit
Sugar_tr             PF00083.19   451 seq1346_BIOID51113   -            508   9.3e-71  238.6  25.4   1   1   3.7e-74   1.3e-70  238.1  17.6     3   446    36   456    33   461 0.95 Sugar (and other) transporter
MFS_1                PF07690.11   354 seq1346_BIOID51113   -            508   5.1e-37  127.3  39.4   1   2   4.3e-30   1.5e-26   92.9  10.8     9   257    46   318    38   319 0.75 Major Facilitator Superfamily
MFS_1                PF07690.11   354 seq1346_BIOID51113   -            508   5.1e-37  127.3  39.4   2   2   2.1e-14   7.3e-11   41.2  14.2    38   171   309   445   307   475 0.79 Major Facilitator Superfamily
Osmo_CC              PF08946.5     46 seq1346_BIOID51113   -            508   3.8e-25   87.5   8.5   1   1   2.2e-28   7.4e-25   86.6   5.9     1    46   462   507   462   507 0.99 Osmosensory transporter coiled coil
Abhydrolase_1        PF00561.15   230 seq1350_BIOID51113   -            340   2.3e-31  109.0   0.0   1   1   8.6e-35     3e-31  108.6   0.0     1   228    82   319    82   321 0.97 alpha/beta hydrolase fold
Hydrolase_4          PF12146.3     79 seq1350_BIOID51113   -            340     4e-24   84.1   0.5   1   1   1.9e-27   6.4e-24   83.4   0.3     3    79    42   122    40   122 0.90 Putative lysophospholipase
Abhydrolase_6        PF12697.2    228 seq1350_BIOID51113   -            340   3.5e-20   72.7   3.3   1   1   1.5e-23   5.2e-20   72.2   2.3     2   220    58   310    57   316 0.72 Alpha/beta hydrolase family
Abhydrolase_5        PF12695.2    142 seq1350_BIOID51113   -            340     3e-12   46.3   0.0   1   1   1.5e-15     5e-12   45.6   0.0     1   141    56   305    56   306 0.79 Alpha/beta hydrolase family
FGGY_N               PF00370.16   245 seq1351_BIOID51113   -            498   2.5e-91  305.2   0.0   1   1   4.8e-95   3.3e-91  304.8   0.0     1   245     4   250     4   250 0.99 FGGY family of carbohydrate kinases, N-terminal domain
FGGY_C               PF02782.11   197 seq1351_BIOID51113   -            498   2.4e-22   79.4   0.4   1   1   1.3e-25   9.1e-22   77.5   0.2     3   196   261   441   259   442 0.80 FGGY family of carbohydrate kinases, C-terminal domain
DUF303               PF03629.13   255 seq1352_BIOID51113   -            648   2.4e-28   98.9   0.0   1   1   4.9e-32   3.3e-28   98.4   0.0     3   206    83   329    81   383 0.79 Domain of unknown function (DUF303)
DUF1737              PF08410.5     54 seq1352_BIOID51113   -            648   3.3e-19   68.2   0.1   1   1     2e-22   1.4e-18   66.2   0.0     1    53     1    53     1    54 0.98 Domain of unknown function (DUF1737)
Glycos_transf_2      PF00535.21   169 seq1354_BIOID51113   -            322   1.1e-30  106.4   0.0   1   1   3.2e-34   1.4e-30  106.0   0.0     1   165    11   171    11   175 0.85 Glycosyl transferase family 2
Glyco_tranf_2_3      PF13641.1    230 seq1354_BIOID51113   -            322   3.5e-12   46.5   0.0   1   1   1.2e-15   5.4e-12   45.9   0.0     2   132     9   135     8   205 0.81 Glycosyltransferase like family 2
Glyco_tranf_2_2      PF10111.4    281 seq1354_BIOID51113   -            322   9.6e-06   24.7   0.0   1   1   3.1e-09   1.4e-05   24.2   0.0     1   104    11   108    11   120 0.81 Glycosyltransferase like family 2
GerE                 PF00196.14    58 seq1355_BIOID51113   -            186   8.2e-06   24.9   0.9   1   1   1.3e-09   1.8e-05   23.8   0.6     8    55   131   178   126   180 0.89 Bacterial regulatory proteins, luxR family
DUF463               PF04317.7    443 seq1356_BIOID51113   -            478  1.6e-187  623.3   0.0   1   1  1.4e-191  1.9e-187  623.1   0.0     1   443    33   477    33   477 0.99 YcjX-like family, DUF463
Cu-oxidase_3         PF07732.10   120 seq1357_BIOID51113   -            516   1.3e-32  111.9   0.2   1   1   7.9e-36   3.6e-32  110.4   0.1     5   119    55   166    51   167 0.93 Multicopper oxidase
Cu-oxidase_2         PF07731.9    138 seq1357_BIOID51113   -            516   5.3e-20   71.2  12.7   1   1     1e-22   4.6e-19   68.1   7.0    16   134   396   516   373   516 0.76 Multicopper oxidase
Cu-oxidase           PF00394.17   159 seq1357_BIOID51113   -            516   1.7e-09   37.6   0.0   1   1   1.7e-09   7.9e-06   25.7   0.0    54   130   203   292   167   312 0.77 Multicopper oxidase
AA_kinase            PF00696.23   241 seq1358_BIOID51113   -            316   2.3e-27   95.9   0.3   1   1     2e-31   2.7e-27   95.7   0.2     2   240     4   296     3   297 0.91 Amino acid kinase family
Phage_P2_GpU         PF06995.6    121 seq1359_BIOID51113   -            161   9.1e-49  163.7   0.0   1   1   8.7e-53   1.2e-48  163.3   0.0     1   120     6   125     6   126 0.99 Phage P2 GpU
Epimerase            PF01370.16   236 seq1363_BIOID51113   -            660   1.7e-41  142.1   0.0   1   1     8e-45   2.7e-41  141.4   0.0     1   236   318   566   318   566 0.91 NAD dependent epimerase/dehydratase family
Formyl_trans_N       PF00551.14   181 seq1363_BIOID51113   -            660   5.4e-25   87.8   0.0   1   1   2.4e-28   8.1e-25   87.2   0.0    67   178    63   174    20   177 0.90 Formyl transferase
Formyl_trans_C       PF02911.13   100 seq1363_BIOID51113   -            660   2.3e-20   72.4   0.0   1   1   1.2e-23   4.3e-20   71.5   0.0     3    98   202   295   200   297 0.95 Formyl transferase, C-terminal domain
3Beta_HSD            PF01073.14   280 seq1363_BIOID51113   -            660   5.8e-06   25.0   0.0   1   1   2.4e-09   8.2e-06   24.5   0.0     1   157   319   474   319   504 0.79 3-beta hydroxysteroid dehydrogenase/isomerase family
HlyD                 PF00529.15   306 seq1364_BIOID51113   -            385   2.4e-73  247.0  15.9   1   1   9.5e-77   3.2e-73  246.5  11.0     1   306    60   357    60   357 0.98 HlyD family secretion protein
HlyD_2               PF12700.2    328 seq1364_BIOID51113   -            385   2.6e-21   75.9   2.4   1   1   1.1e-24   3.7e-21   75.5   1.7    11   328    50   357    40   357 0.86 HlyD family secretion protein
HlyD_3               PF13437.1    105 seq1364_BIOID51113   -            385   3.8e-09   36.7   5.4   1   1   6.4e-11   2.2e-07   31.0   0.7     2   105   172   286   171   286 0.85 HlyD family secretion protein
Biotin_lipoyl_2      PF13533.1     50 seq1364_BIOID51113   -            385   3.5e-08   32.8   0.1   1   1     1e-11   3.5e-08   32.8   0.1     1    47    60   106    60   109 0.94 Biotin-lipoyl like
Phage_GPD            PF05954.6    292 seq1367_BIOID51113   -            366   2.8e-63  213.7   0.5   1   1   2.4e-67   3.3e-63  213.4   0.4     1   291    42   348    42   349 0.91 Phage late control gene D protein (GPD)
OMPdecase            PF00215.19   226 seq1368_BIOID51113   -            220   5.3e-28   97.8   0.2   1   1   4.5e-32   6.1e-28   97.6   0.1     2   223     5   204     4   207 0.94 Orotidine 5'-phosphate decarboxylase / HUMPS family
EamA                 PF00892.15   126 seq1369_BIOID51113   -            299   3.3e-18   65.8  28.8   1   2   5.4e-10   7.4e-06   25.9   9.3     1   124     9   128     9   130 0.91 EamA-like transporter family
EamA                 PF00892.15   126 seq1369_BIOID51113   -            299   3.3e-18   65.8  28.8   2   2   2.7e-16   3.8e-12   46.2   5.2     1   123   149   274   149   277 0.89 EamA-like transporter family
NicO                 PF03824.11   282 seq1370_BIOID51113   -            274   4.6e-59  199.9  19.2   1   1   1.1e-62   5.2e-59  199.7  13.3     1   280    13   273    13   274 0.93 High-affinity nickel-transport protein
DsbD_2               PF13386.1    199 seq1370_BIOID51113   -            274   4.6e-08   32.9  17.5   1   1   4.5e-11     2e-07   30.8   0.9   104   186   154   240   139   249 0.86 Family description
DUF2910              PF11139.3    214 seq1370_BIOID51113   -            274     3e-08   32.9   0.2   1   1   1.3e-11   5.7e-08   32.0   0.1    34   213    53   269    21   270 0.88 Protein of unknown function (DUF2910)
DUF805               PF05656.9    117 seq1371_BIOID51113   -            146   5.2e-20   71.3  11.4   1   1   8.3e-24   1.1e-19   70.2   7.9     2   116     7   134     6   135 0.82 Protein of unknown function (DUF805)
Amidohydro_4         PF13147.1    304 seq1372_BIOID51113   -            460     2e-33  116.5   0.0   1   1   5.8e-37   2.6e-33  116.1   0.0     1   304   107   427   107   427 0.89 Amidohydrolase
Amidohydro_3         PF07969.6    404 seq1372_BIOID51113   -            460   1.9e-08   33.8   2.4   1   1   1.5e-09     7e-06   25.3   1.7   101   358   176   384   112   411 0.59 Amidohydrolase family
Amidohydro_5         PF13594.1     68 seq1372_BIOID51113   -            460   1.7e-06   27.6   0.0   1   1   2.4e-09   1.1e-05   25.0   0.0     3    45    84   138    82   180 0.71 Amidohydrolase
DUF697               PF05128.7    162 seq1373_BIOID51113   -            353   4.1e-54  182.3   0.2   1   1     3e-58   4.1e-54  182.3   0.1     2   161   183   341   182   342 0.98 Domain of unknown function (DUF697)
AP_endonuc_2         PF01261.19   211 seq1374_BIOID51113   -            286   1.5e-31  109.2   0.0   1   1   1.4e-35   1.9e-31  108.9   0.0     3   211    25   234    23   234 0.96 Xylose isomerase-like TIM barrel
DUF1378              PF07125.6     59 seq1376_BIOID51113   -             59   1.8e-38  130.1   0.0   1   1   1.4e-42   1.9e-38  130.0   0.0     1    59     1    59     1    59 0.99 Protein of unknown function (DUF1378)
DUF406               PF04175.7     94 seq1377_BIOID51113   -             99     2e-28   98.5   3.2   1   1   1.6e-32   2.2e-28   98.4   2.2     4    94     3    96     1    96 0.96 Protein of unknown function (DUF406)
DUF826               PF05696.6     78 seq1378_BIOID51113   -             81   1.9e-37  127.1   0.9   1   1   1.7e-41   2.3e-37  126.8   0.6     1    78     1    75     1    76 0.97 Protein of unknown function (DUF826)
ACR_tran             PF00873.14  1021 seq1379_BIOID51113   -           1037         0 1418.0  26.3   1   1         0         0 1417.8  18.3     1  1020     1  1027     1  1028 1.00 AcrB/AcrD/AcrF family
MMPL                 PF03176.10   333 seq1379_BIOID51113   -           1037   1.2e-06   27.3  11.3   1   1   2.7e-10   1.2e-06   27.3   7.8   139   305   334   499   288   523 0.84 MMPL family
DEDD_Tnp_IS110       PF01548.12   144 seq1382_BIOID51113   -            326   1.5e-43  147.7   0.1   1   1   8.7e-47   5.9e-43  145.8   0.1     1   144     7   151     7   151 0.99 Transposase
Transposase_20       PF02371.11    87 seq1382_BIOID51113   -            326   1.1e-27   95.7   0.4   1   1     3e-31     2e-27   94.9   0.3     2    85   196   280   195   282 0.96 Transposase IS116/IS110/IS902 family
Ogr_Delta            PF04606.7     47 seq1383_BIOID51113   -             72   3.9e-20   71.1   5.0   1   1   3.4e-24   4.6e-20   70.8   3.4     2    47     4    49     3    49 0.97 Ogr/Delta-like zinc finger
DUF3315              PF11776.3     52 seq1384_BIOID51113   -            112   6.4e-23   79.9   0.2   1   1   7.5e-27     1e-22   79.2   0.1     1    51    52   102    52   103 0.98 Domain of unknown function (DUF3315)
Usp                  PF00582.21   140 seq1385_BIOID51113   -            142   3.2e-17   62.8   0.0   1   1   2.7e-21   3.7e-17   62.7   0.0     2   140     3   138     2   138 0.95 Universal stress protein family
Lysis_S              PF04971.7     68 seq1386_BIOID51113   -             71   1.6e-47  158.9   0.5   1   1   1.3e-51   1.8e-47  158.7   0.3     1    68     4    71     4    71 1.00 Lysis protein S
Sigma54_activat      PF00158.21   168 seq1387_BIOID51113   -            642   6.2e-36  123.2   0.0   1   1   4.9e-39   1.1e-35  122.4   0.0     5   168   334   494   330   494 0.96 Sigma-54 interaction domain
PAS                  PF00989.19   113 seq1387_BIOID51113   -            642   4.4e-14   52.1   0.0   1   1     6e-17   1.4e-13   50.5   0.0     2   113   207   309   206   309 0.97 PAS fold
HTH_8                PF02954.14    42 seq1387_BIOID51113   -            642   1.7e-13   49.7   0.1   1   1   7.4e-17   1.7e-13   49.7   0.1     2    42   591   631   590   631 0.96 Bacterial regulatory protein, Fis family
GAF                  PF01590.21   154 seq1387_BIOID51113   -            642   3.1e-06   27.2   0.2   1   1   3.6e-09   8.2e-06   25.9   0.2     4   151    58   189    56   192 0.92 GAF domain
PAS_8                PF13188.1     64 seq1387_BIOID51113   -            642   0.00012   21.6   0.0   1   1   1.4e-07   0.00032   20.3   0.0     2    46   207   255   206   276 0.70 PAS domain
Aldolase_II          PF00596.16   183 seq1391_BIOID51113   -            231   1.2e-45  155.2   1.1   1   1   1.1e-49   1.5e-45  154.9   0.8     2   181     8   196     7   198 0.91 Class II Aldolase and Adducin N-terminal domain
Polysacc_deac_1      PF01522.16   124 seq1394_BIOID51113   -            296   8.1e-15   54.4   0.0   1   1   1.4e-18     2e-14   53.1   0.0    16   123    15   169     6   170 0.93 Polysaccharide deacetylase
PAS_8                PF13188.1     64 seq1396_BIOID51113   -            157   2.5e-06   27.0   0.0   1   1   9.2e-10   6.3e-06   25.7   0.0     3    50    82   133    81   145 0.80 PAS domain
ACT                  PF01842.20    66 seq1396_BIOID51113   -            157   0.00012   21.3   0.0   1   1   2.8e-08   0.00019   20.7   0.0     2    64     2    61     1    63 0.88 ACT domain
ASCH                 PF04266.9    104 seq1397_BIOID51113   -            146   2.2e-19   69.6   0.0   1   1   1.8e-23   2.5e-19   69.4   0.0     5   103    37   143    16   144 0.92 ASCH domain
Meth_synt_2          PF01717.13   324 seq1398_BIOID51113   -            753  3.8e-162  538.6   0.0   1   2   1.7e-10   1.2e-06   27.6   0.0   119   186   153   221   113   237 0.83 Cobalamin-independent synthase, Catalytic domain
Meth_synt_2          PF01717.13   324 seq1398_BIOID51113   -            753  3.8e-162  538.6   0.0   2   2  7.8e-157  5.3e-153  508.5   0.0     1   324   426   749   426   749 1.00 Cobalamin-independent synthase, Catalytic domain
Meth_synt_1          PF08267.7    311 seq1398_BIOID51113   -            753    1e-140  468.3   0.0   1   2  2.6e-129  1.8e-125  418.2   0.0     2   308     5   313     4   316 0.98 Cobalamin-independent synthase, N-terminal domain
Meth_synt_1          PF08267.7    311 seq1398_BIOID51113   -            753    1e-140  468.3   0.0   2   2   3.6e-14   2.5e-10   40.0   0.0   141   285   538   690   528   715 0.80 Cobalamin-independent synthase, N-terminal domain
Peptidase_S49        PF01343.13   154 seq1399_BIOID51113   -            666  1.9e-100  332.9   0.1   1   2   1.6e-47   1.1e-43  148.5   0.0     2   152   189   342   188   344 0.97 Peptidase family S49
Peptidase_S49        PF01343.13   154 seq1399_BIOID51113   -            666  1.9e-100  332.9   0.1   2   2   8.2e-58   5.6e-54  181.9   0.0     2   154   440   591   439   591 0.98 Peptidase family S49
Sigma54_activat      PF00158.21   168 seq1401_BIOID51113   -            355   2.8e-56  189.5   0.0   1   1     6e-60   4.1e-56  188.9   0.0     2   167    49   207    48   208 0.98 Sigma-54 interaction domain
AAA                  PF00004.24   132 seq1401_BIOID51113   -            355   1.8e-05   24.8   0.0   1   1   6.4e-09   4.4e-05   23.5   0.0     1   111    72   183    72   201 0.86 ATPase family associated with various cellular activities (AAA)
PMT                  PF02366.13   245 seq1403_BIOID51113   -            550   1.4e-54  184.9  21.1   1   1   2.1e-58   1.4e-54  184.9  14.7     3   245     5   237     3   237 0.98 Dolichyl-phosphate-mannose-protein mannosyltransferase
PMT_2                PF13231.1    159 seq1403_BIOID51113   -            550   6.8e-12   45.4  22.0   1   1     1e-15   6.8e-12   45.4  15.3     2   159    61   222    60   222 0.80 Dolichyl-phosphate-mannose-protein mannosyltransferase
Phage_lysozyme       PF00959.14   110 seq1404_BIOID51113   -            177   1.9e-29  102.0   0.0   1   1   1.8e-33   2.5e-29  101.6   0.0     1   110    48   166    48   166 0.98 Phage lysozyme
Peripla_BP_4         PF13407.1    258 seq1405_BIOID51113   -            328   1.3e-51  175.3   0.8   1   1   1.1e-55   1.5e-51  175.1   0.5     5   258    36   289    31   289 0.96 Periplasmic binding protein domain
Phage_lysis          PF03245.8    125 seq1407_BIOID51113   -            155     1e-49  167.5  11.3   1   1   8.5e-54   1.2e-49  167.3   7.8     1   125    29   154    29   154 0.99 Bacteriophage lysis protein
MFS_2                PF13347.1    427 seq1408_BIOID51113   -            466  1.2e-104  350.0  37.7   1   1  3.1e-108  1.4e-104  349.7  26.1     1   426    24   448    24   449 0.97 MFS/sugar transport protein
MFS_1                PF07690.11   354 seq1408_BIOID51113   -            466   1.4e-09   37.0  44.0   1   1   3.2e-13   1.4e-09   37.0  30.5    12   326    38   361    33   393 0.73 Major Facilitator Superfamily
YbjM                 PF11045.3    125 seq1410_BIOID51113   -            125   5.5e-63  210.1   9.7   1   1   4.5e-67   6.1e-63  210.0   6.7     1   124     1   124     1   125 0.99 Putative inner membrane protein of Enterobacteriaceae
ABC_tran             PF00005.22   118 seq1412_BIOID51113   -            494   3.9e-32  110.9   0.0   1   2   4.9e-20   3.4e-16   59.5   0.0     1   118    44   169    44   169 0.90 ABC transporter
ABC_tran             PF00005.22   118 seq1412_BIOID51113   -            494   3.9e-32  110.9   0.0   2   2   7.9e-17   5.4e-13   49.2   0.0     3   117   295   424   293   425 0.83 ABC transporter
DUF1441              PF07278.6    152 seq1415_BIOID51113   -            158   1.7e-66  222.4   0.4   1   1   1.4e-70   1.9e-66  222.2   0.3     1   152     9   155     9   155 0.99 Protein of unknown function (DUF1441)
MR_MLE_N             PF02746.11   117 seq1416_BIOID51113   -            321   3.3e-32  110.8   0.1   1   1   1.8e-35   8.2e-32  109.5   0.0     1   117     1   112     1   112 0.99 Mandelate racemase / muconate lactonizing enzyme, N-terminal domain
MR_MLE               PF01188.16    67 seq1416_BIOID51113   -            321   1.4e-11   44.6   2.8   1   1   7.5e-15   3.4e-11   43.3   1.2     3    67   162   225   160   225 0.85 Mandelate racemase / muconate lactonizing enzyme, C-terminal domain
MR_MLE_C             PF13378.1    111 seq1416_BIOID51113   -            321   5.7e-10   39.0   0.0   1   1   3.2e-13   1.5e-09   37.7   0.0     1    82   225   304   225   321 0.79 Enolase C-terminal domain-like
EamA                 PF00892.15   126 seq1417_BIOID51113   -            111   3.2e-10   40.0   8.9   1   1   8.4e-14   3.8e-10   39.7   6.2    24   124     3   107     1   109 0.84 EamA-like transporter family
Multi_Drug_Res       PF00893.14    93 seq1417_BIOID51113   -            111   3.4e-08   33.7   4.9   1   1     1e-11   4.6e-08   33.2   3.4     1    93     1   100     1   100 0.87 Small Multidrug Resistance protein
Asparaginase         PF00710.15   313 seq1418_BIOID51113   -            338  2.1e-112  374.9   0.0   1   1  1.8e-116  2.4e-112  374.7   0.0     2   313     6   323     5   323 0.97 Asparaginase
DUF1418              PF07214.7     96 seq1419_BIOID51113   -             95   2.8e-42  142.1   1.9   1   1   2.3e-46   3.1e-42  141.9   1.3     1    96     1    95     1    95 0.99 Protein of unknown function (DUF1418)
Terminase_GpA        PF05876.7    557 seq1421_BIOID51113   -            707  1.7e-191  637.2   0.0   1   1  1.5e-195  2.1e-191  636.9   0.0     1   557    38   648    38   648 0.96 Phage terminase large subunit (GpA)
Nitroreductase       PF00881.19   165 seq1423_BIOID51113   -            240   1.7e-22   79.8   0.2   1   1   2.6e-26   3.5e-22   78.8   0.2     3   165    10   159     8   159 0.78 Nitroreductase family
DUF1680              PF07944.7    520 seq1425_BIOID51113   -            659  1.9e-197  656.5   0.0   1   1  1.6e-201  2.1e-197  656.3   0.0     2   520    11   560    10   560 0.98 Putative glycosyl hydrolase of unknown function (DUF1680)
Pribosyltran         PF00156.22   125 seq1427_BIOID51113   -            178   3.8e-18   65.3   0.1   1   1   3.5e-22   4.8e-18   64.9   0.1     9   124    17   128     7   129 0.91 Phosphoribosyl transferase domain
BPD_transp_2         PF02653.11   267 seq1428_BIOID51113   -            323   1.9e-38  131.8  38.5   1   1   1.4e-42   1.9e-38  131.8  26.7     4   265    38   307    35   309 0.93 Branched-chain amino acid transport system / permease component
PK                   PF00224.16   348 seq1432_BIOID51113   -            542  3.9e-150  499.1   9.5   1   1  7.1e-154  4.9e-150  498.8   6.6     1   345    73   414    73   417 0.98 Pyruvate kinase, barrel domain
PK_C                 PF02887.11   117 seq1432_BIOID51113   -            542   6.9e-28   96.4   3.0   1   1   1.3e-31   8.9e-28   96.0   0.6     1   116   427   540   427   541 0.97 Pyruvate kinase, alpha/beta domain
Isochorismatase      PF00857.15   174 seq1434_BIOID51113   -            219   2.7e-38  131.5   0.0   1   1   2.4e-42   3.2e-38  131.2   0.0     2   174    11   213    10   213 0.94 Isochorismatase family
RimK                 PF08443.6    190 seq1436_BIOID51113   -            300   1.9e-82  275.2   0.0   1   1   8.6e-86   2.4e-82  274.9   0.0     1   190    97   286    97   286 1.00 RimK-like ATP-grasp domain
GSH-S_ATP            PF02955.11   174 seq1436_BIOID51113   -            300   9.1e-19   67.1   0.2   1   1   4.9e-22   1.3e-18   66.5   0.2    13   163   115   265   103   276 0.84 Prokaryotic glutathione synthetase, ATP-grasp domain
ATP-grasp_4          PF13535.1    184 seq1436_BIOID51113   -            300   6.4e-15   55.2   0.0   1   1   3.3e-18     9e-15   54.7   0.0     1   177    96   263    96   268 0.82 ATP-grasp domain
ATP-grasp_3          PF02655.9    161 seq1436_BIOID51113   -            300     2e-09   37.3   0.0   1   1   1.1e-12   3.1e-09   36.7   0.0     1   156    97   263    97   266 0.79 ATP-grasp domain
Dala_Dala_lig_C      PF07478.8    203 seq1436_BIOID51113   -            300   1.3e-05   24.5   0.2   1   1   1.7e-08   4.6e-05   22.7   0.1    33   177   135   267   107   273 0.76 D-ala D-ala ligase C-terminus
BPD_transp_2         PF02653.11   267 seq1441_BIOID51113   -            318     3e-37  127.9  40.5   1   1   3.4e-41   4.6e-37  127.3  28.1     3   266    39   305    37   306 0.93 Branched-chain amino acid transport system / permease component
RmuC                 PF02646.11   305 seq1443_BIOID51113   -            475  7.2e-112  373.0   2.2   1   1  5.3e-116  7.2e-112  373.0   1.5     1   304   135   437   135   438 0.99 RmuC family
ABC_tran             PF00005.22   118 seq1445_BIOID51113   -            308   2.2e-21   76.3   0.0   1   1   6.2e-25   4.2e-21   75.3   0.0     1   118    45   165    45   165 0.86 ABC transporter
AAA_21               PF13304.1    303 seq1445_BIOID51113   -            308   2.4e-15   57.1   0.3   1   1     5e-17   3.4e-13   50.0   0.2     2   298    34   195    33   198 0.69 AAA domain
YbjN                 PF10722.4    127 seq1448_BIOID51113   -            158   6.8e-14   51.8   0.2   1   1   5.8e-18   7.9e-14   51.6   0.2     2   123     9   132     8   136 0.97 Putative bacterial sensory transduction regulator
DUF904               PF06005.7     72 seq1449_BIOID51113   -             79     3e-28   97.7  17.2   1   1   2.6e-32   3.6e-28   97.5  11.9     1    72     1    79     1    79 0.99 Protein of unknown function (DUF904)
Phage_portal_2       PF05136.8    355 seq1453_BIOID51113   -            500   1.9e-98  329.1   0.4   1   1  1.7e-102   2.3e-98  328.8   0.3     3   355    33   371    31   371 0.98 Phage portal protein, lambda family
LysR_substrate       PF03466.15   209 seq1455_BIOID51113   -            257   2.3e-27   95.3   0.0   1   1   5.3e-31   3.6e-27   94.7   0.0     2   166    90   255    89   257 0.93 LysR substrate binding domain
HTH_1                PF00126.22    60 seq1455_BIOID51113   -            257   5.5e-21   73.9   2.8   1   1   1.5e-24     1e-20   73.1   1.9     2    60     7    65     6    65 0.97 Bacterial regulatory helix-turn-helix protein, lysR family
ADH_zinc_N           PF00107.21   130 seq1456_BIOID51113   -            349   1.2e-28   99.1   0.1   1   1   4.3e-32     2e-28   98.4   0.1     1   129   185   308   185   309 0.97 Zinc-binding dehydrogenase
ADH_N                PF08240.7    109 seq1456_BIOID51113   -            349   1.3e-27   95.6   5.8   1   1   5.3e-31   2.4e-27   94.7   4.0     1   108    27   142    27   143 0.95 Alcohol dehydrogenase GroES-like domain
LPP                  PF04728.8     11 seq1457_BIOID51113   -             78   5.8e-11   41.3  16.8   1   2   4.2e-10   5.8e-06   25.7   1.0     1    11    24    34    24    34 0.99 Repeated sequence found in lipoprotein LPP
LPP                  PF04728.8     11 seq1457_BIOID51113   -             78   5.8e-11   41.3  16.8   2   2   6.3e-10   8.6e-06   25.1   2.1     1    11    38    48    38    48 0.99 Repeated sequence found in lipoprotein LPP
SBP_bac_8            PF13416.1    281 seq1458_BIOID51113   -            395   3.3e-37  128.6   2.3   1   1   1.6e-40   4.4e-37  128.2   1.6     3   280    71   361    69   362 0.86 Bacterial extracellular solute-binding protein
SBP_bac_6            PF13343.1    242 seq1458_BIOID51113   -            395   1.2e-27   96.6   0.9   1   1   6.8e-31   1.9e-27   96.0   0.6     5   216   105   343    83   374 0.85 Bacterial extracellular solute-binding protein
SBP_bac_1            PF01547.20   314 seq1458_BIOID51113   -            395   6.8e-17   62.0   6.9   1   1   3.9e-20   1.1e-16   61.3   4.8    17   311    69   328    59   331 0.75 Bacterial extracellular solute-binding protein
SBP_bac_11           PF13531.1    231 seq1458_BIOID51113   -            395   1.3e-07   31.3   0.0   1   1   3.5e-10   9.5e-07   28.5   0.0    15   228    69   336    64   338 0.77 Bacterial extracellular solute-binding protein
ABC2_membrane        PF01061.19   209 seq1459_BIOID51113   -            256   5.5e-36  123.5  24.8   1   1     4e-40   5.5e-36  123.5  17.2     3   209     9   219     7   219 0.93 ABC-2 type transporter
Gp_dh_C              PF02800.15   157 seq1461_BIOID51113   -            331   4.2e-75  250.3   0.1   1   1   8.7e-79   5.9e-75  249.8   0.0     1   157   155   312   155   312 1.00 Glyceraldehyde 3-phosphate dehydrogenase, C-terminal domain
Gp_dh_N              PF00044.19   151 seq1461_BIOID51113   -            331   3.1e-60  202.3   0.6   1   1     8e-64   5.5e-60  201.5   0.1     1   151     3   150     3   150 0.99 Glyceraldehyde 3-phosphate dehydrogenase, NAD binding domain
LysR_substrate       PF03466.15   209 seq1464_BIOID51113   -            324   2.7e-16   59.2   0.0   1   1     7e-20   4.8e-16   58.3   0.0    55   207   147   303    91   305 0.81 LysR substrate binding domain
HTH_1                PF00126.22    60 seq1464_BIOID51113   -            324   1.5e-12   46.8   0.0   1   1     4e-16   2.7e-12   46.1   0.0     2    59     9    66     8    67 0.97 Bacterial regulatory helix-turn-helix protein, lysR family
Ubie_methyltran      PF01209.13   233 seq1465_BIOID51113   -            251  5.9e-114  378.8   0.0   1   1  5.4e-117  6.7e-114  378.6   0.0     2   233    15   250    14   250 0.99 ubiE/COQ5 methyltransferase family
Methyltransf_31      PF13847.1    152 seq1465_BIOID51113   -            251   3.9e-23   81.5   0.0   1   1   4.7e-26   5.8e-23   81.0   0.0     3   113    63   179    61   229 0.81 Methyltransferase domain
Methyltransf_11      PF08241.7     95 seq1465_BIOID51113   -            251   1.5e-21   76.5   0.1   1   1   3.2e-24   3.9e-21   75.2   0.0     1    94    68   167    68   168 0.97 Methyltransferase domain
Methyltransf_23      PF13489.1    162 seq1465_BIOID51113   -            251   5.1e-19   68.4   0.0   1   1   5.9e-22   7.3e-19   67.9   0.0    20   160    61   233    43   235 0.85 Methyltransferase domain
Methyltransf_25      PF13649.1    101 seq1465_BIOID51113   -            251   9.4e-17   61.1   0.0   1   1     2e-19   2.5e-16   59.7   0.0     1   101    67   164    67   164 0.93 Methyltransferase domain
Methyltransf_12      PF08242.7     99 seq1465_BIOID51113   -            251     4e-14   52.7   0.0   1   1   6.8e-17   8.4e-14   51.7   0.0     1    99    68   166    68   166 0.93 Methyltransferase domain
Methyltransf_18      PF12847.2    112 seq1465_BIOID51113   -            251   2.3e-13   50.5   0.0   1   1   3.3e-16   4.1e-13   49.7   0.0     2   109    64   168    63   171 0.88 Methyltransferase domain
Methyltransf_26      PF13659.1    117 seq1465_BIOID51113   -            251   5.2e-09   36.0   0.0   1   1   8.1e-12     1e-08   35.1   0.0     1   114    64   169    64   171 0.91 Methyltransferase domain
PCMT                 PF01135.14   210 seq1465_BIOID51113   -            251   4.5e-07   29.5   0.0   1   1   5.7e-10   7.1e-07   28.8   0.0    71   171    61   168    51   179 0.86 Protein-L-isoaspartate(D-aspartate) O-methyltransferase (PCMT)
MTS                  PF05175.9    170 seq1465_BIOID51113   -            251   5.3e-06   25.8   0.0   1   1   7.6e-09   9.5e-06   24.9   0.0    31   140    63   169    53   188 0.85 Methyltransferase small domain
EIIA-man             PF03610.11   116 seq1468_BIOID51113   -            146     2e-28   98.6   0.0   1   1   1.7e-32   2.3e-28   98.4   0.0     1   115     3   116     3   117 0.98 PTS system fructose IIA component
CLP_protease         PF00574.18   182 seq1469_BIOID51113   -            674   7.1e-46  156.0   0.3   1   1   2.5e-49   1.1e-45  155.3   0.2    29   179    46   191    31   194 0.96 Clp protease
Mu-like_gpT          PF10124.4    291 seq1469_BIOID51113   -            674   5.9e-10   38.4   0.2   1   1   9.3e-09   4.3e-05   22.5   0.1   230   287   541   603   534   607 0.80 Mu-like prophage major head subunit gpT
SDH_sah              PF01972.11   286 seq1469_BIOID51113   -            674   1.3e-07   30.5   0.4   1   1   1.6e-10   7.5e-07   28.0   0.2    92   152    61   121    44   128 0.93 Serine dehydrogenase proteinase
Aldose_epim          PF01263.15   301 seq1470_BIOID51113   -            301   3.8e-46  157.4   0.1   1   1   3.3e-50   4.5e-46  157.2   0.1     1   284    34   281    34   294 0.90 Aldose 1-epimerase
SBP_bac_5            PF00496.17   374 seq1471_BIOID51113   -            544   8.8e-87  291.2  12.8   1   1   9.1e-91   1.2e-86  290.7   8.8     1   368    84   459    84   464 0.95 Bacterial extracellular solute-binding proteins, family 5 Middle
SCP2                 PF02036.12   101 seq1473_BIOID51113   -            201     2e-20   72.8   0.0   1   1   2.2e-24     3e-20   72.2   0.0     1   100    15   112    15   113 0.97 SCP-2 sterol transfer family
tRNA-synt_1g         PF09334.6    391 seq1474_BIOID51113   -            680  2.4e-156  520.2   0.1   1   1  1.1e-159    3e-156  519.8   0.0     1   390    11   400    11   401 0.98 tRNA synthetases class I (M)
tRNA_bind            PF01588.15    95 seq1474_BIOID51113   -            680   1.5e-22   79.0   0.0   1   1   1.2e-25   3.4e-22   77.9   0.0     1    94   584   677   584   678 0.98 Putative tRNA binding domain
tRNA-synt_1          PF00133.17   601 seq1474_BIOID51113   -            680   2.6e-18   65.2   1.5   1   1   3.1e-15   8.5e-12   43.7   0.1    25   103    11    88     3   116 0.83 tRNA synthetases class I (I, L, M and V)
tRNA-synt_1e         PF01406.14   301 seq1474_BIOID51113   -            680   3.5e-14   52.4   0.4   1   2   5.3e-09   1.4e-05   24.2   0.0    10   120    11   122     3   135 0.87 tRNA synthetases class I (C) catalytic domain
tRNA-synt_1e         PF01406.14   301 seq1474_BIOID51113   -            680   3.5e-14   52.4   0.4   2   2   1.5e-09   4.2e-06   25.9   0.0   213   282   297   365   290   383 0.82 tRNA synthetases class I (C) catalytic domain
ABC_tran             PF00005.22   118 seq1475_BIOID51113   -            343   2.1e-27   95.7   0.0   1   1   8.2e-31   3.7e-27   94.9   0.0     1   117    25   143    25   144 0.93 ABC transporter
TOBE_2               PF08402.5     75 seq1475_BIOID51113   -            343   9.4e-20   70.2   0.0   1   1   4.9e-23   2.2e-19   69.0   0.0     1    75   261   341   261   341 0.92 TOBE domain
Polysacc_deac_1      PF01522.16   124 seq1476_BIOID51113   -            409   2.6e-20   72.1   0.0   1   1     3e-24   4.1e-20   71.5   0.0     3   122   228   366   226   368 0.93 Polysaccharide deacetylase
DUF2583              PF10762.4     89 seq1479_BIOID51113   -             92     1e-51  172.9   1.0   1   1   8.5e-56   1.2e-51  172.7   0.7     1    89     1    89     1    89 0.99 Protein of unknown function (DUF2583)
ABC1                 PF03109.11   119 seq1480_BIOID51113   -            546   1.9e-35  121.3   0.0   1   1   2.7e-39   3.7e-35  120.3   0.0     4   119   115   232   112   232 0.97 ABC1 family
Glyco_hydro_4C       PF11975.3    232 seq1485_BIOID51113   -            451   3.5e-86  288.6   0.0   1   1     7e-90   4.8e-86  288.2   0.0     2   232   193   421   192   421 0.99 Family 4 glycosyl hydrolase C-terminal domain
Glyco_hydro_4        PF02056.11   183 seq1485_BIOID51113   -            451   5.9e-80  266.7   0.1   1   1   1.2e-83     8e-80  266.3   0.1     1   182     6   188     6   189 0.99 Family 4 glycosyl hydrolase
BPD_transp_1         PF00528.17   185 seq1487_BIOID51113   -            317   7.1e-24   84.2  18.8   1   1   5.2e-28   7.1e-24   84.2  13.0     1   183   117   313   113   315 0.91 Binding-protein-dependent transport system inner membrane component
Trehalase            PF01204.13   512 seq1491_BIOID51113   -            549  1.2e-161  538.6   0.1   1   1  1.1e-165  1.5e-161  538.3   0.1     1   511    70   546    70   547 0.96 Trehalase
DUF2190              PF09956.4    106 seq1494_BIOID51113   -            108   8.8e-29   99.2   6.3   1   1   7.6e-33     1e-28   99.0   4.4     2   106     3   107     2   107 0.94 Uncharacterized conserved protein (DUF2190)
Transposase_31       PF04754.7    205 seq1496_BIOID51113   -            300   1.5e-80  269.3   0.3   1   1   1.5e-84     2e-80  268.8   0.2     1   203     7   207     7   209 0.98 Putative transposase, YhgA-like
BPD_transp_1         PF00528.17   185 seq1497_BIOID51113   -            295   2.2e-14   53.2  20.7   1   1   1.6e-18   2.2e-14   53.2  14.4     3   184    95   287    93   288 0.86 Binding-protein-dependent transport system inner membrane component
DUF1451              PF07295.6    146 seq1498_BIOID51113   -            160   7.1e-53  178.2   0.3   1   1   6.1e-57   8.3e-53  177.9   0.2     2   145    12   157    11   158 0.98 Protein of unknown function (DUF1451)
Gifsy-2              PF13856.1     95 seq1499_BIOID51113   -             93   1.7e-26   92.0   0.0   1   1   1.3e-30   1.8e-26   91.9   0.0     1    94     1    89     1    90 0.99 ATP-binding sugar transporter from pro-phage
DUF4132              PF13569.1    180 seq1500_BIOID51113   -           1264     2e-53  180.4   0.0   1   1   8.9e-57   6.1e-53  178.8   0.0     1   179   988  1173   988  1174 0.96 Domain of unknown function (DUF4132)
WGR                  PF05406.10    81 seq1500_BIOID51113   -           1264   3.5e-16   58.8   1.6   1   1   1.4e-19   9.3e-16   57.4   0.5    11    78     4    68     1    71 0.93 WGR domain
DUF1471              PF07338.8     56 seq1501_BIOID51113   -             91   8.8e-17   60.3   0.6   1   1     1e-20   1.4e-16   59.7   0.4     1    56    36    89    36    89 0.98 Protein of unknown function (DUF1471)
MttA_Hcf106          PF02416.11    53 seq1502_BIOID51113   -             89   6.9e-16   56.9   0.5   1   1   7.8e-20   1.1e-15   56.3   0.3     1    52     4    55     4    82 0.90 mttA/Hcf106 family
MFS_2                PF13347.1    427 seq1503_BIOID51113   -            473  1.2e-108  363.1  43.1   1   1    1e-112  1.4e-108  362.9  29.9     3   426     8   436     6   437 0.97 MFS/sugar transport protein
Minor_tail_Z         PF06763.6    189 seq1504_BIOID51113   -            209   1.2e-85  285.8   9.8   1   1   9.6e-90   1.3e-85  285.7   6.8     1   189     5   208     5   208 1.00 Prophage minor tail protein Z (GPZ)
DUF2534              PF10749.4     85 seq1508_BIOID51113   -             85   8.3e-44  147.3   3.7   1   1   6.7e-48   9.2e-44  147.1   2.6     2    85     1    84     1    84 0.97 Protein of unknown function (DUF2534)
AAA_PrkA             PF08298.6    358 seq1509_BIOID51113   -            644  1.3e-180  599.6   0.0   1   1  2.6e-184  1.8e-180  599.1   0.0     2   358    20   380    19   380 0.99 PrkA AAA domain
PrkA                 PF06798.7    254 seq1509_BIOID51113   -            644   6.8e-86  287.5   2.2   1   1   2.2e-89   1.5e-85  286.4   1.5     1   254   382   636   382   636 0.98 PrkA serine protein kinase C-terminal domain
DUF2593              PF10767.4    144 seq1510_BIOID51113   -            162   7.6e-72  239.5   6.3   1   1   6.3e-76   8.7e-72  239.4   4.3     2   144    20   162    19   162 0.99 Protein of unknown function (DUF2593)
Phage_tail_U         PF06141.6    133 seq1511_BIOID51113   -            132   1.1e-63  213.0   0.2   1   1   8.8e-68   1.2e-63  212.9   0.2     1   133     1   132     1   132 0.99 Phage minor tail protein U
TatC                 PF00902.13   215 seq1512_BIOID51113   -            258     3e-68  229.3  21.2   1   1   3.1e-72   4.2e-68  228.8  14.7     2   215    11   221    10   221 0.99 Sec-independent protein translocase protein (TatC)
tRNA_U5-meth_tr      PF05958.6    352 seq1513_BIOID51113   -            375   1.2e-19   70.1   0.0   1   1   2.6e-20   8.9e-17   60.6   0.0   172   351   208   374   183   375 0.90 tRNA (Uracil-5-)-methyltransferase
Methyltransf_31      PF13847.1    152 seq1513_BIOID51113   -            375     3e-09   36.5   0.0   1   1   1.6e-12   5.4e-09   35.7   0.0     5    67   235   295   233   346 0.87 Methyltransferase domain
Methyltransf_26      PF13659.1    117 seq1513_BIOID51113   -            375     2e-07   30.9   0.0   1   1   1.1e-10   3.7e-07   30.0   0.0     4    80   237   310   234   368 0.88 Methyltransferase domain
MTS                  PF05175.9    170 seq1513_BIOID51113   -            375   6.2e-06   25.6   0.0   1   1   2.9e-09   9.9e-06   24.9   0.0    32   109   234   311   209   329 0.83 Methyltransferase small domain
Big_2                PF02368.13    79 seq1514_BIOID51113   -            249     3e-12   46.1   9.2   1   1   1.2e-15   7.9e-12   44.7   6.4     1    76   160   238   160   243 0.95 Bacterial Ig-like domain (group 2)
DUF1266              PF06889.6    172 seq1516_BIOID51113   -            235   1.2e-41  142.2  10.7   1   1   9.8e-46   1.3e-41  142.0   7.4     3   172    40   217    38   217 0.98 Protein of unknown function (DUF1266)
TatD_DNase           PF01026.16   255 seq1517_BIOID51113   -            264   2.4e-70  236.5   0.0   1   1     2e-74   2.7e-70  236.3   0.0     1   255     6   261     6   261 0.98 TatD related DNase
Phage_lambd_GpG      PF06894.6    127 seq1518_BIOID51113   -            143   7.6e-56  187.0   0.2   1   1   6.5e-60   8.8e-56  186.8   0.2     1   127     1   127     1   127 0.98 Bacteriophage lambda minor tail protein (GpG)
LysR_substrate       PF03466.15   209 seq1519_BIOID51113   -            323   5.7e-42  143.0   0.2   1   1   1.1e-45   7.8e-42  142.6   0.1     3   206   113   316   111   319 0.97 LysR substrate binding domain
HTH_1                PF00126.22    60 seq1519_BIOID51113   -            323   7.3e-19   67.1   0.6   1   1     2e-22   1.3e-18   66.3   0.4     2    59    29    86    28    87 0.97 Bacterial regulatory helix-turn-helix protein, lysR family
PEP_mutase           PF13714.1    238 seq1520_BIOID51113   -            296   1.3e-53  181.6   4.4   1   1   2.1e-57   1.5e-53  181.3   3.0     1   233    10   250    10   255 0.92 Phosphoenolpyruvate phosphomutase
ICL                  PF00463.16   526 seq1520_BIOID51113   -            296   1.2e-16   59.8   1.9   1   1   4.6e-20   3.1e-16   58.5   1.3   150   255    80   183    71   213 0.86 Isocitrate lyase family
DnaJ                 PF00226.26    64 seq1521_BIOID51113   -            475   6.9e-06   25.5   0.1   1   1   2.3e-09   3.2e-05   23.4   0.0     1    52     3    47     3    52 0.93 DnaJ domain
Phage_tail_T         PF06223.7    103 seq1524_BIOID51113   -            134   4.4e-42  142.5   2.8   1   1   1.2e-41   1.6e-37  127.8   0.2     6   102     1   101     1   102 0.88 Minor tail protein T
Lactamase_B_2        PF12706.2    194 seq1525_BIOID51113   -            305     2e-27   95.8   0.0   1   1     5e-31   3.4e-27   95.1   0.0     3   193    35   270    34   271 0.82 Beta-lactamase superfamily domain
Lactamase_B          PF00753.22   194 seq1525_BIOID51113   -            305   3.1e-14   52.9   0.2   1   1   5.5e-17   3.8e-13   49.4   0.0     3   128    16   142    14   149 0.92 Metallo-beta-lactamase superfamily
DUF444               PF04285.7    421 seq1526_BIOID51113   -            427  3.1e-200  665.1   2.7   1   1  2.5e-204  3.4e-200  664.9   1.9     1   420     1   422     1   423 1.00 Protein of unknown function (DUF444)
TMP_2                PF06791.8    210 seq1528_BIOID51113   -            877   1.6e-67  227.0  13.1   1   1   2.3e-71   1.6e-67  227.0   9.1     2   209    61   268    60   269 0.97 Prophage tail length tape measure protein
Tape_meas_lam_C      PF09718.5     78 seq1528_BIOID51113   -            877   1.2e-20   73.0   3.1   1   1   1.7e-24   1.2e-20   73.0   2.1     1    77   650   726   650   727 0.98 Lambda phage tail tape-measure protein (Tape_meas_lam_C)
GlutR_N              PF05201.10   152 seq1529_BIOID51113   -            484   5.8e-57  191.4   0.1   1   1   3.1e-60   1.4e-56  190.1   0.0     1   152    72   223    72   223 0.99 Glutamyl-tRNAGlu reductase, N-terminal domain
Shikimate_DH         PF01488.15   135 seq1529_BIOID51113   -            484   3.9e-43  146.6   0.5   1   1   1.5e-46   6.7e-43  145.9   0.3     2   135   238   372   237   372 0.96 Shikimate / quinate 5-dehydrogenase
GlutR_dimer          PF00745.15   101 seq1529_BIOID51113   -            484   1.9e-27   95.0   2.6   1   1   4.1e-31   1.9e-27   95.0   1.8     2   100   386   483   385   484 0.97 Glutamyl-tRNAGlu reductase, dimerisation domain
Citrate_synt         PF00285.16   356 seq1530_BIOID51113   -            389  1.3e-116  389.1   0.0   1   1  1.2e-120  1.6e-116  388.8   0.0     2   356    22   370    22   370 0.98 Citrate synthase
UbiD                 PF01977.11   407 seq1531_BIOID51113   -            497  2.5e-165  549.7   0.0   1   1  2.1e-169  2.8e-165  549.6   0.0     2   407    14   437    13   437 0.95 3-octaprenyl-4-hydroxybenzoate carboxy-lyase
Virul_fac_BrkB       PF03631.10   260 seq1532_BIOID51113   -            337   3.4e-49  167.4  16.0   1   1     3e-53   4.1e-49  167.1  11.1     4   258    65   325    62   327 0.91 Virulence factor BrkB
Peptidase_C48        PF02902.14   216 seq1535_BIOID51113   -            406   1.7e-31  109.4   0.9   1   1   1.7e-35   2.4e-31  108.9   0.6     2   215   168   365   167   366 0.96 Ulp1 protease family, C-terminal catalytic domain
DUF4132              PF13569.1    180 seq1536_BIOID51113   -           1210   1.6e-41  141.6   0.0   1   1   3.1e-45   4.3e-41  140.3   0.0     3   180   954  1139   952  1139 0.96 Domain of unknown function (DUF4132)
Ribosomal_L31        PF01197.13    69 seq1539_BIOID51113   -             70   1.4e-30  104.9   0.2   1   1   1.1e-34   1.5e-30  104.8   0.1     1    67     1    65     1    67 0.98 Ribosomal protein L31
DUF1266              PF06889.6    172 seq1540_BIOID51113   -            235   4.3e-41  140.4   6.3   1   1   3.8e-45   5.1e-41  140.1   4.4     3   172    40   217    38   217 0.96 Protein of unknown function (DUF1266)
MmgE_PrpD            PF03972.9    445 seq1541_BIOID51113   -            483  4.5e-178  591.8   0.0   1   1  3.7e-182  5.1e-178  591.6   0.0     2   445    14   475    13   475 0.98 MmgE/PrpD family
RHS_repeat           PF05593.9     38 seq1542_BIOID51113   -           1394   9.7e-62  203.9 111.4   1   8     1e-10   4.6e-07   29.7   1.4     1    38   425   463   425   463 0.97 RHS Repeat
RHS_repeat           PF05593.9     38 seq1542_BIOID51113   -           1394   9.7e-62  203.9 111.4   2   8   8.3e-11   3.8e-07   29.9   0.1     1    37   468   504   468   505 0.97 RHS Repeat
RHS_repeat           PF05593.9     38 seq1542_BIOID51113   -           1394   9.7e-62  203.9 111.4   3   8   2.6e-09   1.2e-05   25.2   0.5     1    25   489   513   489   517 0.95 RHS Repeat
RHS_repeat           PF05593.9     38 seq1542_BIOID51113   -           1394   9.7e-62  203.9 111.4   4   8   7.8e-09   3.5e-05   23.7   0.2     1    36   533   568   533   570 0.92 RHS Repeat
RHS_repeat           PF05593.9     38 seq1542_BIOID51113   -           1394   9.7e-62  203.9 111.4   5   8   2.3e-13     1e-09   38.1   0.8     1    37   575   611   575   612 0.98 RHS Repeat
RHS_repeat           PF05593.9     38 seq1542_BIOID51113   -           1394   9.7e-62  203.9 111.4   6   8   2.6e-12   1.2e-08   34.8   0.4     1    38   637   674   637   674 0.99 RHS Repeat
RHS_repeat           PF05593.9     38 seq1542_BIOID51113   -           1394   9.7e-62  203.9 111.4   7   8   1.5e-08   6.8e-05   22.8   1.0     1    31   699   729   699   735 0.93 RHS Repeat
RHS_repeat           PF05593.9     38 seq1542_BIOID51113   -           1394   9.7e-62  203.9 111.4   8   8   1.7e-10   7.8e-07   28.9   4.3     1    37   939   984   939   985 0.92 RHS Repeat
DUF4329              PF14220.1    124 seq1542_BIOID51113   -           1394   2.3e-35  121.3   1.2   1   1   5.1e-39   2.3e-35  121.3   0.9     2   123  1256  1393  1255  1394 0.97 Domain of unknown function (DUF4329)
RHS                  PF03527.9     41 seq1542_BIOID51113   -           1394     5e-22   77.2   3.3   1   1   2.3e-24     1e-20   73.0   0.3     1    41  1143  1183  1143  1183 0.98 RHS protein
PCRF                 PF03462.13   116 seq1543_BIOID51113   -            360   2.6e-43  146.2   0.4   1   1   8.7e-47     6e-43  145.1   0.3     3   116    65   178    63   178 0.98 PCRF domain
RF-1                 PF00472.15   114 seq1543_BIOID51113   -            360   3.2e-39  133.1   0.0   1   1   4.7e-43   3.2e-39  133.1   0.0     9   114   216   321   208   321 0.97 RF-1 domain
Sugar_tr             PF00083.19   451 seq1544_BIOID51113   -            440   1.9e-35  122.2  33.9   1   2   1.1e-31   7.8e-28   97.1   5.7     2   203    23   232    22   236 0.89 Sugar (and other) transporter
Sugar_tr             PF00083.19   451 seq1544_BIOID51113   -            440   1.9e-35  122.2  33.9   2   2   4.1e-12   2.8e-08   32.6  11.9   241   443   239   439   225   440 0.69 Sugar (and other) transporter
MFS_1                PF07690.11   354 seq1544_BIOID51113   -            440     3e-29  101.7  61.5   1   2   4.8e-21   3.3e-17   62.1  18.9     2   239    28   275    27   287 0.71 Major Facilitator Superfamily
MFS_1                PF07690.11   354 seq1544_BIOID51113   -            440     3e-29  101.7  61.5   2   2   9.5e-16   6.5e-12   44.7  19.8    27   176   283   435   271   440 0.81 Major Facilitator Superfamily
NAD_binding_1        PF00175.16   109 seq1545_BIOID51113   -            233   9.6e-21   74.2   0.0   1   1   2.3e-24   1.6e-20   73.6   0.0     1   108   108   211   108   212 0.97 Oxidoreductase NAD-binding domain
FAD_binding_6        PF00970.19    99 seq1545_BIOID51113   -            233   7.9e-09   35.4   0.0   1   1   1.8e-12   1.2e-08   34.8   0.0     1    76     5    74     5    97 0.77 Oxidoreductase FAD-binding domain
GGDEF                PF00990.16   161 seq1547_BIOID51113   -            269   3.9e-45  153.1   0.0   1   1   3.7e-49   5.1e-45  152.8   0.0     1   161   106   263   106   263 0.98 GGDEF domain
Phage_min_tail       PF05939.8    109 seq1552_BIOID51113   -            109   6.5e-36  122.5   0.0   1   1   5.2e-40   7.1e-36  122.3   0.0     1   109     1   109     1   109 0.99 Phage minor tail protein
GGDEF                PF00990.16   161 seq1553_BIOID51113   -            556   2.4e-38  131.1   0.3   1   1   3.1e-42   4.2e-38  130.3   0.2     3   160   406   554   404   555 0.95 GGDEF domain
Methyltransf_31      PF13847.1    152 seq1555_BIOID51113   -            277   1.8e-21   76.1   0.0   1   1   2.1e-24   2.6e-21   75.6   0.0     2   117   108   242   107   268 0.85 Methyltransferase domain
MTS                  PF05175.9    170 seq1555_BIOID51113   -            277   1.7e-20   72.9   0.0   1   1   2.4e-23     3e-20   72.1   0.0    26   138   105   236    94   253 0.87 Methyltransferase small domain
Methyltransf_18      PF12847.2    112 seq1555_BIOID51113   -            277   2.1e-16   60.3   0.1   1   1   3.9e-19   4.9e-16   59.1   0.1     4   110   112   237   109   239 0.73 Methyltransferase domain
Methyltransf_26      PF13659.1    117 seq1555_BIOID51113   -            277   5.8e-16   58.4   0.1   1   1   1.2e-18   1.5e-15   57.1   0.0     3   114   112   237   110   240 0.89 Methyltransferase domain
Methyltransf_4       PF02390.12   197 seq1555_BIOID51113   -            277   1.1e-08   34.2   0.0   1   1   1.4e-11   1.8e-08   33.5   0.0    22    77   112   167    90   183 0.88 Putative methyltransferase
PrmA                 PF06325.8    295 seq1555_BIOID51113   -            277   2.3e-06   26.8   0.0   1   1   2.9e-09   3.7e-06   26.1   0.0   153   232   101   183    94   184 0.78 Ribosomal protein L11 methyltransferase (PrmA)
UPF0020              PF01170.13   180 seq1555_BIOID51113   -            277   6.6e-06   25.6   0.0   1   1   8.7e-09   1.1e-05   25.0   0.0    38   116   117   186   102   195 0.81 Putative RNA methylase family UPF0020
PCMT                 PF01135.14   210 seq1555_BIOID51113   -            277   6.6e-06   25.6   0.0   1   1   7.7e-09   9.6e-06   25.1   0.0    53   132    87   167    71   175 0.82 Protein-L-isoaspartate(D-aspartate) O-methyltransferase (PCMT)
Cons_hypoth95        PF03602.10   183 seq1555_BIOID51113   -            277   9.5e-06   25.0   0.0   1   1   1.6e-08     2e-05   23.9   0.0    42   128   109   190    92   198 0.85 Conserved hypothetical protein 95
Methyltransf_11      PF08241.7     95 seq1555_BIOID51113   -            277   3.4e-05   24.1   0.0   1   1   4.7e-08   5.8e-05   23.3   0.0     1    46   114   163   114   236 0.89 Methyltransferase domain
Methyltransf_16      PF10294.4    174 seq1555_BIOID51113   -            277   4.3e-05   22.9   0.0   1   1   5.4e-08   6.8e-05   22.2   0.0    45   111   108   172    96   184 0.84 Putative methyltransferase
AMP-binding          PF00501.23   418 seq1556_BIOID51113   -            628   5.3e-91  304.9   0.0   1   1   1.4e-94   6.3e-91  304.6   0.0     1   418    85   525    85   525 0.96 AMP-binding enzyme
DUF3448              PF11930.3     82 seq1556_BIOID51113   -            628   4.3e-26   90.3   0.3   1   1   1.6e-29   7.5e-26   89.5   0.2     7    79     3    75     1    78 0.95 Domain of unknown function (DUF3448)
DUF4009              PF13193.1     41 seq1556_BIOID51113   -            628     9e-15   53.7   0.0   1   1   5.8e-18   2.7e-14   52.2   0.0     3    41   575   615   573   615 0.96 Domain of unknown function (DUF4009)
Phage_tail_L         PF05100.7    206 seq1557_BIOID51113   -            232   4.1e-97  323.1   0.0   1   1  3.4e-101   4.7e-97  322.9   0.0     1   206    29   230    29   230 0.99 Phage minor tail protein L
DUF1877              PF08974.5    167 seq1558_BIOID51113   -            167     3e-45  153.7   0.0   1   1   2.4e-49   3.3e-45  153.6   0.0     1   167     1   165     1   165 0.99 Domain of unknown function (DUF1877)
Prok-JAB             PF14464.1    105 seq1559_BIOID51113   -            324   1.7e-20   72.3   0.3   1   1   6.1e-24   4.1e-20   71.1   0.2     3   100    80   177    78   185 0.93 Prokaryotic homologs of the JAB domain
NLPC_P60             PF00877.14   105 seq1559_BIOID51113   -            324   8.8e-14   51.0   0.0   1   1   1.9e-17   1.3e-13   50.5   0.0     1   105   188   301   188   301 0.94 NlpC/P60 family
SirB                 PF04247.7    123 seq1561_BIOID51113   -            130   4.9e-38  129.5   8.6   1   1     4e-42   5.5e-38  129.3   6.0     2   123     4   129     3   129 0.97 Invasion gene expression up-regulator, SirB
Transglut_core2      PF13369.1    153 seq1563_BIOID51113   -            269     9e-38  129.0   0.0   1   1   1.8e-41   1.2e-37  128.5   0.0     2   152    33   184    32   185 0.97 Transglutaminase-like superfamily
TPR_9                PF13371.1     73 seq1563_BIOID51113   -            269   2.8e-28   97.4   0.3   1   1   8.9e-32   6.1e-28   96.3   0.2     1    73   187   259   187   259 0.99 Tetratricopeptide repeat
RHS_repeat           PF05593.9     38 seq1564_BIOID51113   -           1411   2.1e-60  199.6 114.2   1   8   9.5e-10   4.3e-06   26.6   2.8     2    38   426   463   426   463 0.98 RHS Repeat
RHS_repeat           PF05593.9     38 seq1564_BIOID51113   -           1411   2.1e-60  199.6 114.2   2   8   8.5e-11   3.9e-07   29.9   0.1     1    37   468   504   468   505 0.97 RHS Repeat
RHS_repeat           PF05593.9     38 seq1564_BIOID51113   -           1411   2.1e-60  199.6 114.2   3   8   2.6e-09   1.2e-05   25.2   0.5     1    25   489   513   489   517 0.95 RHS Repeat
RHS_repeat           PF05593.9     38 seq1564_BIOID51113   -           1411   2.1e-60  199.6 114.2   4   8   7.9e-09   3.6e-05   23.7   0.2     1    36   533   568   533   570 0.92 RHS Repeat
RHS_repeat           PF05593.9     38 seq1564_BIOID51113   -           1411   2.1e-60  199.6 114.2   5   8   2.3e-13   1.1e-09   38.1   0.8     1    37   575   611   575   612 0.98 RHS Repeat
RHS_repeat           PF05593.9     38 seq1564_BIOID51113   -           1411   2.1e-60  199.6 114.2   6   8   2.6e-12   1.2e-08   34.7   0.4     1    38   637   674   637   674 0.99 RHS Repeat
RHS_repeat           PF05593.9     38 seq1564_BIOID51113   -           1411   2.1e-60  199.6 114.2   7   8   1.9e-08   8.7e-05   22.4   1.1     1    31   699   729   699   733 0.94 RHS Repeat
RHS_repeat           PF05593.9     38 seq1564_BIOID51113   -           1411   2.1e-60  199.6 114.2   8   8   1.7e-10   7.9e-07   28.9   4.3     1    37   939   984   939   985 0.92 RHS Repeat
DUF4329              PF14220.1    124 seq1564_BIOID51113   -           1411   3.1e-36  124.2   1.0   1   1   6.8e-40   3.1e-36  124.2   0.7     2   116  1279  1396  1278  1402 0.95 Domain of unknown function (DUF4329)
RHS                  PF03527.9     41 seq1564_BIOID51113   -           1411   5.3e-22   77.1   3.3   1   1   2.3e-24   1.1e-20   73.0   0.3     1    41  1143  1183  1143  1183 0.98 RHS protein
Lambda_tail_I        PF06805.7     82 seq1565_BIOID51113   -            193   3.4e-11   42.6   0.0   1   1   4.2e-15   5.7e-11   41.9   0.0    25    82     2    64     1    64 0.97 Bacteriophage lambda tail assembly protein I
YbjQ_1               PF01906.12   105 seq1566_BIOID51113   -            107   1.2e-40  138.0   0.5   1   1   9.3e-45   1.3e-40  137.9   0.4     1   104     1   104     1   105 0.99 Putative heavy-metal-binding
YbaK                 PF04073.10   123 seq1567_BIOID51113   -            167   3.2e-24   85.0   0.0   1   1     3e-28   4.1e-24   84.6   0.0     1   122    30   154    30   155 0.94 YbaK / prolyl-tRNA synthetases associated domain
Amidase_2            PF01510.20   132 seq1572_BIOID51113   -            276   1.2e-26   93.1   0.0   1   1   1.5e-30   2.1e-26   92.4   0.0     6   131    41   179    35   180 0.92 N-acetylmuramoyl-L-alanine amidase
DAHP_synth_1         PF00793.15   272 seq1575_BIOID51113   -            284   5.8e-82  274.3   0.0   1   1     5e-86   6.8e-82  274.0   0.0     9   271    10   275     2   276 0.97 DAHP synthetase I family
LysR_substrate       PF03466.15   209 seq1580_BIOID51113   -            302   1.3e-39  135.3   0.0   1   1   2.6e-43   1.8e-39  134.9   0.0     2   208    91   297    90   298 0.96 LysR substrate binding domain
HTH_1                PF00126.22    60 seq1580_BIOID51113   -            302   1.1e-20   72.9   0.4   1   1   3.4e-24   2.3e-20   71.9   0.3     1    60     7    66     7    66 0.97 Bacterial regulatory helix-turn-helix protein, lysR family
Transp_cyt_pur       PF02133.10   439 seq1581_BIOID51113   -            419   1.2e-83  281.0  48.4   1   1   9.7e-88   1.3e-83  280.8  33.5     1   438    11   397    11   398 0.98 Permease for cytosine/purines, uracil, thiamine, allantoin
DUF441               PF04284.8    140 seq1583_BIOID51113   -            148   7.7e-47  158.5  20.1   1   1   6.5e-51   8.9e-47  158.3  13.9     1   140     7   145     7   145 0.99 Protein of unknown function (DUF441)
UPF0118              PF01594.11   327 seq1584_BIOID51113   -            370   1.6e-65  221.1  41.1   1   1   1.4e-69   1.9e-65  220.9  28.5     2   327    15   345    14   345 0.99 Domain of unknown function DUF20
DUF1271              PF06902.6     64 seq1590_BIOID51113   -             76     3e-28   97.3   0.0   1   1   2.5e-32   3.4e-28   97.1   0.0     1    64    13    76    13    76 0.98 Protein of unknown function (DUF1271)
Phage-tail_3         PF13550.1    164 seq1592_BIOID51113   -           1026   1.1e-35  122.7   0.0   1   1   3.3e-39   2.3e-35  121.7   0.0     1   162   354   522   354   524 0.94 Putative phage tail protein
DUF1983              PF09327.6     81 seq1592_BIOID51113   -           1026   6.5e-14   51.5   0.6   1   1   2.9e-17     2e-13   49.9   0.4     1    55   968  1022   968  1024 0.98 Domain of unknown function (DUF1983)
Acetyltransf_1       PF00583.19    83 seq1594_BIOID51113   -             90   1.3e-06   28.1   0.0   1   1   1.1e-10   1.6e-06   27.9   0.0     3    62    15    69     6    79 0.80 Acetyltransferase (GNAT) family
AAA_5                PF07728.9    139 seq1595_BIOID51113   -            384   6.6e-38  129.4   0.0   1   1     8e-42   1.1e-37  128.7   0.0     2   139   101   242   100   242 0.98 AAA domain (dynein-related subfamily)
Peptidase_M24        PF00557.19   205 seq1599_BIOID51113   -            443   1.5e-43  148.7   0.1   1   1   1.4e-47   1.9e-43  148.3   0.1     1   205   168   430   168   430 0.82 Metallopeptidase family M24
Smr                  PF01713.16    83 seq1600_BIOID51113   -            187   3.7e-20   71.7   0.0   1   1   4.3e-24   5.9e-20   71.1   0.0     2    83    89   169    88   169 0.91 Smr domain
Amidohydro_3         PF07969.6    404 seq1601_BIOID51113   -            432   2.9e-56  191.3   1.2   1   1   2.5e-59   1.1e-55  189.3   0.8     1   404    58   384    58   384 0.98 Amidohydrolase family
Amidohydro_4         PF13147.1    304 seq1601_BIOID51113   -            432   7.6e-16   58.8   0.9   1   1   2.1e-19   9.7e-16   58.5   0.6     1   303    53   382    53   383 0.95 Amidohydrolase
Amidohydro_5         PF13594.1     68 seq1601_BIOID51113   -            432     1e-05   25.1   1.8   1   1   4.7e-09   2.1e-05   24.1   0.1     2    45    29    85    28   135 0.74 Amidohydrolase
DUF2622              PF11080.3     96 seq1604_BIOID51113   -             98   2.5e-05   23.9   0.0   1   1   2.3e-09   3.2e-05   23.5   0.0     7    93     8    94     3    96 0.89 Protein of unknown function (DUF2622)
MFS_1                PF07690.11   354 seq1605_BIOID51113   -            393     5e-21   74.7  55.1   1   1   9.1e-23   1.2e-18   66.8  35.4     4   353    22   348    14   349 0.81 Major Facilitator Superfamily
DUF1870              PF08965.5    118 seq1606_BIOID51113   -            118   5.8e-60  200.0   0.3   1   1   4.7e-64   6.5e-60  199.8   0.2     1   118     1   118     1   118 1.00 Domain of unknown function (DUF1870)
DUF2566              PF10753.4     55 seq1607_BIOID51113   -             57   3.7e-27   93.8  10.0   1   1   2.9e-31     4e-27   93.7   7.0     1    55     3    57     3    57 0.98 Protein of unknown function (DUF2566)
MFS_1                PF07690.11   354 seq1610_BIOID51113   -            404     1e-29  103.3  50.3   1   2   4.5e-25   6.2e-21   74.4  26.1     2   294    13   291    12   292 0.83 Major Facilitator Superfamily
MFS_1                PF07690.11   354 seq1610_BIOID51113   -            404     1e-29  103.3  50.3   2   2   5.5e-15   7.6e-11   41.2  10.2    37   184   249   395   245   402 0.80 Major Facilitator Superfamily
UPF0029              PF01205.14   110 seq1612_BIOID51113   -            204   4.9e-37  125.8   0.0   1   1   9.3e-41   6.4e-37  125.4   0.0     1   109    17   125    17   126 0.98 Uncharacterized protein family UPF0029
DUF1949              PF09186.6     56 seq1612_BIOID51113   -            204   6.1e-16   57.6   0.0   1   1   1.8e-19   1.2e-15   56.6   0.0     1    55   141   195   141   196 0.98 Domain of unknown function (DUF1949)
DUF488               PF04343.8    122 seq1615_BIOID51113   -            115   5.2e-32  110.6   0.3   1   1   4.2e-36   5.8e-32  110.5   0.2     2   122     5   112     4   112 0.96 Protein of unknown function, DUF488
TrkH                 PF02386.11   339 seq1619_BIOID51113   -            483     4e-78  262.2  24.7   1   1   8.1e-82   1.1e-77  260.8  11.1     2   339   153   481   152   481 0.99 Cation transport protein
ChaB                 PF06150.7     57 seq1620_BIOID51113   -             76   4.8e-26   90.2   5.4   1   1   4.3e-30   5.9e-26   89.9   3.8     1    57     9    76     9    76 0.98 ChaB
Cys_Met_Meta_PP      PF01053.15   386 seq1621_BIOID51113   -            434  8.3e-140  465.3   0.0   1   1  2.1e-143  9.7e-140  465.1   0.0     1   385    54   428    54   429 0.99 Cys/Met metabolism PLP-dependent enzyme
Aminotran_1_2        PF00155.16   363 seq1621_BIOID51113   -            434   1.1e-07   31.0   0.0   1   1   3.6e-11   1.7e-07   30.4   0.0    49   192   105   226    91   259 0.84 Aminotransferase class I and II
Aminotran_5          PF00266.14   371 seq1621_BIOID51113   -            434   0.00011   20.9   0.0   1   1   3.8e-08   0.00018   20.2   0.0    68   201   121   246    92   262 0.84 Aminotransferase class-V
CorA                 PF01544.13   292 seq1623_BIOID51113   -            327     6e-63  212.4   0.0   1   1   5.2e-67   7.1e-63  212.2   0.0     3   292    39   323    37   323 0.97 CorA-like Mg2+ transporter protein
GGDEF                PF00990.16   161 seq1627_BIOID51113   -            341   2.4e-41  140.8   0.2   1   1     7e-45   2.4e-41  140.8   0.1     2   160   175   330   174   331 0.93 GGDEF domain
GAF_3                PF13492.1    129 seq1627_BIOID51113   -            341     2e-09   37.4   0.0   1   1     1e-12   3.5e-09   36.7   0.0     2   124    19   151    18   156 0.83 GAF domain
GAF_2                PF13185.1    148 seq1627_BIOID51113   -            341   1.6e-07   31.8   0.0   1   1   1.1e-10   3.8e-07   30.6   0.0     1   148    16   155    16   155 0.75 GAF domain
GAF                  PF01590.21   154 seq1627_BIOID51113   -            341   3.7e-05   23.8   0.0   1   1   2.1e-08   7.1e-05   22.8   0.0    85   153    97   153    18   154 0.76 GAF domain
MFS_1                PF07690.11   354 seq1628_BIOID51113   -            421   5.4e-31  107.5  58.4   1   1   8.5e-32   1.2e-27   96.5  28.1     1   334    18   337    18   338 0.82 Major Facilitator Superfamily
Pro_CA               PF00484.14   148 seq1629_BIOID51113   -            219   2.7e-48  163.5   0.0   1   1   2.4e-52   3.3e-48  163.3   0.0     1   147    34   188    34   189 0.85 Carbonic anhydrase
ChaC                 PF04752.7    177 seq1630_BIOID51113   -            238   5.2e-53  179.5   0.0   1   1   4.7e-57   6.4e-53  179.2   0.0     1   176    54   222    54   223 0.95 ChaC-like protein
HEAT_2               PF13646.1     88 seq1632_BIOID51113   -            285   2.9e-26   91.4   0.2   1   2   7.8e-10   2.7e-06   27.4   0.0     3    86    32   119    31   121 0.94 HEAT repeats
HEAT_2               PF13646.1     88 seq1632_BIOID51113   -            285   2.9e-26   91.4   0.2   2   2   4.6e-11   1.6e-07   31.4   0.0    11    56   144   189   135   196 0.91 HEAT repeats
HEAT                 PF02985.17    31 seq1632_BIOID51113   -            285     6e-16   56.9   1.5   1   1   2.5e-07   0.00086   19.0   0.0     2    24   166   188   165   189 0.95 HEAT repeat
HEAT_PBS             PF03130.11    27 seq1632_BIOID51113   -            285   1.4e-05   24.9   0.9   1   1   4.5e-06     0.015   15.5   0.0     1    27   149   175   149   175 0.98 PBS lyase HEAT-like repeat
DUF3672              PF12421.3    136 seq1635_BIOID51113   -            116   8.9e-19   67.8   0.0   1   1   7.2e-23   9.9e-19   67.7   0.0    30   135     2   111     1   112 0.94 Fibronectin type III protein
Cyanate_lyase        PF02560.9     73 seq1636_BIOID51113   -            156   1.8e-33  113.7   0.0   1   1   1.9e-37   2.6e-33  113.2   0.0     3    72    85   155    83   156 0.95 Cyanate lyase C-terminal domain
VWA_CoxE             PF05762.9    222 seq1639_BIOID51113   -            378   3.3e-66  222.5   0.2   1   1   9.9e-70   4.5e-66  222.0   0.1     1   222   151   372   151   372 0.98 VWA domain containing CoxE-like protein
VWA_2                PF13519.1    172 seq1639_BIOID51113   -            378   1.4e-09   38.2   0.5   1   1   2.8e-12   1.3e-08   35.0   0.2     2   141   217   347   216   375 0.79 von Willebrand factor type A domain
VWA                  PF00092.23   179 seq1639_BIOID51113   -            378   4.5e-06   26.3   0.9   1   1   7.6e-09   3.5e-05   23.4   0.6     2   142   217   336   216   359 0.74 von Willebrand factor type A domain
Homoserine_dh        PF00742.14   179 seq1640_BIOID51113   -            810   6.9e-51  172.3   0.0   1   1   2.3e-54   1.1e-50  171.7   0.0     1   178   608   803   608   804 0.99 Homoserine dehydrogenase
AA_kinase            PF00696.23   241 seq1640_BIOID51113   -            810   1.8e-42  145.4   0.0   1   1   8.3e-46   3.8e-42  144.3   0.0     2   238    12   284    11   287 0.89 Amino acid kinase family
NAD_binding_3        PF03447.11   117 seq1640_BIOID51113   -            810   3.5e-24   85.3   0.0   1   1   1.8e-27   8.4e-24   84.1   0.0     1   116   465   599   465   600 0.98 Homoserine dehydrogenase, NAD binding domain
Flavodoxin_5         PF12724.2    143 seq1644_BIOID51113   -            181   1.8e-51  173.8   0.0   1   1   2.4e-55   3.3e-51  172.9   0.0     1   142     4   152     4   153 0.95 Flavodoxin domain
HOK_GEF              PF01848.11    43 seq1647_BIOID51113   -             46   7.7e-17   60.2   1.7   1   1   5.8e-21   7.9e-17   60.2   1.2     5    43     6    44     2    44 0.95 Hok/gef family
MFS_1                PF07690.11   354 seq1649_BIOID51113   -            393     3e-26   91.9  46.8   1   1   4.4e-30     3e-26   91.9  32.5    14   354    27   346     9   346 0.80 Major Facilitator Superfamily
MFS_2                PF13347.1    427 seq1649_BIOID51113   -            393   3.6e-07   28.8  10.7   1   1   5.3e-11   3.6e-07   28.8   7.4   149   331   140   315   127   330 0.71 MFS/sugar transport protein
DEAD                 PF00270.24   173 seq1650_BIOID51113   -            457   4.4e-46  156.3   0.0   1   1   2.3e-47   7.8e-44  149.0   0.0     1   170    27   191    27   194 0.95 DEAD/DEAH box helicase
Helicase_C           PF00271.26    78 seq1650_BIOID51113   -            457   1.5e-23   82.3   0.0   1   1   8.4e-27   2.9e-23   81.4   0.0     3    78   261   336   259   336 0.97 Helicase conserved C-terminal domain
DbpA                 PF03880.10    74 seq1650_BIOID51113   -            457   1.9e-21   75.3   0.0   1   1   1.1e-24   3.9e-21   74.3   0.0     2    73   384   455   383   456 0.98 DbpA RNA binding domain
ResIII               PF04851.10   184 seq1650_BIOID51113   -            457     1e-05   25.3   0.0   1   1     7e-09   2.4e-05   24.1   0.0     4   183    26   188    23   189 0.73 Type III restriction enzyme, res subunit
RHS                  PF03527.9     41 seq1651_BIOID51113   -            312   7.7e-21   73.4   1.9   1   1   6.3e-25   8.6e-21   73.3   0.3     1    41    46    86    46    86 0.98 RHS protein
DUF3442              PF11924.3    280 seq1653_BIOID51113   -            464   5.8e-90  301.5   9.2   1   1   5.3e-94   7.3e-90  301.2   6.4     1   280    57   341    57   341 0.98 Protein of unknown function (DUF3442)
phage_tail_N         PF08400.5    134 seq1654_BIOID51113   -            395   2.3e-52  176.1   0.3   1   1     1e-55   4.7e-52  175.1   0.1     1   134     1   134     1   134 1.00 Prophage tail fibre N-terminal
Collagen             PF01391.13    60 seq1654_BIOID51113   -            395   3.8e-30  103.0 152.5   1   4   8.4e-13   3.8e-09   35.8  19.7     7    59   136   188   131   189 0.48 Collagen triple helix repeat (20 copies)
Collagen             PF01391.13    60 seq1654_BIOID51113   -            395   3.8e-30  103.0 152.5   2   4   7.1e-13   3.2e-09   36.0  22.5     3    59   162   218   162   219 0.85 Collagen triple helix repeat (20 copies)
Collagen             PF01391.13    60 seq1654_BIOID51113   -            395   3.8e-30  103.0 152.5   3   4   3.9e-12   1.8e-08   33.6  23.3     4    56   218   270   216   271 0.63 Collagen triple helix repeat (20 copies)
Collagen             PF01391.13    60 seq1654_BIOID51113   -            395   3.8e-30  103.0 152.5   4   4   8.9e-14   4.1e-10   38.9  23.5     1    59   257   315   257   317 0.94 Collagen triple helix repeat (20 copies)
CarboxypepD_reg      PF13620.1     82 seq1654_BIOID51113   -            395   3.6e-09   36.4   0.3   1   1   1.9e-12   8.4e-09   35.2   0.2     2    74     5    82     4    90 0.85 Carboxypeptidase regulatory-like domain
Rhomboid             PF01694.17   146 seq1655_BIOID51113   -            625   4.4e-31  107.7  14.0   1   1   9.7e-35   4.4e-31  107.7   9.7     4   140    58   200    55   205 0.93 Rhomboid family
Lactonase            PF10282.4    344 seq1655_BIOID51113   -            625     1e-05   24.6   0.4   1   1   1.8e-08   8.3e-05   21.6   0.1   196   318   300   421   298   425 0.82 Lactonase, 7-bladed beta-propeller
SWIM                 PF04434.12    40 seq1656_BIOID51113   -            674   2.2e-07   30.0   0.9   1   2   5.2e-07    0.0071   15.6   0.1    12    39    73    96    63    97 0.84 SWIM zinc finger
SWIM                 PF04434.12    40 seq1656_BIOID51113   -            674   2.2e-07   30.0   0.9   2   2   4.7e-06     0.064   12.6   0.0    10    38   167   191   152   192 0.82 SWIM zinc finger
Y1_Tnp               PF01797.11   121 seq1660_BIOID51113   -             95   1.6e-25   89.2   0.0   1   1   1.4e-29   1.9e-25   88.9   0.0     2    77    20    95    19    95 0.97 Transposase IS200 like
HrpB_C               PF08482.5    133 seq1664_BIOID51113   -            824   7.2e-56  187.8   0.1   1   1   5.1e-59   1.8e-55  186.6   0.1     1   133   679   811   679   811 1.00 ATP-dependent helicase C-terminal
DEAD                 PF00270.24   173 seq1664_BIOID51113   -            824   4.3e-11   42.4   0.0   1   1   3.3e-14   1.1e-10   41.0   0.0    16   168    37   177    22   182 0.77 DEAD/DEAH box helicase
Helicase_C           PF00271.26    78 seq1664_BIOID51113   -            824     4e-10   39.2   0.0   1   1   2.3e-13   7.9e-10   38.3   0.0    10    77   257   342   252   343 0.96 Helicase conserved C-terminal domain
HA2                  PF04408.18   102 seq1664_BIOID51113   -            824   1.8e-09   37.4   0.1   1   1   1.4e-12   4.7e-09   36.0   0.1     2    62   404   463   403   519 0.85 Helicase associated domain (HA2)
MTHFR                PF02219.12   287 seq1666_BIOID51113   -            296  3.9e-109  364.0   0.0   1   1  3.2e-113  4.4e-109  363.8   0.0     4   287    14   291    11   291 0.97 Methylenetetrahydrofolate reductase
DUF1307              PF06998.6    123 seq1672_BIOID51113   -            157   4.8e-43  145.9   7.3   1   1   4.2e-47   5.7e-43  145.7   5.0     1   123    32   155    32   155 0.98 Protein of unknown function (DUF1307)
peroxidase           PF00141.18   229 seq1675_BIOID51113   -            739   4.5e-87  291.2   0.0   1   2   4.1e-53   5.6e-49  166.5   0.0     3   229    89   409    87   409 0.87 Peroxidase
peroxidase           PF00141.18   229 seq1675_BIOID51113   -            739   4.5e-87  291.2   0.0   2   2   1.3e-39   1.8e-35  122.4   0.0     3   229   416   713   414   713 0.88 Peroxidase
MFS_1                PF07690.11   354 seq1678_BIOID51113   -            463   1.3e-16   60.2  60.6   1   1   9.3e-21   1.3e-16   60.2  42.0     2   354    45   422    44   422 0.77 Major Facilitator Superfamily
Iso_dh               PF00180.15   348 seq1682_BIOID51113   -            361   6.9e-87  291.4   0.0   1   1   6.2e-91   8.5e-87  291.2   0.0     1   347     6   354     6   355 0.93 Isocitrate/isopropylmalate dehydrogenase
PTS_EIIA_2           PF00359.17   142 seq1683_BIOID51113   -            637   6.7e-33  113.2   0.0   1   1   2.5e-36   1.1e-32  112.5   0.0     5   140   498   634   495   636 0.95 Phosphoenolpyruvate-dependent sugar phosphotransferase system, EIIA 2
PTS_EIIC             PF02378.13   321 seq1683_BIOID51113   -            637   2.5e-19   69.1  33.4   1   1   5.5e-23   2.5e-19   69.1  23.2     1   321    17   277    17   277 0.92 Phosphotransferase system, EIIC
PTS_IIB              PF02302.12    90 seq1683_BIOID51113   -            637   1.9e-09   37.6   0.3   1   1   1.1e-12   4.9e-09   36.3   0.0     1    79   379   453   379   458 0.87 PTS system, Lactose/Cellobiose specific IIB subunit
BCCT                 PF02028.12   485 seq1687_BIOID51113   -            536  4.5e-132  440.6  40.5   1   1  3.9e-136  5.3e-132  440.3  28.1     3   485    14   499    12   499 0.98 BCCT family transporter
EamA                 PF00892.15   126 seq1688_BIOID51113   -            312     1e-47  161.1  36.0   1   2   2.4e-25   1.7e-21   76.4  11.3     1   125    31   152    31   153 0.93 EamA-like transporter family
EamA                 PF00892.15   126 seq1688_BIOID51113   -            312     1e-47  161.1  36.0   2   2   8.1e-30   5.5e-26   90.9   8.2     1   125   173   300   173   301 0.98 EamA-like transporter family
Molybdopterin        PF00384.17   432 seq1689_BIOID51113   -           1247  1.7e-197  656.3   0.0   1   1  3.1e-201  2.1e-197  655.9   0.0     1   432   108   833   108   833 1.00 Molybdopterin oxidoreductase
Molydop_binding      PF01568.16   109 seq1689_BIOID51113   -           1247   3.2e-23   81.4   0.0   1   1   3.6e-26   2.5e-22   78.6   0.0     1   105  1087  1202  1087  1206 0.95 Molydopterin dinucleotide binding domain
DUF2813              PF11398.3    373 seq1691_BIOID51113   -            552  6.4e-154  512.4   0.0   1   1    2e-157  8.9e-154  511.9   0.0     1   373     1   375     1   375 0.99 Protein of unknown function (DUF2813)
MerR_1               PF13411.1     69 seq1692_BIOID51113   -            243   2.5e-18   65.4   0.2   1   1   2.6e-21   1.8e-17   62.7   0.0     1    68     4    72     4    73 0.98 MerR HTH family regulatory protein
MerR                 PF00376.18    38 seq1692_BIOID51113   -            243   7.3e-13   47.7   0.0   1   1   2.1e-16   1.4e-12   46.7   0.0     1    38     5    42     5    42 0.98 MerR family regulatory protein
Mannitol_dh_C        PF08125.8    245 seq1694_BIOID51113   -            470   2.3e-71  239.7   0.0   1   1   9.9e-75   4.5e-71  238.7   0.0     1   244   236   461   236   462 0.98 Mannitol dehydrogenase C-terminal domain
Mannitol_dh          PF01232.18   151 seq1694_BIOID51113   -            470   9.4e-28   96.9   0.1   1   1   4.1e-31   1.9e-27   95.9   0.1     1   151    89   211    89   211 0.97 Mannitol dehydrogenase Rossmann domain
DUF3521              PF12035.3     35 seq1694_BIOID51113   -            470   7.5e-08   31.9   4.7   1   1   3.7e-11   1.7e-07   30.8   3.2     4    33    26    58    25    59 0.81 Protein of unknown function (DUF3521)
ABC_tran             PF00005.22   118 seq1696_BIOID51113   -            511   3.1e-30  104.8   0.1   1   2   1.7e-21   1.2e-17   64.2   0.0     1   118    51   169    51   169 0.95 ABC transporter
ABC_tran             PF00005.22   118 seq1696_BIOID51113   -            511   3.1e-30  104.8   0.1   2   2   1.8e-13   1.2e-09   38.4   0.0     3   117   305   431   303   432 0.77 ABC transporter
Ring_hydroxyl_A      PF00848.14   209 seq1697_BIOID51113   -            374   4.9e-36  124.2   0.6   1   1   9.8e-40   6.7e-36  123.7   0.4     3   205   184   370   182   374 0.91 Ring hydroxylating alpha subunit (catalytic domain)
Rieske               PF00355.21    98 seq1697_BIOID51113   -            374   4.8e-21   74.0   0.1   1   1   1.2e-24   7.9e-21   73.3   0.1     1    87    46   130    46   148 0.88 Rieske [2Fe-2S] domain
FAD_binding_3        PF01494.14   356 seq1698_BIOID51113   -            391   1.2e-28  100.1   0.0   1   1   5.7e-32   1.6e-28   99.7   0.0     2   345     6   338     5   342 0.81 FAD binding domain
Lycopene_cycl        PF05834.7    374 seq1698_BIOID51113   -            391   4.8e-11   42.0   6.1   1   1   7.5e-12     2e-08   33.4   4.2     2   308     8   335     7   360 0.78 Lycopene cyclase protein
DAO                  PF01266.19   358 seq1698_BIOID51113   -            391   7.8e-10   38.0   0.8   1   1   3.8e-10     1e-06   27.7   0.1     2    34     8    40     7    95 0.89 FAD dependent oxidoreductase
SE                   PF08491.5    276 seq1698_BIOID51113   -            391   1.7e-05   23.7   0.0   1   1   1.3e-08   3.7e-05   22.5   0.0   124   206   275   357   240   387 0.85 Squalene epoxidase
MtlR                 PF05068.7    170 seq1700_BIOID51113   -            195   4.1e-76  254.0   0.0   1   1   3.5e-80   4.8e-76  253.8   0.0     5   169    26   188     2   189 0.96 Mannitol repressor
DUF333               PF03891.10    50 seq1702_BIOID51113   -             88   2.4e-13   49.5   0.4   1   1   2.2e-17   3.1e-13   49.2   0.2     7    50    42    85    36    85 0.91 Domain of unknown function (DUF333)
FAD_binding_3        PF01494.14   356 seq1703_BIOID51113   -            554   2.7e-81  273.2   0.0   1   1   4.9e-85   3.4e-81  272.9   0.0     2   355    16   352    15   353 0.95 FAD binding domain
Fer2                 PF00111.22    78 seq1705_BIOID51113   -            321   2.5e-12   46.2   3.7   1   1   1.6e-15   5.4e-12   45.1   2.6     6    77   242   312   238   313 0.88 2Fe-2S iron-sulfur cluster binding domain
FAD_binding_6        PF00970.19    99 seq1705_BIOID51113   -            321   2.3e-10   40.3   0.0   1   1   1.7e-13   5.7e-10   39.1   0.0     2    97     9   106     8   108 0.90 Oxidoreductase FAD-binding domain
NAD_binding_1        PF00175.16   109 seq1705_BIOID51113   -            321   3.9e-10   40.1   0.0   1   1   6.5e-13   2.2e-09   37.7   0.0     1   108   117   207   117   208 0.81 Oxidoreductase NAD-binding domain
BPD_transp_2         PF02653.11   267 seq1707_BIOID51113   -            342   4.2e-46  156.9  42.8   1   1   4.3e-50   5.8e-46  156.4  29.7     5   267    40   301    36   301 0.97 Branched-chain amino acid transport system / permease component
DUF2810              PF10928.3     54 seq1710_BIOID51113   -            120   3.1e-32  109.9   2.6   1   1   2.4e-36   3.3e-32  109.8   1.1     1    53    66   118    66   119 0.96 Protein of unknown function (DUF2810)
HlyD_2               PF12700.2    328 seq1711_BIOID51113   -            263   1.7e-20   73.3   0.5   1   1   2.9e-24     2e-20   73.1   0.4    82   328     9   254     1   254 0.82 HlyD family secretion protein
HlyD_3               PF13437.1    105 seq1711_BIOID51113   -            263   5.7e-15   55.4   2.7   1   1   3.5e-18   2.4e-14   53.4   0.1     1    97    77   177    77   188 0.87 HlyD family secretion protein
Fer4_11              PF13247.1     99 seq1713_BIOID51113   -            512   1.5e-40  136.9   6.0   1   1   4.5e-44   1.5e-40  136.9   4.2     2    98   176   272   175   273 0.98 4Fe-4S dicluster domain
Fer4_7               PF12838.2     52 seq1713_BIOID51113   -            512   4.4e-09   36.4  16.7   1   1   5.7e-10   1.9e-06   28.0   4.0     2    50   184   229   183   231 0.90 4Fe-4S dicluster domain
Fer4_10              PF13237.1     52 seq1713_BIOID51113   -            512   7.4e-09   35.1  18.0   1   1   1.9e-09   6.5e-06   25.7   3.7     4    52   179   228   176   228 0.93 4Fe-4S dicluster domain
BPD_transp_2         PF02653.11   267 seq1716_BIOID51113   -            330   4.7e-47  160.0  43.0   1   1   4.2e-51   5.8e-47  159.7  29.8     3   267    36   305    34   305 0.94 Branched-chain amino acid transport system / permease component
LigB                 PF02900.13   272 seq1717_BIOID51113   -            314   2.6e-86  288.8   0.0   1   1   2.1e-90   2.9e-86  288.7   0.0     2   272     5   306     4   306 0.97 Catalytic LigB subunit of aromatic ring-opening dioxygenase
MacB_PCD             PF12704.2    232 seq1718_BIOID51113   -            648   1.7e-54  184.7   3.1   1   1     5e-58   1.7e-54  184.7   2.1     1   231   261   491   261   492 0.94 MacB-like periplasmic core domain
[truncated: 1,362,205 more chars]
