# Supplementary material for: A domain sequence approach to pangenomics: applications to Escherichia coli
Source: F1000Res. 2013 May 29;1:19. Originally published 2012 Oct 1. [Version 2] doi: 10.12688/f1000research.1-19.v2 (PMC3901455; doi:10.12688/f1000research.1-19.v2)
Supplement: The 347 text files show the results from scanning each of the fasta-files against the Pfam-A database [file f1000research-1-1101-s0002.tgz › Escherichia_coli_970246_BIOID51087.txt]

#                                                                            --- full sequence --- -------------- this domain -------------   hmm coord   ali coord   env coord
# target name        accession   tlen query name           accession   qlen   E-value  score  bias   #  of  c-Evalue  i-Evalue  score  bias  from    to  from    to  from    to  acc description of target
#------------------- ---------- ----- -------------------- ---------- ----- --------- ------ ----- --- --- --------- --------- ------ ----- ----- ----- ----- ----- ----- ----- ---- ---------------------
DUF3168              PF11367.3    121 seq1_BIOID51087      -            114   5.6e-15   55.4   0.1   1   1   5.3e-19   7.2e-15   55.0   0.1    12   121    10   110     4   110 0.85 Protein of unknown function (DUF3168)
DUF977               PF06163.6    127 seq5_BIOID51087      -            137   1.5e-59  199.1   0.1   1   1   1.2e-63   1.7e-59  199.0   0.1     1   124     1   133     1   136 0.99 Bacterial protein of unknown function (DUF977)
Cons_hypoth698       PF03601.9    305 seq6_BIOID51087      -            349  3.8e-117  390.1  25.3   1   1  3.3e-121  4.4e-117  389.9  17.5     1   305    18   326    18   326 0.98 Conserved hypothetical protein 698
Transgly             PF00912.17   178 seq10_BIOID51087     -            844   2.6e-56  189.6   0.0   1   1     6e-60   4.1e-56  188.9   0.0    10   177   209   380   198   381 0.95 Transglycosylase
Transpeptidase       PF00905.17   304 seq10_BIOID51087     -            844     1e-25   90.2   0.2   1   1   1.3e-28   8.9e-25   87.2   0.2     2   284   473   725   472   744 0.86 Penicillin binding protein transpeptidase domain
gpW                  PF02831.10    68 seq13_BIOID51087     -             68   9.5e-37  124.2   1.1   1   1   7.6e-41     1e-36  124.1   0.8     1    68     1    68     1    68 0.99 gpW
rve                  PF00665.21   120 seq16_BIOID51087     -            326     1e-24   86.8   0.0   1   1   7.2e-28   2.4e-24   85.5   0.0     2   119   156   270   155   271 0.97 Integrase core domain
HTH_21               PF13276.1     60 seq16_BIOID51087     -            326   2.1e-16   59.5   3.6   1   1   1.6e-19   5.5e-16   58.2   2.5     3    60    78   134    75   134 0.92 HTH-like domain
rve_3                PF13683.1     67 seq16_BIOID51087     -            326   1.8e-11   43.2   0.2   1   1   1.1e-14   3.8e-11   42.2   0.0     6    67   247   308   242   308 0.93 Integrase core domain
rve_2                PF13333.1     52 seq16_BIOID51087     -            326   2.4e-05   24.2   0.0   1   1   1.4e-08   4.8e-05   23.2   0.0     1    46   261   310   261   315 0.85 Integrase core domain
Phage_tail_L         PF05100.7    206 seq25_BIOID51087     -            232   2.5e-95  317.3   0.0   1   1   2.1e-99   2.9e-95  317.1   0.0     1   206    29   230    29   230 0.99 Phage minor tail protein L
I-set                PF07679.11    90 seq26_BIOID51087     -            281   2.7e-07   30.2   0.6   1   1   2.1e-10   9.7e-07   28.4   0.2     4    83   193   265   190   270 0.84 Immunoglobulin I-set domain
Ig_2                 PF13895.1     80 seq26_BIOID51087     -            281     6e-07   29.3   0.2   1   1   3.6e-10   1.6e-06   27.9   0.2    12    80   203   276   189   276 0.75 Immunoglobulin domain
Phage-tail_3         PF13550.1    164 seq27_BIOID51087     -            512   2.3e-37  128.1   0.0   1   1   3.1e-41   4.3e-37  127.3   0.0     1   163   231   400   231   401 0.95 Putative phage tail protein
rve                  PF00665.21   120 seq29_BIOID51087     -            295   9.2e-26   90.2   0.0   1   1     7e-29   2.4e-25   88.8   0.0     2   119   125   239   124   240 0.97 Integrase core domain
HTH_21               PF13276.1     60 seq29_BIOID51087     -            295   1.8e-16   59.8   3.6   1   1   1.4e-19   4.7e-16   58.4   2.5     2    60    46   103    44   103 0.92 HTH-like domain
rve_3                PF13683.1     67 seq29_BIOID51087     -            295   2.4e-11   42.8   0.1   1   1   1.6e-14   5.4e-11   41.7   0.0     6    67   216   277   211   277 0.93 Integrase core domain
rve_2                PF13333.1     52 seq29_BIOID51087     -            295     8e-06   25.7   0.0   1   1   4.9e-09   1.7e-05   24.6   0.0     1    46   230   279   230   284 0.85 Integrase core domain
DUF303               PF03629.13   255 seq30_BIOID51087     -            488   9.3e-21   74.0   0.0   1   1   9.6e-25   1.3e-20   73.5   0.0    66   200    17   167     3   230 0.82 Domain of unknown function (DUF303)
Lysis_S              PF04971.7     68 seq31_BIOID51087     -             68   5.4e-37  125.2   0.0   1   1   3.9e-41   5.4e-37  125.2   0.0    13    68    13    68     1    68 0.91 Lysis protein S
Peptidase_M85        PF13678.1    251 seq32_BIOID51087     -            328  2.4e-111  370.9   0.1   1   1  2.1e-115  2.9e-111  370.7   0.0     2   251    25   274    24   274 0.99 NFkB-p65-degrading zinc protease
Phage_portal_2       PF05136.8    355 seq33_BIOID51087     -            533  1.6e-104  349.1   1.3   1   1  1.4e-108    2e-104  348.8   0.9     2   355    30   401    29   401 0.98 Phage portal protein, lambda family
HOK_GEF              PF01848.11    43 seq36_BIOID51087     -             70   1.1e-23   82.1   2.1   1   1     1e-27   1.4e-23   81.8   1.5     1    43    24    66    24    66 0.99 Hok/gef family
phage_tail_N         PF08400.5    134 seq40_BIOID51087     -            437     4e-61  204.4   0.1   1   1   1.2e-64     4e-61  204.4   0.1     1   134     1   134     1   134 0.99 Prophage tail fibre N-terminal
Phage_fiber_C        PF06820.7     64 seq40_BIOID51087     -            437   2.4e-35  120.3   0.4   1   1   1.1e-38   3.7e-35  119.7   0.2     1    64   363   426   363   426 0.99 Putative prophage tail fibre C-terminus
Collagen             PF01391.13    60 seq40_BIOID51087     -            437   2.5e-18   65.2  70.1   1   2   5.3e-13   1.8e-09   36.8  24.1     1    59   251   309   249   310 0.73 Collagen triple helix repeat (20 copies)
Collagen             PF01391.13    60 seq40_BIOID51087     -            437   2.5e-18   65.2  70.1   2   2   1.7e-12   5.7e-09   35.2  22.6     1    59   302   360   302   363 0.90 Collagen triple helix repeat (20 copies)
CarboxypepD_reg      PF13620.1     82 seq40_BIOID51087     -            437   9.9e-08   31.8   0.2   1   1   7.6e-11   2.6e-07   30.4   0.2     1    74     4    82     4    89 0.82 Carboxypeptidase regulatory-like domain
Phage_AlpA           PF05930.7     51 seq42_BIOID51087     -             88   2.6e-26   90.9   0.0   1   1   4.8e-30   3.3e-26   90.6   0.0     1    51    25    75    25    75 0.99 Prophage CP4-57 regulatory protein (AlpA)
HTH_17               PF12728.2     51 seq42_BIOID51087     -             88   6.3e-10   39.0   0.0   1   1   1.1e-13   7.8e-10   38.7   0.0     2    50    28    78    27    79 0.87 Helix-turn-helix domain
SSB                  PF00436.20   104 seq44_BIOID51087     -            168   6.8e-38  128.6   0.6   1   1   6.6e-42   9.1e-38  128.1   0.4     1    99     6   105     6   113 0.96 Single-strand binding protein family
HOK_GEF              PF01848.11    43 seq46_BIOID51087     -             70   3.1e-19   67.9   4.6   1   1   2.8e-23   3.8e-19   67.6   3.2     1    43    24    66    24    66 0.99 Hok/gef family
phage_tail_N         PF08400.5    134 seq48_BIOID51087     -             78   5.1e-33  113.5   0.2   1   1   8.4e-37   5.7e-33  113.3   0.1     1    70     1    70     1    74 0.97 Prophage tail fibre N-terminal
CarboxypepD_reg      PF13620.1     82 seq48_BIOID51087     -             78   5.5e-08   32.6   0.1   1   1   9.9e-12   6.7e-08   32.3   0.1     1    63     4    71     4    76 0.82 Carboxypeptidase regulatory-like domain
Phage_lysozyme       PF00959.14   110 seq52_BIOID51087     -            165     2e-32  111.6   0.1   1   1   1.8e-36   2.5e-32  111.3   0.1     1   109    48   154    48   155 0.98 Phage lysozyme
Y_Y_Y                PF07495.8     66 seq53_BIOID51087     -            456   1.2e-06   28.0   0.0   1   1   2.4e-10   3.3e-06   26.6   0.0    25    65   210   248   202   249 0.82 Y_Y_Y domain
AA_permease_2        PF13520.1    426 seq54_BIOID51087     -            511   8.7e-58  195.7  51.8   1   1   1.6e-61   1.1e-57  195.4  35.9     1   424    13   452    13   457 0.92 Amino acid permease
AA_permease          PF00324.16   479 seq54_BIOID51087     -            511   1.1e-20   73.3  44.9   1   1   2.5e-24   1.7e-20   72.7  31.1    20   462    32   459    15   474 0.76 Amino acid permease
phage_tail_N         PF08400.5    134 seq56_BIOID51087     -            330   1.2e-22   79.9   0.0   1   1   1.7e-26   1.2e-22   79.9   0.0    67   134    24    91    17    91 0.95 Prophage tail fibre N-terminal
Collagen             PF01391.13    60 seq56_BIOID51087     -            330   9.6e-19   66.5  70.6   1   2   4.9e-13   3.3e-09   36.0  25.3     1    59   208   266   206   268 0.61 Collagen triple helix repeat (20 copies)
Collagen             PF01391.13    60 seq56_BIOID51087     -            330   9.6e-19   66.5  70.6   2   2   4.1e-13   2.8e-09   36.2  22.9     1    59   259   317   259   321 0.92 Collagen triple helix repeat (20 copies)
Phage_ASH            PF10554.4    108 seq59_BIOID51087     -            199   3.7e-38  130.0   1.2   1   1   3.4e-42   4.7e-38  129.7   0.8     1   108    22   146    22   146 0.99 Ash protein family
Prok-JAB             PF14464.1    105 seq60_BIOID51087     -            334   1.5e-21   75.7   0.2   1   1   5.3e-25   3.6e-21   74.5   0.2     3    99    90   186    88   195 0.93 Prokaryotic homologs of the JAB domain
NLPC_P60             PF00877.14   105 seq60_BIOID51087     -            334   1.6e-14   53.4   0.0   1   1   3.4e-18   2.3e-14   52.9   0.0     1   105   198   311   198   311 0.94 NlpC/P60 family
Phage_integrase      PF00589.17   173 seq61_BIOID51087     -            230   1.8e-32  112.2   0.0   1   1   1.7e-36   2.3e-32  111.9   0.0     2   172    53   222    52   223 0.97 Phage integrase family
DUF551               PF04448.7     69 seq62_BIOID51087     -            182   1.7e-16   60.5   5.0   1   1   2.6e-20   3.6e-16   59.5   3.5     1    69   119   176   119   176 0.98 Protein of unknown function (DUF551)
DUF3672              PF12421.3    136 seq63_BIOID51087     -            282   1.8e-45  154.3   2.0   1   1   3.9e-49   2.7e-45  153.7   1.4     1   136    99   241    99   241 0.93 Fibronectin type III protein
DUF1983              PF09327.6     81 seq63_BIOID51087     -            282   6.4e-24   83.5   0.1   1   1   4.4e-27     3e-23   81.4   0.0     9    81     3    75     1    75 0.98 Domain of unknown function (DUF1983)
Phage_AlpA           PF05930.7     51 seq69_BIOID51087     -             88   2.6e-26   90.9   0.0   1   1   4.8e-30   3.3e-26   90.6   0.0     1    51    25    75    25    75 0.99 Prophage CP4-57 regulatory protein (AlpA)
HTH_17               PF12728.2     51 seq69_BIOID51087     -             88   6.3e-10   39.0   0.0   1   1   1.1e-13   7.8e-10   38.7   0.0     2    50    28    78    27    79 0.87 Helix-turn-helix domain
DUF1378              PF07125.6     59 seq82_BIOID51087     -             59   7.1e-40  134.6   0.0   1   1   5.7e-44   7.7e-40  134.5   0.0     1    59     1    59     1    59 0.99 Protein of unknown function (DUF1378)
Phage_lysis          PF03245.8    125 seq84_BIOID51087     -            155   1.3e-47  160.7   6.3   1   1   1.1e-51   1.5e-47  160.5   4.4     1   124    29   153    29   154 0.99 Bacteriophage lysis protein
FliL                 PF03748.9     99 seq85_BIOID51087     -            104   1.8e-23   82.2   0.0   1   1   1.4e-27     2e-23   82.1   0.0     1    98     4   103     4   104 0.94 Flagellar basal body-associated protein FliL
Phage_ASH            PF10554.4    108 seq87_BIOID51087     -            199   3.7e-38  130.0   1.2   1   1   3.4e-42   4.7e-38  129.7   0.8     1   108    22   146    22   146 0.99 Ash protein family
Phage_Nu1            PF07471.7    164 seq88_BIOID51087     -            181   4.1e-90  299.4   0.9   1   1   3.4e-94   4.6e-90  299.2   0.6     1   164     1   164     1   164 0.99 Phage DNA packaging protein Nu1
Phage_TAC            PF06222.6    127 seq90_BIOID51087     -            124   1.3e-58  195.9   0.2   1   1     1e-62   1.4e-58  195.8   0.1     1   127     1   124     1   124 0.99 Phage tail assembly chaperone
AP_endonuc_2         PF01261.19   211 seq93_BIOID51087     -            285   7.7e-39  133.0   0.3   1   1   7.7e-43   1.1e-38  132.6   0.2     3   211    20   239    19   239 0.93 Xylose isomerase-like TIM barrel
ASCH                 PF04266.9    104 seq99_BIOID51087     -             94   2.2e-05   24.6   0.0   1   1   1.9e-09   2.6e-05   24.4   0.0     1    60     6    77     6    91 0.76 ASCH domain
DUF3950              PF13132.1     30 seq103_BIOID51087    -             74   3.1e-16   58.4   0.1   1   1   3.4e-20   4.6e-16   57.9   0.1     1    29    21    49    21    50 0.98 Domain of unknown function (DUF3950)
FliM                 PF02154.10   192 seq104_BIOID51087    -            349   1.4e-80  269.3   0.2   1   1   3.6e-84   2.5e-80  268.6   0.0     1   192    53   246    53   246 0.99 Flagellar motor switch protein FliM
SpoA                 PF01052.15    77 seq104_BIOID51087    -            349   5.7e-15   54.5   0.0   1   1   1.7e-18   1.2e-14   53.5   0.0     3    75   267   337   265   338 0.96 Surface presentation of antigens (SPOA)
DUF2856              PF11043.3     97 seq110_BIOID51087    -             98   1.5e-58  194.8   0.5   1   1   1.2e-62   1.6e-58  194.6   0.3     1    96     1    97     1    98 0.99 Protein of unknown function (DUF2856)
DUF4035              PF13227.1     53 seq111_BIOID51087    -             93   7.7e-24   82.7   0.1   1   1   7.5e-28     1e-23   82.3   0.0     1    53    27    79    27    79 0.98 Protein of unknown function (DUF4035)
Lysis_S              PF04971.7     68 seq113_BIOID51087    -             71   2.4e-46  155.1   0.7   1   1   1.9e-50   2.7e-46  155.0   0.5     1    68     4    71     4    71 0.99 Lysis protein S
Terminase_GpA        PF05876.7    557 seq119_BIOID51087    -            640  2.6e-176  587.1   0.3   1   1  2.4e-180  3.3e-176  586.8   0.2     1   547    39   600    39   607 0.97 Phage terminase large subunit (GpA)
Ail_Lom              PF06316.6    199 seq121_BIOID51087    -            199  1.7e-118  393.1   4.8   1   1  2.8e-122  1.9e-118  392.9   3.3     1   199     1   199     1   199 1.00 Enterobacterial Ail/Lom protein
OMP_b-brl            PF13505.1    176 seq121_BIOID51087    -            199     2e-25   89.6   4.5   1   1   3.6e-29   2.4e-25   89.3   3.1     2   176    11   199     8   199 0.86 Outer membrane protein beta-barrel domain
Lambda_tail_I        PF06805.7     82 seq128_BIOID51087    -            192   6.2e-13   48.2   0.0   1   1   8.5e-17   1.2e-12   47.3   0.0    25    82     2    64     1    64 0.98 Bacteriophage lambda tail assembly protein I
Phage_fiber_C        PF06820.7     64 seq130_BIOID51087    -             89   8.4e-35  118.6   0.5   1   1   7.9e-39   1.1e-34  118.2   0.3     1    64    28    89    28    89 0.99 Putative prophage tail fibre C-terminus
AAA_10               PF12846.2    328 seq134_BIOID51087    -            205     2e-09   37.0   0.0   1   1   2.1e-13   2.8e-09   36.5   0.0   232   321    33   121    28   126 0.89 AAA-like domain
Phage_fiber_C        PF06820.7     64 seq135_BIOID51087    -             82   3.6e-36  122.9   0.7   1   1   3.2e-40   4.4e-36  122.7   0.5     1    64    21    82    21    82 0.99 Putative prophage tail fibre C-terminus
DUF1983              PF09327.6     81 seq138_BIOID51087    -            465   3.4e-25   87.6   0.0   1   1   1.6e-28   7.4e-25   86.6   0.0     1    81   252   332   252   332 0.99 Domain of unknown function (DUF1983)
DUF3672              PF12421.3    136 seq138_BIOID51087    -            465     1e-11   45.0   1.8   1   1   2.2e-15     1e-11   45.0   1.3     1    37   356   392   356   394 0.96 Fibronectin type III protein
Y_Y_Y                PF07495.8     66 seq138_BIOID51087    -            465   1.1e-06   28.1   0.0   1   1   7.3e-10   3.3e-06   26.6   0.0    25    65    52    90    44    91 0.82 Y_Y_Y domain
RusA                 PF05866.6    116 seq139_BIOID51087    -            111   1.3e-18   67.4   0.0   1   1     1e-22   1.4e-18   67.2   0.0     8   116     2   104     1   104 0.89 Endodeoxyribonuclease RusA
Phage_HK97_TLTM      PF06120.6    301 seq140_BIOID51087    -            727  7.1e-126  419.4  10.2   1   1  5.2e-130  7.1e-126  419.4   7.1     1   296   395   690   395   693 0.99 Tail length tape measure protein
DAGK_prokar          PF01219.14   104 seq142_BIOID51087    -            119   1.1e-38  130.8   5.7   1   1   9.5e-43   1.3e-38  130.6   4.0     2   104    16   118    15   118 0.98 Prokaryotic diacylglycerol kinase
Peptidase_S49        PF01343.13   154 seq146_BIOID51087    -            439     1e-45  155.1   0.5   1   1   3.1e-49   2.2e-45  154.1   0.4     2   151   149   297   148   300 0.96 Peptidase family S49
DUF3672              PF12421.3    136 seq149_BIOID51087    -            228   8.4e-41  139.1   0.0   1   1   8.1e-45   1.1e-40  138.8   0.0     1   135    46   186    46   187 0.89 Fibronectin type III protein
PerC                 PF06069.6     90 seq150_BIOID51087    -            104     4e-44  148.4   2.0   1   1   3.4e-48   4.6e-44  148.2   1.4     1    89     1    89     1    90 0.99 PerC transcriptional activator
PfkB                 PF00294.19   301 seq153_BIOID51087    -            362     9e-60  202.2   0.0   1   1   2.5e-63   1.1e-59  201.8   0.0     2   293    58   344    57   352 0.93 pfkB family carbohydrate kinase
HTH_24               PF13412.1     48 seq153_BIOID51087    -            362   4.6e-09   35.4   1.6   1   1   1.9e-12   8.8e-09   34.5   1.1     1    48     1    48     1    48 0.97 Winged helix-turn-helix DNA-binding
DUF2219              PF09982.4    293 seq157_BIOID51087    -            320   7.2e-65  218.5   3.4   1   1     8e-69   1.1e-64  217.9   2.4    14   293    54   319    40   319 0.92 Uncharacterized protein conserved in bacteria (DUF2219)
DUF2737              PF10930.3     54 seq160_BIOID51087    -             54   1.7e-35  120.2   0.9   1   1   1.4e-39   1.9e-35  120.1   0.6     1    54     1    54     1    54 0.99 Protein of unknown function (DUF2737)
Phage_antitermQ      PF06530.7    126 seq163_BIOID51087    -            123     5e-57  190.8   0.1   1   1   4.1e-61   5.6e-57  190.6   0.1     2   121     3   122     2   123 0.99 Phage antitermination protein Q
Phage_integrase      PF00589.17   173 seq165_BIOID51087    -            356     1e-33  116.3   0.0   1   1   5.1e-37   2.3e-33  115.1   0.0     2   169   179   345   178   349 0.97 Phage integrase family
Phage_integ_N        PF09003.5     81 seq165_BIOID51087    -            356   2.5e-26   91.0   0.0   1   1   1.3e-29     6e-26   89.8   0.0     1    80     1    75     1    76 0.96 Bacteriophage lambda integrase, N-terminal domain
Phage_integr_N       PF02899.12    84 seq165_BIOID51087    -            356   7.2e-06   25.9   0.0   1   1   5.9e-09   2.7e-05   24.1   0.0     2    84    81   158    80   158 0.92 Phage integrase, N-terminal SAM-like domain
Lysis_S              PF04971.7     68 seq166_BIOID51087    -             68   4.3e-46  154.3   0.6   1   1   3.4e-50   4.7e-46  154.2   0.4     1    68     1    68     1    68 1.00 Lysis protein S
DUF187               PF02638.10   401 seq167_BIOID51087    -            439  4.6e-174  578.4   0.1   1   1  3.8e-178  5.2e-174  578.2   0.1     1   401     3   431     3   431 0.99 Uncharacterised BCR, COG1649
DUF1076              PF06416.7    113 seq169_BIOID51087    -            109   1.7e-46  156.4   1.1   1   1   1.4e-50   1.9e-46  156.3   0.8     6   113     2   109     1   109 0.97 Protein of unknown function (DUF1076)
OmpA                 PF00691.15    97 seq171_BIOID51087    -            219   1.2e-23   83.2   0.1   1   1     4e-27   1.8e-23   82.6   0.1     1    97   115   210   115   210 0.97 OmpA family
Gly-zipper_Omp       PF13488.1     46 seq171_BIOID51087    -            219   1.2e-12   47.1  16.5   1   1   2.7e-16   1.2e-12   47.1  11.4     1    46    37    85    37    85 0.95 Glycine zipper
Gly-zipper_YMGG      PF13441.1     45 seq171_BIOID51087    -            219   6.8e-09   34.9  18.1   1   1   1.5e-12   6.8e-09   34.9  12.5     5    45    33    80    29    80 0.81 YMGG-like Gly-zipper
phage_tail_N         PF08400.5    134 seq173_BIOID51087    -            422   7.4e-61  203.6   0.1   1   1   2.2e-64   7.4e-61  203.6   0.1     1   134     1   134     1   134 0.99 Prophage tail fibre N-terminal
Phage_fiber_C        PF06820.7     64 seq173_BIOID51087    -            422     3e-36  123.2   0.3   1   1   1.3e-39   4.5e-36  122.6   0.2     1    64   348   411   348   411 0.99 Putative prophage tail fibre C-terminus
Collagen             PF01391.13    60 seq173_BIOID51087    -            422   7.9e-17   60.4  75.4   1   2   1.1e-12   3.7e-09   35.8  23.8     4    58   251   305   249   306 0.61 Collagen triple helix repeat (20 copies)
Collagen             PF01391.13    60 seq173_BIOID51087    -            422   7.9e-17   60.4  75.4   2   2   1.7e-13   5.7e-10   38.4  22.9     1    59   287   345   287   347 0.97 Collagen triple helix repeat (20 copies)
CarboxypepD_reg      PF13620.1     82 seq173_BIOID51087    -            422     1e-07   31.7   0.2   1   1   7.2e-11   2.5e-07   30.5   0.2     1    74     4    82     4    89 0.82 Carboxypeptidase regulatory-like domain
SpoA                 PF01052.15    77 seq176_BIOID51087    -            137   2.9e-24   84.3   0.8   1   1   2.7e-28   3.7e-24   84.0   0.6     3    76    55   128    54   129 0.97 Surface presentation of antigens (SPOA)
Phage_lysozyme       PF00959.14   110 seq177_BIOID51087    -            103   2.2e-07   31.0   0.0   1   1   2.3e-11   3.1e-07   30.5   0.0     1    45    48    95    48   101 0.96 Phage lysozyme
DUF413               PF04219.7     94 seq178_BIOID51087    -            112   1.5e-38  130.2   0.1   1   1   1.4e-42   1.9e-38  129.9   0.1     1    90    10    99    10   102 0.97 Protein of unknown function, DUF
Pox_D5               PF03288.11    86 seq183_BIOID51087    -            777   6.4e-21   74.2   0.0   1   1   4.2e-24   1.1e-20   73.4   0.0     1    86   670   769   670   769 0.96 Poxvirus D5 protein-like
Prim_Zn_Ribbon       PF08273.7     40 seq183_BIOID51087    -            777   1.3e-18   66.6   9.8   1   1   9.8e-22   2.7e-18   65.6   6.8     1    40    30    66    30    66 0.97 Zinc-binding domain of primase-helicase
Toprim_3             PF13362.1     96 seq183_BIOID51087    -            777   1.4e-11   44.3   1.0   1   1   2.4e-14   6.6e-11   42.1   0.0     2    94   210   299   209   301 0.88 Toprim domain
D5_N                 PF08706.6    150 seq183_BIOID51087    -            777   8.3e-11   42.0   0.0   1   1   6.8e-14   1.9e-10   40.9   0.0     2   148   337   468   336   470 0.77 D5 N terminal like
Toprim_4             PF13662.1     81 seq183_BIOID51087    -            777   4.5e-09   36.0   0.1   1   1     6e-12   1.6e-08   34.2   0.0     1    69   208   277   208   285 0.89 Toprim domain
VirB8                PF04335.8    212 seq185_BIOID51087    -            245   1.8e-57  194.2   5.0   1   1   1.6e-61   2.1e-57  193.9   3.5     2   212    33   242    32   242 0.97 VirB8 protein
HTH_Tnp_1            PF01527.15    76 seq187_BIOID51087    -            108   1.6e-11   43.9   1.4   1   1   4.7e-15   6.4e-11   41.9   1.0     1    74     1    87     1    88 0.83 Transposase
HNH                  PF01844.18    47 seq188_BIOID51087    -            121   1.1e-10   41.0   3.4   1   1   1.2e-14   1.6e-10   40.5   2.4     1    45    49    92    49    94 0.97 HNH endonuclease
DUF1076              PF06416.7    113 seq189_BIOID51087    -            213   2.9e-43  146.0   0.3   1   1     3e-47     4e-43  145.5   0.2    14   113   113   212    99   212 0.94 Protein of unknown function (DUF1076)
Ail_Lom              PF06316.6    199 seq193_BIOID51087    -            199  2.2e-118  392.7   5.1   1   1  3.6e-122  2.5e-118  392.5   3.5     1   199     1   199     1   199 1.00 Enterobacterial Ail/Lom protein
OMP_b-brl            PF13505.1    176 seq193_BIOID51087    -            199   4.7e-26   91.6   6.0   1   1   8.6e-30   5.9e-26   91.3   4.1     2   176    11   199    10   199 0.88 Outer membrane protein beta-barrel domain
HTH_Tnp_1            PF01527.15    76 seq194_BIOID51087    -            108   5.5e-11   42.1   1.3   1   1   1.6e-14   2.2e-10   40.2   0.9     1    74     1    87     1    88 0.86 Transposase
Ead_Ea22             PF13935.1    139 seq197_BIOID51087    -            280   9.4e-33  113.3   5.4   1   1   5.5e-36   7.5e-32  110.4   1.8     1   134    66   190    66   196 0.94 Ead/Ea22-like protein
Prim_Zn_Ribbon       PF08273.7     40 seq199_BIOID51087    -            412   6.1e-19   67.7   9.8   1   1   2.7e-22   1.2e-18   66.7   6.8     1    40    30    66    30    66 0.97 Zinc-binding domain of primase-helicase
Toprim_3             PF13362.1     96 seq199_BIOID51087    -            412     4e-12   46.0   0.8   1   1   5.5e-15   2.5e-11   43.5   0.0     2    94   210   299   209   301 0.88 Toprim domain
Toprim_4             PF13662.1     81 seq199_BIOID51087    -            412   2.3e-09   37.0   0.1   1   1   1.4e-12   6.6e-09   35.5   0.0     1    69   208   277   208   285 0.89 Toprim domain
Plug                 PF07715.10   108 seq201_BIOID51087    -            227     3e-22   78.8   0.1   1   1   3.6e-26   4.9e-22   78.1   0.1     2   107    76   180    75   181 0.94 TonB-dependent Receptor Plug Domain
rve                  PF00665.21   120 seq202_BIOID51087    -            239   1.5e-18   66.8   0.2   1   1   5.3e-22   3.6e-18   65.6   0.1     2    96   125   216   124   221 0.95 Integrase core domain
HTH_21               PF13276.1     60 seq202_BIOID51087    -            239   1.1e-16   60.4   3.6   1   1   4.8e-20   3.3e-16   58.9   2.5     2    60    46   103    44   103 0.92 HTH-like domain
FliO                 PF04347.8     84 seq207_BIOID51087    -             53   4.4e-12   45.7   0.1   1   1   3.5e-16   4.8e-12   45.6   0.0    33    84     1    49     1    49 0.83 Flagellar biosynthesis protein, FliO
Abi                  PF02517.11    92 seq208_BIOID51087    -            167   2.1e-17   62.9  15.3   1   1     4e-21   5.5e-17   61.5  10.4     6    91    67   153    26   154 0.94 CAAX protease self-immunity
2-Hacid_dh_C         PF02826.14   178 seq209_BIOID51087    -            328   1.4e-62  209.8   0.0   1   1   4.9e-66   2.3e-62  209.2   0.0     1   178   112   291   112   291 0.97 D-isomer specific 2-hydroxyacid dehydrogenase, NAD binding domain
2-Hacid_dh           PF00389.25   133 seq209_BIOID51087    -            328   1.7e-31  108.3   0.1   1   1   4.2e-35   1.9e-31  108.1   0.1     1   133     9   323     9   323 0.97 D-isomer specific 2-hydroxyacid dehydrogenase, catalytic domain
NAD_binding_2        PF03446.10   162 seq209_BIOID51087    -            328   3.1e-05   23.8   0.1   1   1     3e-08   0.00014   21.7   0.0     2   116   150   263   149   271 0.85 NAD binding domain of 6-phosphogluconate dehydrogenase
rve                  PF00665.21   120 seq210_BIOID51087    -            296   3.6e-25   88.2   0.1   1   1   3.1e-28     1e-24   86.7   0.0     2   119   126   240   125   241 0.96 Integrase core domain
HTH_21               PF13276.1     60 seq210_BIOID51087    -            296   5.8e-17   61.3   2.7   1   1   4.7e-20   1.6e-16   59.9   1.9     3    60    48   104    46   104 0.94 HTH-like domain
rve_3                PF13683.1     67 seq210_BIOID51087    -            296   1.4e-11   43.6   0.0   1   1   9.6e-15   3.3e-11   42.4   0.0     6    67   217   278   212   278 0.93 Integrase core domain
rve_2                PF13333.1     52 seq210_BIOID51087    -            296   2.1e-05   24.3   0.0   1   1   1.2e-08   4.3e-05   23.3   0.0     1    46   231   280   231   285 0.85 Integrase core domain
tRNA-synt_2          PF00152.15   335 seq214_BIOID51087    -            590    8e-132  438.9   0.0   1   1  2.8e-135  9.5e-132  438.6   0.0     2   334   118   558   117   559 0.99 tRNA synthetases class II (D, K and N)
GAD                  PF02938.9     95 seq214_BIOID51087    -            590   9.1e-32  108.9   0.1   1   1   4.8e-35   1.7e-31  108.1   0.1     1    95   307   406   307   406 0.97 GAD domain
tRNA_anti            PF01336.20    76 seq214_BIOID51087    -            590   1.3e-16   60.0   0.1   1   1   8.5e-20   2.9e-16   58.9   0.0     1    76    18   102    18   102 0.95 OB-fold nucleic acid binding domain
FliP                 PF00813.15   194 seq216_BIOID51087    -            245   4.8e-81  271.0  10.9   1   1   4.8e-85   6.5e-81  270.5   7.5     2   193    48   239    47   240 0.99 FliP family
HDPD                 PF02924.9    118 seq219_BIOID51087    -            112   1.5e-15   56.9   1.9   1   1   1.2e-19   1.7e-15   56.7   1.3     4   114     7   108     4   111 0.87 Bacteriophage lambda head decoration protein D
CagX                 PF03524.10   215 seq221_BIOID51087    -            259   2.6e-54  183.6   2.3   1   1   2.7e-58   3.7e-54  183.1   1.6     1   213    34   232    34   234 0.95 Conjugal transfer protein
Terminase_2          PF03592.11   144 seq222_BIOID51087    -            187   1.3e-09   38.4   2.6   1   1   1.5e-13     2e-09   37.7   1.8     1    57     2    58     2   170 0.90 Terminase small subunit
Phage_lysozyme       PF00959.14   110 seq223_BIOID51087    -            111   3.8e-24   84.9   0.0   1   1   3.2e-28   4.4e-24   84.7   0.0    18   110     2   100     1   100 0.96 Phage lysozyme
phage_tail_N         PF08400.5    134 seq225_BIOID51087    -            340   1.7e-61  205.6   0.2   1   1   3.8e-65   1.7e-61  205.6   0.1     1   134     1   134     1   134 0.99 Prophage tail fibre N-terminal
Collagen             PF01391.13    60 seq225_BIOID51087    -            340   8.7e-09   34.6  35.3   1   1   1.9e-12   8.7e-09   34.6  24.4     4    58   251   305   249   308 0.63 Collagen triple helix repeat (20 copies)
CarboxypepD_reg      PF13620.1     82 seq225_BIOID51087    -            340   5.4e-08   32.6   0.3   1   1   2.8e-11   1.3e-07   31.4   0.2     1    74     4    82     4    89 0.81 Carboxypeptidase regulatory-like domain
Pectinesterase       PF01095.14   298 seq227_BIOID51087    -            427     1e-14   53.7   6.2   1   1   2.2e-15     3e-11   42.3   0.4    77   182   196   317   184   345 0.81 Pectinesterase
Ail_Lom              PF06316.6    199 seq231_BIOID51087    -            199  2.2e-118  392.7   5.1   1   1  3.6e-122  2.5e-118  392.5   3.5     1   199     1   199     1   199 1.00 Enterobacterial Ail/Lom protein
OMP_b-brl            PF13505.1    176 seq231_BIOID51087    -            199   4.7e-26   91.6   6.0   1   1   8.6e-30   5.9e-26   91.3   4.1     2   176    11   199    10   199 0.88 Outer membrane protein beta-barrel domain
TonB_dep_Rec         PF00593.19   276 seq232_BIOID51087    -            503     3e-28   99.4  10.2   1   1   2.2e-32     3e-28   99.4   7.1     1   276   266   502   266   502 0.98 TonB dependent receptor
Phage_fiber_C        PF06820.7     64 seq233_BIOID51087    -            102   1.3e-36  124.4   0.7   1   1   1.3e-40   1.8e-36  123.9   0.5     1    64    41   102    41   102 0.99 Putative prophage tail fibre C-terminus
rve_3                PF13683.1     67 seq237_BIOID51087    -             68   2.9e-08   32.9   0.1   1   1   5.1e-12   3.5e-08   32.7   0.0    19    67     2    50     1    50 0.94 Integrase core domain
rve_2                PF13333.1     52 seq237_BIOID51087    -             68   3.3e-07   30.1   0.0   1   1   5.6e-11   3.8e-07   29.9   0.0     1    46     3    52     3    58 0.85 Integrase core domain
DUF551               PF04448.7     69 seq238_BIOID51087    -            182   1.7e-16   60.5   5.0   1   1   2.6e-20   3.6e-16   59.5   3.5     1    69   119   176   119   176 0.98 Protein of unknown function (DUF551)
Phage_cap_E          PF03864.10   329 seq239_BIOID51087    -             91   3.3e-12   45.8   0.0   1   1   2.7e-16   3.7e-12   45.6   0.0     1    79     4    82     4    88 0.94 Phage major capsid protein E
Terminase_1          PF03354.10   477 seq244_BIOID51087    -            553   1.6e-36  125.6   0.0   1   1   1.5e-40     2e-36  125.3   0.0     6   469    64   534    59   539 0.83 Phage Terminase
Bac_export_3         PF01313.14    76 seq248_BIOID51087    -             89   2.3e-30  103.9   9.5   1   1   1.9e-34   2.6e-30  103.8   6.6     2    75     5    78     4    79 0.97 Bacterial export proteins, family 3
GGDEF                PF00990.16   161 seq249_BIOID51087    -            460   8.5e-51  171.6   0.3   1   1   2.5e-54   3.4e-50  169.6   0.0     3   161   297   452   295   452 0.97 GGDEF domain
GTP_EFTU             PF00009.22   188 seq251_BIOID51087    -            528   9.5e-45  152.2   0.0   1   1   3.3e-48   1.5e-44  151.5   0.0     3   187    12   276    10   277 0.92 Elongation factor Tu GTP binding domain
GTP_EFTU_D2          PF03144.20    74 seq251_BIOID51087    -            528   2.7e-11   43.3   0.1   1   1   2.6e-14   1.2e-10   41.2   0.0     2    74   313   379   312   379 0.97 Elongation factor Tu domain 2
HTH_Tnp_1            PF01527.15    76 seq252_BIOID51087    -            113   1.8e-11   43.6   1.5   1   1   5.6e-15   7.7e-11   41.6   1.0     1    74     1    87     1    88 0.83 Transposase
TrbI                 PF03743.9    187 seq253_BIOID51087    -            380   4.9e-51  172.7   0.4   1   1   3.6e-55   4.9e-51  172.7   0.3     2   187   196   373   195   373 0.94 Bacterial conjugation TrbI-like protein
Pox_D5               PF03288.11    86 seq257_BIOID51087    -            358   2.2e-21   75.7   0.0   1   1   2.4e-25   3.2e-21   75.2   0.0     1    86   251   350   251   350 0.96 Poxvirus D5 protein-like
HTH_Tnp_IS1          PF12759.2     50 seq259_BIOID51087    -             75   1.5e-31  107.5   0.1   1   1   2.8e-35   1.9e-31  107.1   0.0     1    50    23    72    23    72 0.99 InsA C-terminal domain
Zn_Tnp_IS1           PF03811.8     36 seq259_BIOID51087    -             75   2.1e-08   33.3   1.7   1   1   3.8e-12   2.6e-08   33.1   0.3    18    36     2    20     1    20 0.96 InsA N-terminal domain
Bac_export_1         PF01311.15   249 seq261_BIOID51087    -            261   3.2e-76  255.7  29.0   1   1   2.7e-80   3.6e-76  255.6  20.1     1   248     7   251     7   252 0.99 Bacterial export proteins, family 1
Tape_meas_lam_C      PF09718.5     78 seq262_BIOID51087    -            307   3.8e-21   74.6   2.2   1   1   2.8e-25   3.8e-21   74.6   1.5     1    77    87   163    87   164 0.97 Lambda phage tail tape-measure protein (Tape_meas_lam_C)
ASCH                 PF04266.9    104 seq263_BIOID51087    -             94   9.8e-05   22.5   0.0   1   1   9.3e-09   0.00013   22.2   0.0     1    55     6    72     6    84 0.66 ASCH domain
phage_tail_N         PF08400.5    134 seq264_BIOID51087    -            312   1.9e-61  205.5   0.1   1   1   2.8e-65   1.9e-61  205.5   0.1     1   134     1   134     1   134 0.99 Prophage tail fibre N-terminal
CarboxypepD_reg      PF13620.1     82 seq264_BIOID51087    -            312     5e-08   32.7   0.2   1   1   2.1e-11   1.5e-07   31.2   0.2     1    74     4    82     4    89 0.82 Carboxypeptidase regulatory-like domain
Phage_integrase      PF00589.17   173 seq266_BIOID51087    -            326     9e-20   70.9   0.2   1   1   1.6e-23   2.1e-19   69.7   0.0     3   166    92   285    90   290 0.84 Phage integrase family
HTH_21               PF13276.1     60 seq269_BIOID51087    -            127   1.6e-16   59.9   3.2   1   1   2.3e-20   3.2e-16   58.9   2.2     2    58    46   101    43   105 0.90 HTH-like domain
DDE_Tnp_IS1          PF03400.8    131 seq274_BIOID51087    -            131   1.3e-72  241.8   0.9   1   1   1.1e-76   1.4e-72  241.7   0.6     1   131     1   131     1   131 0.99 IS1 transposase
Phage_Nu1            PF07471.7    164 seq275_BIOID51087    -            203   5.9e-27   94.0   0.0   1   1   1.1e-30   1.5e-26   92.7   0.0     3   163    40   184    38   185 0.88 Phage DNA packaging protein Nu1
Phage_fiber_C        PF06820.7     64 seq281_BIOID51087    -            102     6e-36  122.2   0.7   1   1   6.2e-40   8.5e-36  121.8   0.5     1    64    41   102    41   102 0.99 Putative prophage tail fibre C-terminus
rve                  PF00665.21   120 seq284_BIOID51087    -            172   1.9e-25   89.1   0.0   1   1   8.3e-29   2.8e-25   88.6   0.0     2   119     2   116     1   117 0.97 Integrase core domain
rve_3                PF13683.1     67 seq284_BIOID51087    -            172   2.2e-11   43.0   0.0   1   1     1e-14   3.4e-11   42.3   0.0     7    67    94   154    89   154 0.92 Integrase core domain
DDE_Tnp_IS240        PF13610.1    140 seq284_BIOID51087    -            172   4.5e-07   29.8   0.0   1   1   1.6e-10   5.4e-07   29.5   0.0     2   137     7   144     6   146 0.93 DDE domain
rve_2                PF13333.1     52 seq284_BIOID51087    -            172   2.3e-06   27.4   0.0   1   1   1.2e-09   4.1e-06   26.6   0.0     1    46   107   156   107   161 0.84 Integrase core domain
Peptidase_S11        PF00768.15   241 seq285_BIOID51087    -            390   1.8e-97  325.2   0.0   1   1  4.9e-101   2.2e-97  324.9   0.0     4   240    30   264    27   265 0.99 D-alanyl-D-alanine carboxypeptidase
PBP5_C               PF07943.8     91 seq285_BIOID51087    -            390   9.8e-22   76.6   0.0   1   1   3.3e-25   1.5e-21   76.0   0.0     1    90   284   374   284   375 0.99 Penicillin-binding protein 5, C-terminal domain
Beta-lactamase2      PF13354.1    197 seq285_BIOID51087    -            390   4.7e-11   42.3   0.0   1   1   1.4e-14   6.3e-11   41.9   0.0     2   175    47   241    46   266 0.74 Beta-lactamase enzyme family
UreD                 PF01774.12   209 seq287_BIOID51087    -            274   4.4e-51  173.2   0.0   1   1     4e-55   5.4e-51  172.9   0.0     1   208    53   249    53   250 0.95 UreD urease accessory protein
TPP_enzyme_N         PF02776.13   172 seq290_BIOID51087    -            548   1.6e-58  196.9   4.3   1   1   3.8e-62   1.7e-58  196.7   0.2     1   169     1   167     1   170 0.98 Thiamine pyrophosphate enzyme, N-terminal TPP binding domain
TPP_enzyme_C         PF02775.16   153 seq290_BIOID51087    -            548   6.8e-52  174.9   0.4   1   1   5.3e-54   2.4e-50  169.9   0.0     1   153   374   522   374   522 0.98 Thiamine pyrophosphate enzyme, C-terminal TPP binding domain
TPP_enzyme_M         PF00205.17   137 seq290_BIOID51087    -            548     2e-41  140.8   0.1   1   1   1.1e-44   4.9e-41  139.5   0.1     1   137   186   321   186   321 0.98 Thiamine pyrophosphate enzyme, central domain
Phage_AlpA           PF05930.7     51 seq292_BIOID51087    -             63   8.4e-06   25.3   0.1   1   1   8.5e-10   1.2e-05   24.8   0.1     3    50     6    52     4    53 0.80 Prophage CP4-57 regulatory protein (AlpA)
Terminase_GpA        PF05876.7    557 seq293_BIOID51087    -            387  5.7e-104  348.3   0.0   1   1    5e-108  6.8e-104  348.1   0.0     1   318    51   386    51   387 0.98 Phage terminase large subunit (GpA)
NUDIX                PF00293.23   135 seq294_BIOID51087    -            169   1.2e-21   76.6   0.3   1   1     1e-25   1.4e-21   76.4   0.2     3   134    29   166    27   167 0.90 NUDIX domain
Molybdopterin        PF00384.17   432 seq296_BIOID51087    -            644   6.4e-87  291.9   0.0   1   1   1.1e-90   7.8e-87  291.6   0.0    73   432     4   384     1   384 0.97 Molybdopterin oxidoreductase
Molydop_binding      PF01568.16   109 seq296_BIOID51087    -            644   5.5e-24   83.9   0.0   1   1     2e-27   1.4e-23   82.6   0.0     2    95   504   607   503   621 0.92 Molydopterin dinucleotide binding domain
Phage_min_tail       PF05939.8    109 seq299_BIOID51087    -            113     7e-36  122.3   0.0   1   1   5.7e-40   7.7e-36  122.2   0.0     1   109     4   113     4   113 0.98 Phage minor tail protein
ABC_tran             PF00005.22   118 seq300_BIOID51087    -            265   1.1e-20   74.1   0.0   1   1   2.3e-24   1.6e-20   73.5   0.0     1   118    51   176    51   176 0.94 ABC transporter
Phage_integrase      PF00589.17   173 seq304_BIOID51087    -            231   9.7e-35  119.6   0.0   1   1   9.8e-39   1.3e-34  119.1   0.0     2   170    53   220    52   223 0.97 Phage integrase family
T2SE                 PF00437.15   272 seq307_BIOID51087    -            339   2.8e-61  206.6   0.0   1   1   2.5e-65   3.4e-61  206.4   0.0     5   266    17   315    13   320 0.95 Type II/IV secretion system protein
FMN_red              PF03358.10   152 seq308_BIOID51087    -            192   9.1e-15   54.3   0.0   1   1     3e-18   1.4e-14   53.7   0.0    16   144     9   137     5   143 0.86 NADPH-dependent FMN reductase
Flavodoxin_1         PF00258.20   143 seq308_BIOID51087    -            192   5.7e-06   26.2   0.0   1   1     2e-09   8.9e-06   25.6   0.0     9   138     8   124     6   129 0.79 Flavodoxin
Flavodoxin_2         PF02525.12   199 seq308_BIOID51087    -            192   4.3e-05   23.0   0.0   1   1   1.2e-08   5.5e-05   22.6   0.0    18   138    10   111     3   141 0.72 Flavodoxin-like fold
Phage_fiber_C        PF06820.7     64 seq310_BIOID51087    -             92   2.2e-38  130.0   0.2   1   1   1.9e-42   2.6e-38  129.8   0.1     1    64    18    81    18    81 0.99 Putative prophage tail fibre C-terminus
cIII                 PF08134.6     44 seq313_BIOID51087    -             61   1.7e-36  123.4   3.0   1   1   1.7e-40   2.3e-36  122.9   2.1     1    44    18    61    18    61 1.00 cIII protein family
EAL                  PF00563.15   236 seq315_BIOID51087    -            807   2.8e-67  226.5   0.1   1   1   3.2e-70   5.4e-67  225.6   0.0     3   236   555   789   553   789 0.96 EAL domain
PAS_9                PF13426.1    104 seq315_BIOID51087    -            807   1.8e-31  108.4   0.0   1   2   2.2e-20   3.8e-17   62.4   0.0     3   102    32   133    30   135 0.91 PAS domain
PAS_9                PF13426.1    104 seq315_BIOID51087    -            807   1.8e-31  108.4   0.0   2   2   2.3e-14   3.9e-11   43.1   0.0     3   104   156   258   154   258 0.87 PAS domain
GGDEF                PF00990.16   161 seq315_BIOID51087    -            807   3.8e-22   78.4   0.0   1   1   5.1e-25   8.7e-22   77.3   0.0     3   160   386   533   384   534 0.94 GGDEF domain
PAS                  PF00989.19   113 seq315_BIOID51087    -            807   6.6e-21   74.0   0.0   1   2   1.5e-12   2.5e-09   36.7   0.0    13   112    32   132    24   133 0.81 PAS fold
PAS                  PF00989.19   113 seq315_BIOID51087    -            807   6.6e-21   74.0   0.0   2   2   1.4e-11   2.4e-08   33.6   0.0     7   113   150   256   146   256 0.83 PAS fold
PAS_4                PF08448.5    110 seq315_BIOID51087    -            807   9.6e-14   51.2   0.0   1   1   2.9e-12   4.9e-09   36.0   0.0     1   110   150   261   150   261 0.94 PAS fold
PAS_8                PF13188.1     64 seq315_BIOID51087    -            807   4.6e-12   45.2   0.1   1   2   4.7e-07    0.0008   19.0   0.0    11    52    31    75    15    87 0.67 PAS domain
PAS_8                PF13188.1     64 seq315_BIOID51087    -            807   4.6e-12   45.2   0.1   2   2   2.8e-08   4.7e-05   22.9   0.0     7    44   150   191   141   214 0.67 PAS domain
DUF2136              PF09907.4     76 seq317_BIOID51087    -            100   4.4e-37  125.8   0.4   1   1   3.9e-41   5.3e-37  125.6   0.3     1    76    18    93    18    93 0.99 Uncharacterized protein conserved in bacteria (DUF2136)
Phage_tail_L         PF05100.7    206 seq321_BIOID51087    -            232   2.6e-96  320.5   0.0   1   1  2.2e-100     3e-96  320.3   0.0     1   206    29   230    29   230 0.99 Phage minor tail protein L
Lambda_Kil           PF06301.6     43 seq322_BIOID51087    -             50   4.6e-29   99.4   1.7   1   1   3.9e-33   5.3e-29   99.2   1.2     1    43     8    50     8    50 0.99 Bacteriophage lambda Kil protein
HTH_AraC             PF00165.18    42 seq323_BIOID51087    -            229   7.2e-11   41.4   0.4   1   1   1.8e-08   0.00012   21.6   0.1    14    38   194   219   192   223 0.91 Bacterial regulatory helix-turn-helix proteins, AraC family
HTH_18               PF12833.2     81 seq323_BIOID51087    -            229   1.1e-10   41.3   0.1   1   1   2.6e-14   1.8e-10   40.6   0.0     2    80   147   223   146   224 0.93 Helix-turn-helix domain
Phage_integrase      PF00589.17   173 seq324_BIOID51087    -            370   6.8e-20   71.3   0.0   1   1   2.6e-23   1.8e-19   69.9   0.0     2   169   171   335   170   338 0.89 Phage integrase family
DUF4102              PF13356.1     89 seq324_BIOID51087    -            370   8.1e-12   44.7   0.4   1   1   1.4e-14   9.8e-11   41.2   0.0    36    85     2    54     1    59 0.82 Domain of unknown function (DUF4102)
Transcrip_reg        PF01709.15   234 seq325_BIOID51087    -            246   9.3e-99  329.1   0.2   1   1  7.7e-103   1.1e-98  329.0   0.1     1   233     5   236     5   237 0.98 Transcriptional regulator
Phage_fiber_C        PF06820.7     64 seq326_BIOID51087    -             89     9e-37  124.9   0.7   1   1   8.7e-41   1.2e-36  124.5   0.5     1    64    28    89    28    89 0.99 Putative prophage tail fibre C-terminus
GerE                 PF00196.14    58 seq327_BIOID51087    -            106   9.8e-20   69.5   1.4   1   1   1.1e-23   1.4e-19   68.9   1.0     3    57    36    90    34    91 0.96 Bacterial regulatory proteins, luxR family
Peptidase_U35        PF04586.12   163 seq328_BIOID51087    -            645   1.3e-29  103.1   0.0   1   1   3.5e-33   2.4e-29  102.3   0.0     5   159    12   157     8   161 0.90 Caudovirus prohead protease
Phage_capsid         PF05065.8    276 seq328_BIOID51087    -            645   2.3e-26   92.4   0.2   1   1   6.2e-30   4.2e-26   91.6   0.2     8   275   353   635   351   636 0.79 Phage capsid family
cNMP_binding         PF00027.24    91 seq330_BIOID51087    -            232   7.6e-14   51.1   0.0   1   1   9.3e-18   1.3e-13   50.4   0.0     3    87    35   119    33   122 0.95 Cyclic nucleotide-binding domain
Urease_gamma         PF00547.13    99 seq331_BIOID51087    -            100   2.4e-47  158.8   0.0   1   1     2e-51   2.7e-47  158.7   0.0     1    99     1    99     1    99 1.00 Urease, gamma subunit
Ogr_Delta            PF04606.7     47 seq334_BIOID51087    -            166   1.7e-25   88.3  10.4   1   2   5.6e-17   7.7e-13   47.7   1.4     1    43     3    45     3    47 0.97 Ogr/Delta-like zinc finger
Ogr_Delta            PF04606.7     47 seq334_BIOID51087    -            166   1.7e-25   88.3  10.4   2   2   2.7e-16   3.7e-12   45.6   1.0     2    47    87   132    86   132 0.98 Ogr/Delta-like zinc finger
YccJ                 PF13993.1     69 seq335_BIOID51087    -             75   3.5e-42  142.2   2.1   1   1   2.9e-46   3.9e-42  142.0   1.5     1    69     7    75     7    75 0.99 YccJ-like protein
MurB_C               PF02873.11   105 seq336_BIOID51087    -            342   5.2e-42  141.7   0.0   1   1   1.3e-45   9.1e-42  140.9   0.0     1   105   203   330   203   330 0.99 UDP-N-acetylenolpyruvoylglucosamine reductase, C-terminal domain
FAD_binding_4        PF01565.18   139 seq336_BIOID51087    -            342   2.3e-27   95.0   0.0   1   1   2.7e-30   1.8e-26   92.1   0.0     2   138    18   149    17   150 0.91 FAD binding domain
Rad52_Rad22          PF04098.10   154 seq338_BIOID51087    -            233   2.4e-26   92.1   0.2   1   1   3.9e-30   5.3e-26   91.0   0.2     7   150     4   132     3   137 0.96 Rad52/22 family double-strand break repair protein
Prok-JAB             PF14464.1    105 seq342_BIOID51087    -            334   2.9e-20   71.6   0.7   1   1   8.6e-24   5.8e-20   70.6   0.2     3    99    90   186    88   195 0.91 Prokaryotic homologs of the JAB domain
NLPC_P60             PF00877.14   105 seq342_BIOID51087    -            334   7.7e-14   51.2   0.0   1   1   1.6e-17   1.1e-13   50.7   0.0     1   105   198   311   198   311 0.94 NlpC/P60 family
DUF1076              PF06416.7    113 seq343_BIOID51087    -            193   4.3e-43  145.4   0.2   1   1   5.9e-47     8e-43  144.6   0.0    12   113    90   191    82   191 0.96 Protein of unknown function (DUF1076)
Peripla_BP_2         PF01497.13   238 seq344_BIOID51087    -            296     3e-27   95.1   0.0   1   1   2.5e-31   3.4e-27   94.9   0.0     1   235    38   270    38   273 0.94 Periplasmic binding protein
BON                  PF04972.12    64 seq345_BIOID51087    -            201   1.7e-39  133.2  15.7   1   2   7.5e-23     1e-18   66.7   3.7     1    63    60   122    60   123 0.98 BON domain
BON                  PF04972.12    64 seq345_BIOID51087    -            201   1.7e-39  133.2  15.7   2   2   1.3e-24   1.8e-20   72.3   1.8     1    62   139   200   139   201 0.97 BON domain
Urease_beta          PF00699.15   100 seq346_BIOID51087    -            106   8.9e-46  153.7   0.0   1   1   7.2e-50   9.9e-46  153.5   0.0     1   100     2   101     2   101 0.99 Urease beta subunit
MFS_1                PF07690.11   354 seq347_BIOID51087    -            394   4.8e-37  127.4  48.0   1   1   9.8e-39   1.3e-34  119.3  21.0     2   353    20   357    19   358 0.88 Major Facilitator Superfamily
GyrI-like            PF06445.10   155 seq348_BIOID51087    -            157   3.3e-32  111.5   0.1   1   1   2.7e-36   3.6e-32  111.4   0.1     1   155     1   153     1   153 0.99 GyrI-like small molecule binding domain
HlyD_2               PF12700.2    328 seq349_BIOID51087    -            464   1.5e-25   89.9   1.3   1   1   5.7e-29     2e-25   89.5   0.9     9   328   123   425   115   425 0.82 HlyD family secretion protein
HlyD                 PF00529.15   306 seq349_BIOID51087    -            464   9.8e-25   87.3  12.0   1   1   5.5e-28   1.9e-24   86.4   8.3     1   239   135   358   135   391 0.87 HlyD family secretion protein
HlyD_3               PF13437.1    105 seq349_BIOID51087    -            464   3.8e-16   59.2   3.3   1   1     9e-14   3.1e-10   40.2   0.4     1   101   246   351   246   356 0.93 HlyD family secretion protein
Biotin_lipoyl_2      PF13533.1     50 seq349_BIOID51087    -            464   7.2e-14   51.0   9.0   1   1   7.9e-17   2.7e-13   49.2   0.3     2    50   136   184   135   184 0.97 Biotin-lipoyl like
Terminase_GpA        PF05876.7    557 seq350_BIOID51087    -            264     2e-66  224.4   0.8   1   1   1.7e-70   2.4e-66  224.1   0.5   329   547     7   223     1   231 0.96 Phage terminase large subunit (GpA)
Amidohydro_1         PF01979.15   333 seq353_BIOID51087    -            568   2.2e-72  244.4   1.6   1   1   1.2e-75   3.4e-72  243.7   1.1     1   333   126   437   126   437 0.97 Amidohydrolase family
Urease_alpha         PF00449.15   121 seq353_BIOID51087    -            568   3.2e-56  188.5   1.1   1   1   2.3e-59   6.3e-56  187.5   0.8     2   121     4   120     3   120 0.98 Urease alpha-subunit, N-terminal domain
Amidohydro_5         PF13594.1     68 seq353_BIOID51087    -            568   1.3e-09   37.6   2.6   1   1   1.6e-12   4.3e-09   35.9   1.8     1    68    87   155    87   155 0.70 Amidohydrolase
T4SS-DNA_transf      PF02534.9    469 seq354_BIOID51087    -            655   4.5e-87  292.4   0.0   1   1   1.3e-90   6.1e-87  292.0   0.0     3   456   101   600    99   610 0.86 Type IV secretory system Conjugative DNA transfer
TraG-D_C             PF12696.2    128 seq354_BIOID51087    -            655   4.7e-24   84.5   0.0   1   1   2.1e-27   9.6e-24   83.5   0.0     2   127   436   560   435   561 0.88 TraM recognition site of TraD and TraG
TrwB_AAD_bind        PF10412.4    386 seq354_BIOID51087    -            655   1.6e-17   63.0   0.0   1   2   2.2e-08   9.9e-05   21.0   0.0    74   129   229   286   227   296 0.85 Type IV secretion-system coupling protein DNA-binding domain
TrwB_AAD_bind        PF10412.4    386 seq354_BIOID51087    -            655   1.6e-17   63.0   0.0   2   2   3.7e-14   1.7e-10   39.9   0.0   162   369   348   563   300   577 0.74 Type IV secretion-system coupling protein DNA-binding domain
DUF2525              PF10733.4     58 seq355_BIOID51087    -             76   5.4e-38  128.5   4.1   1   1   5.1e-42     7e-38  128.1   2.9     1    58    19    76    19    76 0.99 Protein of unknown function (DUF2525)
RuvC                 PF02075.12   149 seq356_BIOID51087    -            173   1.2e-66  223.0   0.5   1   1     1e-70   1.4e-66  222.7   0.3     1   149     4   150     4   150 1.00 Crossover junction endodeoxyribonuclease RuvC
HTS                  PF04204.11   298 seq358_BIOID51087    -            309  2.3e-131  436.7   0.0   1   1  1.9e-135  2.6e-131  436.6   0.0     1   298     2   299     2   299 1.00 Homoserine O-succinyltransferase
Psu                  PF07455.6    188 seq359_BIOID51087    -            149   3.4e-69  232.0   4.4   1   1   2.9e-73     4e-69  231.7   3.0     1   141     1   140     1   145 0.99 Phage polarity suppression protein (Psu)
OmpW                 PF03922.9    192 seq361_BIOID51087    -             35   6.4e-10   38.8   0.0   1   1   4.9e-14   6.7e-10   38.8   0.0   157   192     1    35     1    35 0.97 OmpW family
Exonuc_X-T_C         PF08411.5    269 seq362_BIOID51087    -            474  4.6e-104  347.0   0.1   1   1  8.3e-108  5.7e-104  346.7   0.1     1   268   211   472   211   473 0.99 Exonuclease C-terminal
RNase_T              PF00929.19   164 seq362_BIOID51087    -            474   2.1e-25   89.8   0.0   1   1   5.8e-29   3.9e-25   88.9   0.0     2   162    12   191    11   193 0.95 Exonuclease
ACT_5                PF13710.1     63 seq363_BIOID51087    -             87   2.1e-26   91.4   0.1   1   1   1.9e-30   2.6e-26   91.0   0.1     2    63    13    73    12    73 0.98 ACT domain
YfiO                 PF13525.1    203 seq364_BIOID51087    -            245   1.1e-84  282.8   5.8   1   1   2.8e-88   1.3e-84  282.6   4.0     1   202    28   236    28   238 0.97 Outer membrane lipoprotein
TPR_18               PF13512.1    142 seq364_BIOID51087    -            245   5.1e-65  217.7   7.3   1   1     3e-68   1.4e-64  216.3   1.2     2   142    24   167    23   167 0.98 Tetratricopeptide repeat
DUF1076              PF06416.7    113 seq365_BIOID51087    -            211   3.1e-46  155.6   0.5   1   1     3e-50     4e-46  155.2   0.3     2   112    98   208    97   209 0.97 Protein of unknown function (DUF1076)
Phage_AlpA           PF05930.7     51 seq366_BIOID51087    -             75   2.4e-17   62.2   0.2   1   1   2.2e-21   2.9e-17   61.9   0.1     1    51    19    69    19    69 0.99 Prophage CP4-57 regulatory protein (AlpA)
DUF1328              PF07043.8     39 seq367_BIOID51087    -             59   1.6e-12   47.0  24.5   1   1   1.4e-16   1.9e-12   46.8  17.0     1    39    12    50    12    50 0.99 Protein of unknown function (DUF1328)
FUSC                 PF04632.7    650 seq368_BIOID51087    -            352   2.4e-16   59.2   2.4   1   1   4.3e-20   2.9e-16   58.9   1.7     3   282    21   307    19   347 0.80 Fusaric acid resistance protein family
FUSC_2               PF13515.1    128 seq368_BIOID51087    -            352   2.8e-13   49.7  12.8   1   1   6.3e-17   4.3e-13   49.1   8.8     2   128    33   158    28   158 0.83 Fusaric acid resistance protein-like
Aminotran_4          PF01063.14   231 seq371_BIOID51087    -            331   1.3e-46  158.8   0.0   1   1   1.2e-50   1.6e-46  158.5   0.0     3   231    76   311    74   311 0.96 Aminotransferase class IV
FecCD                PF01032.13   311 seq372_BIOID51087    -            660  9.2e-144  477.8  84.6   1   2   5.2e-73     7e-69  231.8  26.8     3   310    18   324     9   325 0.93 FecCD transport family
FecCD                PF01032.13   311 seq372_BIOID51087    -            660  9.2e-144  477.8  84.6   2   2   3.9e-79   5.3e-75  252.0  26.3     1   311   357   657   344   657 0.96 FecCD transport family
Hydrolase_3          PF08282.7    254 seq374_BIOID51087    -            271   7.9e-16   58.2   0.0   1   1   5.9e-18     4e-14   52.6   0.0     1   229    10   233    10   241 0.76 haloacid dehalogenase-like hydrolase
S6PP                 PF05116.8    247 seq374_BIOID51087    -            271   6.9e-08   31.9   0.0   1   1   5.4e-09   3.7e-05   23.0   0.0   119   245   144   267   119   268 0.76 Sucrose-6F-phosphate phosphohydrolase
Psu                  PF07455.6    188 seq375_BIOID51087    -             29   2.8e-08   33.3   0.1   1   1   2.2e-12   2.9e-08   33.2   0.0   164   187     2    25     1    26 0.95 Phage polarity suppression protein (Psu)
BPL_LplA_LipB        PF03099.14   125 seq376_BIOID51087    -            321   5.1e-21   74.8   0.0   1   1   1.7e-24   7.6e-21   74.2   0.0     4   125    86   208    83   208 0.89 Biotin/lipoate A/B protein ligase family
HTH_11               PF08279.7     55 seq376_BIOID51087    -            321   8.4e-13   47.6   0.0   1   1   4.4e-16     2e-12   46.4   0.0     4    54     9    58     8    59 0.92 HTH domain
BPL_C                PF02237.12    48 seq376_BIOID51087    -            321   1.6e-11   43.5   0.2   1   1   8.9e-15   4.1e-11   42.2   0.1     1    48   271   317   271   317 0.97 Biotin protein ligase C terminal domain
Lambda_tail_I        PF06805.7     82 seq377_BIOID51087    -            193   5.8e-13   48.3   0.0   1   1   7.2e-17   9.8e-13   47.6   0.0    25    82     2    64     1    64 0.97 Bacteriophage lambda tail assembly protein I
HTH_AraC             PF00165.18    42 seq378_BIOID51087    -            247   8.4e-20   69.8   1.7   1   2     4e-11   2.8e-07   30.0   0.0     1    41   144   183   144   184 0.96 Bacterial regulatory helix-turn-helix proteins, AraC family
HTH_AraC             PF00165.18    42 seq378_BIOID51087    -            247   8.4e-20   69.8   1.7   2   2   7.2e-14   4.9e-10   38.7   0.2     6    40   196   232   194   234 0.92 Bacterial regulatory helix-turn-helix proteins, AraC family
HTH_18               PF12833.2     81 seq378_BIOID51087    -            247   2.5e-14   53.0   0.1   1   1   6.7e-18   4.6e-14   52.1   0.1     2    81   158   235   157   235 0.95 Helix-turn-helix domain
gpW                  PF02831.10    68 seq379_BIOID51087    -             68   2.2e-33  113.4   2.3   1   1   1.8e-37   2.4e-33  113.3   1.6     1    68     1    68     1    68 0.99 gpW
Patatin              PF01734.17   204 seq380_BIOID51087    -            357   5.2e-22   78.6   0.2   1   1   3.1e-25   4.2e-21   75.7   0.2     1   203    27   195    27   196 0.91 Patatin-like phospholipase
DUF303               PF03629.13   255 seq381_BIOID51087    -            469   1.4e-29  102.9   0.0   1   1   2.8e-33   1.9e-29  102.5   0.0     2   200    65   295    64   359 0.79 Domain of unknown function (DUF303)
DUF1737              PF08410.5     54 seq381_BIOID51087    -            469   2.1e-17   62.4   0.0   1   1     6e-21   4.1e-17   61.5   0.0     1    53     1    50     1    51 0.96 Domain of unknown function (DUF1737)
Phage_portal_2       PF05136.8    355 seq384_BIOID51087    -            530  3.1e-107  358.0   0.2   1   1  2.8e-111  3.8e-107  357.7   0.1     1   355    26   398    26   398 0.98 Phage portal protein, lambda family
EamA                 PF00892.15   126 seq385_BIOID51087    -            307   8.4e-36  122.6  40.2   1   2   5.3e-20   7.3e-16   58.2   9.5     1   126    16   145    16   145 0.85 EamA-like transporter family
EamA                 PF00892.15   126 seq385_BIOID51087    -            307   8.4e-36  122.6  40.2   2   2   7.7e-24   1.1e-19   70.6  12.8     1   126   167   291   167   291 0.96 EamA-like transporter family
ACR_tran             PF00873.14  1021 seq389_BIOID51087    -           1040         0 1229.7  34.6   1   1         0         0 1229.5  24.0     2  1020    13  1022    12  1023 1.00 AcrB/AcrD/AcrF family
SecD_SecF            PF02355.11   189 seq389_BIOID51087    -           1040   1.8e-08   33.6  32.6   1   1   1.6e-09   1.1e-05   24.6  10.9    36   183   348   495   338   501 0.82 Protein export membrane protein
Malate_synthase      PF01274.17   523 seq392_BIOID51087    -            539  2.7e-214  711.9   0.0   1   1  2.2e-218  3.1e-214  711.7   0.0     3   522    19   538    17   539 0.99 Malate synthase
Ribosomal_S30AE      PF02482.14    94 seq394_BIOID51087    -            113   3.8e-29  100.7   0.1   1   1   3.5e-33   4.8e-29  100.4   0.1     2    92     3    93     2    95 0.97 Sigma 54 modulation protein / S30EA ribosomal protein
Phage_integrase      PF00589.17   173 seq395_BIOID51087    -            271   2.8e-24   85.6   0.1   1   1   1.6e-27   2.2e-23   82.6   0.0     2   170    43   242    42   245 0.89 Phage integrase family
RHH_2                PF03693.9     81 seq398_BIOID51087    -             85   6.3e-08   32.5   0.5   1   1     8e-12   1.1e-07   31.7   0.1     4    49     6    51     3    56 0.91 Uncharacterised protein family (UPF0156)
RuvA_N               PF01330.16    61 seq399_BIOID51087    -            203   3.4e-24   84.2   0.3   1   1     2e-27   8.9e-24   82.9   0.0     1    61     1    62     1    62 1.00 RuvA N terminal domain
RuvA_C               PF07499.8     47 seq399_BIOID51087    -            203   1.4e-15   57.0   2.0   1   1     3e-19   1.4e-15   57.0   1.4     1    45   158   201   158   203 0.95 RuvA, C-terminal domain
Phage_portal         PF04860.7    347 seq400_BIOID51087    -            454   1.2e-86  290.4   0.0   1   1   1.1e-90   1.4e-86  290.1   0.0     4   347    39   382    36   382 0.96 Phage portal protein
Phage-tail_3         PF13550.1    164 seq401_BIOID51087    -           1065   1.5e-37  128.7   0.0   1   1   6.9e-41   3.1e-37  127.7   0.0     1   163   330   499   330   500 0.95 Putative phage tail protein
DUF3672              PF12421.3    136 seq401_BIOID51087    -           1065   3.8e-34  117.6   0.5   1   1   8.2e-38   3.8e-34  117.6   0.3     1    84   975  1058   975  1061 0.93 Fibronectin type III protein
DUF1983              PF09327.6     81 seq401_BIOID51087    -           1065   2.6e-24   84.8   0.0   1   1   1.8e-27   8.1e-24   83.2   0.0     1    81   871   951   871   951 0.99 Domain of unknown function (DUF1983)
ILVD_EDD             PF00920.16   521 seq403_BIOID51087    -            616  5.1e-195  648.6   1.9   1   1  4.3e-199  5.9e-195  648.5   1.3     1   521    34   607    34   607 0.95 Dehydratase family
DUF496               PF04363.7     95 seq404_BIOID51087    -            109   1.8e-46  155.7   6.3   1   1   1.6e-50   2.1e-46  155.5   4.4     1    93     8   100     8   102 0.98 Protein of unknown function (DUF496)
Plasmid_stabil       PF05016.9     90 seq405_BIOID51087    -             99   1.6e-09   37.9   0.1   1   1   1.3e-13   1.8e-09   37.7   0.0     1    90     5    94     5    94 0.92 Plasmid stabilisation system protein
UreE_C               PF05194.7     87 seq406_BIOID51087    -            154   5.3e-30  103.2   2.6   1   1     1e-33     7e-30  102.8   1.8     2    86    72   154    71   154 0.92 UreE urease accessory protein, C-terminal domain
UreE_N               PF02814.10    65 seq406_BIOID51087    -            154   1.6e-14   53.0   0.2   1   1   3.6e-18   2.5e-14   52.4   0.1    12    63    11    62     2    65 0.91 UreE urease accessory protein, N-terminal domain
Peptidase_M15        PF01427.12   198 seq407_BIOID51087    -            193   1.3e-74  250.0   0.0   1   1   2.7e-78   1.8e-74  249.5   0.0     2   197     4   186     3   187 0.98 D-ala-D-ala dipeptidase
VanY                 PF02557.12   132 seq407_BIOID51087    -            193   9.1e-10   38.3   0.0   1   1     2e-13   1.4e-09   37.7   0.0     4   128    42   167    39   171 0.87 D-alanyl-D-alanine carboxypeptidase
TatD_DNase           PF01026.16   255 seq408_BIOID51087    -            260   7.7e-68  228.3   0.0   1   1   6.5e-72   8.8e-68  228.1   0.0     1   255     6   257     6   257 0.98 TatD related DNase
Autotransporter      PF03797.14   265 seq411_BIOID51087    -            232   1.8e-08   33.9   3.4   1   1   2.1e-12   2.9e-08   33.2   2.4   125   259    89   215    86   223 0.86 Autotransporter beta-domain
PDT                  PF00800.13   182 seq412_BIOID51087    -            386     7e-61  204.8   0.3   1   1   1.5e-64     1e-60  204.2   0.2     1   180   106   286   106   288 0.96 Prephenate dehydratase
CM_2                 PF01817.16    81 seq412_BIOID51087    -            386   1.9e-22   79.0   2.0   1   1   6.3e-26   4.3e-22   77.8   1.4     1    80    11    90    11    91 0.99 Chorismate mutase type II
HTH_Tnp_1            PF01527.15    76 seq413_BIOID51087    -             71   1.2e-14   53.9   0.0   1   1   1.9e-18   1.3e-14   53.7   0.0     1    48     1    47     1    61 0.90 Transposase
HTH_28               PF13518.1     52 seq413_BIOID51087    -             71   7.6e-06   25.6   0.0   1   1   1.6e-09   1.1e-05   25.1   0.0     1    36    10    46    10    47 0.92 Helix-turn-helix domain
TrbM                 PF07424.6    166 seq414_BIOID51087    -            104   8.3e-07   29.0   0.1   1   1   7.4e-11     1e-06   28.7   0.1    10    59    31    89    27   103 0.77 TrbM
RuvB_N               PF05496.7    234 seq415_BIOID51087    -            336  9.5e-116  384.7   0.1   1   1  4.3e-119  1.2e-115  384.3   0.0     3   233     8   238     6   239 0.98 Holliday junction DNA helicase ruvB N-terminus
RuvB_C               PF05491.8     76 seq415_BIOID51087    -            336     3e-33  113.1   0.0   1   1   2.2e-36   6.1e-33  112.1   0.0     1    75   256   330   256   331 0.98 Holliday junction DNA helicase ruvB C-terminus
AAA                  PF00004.24   132 seq415_BIOID51087    -            336   8.3e-20   71.2   0.0   1   1   6.5e-23   1.8e-19   70.1   0.0     1   130    58   181    58   183 0.94 ATPase family associated with various cellular activities (AAA)
tRNA_U5-meth_tr      PF05958.6    352 seq417_BIOID51087    -            366  3.1e-187  621.3   1.3   1   1  1.3e-190  3.5e-187  621.1   0.9     1   351    10   365    10   366 0.99 tRNA (Uracil-5-)-methyltransferase
Methyltransf_4       PF02390.12   197 seq417_BIOID51087    -            366   5.4e-07   28.7   0.1   1   1   3.8e-10     1e-06   27.8   0.1    21    86   211   275   178   286 0.81 Putative methyltransferase
MTS                  PF05175.9    170 seq417_BIOID51087    -            366   8.1e-06   25.2   0.0   1   1   5.7e-09   1.6e-05   24.2   0.0    31    87   210   264   188   282 0.85 Methyltransferase small domain
Cons_hypoth95        PF03602.10   183 seq417_BIOID51087    -            366   1.6e-05   24.2   0.2   1   1   2.2e-08     6e-05   22.3   0.2    41   123   209   301   196   350 0.73 Conserved hypothetical protein 95
UreF                 PF01730.11   146 seq418_BIOID51087    -            224   1.1e-35  122.7   5.9   1   1   1.1e-39   1.5e-35  122.3   4.1     1   144    37   182    37   184 0.96 UreF
SBP_bac_5            PF00496.17   374 seq419_BIOID51087    -            562   3.8e-93  312.1   7.1   1   1   4.3e-97   5.9e-93  311.5   4.9     2   371   124   478   123   480 0.97 Bacterial extracellular solute-binding proteins, family 5 Middle
CbiA                 PF01656.18   195 seq420_BIOID51087    -            219   1.1e-16   60.6   0.0   1   1   3.3e-20   1.5e-16   60.2   0.0     1   184     5   172     5   186 0.79 CobQ/CobB/MinD/ParA nucleotide binding domain
VirC1                PF07015.6    231 seq420_BIOID51087    -            219     2e-06   26.9   0.0   1   1   7.3e-10   3.3e-06   26.2   0.0     2    96     3    93     2   110 0.74 VirC1 protein
HTH_Tnp_1            PF01527.15    76 seq422_BIOID51087    -            108   1.6e-11   43.9   1.4   1   1   4.7e-15   6.4e-11   41.9   1.0     1    74     1    87     1    88 0.83 Transposase
Peptidase_S49        PF01343.13   154 seq428_BIOID51087    -            501   1.5e-46  157.8   0.6   1   1   1.9e-50   2.7e-46  157.0   0.4     2   153   145   295   144   296 0.97 Peptidase family S49
rve                  PF00665.21   120 seq429_BIOID51087    -            295   4.4e-25   88.0   0.1   1   1     4e-28   1.1e-24   86.7   0.0     2   119   125   239   124   240 0.97 Integrase core domain
HTH_21               PF13276.1     60 seq429_BIOID51087    -            295   6.7e-17   61.1   2.7   1   1   5.9e-20   1.6e-16   59.9   1.9     3    60    47   103    45   103 0.94 HTH-like domain
rve_3                PF13683.1     67 seq429_BIOID51087    -            295   3.9e-11   42.1   0.0   1   1   3.4e-14   9.4e-11   40.9   0.0     7    67   217   277   212   277 0.92 Integrase core domain
DDE_Tnp_IS240        PF13610.1    140 seq429_BIOID51087    -            295   1.7e-06   27.9   0.0   1   1   9.4e-10   2.6e-06   27.3   0.0     2   137   130   267   129   269 0.93 DDE domain
rve_2                PF13333.1     52 seq429_BIOID51087    -            295   5.2e-06   26.3   0.0   1   1   3.8e-09     1e-05   25.3   0.0     1    46   230   279   230   284 0.84 Integrase core domain
MFS_1                PF07690.11   354 seq433_BIOID51087    -            402   1.5e-34  119.1  45.0   1   2     6e-24   8.2e-20   70.7  10.5    14   227    28   232    13   252 0.80 Major Facilitator Superfamily
MFS_1                PF07690.11   354 seq433_BIOID51087    -            402   1.5e-34  119.1  45.0   2   2   6.8e-19   9.3e-15   54.1  18.9     4   176   221   388   218   400 0.81 Major Facilitator Superfamily
CBM_5_12             PF02839.9     41 seq434_BIOID51087    -            407   7.2e-06   25.3   1.8   1   1   1.1e-09   1.5e-05   24.3   0.4     4    41   356   393   353   393 0.86 Carbohydrate binding domain
DUF4222              PF13973.1     53 seq435_BIOID51087    -             99   4.1e-23   80.4   3.8   1   1   3.9e-27   5.3e-23   80.0   2.6     1    52    16    67    16    68 0.96 Domain of unknown function (DUF4222)
DnaJ_C               PF01556.13    81 seq436_BIOID51087    -            306   8.6e-28   95.9   0.6   1   1     4e-22   2.7e-18   65.5   0.0     1    75   210   280   210   286 0.89 DnaJ C terminal domain
DnaJ                 PF00226.26    64 seq436_BIOID51087    -            306     6e-25   86.6   0.9   1   1   1.9e-28   1.3e-24   85.5   0.6     1    64     5    66     5    66 0.99 DnaJ domain
cobW                 PF02492.14   178 seq437_BIOID51087    -            205   2.7e-42  144.0   0.0   1   1   4.7e-46   3.2e-42  143.8   0.0     3   175    10   178     8   181 0.96 CobW/HypB/UreG, nucleotide-binding domain
ICL                  PF00463.16   526 seq438_BIOID51087    -            439    3e-200  665.7   1.5   1   2  4.6e-118  3.2e-114  381.9   0.0     1   255    12   262    12   264 0.99 Isocitrate lyase family
ICL                  PF00463.16   526 seq438_BIOID51087    -            439    3e-200  665.7   1.5   2   2   1.4e-88   9.8e-85  284.6   0.9   353   526   262   439   260   439 0.98 Isocitrate lyase family
PEP_mutase           PF13714.1    238 seq438_BIOID51087    -            439   4.8e-19   68.4   0.0   1   1   2.3e-22   1.6e-18   66.7   0.0    26   198    86   320    74   352 0.86 Phosphoenolpyruvate phosphomutase
NIPSNAP              PF07978.8    101 seq440_BIOID51087    -            149   1.6e-09   37.5   0.0   1   1   1.6e-13   2.2e-09   37.1   0.0     1    92    13   100    13   107 0.89 NIPSNAP
IpaB_EvcA            PF03278.8    153 seq441_BIOID51087    -            196   1.8e-63  212.2   4.2   1   1   1.5e-67   2.1e-63  211.9   2.9     1   152    39   184    39   185 0.99 IpaB/EvcA family
Topoisom_bac         PF01131.15   403 seq443_BIOID51087    -            718    6e-103  344.6   0.6   1   1  1.6e-106  7.5e-103  344.3   0.4     4   402   153   598   150   599 0.90 DNA topoisomerase
Toprim_Crpt          PF13342.1     62 seq443_BIOID51087    -            718   7.9e-18   63.7   2.6   1   1   1.7e-21   7.9e-18   63.7   1.8     1    61   652   715   652   716 0.95 C-terminal repeat of topoisomerase
Toprim               PF01751.17    88 seq443_BIOID51087    -            718   8.5e-11   41.4   0.0   1   1   5.8e-14   2.7e-10   39.8   0.0     2    86     3   132     2   134 0.94 Toprim domain
D5_N                 PF08706.6    150 seq445_BIOID51087    -            538   9.6e-14   51.6   0.0   1   1   2.9e-17     2e-13   50.6   0.0     1   146   107   236   107   240 0.85 D5 N terminal like
Pox_D5               PF03288.11    86 seq445_BIOID51087    -            538   2.4e-05   24.4   0.0   1   1   7.4e-09   5.1e-05   23.3   0.0    19    80   470   534   441   538 0.85 Poxvirus D5 protein-like
PALP                 PF00291.20   307 seq446_BIOID51087    -            515   9.6e-70  235.0   2.1   1   1   1.9e-73   1.3e-69  234.6   1.5     5   307    30   317    26   317 0.91 Pyridoxal-phosphate dependent enzyme
Thr_dehydrat_C       PF00585.13    91 seq446_BIOID51087    -            515   3.8e-64  212.1   0.0   1   2   3.6e-35   2.4e-31  107.0   0.0     1    91   330   420   330   420 0.98 C-terminal regulatory domain of Threonine dehydratase
Thr_dehydrat_C       PF00585.13    91 seq446_BIOID51087    -            515   3.8e-64  212.1   0.0   2   2   6.7e-34   4.6e-30  102.9   0.0     2    91   426   513   425   513 0.96 C-terminal regulatory domain of Threonine dehydratase
DUF1044              PF06296.7    120 seq447_BIOID51087    -            123   3.2e-46  155.9   1.7   1   1   2.6e-50   3.6e-46  155.7   1.1     1   120     1   120     1   120 1.00 Protein of unknown function (DUF1044)
GTP_EFTU             PF00009.22   188 seq449_BIOID51087    -            394   1.1e-60  204.1   0.0   1   1   3.4e-64   1.6e-60  203.7   0.0     1   187    10   201    10   202 0.93 Elongation factor Tu GTP binding domain
GTP_EFTU_D3          PF03143.12    97 seq449_BIOID51087    -            394   2.4e-34  117.3   0.1   1   1   1.4e-37   6.6e-34  115.9   0.0     1    96   298   392   298   393 0.98 Elongation factor Tu C-terminal domain
GTP_EFTU_D2          PF03144.20    74 seq449_BIOID51087    -            394     3e-18   65.5   6.3   1   1   1.2e-21   5.5e-18   64.7   3.9     1    74   225   294   225   294 0.96 Elongation factor Tu domain 2
MerR_2               PF13591.1     84 seq453_BIOID51087    -            102   7.1e-30  102.3   0.3   1   1     6e-34   8.1e-30  102.1   0.2     1    84     9    93     9    93 0.95 MerR HTH family regulatory protein
LysR_substrate       PF03466.15   209 seq454_BIOID51087    -            317   1.9e-44  151.1   0.0   1   1   3.6e-48   2.5e-44  150.8   0.0     4   205    91   291    88   295 0.97 LysR substrate binding domain
HTH_1                PF00126.22    60 seq454_BIOID51087    -            317   1.4e-20   72.6   0.2   1   1   4.8e-24   3.3e-20   71.4   0.1     2    60     6    64     5    64 0.97 Bacterial regulatory helix-turn-helix protein, lysR family
HTH_31               PF13560.1     64 seq455_BIOID51087    -            105   2.1e-08   34.0   0.4   1   1     7e-12   3.2e-08   33.5   0.3     4    48    48    91    48    96 0.93 Helix-turn-helix domain
HTH_3                PF01381.17    55 seq455_BIOID51087    -            105   1.3e-07   31.2   0.0   1   1     4e-11   1.8e-07   30.7   0.0     1    45    50    94    50    96 0.94 Helix-turn-helix
HTH_19               PF12844.2     64 seq455_BIOID51087    -            105   1.9e-07   30.9   0.0   1   1   5.8e-11   2.6e-07   30.4   0.0     2    48    48    96    47   103 0.82 Helix-turn-helix domain
HTH_Tnp_1            PF01527.15    76 seq456_BIOID51087    -            126   2.5e-21   75.2   0.0   1   1   2.5e-25   3.5e-21   74.8   0.0     1    70    10    86    10    92 0.86 Transposase
BPD_transp_1         PF00528.17   185 seq458_BIOID51087    -            340   1.9e-45  154.5  12.9   1   1   1.4e-49   1.9e-45  154.5   8.9     1   183   115   334   115   336 0.99 Binding-protein-dependent transport system inner membrane component
HDPD                 PF02924.9    118 seq460_BIOID51087    -            115   6.7e-18   64.4   0.6   1   1   5.4e-22   7.4e-18   64.3   0.4     2   115     4   109     3   112 0.93 Bacteriophage lambda head decoration protein D
Phage_connect_1      PF05135.8    102 seq461_BIOID51087    -            108   2.6e-08   33.7   0.0   1   1   2.4e-12   3.3e-08   33.4   0.0     1    94     1    97     1   103 0.84 Phage gp6-like head-tail connector protein
Voltage_CLC          PF00654.15   355 seq462_BIOID51087    -            473   1.4e-90  303.8  35.9   1   1   1.1e-92   1.5e-88  297.1  20.9     2   354    89   437    88   438 0.94 Voltage gated chloride channel
TnpB_IS66            PF05717.8    108 seq464_BIOID51087    -            115   2.6e-42  142.4   0.0   1   1   2.1e-46   2.9e-42  142.3   0.0     2   104     7   107     6   111 0.97 IS66 Orf2 like protein
Sulfatase            PF00884.18   379 seq465_BIOID51087    -            574   3.1e-52  177.7   0.1   1   1   6.1e-56   4.1e-52  177.3   0.0     3   316   261   562   259   572 0.86 Sulfatase
DUF1705              PF08019.7    156 seq465_BIOID51087    -            574   8.5e-13   47.9   7.4   1   1   1.2e-16   8.5e-13   47.9   5.1     2   112    69   180    65   191 0.78 Domain of unknown function (DUF1705)
ACR_tran             PF00873.14  1021 seq466_BIOID51087    -           1025         0 1228.3  15.6   1   1         0         0 1228.1  10.8     2  1020     4  1008     3  1009 0.99 AcrB/AcrD/AcrF family
MMPL                 PF03176.10   333 seq466_BIOID51087    -           1025   5.9e-13   48.1  19.8   1   2   4.8e-11   2.2e-07   29.7   5.7   138   313   327   501   226   521 0.83 MMPL family
MMPL                 PF03176.10   333 seq466_BIOID51087    -           1025   5.9e-13   48.1  19.8   2   2   4.2e-09   1.9e-05   23.4   2.5    73   306   785  1012   687  1024 0.76 MMPL family
SecD_SecF            PF02355.11   189 seq466_BIOID51087    -           1025   5.9e-12   45.0  19.3   1   2     3e-10   1.4e-06   27.5   6.0    35   186   336   489   317   492 0.80 Protein export membrane protein
SecD_SecF            PF02355.11   189 seq466_BIOID51087    -           1025   5.9e-12   45.0  19.3   2   2   8.1e-09   3.7e-05   22.8   2.0    25   183   844  1005   831  1022 0.87 Protein export membrane protein
Phage_H_T_join       PF05521.6     95 seq468_BIOID51087    -            116   6.3e-16   58.3   0.0   1   1   5.5e-20   7.5e-16   58.0   0.0     3    95    11   110     9   111 0.92 Phage head-tail joining protein
Phage_cap_E          PF03864.10   329 seq470_BIOID51087    -            342   1.7e-62  211.1   0.1   1   1   1.4e-66   1.9e-62  210.9   0.1     1   329     4   341     4   341 0.92 Phage major capsid protein E
BATS                 PF06968.8     92 seq471_BIOID51087    -            346   1.7e-29  101.3   0.0   1   1   5.5e-33   3.7e-29  100.2   0.0     1    92   220   312   220   312 0.99 Biotin and Thiamin Synthesis associated domain
Radical_SAM          PF04055.16   166 seq471_BIOID51087    -            346   3.9e-19   69.3   0.0   1   1   4.6e-22   3.2e-18   66.3   0.0     4   160    50   203    47   209 0.92 Radical SAM superfamily
AceK                 PF06315.6    562 seq473_BIOID51087    -            578  8.7e-240  796.6   0.0   1   1  7.2e-244  9.8e-240  796.4   0.0     1   562     9   568     9   568 0.99 Isocitrate dehydrogenase kinase/phosphatase (AceK)
EamA                 PF00892.15   126 seq474_BIOID51087    -            306   9.5e-37  125.7  35.6   1   2   1.9e-25   2.6e-21   75.8   7.2     1   125    18   140    18   141 0.93 EamA-like transporter family
EamA                 PF00892.15   126 seq474_BIOID51087    -            306   9.5e-37  125.7  35.6   2   2   3.1e-19   4.2e-15   55.7  12.0     1   125   160   284   160   285 0.87 EamA-like transporter family
DDE_Tnp_IS66         PF03050.9    271 seq475_BIOID51087    -            512  3.4e-100  334.6   0.0   1   1  9.9e-104  3.4e-100  334.6   0.0     1   271   175   462   175   462 0.98 Transposase IS66 family
HTH_Tnp_IS66         PF13005.2     59 seq475_BIOID51087    -            512   3.5e-17   61.8   0.7   1   1   1.8e-20     6e-17   61.1   0.5     3    59   115   169   113   169 0.95 putative Helix-turn-helix domain of transposase IS66
DDE_Tnp_IS66_C       PF13817.1     39 seq475_BIOID51087    -            512     8e-17   60.8   0.1   1   1   6.2e-20   2.1e-16   59.4   0.0     1    39   468   506   468   506 0.98 IS66 C-terminal element
LZ_Tnp_IS66          PF13007.2     78 seq475_BIOID51087    -            512   3.7e-13   49.8   3.2   1   1   1.1e-16   3.7e-13   49.8   2.2     1    77    38   110    38   111 0.82 Transposase C of IS166 homeodomain
DUF3950              PF13132.1     30 seq477_BIOID51087    -             75   1.5e-15   56.2   0.5   1   1   1.5e-19     2e-15   55.8   0.4     1    29    21    49    21    50 0.96 Domain of unknown function (DUF3950)
Pyr_redox_2          PF07992.9    200 seq478_BIOID51087    -            466   5.3e-32  111.2   0.0   1   1   5.4e-35   1.1e-31  110.2   0.0     1   198     8   315     8   317 0.89 Pyridine nucleotide-disulphide oxidoreductase
Pyr_redox_dim        PF02852.17   110 seq478_BIOID51087    -            466   4.1e-30  103.9   0.8   1   1   5.4e-33   1.1e-29  102.5   0.5     1   109   346   457   346   458 0.97 Pyridine nucleotide-disulphide oxidoreductase, dimerisation domain
Pyr_redox            PF00070.22    80 seq478_BIOID51087    -            466   1.7e-18   66.6   1.7   1   1   4.2e-19   8.3e-16   58.0   0.0     1    76   178   251   178   258 0.94 Pyridine nucleotide-disulphide oxidoreductase
Pyr_redox_3          PF13738.1    203 seq478_BIOID51087    -            466   3.4e-08   33.6   0.0   1   1   1.7e-10   3.2e-07   30.4   0.0     1   176    10   185    10   212 0.71 Pyridine nucleotide-disulphide oxidoreductase
FAD_binding_2        PF00890.19   421 seq478_BIOID51087    -            466   6.7e-06   25.0   3.4   1   1   3.2e-08   6.2e-05   21.9   1.5     1    40     8    48     8    51 0.96 FAD binding domain
Thi4                 PF01946.12   230 seq478_BIOID51087    -            466   1.5e-05   24.1   0.4   1   1   3.4e-08   6.6e-05   21.9   0.2    17    61     6    50     2    64 0.89 Thi4 family
Ribosomal_L31        PF01197.13    69 seq480_BIOID51087    -             87     8e-27   92.9   0.1   1   1   7.1e-31   9.7e-27   92.6   0.1     1    68     1    79     1    80 0.99 Ribosomal protein L31
DUF646               PF04883.7    106 seq481_BIOID51087    -            148     6e-18   65.4   0.0   1   1   5.7e-22   7.8e-18   65.0   0.0     2   105    13   131    12   132 0.87 Bacteriophage protein of unknown function (DUF646)
SBP_bac_9            PF01297.12   256 seq483_BIOID51087    -            352   2.5e-61  207.0   0.0   1   1   2.1e-65   2.8e-61  206.8   0.0     1   256    70   349    70   349 0.90 Periplasmic solute binding protein family
SecE                 PF00584.15    57 seq484_BIOID51087    -            127   2.4e-21   74.9   1.0   1   1   1.8e-25   2.4e-21   74.9   0.7     2    56    68   122    67   123 0.97 SecE/Sec61-gamma subunits of protein translocation complex
BPD_transp_1         PF00528.17   185 seq486_BIOID51087    -            298   1.4e-31  109.3  12.9   1   1   9.4e-35   6.4e-31  107.1   6.5     1   182   111   292   111   295 0.97 Binding-protein-dependent transport system inner membrane component
OppC_N               PF12911.2     56 seq486_BIOID51087    -            298   9.4e-09   34.4   0.5   1   1   1.4e-12   9.4e-09   34.4   0.3    12    56    27    71    24    71 0.94 N-terminal TM domain of oligopeptide transport permease C
MFS_2                PF13347.1    427 seq489_BIOID51087    -            374  1.6e-107  359.4  29.3   1   1  1.3e-111  1.8e-107  359.2  20.3     1   351    29   374    28   374 0.98 MFS/sugar transport protein
DUF3168              PF11367.3    121 seq492_BIOID51087    -            114   5.6e-15   55.4   0.1   1   1   5.3e-19   7.2e-15   55.0   0.1    12   121    10   110     4   110 0.85 Protein of unknown function (DUF3168)
Peptidase_S24        PF00717.18    70 seq493_BIOID51087    -            215   5.5e-14   51.4   0.2   1   1   3.4e-17   9.4e-14   50.6   0.2     2    67   125   189   124   192 0.84 Peptidase S24-like
HTH_26               PF13443.1     63 seq493_BIOID51087    -            215   1.9e-07   31.0   0.0   1   1   1.9e-10   5.2e-07   29.6   0.0    11    59     1    49     1    53 0.97 Cro/C1-type HTH DNA-binding domain
HTH_31               PF13560.1     64 seq493_BIOID51087    -            215   8.6e-07   28.9   0.0   1   1   5.1e-10   1.4e-06   28.2   0.0    17    59     3    45     1    49 0.93 Helix-turn-helix domain
HTH_3                PF01381.17    55 seq493_BIOID51087    -            215   4.3e-06   26.3   0.0   1   1   2.6e-09   7.2e-06   25.6   0.0    11    55     2    47     1    47 0.95 Helix-turn-helix
NusG                 PF02357.14    92 seq494_BIOID51087    -            181   5.3e-25   87.3   0.0   1   1   1.1e-28   7.7e-25   86.8   0.0     1    92     7   106     7   106 0.93 Transcription termination factor nusG
KOW                  PF00467.24    32 seq494_BIOID51087    -            181   1.3e-08   33.9   0.1   1   1   9.1e-12   6.2e-08   31.7   0.0     1    28   130   161   130   165 0.86 KOW motif
HOK_GEF              PF01848.11    43 seq495_BIOID51087    -             46   2.9e-15   55.1   1.9   1   1   2.3e-19   3.1e-15   55.0   1.3     1    43     4    44     3    44 0.92 Hok/gef family
DeoC                 PF01791.4    236 seq497_BIOID51087    -            259   1.8e-60  204.0   1.6   1   1   1.4e-64   1.9e-60  203.9   1.1     3   230    12   240    10   246 0.94 DeoC/LacD family aldolase
DUF1440              PF07274.7    136 seq500_BIOID51087    -            123   6.1e-38  129.7   4.9   1   1   5.1e-42     7e-38  129.5   3.4    34   136     1   101     1   101 0.98 Protein of unknown function (DUF1440)
SSB                  PF00436.20   104 seq501_BIOID51087    -            149   3.4e-16   58.8   0.0   1   1   3.6e-20   4.9e-16   58.3   0.0     3   101     4    99     2   102 0.94 Single-strand binding protein family
DUF2799              PF10973.3     89 seq502_BIOID51087    -            134   3.4e-17   62.1   0.9   1   1   3.3e-21   4.5e-17   61.7   0.6     1    88    44   126    44   127 0.93 Protein of unknown function (DUF2799)
Aminotran_1_2        PF00155.16   363 seq503_BIOID51087    -            384   9.2e-69  231.9   0.0   1   1   2.3e-72     1e-68  231.8   0.0     2   363    40   380    39   380 0.97 Aminotransferase class I and II
Beta_elim_lyase      PF01212.16   290 seq503_BIOID51087    -            384   5.6e-07   28.8   0.0   1   1   4.8e-10   2.2e-06   26.9   0.0    28    91    83   143    73   206 0.75 Beta-eliminating lyase
Cys_Met_Meta_PP      PF01053.15   386 seq503_BIOID51087    -            384   5.5e-05   21.4   0.0   1   1   1.8e-08   8.2e-05   20.9   0.0    57   185    86   212    82   215 0.87 Cys/Met metabolism PLP-dependent enzyme
Packaging_FI         PF14000.1    125 seq504_BIOID51087    -            127   2.5e-40  137.4   0.1   1   1     2e-44   2.8e-40  137.2   0.1     1   125     3   124     3   124 0.92 DNA packaging protein FI
Fe-S_biosyn          PF01521.15    91 seq506_BIOID51087    -            114   4.3e-29   99.9   0.0   1   1   3.7e-33     5e-29   99.7   0.0     1    91     9   100     9   100 0.99 Iron-sulphur cluster biosynthesis
DUF1391              PF07151.7     49 seq507_BIOID51087    -             77   7.6e-34  114.8   0.6   1   1   7.5e-38     1e-33  114.4   0.4     1    49    29    77    29    77 0.97 Protein of unknown function (DUF1391)
oligo_HPY            PF08352.7     64 seq512_BIOID51087    -            328   2.8e-18   65.9   0.6   1   1   1.1e-21   5.1e-18   65.0   0.4     1    64   236   300   236   300 0.98 Oligopeptide/dipeptide transporter, C-terminal region
ABC_tran             PF00005.22   118 seq512_BIOID51087    -            328   1.9e-16   60.4   0.0   1   1   5.6e-20   2.5e-16   59.9   0.0    10   118    63   185    49   185 0.77 ABC transporter
Hydrolase_3          PF08282.7    254 seq514_BIOID51087    -            306   9.2e-64  215.3   0.0   1   1   3.1e-67   1.1e-63  215.1   0.0     1   254    40   301    40   301 0.97 haloacid dehalogenase-like hydrolase
S6PP                 PF05116.8    247 seq514_BIOID51087    -            306   1.3e-14   54.0   0.0   1   2   5.2e-08   0.00018   20.7   0.0     3    75    38   108    36   117 0.84 Sucrose-6F-phosphate phosphohydrolase
S6PP                 PF05116.8    247 seq514_BIOID51087    -            306   1.3e-14   54.0   0.0   2   2   2.9e-11     1e-07   31.4   0.0   110   212   180   280   139   294 0.83 Sucrose-6F-phosphate phosphohydrolase
Hydrolase            PF00702.21   204 seq514_BIOID51087    -            306   3.3e-10   40.7   0.2   1   1   7.5e-12   2.6e-08   34.5   0.1     2   204    38   269    37   269 0.67 haloacid dehalogenase-like hydrolase
Phage_attach         PF05354.6    117 seq517_BIOID51087    -            117     6e-59  196.5   0.1   1   1   9.8e-63   6.7e-59  196.4   0.0     1   117     1   117     1   117 1.00 Phage Head-Tail Attachment
Gifsy-2              PF13856.1     95 seq517_BIOID51087    -            117   3.6e-30  103.8   0.0   1   1     6e-34   4.1e-30  103.6   0.0     1    95     4   105     4   105 0.98 ATP-binding sugar transporter from pro-phage
Peptidase_M23        PF01551.17    96 seq518_BIOID51087    -            440   2.3e-34  117.1   0.2   1   1   1.4e-37   4.8e-34  116.1   0.2     2    96   313   407   312   407 0.98 Peptidase family M23
OapA                 PF04225.7     85 seq518_BIOID51087    -            440   2.7e-10   39.8   0.5   1   1   1.1e-10   3.9e-07   29.7   0.0     3    81    96   172    94   176 0.87 Opacity-associated protein A LysM-like domain
LysM                 PF01476.15    44 seq518_BIOID51087    -            440   9.2e-08   31.7   0.9   1   1     6e-11     2e-07   30.6   0.1     1    43    98   141    98   142 0.94 LysM domain
OapA_N               PF08525.6     30 seq518_BIOID51087    -            440   3.4e-07   29.6   0.2   1   1   1.8e-10     6e-07   28.9   0.2     2    29    11    39    10    40 0.92 Opacity-associated protein A N-terminal motif
Ribosomal_L11_N      PF03946.9     60 seq520_BIOID51087    -            142   3.2e-32  109.6   0.3   1   1   8.7e-36   5.9e-32  108.7   0.2     1    60     8    67     8    67 0.99 Ribosomal protein L11, N-terminal domain
Ribosomal_L11        PF00298.14    69 seq520_BIOID51087    -            142   6.6e-29   99.7   2.9   1   1   1.8e-32   1.2e-28   98.8   2.0     1    69    72   140    72   140 0.99 Ribosomal protein L11, RNA binding domain
DUF4154              PF13689.1    145 seq522_BIOID51087    -            172     6e-33  113.3   0.0   1   1   5.4e-37   7.3e-33  113.0   0.0     6   145    32   168    27   168 0.95 Domain of unknown function (DUF4154)
IlvN                 PF07991.7    165 seq523_BIOID51087    -            491   6.7e-61  204.3   0.2   1   1   1.6e-64   1.1e-60  203.6   0.1     2   165    35   204    34   204 0.98 Acetohydroxy acid isomeroreductase, catalytic domain
IlvC                 PF01450.14   145 seq523_BIOID51087    -            491   1.5e-55  187.0   0.1   1   2   3.3e-21   2.3e-17   63.1   0.0     1   128   210   337   210   345 0.91 Acetohydroxy acid isomeroreductase, catalytic domain
IlvC                 PF01450.14   145 seq523_BIOID51087    -            491   1.5e-55  187.0   0.1   2   2   2.9e-39     2e-35  121.7   0.0    15   145   359   485   349   485 0.93 Acetohydroxy acid isomeroreductase, catalytic domain
Phage_cap_E          PF03864.10   329 seq524_BIOID51087    -            367   7.7e-63  212.2   0.0   1   1   6.3e-67   8.6e-63  212.1   0.0     3   328    28   365    26   366 0.93 Phage major capsid protein E
Peptidase_M20        PF01546.23   171 seq527_BIOID51087    -            408   2.5e-19   69.3   0.2   1   1   8.2e-23   3.7e-19   68.8   0.1    23   170   139   402    74   403 0.84 Peptidase family M20/M25/M40
M20_dimer            PF07687.9    109 seq527_BIOID51087    -            408   1.2e-11   44.2   0.1   1   1   5.7e-15   2.6e-11   43.0   0.1     2   105   206   302   205   308 0.89 Peptidase dimerisation domain
Peptidase_M42        PF05343.9    292 seq527_BIOID51087    -            408   2.8e-06   26.2   0.0   1   1   3.1e-08   0.00014   20.6   0.0   134   194   140   201   110   235 0.90 M42 glutamyl aminopeptidase
MFS_2                PF13347.1    427 seq528_BIOID51087    -             92     4e-11   41.8   3.3   1   1   3.2e-15   4.4e-11   41.7   2.3   366   426     2    63     1    64 0.90 MFS/sugar transport protein
Glycos_transf_3      PF00591.16   254 seq529_BIOID51087    -            440     3e-61  206.7   0.4   1   1   9.1e-65   4.1e-61  206.3   0.2     2   253    79   332    78   333 0.98 Glycosyl transferase family, a/b domain
PYNP_C               PF07831.8     75 seq529_BIOID51087    -            440     6e-25   86.3   0.3   1   1   2.6e-28   1.2e-24   85.4   0.2     1    74   350   423   350   424 0.98 Pyrimidine nucleoside phosphorylase C-terminal domain
Glycos_trans_3N      PF02885.12    66 seq529_BIOID51087    -            440   2.5e-15   55.6   0.1   1   1   1.8e-18   8.4e-15   53.9   0.1     3    66     5    68     3    68 0.98 Glycosyl transferase family, helical bundle domain
Minor_tail_Z         PF06763.6    189 seq531_BIOID51087    -            177   6.7e-78  260.5  13.3   1   1   6.3e-82   8.6e-78  260.2   9.2     1   189     3   177     3   177 0.98 Prophage minor tail protein Z (GPZ)
DicB                 PF05358.6     62 seq532_BIOID51087    -             62   6.3e-38  127.9   0.0   1   1     5e-42   6.8e-38  127.8   0.0     1    62     1    62     1    62 0.99 DicB protein
Ribosomal_L1         PF00687.16   221 seq534_BIOID51087    -            234   9.2e-50  168.8   0.2   1   1   7.9e-54   1.1e-49  168.6   0.2    13   220    28   220     8   221 0.90 Ribosomal protein L1p/L10e family
Glyco_hydro_31       PF01055.21   451 seq535_BIOID51087    -            772  6.7e-124  413.8   3.8   1   1  1.5e-127    1e-123  413.2   2.6     1   450   239   668   239   669 0.95 Glycosyl hydrolases family 31
Gal_mutarotas_2      PF13802.1     68 seq535_BIOID51087    -            772   1.5e-18   66.3   1.1   1   1   8.4e-22   5.7e-18   64.4   0.1     1    67   159   218   159   219 0.94 Galactose mutarotase-like
CobU                 PF02283.11   167 seq536_BIOID51087    -            181   1.2e-62  210.0   0.2   1   1     1e-66   1.4e-62  209.8   0.1     1   167     3   180     3   180 0.97 Cobinamide kinase / cobinamide phosphate guanyltransferase
DUF1482              PF07358.6     57 seq537_BIOID51087    -             66   2.1e-28   97.5   0.1   1   1   1.7e-32   2.3e-28   97.4   0.1     1    57     7    65     7    65 0.98 Protein of unknown function (DUF1482)
GGDEF                PF00990.16   161 seq539_BIOID51087    -            408   4.6e-45  152.9   0.4   1   1   5.3e-49   7.3e-45  152.3   0.3     1   160   249   404   249   405 0.96 GGDEF domain
Methyltransf_11      PF08241.7     95 seq542_BIOID51087    -            251   2.6e-24   85.4   0.0   1   1   3.2e-27   4.4e-24   84.6   0.0     1    95    47   138    47   138 0.98 Methyltransferase domain
Methyltransf_23      PF13489.1    162 seq542_BIOID51087    -            251     2e-15   56.7   0.1   1   1   2.1e-18   2.9e-15   56.2   0.0     5   151    26   174    17   181 0.77 Methyltransferase domain
Methyltransf_31      PF13847.1    152 seq542_BIOID51087    -            251   9.1e-15   54.4   0.0   1   1   8.7e-18   1.2e-14   54.0   0.0     5   118    44   147    40   196 0.84 Methyltransferase domain
Methyltransf_12      PF08242.7     99 seq542_BIOID51087    -            251   2.3e-11   43.9   0.0   1   1   3.3e-14   4.6e-11   42.9   0.0     1    98    47   135    47   136 0.86 Methyltransferase domain
Methyltransf_18      PF12847.2    112 seq542_BIOID51087    -            251     1e-09   38.8   0.0   1   1   1.4e-12   1.9e-09   37.9   0.0     4   110    45   139    42   141 0.79 Methyltransferase domain
Methyltransf_25      PF13649.1    101 seq542_BIOID51087    -            251   2.9e-09   37.0   0.0   1   1     8e-12   1.1e-08   35.2   0.0     1   101    46   134    46   134 0.87 Methyltransferase domain
Ubie_methyltran      PF01209.13   233 seq542_BIOID51087    -            251   2.2e-09   36.6   0.0   1   1   2.1e-12   2.9e-09   36.2   0.0    44   168    39   155     5   169 0.84 ubiE/COQ5 methyltransferase family
Methyltransf_8       PF05148.10   219 seq542_BIOID51087    -            251   5.2e-06   26.1   0.0   1   1   5.5e-09   7.5e-06   25.6   0.0    60   156    31   138    17   158 0.77 Hypothetical methyltransferase
MTS                  PF05175.9    170 seq542_BIOID51087    -            251   6.9e-05   22.1   0.0   1   1   7.8e-08   0.00011   21.5   0.0    20    74    31    83    22   108 0.83 Methyltransferase small domain
Amidohydro_1         PF01979.15   333 seq546_BIOID51087    -            406   1.1e-38  133.6   0.0   1   1   1.4e-41   4.9e-38  131.5   0.0     2   333    82   347    81   347 0.95 Amidohydrolase family
Amidohydro_5         PF13594.1     68 seq546_BIOID51087    -            406   1.6e-12   46.9   0.2   1   1   1.4e-15   4.6e-12   45.4   0.1     1    68    52   115    52   115 0.85 Amidohydrolase
Amidohydro_4         PF13147.1    304 seq546_BIOID51087    -            406   1.1e-11   45.1   0.3   1   1   2.6e-12   8.9e-09   35.6   0.1     1   304    76   344    76   344 0.77 Amidohydrolase
Phage_tail_U         PF06141.6    133 seq547_BIOID51087    -            131   5.1e-64  214.1   1.0   1   1   4.1e-68   5.6e-64  213.9   0.7     1   133     1   131     1   131 0.99 Phage minor tail protein U
ABC_tran             PF00005.22   118 seq552_BIOID51087    -             97   4.6e-09   36.5   0.0   1   1   3.7e-13   5.1e-09   36.4   0.0    10   105     3    96     1    97 0.76 ABC transporter
CobS                 PF02654.10   235 seq553_BIOID51087    -            247   1.4e-82  276.7  13.9   1   1   1.1e-86   1.5e-82  276.5   9.7     1   235     5   246     5   246 0.99 Cobalamin-5-phosphate synthase
DUF2303              PF10065.4    276 seq554_BIOID51087    -            274   2.1e-93  312.0   0.5   1   1   1.8e-97   2.4e-93  311.8   0.3     1   276     1   273     1   273 0.98 Uncharacterized conserved protein (DUF2303)
SBP_bac_5            PF00496.17   374 seq555_BIOID51087    -            535    2e-107  359.1   7.1   1   1  1.8e-111  2.5e-107  358.8   4.9     1   372    73   453    73   455 0.94 Bacterial extracellular solute-binding proteins, family 5 Middle
Big_2                PF02368.13    79 seq556_BIOID51087    -            250     5e-12   45.4  10.5   1   1   7.3e-16     5e-12   45.4   7.3     2    75   161   237   160   243 0.93 Bacterial Ig-like domain (group 2)
HDPD                 PF02924.9    118 seq557_BIOID51087    -            113   4.3e-15   55.4   1.8   1   1   3.6e-19   4.9e-15   55.2   1.3    13   112     9   102     2   106 0.83 Bacteriophage lambda head decoration protein D
oligo_HPY            PF08352.7     64 seq559_BIOID51087    -            146   5.4e-18   64.9   0.1   1   1   5.7e-22   7.8e-18   64.4   0.1     1    64    60   125    60   125 0.98 Oligopeptide/dipeptide transporter, C-terminal region
Lip_A_acyltrans      PF03279.8    295 seq560_BIOID51087    -            331  4.9e-113  376.7   0.0   1   1  4.1e-117  5.5e-113  376.5   0.0     2   295    20   313    19   313 1.00 Bacterial lipid A biosynthesis acyltransferase
AAA_26               PF13500.1    199 seq561_BIOID51087    -            225   7.6e-42  143.0   0.0   1   1   1.9e-45   8.9e-42  142.8   0.0     1   193     3   208     3   213 0.94 AAA domain
CbiA                 PF01656.18   195 seq561_BIOID51087    -            225   3.1e-19   69.0   0.0   1   1   8.1e-23   3.7e-19   68.7   0.0     2   180     6   199     5   217 0.78 CobQ/CobB/MinD/ParA nucleotide binding domain
MFS_1                PF07690.11   354 seq562_BIOID51087    -            471     1e-55  188.7  71.1   1   2   2.5e-53   1.7e-49  168.3  36.4     1   353    15   405    15   406 0.91 Major Facilitator Superfamily
MFS_1                PF07690.11   354 seq562_BIOID51087    -            471     1e-55  188.7  71.1   2   2   1.3e-12   8.7e-09   34.4   7.4    56   178   321   455   319   469 0.79 Major Facilitator Superfamily
MFS_3                PF05977.8    524 seq562_BIOID51087    -            471   7.6e-10   37.3  14.1   1   1   1.1e-13   7.6e-10   37.3   9.8    20   187    20   183     6   246 0.85 Transmembrane secretion effector
Phage_AlpA           PF05930.7     51 seq565_BIOID51087    -            127   1.5e-11   43.7   0.1   1   1   1.6e-15   2.2e-11   43.1   0.1     1    51    35    85    35    85 0.98 Prophage CP4-57 regulatory protein (AlpA)
Ribosomal_L10        PF00466.15   100 seq567_BIOID51087    -            165   2.5e-26   91.3   0.0   1   1   2.6e-30   3.6e-26   90.8   0.0     3   100     5   101     3   101 0.98 Ribosomal protein L10
Metalloenzyme        PF01676.13   262 seq568_BIOID51087    -            407   1.2e-57  195.1   0.0   1   1   9.9e-62   1.4e-57  194.9   0.0     1   261     2   405     2   406 0.97 Metalloenzyme superfamily
HisG                 PF01634.13   163 seq570_BIOID51087    -            299   8.2e-55  184.7   0.0   1   1   1.7e-58   1.2e-54  184.1   0.0     1   163    53   221    53   221 0.94 ATP phosphoribosyltransferase
HisG_C               PF08029.6     75 seq570_BIOID51087    -            299   5.6e-28   96.5   0.1   1   1   2.2e-31   1.5e-27   95.2   0.0     1    75   222   297   222   297 0.98 HisG, C-terminal domain
OmpA                 PF00691.15    97 seq572_BIOID51087    -            137   1.3e-13   51.0   0.0   1   1   1.4e-17   1.9e-13   50.4   0.0     1    80    55   134    55   137 0.92 OmpA family
DBI_PRT              PF02277.12   327 seq573_BIOID51087    -            359  1.2e-119  399.1  10.5   1   1  9.6e-124  1.3e-119  399.0   7.3     2   327     8   347     7   347 0.99 Phosphoribosyltransferase
Phage_AlpA           PF05930.7     51 seq576_BIOID51087    -             75   2.4e-12   46.2   0.5   1   1   2.1e-16   2.9e-12   46.0   0.4     1    51    22    72    22    72 0.98 Prophage CP4-57 regulatory protein (AlpA)
Adenine_deam_C       PF13382.1    171 seq580_BIOID51087    -            196   5.4e-59  198.0   0.0   1   1   4.7e-63   6.5e-59  197.8   0.0    24   171    42   189    24   189 0.95 Adenine deaminase C-terminal domain
Phage_lambd_GpG      PF06894.6    127 seq583_BIOID51087    -            143   1.2e-56  189.7   0.9   1   1   9.8e-61   1.3e-56  189.4   0.6     1   127     1   127     1   127 0.98 Bacteriophage lambda minor tail protein (GpG)
Ribosomal_L12        PF00542.14    68 seq587_BIOID51087    -            121   1.8e-31  107.8   8.6   1   1   2.8e-35   3.8e-31  106.7   6.0     1    68    54   121    54   121 0.99 Ribosomal protein L7/L12 C-terminal domain
Phage_Nu1            PF07471.7    164 seq588_BIOID51087    -            180   2.2e-31  108.4   0.4   1   1     3e-35   4.1e-31  107.5   0.3     3   163     6   149     4   150 0.89 Phage DNA packaging protein Nu1
DUF3987              PF13148.1    375 seq589_BIOID51087    -            482  7.9e-101  337.2   0.0   1   1  6.7e-105  9.2e-101  336.9   0.0     1   372    28   393    28   396 0.97 Protein of unknown function (DUF3987)
CbiA                 PF01656.18   195 seq592_BIOID51087    -            204   5.5e-06   25.7   0.9   1   1     1e-09   1.4e-05   24.4   0.6     3   175     8   177     7   197 0.64 CobQ/CobB/MinD/ParA nucleotide binding domain
MFS_1                PF07690.11   354 seq594_BIOID51087    -            268     1e-24   86.8  49.1   1   1   6.4e-26   8.8e-22   77.2  18.2   109   353     3   231     1   232 0.89 Major Facilitator Superfamily
HD                   PF01966.17   122 seq596_BIOID51087    -            443     4e-11   42.8   0.1   1   1     2e-14   1.3e-10   41.1   0.0     1    64     4    84     4   121 0.88 HD domain
Phage_tail_T         PF06223.7    103 seq597_BIOID51087    -            137   9.2e-42  141.5   0.6   1   1   2.2e-40   2.9e-36  123.8   0.1     6   100     1    99     1   102 0.93 Minor tail protein T
BDM                  PF10684.4     92 seq601_BIOID51087    -             71   1.4e-48  162.9   0.4   1   1   1.1e-52   1.5e-48  162.8   0.3    22    92     1    71     1    71 0.99 Putative biofilm-dependent modulation protein
Histidinol_dh        PF00815.15   413 seq602_BIOID51087    -            434  5.2e-182  604.9   1.2   1   1  4.3e-186  5.9e-182  604.7   0.8     2   413    18   428    17   428 0.99 Histidinol dehydrogenase
UvrB                 PF12344.3     44 seq603_BIOID51087    -            673   6.7e-23   79.8   0.9   1   1   1.3e-25   2.9e-22   77.7   0.1     1    43   552   594   552   595 0.97 Ultra-violet resistance protein B
Helicase_C           PF00271.26    78 seq603_BIOID51087    -            673   1.2e-15   57.0   0.0   1   1   1.2e-18   2.8e-15   55.8   0.0     2    77   465   545   464   546 0.98 Helicase conserved C-terminal domain
ResIII               PF04851.10   184 seq603_BIOID51087    -            673   1.1e-11   44.8   0.0   1   1     3e-14   6.9e-11   42.1   0.0     4    94    13   101    10   134 0.79 Type III restriction enzyme, res subunit
UVR                  PF02151.14    36 seq603_BIOID51087    -            673   5.2e-07   28.8   1.1   1   1     7e-10   1.6e-06   27.3   0.8     2    35   634   667   633   668 0.93 UvrB/uvrC motif
Response_reg         PF00072.19   112 seq604_BIOID51087    -            230   7.7e-27   93.4   0.1   1   1   2.7e-30   1.9e-26   92.1   0.0     1   112     5   114     5   114 0.98 Response regulator receiver domain
Trans_reg_C          PF00486.23    77 seq604_BIOID51087    -            230   1.3e-16   60.0   0.2   1   1   4.4e-20     3e-16   58.9   0.1     1    77   153   225   153   225 0.97 Transcriptional regulatory protein, C terminal
UvrD_C               PF13361.1    319 seq606_BIOID51087    -            673   8.1e-93  311.2   0.0   1   1   3.5e-95   7.9e-92  308.0   0.0     1   318   271   613   271   614 0.97 UvrD-like helicase C-terminal domain
UvrD-helicase        PF00580.16   315 seq606_BIOID51087    -            673   1.7e-74  250.8   0.4   1   1   1.2e-76   2.7e-73  246.9   0.3     1   314     3   265     3   266 0.95 UvrD/REP helicase N-terminal domain
AAA_19               PF13245.1     76 seq606_BIOID51087    -            673   2.1e-13   49.6   0.6   1   1   2.1e-16   4.7e-13   48.5   0.4     8    75    15    87     8    88 0.82 Part of AAA domain
UvrD_C_2             PF13538.1    104 seq606_BIOID51087    -            673   2.1e-10   40.5   0.0   1   1   5.6e-13   1.3e-09   38.0   0.0    54   103   546   609   496   610 0.80 Family description
RNA_pol_Rpb2_6       PF00562.23   386 seq607_BIOID51087    -           1342  4.7e-162  539.0   0.0   1   1  3.5e-162  7.9e-159  528.4   0.1     2   386   716  1264   715  1264 0.98 RNA polymerase Rpb2, domain 6
RNA_pol_Rpb2_7       PF04560.15    83 seq607_BIOID51087    -           1342   5.7e-32  109.6   0.1   1   1   8.2e-35   1.9e-31  108.0   0.0     1    82  1266  1341  1266  1342 0.98 RNA polymerase Rpb2, domain 7
RNA_pol_Rpb2_3       PF04565.11    68 seq607_BIOID51087    -           1342   7.1e-30  102.4   0.0   1   1   7.4e-33   1.7e-29  101.2   0.0     1    68   513   582   513   582 0.98 RNA polymerase Rpb2, domain 3
RNA_pol_Rpb2_45      PF10385.4     66 seq607_BIOID51087    -           1342   4.6e-29   99.9   0.3   1   1   1.5e-31   3.5e-28   97.0   0.2     1    66   591   656   591   656 1.00 RNA polymerase beta subunit external 1 domain
RNA_pol_Rpb2_1       PF04563.10   203 seq607_BIOID51087    -           1342   1.5e-26   92.4   0.0   1   1   1.4e-29   3.1e-26   91.4   0.0     2   203    27   509    26   509 0.98 RNA polymerase beta subunit
RNA_pol_Rpb2_2       PF04561.9    190 seq607_BIOID51087    -           1342   2.4e-25   88.9   0.9   1   2   1.3e-10   2.9e-07   29.9   0.0     1    74   151   225   151   276 0.82 RNA polymerase Rpb2, domain 2
RNA_pol_Rpb2_2       PF04561.9    190 seq607_BIOID51087    -           1342   2.4e-25   88.9   0.9   2   2   1.9e-18   4.4e-15   55.4   0.0    80   190   340   454   329   454 0.88 RNA polymerase Rpb2, domain 2
HATPase_c            PF02518.21   111 seq608_BIOID51087    -            467   5.8e-24   83.8   0.0   1   1   2.7e-27   1.2e-23   82.7   0.0     1   111   349   460   349   460 0.98 Histidine kinase-, DNA gyrase B-, and HSP90-like ATPase
HAMP                 PF00672.20    70 seq608_BIOID51087    -            467   1.5e-17   63.4   0.4   1   1   3.3e-21   1.5e-17   63.4   0.2     2    69   168   235   167   236 0.96 HAMP domain
HisKA                PF00512.20    68 seq608_BIOID51087    -            467   9.5e-14   51.0   0.2   1   1   2.1e-17   9.5e-14   51.0   0.1     1    68   240   304   240   304 0.97 His Kinase A (phospho-acceptor) domain
TMP_2                PF06791.8    210 seq609_BIOID51087    -            851   2.3e-67  226.5  12.8   1   1   3.3e-71   2.3e-67  226.5   8.9     2   209    50   257    49   258 0.98 Prophage tail length tape measure protein
Tape_meas_lam_C      PF09718.5     78 seq609_BIOID51087    -            851   3.8e-20   71.4   4.3   1   1   5.6e-24   3.8e-20   71.4   3.0     1    78   624   701   624   701 0.98 Lambda phage tail tape-measure protein (Tape_meas_lam_C)
PHP                  PF02811.14   175 seq610_BIOID51087    -            293   7.5e-33  113.6   0.1   1   1   7.3e-37     1e-32  113.2   0.0     1   169    10   233    10   239 0.92 PHP domain
Ribosomal_S22        PF08136.6     45 seq611_BIOID51087    -             45   3.2e-32  110.3   1.3   1   1   2.5e-36   3.4e-32  110.2   0.9     1    45     1    45     1    45 1.00 30S ribosomal protein subunit S22 family
PNP_UDP_1            PF01048.15   234 seq612_BIOID51087    -            239   3.4e-43  147.1   1.3   1   1   2.9e-47   3.9e-43  146.9   0.9     2   213    16   217    15   234 0.88 Phosphorylase superfamily
DUF551               PF04448.7     69 seq614_BIOID51087    -            206   4.7e-18   65.6   8.1   1   1   6.5e-22   8.9e-18   64.7   5.6     1    69   137   203   137   203 0.98 Protein of unknown function (DUF551)
YkuD                 PF03734.9    146 seq615_BIOID51087    -            311   5.6e-20   71.9   0.1   1   1   6.3e-24   8.5e-20   71.3   0.0     2   146    97   231    96   231 0.81 L,D-transpeptidase catalytic domain
HTH_3                PF01381.17    55 seq616_BIOID51087    -            135   1.1e-16   60.3   0.0   1   1   8.3e-20   2.8e-16   58.9   0.0     1    55    10    64    10    64 0.99 Helix-turn-helix
HTH_19               PF12844.2     64 seq616_BIOID51087    -            135   3.1e-14   52.6   0.0   1   1   8.9e-17     3e-13   49.4   0.0     1    63     7    69     7    70 0.98 Helix-turn-helix domain
HTH_31               PF13560.1     64 seq616_BIOID51087    -            135   1.6e-13   50.4   0.5   1   1   1.4e-16   4.7e-13   49.0   0.0     2    58     6    61     5    70 0.96 Helix-turn-helix domain
HTH_26               PF13443.1     63 seq616_BIOID51087    -            135   3.2e-06   27.1   0.0   1   1   2.2e-09   7.4e-06   25.9   0.0     1    57     9    64     9    71 0.91 Cro/C1-type HTH DNA-binding domain
BPD_transp_1         PF00528.17   185 seq617_BIOID51087    -            339     2e-46  157.7  14.5   1   1   1.4e-50     2e-46  157.7  10.0     1   184   114   336   114   337 0.99 Binding-protein-dependent transport system inner membrane component
Porin_1              PF00267.16   337 seq619_BIOID51087    -            371  3.7e-117  391.2  27.8   1   1  3.1e-121  4.2e-117  391.0  19.2     1   337    27   371    27   371 0.96 Gram-negative porin
Malic_M              PF03949.10   255 seq621_BIOID51087    -            565   4.7e-93  311.3   0.0   1   1   9.5e-97   6.5e-93  310.8   0.0     1   254   271   530   271   531 0.99 Malic enzyme, NAD binding domain
malic                PF00390.14   182 seq621_BIOID51087    -            565     2e-80  268.5   0.0   1   1   5.6e-84   3.8e-80  267.6   0.0     1   182    81   261    81   261 0.99 Malic enzyme, N-terminal domain
Elong-fact-P_C       PF09285.6     56 seq622_BIOID51087    -            275   2.4e-21   74.7   0.0   1   1   1.2e-24   5.2e-21   73.6   0.0     1    56   218   273   218   273 0.99 Elongation factor P, C-terminal
EFP                  PF01132.15    55 seq622_BIOID51087    -            275     5e-14   51.6   2.2   1   1     2e-17   8.9e-14   50.7   1.5     1    54   154   209   154   210 0.91 Elongation factor P (EF-P) OB domain
EFP_N                PF08207.7     58 seq622_BIOID51087    -            275   4.8e-13   48.6   0.6   1   1   2.1e-16   9.5e-13   47.7   0.1     2    57    89   146    88   147 0.88 Elongation factor P (EF-P) KOW-like domain
HTH_Tnp_1            PF01527.15    76 seq623_BIOID51087    -            141   2.4e-18   65.7   0.1   1   1   8.6e-22   3.9e-18   65.0   0.1     3    49    10    61     8    98 0.78 Transposase
HTH_28               PF13518.1     52 seq623_BIOID51087    -            141     2e-05   24.3   0.1   1   1   6.9e-09   3.2e-05   23.7   0.0     1    41    18    59    18    63 0.95 Helix-turn-helix domain
Exc                  PF07825.6     77 seq624_BIOID51087    -             89   3.6e-05   23.3   0.0   1   1   3.3e-09   4.5e-05   23.0   0.0     3    54     7    58     5    68 0.91 Excisionase-like protein
DUF1391              PF07151.7     49 seq625_BIOID51087    -             51   2.8e-34  116.2   0.5   1   1   2.2e-38     3e-34  116.1   0.4     1    48     2    49     2    50 0.97 Protein of unknown function (DUF1391)
TnpB_IS66            PF05717.8    108 seq629_BIOID51087    -            116   2.3e-41  139.4   0.0   1   1   1.9e-45   2.6e-41  139.3   0.0     2   104     7   107     6   111 0.97 IS66 Orf2 like protein
TOBE                 PF03459.12    64 seq630_BIOID51087    -            262   2.2e-30  104.4   0.2   1   2   2.5e-19   1.7e-15   56.7   0.1     1    63   125   188   125   189 0.98 TOBE domain
TOBE                 PF03459.12    64 seq630_BIOID51087    -            262   2.2e-30  104.4   0.2   2   2   7.7e-16   5.3e-12   45.5   0.0     3    64   199   258   197   258 0.97 TOBE domain
HTH_1                PF00126.22    60 seq630_BIOID51087    -            262   6.8e-07   28.8   0.0   1   1   1.9e-10   1.3e-06   27.9   0.0     2    60    20    83    19    83 0.89 Bacterial regulatory helix-turn-helix protein, lysR family
S-methyl_trans       PF02574.11   305 seq631_BIOID51087    -           1232  5.9e-104  347.5   0.1   1   1  3.9e-107  1.1e-103  346.6   0.1     1   304    21   331    21   332 0.98 Homocysteine S-methyltransferase
Met_synt_B12         PF02965.12   136 seq631_BIOID51087    -           1232   8.5e-54  180.7   0.0   1   1     9e-57   2.4e-53  179.2   0.0     1   136  1060  1197  1060  1197 0.99 Vitamin B12 dependent methionine synthase, activation domain
Pterin_bind          PF00809.17   210 seq631_BIOID51087    -           1232   1.5e-48  164.8   0.4   1   1   1.7e-51   4.6e-48  163.2   0.3     1   210   361   573   361   573 0.98 Pterin binding enzyme
B12-binding_2        PF02607.12    79 seq631_BIOID51087    -           1232   4.3e-21   74.6   0.0   1   1   6.5e-24   1.8e-20   72.6   0.0     4    79   664   739   662   739 0.96 B12 binding domain
B12-binding          PF02310.14   121 seq631_BIOID51087    -           1232   6.5e-20   71.0   0.2   1   1   1.8e-22     5e-19   68.2   0.1     2    94   753   845   752   856 0.93 B12 binding domain
Sua5_yciO_yrdC       PF01300.13   179 seq632_BIOID51087    -            206   1.2e-47  161.3   0.0   1   1   1.1e-51   1.4e-47  161.0   0.0     2   179    23   198    22   198 0.95 Telomere recombination
Phage_integrase      PF00589.17   173 seq636_BIOID51087    -            271     4e-15   55.7   0.0   1   1   3.7e-19   5.1e-15   55.4   0.0     2   170    93   262    92   265 0.85 Phage integrase family
PDZ                  PF00595.19    81 seq637_BIOID51087    -            474   3.1e-29  100.8   8.2   1   2   2.7e-19   9.1e-16   57.6   0.1     7    80   285   367   279   368 0.90 PDZ domain (Also known as DHR or GLGF)
PDZ                  PF00595.19    81 seq637_BIOID51087    -            474   3.1e-29  100.8   8.2   2   2   3.7e-15   1.3e-11   44.4   2.2    11    81   394   463   385   463 0.89 PDZ domain (Also known as DHR or GLGF)
PDZ_2                PF13180.1     82 seq637_BIOID51087    -            474     2e-26   91.5   2.4   1   2   1.2e-18   4.1e-15   55.3   0.0    12    82   300   380   285   380 0.88 PDZ domain
PDZ_2                PF13180.1     82 seq637_BIOID51087    -            474     2e-26   91.5   2.4   2   2   2.5e-12   8.6e-09   35.0   0.4     4    59   399   454   396   471 0.87 PDZ domain
Trypsin_2            PF13365.1    120 seq637_BIOID51087    -            474   8.2e-21   74.0   0.6   1   1   5.5e-24   1.9e-20   72.9   0.4     1   120   114   250   114   250 0.79 Trypsin-like peptidase domain
Trypsin              PF00089.21   220 seq637_BIOID51087    -            474   1.4e-20   73.7   0.3   1   1   6.5e-24   2.2e-20   73.0   0.2    21   218   114   275    87   277 0.83 Trypsin
Aminotran_1_2        PF00155.16   363 seq638_BIOID51087    -            356   2.8e-68  230.3   0.0   1   1   2.5e-72   3.4e-68  230.1   0.0    31   363    46   351    30   351 0.94 Aminotransferase class I and II
BPD_transp_1         PF00528.17   185 seq639_BIOID51087    -            300   4.7e-31  107.6  17.3   1   1   1.6e-34   1.1e-30  106.4   8.9     1   184   116   299   116   300 0.98 Binding-protein-dependent transport system inner membrane component
OppC_N               PF12911.2     56 seq639_BIOID51087    -            300   8.2e-17   60.2   0.9   1   1   1.2e-20   8.2e-17   60.2   0.6     2    55    16    69    15    70 0.90 N-terminal TM domain of oligopeptide transport permease C
DDE_Tnp_IS66         PF03050.9    271 seq640_BIOID51087    -            537   5.9e-95  317.4   0.1   1   1   1.7e-98   5.9e-95  317.4   0.0     1   271   196   487   196   487 0.98 Transposase IS66 family
DDE_Tnp_IS66_C       PF13817.1     39 seq640_BIOID51087    -            537   5.3e-20   71.0   0.2   1   1   4.2e-23   1.5e-19   69.6   0.1     2    39   494   531   493   531 0.99 IS66 C-terminal element
HTH_Tnp_IS66         PF13005.2     59 seq640_BIOID51087    -            537   1.1e-14   53.8   4.2   1   1   3.3e-18   1.1e-14   53.8   2.9     1    59   134   190   134   190 0.98 putative Helix-turn-helix domain of transposase IS66
LZ_Tnp_IS66          PF13007.2     78 seq640_BIOID51087    -            537   3.9e-13   49.7  11.8   1   1   1.1e-16   3.9e-13   49.7   8.1     1    77    59   131    59   132 0.81 Transposase C of IS166 homeodomain
Response_reg         PF00072.19   112 seq644_BIOID51087    -            240   8.4e-25   86.8   0.0   1   1   1.8e-28   1.2e-24   86.3   0.0     1   112    13   122    13   122 0.98 Response regulator receiver domain
Trans_reg_C          PF00486.23    77 seq644_BIOID51087    -            240   3.7e-22   77.9   0.1   1   1   9.6e-26   6.6e-22   77.1   0.0     2    77   157   232   156   232 0.96 Transcriptional regulatory protein, C terminal
Phage_cap_E          PF03864.10   329 seq647_BIOID51087    -            254   6.8e-44  149.9   0.3   1   1   5.5e-48   7.5e-44  149.8   0.2    90   328     5   252     1   253 0.91 Phage major capsid protein E
LysR_substrate       PF03466.15   209 seq648_BIOID51087    -            305   4.1e-33  114.1   0.3   1   1     8e-37   5.5e-33  113.7   0.2     2   207    87   290    86   292 0.95 LysR substrate binding domain
HTH_1                PF00126.22    60 seq648_BIOID51087    -            305   5.2e-22   77.2   0.1   1   1   1.6e-25   1.1e-21   76.2   0.1     1    60     3    62     3    62 0.98 Bacterial regulatory helix-turn-helix protein, lysR family
Mannitol_dh          PF01232.18   151 seq649_BIOID51087    -            188     4e-44  150.0   0.0   1   1   3.5e-48   4.7e-44  149.8   0.0     2   127    26   166    25   182 0.93 Mannitol dehydrogenase Rossmann domain
HATPase_c            PF02518.21   111 seq651_BIOID51087    -            914   2.1e-28   98.1   0.0   1   1   2.6e-31     7e-28   96.4   0.0     3   110   559   662   557   663 0.98 Histidine kinase-, DNA gyrase B-, and HSP90-like ATPase
HisKA                PF00512.20    68 seq651_BIOID51087    -            914     9e-17   60.7   0.2   1   1   3.3e-20     9e-17   60.7   0.1     2    68   444   508   443   508 0.95 His Kinase A (phospho-acceptor) domain
Response_reg         PF00072.19   112 seq651_BIOID51087    -            914   1.4e-14   53.8   0.1   1   1   2.8e-17   7.8e-14   51.5   0.0     1   107   684   790   684   795 0.95 Response regulator receiver domain
Hpt                  PF01627.18    90 seq651_BIOID51087    -            914     4e-11   42.6   0.9   1   1   1.5e-14     4e-11   42.6   0.6     1    85   827   907   827   910 0.92 Hpt domain
HAMP                 PF00672.20    70 seq651_BIOID51087    -            914   1.2e-08   34.9   0.5   1   1   4.3e-12   1.2e-08   34.9   0.3     1    67   334   401   334   407 0.84 HAMP domain
PseudoU_synth_2      PF00849.17   164 seq652_BIOID51087    -            299   3.6e-16   59.3   0.0   1   1     3e-19   2.1e-15   56.8   0.0     2   161    78   208    77   211 0.83 RNA pseudouridylate synthase
S4                   PF01479.20    48 seq652_BIOID51087    -            299   1.1e-11   43.8   0.2   1   1   4.2e-15   2.9e-11   42.5   0.1     2    43    13    52    12    66 0.93 S4 domain
DUF3296              PF11726.3    180 seq653_BIOID51087    -            187   7.6e-33  113.4   1.1   1   1   6.7e-37   9.1e-33  113.2   0.8     2   170    17   167    16   174 0.89 Protein of unknown function (DUF3296)
ABC_tran             PF00005.22   118 seq654_BIOID51087    -            494   2.4e-28   98.7   0.1   1   2   1.3e-12     3e-09   37.1   0.0     2   117    48   167    47   168 0.66 ABC transporter
ABC_tran             PF00005.22   118 seq654_BIOID51087    -            494   2.4e-28   98.7   0.1   2   2   1.5e-19   3.5e-16   59.5   0.0     1   117   304   433   304   434 0.88 ABC transporter
AAA_21               PF13304.1    303 seq654_BIOID51087    -            494   1.5e-18   67.7   9.4   1   1   2.1e-13   4.9e-10   39.7   1.3     4   297   295   464   295   467 0.83 AAA domain
Peptidase_M20        PF01546.23   171 seq655_BIOID51087    -            396   9.9e-31  106.5   0.0   1   1   5.2e-34   3.5e-30  104.7   0.0     1   169    89   390    89   392 0.95 Peptidase family M20/M25/M40
M20_dimer            PF07687.9    109 seq655_BIOID51087    -            396   5.9e-25   87.0   0.0   1   1   1.5e-28     1e-24   86.2   0.0     2   107   191   301   190   303 0.92 Peptidase dimerisation domain
DicB                 PF05358.6     62 seq656_BIOID51087    -             62   4.3e-33  112.4   0.1   1   1   3.4e-37   4.7e-33  112.3   0.0     1    62     1    62     1    62 0.99 DicB protein
DUF1482              PF07358.6     57 seq658_BIOID51087    -             62   2.2e-24   84.6   0.0   1   1   1.8e-28   2.4e-24   84.5   0.0     1    57     4    62     4    62 0.98 Protein of unknown function (DUF1482)
DJ-1_PfpI            PF01965.19   147 seq659_BIOID51087    -            283   4.2e-12   45.6   0.0   1   1   5.2e-16   7.1e-12   44.8   0.0    22   143   125   274   108   278 0.81 DJ-1/PfpI family
Mannitol_dh_C        PF08125.8    245 seq661_BIOID51087    -            307     6e-97  323.5   0.0   1   1  5.1e-101     7e-97  323.2   0.0     1   245    35   281    35   281 0.99 Mannitol dehydrogenase C-terminal domain
oligo_HPY            PF08352.7     64 seq663_BIOID51087    -            327   3.6e-19   68.7   0.4   1   1   1.4e-22   6.2e-19   67.9   0.3     1    64   233   297   233   297 0.99 Oligopeptide/dipeptide transporter, C-terminal region
ABC_tran             PF00005.22   118 seq663_BIOID51087    -            327   5.9e-19   68.4   0.0   1   1   2.3e-22   1.1e-18   67.6   0.0    15   118    65   182    52   182 0.88 ABC transporter
AAA_21               PF13304.1    303 seq663_BIOID51087    -            327   6.9e-10   39.2   0.0   1   1   2.7e-12   1.2e-08   35.1   0.0   231   302   148   217   112   218 0.93 AAA domain
ADH_N                PF08240.7    109 seq665_BIOID51087    -            346   6.1e-31  106.3   7.9   1   1   1.3e-34   6.1e-31  106.3   5.5     2   109    35   141    34   141 0.97 Alcohol dehydrogenase GroES-like domain
ADH_zinc_N           PF00107.21   130 seq665_BIOID51087    -            346   1.1e-29  102.4   1.6   1   1   4.9e-33   2.2e-29  101.5   1.1     1   129   182   308   182   309 0.98 Zinc-binding dehydrogenase
ADH_zinc_N_2         PF13602.1    127 seq665_BIOID51087    -            346     5e-08   33.7   1.5   1   1   2.3e-11   1.1e-07   32.7   1.0     1   127   215   342   215   342 0.77 Zinc-binding dehydrogenase
IGPD                 PF00475.13   145 seq666_BIOID51087    -            355   1.3e-64  216.3   0.3   1   1   6.7e-68   2.3e-64  215.5   0.2     1   145   196   338   196   338 0.99 Imidazoleglycerol-phosphate dehydratase
HAD_2                PF13419.1    176 seq666_BIOID51087    -            355   3.6e-07   30.4   0.0   1   1   3.4e-09   1.2e-05   25.5   0.0    76   175    30   147    19   148 0.81 Haloacid dehalogenase-like hydrolase
Hydrolase_like       PF13242.1     75 seq666_BIOID51087    -            355     3e-07   29.9   0.0   1   1   1.8e-10   6.1e-07   28.9   0.0     1    48   102   148   102   154 0.90 HAD-hyrolase-like
PNK3P                PF08645.6    158 seq666_BIOID51087    -            355   9.8e-07   28.2   0.0   1   1   5.1e-10   1.7e-06   27.4   0.0     5   129     8   134     4   184 0.77 Polynucleotide kinase 3 phosphatase
DUF1508              PF07411.7     49 seq667_BIOID51087    -            123   9.4e-47  156.1   6.3   1   2   1.2e-27   1.7e-23   81.6   0.2     1    49    23    71    23    71 0.97 Domain of unknown function (DUF1508)
DUF1508              PF07411.7     49 seq667_BIOID51087    -            123   9.4e-47  156.1   6.3   2   2   2.7e-26   3.7e-22   77.4   1.1     1    48    74   121    74   122 0.97 Domain of unknown function (DUF1508)
Exonuc_VIII          PF06630.6    182 seq668_BIOID51087    -            814   2.4e-73  245.2   0.3   1   1   9.6e-77   1.3e-72  242.8   0.0     2   182     9   189     8   189 0.99 Enterobacterial exodeoxyribonuclease VIII
Packaging_FI         PF14000.1    125 seq669_BIOID51087    -            131     2e-42  144.2   4.0   1   1   1.6e-46   2.2e-42  144.0   2.8     1   125     2   128     2   128 0.97 DNA packaging protein FI
G6PD_C               PF02781.11   294 seq673_BIOID51087    -            491    1e-130  434.7   0.1   1   1  1.9e-134  1.3e-130  434.3   0.1     1   293   188   489   188   490 0.99 Glucose-6-phosphate dehydrogenase, C-terminal domain
G6PD_N               PF00479.17   183 seq673_BIOID51087    -            491   1.7e-59  201.0   0.0   1   1   5.9e-63     4e-59  199.8   0.0     1   183    13   186    13   186 0.99 Glucose-6-phosphate dehydrogenase, NAD binding domain
ResIII               PF04851.10   184 seq674_BIOID51087    -            745   8.1e-19   68.0   0.0   1   1     1e-21   3.5e-18   65.9   0.0     3   184   431   573   429   573 0.81 Type III restriction enzyme, res subunit
DNA_primase_S        PF01896.14   145 seq674_BIOID51087    -            745   7.5e-09   35.4   0.0   1   1   5.4e-12   1.8e-08   34.1   0.0    34   144   163   260   149   261 0.94 Eukaryotic and archaeal DNA primase small subunit
DEAD                 PF00270.24   173 seq674_BIOID51087    -            745   3.5e-07   29.7   0.0   1   1   2.3e-10     8e-07   28.5   0.0     3   167   435   572   433   576 0.77 DEAD/DEAH box helicase
SNF2_N               PF00176.18   296 seq674_BIOID51087    -            745   1.3e-05   24.1   0.0   1   1   1.4e-08     5e-05   22.2   0.0    20   171   447   575   428   579 0.76 SNF2 family N-terminal domain
LysR_substrate       PF03466.15   209 seq675_BIOID51087    -            316   8.6e-43  145.7   0.2   1   1     2e-46   1.4e-42  145.1   0.2     3   206    90   293    88   296 0.95 LysR substrate binding domain
HTH_1                PF00126.22    60 seq675_BIOID51087    -            316   9.2e-14   50.8   0.0   1   1   2.5e-17   1.7e-13   49.9   0.0     1    59     3    63     3    64 0.95 Bacterial regulatory helix-turn-helix protein, lysR family
Phage_min_tail       PF05939.8    109 seq676_BIOID51087    -             78   4.7e-30  103.6   0.0   1   1   3.7e-34   5.1e-30  103.5   0.0     1    77     1    77     1    78 0.98 Phage minor tail protein
Diacid_rec           PF05651.8    135 seq678_BIOID51087    -            385   1.9e-52  176.1   0.9   1   1   4.7e-56   3.2e-52  175.4   0.6     1   135     6   140     6   140 0.99 Putative sugar diacid recognition
HTH_30               PF13556.1     59 seq678_BIOID51087    -            385     3e-23   81.0   2.8   1   1     6e-26   4.1e-22   77.3   1.7     1    59   323   381   323   381 0.98 PucR C-terminal helix-turn-helix domain
Phage_attach         PF05354.6    117 seq679_BIOID51087    -            117   7.3e-64  212.4   0.1   1   1   1.2e-67   8.1e-64  212.3   0.1     1   117     1   117     1   117 1.00 Phage Head-Tail Attachment
Gifsy-2              PF13856.1     95 seq679_BIOID51087    -            117   2.1e-32  111.0   0.0   1   1   3.4e-36   2.4e-32  110.8   0.0     1    95     4   105     4   105 0.99 ATP-binding sugar transporter from pro-phage
RHH_2                PF03693.9     81 seq681_BIOID51087    -             98   9.6e-21   73.6   0.4   1   1   1.7e-24   1.2e-20   73.3   0.2     1    75    16    92    16    97 0.92 Uncharacterised protein family (UPF0156)
RHH_1                PF01402.16    39 seq681_BIOID51087    -             98     8e-05   22.2   2.1   1   1   1.4e-08   9.3e-05   22.0   0.4     2    39    20    58    19    58 0.94 Ribbon-helix-helix protein, copG family
Phage_tail_L         PF05100.7    206 seq682_BIOID51087    -            179     1e-29  103.0   0.0   1   1   1.1e-33   1.4e-29  102.5   0.0     1    73    29   101    29   102 0.97 Phage minor tail protein L
BPD_transp_1         PF00528.17   185 seq683_BIOID51087    -            264   5.3e-20   71.5  16.3   1   1   3.9e-24   5.3e-20   71.5  11.3     2   181    75   253    74   257 0.90 Binding-protein-dependent transport system inner membrane component
Hydrolase_3          PF08282.7    254 seq684_BIOID51087    -            368   1.1e-14   54.4   0.1   1   1   1.8e-16   6.1e-13   48.8   0.0   187   251   295   358   282   361 0.92 haloacid dehalogenase-like hydrolase
HAD                  PF12710.2    191 seq684_BIOID51087    -            368   6.9e-13   49.0   0.0   1   1   2.3e-16     8e-13   48.8   0.0    45   191   191   327    41   327 0.79 haloacid dehalogenase-like hydrolase
Hydrolase            PF00702.21   204 seq684_BIOID51087    -            368   1.3e-10   42.0   1.0   1   1     5e-14   1.7e-10   41.6   0.4    65   204   170   330    99   330 0.77 haloacid dehalogenase-like hydrolase
DUF1391              PF07151.7     49 seq686_BIOID51087    -             77     2e-35  119.8   0.7   1   1   1.9e-39   2.6e-35  119.5   0.5     1    48    29    76    29    77 0.98 Protein of unknown function (DUF1391)
Minor_tail_Z         PF06763.6    189 seq688_BIOID51087    -            177   2.4e-76  255.5  12.3   1   1   2.3e-80   3.2e-76  255.1   8.5     1   189     3   177     3   177 0.97 Prophage minor tail protein Z (GPZ)
cobW                 PF02492.14   178 seq689_BIOID51087    -            328     2e-35  121.7   0.0   1   1   3.9e-39   2.6e-35  121.3   0.0     4   168     6   170     3   180 0.91 CobW/HypB/UreG, nucleotide-binding domain
CobW_C               PF07683.9     94 seq689_BIOID51087    -            328   2.1e-06   27.2   0.4   1   1   6.4e-10   4.4e-06   26.2   0.0     2    92   241   321   240   323 0.90 Cobalamin synthesis protein cobW C-terminal domain
Cytochrom_C_asm      PF01578.15   214 seq690_BIOID51087    -            288   5.7e-45  153.3  17.3   1   1   4.2e-49   5.7e-45  153.3  12.0     5   212    62   286    58   288 0.97 Cytochrome C assembly protein
ABC_tran             PF00005.22   118 seq691_BIOID51087    -            334   5.4e-20   71.8   0.0   1   1   2.1e-23   9.4e-20   71.0   0.0     1   117    62   189    62   190 0.86 ABC transporter
oligo_HPY            PF08352.7     64 seq691_BIOID51087    -            334     5e-20   71.4   0.7   1   1   2.2e-23   9.8e-20   70.5   0.5     1    64   241   306   241   306 0.97 Oligopeptide/dipeptide transporter, C-terminal region
Plasmid_stabil       PF05016.9     90 seq692_BIOID51087    -             98   6.7e-13   48.7   0.0   1   1   5.5e-17   7.5e-13   48.5   0.0     1    89     4    90     4    91 0.92 Plasmid stabilisation system protein
Phage_tail_L         PF05100.7    206 seq693_BIOID51087    -            125   1.4e-55  187.5   0.1   1   1   1.1e-59   1.5e-55  187.4   0.1    81   206     2   123     1   123 0.99 Phage minor tail protein L
ABC_tran             PF00005.22   118 seq695_BIOID51087    -            511   8.9e-29  100.1   0.1   1   2   4.3e-21     3e-17   62.9   0.0     1   118    51   169    51   169 0.95 ABC transporter
ABC_tran             PF00005.22   118 seq695_BIOID51087    -            511   8.9e-29  100.1   0.1   2   2     2e-12   1.3e-08   35.0   0.0     3   117   305   431   303   432 0.77 ABC transporter
GATase               PF00117.23   192 seq696_BIOID51087    -            196   6.3e-28   97.4   0.0   1   1   2.1e-31   7.3e-28   97.2   0.0     1   189     4   194     4   196 0.81 Glutamine amidotransferase class-I
GATase_3             PF07685.9    158 seq696_BIOID51087    -            196   9.6e-06   25.1   0.0   1   1   4.3e-09   1.5e-05   24.5   0.0     8    79    39   100    32   106 0.87 CobB/CobQ-like glutamine amidotransferase domain
Mob_synth_C          PF06463.8    128 seq698_BIOID51087    -            352   3.3e-35  120.4   0.0   1   1   1.7e-38   5.9e-35  119.6   0.0     1   127   209   335   209   336 0.98 Molybdenum Cofactor Synthesis C
Radical_SAM          PF04055.16   166 seq698_BIOID51087    -            352   6.9e-27   94.5   0.0   1   1   2.7e-30   9.4e-27   94.0   0.0     2   166    42   204    41   204 0.97 Radical SAM superfamily
Fer4_12              PF13353.1    139 seq698_BIOID51087    -            352   1.6e-07   31.4   0.0   1   1   8.7e-11     3e-07   30.5   0.0    15   116    47   148    36   154 0.84 4Fe-4S single cluster domain
Fer4_14              PF13394.1    117 seq698_BIOID51087    -            352   6.1e-07   29.4   0.0   1   1   5.8e-10     2e-06   27.7   0.0     6    90    45   127    38   148 0.70 4Fe-4S single cluster domain
HTH_3                PF01381.17    55 seq699_BIOID51087    -            120   3.6e-09   36.2   0.1   1   1   2.6e-12   3.5e-08   33.0   0.0     2    53    40    91    39    93 0.92 Helix-turn-helix
PEPcase              PF00311.12   793 seq701_BIOID51087    -            883  7.6e-293  973.1   0.0   1   1  6.9e-297  9.4e-293  972.8   0.0     2   793   129   883   128   883 0.98 Phosphoenolpyruvate carboxylase
Prok-JAB             PF14464.1    105 seq702_BIOID51087    -            334   1.5e-20   72.6   0.2   1   1     4e-24   2.7e-20   71.7   0.1     3    99    90   186    88   195 0.92 Prokaryotic homologs of the JAB domain
NLPC_P60             PF00877.14   105 seq702_BIOID51087    -            334   7.6e-14   51.2   0.0   1   1   1.6e-17   1.1e-13   50.7   0.0     1   105   198   311   198   311 0.94 NlpC/P60 family
Epimerase            PF01370.16   236 seq705_BIOID51087    -            352   3.6e-58  196.6   0.0   1   1   3.2e-61   4.4e-58  196.3   0.0     1   236    17   276    17   276 0.97 NAD dependent epimerase/dehydratase family
Epimerase_Csub       PF13950.1     62 seq705_BIOID51087    -            352   3.4e-26   90.8   1.2   1   1   4.2e-29   5.8e-26   90.0   0.9     1    62   289   350   289   350 0.99 UDP-glucose 4-epimerase C-term subunit
3Beta_HSD            PF01073.14   280 seq705_BIOID51087    -            352   5.6e-21   74.3   0.0   1   1   2.1e-23   2.8e-20   72.0   0.0     1   157    18   174    18   181 0.87 3-beta hydroxysteroid dehydrogenase/isomerase family
Polysacc_synt_2      PF02719.10   294 seq705_BIOID51087    -            352   3.9e-18   65.2   0.0   1   1   2.8e-20   3.8e-17   61.9   0.0     1   173    17   196    17   200 0.75 Polysaccharide biosynthesis protein
RmlD_sub_bind        PF04321.12   287 seq705_BIOID51087    -            352   1.8e-14   53.1   0.0   1   1   3.2e-17   4.3e-14   51.9   0.0     1   139    15   177    15   187 0.94 RmlD substrate binding domain
adh_short            PF00106.20   167 seq705_BIOID51087    -            352   7.6e-11   42.0   0.0   1   1   1.1e-13   1.5e-10   41.0   0.0     3   137    17   140    16   152 0.85 short chain dehydrogenase
NAD_binding_10       PF13460.1    183 seq705_BIOID51087    -            352   2.3e-10   40.6   0.0   1   1   2.8e-13   3.8e-10   39.9   0.0     1   140    17   186    17   213 0.80 NADH(P)-binding
NmrA                 PF05368.8    233 seq705_BIOID51087    -            352     4e-10   39.2   0.0   1   1   6.6e-11     9e-08   31.5   0.0     1   115    17   149    17   156 0.83 NmrA-like family
NAD_binding_4        PF07993.7    249 seq705_BIOID51087    -            352   4.6e-10   38.7   0.0   1   1   2.9e-12   3.9e-09   35.6   0.0     1   185    19   180    19   232 0.77 Male sterility protein
KR                   PF08659.5    181 seq705_BIOID51087    -            352   6.7e-08   32.2   0.0   1   1   8.5e-11   1.2e-07   31.5   0.0     3   149    17   150    16   153 0.84 KR domain
Glt_symporter        PF03616.9    368 seq706_BIOID51087    -            401  3.5e-163  542.2  24.5   1   1  2.5e-167  3.5e-163  542.2  17.0     1   368     2   366     2   366 0.98 Sodium/glutamate symporter
Peptidase_U32        PF01136.14   233 seq707_BIOID51087    -            453   3.7e-95  317.1   0.0   1   1   3.6e-99   4.9e-95  316.7   0.0     1   232    75   344    75   345 0.98 Peptidase family U32
MatE                 PF01554.13   162 seq710_BIOID51087    -            546     3e-65  218.6  31.0   1   2   1.2e-38   1.6e-34  118.7   7.0     1   160    99   259    99   261 0.97 MatE
MatE                 PF01554.13   162 seq710_BIOID51087    -            546     3e-65  218.6  31.0   2   2   3.1e-37   4.2e-33  114.1   9.0     1   162   329   490   329   490 1.00 MatE
Phage_tail_U         PF06141.6    133 seq711_BIOID51087    -            131   1.2e-63  212.8   1.0   1   1     1e-67   1.4e-63  212.7   0.7     1   133     1   131     1   131 0.99 Phage minor tail protein U
SBP_bac_8            PF13416.1    281 seq712_BIOID51087    -            348   6.4e-43  147.3   7.8   1   1   3.2e-46   8.7e-43  146.9   5.4     2   278    42   313    41   317 0.91 Bacterial extracellular solute-binding protein
SBP_bac_6            PF13343.1    242 seq712_BIOID51087    -            348   3.9e-41  140.8   3.7   1   1   1.8e-44     5e-41  140.5   2.5     4   241    77   323    74   324 0.92 Bacterial extracellular solute-binding protein
SBP_bac_11           PF13531.1    231 seq712_BIOID51087    -            348   3.9e-16   59.2   0.0   1   1   2.2e-19   6.1e-16   58.6   0.0    16   223    42   285    37   293 0.82 Bacterial extracellular solute-binding protein
SBP_bac_1            PF01547.20   314 seq712_BIOID51087    -            348   1.1e-13   51.5  11.0   1   1   7.2e-17     2e-13   50.6   7.6    12   313    40   284    31   285 0.74 Bacterial extracellular solute-binding protein
Lipoprotein_8        PF02030.10   493 seq712_BIOID51087    -            348   1.5e-09   36.8   0.1   1   1   2.1e-12   5.7e-09   34.8   0.0    21    98    22   104     1   114 0.76 Hypothetical lipoprotein (MG045 family)
His_biosynth         PF00977.16   228 seq716_BIOID51087    -            245   1.1e-75  253.7   0.2   1   1   3.5e-79   1.2e-75  253.6   0.1     1   228     1   234     1   234 0.98 Histidine biosynthesis protein
Trp_syntA            PF00290.15   259 seq716_BIOID51087    -            245   1.8e-06   26.5   0.8   1   1   9.8e-09   3.3e-05   22.3   0.1   174   232    51   108    32   114 0.88 Tryptophan synthase alpha chain
Big_2                PF02368.13    79 seq717_BIOID51087    -            250     3e-12   46.1  10.6   1   1   4.4e-16     3e-12   46.1   7.4     2    75   161   237   160   243 0.93 Bacterial Ig-like domain (group 2)
AAA_25               PF13481.1    194 seq718_BIOID51087    -            476   2.1e-26   92.4   0.0   1   1   1.8e-29   3.5e-26   91.6   0.0    10   194    88   242    80   242 0.90 AAA domain
KaiC                 PF06745.8    226 seq718_BIOID51087    -            476   1.7e-18   66.4   0.1   1   1   6.7e-19   1.3e-15   56.9   0.1     2   202    94   277    93   294 0.85 KaiC
ChlI                 PF13541.1    121 seq718_BIOID51087    -            476   5.9e-12   45.0   0.0   1   1   6.9e-15   1.3e-11   43.8   0.0    35   121   364   449   337   449 0.92 Subunit ChlI of Mg-chelatase
Lon_C                PF05362.8    205 seq718_BIOID51087    -            476   2.4e-08   33.4   0.1   1   1   2.7e-11   5.3e-08   32.2   0.0    94   200   372   471   363   473 0.89 Lon protease (S16) C-terminal proteolytic domain
RecA                 PF00154.16   323 seq718_BIOID51087    -            476   2.4e-05   23.4   0.1   1   1   2.4e-08   4.8e-05   22.4   0.0    17   140    77   195    65   205 0.77 recA bacterial DNA recombination protein
DUF21                PF01595.15   183 seq719_BIOID51087    -            420   3.5e-55  186.0   4.7   1   1   1.1e-58   4.9e-55  185.5   3.3     3   175     2   175     1   180 0.98 Domain of unknown function DUF21
CorC_HlyC            PF03471.12    81 seq719_BIOID51087    -            420   2.9e-20   71.7   0.2   1   1     2e-23   9.2e-20   70.1   0.1     2    79   335   410   334   412 0.95 Transporter associated domain
CBS                  PF00571.23    57 seq719_BIOID51087    -            420   9.6e-06   25.0   0.2   1   1   8.6e-08   0.00039   19.9   0.0     8    56   270   318   249   319 0.87 CBS domain
RNA_pol_Rpb1_1       PF04997.7    338 seq721_BIOID51087    -           1407  1.8e-100  336.3   0.1   1   1  1.8e-103  4.8e-100  335.0   0.1     2   338    15   342    14   342 0.95 RNA polymerase Rpb1, domain 1
RNA_pol_Rpb1_5       PF04998.12   277 seq721_BIOID51087    -           1407   1.1e-80  270.7   0.0   1   1     8e-84   2.2e-80  269.7   0.0     1   276   766  1321   766  1322 1.00 RNA polymerase Rpb1, domain 5
RNA_pol_Rpb1_2       PF00623.15   166 seq721_BIOID51087    -           1407   6.1e-51  172.5   0.0   1   1   5.3e-53   1.5e-49  168.0   0.0     1   166   344   486   344   486 0.95 RNA polymerase Rpb1, domain 2
RNA_pol_Rpb1_3       PF04983.13   157 seq721_BIOID51087    -           1407   1.4e-27   96.2   0.0   1   1   1.2e-30   3.3e-27   95.0   0.0     1   157   489   644   489   644 0.93 RNA polymerase Rpb1, domain 3
RNA_pol_Rpb1_4       PF05000.12   108 seq721_BIOID51087    -           1407   2.5e-18   65.7   0.3   1   1   9.1e-22   2.5e-18   65.7   0.2     2   107   674   763   673   764 0.82 RNA polymerase Rpb1, domain 4
ILVD_EDD             PF00920.16   521 seq722_BIOID51087    -            603  8.2e-170  565.5   0.1   1   1  6.9e-174  9.5e-170  565.3   0.1     2   521    66   598    65   598 0.96 Dehydratase family
Peptidase_S49_N      PF08496.5    155 seq723_BIOID51087    -            349   2.9e-64  215.4   3.5   1   1   6.3e-68   2.9e-64  215.4   2.4     1   155     1   158     1   158 0.98 Peptidase family S49 N-terminal
Peptidase_S49        PF01343.13   154 seq723_BIOID51087    -            349   1.2e-50  171.1   2.2   1   1   3.1e-54   1.4e-50  170.9   0.0     2   153   161   310   160   311 0.98 Peptidase family S49
SDH_sah              PF01972.11   286 seq723_BIOID51087    -            349   1.7e-05   23.6   1.8   1   1   5.1e-09   2.3e-05   23.2   0.0    89   163   133   208   119   225 0.81 Serine dehydrogenase proteinase
PAP2                 PF01569.16   129 seq724_BIOID51087    -            188   2.3e-17   62.7   4.7   1   1   1.7e-21   2.3e-17   62.7   3.2     3   122    41   163    39   169 0.89 PAP2 superfamily
Lambda_tail_I        PF06805.7     82 seq725_BIOID51087    -            193   5.8e-13   48.3   0.0   1   1   7.2e-17   9.8e-13   47.6   0.0    25    82     2    64     1    64 0.97 Bacteriophage lambda tail assembly protein I
MoCF_biosynth        PF00994.19   144 seq727_BIOID51087    -            170   5.6e-31  106.7   0.0   1   1   5.1e-35     7e-31  106.4   0.0     1   143    14   156    12   157 0.92 Probable molybdopterin binding domain
Fer4_5               PF12801.2     48 seq731_BIOID51087    -            367   4.5e-21   74.2   6.6   1   2   3.4e-17   7.7e-14   51.1   0.3     2    47   107   152   106   153 0.93 4Fe-4S binding domain
Fer4_5               PF12801.2     48 seq731_BIOID51087    -            367   4.5e-21   74.2   6.6   2   2   7.2e-12   1.6e-08   34.0   0.7     2    48   211   257   210   257 0.83 4Fe-4S binding domain
Fer4                 PF00037.22    24 seq731_BIOID51087    -            367   2.4e-11   42.6  17.2   1   1   1.1e-08   2.4e-05   23.6   2.0     3    20   256   273   254   277 0.88 4Fe-4S binding domain
Fer4_9               PF13187.1     55 seq731_BIOID51087    -            367   2.2e-08   34.0  28.0   1   1   2.5e-10   5.8e-07   29.5   9.8     2    53   261   301   260   303 0.94 4Fe-4S dicluster domain
Fer4_10              PF13237.1     52 seq731_BIOID51087    -            367   5.4e-08   32.3  13.9   1   1   4.4e-11     1e-07   31.5   8.3     2    52   254   299   253   303 0.95 4Fe-4S dicluster domain
GalP_UDP_transf      PF01087.17   183 seq733_BIOID51087    -            348   7.1e-72  241.1   0.1   1   1   2.4e-75   1.1e-71  240.6   0.1     2   183     3   176     2   176 0.98 Galactose-1-phosphate uridyl transferase, N-terminal domain
GalP_UDP_tr_C        PF02744.12   167 seq733_BIOID51087    -            348   2.8e-71  238.3   0.1   1   1   2.6e-74   1.2e-70  236.2   0.1     2   165   183   345   182   347 0.98 Galactose-1-phosphate uridyl transferase, C-terminal domain
DicB                 PF05358.6     62 seq734_BIOID51087    -             97   1.6e-36  123.4   0.8   1   1   1.5e-40   2.1e-36  123.0   0.0     1    62    36    97    36    97 1.00 DicB protein
His_biosynth         PF00977.16   228 seq735_BIOID51087    -            258     2e-78  262.6   0.6   1   1   6.6e-82   2.2e-78  262.5   0.4     1   227     5   239     5   240 0.96 Histidine biosynthesis protein
HTH_Tnp_1            PF01527.15    76 seq737_BIOID51087    -            105   1.5e-11   43.9   1.5   1   1   4.5e-15   6.1e-11   42.0   1.1     1    74     1    87     1    88 0.83 Transposase
Phage_lambd_GpG      PF06894.6    127 seq739_BIOID51087    -            217   3.8e-54  181.5   0.6   1   1   3.5e-58   4.8e-54  181.2   0.4     1   127     1   126     1   126 0.99 Bacteriophage lambda minor tail protein (GpG)
BPD_transp_2         PF02653.11   267 seq740_BIOID51087    -            342   5.7e-46  156.5  43.4   1   1   5.9e-50     8e-46  156.0  30.1     5   267    40   301    36   301 0.96 Branched-chain amino acid transport system / permease component
Exc                  PF07825.6     77 seq741_BIOID51087    -             82   6.4e-08   32.1   0.1   1   1   5.1e-12   6.9e-08   32.0   0.1     4    70     6    74     3    81 0.88 Excisionase-like protein
DUF1482              PF07358.6     57 seq743_BIOID51087    -             62   8.8e-26   89.1   0.0   1   1   7.1e-30   9.7e-26   89.0   0.0     1    57     4    62     4    62 0.98 Protein of unknown function (DUF1482)
MoaC                 PF01967.16   136 seq745_BIOID51087    -            161   1.5e-60  202.6   1.3   1   1   1.3e-64   1.7e-60  202.4   0.9     1   136    15   150    15   150 1.00 MoaC family
Phage_integ_N        PF09003.5     81 seq746_BIOID51087    -            351   1.6e-28   98.1   0.2   1   1   5.7e-32   3.9e-28   96.8   0.1     3    77     2    76     1    84 0.95 Bacteriophage lambda integrase, N-terminal domain
Phage_integrase      PF00589.17   173 seq746_BIOID51087    -            351   4.4e-08   32.8   0.0   1   1   1.3e-11   8.6e-08   31.9   0.0     2   124   193   319   192   340 0.86 Phage integrase family
Thioredoxin          PF00085.15   104 seq747_BIOID51087    -            109   3.5e-34  116.5   0.0   1   1   8.4e-38   3.8e-34  116.3   0.0     2   103     5   106     4   107 0.98 Thioredoxin
Thioredoxin_2        PF13098.1    112 seq747_BIOID51087    -            109   1.6e-10   41.0   0.1   1   1   3.2e-13   1.4e-09   37.9   0.0     7   112    23   104    17   104 0.90 Thioredoxin-like domain
rve                  PF00665.21   120 seq748_BIOID51087    -            295   9.3e-26   90.1   0.0   1   1     7e-29   2.4e-25   88.8   0.0     2   119   125   239   124   240 0.97 Integrase core domain
HTH_21               PF13276.1     60 seq748_BIOID51087    -            295   1.7e-16   59.8   3.6   1   1   1.4e-19   4.7e-16   58.4   2.5     2    60    46   103    44   103 0.92 HTH-like domain
rve_3                PF13683.1     67 seq748_BIOID51087    -            295   1.5e-11   43.5   0.2   1   1   9.5e-15   3.3e-11   42.4   0.0     6    67   216   277   211   277 0.93 Integrase core domain
rve_2                PF13333.1     52 seq748_BIOID51087    -            295   2.1e-05   24.4   0.0   1   1   1.2e-08   4.2e-05   23.4   0.0     1    46   230   279   230   284 0.85 Integrase core domain
Exonuc_VIII          PF06630.6    182 seq749_BIOID51087    -            820   4.8e-69  231.2   0.0   1   1   3.5e-73   4.8e-69  231.2   0.0     3   182    10   189     8   189 0.99 Enterobacterial exodeoxyribonuclease VIII
Transthyretin        PF00576.16   112 seq750_BIOID51087    -            137   1.9e-42  143.5   0.1   1   1   1.6e-46   2.2e-42  143.3   0.1     2   112    28   136    27   136 0.98 HIUase/Transthyretin family
Phage_tail_T         PF06223.7    103 seq752_BIOID51087    -            129   2.2e-35  121.0   0.6   1   1   7.6e-34     1e-29  102.8   0.1    14   100     1    91     1    94 0.87 Minor tail protein T
Na_Pi_cotrans        PF02690.10   142 seq753_BIOID51087    -            403   4.5e-10   39.2  10.9   1   1   1.1e-13   7.8e-10   38.5   7.5     4   123     2   125     1   152 0.88 Na+/Pi-cotransporter
PRA-CH               PF01502.13    75 seq755_BIOID51087    -            203   5.2e-33  112.3   0.0   1   1   1.5e-36     1e-32  111.4   0.0     1    74    33   106    33   107 0.99 Phosphoribosyl-AMP cyclohydrolase
PRA-PH               PF01503.12    83 seq755_BIOID51087    -            203   2.5e-13   49.9   0.4   1   1   5.1e-17   3.5e-13   49.5   0.3     2    82   116   201   115   202 0.96 Phosphoribosyl-ATP pyrophosphohydrolase
ThiS                 PF02597.15    78 seq757_BIOID51087    -             72   1.5e-18   66.8   0.0   1   1   1.2e-22   1.6e-18   66.7   0.0     8    78     2    72     1    72 0.98 ThiS family
AAA_28               PF13521.1    163 seq760_BIOID51087    -            410   4.7e-29  101.3   0.0   1   1     2e-32   6.9e-29  100.7   0.0     2   163   234   394   233   394 0.92 AAA domain
HTH_3                PF01381.17    55 seq760_BIOID51087    -            410   1.3e-09   37.6   0.1   1   1   1.3e-12   4.4e-09   35.9   0.0     1    52     7    59     7    61 0.95 Helix-turn-helix
HTH_19               PF12844.2     64 seq760_BIOID51087    -            410   2.4e-08   33.7   0.0   1   1   1.9e-10   6.6e-07   29.1   0.0     3    55     6    59     5    67 0.94 Helix-turn-helix domain
MoaE                 PF02391.12   117 seq764_BIOID51087    -            150   2.5e-40  136.7   0.0   1   1   2.2e-44     3e-40  136.5   0.0     2   116     6   121     5   122 0.97 MoaE protein
GalKase_gal_bdg      PF10509.4     52 seq765_BIOID51087    -            382   2.5e-23   80.9   0.1   1   1   9.8e-27   4.5e-23   80.1   0.1     2    52     9    59     8    59 0.96 Galactokinase galactose-binding signature
GHMP_kinases_N       PF00288.21    67 seq765_BIOID51087    -            382   2.7e-14   52.8   0.2   1   1   1.1e-17     5e-14   52.0   0.2     2    66   115   181   114   182 0.94 GHMP kinases N terminal domain
GHMP_kinases_C       PF08544.8     85 seq765_BIOID51087    -            382   5.2e-14   52.0   0.1   1   1     3e-17   1.4e-13   50.7   0.0     2    84   279   361   278   362 0.93 GHMP kinases C terminal
TMP_2                PF06791.8    210 seq768_BIOID51087    -            668     1e-47  162.3  25.7   1   2   7.5e-28     1e-23   83.9   0.8     2    60    50   108    49   119 0.94 Prophage tail length tape measure protein
TMP_2                PF06791.8    210 seq768_BIOID51087    -            668     1e-47  162.3  25.7   2   2   3.5e-30   4.7e-26   91.5   4.7    65   209   145   293   131   294 0.94 Prophage tail length tape measure protein
ATP-synt_ab          PF00006.20   215 seq769_BIOID51087    -            443   5.9e-42  143.4   0.0   1   1   2.9e-45   7.9e-42  143.0   0.0     3   214   183   388   181   389 0.95 ATP synthase alpha/beta family, nucleotide-binding domain
Rho_RNA_bind         PF07497.7     78 seq769_BIOID51087    -            443   6.5e-42  140.9   0.1   1   1   4.2e-45   1.1e-41  140.1   0.0     1    78    73   150    73   150 0.98 Rho termination factor, RNA-binding domain
Rho_N                PF07498.7     43 seq769_BIOID51087    -            443   8.2e-18   63.7   0.8   1   1   1.7e-20   4.8e-17   61.3   0.2     1    43    29    71    29    71 0.98 Rho termination factor, N-terminal domain
NACHT                PF05729.7    167 seq769_BIOID51087    -            443   8.9e-05   22.0   0.0   1   1   6.2e-08   0.00017   21.1   0.0    12    96   207   297   203   311 0.80 NACHT domain
Oxidored_molyb       PF00174.14   169 seq770_BIOID51087    -            334   8.3e-41  139.0   0.0   1   1   9.6e-45   1.3e-40  138.4   0.0    11   168   108   268    97   269 0.94 Oxidoreductase molybdopterin binding domain
DUF3672              PF12421.3    136 seq771_BIOID51087    -           1166   4.3e-37  127.1   1.1   1   1   4.3e-40   1.5e-36  125.4   0.7     1   135   978  1127   978  1128 0.94 Fibronectin type III protein
Phage-tail_3         PF13550.1    164 seq771_BIOID51087    -           1166   4.8e-36  123.9   0.2   1   1   3.9e-39   1.3e-35  122.4   0.0     1   162   333   501   333   503 0.93 Putative phage tail protein
DUF1983              PF09327.6     81 seq771_BIOID51087    -           1166   1.8e-27   94.9   1.5   1   1   1.9e-30   6.6e-27   93.1   1.1     1    81   874   954   874   954 0.99 Domain of unknown function (DUF1983)
BPD_transp_2         PF02653.11   267 seq772_BIOID51087    -            330   1.6e-45  155.0  42.8   1   1   1.4e-49   1.9e-45  154.7  29.7     3   267    36   305    34   305 0.94 Branched-chain amino acid transport system / permease component
Topoisom_bac         PF01131.15   403 seq774_BIOID51087    -            879  4.3e-131  437.3   0.7   1   1  2.2e-134  7.7e-131  436.5   0.5     2   403   171   579   170   579 0.93 DNA topoisomerase
Topo_Zn_Ribbon       PF08272.6     42 seq774_BIOID51087    -            879   1.1e-39  133.3   0.7   1   2   1.5e-19   5.2e-16   57.6   0.0     2    42   772   811   771   811 0.96 Topoisomerase I zinc-ribbon-like
Topo_Zn_Ribbon       PF08272.6     42 seq774_BIOID51087    -            879   1.1e-39  133.3   0.7   2   2   7.4e-24   2.5e-20   71.4   1.8     1    42   838   879   838   879 0.98 Topoisomerase I zinc-ribbon-like
Toprim               PF01751.17    88 seq774_BIOID51087    -            879   3.4e-26   90.8   0.0   1   1   2.1e-29   7.1e-26   89.7   0.0     2    88    19   156    18   156 0.98 Toprim domain
zf-C4_Topoisom       PF01396.14    39 seq774_BIOID51087    -            879   4.1e-19   67.6  16.9   1   2   3.6e-09   1.2e-05   24.5   0.3     3    27   612   636   610   653 0.84 Topoisomerase DNA binding C4 zinc finger
zf-C4_Topoisom       PF01396.14    39 seq774_BIOID51087    -            879   4.1e-19   67.6  16.9   2   2   6.9e-15   2.4e-11   42.8   1.9     2    38   723   758   722   759 0.94 Topoisomerase DNA binding C4 zinc finger
Dam                  PF05869.6    181 seq777_BIOID51087    -            111   1.5e-23   83.0   0.0   1   1   1.3e-27   1.8e-23   82.8   0.0    86   176    19   109    11   111 0.95 DNA N-6-adenine-methyltransferase (Dam)
Ldr_toxin            PF13940.1     35 seq778_BIOID51087    -             35   3.3e-25   87.4   1.7   1   1   2.6e-29   3.5e-25   87.3   1.2     1    35     1    35     1    35 1.00 Toxin Ldr, type I toxin-antitoxin system
DAGK_cat             PF00781.19   130 seq779_BIOID51087    -            299   2.4e-26   91.5   0.3   1   1   5.6e-30   3.8e-26   90.8   0.2     3   129     8   131     6   132 0.96 Diacylglycerol kinase catalytic domain
NAD_kinase           PF01513.16   285 seq779_BIOID51087    -            299   3.5e-06   25.9   0.1   1   1   6.1e-10   4.2e-06   25.6   0.1    63   134    41   121    12   196 0.82 ATP-NAD kinase
Aldolase             PF01081.14   196 seq780_BIOID51087    -            213   3.4e-95  316.7   0.8   1   1   2.8e-99   3.8e-95  316.5   0.5     2   196     9   203     8   203 0.99 KDPG and KHG aldolase
CSS-motif            PF12792.2    208 seq781_BIOID51087    -            119   3.4e-12   46.0   0.0   1   1   3.1e-16   4.3e-12   45.6   0.0     3    67    39   102    37   104 0.94 CSS motif domain associated with EAL
NAD_kinase           PF01513.16   285 seq783_BIOID51087    -            292   6.2e-73  244.9   0.0   1   1   5.2e-77     7e-73  244.7   0.0     2   284     8   271     7   272 0.98 ATP-NAD kinase
Rep_3                PF01051.16   218 seq784_BIOID51087    -            155   2.4e-14   53.3   0.0   1   1   2.1e-18   2.9e-14   53.0   0.0     4    96    59   149    56   154 0.86 Initiator Replication protein
Bax1-I               PF01027.15   205 seq786_BIOID51087    -            261   1.1e-58  198.1  37.4   1   1   9.6e-63   1.3e-58  197.8  25.9     2   205    46   257    45   257 0.92 Inhibitor of apoptosis-promoting Bax1
Sulfatase            PF00884.18   379 seq787_BIOID51087    -            577   1.9e-48  165.2   6.9   1   1   4.2e-52   2.8e-48  164.7   4.8     2   308   238   535   237   565 0.93 Sulfatase
DUF1705              PF08019.7    156 seq787_BIOID51087    -            577     5e-05   22.7   7.5   1   1   7.3e-09     5e-05   22.7   5.2    11   149    59   206    50   211 0.60 Domain of unknown function (DUF1705)
EAL                  PF00563.15   236 seq789_BIOID51087    -            406   7.5e-62  208.7   0.0   1   1   1.6e-65   1.1e-61  208.2   0.0     4   236   156   388   153   388 0.96 EAL domain
CSS-motif            PF12792.2    208 seq789_BIOID51087    -            406   4.6e-20   71.7   0.2   1   1     1e-23   7.2e-20   71.1   0.2    79   206     2   131     1   133 0.97 CSS motif domain associated with EAL
Ldr_toxin            PF13940.1     35 seq790_BIOID51087    -             35   3.3e-25   87.4   1.7   1   1   2.6e-29   3.5e-25   87.3   1.2     1    35     1    35     1    35 1.00 Toxin Ldr, type I toxin-antitoxin system
Iso_dh               PF00180.15   348 seq791_BIOID51087    -            416  7.1e-116  386.8   0.0   1   1    6e-120  8.2e-116  386.6   0.0     2   348    29   412    28   412 0.98 Isocitrate/isopropylmalate dehydrogenase
CSD                  PF00313.17    66 seq792_BIOID51087    -             66   1.9e-22   78.6   0.0   1   1   1.5e-26     2e-22   78.6   0.0     1    65     1    65     1    66 0.98 'Cold-shock' DNA-binding domain
Rep_3                PF01051.16   218 seq793_BIOID51087    -            188   6.1e-23   81.3   0.3   1   1   5.8e-27   7.9e-23   81.0   0.2   128   218     2   101     1   101 0.87 Initiator Replication protein
Ferric_reduct        PF01794.14   125 seq794_BIOID51087    -            211   3.5e-13   49.6  11.2   1   1   2.6e-17   3.5e-13   49.6   7.8     5   124    51   161    18   162 0.90 Ferric reductase like transmembrane component
Aldose_epim          PF01263.15   301 seq796_BIOID51087    -            346   3.1e-92  308.8   0.0   1   1   2.5e-96   3.4e-92  308.6   0.0     2   301    17   342    16   342 0.99 Aldose 1-epimerase
Peripla_BP_4         PF13407.1    258 seq798_BIOID51087    -            340   6.1e-54  182.9   4.4   1   1   1.1e-57   7.6e-54  182.6   3.1     1   256    30   285    30   287 0.95 Periplasmic binding protein domain
Ldr_toxin            PF13940.1     35 seq800_BIOID51087    -             35   3.3e-25   87.4   1.7   1   1   2.6e-29   3.5e-25   87.3   1.2     1    35     1    35     1    35 1.00 Toxin Ldr, type I toxin-antitoxin system
SMC_N                PF02463.14   220 seq802_BIOID51087    -            553   4.5e-19   68.4   0.0   1   1   1.2e-22   8.5e-19   67.5   0.0     1   217     1   511     1   514 0.93 RecF/RecN/SMC N terminal domain
AAA_23               PF13476.1    202 seq802_BIOID51087    -            553     4e-18   66.3   4.7   1   1   2.7e-19   1.8e-15   57.6   3.2     1   195     4   215     4   381 0.47 AAA domain
LysR_substrate       PF03466.15   209 seq803_BIOID51087    -            311   3.1e-40  137.4   0.0   1   1   6.2e-44   4.2e-40  136.9   0.0     2   205   104   308   103   310 0.96 LysR substrate binding domain
HTH_1                PF00126.22    60 seq803_BIOID51087    -            311   1.1e-21   76.1   2.0   1   1   1.6e-25   1.1e-21   76.1   1.4     1    60    20    79    20    79 0.98 Bacterial regulatory helix-turn-helix protein, lysR family
Bax1-I               PF01027.15   205 seq804_BIOID51087    -            237   8.8e-12   44.9  23.6   1   1     8e-16   1.1e-11   44.6  16.3     3   201    19   220    17   225 0.85 Inhibitor of apoptosis-promoting Bax1
Glycos_transf_4      PF00953.16   159 seq806_BIOID51087    -            367   1.1e-28   99.9  21.3   1   1   7.8e-33   1.1e-28   99.9  14.8     3   157    75   233    73   235 0.94 Glycosyl transferase family 4
DUF3521              PF12035.3     35 seq809_BIOID51087    -             58     2e-14   53.0   0.6   1   1   2.1e-18   2.9e-14   52.4   0.4     1    33    13    45    13    47 0.94 Protein of unknown function (DUF3521)
TisB_toxin           PF13939.1     28 seq812_BIOID51087    -             29   4.8e-16   57.9  11.3   1   1   3.7e-20   5.1e-16   57.8   7.8     1    28     1    28     1    28 0.99 Toxin TisB, type I toxin-antitoxin system
YodA                 PF09223.6    182 seq813_BIOID51087    -            223   1.8e-86  288.3   5.1   1   1   1.6e-90   2.1e-86  288.0   3.5     2   182    43   223    42   223 0.99 YodA lipocalin-like domain
Tape_meas_lam_C      PF09718.5     78 seq814_BIOID51087    -            224     3e-20   71.7   4.1   1   1   5.6e-24   7.6e-20   70.4   2.8     5    77     1    73     1    74 0.98 Lambda phage tail tape-measure protein (Tape_meas_lam_C)
SBP_bac_5            PF00496.17   374 seq815_BIOID51087    -            604     6e-64  216.0   9.9   1   1   6.3e-68   8.6e-64  215.5   6.8     2   369    98   503    97   508 0.93 Bacterial extracellular solute-binding proteins, family 5 Middle
Exc                  PF07825.6     77 seq817_BIOID51087    -             82   6.4e-08   32.1   0.1   1   1   5.1e-12   6.9e-08   32.0   0.1     4    70     6    74     3    81 0.88 Excisionase-like protein
DUF2886              PF11102.3    200 seq819_BIOID51087    -            214     5e-63  212.1   1.7   1   1   4.1e-67   5.6e-63  212.0   1.1     1   200    13   210    13   210 0.99 Protein of unknown function (DUF2886)
DeoC                 PF01791.4    236 seq822_BIOID51087    -            291     2e-16   59.8   0.1   1   1   1.9e-20   2.6e-16   59.5   0.1     1   235    51   258    51   259 0.90 DeoC/LacD family aldolase
Phage_integ_N        PF09003.5     81 seq824_BIOID51087    -            376   1.9e-28   97.8   0.2   1   1   6.4e-32   4.4e-28   96.6   0.1     3    77     2    76     1    84 0.95 Bacteriophage lambda integrase, N-terminal domain
Phage_integrase      PF00589.17   173 seq824_BIOID51087    -            376   1.4e-14   54.0   0.0   1   1   3.6e-18   2.4e-14   53.2   0.0     2   170   193   367   192   370 0.87 Phage integrase family
His_Phos_1           PF00300.17   158 seq826_BIOID51087    -            250     5e-43  146.7   0.0   1   1   4.8e-47   6.5e-43  146.4   0.0     1   158     5   191     5   191 0.94 Histidine phosphatase superfamily (branch 1)
YebG                 PF07130.7     75 seq827_BIOID51087    -             96   2.2e-34  116.8   1.4   1   1     2e-38   2.8e-34  116.5   1.0     1    74     1    74     1    75 0.99 YebG protein
MFS_1                PF07690.11   354 seq828_BIOID51087    -            396   2.1e-39  135.1  46.7   1   1   4.5e-43   2.1e-39  135.1  32.4     2   352    16   351    15   353 0.83 Major Facilitator Superfamily
MFS_3                PF05977.8    524 seq828_BIOID51087    -            396   8.2e-08   30.6   6.5   1   1   1.8e-11   8.2e-08   30.6   4.5    32   206    32   201     5   206 0.84 Transmembrane secretion effector
TRI12                PF06609.8    599 seq828_BIOID51087    -            396   2.8e-06   25.7   4.5   1   1   6.2e-10   2.8e-06   25.7   3.1    87   212    54   179    14   190 0.80 Fungal trichothecene efflux pump (TRI12)
HTH_18               PF12833.2     81 seq829_BIOID51087    -            283   6.1e-21   74.2   1.7   1   1   1.7e-24   1.2e-20   73.2   0.1     1    81   191   270   191   270 0.97 Helix-turn-helix domain
HTH_AraC             PF00165.18    42 seq829_BIOID51087    -            283   2.8e-17   61.8   0.4   1   1   6.6e-15   4.5e-11   42.0   0.0     8    42   234   269   230   269 0.95 Bacterial regulatory helix-turn-helix proteins, AraC family
Sigma70_r4_2         PF08281.7     54 seq830_BIOID51087    -             97   2.7e-06   26.5   0.1   1   1   5.8e-09   7.9e-05   21.9   0.0    10    54    20    63    11    63 0.93 Sigma-70, region 4
Phage_min_tail       PF05939.8    109 seq832_BIOID51087    -            109   9.3e-37  125.2   0.1   1   1   7.5e-41     1e-36  125.0   0.1     1   109     1   109     1   109 0.99 Phage minor tail protein
Wzz                  PF02706.10   152 seq833_BIOID51087    -            348   5.4e-15   55.4   1.7   1   1   8.6e-19   1.2e-14   54.3   1.2     1   113    15   188    15   247 0.69 Chain length determinant protein
Caps_synth_GfcC      PF06251.6    229 seq834_BIOID51087    -            248   7.2e-82  273.8   0.2   1   1     6e-86   8.2e-82  273.6   0.1     1   228    21   247    21   248 0.99 Capsule biosynthesis GfcC
YebF                 PF13995.1     89 seq835_BIOID51087    -            122   4.1e-37  125.9   0.3   1   1   3.7e-41   5.1e-37  125.6   0.2     2    89    33   120    32   120 0.98 YebF-like protein
MTS_N                PF08468.6    155 seq836_BIOID51087    -            343     4e-62  208.5   0.0   1   1   4.5e-65   5.6e-62  208.0   0.0     1   155     8   162     8   162 1.00 Methyltransferase small domain N-terminal
MTS                  PF05175.9    170 seq836_BIOID51087    -            343   1.1e-60  203.8   0.0   1   1   1.4e-63   1.7e-60  203.1   0.0     2   170   167   333   166   333 0.99 Methyltransferase small domain
Methyltransf_26      PF13659.1    117 seq836_BIOID51087    -            343   3.7e-12   46.1   1.3   1   1   3.5e-15   4.4e-12   45.9   0.1     2   111   198   299   197   305 0.82 Methyltransferase domain
Methyltransf_31      PF13847.1    152 seq836_BIOID51087    -            343   1.5e-11   43.9   0.0   1   1   1.8e-14   2.2e-11   43.4   0.0     4   111   197   304   194   338 0.87 Methyltransferase domain
Methyltransf_18      PF12847.2    112 seq836_BIOID51087    -            343   4.8e-10   39.8   0.0   1   1   8.5e-13   1.1e-09   38.7   0.0     3   109   198   301   196   304 0.83 Methyltransferase domain
Methyltransf_12      PF08242.7     99 seq836_BIOID51087    -            343   8.9e-09   35.6   0.0   1   1   1.7e-11   2.1e-08   34.3   0.0     1    99   201   299   201   299 0.87 Methyltransferase domain
PrmA                 PF06325.8    295 seq836_BIOID51087    -            343   2.4e-08   33.3   0.0   1   1     3e-11   3.8e-08   32.7   0.0   161   232   196   268   185   269 0.85 Ribosomal protein L11 methyltransferase (PrmA)
Methyltransf_11      PF08241.7     95 seq836_BIOID51087    -            343   8.8e-08   32.4   0.0   1   1   1.3e-10   1.7e-07   31.5   0.0     1    94   201   300   201   301 0.88 Methyltransferase domain
Methyltransf_25      PF13649.1    101 seq836_BIOID51087    -            343   9.3e-07   29.0   0.2   1   1   3.5e-09   4.4e-06   26.8   0.0     1   101   200   297   200   297 0.81 Methyltransferase domain
FmrO                 PF07091.6    251 seq836_BIOID51087    -            343   5.8e-05   22.0   0.0   1   1   6.9e-08   8.5e-05   21.5   0.0   107   168   198   259   187   266 0.91 Ribosomal RNA methyltransferase (FmrO)
Cytochrom_B_N        PF00033.14   188 seq839_BIOID51087    -            176   8.3e-23   80.5  11.0   1   1   1.4e-26   9.5e-23   80.4   7.6     2   187     2   173     1   174 0.96 Cytochrome b(N-terminal)/b6/petB
Ni_hydr_CYTB         PF01292.15   182 seq839_BIOID51087    -            176   5.3e-19   68.2  10.4   1   1   9.4e-23   6.4e-19   67.9   7.2     1   181     3   173     3   174 0.85 Prokaryotic cytochrome b561
EamA                 PF00892.15   126 seq841_BIOID51087    -            274     1e-13   51.3  33.8   1   2   2.4e-11   3.3e-07   30.2   6.1    17   125    12   118     3   119 0.85 EamA-like transporter family
EamA                 PF00892.15   126 seq841_BIOID51087    -            274     1e-13   51.3  33.8   2   2   2.1e-10   2.9e-06   27.2  11.8     1   123   148   266   148   269 0.85 EamA-like transporter family
LysR_substrate       PF03466.15   209 seq842_BIOID51087    -            324   1.8e-44  151.2   0.0   1   1   3.5e-48   2.4e-44  150.8   0.0     5   206    92   293    90   296 0.96 LysR substrate binding domain
HTH_1                PF00126.22    60 seq842_BIOID51087    -            324   5.4e-16   57.9   0.0   1   1   1.4e-19   9.6e-16   57.1   0.0     1    60     3    64     3    64 0.97 Bacterial regulatory helix-turn-helix protein, lysR family
Phage_tail_L         PF05100.7    206 seq843_BIOID51087    -            190   5.9e-91  303.0   0.0   1   1   4.8e-95   6.6e-91  302.9   0.0    16   206     2   188     1   188 0.99 Phage minor tail protein L
ABM                  PF03992.11    78 seq845_BIOID51087    -             96   5.5e-15   55.0   0.1   1   1   4.5e-19   6.1e-15   54.8   0.1     1    77     1    76     1    77 0.95 Antibiotic biosynthesis monooxygenase
SmpA_OmlA            PF04355.8     71 seq847_BIOID51087    -            113   5.7e-27   93.0   0.3   1   1   5.1e-31     7e-27   92.7   0.2     1    70    35   104    35   105 0.98 SmpA / OmlA family
SLT                  PF01464.15   121 seq848_BIOID51087    -            654   1.1e-30  105.5   0.1   1   1   1.4e-34   1.9e-30  104.6   0.0     2   116   492   606   491   611 0.95 Transglycosylase SLT domain
DUF533               PF04391.7    189 seq849_BIOID51087    -            219     2e-54  183.7   1.3   1   1   1.9e-58   2.6e-54  183.3   0.9     7   188    31   210    18   211 0.95 Protein of unknown function (DUF533)
DUF940               PF06082.6    658 seq850_BIOID51087    -            698  2.2e-257  855.8  10.2   1   1  1.8e-261  2.5e-257  855.6   7.1     2   657    33   691    32   692 0.96 Bacterial putative lipoprotein (DUF940)
Methyltransf_23      PF13489.1    162 seq851_BIOID51087    -            252   4.7e-19   68.5   0.0   1   1   4.8e-22   7.2e-19   67.9   0.0     3   159    14   176    10   178 0.81 Methyltransferase domain
Methyltransf_31      PF13847.1    152 seq851_BIOID51087    -            252   9.4e-17   60.8   0.0   1   1   7.9e-20   1.2e-16   60.5   0.0     5   117    33   145    29   200 0.83 Methyltransferase domain
Methyltransf_18      PF12847.2    112 seq851_BIOID51087    -            252   6.1e-16   58.8   0.0   1   1   2.4e-18   3.7e-15   56.3   0.0     5   111    35   130    31   131 0.89 Methyltransferase domain
Methyltransf_11      PF08241.7     95 seq851_BIOID51087    -            252   1.1e-15   57.7   0.0   1   1     4e-18   6.1e-15   55.3   0.0     2    94    37   127    36   128 0.96 Methyltransferase domain
Methyltransf_12      PF08242.7     99 seq851_BIOID51087    -            252     2e-11   44.0   0.0   1   1   2.2e-14   3.3e-11   43.4   0.0     2    99    37   126    36   126 0.92 Methyltransferase domain
Methyltransf_25      PF13649.1    101 seq851_BIOID51087    -            252   4.6e-11   42.8   0.0   1   1   8.8e-14   1.3e-10   41.3   0.0     1   101    35   124    35   124 0.88 Methyltransferase domain
Methyltransf_26      PF13659.1    117 seq851_BIOID51087    -            252   1.2e-06   28.3   0.0   1   1   1.5e-09   2.3e-06   27.4   0.0     4   116    35   131    33   132 0.90 Methyltransferase domain
MTS                  PF05175.9    170 seq851_BIOID51087    -            252   1.7e-06   27.4   0.0   1   1   1.7e-09   2.6e-06   26.8   0.0    11   106    12   101    11   137 0.85 Methyltransferase small domain
Methyltransf_2       PF00891.13   241 seq851_BIOID51087    -            252   5.9e-05   22.2   0.0   1   1   5.7e-08   8.6e-05   21.7   0.0    91   163    22    98    10   110 0.86 O-methyltransferase
Ribosomal_S2         PF00318.15   211 seq852_BIOID51087    -            304   3.3e-85  284.5   0.0   1   1   2.9e-89   3.9e-85  284.2   0.0     1   211    72   288    72   288 0.99 Ribosomal protein S2
Ail_Lom              PF06316.6    199 seq855_BIOID51087    -            199  2.1e-119  396.0   4.6   1   1  3.5e-123  2.4e-119  395.9   3.2     1   199     1   199     1   199 1.00 Enterobacterial Ail/Lom protein
OMP_b-brl            PF13505.1    176 seq855_BIOID51087    -            199   3.3e-24   85.6   4.1   1   1   5.5e-28   3.8e-24   85.4   2.9     2   176    11   199     5   199 0.82 Outer membrane protein beta-barrel domain
Epimerase_2          PF02350.14   346 seq857_BIOID51087    -            376  5.8e-126  419.8   0.0   1   1  4.9e-130  6.6e-126  419.6   0.0     2   346    22   370    21   370 0.97 UDP-N-acetylglucosamine 2-epimerase
BPD_transp_1         PF00528.17   185 seq858_BIOID51087    -            364     4e-41  140.4  14.1   1   1   2.9e-45     4e-41  140.4   9.8     2   183   152   359   151   361 0.99 Binding-protein-dependent transport system inner membrane component
Porin_1              PF00267.16   337 seq861_BIOID51087    -             96   1.6e-21   76.8   1.0   1   1   1.4e-25   1.9e-21   76.5   0.7     1    64    27    90    27    95 0.94 Gram-negative porin
Peptidase_S9_N       PF02897.10   414 seq866_BIOID51087    -            686  3.4e-116  388.1   3.3   1   1  5.9e-120    4e-116  387.8   2.3     1   413     3   403     3   404 0.96 Prolyl oligopeptidase, N-terminal beta-propeller domain
Peptidase_S9         PF00326.16   213 seq866_BIOID51087    -            686   7.4e-70  234.3   0.1   1   1   1.7e-73   1.2e-69  233.6   0.0     2   210   462   676   461   679 0.97 Prolyl oligopeptidase family
LRR_1                PF00560.28    22 seq868_BIOID51087    -            215   1.1e-07   30.7  25.9   1   2   1.7e-05     0.079   12.9   0.4     1    13    33    45    33    62 0.78 Leucine Rich Repeat
LRR_1                PF00560.28    22 seq868_BIOID51087    -            215   1.1e-07   30.7  25.9   2   2   8.1e-06     0.037   13.9   0.2     2    15   196   209   195   213 0.91 Leucine Rich Repeat
phage_tail_N         PF08400.5    134 seq869_BIOID51087    -            437     4e-61  204.4   0.1   1   1   1.2e-64     4e-61  204.4   0.1     1   134     1   134     1   134 0.99 Prophage tail fibre N-terminal
Phage_fiber_C        PF06820.7     64 seq869_BIOID51087    -            437   2.5e-36  123.5   0.2   1   1   1.1e-39   3.8e-36  122.9   0.1     1    64   363   426   363   426 0.99 Putative prophage tail fibre C-terminus
Collagen             PF01391.13    60 seq869_BIOID51087    -            437   2.1e-18   65.4  70.3   1   2   4.9e-13   1.7e-09   36.9  23.8     1    59   251   309   249   310 0.73 Collagen triple helix repeat (20 copies)
Collagen             PF01391.13    60 seq869_BIOID51087    -            437   2.1e-18   65.4  70.3   2   2   1.3e-12   4.6e-09   35.5  22.7     1    59   302   360   302   363 0.91 Collagen triple helix repeat (20 copies)
CarboxypepD_reg      PF13620.1     82 seq869_BIOID51087    -            437   1.1e-07   31.6   0.2   1   1   7.6e-11   2.6e-07   30.4   0.2     1    74     4    82     4    89 0.82 Carboxypeptidase regulatory-like domain
Acyl_transf_3        PF01757.17   340 seq870_BIOID51087    -            357     2e-30  105.6  40.7   1   1   1.8e-34   2.4e-30  105.4  28.2     3   337     7   326     5   329 0.92 Acyltransferase family
SmpB                 PF01668.13    68 seq872_BIOID51087    -            160   1.3e-29  101.6   0.0   1   1   1.5e-33   2.1e-29  100.9   0.0     2    67    13    78    12    80 0.96 SmpB protein
YbgS                 PF13985.1    122 seq873_BIOID51087    -            126   1.5e-61  205.5  17.1   1   1   1.2e-65   1.6e-61  205.4  11.8     1   122     3   126     3   126 0.99 YbgS-like protein
FhuF                 PF06276.7    163 seq874_BIOID51087    -            262   8.7e-30  103.7   0.5   1   1   2.3e-33   1.5e-29  102.9   0.4     1   154    93   230    93   239 0.91 Ferric iron reductase FhuF-like transporter
FhuF_C               PF11575.3     22 seq874_BIOID51087    -            262   7.3e-08   31.7   6.5   1   1   1.8e-11   1.2e-07   31.0   4.5     1    22   241   262   241   262 0.96 FhuF 2Fe-2S C-terminal domain
Phage_antiter_Q      PF06323.6    230 seq875_BIOID51087    -            198   3.7e-88  294.6   6.2   1   1     3e-92   4.1e-88  294.5   4.3    35   229     4   197     1   198 0.98 Phage antitermination protein Q
EF_TS                PF00889.14   221 seq876_BIOID51087    -            283   1.4e-71  240.2   5.5   1   1   2.1e-75   1.4e-71  240.2   3.8     1   221    57   263    57   263 0.98 Elongation factor TS
UBA                  PF00627.26    37 seq876_BIOID51087    -            283   3.5e-11   42.4   0.1   1   1   3.4e-14   2.3e-10   39.8   0.1     1    35     4    39     4    40 0.96 UBA/TS-N domain
DUF3442              PF11924.3    280 seq878_BIOID51087    -           1417  3.9e-107  357.8   0.6   1   1  4.5e-110  1.2e-106  356.2   0.4     2   280    71   350    70   350 0.99 Protein of unknown function (DUF3442)
Big_1                PF02369.11   100 seq878_BIOID51087    -           1417   1.8e-52  175.2 109.1   1   3   2.3e-15   6.3e-12   45.1   6.7     7    97   996  1086   990  1088 0.83 Bacterial Ig-like domain (group 1)
Big_1                PF02369.11   100 seq878_BIOID51087    -           1417   1.8e-52  175.2 109.1   2   3   2.8e-16   7.5e-13   48.1   4.9     9    97  1101  1187  1089  1190 0.84 Bacterial Ig-like domain (group 1)
Big_1                PF02369.11   100 seq878_BIOID51087    -           1417   1.8e-52  175.2 109.1   3   3   1.3e-15   3.6e-12   45.9  10.5    11    95  1204  1287  1192  1292 0.83 Bacterial Ig-like domain (group 1)
Invasin_D3           PF09134.5     99 seq878_BIOID51087    -           1417   5.6e-06   26.0   1.4   1   1   2.1e-09   5.6e-06   26.0   1.0     2    94   579   676   578   680 0.87 Invasin, domain 3
HTH_Tnp_1            PF01527.15    76 seq880_BIOID51087    -            108   1.6e-11   43.9   1.4   1   1   4.7e-15   6.4e-11   41.9   1.0     1    74     1    87     1    88 0.83 Transposase
BPD_transp_1         PF00528.17   185 seq883_BIOID51087    -            341   1.3e-27   96.3  11.0   1   1   1.8e-31   2.4e-27   95.5   7.6     1   182   158   338   155   341 0.90 Binding-protein-dependent transport system inner membrane component
UDPG_MGDP_dh_N       PF03721.9    185 seq884_BIOID51087    -            420   3.6e-61  205.6   0.2   1   1     1e-62   3.5e-59  199.2   0.0     2   183     5   189     4   191 0.96 UDP-glucose/GDP-mannose dehydrogenase family, NAD binding domain
UDPG_MGDP_dh         PF00984.14    96 seq884_BIOID51087    -            420     4e-30  103.7   0.0   1   1   2.3e-33     8e-30  102.7   0.0     2    93   206   292   205   296 0.88 UDP-glucose/GDP-mannose dehydrogenase family, central domain
UDPG_MGDP_dh_C       PF03720.10   106 seq884_BIOID51087    -            420   7.4e-19   67.7   0.0   1   1   5.7e-22   1.9e-18   66.4   0.0     1   104   324   419   324   420 0.91 UDP-glucose/GDP-mannose dehydrogenase family, UDP binding domain
NAD_binding_2        PF03446.10   162 seq884_BIOID51087    -            420     7e-07   29.1   0.1   1   1   2.1e-09   7.1e-06   25.8   0.0     2   110     4   136     3   141 0.76 NAD binding domain of 6-phosphogluconate dehydrogenase
Aconitase            PF00330.15   465 seq887_BIOID51087    -            891  1.6e-186  620.2   0.0   1   1  2.9e-190    2e-186  619.9   0.0     1   465    57   562    57   562 0.99 Aconitase family (aconitate hydratase)
Aconitase_C          PF00694.14   131 seq887_BIOID51087    -            891   7.8e-49  165.0   0.0   1   1   2.7e-52   1.8e-48  163.8   0.0     3   130   691   818   689   819 0.98 Aconitase C-terminal domain
SLT                  PF01464.15   121 seq888_BIOID51087    -            203   2.1e-21   75.5   0.7   1   1   2.5e-25   3.4e-21   74.8   0.5     4   114    11   145     8   151 0.88 Transglycosylase SLT domain
Cation_efflux        PF01545.16   285 seq890_BIOID51087    -            313   2.6e-78  262.8   6.5   1   1   2.1e-82   2.9e-78  262.7   4.5     1   283    21   294    21   296 0.97 Cation efflux family
DUF2629              PF10945.3     44 seq892_BIOID51087    -             62   3.3e-27   93.4   1.3   1   1     3e-31   4.2e-27   93.1   0.9     2    44    18    60    17    60 0.98 Protein of unknown function (DUF2629)
HTH_21               PF13276.1     60 seq893_BIOID51087    -            193     1e-16   60.5   3.6   1   1   3.2e-20   2.2e-16   59.4   2.5     2    60    46   103    44   103 0.92 HTH-like domain
rve                  PF00665.21   120 seq893_BIOID51087    -            193   1.1e-11   44.8   0.3   1   1   3.6e-15   2.5e-11   43.6   0.0     2    66   125   187   124   191 0.95 Integrase core domain
YbhQ                 PF11076.3    135 seq894_BIOID51087    -            136   4.3e-79  262.5  13.2   1   1   3.7e-83   5.1e-79  262.3   9.1     1   134     1   132     1   134 0.98 Putative inner membrane protein YbhQ
Trp_repressor        PF01371.14    88 seq895_BIOID51087    -             98   2.8e-31  107.1   0.1   1   1   2.3e-35   3.2e-31  106.9   0.0     1    87     7    93     7    94 0.98 Trp repressor protein
YhjQ                 PF06564.7    244 seq896_BIOID51087    -            250    1e-126  421.1   4.6   1   1  3.7e-130  1.3e-126  420.8   3.2     1   241     1   241     1   244 0.99 YhjQ protein
AAA_31               PF13614.1    157 seq896_BIOID51087    -            250   3.9e-08   33.2   0.0   1   1   5.4e-11   1.9e-07   31.0   0.0     2   149     3   148     2   152 0.74 AAA domain
CbiA                 PF01656.18   195 seq896_BIOID51087    -            250   4.4e-07   29.3   0.0   1   1   1.7e-10   5.8e-07   29.0   0.0     5   161     8   176     4   207 0.65 CobQ/CobB/MinD/ParA nucleotide binding domain
ArsA_ATPase          PF02374.10   305 seq896_BIOID51087    -            250   6.6e-06   25.2   0.0   1   1   3.3e-09   1.1e-05   24.5   0.0     9    54    10    55     2    61 0.93 Anion-transporting ATPase
TrbC                 PF04956.8     99 seq898_BIOID51087    -            129   1.8e-07   30.9   8.2   1   1   1.7e-11   2.3e-07   30.6   5.7    16    92    41   117    26   123 0.82 TrbC/VIRB2 family
EspF                 PF04806.7     47 seq899_BIOID51087    -            196   3.3e-71  235.1  39.4   1   3   8.6e-09   3.9e-05   23.6   0.3    31    47    79    95    69    95 0.92 EspF protein repeat
EspF                 PF04806.7     47 seq899_BIOID51087    -            196   3.3e-71  235.1  39.4   2   3   8.2e-37   3.7e-33  113.3   8.9     1    47    96   142    96   142 0.99 EspF protein repeat
EspF                 PF04806.7     47 seq899_BIOID51087    -            196   3.3e-71  235.1  39.4   3   3   2.2e-35     1e-31  108.7   8.5     1    47   143   189   143   189 0.99 EspF protein repeat
Poly_export          PF02563.11    83 seq900_BIOID51087    -            379   7.5e-29   99.2   0.6   1   1   6.8e-32   4.7e-28   96.6   0.1     4    82    77   166    74   167 0.87 Polysaccharide biosynthesis/export protein
SLBB                 PF10531.4     59 seq900_BIOID51087    -            379   7.5e-17   60.8   1.1   1   2   4.6e-11   3.2e-07   30.0   0.1     3    47   174   219   172   225 0.93 SLBB domain
SLBB                 PF10531.4     59 seq900_BIOID51087    -            379   7.5e-17   60.8   1.1   2   2   8.6e-11   5.8e-07   29.1   0.1     1    53   256   307   256   313 0.92 SLBB domain
TRCF                 PF03461.10   101 seq902_BIOID51087    -           1164   3.4e-29  100.6   0.0   1   1   1.1e-31   2.9e-28   97.6   0.0     1    97  1021  1117  1021  1121 0.95 TRCF domain
CarD_CdnL_TRCF       PF02559.11    98 seq902_BIOID51087    -           1164   2.8e-28   97.7   0.0   1   1   2.7e-31   7.3e-28   96.3   0.0     1    98   492   589   492   589 0.98 CarD-like/TRCF domain
DEAD                 PF00270.24   173 seq902_BIOID51087    -           1164   5.6e-24   84.3   0.1   1   1   5.7e-27   1.5e-23   82.9   0.0     1   169   618   778   618   782 0.86 DEAD/DEAH box helicase
Helicase_C           PF00271.26    78 seq902_BIOID51087    -           1164   9.7e-17   60.5   0.7   1   1   2.8e-18   7.7e-15   54.4   0.3     8    77   852   922   848   923 0.96 Helicase conserved C-terminal domain
ResIII               PF04851.10   184 seq902_BIOID51087    -           1164     1e-11   44.8   0.0   1   1   7.8e-15   2.1e-11   43.8   0.0     3   182   616   774   614   776 0.83 Type III restriction enzyme, res subunit
Phage_fiber_C        PF06820.7     64 seq903_BIOID51087    -            102   6.1e-36  122.2   0.7   1   1   6.2e-40   8.5e-36  121.8   0.5     1    64    41   102    41   102 0.99 Putative prophage tail fibre C-terminus
AA_kinase            PF00696.23   241 seq904_BIOID51087    -            241   1.7e-27   96.3   0.2   1   1   1.9e-31   2.7e-27   95.7   0.2     1   241    10   219    10   219 0.77 Amino acid kinase family
rve_3                PF13683.1     67 seq905_BIOID51087    -            121   3.7e-12   45.4   0.0   1   1   1.1e-15     5e-12   45.0   0.0     6    67    42   103    37   103 0.93 Integrase core domain
rve                  PF00665.21   120 seq905_BIOID51087    -            121   5.5e-10   39.2   0.0   1   1   3.2e-13   1.4e-09   37.9   0.0    67   119    11    65     2    66 0.90 Integrase core domain
rve_2                PF13333.1     52 seq905_BIOID51087    -            121   4.5e-06   26.5   0.0   1   1   1.7e-09   7.9e-06   25.7   0.0     1    46    56   105    56   110 0.85 Integrase core domain
Phage_integrase      PF00589.17   173 seq907_BIOID51087    -            399   1.7e-30  105.8   0.1   1   1   4.9e-34   3.3e-30  104.8   0.0     3   171   214   378   212   380 0.92 Phage integrase family
DUF4102              PF13356.1     89 seq907_BIOID51087    -            399   1.4e-21   76.0   0.1   1   1   4.7e-25   3.2e-21   74.9   0.0     1    85     8    93     8    98 0.91 Domain of unknown function (DUF4102)
Phage_lysozyme       PF00959.14   110 seq910_BIOID51087    -            158   3.5e-23   81.8   0.0   1   1   3.7e-27   5.1e-23   81.3   0.0     1   109    33   140    33   141 0.98 Phage lysozyme
ABC_tran             PF00005.22   118 seq911_BIOID51087    -            529   1.2e-44  151.2   0.2   1   2   9.5e-23   1.9e-19   70.0   0.0    15   118    68   185    51   185 0.88 ABC transporter
ABC_tran             PF00005.22   118 seq911_BIOID51087    -            529   1.2e-44  151.2   0.2   2   2   1.7e-25   3.4e-22   78.9   0.0     6   118   331   454   326   454 0.90 ABC transporter
AAA_21               PF13304.1    303 seq911_BIOID51087    -            529   7.9e-22   78.4   4.7   1   2   1.3e-10   2.5e-07   30.8   0.0   233   302   153   220   148   221 0.95 AAA domain
AAA_21               PF13304.1    303 seq911_BIOID51087    -            529   7.9e-22   78.4   4.7   2   2   1.3e-11   2.6e-08   34.0   0.3   227   302   416   489   372   490 0.83 AAA domain
oligo_HPY            PF08352.7     64 seq911_BIOID51087    -            529   4.6e-12   45.9   0.1   1   2   2.9e-10   5.6e-07   29.7   0.1     1    32   236   267   236   280 0.90 Oligopeptide/dipeptide transporter, C-terminal region
oligo_HPY            PF08352.7     64 seq911_BIOID51087    -            529   4.6e-12   45.9   0.1   2   2   2.5e-05     0.049   13.8   0.0     1    23   505   527   505   529 0.96 Oligopeptide/dipeptide transporter, C-terminal region
MFS_1                PF07690.11   354 seq912_BIOID51087    -            482   2.7e-10   39.4  69.1   1   1     2e-14   2.7e-10   39.4  47.9     2   354    63   439    58   439 0.70 Major Facilitator Superfamily
VirB3                PF05101.8     89 seq913_BIOID51087    -            107   7.8e-07   28.8   2.8   1   1   8.4e-11   1.1e-06   28.3   2.0    10    71    15    82     1    95 0.74 Type IV secretory pathway, VirB3-like protein
DNA_ligase_aden      PF01653.13   315 seq915_BIOID51087    -            561   1.4e-83  280.3   0.0   1   1   2.7e-87   1.9e-83  279.9   0.0     2   314    30   308    29   309 0.98 NAD-dependent DNA ligase adenylation domain
DNA_ligase_OB        PF03120.11    82 seq915_BIOID51087    -            561   1.2e-26   92.0   0.2   1   1   3.4e-30   2.3e-26   91.1   0.2     2    80   312   392   311   394 0.95 NAD-dependent DNA ligase OB-fold domain
Glyco_tranf_2_3      PF13641.1    230 seq916_BIOID51087    -            872   1.7e-32  113.0   0.0   1   1   1.3e-35   2.5e-32  112.4   0.0     1   230   273   500   273   500 0.87 Glycosyltransferase like family 2
Glycos_transf_2      PF00535.21   169 seq916_BIOID51087    -            872   3.9e-30  104.6   0.0   1   1   3.2e-33   6.2e-30  103.9   0.0     1   169   276   447   276   447 0.98 Glycosyl transferase family 2
Glyco_trans_2_3      PF13632.1    192 seq916_BIOID51087    -            872   4.7e-19   68.7   1.1   1   1   2.4e-22   4.7e-19   68.7   0.7     2   187   356   555   355   570 0.70 Glycosyl transferase family group 2
Cellulose_synt       PF03552.9    722 seq916_BIOID51087    -            872   1.1e-16   60.3   6.6   1   1   3.3e-16   6.5e-13   47.7   1.8   414   651   445   662   434   684 0.76 Cellulose synthase
PilZ                 PF07238.9    102 seq916_BIOID51087    -            872   4.9e-15   55.2   0.1   1   1   4.6e-18     9e-15   54.4   0.0     1   101   694   790   694   791 0.95 PilZ domain
Glyco_transf_21      PF13506.1    174 seq916_BIOID51087    -            872   1.2e-13   50.6   0.0   1   1   1.1e-16   2.1e-13   49.8   0.0    12   174   334   499   325   499 0.87 Glycosyl transferase family 21
Glyco_tranf_2_2      PF10111.4    281 seq916_BIOID51087    -            872   2.5e-06   26.6   0.0   1   1   1.9e-09   3.7e-06   26.1   0.0    32   185   303   448   277   474 0.84 Glycosyltransferase like family 2
Epimerase            PF01370.16   236 seq917_BIOID51087    -            355   6.8e-79  264.4   0.0   1   1   3.7e-82   8.3e-79  264.2   0.0     1   236     4   252     4   252 0.97 NAD dependent epimerase/dehydratase family
RmlD_sub_bind        PF04321.12   287 seq917_BIOID51087    -            355   4.5e-17   61.7   0.0   1   1   2.8e-20   6.4e-17   61.2   0.0     2   255     3   297     1   333 0.79 RmlD substrate binding domain
Polysacc_synt_2      PF02719.10   294 seq917_BIOID51087    -            355   2.9e-16   59.1   0.0   1   1   2.1e-19   4.8e-16   58.4   0.0     1   117     4   114     4   135 0.93 Polysaccharide biosynthesis protein
NAD_binding_4        PF07993.7    249 seq917_BIOID51087    -            355   1.2e-15   56.9   0.1   1   1   1.2e-14   2.7e-11   42.7   0.0    85   197    72   189    53   250 0.85 Male sterility protein
3Beta_HSD            PF01073.14   280 seq917_BIOID51087    -            355     5e-15   54.8   0.0   1   1   3.5e-18   7.9e-15   54.1   0.0     1   229     5   240     5   250 0.82 3-beta hydroxysteroid dehydrogenase/isomerase family
adh_short            PF00106.20   167 seq917_BIOID51087    -            355   5.8e-08   32.7   0.5   1   1   3.9e-10   8.8e-07   28.8   0.1     3    96     4    91     2   126 0.79 short chain dehydrogenase
TerD                 PF02342.13   128 seq918_BIOID51087    -            193   5.7e-37  126.2   0.0   1   1     1e-40   7.1e-37  125.9   0.0     2   127    66   183    65   184 0.97 Bacterial stress protein
Tellurium_res        PF10138.4     99 seq918_BIOID51087    -            193   1.2e-08   34.6   0.1   1   1   3.7e-12   2.6e-08   33.5   0.1    30    87     2    55     1    64 0.88 Tellurium resistance protein
CagE_TrbE_VirB       PF03135.9    205 seq920_BIOID51087    -            576   2.2e-26   92.8   0.0   1   1   5.4e-30   3.7e-26   92.0   0.0    10   200   162   355   158   358 0.94 CagE, TrbE, VirB family, component of type IV transporter system
AAA_10               PF12846.2    328 seq920_BIOID51087    -            576   2.2e-09   36.8   0.0   1   1   4.7e-13   3.2e-09   36.3   0.0     2   121   424   536   423   561 0.82 AAA-like domain
His_Phos_1           PF00300.17   158 seq921_BIOID51087    -            215   1.1e-38  132.7   0.2   1   1   9.5e-43   1.3e-38  132.4   0.1     1   157     3   156     3   157 0.91 Histidine phosphatase superfamily (branch 1)
Phage_lysis          PF03245.8    125 seq922_BIOID51087    -            153     4e-49  165.6  13.4   1   1   3.4e-53   4.6e-49  165.4   9.3     1   125    29   153    29   153 0.99 Bacteriophage lysis protein
Transposase_mut      PF00872.13   381 seq925_BIOID51087    -            115   2.5e-24   85.4   0.0   1   1   4.5e-28   3.1e-24   85.1   0.0   186   298     2   105     1   112 0.90 Transposase, Mutator family
MULE                 PF10551.4     93 seq925_BIOID51087    -            115   1.8e-05   24.6   0.1   1   1   1.3e-08   8.7e-05   22.5   0.0    17    91     4    70     1    72 0.88 MULE transposase domain
Rz1                  PF06085.6     40 seq926_BIOID51087    -             60   4.5e-24   83.4  10.6   1   1   4.2e-28   5.7e-24   83.1   7.3     1    40    20    60    20    60 0.98 Lipoprotein Rz1 precursor
RRF                  PF01765.14   165 seq929_BIOID51087    -            185   3.9e-68  227.9   1.7   1   1   3.7e-72     5e-68  227.6   1.2     1   165    19   183    19   183 0.99 Ribosome recycling factor
LMWPc                PF01451.16   138 seq930_BIOID51087    -            148   4.2e-43  146.8   0.0   1   1   3.4e-47   4.7e-43  146.7   0.0     1   138     9   143     9   143 0.98 Low molecular weight phosphotyrosine protein phosphatase
TerD                 PF02342.13   128 seq932_BIOID51087    -            385   2.6e-44  149.9   0.0   1   2   1.7e-27   1.2e-23   83.2   0.0     1   128    45   156    45   156 0.93 Bacterial stress protein
TerD                 PF02342.13   128 seq932_BIOID51087    -            385   2.6e-44  149.9   0.0   2   2   8.9e-22   6.1e-18   64.7   0.0     4   124   259   367   256   371 0.96 Bacterial stress protein
Tellurium_res        PF10138.4     99 seq932_BIOID51087    -            385   5.9e-31  106.2   0.0   1   1   1.7e-34   1.2e-30  105.2   0.0     4    99   165   255   162   255 0.90 Tellurium resistance protein
Transposase_mut      PF00872.13   381 seq935_BIOID51087    -             85   4.7e-16   58.2   0.2   1   1   3.8e-20   5.1e-16   58.0   0.1   322   379     3    60     1    62 0.97 Transposase, Mutator family
Wzz                  PF02706.10   152 seq938_BIOID51087    -            726   1.3e-52  177.4   2.5   1   1   1.4e-55   3.8e-52  176.0   0.1     1   152    16   252    16   252 0.99 Chain length determinant protein
GNVR                 PF13807.1     82 seq938_BIOID51087    -            726   8.2e-34  115.1   2.4   1   1   5.6e-37   1.5e-33  114.2   0.2     1    82   367   448   367   448 0.98 G-rich domain on putative tyrosine kinase
AAA_31               PF13614.1    157 seq938_BIOID51087    -            726   1.9e-21   76.5   0.0   1   1   1.5e-24   4.1e-21   75.4   0.0     2   148   533   671   532   675 0.91 AAA domain
CbiA                 PF01656.18   195 seq938_BIOID51087    -            726   1.2e-09   37.7   0.0   1   1     1e-12   2.9e-09   36.5   0.0     2   109   535   655   534   712 0.67 CobQ/CobB/MinD/ParA nucleotide binding domain
HTH_Tnp_1            PF01527.15    76 seq939_BIOID51087    -            108   1.6e-11   43.9   1.4   1   1   4.7e-15   6.4e-11   41.9   1.0     1    74     1    87     1    88 0.83 Transposase
NTP_transferase      PF00483.18   248 seq941_BIOID51087    -            293   1.2e-72  244.0   0.0   1   1   2.1e-76   1.4e-72  243.8   0.0     1   246     2   238     2   240 0.98 Nucleotidyl transferase
NTP_transf_3         PF12804.2    179 seq941_BIOID51087    -            293   1.1e-08   35.3   0.0   1   1     2e-12   1.4e-08   35.0   0.0     1   120     3   133     3   188 0.83 MobA-like NTP transferase domain
DXP_reductoisom      PF02670.11   129 seq942_BIOID51087    -            398     6e-49  165.7   0.7   1   1   1.3e-52     6e-49  165.7   0.5     1   129     4   132     4   132 0.99 1-deoxy-D-xylulose 5-phosphate reductoisomerase
DXPR_C               PF13288.1    121 seq942_BIOID51087    -            398   2.4e-45  153.3   0.3   1   1   1.1e-48   5.2e-45  152.2   0.2     1   121   271   389   271   389 0.99 DXP reductoisomerase C-terminal domain
DXP_redisom_C        PF08436.7     84 seq942_BIOID51087    -            398   7.5e-34  115.3   0.0   1   1   4.4e-37     2e-33  113.9   0.0     1    84   146   239   146   239 0.96 1-deoxy-D-xylulose 5-phosphate reductoisomerase C-terminal
DUF1212              PF06738.7    193 seq943_BIOID51087    -            277   1.5e-59  200.5   0.8   1   1   1.1e-63   1.5e-59  200.5   0.5     1   193    37   228    37   228 0.99 Protein of unknown function (DUF1212)
Molybdopterin        PF00384.17   432 seq944_BIOID51087    -           1265  2.6e-166  553.5   0.0   1   1  4.8e-170  3.3e-166  553.2   0.0     1   432   127   851   127   851 0.99 Molybdopterin oxidoreductase
Molydop_binding      PF01568.16   109 seq944_BIOID51087    -           1265   6.7e-21   74.0   0.1   1   1     2e-24   1.3e-20   73.0   0.0     1   105  1105  1220  1105  1224 0.93 Molydopterin dinucleotide binding domain
rve                  PF00665.21   120 seq945_BIOID51087    -            295   9.3e-26   90.1   0.0   1   1     7e-29   2.4e-25   88.8   0.0     2   119   125   239   124   240 0.97 Integrase core domain
HTH_21               PF13276.1     60 seq945_BIOID51087    -            295   6.1e-17   61.2   3.1   1   1   4.7e-20   1.6e-16   59.9   2.2     2    60    46   103    44   103 0.94 HTH-like domain
rve_3                PF13683.1     67 seq945_BIOID51087    -            295   1.4e-11   43.6   0.2   1   1   9.5e-15   3.3e-11   42.4   0.0     6    67   216   277   211   277 0.93 Integrase core domain
rve_2                PF13333.1     52 seq945_BIOID51087    -            295   2.1e-05   24.3   0.0   1   1   1.2e-08   4.2e-05   23.4   0.0     1    46   230   279   230   284 0.85 Integrase core domain
TerB                 PF05099.8    140 seq950_BIOID51087    -            151   9.9e-23   80.3   0.1   1   1   8.4e-27   1.1e-22   80.0   0.1    11   135    15   149     5   151 0.93 Tellurite resistance protein TerB
CreA                 PF05981.7    129 seq951_BIOID51087    -            157     1e-57  193.0   0.0   1   1   8.6e-62   1.2e-57  192.8   0.0     1   128    24   156    24   157 0.96 CreA protein
PseudoU_synth_2      PF00849.17   164 seq952_BIOID51087    -            290     1e-15   57.8   0.1   1   1   6.3e-18   4.3e-14   52.5   0.1     2   164    69   195    68   195 0.87 RNA pseudouridylate synthase
S4                   PF01479.20    48 seq952_BIOID51087    -            290   3.2e-14   51.9   1.3   1   1   1.5e-17     1e-13   50.3   0.0     1    48     7    52     7    52 0.97 S4 domain
Acetyltransf_1       PF00583.19    83 seq953_BIOID51087    -            224   1.6e-05   24.6   0.5   1   1   7.7e-09   5.3e-05   23.0   0.4    39    78   170   209   144   214 0.93 Acetyltransferase (GNAT) family
Acetyltransf_10      PF13673.1    117 seq953_BIOID51087    -            224   3.5e-05   23.7   0.5   1   1   8.2e-09   5.6e-05   23.1   0.3     1   114    92   207    92   212 0.80 Acetyltransferase (GNAT) domain
CopC                 PF04234.7     97 seq954_BIOID51087    -            124   2.6e-31  107.9   0.5   1   1   2.2e-35     3e-31  107.7   0.3     1    97    27   124    27   124 0.98 CopC domain
DUF3815              PF12821.2    130 seq955_BIOID51087    -            157   3.5e-30  104.4  12.2   1   1   5.9e-34     4e-30  104.2   8.4     1   128    12   147    12   149 0.95 Protein of unknown function (DUF3815)
DUF1212              PF06738.7    193 seq955_BIOID51087    -            157   8.4e-07   28.5   7.4   1   1   1.2e-10   8.4e-07   28.5   5.1   107   193    14    99     9    99 0.96 Protein of unknown function (DUF1212)
Peptidase_S24        PF00717.18    70 seq959_BIOID51087    -            239   5.2e-16   57.9   0.0   1   1   4.5e-19   1.6e-15   56.3   0.0     3    69   150   215   148   216 0.91 Peptidase S24-like
HTH_3                PF01381.17    55 seq959_BIOID51087    -            239   4.2e-07   29.5   0.0   1   1   2.2e-10   7.5e-07   28.7   0.0     3    45    23    65    21    70 0.90 Helix-turn-helix
TerC                 PF03741.11   184 seq960_BIOID51087    -            346   4.4e-55  185.8   7.1   1   1   3.2e-59   4.4e-55  185.8   4.9     1   183    73   300    73   301 0.97 Integral membrane protein TerC family
CopD                 PF05425.8    105 seq963_BIOID51087    -            290   2.5e-22   78.9   9.3   1   1   1.8e-26   2.5e-22   78.9   6.5     2   105   185   284   184   284 0.93 Copper resistance protein D
PAP2                 PF01569.16   129 seq964_BIOID51087    -            254   2.5e-28   98.2   1.2   1   1   1.8e-32   2.5e-28   98.2   0.9     6   126    78   232    73   234 0.89 PAP2 superfamily
Response_reg         PF00072.19   112 seq965_BIOID51087    -            229   4.1e-26   91.0   0.0   1   1   9.1e-30   6.2e-26   90.4   0.0     1   111     6   115     6   116 0.98 Response regulator receiver domain
Trans_reg_C          PF00486.23    77 seq965_BIOID51087    -            229   7.3e-23   80.1   0.0   1   1   1.9e-26   1.3e-22   79.3   0.0     2    77   151   226   150   226 0.94 Transcriptional regulatory protein, C terminal
PEP-utilizers_C      PF02896.13   294 seq966_BIOID51087    -            833    4e-111  370.4   0.0   1   1  1.9e-114  5.3e-111  370.0   0.0     2   293   363   653   362   654 0.99 PEP-utilising enzyme, TIM barrel domain
PTS_EIIA_2           PF00359.17   142 seq966_BIOID51087    -            833   4.5e-32  110.6   0.0   1   1   3.2e-35   8.8e-32  109.6   0.0     2   141   689   829   688   830 0.97 Phosphoenolpyruvate-dependent sugar phosphotransferase system, EIIA 2
PEP-utilizers        PF00391.18    81 seq966_BIOID51087    -            833   3.9e-19   67.8   0.0   1   1   4.2e-22   1.2e-18   66.3   0.0     7    81   262   337   259   337 0.93 PEP-utilising enzyme, mobile domain
PTS-HPr              PF00381.14    84 seq966_BIOID51087    -            833     3e-17   62.1   0.0   1   1   2.8e-20   7.6e-17   60.8   0.0     5    83     6    86     2    87 0.94 PTS HPr component phosphorylation site
PEP-utilisers_N      PF05524.8    123 seq966_BIOID51087    -            833     8e-14   51.3   1.1   1   1   4.8e-17   1.3e-13   50.6   0.0     2   123   119   238   118   238 0.87 PEP-utilising enzyme, N-terminal
HTH_AraC             PF00165.18    42 seq967_BIOID51087    -            307   1.1e-20   72.6   0.0   1   2   2.6e-13   1.2e-09   37.5   0.0     5    41   207   243   203   244 0.94 Bacterial regulatory helix-turn-helix proteins, AraC family
HTH_AraC             PF00165.18    42 seq967_BIOID51087    -            307   1.1e-20   72.6   0.0   2   2   7.6e-12   3.5e-08   32.9   0.0     1    41   255   293   255   294 0.93 Bacterial regulatory helix-turn-helix proteins, AraC family
HTH_18               PF12833.2     81 seq967_BIOID51087    -            307   8.6e-17   60.9   0.1   1   1   2.8e-20   1.3e-16   60.3   0.0     2    80   217   294   216   295 0.94 Helix-turn-helix domain
AraC_binding         PF02311.14   136 seq967_BIOID51087    -            307   4.7e-07   29.4   0.3   1   1   3.1e-10   1.4e-06   27.8   0.1    27    90    75   138    66   218 0.87 AraC-like ligand binding domain
Prenyltransf         PF01255.14   223 seq968_BIOID51087    -            252   6.7e-82  273.8   0.0   1   1   5.6e-86   7.7e-82  273.6   0.0     1   222    23   243    23   244 0.99 Putative undecaprenyl diphosphate synthase
BcsB                 PF03170.8    605 seq969_BIOID51087    -            779    4e-225  748.3   1.7   1   1  3.5e-229  4.8e-225  748.0   1.1     4   605    68   681    65   681 0.99 Bacterial cellulose synthase subunit
HTH_Tnp_1            PF01527.15    76 seq971_BIOID51087    -            108   4.2e-11   42.5   1.2   1   1   1.2e-14   1.7e-10   40.5   0.8     1    74     1    87     1    88 0.83 Transposase
DegT_DnrJ_EryC1      PF01041.12   363 seq972_BIOID51087    -            376   3.7e-87  292.6   0.0   1   1   9.7e-91   4.4e-87  292.3   0.0     7   361    13   370     9   372 0.93 DegT/DnrJ/EryC1/StrS aminotransferase family
Aminotran_1_2        PF00155.16   363 seq972_BIOID51087    -            376   7.6e-11   41.4   0.1   1   1   3.7e-14   1.7e-10   40.3   0.0    67   189    46   154     9   187 0.88 Aminotransferase class I and II
Aminotran_5          PF00266.14   371 seq972_BIOID51087    -            376   4.7e-08   32.0   0.1   1   1   1.6e-11   7.5e-08   31.3   0.0    62   182    47   159    33   204 0.90 Aminotransferase class-V
rve                  PF00665.21   120 seq977_BIOID51087    -            350   1.2e-25   89.8   0.0   1   1     1e-28   3.5e-25   88.3   0.0     2   119   125   239   124   240 0.97 Integrase core domain
HTH_21               PF13276.1     60 seq977_BIOID51087    -            350     2e-16   59.5   2.9   1   1   1.5e-19     5e-16   58.3   2.0     3    60    47   103    44   103 0.93 HTH-like domain
rve_3                PF13683.1     67 seq977_BIOID51087    -            350     2e-11   43.1   0.0   1   1   1.3e-14   4.3e-11   42.0   0.0     6    67   216   277   211   277 0.93 Integrase core domain
rve_2                PF13333.1     52 seq977_BIOID51087    -            350   3.4e-05   23.7   0.0   1   1     2e-08     7e-05   22.7   0.0     1    45   230   278   230   282 0.85 Integrase core domain
Nuc_H_symport        PF03825.11   400 seq979_BIOID51087    -            411    9e-175  581.0  29.8   1   1  1.5e-178    1e-174  580.8  20.7    18   400     4   391     1   391 0.99 Nucleoside H+ symporter
MFS_1                PF07690.11   354 seq979_BIOID51087    -            411   4.9e-17   61.6  38.7   1   1   7.1e-21   4.9e-17   61.6  26.8    16   353    10   339     1   340 0.75 Major Facilitator Superfamily
HATPase_c            PF02518.21   111 seq980_BIOID51087    -            474   1.9e-21   75.7   0.0   1   1   7.1e-25   3.2e-21   74.9   0.0     5   109   367   470   363   472 0.92 Histidine kinase-, DNA gyrase B-, and HSP90-like ATPase
HisKA                PF00512.20    68 seq980_BIOID51087    -            474     4e-13   49.0   0.3   1   1   2.8e-16   1.3e-12   47.4   0.2     6    67   260   319   256   320 0.91 His Kinase A (phospho-acceptor) domain
HAMP                 PF00672.20    70 seq980_BIOID51087    -            474   2.2e-11   43.6  11.1   1   1   2.5e-13   1.1e-09   38.1   0.1     2    69   185   251   184   252 0.90 HAMP domain
HTH_19               PF12844.2     64 seq983_BIOID51087    -            233   6.3e-19   67.6   0.0   1   2   4.3e-12     2e-08   34.0   0.0     4    60    87   143    82   147 0.93 Helix-turn-helix domain
HTH_19               PF12844.2     64 seq983_BIOID51087    -            233   6.3e-19   67.6   0.0   2   2   3.4e-11   1.5e-07   31.2   0.0     1    61   164   224   164   227 0.96 Helix-turn-helix domain
HTH_31               PF13560.1     64 seq983_BIOID51087    -            233   1.4e-16   60.3   0.0   1   2   9.6e-11   4.4e-07   29.8   0.0     5    59    86   139    85   143 0.94 Helix-turn-helix domain
HTH_31               PF13560.1     64 seq983_BIOID51087    -            233   1.4e-16   60.3   0.0   2   2   4.3e-10     2e-06   27.7   0.0     2    57   163   217   162   229 0.95 Helix-turn-helix domain
HTH_3                PF01381.17    55 seq983_BIOID51087    -            233   7.7e-16   57.5   0.0   1   1   7.4e-14   3.4e-10   39.5   0.0     1    52    87   138    87   141 0.97 Helix-turn-helix
IstB_IS21            PF01695.12   178 seq984_BIOID51087    -            245   8.9e-17   60.9   0.0   1   1   3.4e-20   1.2e-16   60.5   0.0    43   163    95   218    48   223 0.80 IstB-like ATP binding protein
Bac_DnaA             PF00308.13   219 seq984_BIOID51087    -            245   2.3e-07   30.5   0.0   1   1   8.8e-11     3e-07   30.1   0.0     2   124    66   189    65   230 0.78 Bacterial dnaA  protein
AAA                  PF00004.24   132 seq984_BIOID51087    -            245   1.3e-06   28.5   0.1   1   1   6.5e-10   2.2e-06   27.7   0.1     2    98   103   196   102   225 0.69 ATPase family associated with various cellular activities (AAA)
ArsA_ATPase          PF02374.10   305 seq984_BIOID51087    -            245   2.8e-06   26.5   0.0   1   1   1.4e-09   4.9e-06   25.6   0.0     4    81   102   182    99   231 0.73 Anion-transporting ATPase
DUF2511              PF10709.4     87 seq986_BIOID51087    -            113   6.8e-36  122.3   0.0   1   1   5.9e-40   8.1e-36  122.1   0.0     1    87    26   113    26   113 0.99 Protein of unknown function (DUF2511)
DUF1049              PF06305.6     68 seq987_BIOID51087    -            102   1.3e-25   88.5   0.7   1   1   9.6e-30   1.3e-25   88.5   0.5     1    66    22    87    22    89 0.97 Protein of unknown function (DUF1049)
YkuD                 PF03734.9    146 seq989_BIOID51087    -            234   1.6e-20   73.7   0.0   1   1     2e-24   2.8e-20   72.9   0.0     3   146    17   154    15   154 0.78 L,D-transpeptidase catalytic domain
CTP_transf_1         PF01148.15   259 seq991_BIOID51087    -            285   5.5e-63  212.9  20.2   1   1   4.6e-67   6.3e-63  212.7  14.0     2   257     4   279     3   281 0.88 Cytidylyltransferase family
TerD                 PF02342.13   128 seq992_BIOID51087    -            192   8.5e-51  170.9   0.1   1   1   8.3e-55   1.1e-50  170.5   0.1     1   127    60   183    60   184 0.99 Bacterial stress protein
TPR_7                PF13176.1     36 seq994_BIOID51087    -            389   1.6e-13   49.1  10.7   1   1   1.8e-05     0.025   14.2   0.0     1    27    71    97    71   106 0.82 Tetratricopeptide repeat
TPR_2                PF07719.12    34 seq994_BIOID51087    -            389   1.3e-11   43.3   6.2   1   1   1.4e-05     0.019   14.7   0.0     5    32   218   245   214   247 0.88 Tetratricopeptide repeat
Apc3                 PF12895.2     84 seq994_BIOID51087    -            389   5.8e-10   39.0   0.8   1   1   1.3e-09   1.8e-06   27.8   0.0     4    83   156   239   153   240 0.89 Anaphase-promoting complex, cyclosome, subunit 3
TPR_1                PF00515.23    34 seq994_BIOID51087    -            389   7.5e-08   31.5   1.5   1   1   2.6e-05     0.035   13.5   0.0     7    32   220   245   214   247 0.89 Tetratricopeptide repeat
TPR_8                PF13181.1     34 seq994_BIOID51087    -            389   1.3e-07   30.7   0.7   1   1   1.7e-05     0.024   14.3   0.0     5    29   218   242   214   246 0.89 Tetratricopeptide repeat
Polysacc_synt        PF01943.12   273 seq996_BIOID51087    -            416     1e-13   51.0  19.1   1   1   7.7e-18     1e-13   51.0  13.3     1   272     3   283     3   284 0.84 Polysaccharide biosynthesis protein
NUDIX                PF00293.23   135 seq998_BIOID51087    -            257   1.9e-21   75.9   0.1   1   1   1.3e-24     6e-21   74.3   0.0     6   125   132   240   127   249 0.90 NUDIX domain
zf-NADH-PPase        PF09297.6     32 seq998_BIOID51087    -            257   2.8e-10   39.4   5.4   1   1     1e-13   4.8e-10   38.6   3.8     1    32    93   124    93   124 0.98 NADH pyrophosphatase zinc ribbon domain
NUDIX-like           PF09296.6     98 seq998_BIOID51087    -            257   3.7e-06   27.0   0.1   1   1   1.6e-09   7.3e-06   26.1   0.1     2    97    11    90    10    91 0.96 NADH pyrophosphatase-like rudimentary NUDIX domain
DUF2501              PF10696.4     77 seq1000_BIOID51087   -            165   6.6e-30  102.8   5.4   1   1   4.8e-34   6.6e-30  102.8   3.8     1    75    85   162    85   165 0.97 Protein of unknown function (DUF2501)
Metallophos          PF00149.23   201 seq1002_BIOID51087   -            218     3e-15   56.0   1.6   1   1   5.2e-19   3.6e-15   55.8   1.1     2   170    18   155    17   205 0.87 Calcineurin-like phosphoesterase
TerD                 PF02342.13   128 seq1003_BIOID51087   -            191   6.2e-49  164.9   0.2   1   1   7.1e-53   9.7e-49  164.3   0.1     1   128    60   184    60   184 0.99 Bacterial stress protein
ResIII               PF04851.10   184 seq1005_BIOID51087   -            586   4.7e-32  111.1   0.0   1   1   1.7e-35   7.8e-32  110.4   0.0     2   184     3   155     2   155 0.95 Type III restriction enzyme, res subunit
Helicase_C           PF00271.26    78 seq1005_BIOID51087   -            586   7.6e-12   44.8   0.0   1   1   6.6e-15     3e-11   42.9   0.0    10    76   277   343   273   345 0.96 Helicase conserved C-terminal domain
DEAD                 PF00270.24   173 seq1005_BIOID51087   -            586   2.1e-11   43.4   0.0   1   1   1.2e-13   5.7e-10   38.8   0.0     2   166     7   153     6   157 0.81 DEAD/DEAH box helicase
Aldo_ket_red         PF00248.16   283 seq1007_BIOID51087   -            294     1e-46  158.8   0.0   1   1   9.4e-51   1.3e-46  158.6   0.0     2   281    20   267    19   269 0.92 Aldo/keto reductase family
Peptidase_M50        PF02163.17   192 seq1008_BIOID51087   -            450   2.8e-70  235.0   0.3   1   1   7.2e-74   3.3e-70  234.8   0.2     2   192    11   446    10   446 0.99 Peptidase family M50
PDZ                  PF00595.19    81 seq1008_BIOID51087   -            450   7.4e-12   45.1   0.3   1   1     1e-13   4.6e-10   39.4   0.0     8    81   209   277   203   277 0.91 PDZ domain (Also known as DHR or GLGF)
PDZ_2                PF13180.1     82 seq1008_BIOID51087   -            450   2.6e-10   39.9   0.0   1   1   1.1e-11   5.1e-08   32.5   0.0    19    78   227   285   211   287 0.84 PDZ domain
Phage_Nu1            PF07471.7    164 seq1010_BIOID51087   -            181   2.8e-92  306.4   1.2   1   1   2.3e-96   3.2e-92  306.2   0.9     1   164     1   164     1   164 0.99 Phage DNA packaging protein Nu1
ADP_ribosyl_GH       PF03747.9    289 seq1012_BIOID51087   -            334   1.6e-62  211.7   2.4   1   1   1.4e-66   1.9e-62  211.5   1.6     1   287     8   303     8   305 0.95 ADP-ribosylglycohydrolase
TetR_N               PF00440.18    47 seq1019_BIOID51087   -            236   1.7e-14   53.0   0.2   1   1     3e-18   4.1e-14   51.8   0.2     2    47    51    96    50    96 0.97 Bacterial regulatory proteins, tetR family
CreD                 PF06123.7    430 seq1020_BIOID51087   -            450  2.2e-157  523.9   0.0   1   1  1.8e-161  2.5e-157  523.7   0.0     2   430     5   428     4   428 0.99 Inner membrane protein CreD
URO-D                PF01208.12   343 seq1024_BIOID51087   -            354  2.2e-139  464.0   0.0   1   1  1.8e-143  2.5e-139  463.8   0.0     2   341     5   346     4   348 0.98 Uroporphyrinogen decarboxylase (URO-D)
Sulfatase            PF00884.18   379 seq1025_BIOID51087   -            763   2.1e-25   89.4   0.1   1   1   2.1e-29   2.9e-25   88.9   0.0     2   333   163   477   162   561 0.82 Sulfatase
Terminase_GpA        PF05876.7    557 seq1026_BIOID51087   -            167   1.8e-33  115.6   0.0   1   1   1.5e-37   2.1e-33  115.4   0.0     1   128    39   165    39   167 0.97 Phage terminase large subunit (GpA)
OMPdecase            PF00215.19   226 seq1027_BIOID51087   -            291   2.2e-55  187.4   0.0   1   1   1.9e-59   2.5e-55  187.1   0.0     1   226    61   283    61   283 0.96 Orotidine 5'-phosphate decarboxylase / HUMPS family
Transaldolase        PF00923.14   287 seq1028_BIOID51087   -            220   5.4e-48  163.4   0.1   1   1   8.3e-52   1.1e-47  162.4   0.1     1   244     3   206     3   218 0.94 Transaldolase
Glyco_hydro_8        PF01270.12   342 seq1029_BIOID51087   -            368  8.2e-121  402.7   2.9   1   1  7.1e-125  9.7e-121  402.5   2.0     1   342     1   346     1   346 0.98 Glycosyl hydrolases family 8
Glyco_transf_56      PF07429.6    361 seq1032_BIOID51087   -            359  4.5e-193  640.9   0.0   1   1  3.7e-197    5e-193  640.7   0.0     1   359     1   357     1   359 0.99 4-alpha-L-fucosyltransferase glycosyl transferase group 56
Fer4_11              PF13247.1     99 seq1034_BIOID51087   -            306   1.3e-23   82.6   2.8   1   1   5.6e-27   1.3e-23   82.6   1.9     2    65   175   238   174   281 0.89 4Fe-4S dicluster domain
Fer4_7               PF12838.2     52 seq1034_BIOID51087   -            306   2.5e-11   43.6   4.6   1   1   1.5e-10   3.5e-07   30.3   1.3     2    50   183   228   154   230 0.93 4Fe-4S dicluster domain
Fer4_10              PF13237.1     52 seq1034_BIOID51087   -            306   1.2e-09   37.6  10.2   1   1   5.9e-09   1.3e-05   24.7   3.0     4    52   178   227   175   227 0.93 4Fe-4S dicluster domain
Terminase_GpA        PF05876.7    557 seq1037_BIOID51087   -            145   1.4e-31  109.3   0.4   1   1   1.3e-35   1.7e-31  109.0   0.3   139   246     8   120     5   132 0.94 Phage terminase large subunit (GpA)
LysR_substrate       PF03466.15   209 seq1039_BIOID51087   -            293   8.2e-45  152.3   0.1   1   1   1.9e-48   1.3e-44  151.7   0.0     2   204    85   282    84   284 0.98 LysR substrate binding domain
HTH_1                PF00126.22    60 seq1039_BIOID51087   -            293     2e-17   62.5   0.8   1   1   5.5e-21   3.8e-17   61.6   0.6     1    60     3    62     3    62 0.97 Bacterial regulatory helix-turn-helix protein, lysR family
PfkB                 PF00294.19   301 seq1040_BIOID51087   -            321   8.2e-51  172.8   0.0   1   1   7.2e-55   9.8e-51  172.5   0.0     2   294    17   305    16   311 0.90 pfkB family carbohydrate kinase
PGI                  PF00342.14   486 seq1041_BIOID51087   -            549  2.5e-234  778.0   0.1   1   1  2.1e-238  2.9e-234  777.8   0.0     1   486    52   541    52   541 0.99 Phosphoglucose isomerase
Band_7               PF01145.20   179 seq1042_BIOID51087   -            275   3.3e-24   85.6   0.2   1   1   3.3e-28   4.5e-24   85.2   0.1     2   179    22   208    21   215 0.88 SPFH domain / Band 7 family
DEAD                 PF00270.24   173 seq1043_BIOID51087   -            454   2.3e-49  167.0   0.1   1   1   5.9e-52   2.7e-48  163.5   0.0     1   172    25   196    25   197 0.94 DEAD/DEAH box helicase
Helicase_C           PF00271.26    78 seq1043_BIOID51087   -            454   8.2e-26   89.5   0.0   1   1   4.8e-29   2.2e-25   88.2   0.0     2    77   264   339   263   340 0.98 Helicase conserved C-terminal domain
Prok-JAB             PF14464.1    105 seq1044_BIOID51087   -            338   1.1e-19   69.8   0.1   1   1   2.6e-23   1.8e-19   69.1   0.1     4    96    95   189    92   200 0.93 Prokaryotic homologs of the JAB domain
NLPC_P60             PF00877.14   105 seq1044_BIOID51087   -            338   5.9e-13   48.4   0.0   1   1   1.3e-16   8.6e-13   47.9   0.0     1   104   202   314   202   315 0.92 NlpC/P60 family
Fe-ADH               PF00465.14   366 seq1045_BIOID51087   -            380   9.1e-64  215.2   5.9   1   1   1.6e-67   1.1e-63  214.9   4.1     1   366    21   361    21   361 0.92 Iron-containing alcohol dehydrogenase
Fe-ADH_2             PF13685.1    250 seq1045_BIOID51087   -            380   1.5e-33  116.0   0.1   1   1   2.8e-37   1.9e-33  115.6   0.0     3   250    27   289    25   289 0.82 Iron-containing alcohol dehydrogenase
Bac_surface_Ag       PF01103.18   323 seq1046_BIOID51087   -            810  1.7e-100  336.4  16.0   1   1  1.1e-103  3.7e-100  335.4  11.1     1   323   448   810   448   810 0.96 Surface antigen
Surf_Ag_VNR          PF07244.10    78 seq1046_BIOID51087   -            810   3.1e-65  216.4  10.4   1   5   6.3e-10   2.2e-06   27.8   0.0     1    78    24    91    24    91 0.87 Surface antigen variable number repeat
Surf_Ag_VNR          PF07244.10    78 seq1046_BIOID51087   -            810   3.1e-65  216.4  10.4   2   5   5.9e-15     2e-11   44.0   0.0     1    78    92   172    92   172 0.93 Surface antigen variable number repeat
Surf_Ag_VNR          PF07244.10    78 seq1046_BIOID51087   -            810   3.1e-65  216.4  10.4   3   5   3.5e-17   1.2e-13   51.1   0.1     2    78   176   263   175   263 0.86 Surface antigen variable number repeat
Surf_Ag_VNR          PF07244.10    78 seq1046_BIOID51087   -            810   3.1e-65  216.4  10.4   4   5   5.8e-14     2e-10   40.8   0.0     1    78   266   344   266   344 0.92 Surface antigen variable number repeat
Surf_Ag_VNR          PF07244.10    78 seq1046_BIOID51087   -            810   3.1e-65  216.4  10.4   5   5     1e-18   3.5e-15   56.0   0.1     1    78   347   421   347   421 0.91 Surface antigen variable number repeat
SUI1                 PF01253.17    83 seq1047_BIOID51087   -            108   8.8e-23   79.8   1.9   1   1   7.6e-27     1e-22   79.5   1.3     2    82    28   104    27   105 0.95 Translation initiation factor SUI1
Endonuclease_5       PF04493.9    206 seq1049_BIOID51087   -            223   1.8e-70  236.3   0.0   1   1   1.5e-74   2.1e-70  236.1   0.0     1   205     9   208     9   209 0.99 Endonuclease V
Ribosomal_L25p       PF01386.14    88 seq1052_BIOID51087   -             94   3.9e-30  103.6   0.3   1   1   3.2e-34   4.4e-30  103.5   0.2     1    88     4    91     4    91 0.99 Ribosomal L25p family
BCSC_C               PF05420.6    342 seq1053_BIOID51087   -           1157  2.7e-124  414.6  11.9   1   1  3.6e-127  5.5e-124  413.6   8.2     2   341   802  1139   801  1140 0.97 Cellulose synthase operon protein C C-terminus (BCSC_C)
TPR_16               PF13432.1     65 seq1053_BIOID51087   -           1157   5.3e-29  100.1  68.2   1   2     1e-11   1.6e-08   34.8   2.8     2    64   274   336   273   337 0.96 Tetratricopeptide repeat
TPR_16               PF13432.1     65 seq1053_BIOID51087   -           1157   5.3e-29  100.1  68.2   2   2   3.8e-12   5.7e-09   36.2   1.6     2    64   356   418   355   419 0.95 Tetratricopeptide repeat
TPR_11               PF13414.1     69 seq1053_BIOID51087   -           1157   9.7e-25   85.8  36.9   1   1   9.6e-14   1.5e-10   40.4   0.6     2    69   268   334   267   334 0.96 TPR repeat
TPR_2                PF07719.12    34 seq1053_BIOID51087   -           1157   5.6e-19   66.3  30.3   1   1   3.5e-08   5.3e-05   22.7   0.1     2    33   304   335   303   336 0.95 Tetratricopeptide repeat
TPR_7                PF13176.1     36 seq1053_BIOID51087   -           1157   2.6e-13   48.5  16.4   1   1   3.9e-07    0.0006   19.3   0.0     1    32   305   334   305   341 0.85 Tetratricopeptide repeat
TPR_8                PF13181.1     34 seq1053_BIOID51087   -           1157   6.2e-11   41.1  12.5   1   1   3.7e-08   5.6e-05   22.5   0.1     2    32   304   334   303   337 0.93 Tetratricopeptide repeat
TPR_1                PF00515.23    34 seq1053_BIOID51087   -           1157   1.1e-09   37.3  22.0   1   1   5.4e-08   8.3e-05   21.9   0.1     2    33   304   335   303   336 0.95 Tetratricopeptide repeat
WzyE                 PF06899.6    449 seq1056_BIOID51087   -            450    3e-277  919.3  44.7   1   1  2.4e-281  3.3e-277  919.1  31.0     1   448     1   449     1   450 1.00 WzyE protein
UTRA                 PF07702.8    141 seq1058_BIOID51087   -            238   1.5e-31  108.8   0.0   1   1   7.3e-35   2.5e-31  108.0   0.0     1   140    86   224    86   225 0.98 UTRA domain
GntR                 PF00392.16    64 seq1058_BIOID51087   -            238   3.8e-21   74.1   0.0   1   1   1.1e-24   3.8e-21   74.1   0.0     2    63     3    64     2    65 0.98 Bacterial regulatory proteins, gntR family
HTH_11               PF08279.7     55 seq1058_BIOID51087   -            238   2.4e-06   26.9   0.2   1   1   3.1e-09     1e-05   24.9   0.0    19    45    29    55    28    62 0.88 HTH domain
HTH_DeoR             PF08220.7     57 seq1058_BIOID51087   -            238   3.1e-06   26.5   0.3   1   1   5.6e-09   1.9e-05   23.9   0.0    18    50    29    61    29    68 0.92 DeoR-like helix-turn-helix domain
Phage_AlpA           PF05930.7     51 seq1060_BIOID51087   -             88   2.6e-26   90.9   0.0   1   1   4.8e-30   3.3e-26   90.6   0.0     1    51    25    75    25    75 0.99 Prophage CP4-57 regulatory protein (AlpA)
HTH_17               PF12728.2     51 seq1060_BIOID51087   -             88   6.3e-10   39.0   0.0   1   1   1.1e-13   7.8e-10   38.7   0.0     2    50    28    78    27    79 0.87 Helix-turn-helix domain
Lambda_tail_I        PF06805.7     82 seq1062_BIOID51087   -            190   1.6e-14   53.3   0.0   1   1   2.1e-18   2.9e-14   52.5   0.0    25    82     2    64     1    64 0.98 Bacteriophage lambda tail assembly protein I
Nitrate_red_del      PF02613.10   136 seq1063_BIOID51087   -            231   2.4e-25   88.8   2.2   1   1   3.3e-29   4.5e-25   87.9   1.5     7   133     9   154     3   157 0.85 Nitrate reductase delta subunit
DUF416               PF04222.7    191 seq1064_BIOID51087   -            196   1.2e-86  288.6   0.1   1   1     1e-90   1.4e-86  288.4   0.0     1   189     4   192     4   194 0.99 Protein of unknown function (DUF416)
DUF4222              PF13973.1     53 seq1065_BIOID51087   -             38   5.4e-10   38.3   0.0   1   1   4.2e-14   5.8e-10   38.3   0.0     2    31     4    33     3    36 0.95 Domain of unknown function (DUF4222)
Phage_ASH            PF10554.4    108 seq1066_BIOID51087   -            199   3.7e-37  126.8   1.1   1   1   3.6e-41   4.9e-37  126.4   0.8     1   108    22   146    22   146 0.98 Ash protein family
HTH_Tnp_1            PF01527.15    76 seq1067_BIOID51087   -            108   5.5e-11   42.1   1.3   1   1   1.6e-14   2.2e-10   40.2   0.9     1    74     1    87     1    88 0.86 Transposase
DUF1233              PF06806.7     72 seq1072_BIOID51087   -             84   2.7e-34  116.4   0.5   1   1   2.3e-38   3.2e-34  116.1   0.3     1    72     4    76     4    76 0.97 Putative excisionase (DUF1233)
TerD                 PF02342.13   128 seq1073_BIOID51087   -            257   1.3e-22   79.8   0.0   1   1   4.1e-26   1.9e-22   79.3   0.0     3   128    77   210    75   210 0.97 Bacterial stress protein
VWA_2                PF13519.1    172 seq1073_BIOID51087   -            257   7.8e-11   42.2   0.0   1   1   2.2e-14     1e-10   41.8   0.0     2   147    58   209    57   242 0.77 von Willebrand factor type A domain
Copine               PF07002.11   146 seq1073_BIOID51087   -            257   3.6e-06   26.6   0.0   1   1     2e-09   9.3e-06   25.3   0.0    14   146    78   199    70   199 0.79 Copine
rve                  PF00665.21   120 seq1075_BIOID51087   -            296   8.2e-26   90.3   0.1   1   1   7.1e-29   2.4e-25   88.8   0.0     2   119   126   240   125   241 0.97 Integrase core domain
HTH_21               PF13276.1     60 seq1075_BIOID51087   -            296   1.5e-16   60.0   2.9   1   1   1.1e-19   3.9e-16   58.7   2.0     3    60    48   104    45   104 0.93 HTH-like domain
rve_3                PF13683.1     67 seq1075_BIOID51087   -            296   1.5e-11   43.5   0.0   1   1   9.6e-15   3.3e-11   42.4   0.0     6    67   217   278   212   278 0.93 Integrase core domain
rve_2                PF13333.1     52 seq1075_BIOID51087   -            296   2.1e-05   24.4   0.0   1   1   1.2e-08   4.3e-05   23.3   0.0     1    46   231   280   231   285 0.85 Integrase core domain
DUF1287              PF06940.6    164 seq1076_BIOID51087   -            205   1.7e-76  255.0   0.0   1   1     3e-80     2e-76  254.8   0.0     1   164    39   202    39   202 0.99 Domain of unknown function (DUF1287)
Amidase_6            PF12671.2    157 seq1076_BIOID51087   -            205   0.00011   22.1   0.0   1   1     2e-08   0.00014   21.8   0.0    18   123    53   168    33   194 0.82 Putative amidase domain
Ail_Lom              PF06316.6    199 seq1077_BIOID51087   -             97     2e-54  184.0   2.0   1   1   3.1e-58   2.1e-54  183.9   1.4   105   199     3    97     1    97 0.99 Enterobacterial Ail/Lom protein
OMP_b-brl            PF13505.1    176 seq1077_BIOID51087   -             97   1.7e-12   47.5   2.8   1   1   2.7e-16   1.9e-12   47.3   2.0    94   176     3    97     1    97 0.91 Outer membrane protein beta-barrel domain
DUF3596              PF12167.3     88 seq1078_BIOID51087   -            428   7.2e-30  102.3   0.0   1   1   1.9e-33   1.3e-29  101.5   0.0     1    88     7    93     7    93 0.98 Domain of unknown function (DUF3596)
Phage_integrase      PF00589.17   173 seq1078_BIOID51087   -            428   4.8e-21   75.0   0.2   1   1   1.6e-24   1.1e-20   73.9   0.1     3   166   203   396   201   402 0.89 Phage integrase family
Nitrate_red_gam      PF02665.9    223 seq1081_BIOID51087   -            226   3.7e-87  291.2  12.3   1   1   3.1e-91   4.3e-87  291.0   8.5     2   223     5   226     4   226 0.99 Nitrate reductase gamma subunit
SpoU_methylase       PF00588.14   142 seq1083_BIOID51087   -            268   3.9e-33  114.2   0.0   1   1   4.1e-37   5.6e-33  113.6   0.0     2   142     3   153     2   153 0.87 SpoU rRNA Methylase family
Bac_DNA_binding      PF00216.16    90 seq1085_BIOID51087   -             90   3.2e-33  113.4   1.4   1   1   2.6e-37   3.6e-33  113.3   1.0     1    90     1    90     1    90 0.99 Bacterial DNA-binding protein
phage_tail_N         PF08400.5    134 seq1086_BIOID51087   -           1023   1.1e-58  196.6   0.3   1   1   2.3e-62   1.1e-58  196.6   0.2     1   134     1   134     1   134 0.99 Prophage tail fibre N-terminal
Phage_fiber_2        PF03406.8     44 seq1086_BIOID51087   -           1023   1.5e-40  136.4  22.8   1   2   5.1e-26   2.3e-22   78.1   5.8     1    44   462   505   462   505 0.98 Phage tail fibre repeat
Phage_fiber_2        PF03406.8     44 seq1086_BIOID51087   -           1023   1.5e-40  136.4  22.8   2   2   1.7e-24   7.5e-21   73.3   4.5     1    44   506   549   506   549 0.98 Phage tail fibre repeat
Collar               PF07484.7     57 seq1086_BIOID51087   -           1023   2.9e-11   42.8   0.2   1   1   1.6e-14   7.2e-11   41.5   0.1     1    56   798   844   798   845 0.97 Phage Tail Collar Domain
Helicase_C_2         PF13307.1    167 seq1087_BIOID51087   -            790   5.2e-26   91.4   0.0   1   1   2.4e-29   8.2e-26   90.8   0.0     8   165   578   733   571   735 0.93 Helicase C-terminal domain
DEAD                 PF00270.24   173 seq1087_BIOID51087   -            790   3.8e-09   36.1   0.1   1   1   2.1e-09   7.2e-06   25.4   0.0    12    78    88   153    73   171 0.74 DEAD/DEAH box helicase
DEAD_2               PF06733.10   174 seq1087_BIOID51087   -            790   1.4e-08   34.2   0.0   1   1   7.1e-12   2.4e-08   33.4   0.0   103   167   245   308   195   314 0.87 DEAD_2
Glyco_tran_WecB      PF03808.8    172 seq1088_BIOID51087   -            246   3.1e-56  189.3   0.1   1   1   3.1e-60   4.2e-56  188.9   0.1     2   172    61   231    60   231 0.96 Glycosyl transferase WecB/TagA/CpsF family
YjbE                 PF11106.3     80 seq1089_BIOID51087   -             80   9.3e-43  143.9  26.7   1   1   7.5e-47     1e-42  143.8  18.5     1    80     1    80     1    80 0.99 Exopolysaccharide production protein YjbE
MFS_1                PF07690.11   354 seq1092_BIOID51087   -            396   3.6e-34  117.9  59.3   1   1   2.6e-38   3.6e-34  117.9  41.1     2   353    19   349    18   350 0.89 Major Facilitator Superfamily
DUF1414              PF07208.6     44 seq1096_BIOID51087   -             75   2.5e-25   87.7   0.9   1   1   2.5e-29   3.4e-25   87.3   0.6     1    44    26    69    26    69 0.99 Protein of unknown function (DUF1414)
Cupin_6              PF12852.2    186 seq1097_BIOID51087   -            284   1.6e-26   92.9   0.5   1   1   1.1e-29   4.9e-26   91.3   0.4     1   186     2   162     2   162 0.93 Cupin
HTH_18               PF12833.2     81 seq1097_BIOID51087   -            284     5e-21   74.4   0.3   1   1   7.6e-24   3.5e-20   71.7   0.1     1    81   199   278   199   278 0.97 Helix-turn-helix domain
HTH_AraC             PF00165.18    42 seq1097_BIOID51087   -            284   2.3e-15   55.7   0.0   1   2   1.1e-08   4.9e-05   22.9   0.0     7    41   192   226   188   227 0.94 Bacterial regulatory helix-turn-helix proteins, AraC family
HTH_AraC             PF00165.18    42 seq1097_BIOID51087   -            284   2.3e-15   55.7   0.0   2   2   4.1e-11   1.9e-07   30.5   0.0    11    41   245   276   238   277 0.91 Bacterial regulatory helix-turn-helix proteins, AraC family
HTH_Tnp_1            PF01527.15    76 seq1099_BIOID51087   -            101   3.9e-17   61.8   0.4   1   1   8.7e-21     6e-17   61.2   0.1     2    52     9    59     8    92 0.85 Transposase
HTH_23               PF13384.1     50 seq1099_BIOID51087   -            101   2.7e-07   29.8   0.0   1   1   6.1e-11   4.2e-07   29.3   0.0     6    45    18    58    13    63 0.90 Homeodomain-like domain
DUF1481              PF07356.7    195 seq1100_BIOID51087   -            211   5.4e-71  237.9   0.6   1   1   4.5e-75   6.2e-71  237.7   0.4     1   195    22   207    22   207 0.99 Protein of unknown function (DUF1481)
DUF3413              PF11893.3    253 seq1103_BIOID51087   -            586  3.3e-109  363.5  10.1   1   1  1.1e-112  5.1e-109  362.8   7.0     1   252     1   253     1   254 0.99 Domain of unknown function (DUF3413)
Sulfatase            PF00884.18   379 seq1103_BIOID51087   -            586   3.2e-36  125.0   2.1   1   1   6.9e-40   3.2e-36  125.0   1.4     1   330   260   541   260   573 0.81 Sulfatase
DUF2886              PF11102.3    200 seq1104_BIOID51087   -            212   9.1e-57  191.7   1.0   1   1   7.5e-61     1e-56  191.5   0.7     1   199    13   206    13   207 0.98 Protein of unknown function (DUF2886)
RNase_PH             PF01138.16   132 seq1106_BIOID51087   -            238   2.8e-27   95.5   0.0   1   1   6.9e-31   4.7e-27   94.7   0.0     1   129    10   140    10   142 0.93 3' exoribonuclease family, domain 1
RNase_PH_C           PF03725.10    68 seq1106_BIOID51087   -            238   1.1e-12   47.5   0.6   1   1   2.9e-16     2e-12   46.7   0.4     1    66   157   222   157   224 0.96 3' exoribonuclease family, domain 2
PhzC-PhzF            PF02567.11   282 seq1107_BIOID51087   -            297   2.2e-83  279.6   0.0   1   1   1.8e-87   2.5e-83  279.4   0.0     1   281     8   290     8   291 0.96 Phenazine biosynthesis-like protein
OmpH                 PF03938.9    158 seq1108_BIOID51087   -            161   1.3e-22   80.3  15.9   1   1   1.1e-26   1.5e-22   80.1  11.0     3   157    10   160     6   161 0.93 Outer membrane protein (OmpH-like)
Leader_Thr           PF08254.6     22 seq1109_BIOID51087   -             21   1.1e-09   37.3  14.8   1   1   8.3e-14   1.1e-09   37.2  10.3     1    22     1    21     1    21 0.99 Threonine leader peptide
GntR                 PF00392.16    64 seq1112_BIOID51087   -            304   7.8e-13   47.5   0.0   1   1   1.9e-09   6.6e-06   25.3   0.0    22    55    26    59     7    63 0.82 Bacterial regulatory proteins, gntR family
FCD                  PF07729.7    125 seq1112_BIOID51087   -            304   9.8e-12   45.1   3.4   1   1   6.2e-15   2.1e-11   44.0   2.4     1   124   159   286   159   287 0.83 FCD domain
AAA_21               PF13304.1    303 seq1113_BIOID51087   -            457   6.3e-24   85.3   4.7   1   1   2.8e-27   1.9e-23   83.7   3.3     1   302    29   352    29   353 0.82 AAA domain
AAA_15               PF13175.1    415 seq1113_BIOID51087   -            457   4.5e-17   62.0   6.5   1   1     1e-15   7.1e-12   44.9   0.1   336   415   279   352   256   352 0.83 AAA ATPase domain
Homoserine_dh        PF00742.14   179 seq1114_BIOID51087   -            834     9e-52  175.2   0.0   1   1   8.5e-55   2.3e-51  173.8   0.0     1   179   628   825   628   825 0.98 Homoserine dehydrogenase
AA_kinase            PF00696.23   241 seq1114_BIOID51087   -            834   4.5e-45  153.9   0.4   1   1   2.6e-47   7.2e-44  150.0   0.0     2   241    15   298    14   298 0.82 Amino acid kinase family
NAD_binding_3        PF03447.11   117 seq1114_BIOID51087   -            834   3.3e-30  104.7   0.0   1   1   3.7e-33     1e-29  103.1   0.0     1   116   486   619   486   620 0.97 Homoserine dehydrogenase, NAD binding domain
ACT_7                PF13840.1     65 seq1114_BIOID51087   -            834   2.4e-20   71.7   1.5   1   2   1.3e-11   3.6e-08   32.6   0.0     5    63   328   388   326   390 0.91 Family description
ACT_7                PF13840.1     65 seq1114_BIOID51087   -            834   2.4e-20   71.7   1.5   2   2     5e-13   1.4e-09   37.2   0.3     3    62   407   468   405   471 0.93 Family description
ACT                  PF01842.20    66 seq1114_BIOID51087   -            834   4.4e-17   61.0   0.3   1   2   5.1e-10   1.4e-06   27.5   0.0     6    63   338   390   334   393 0.86 ACT domain
ACT                  PF01842.20    66 seq1114_BIOID51087   -            834   4.4e-17   61.0   0.3   2   2   8.1e-11   2.2e-07   30.0   0.4     2    53   415   461   414   471 0.79 ACT domain
DUF72                PF01904.13   230 seq1115_BIOID51087   -            271   3.1e-48  164.4   0.6   1   1     3e-52     4e-48  164.0   0.4    17   229    26   250    22   251 0.90 Protein of unknown function DUF72
AA_permease          PF00324.16   479 seq1116_BIOID51087   -            461   4.9e-99  331.7  55.9   1   1  9.1e-103   6.2e-99  331.3  38.8     1   435    16   427    16   455 0.94 Amino acid permease
AA_permease_2        PF13520.1    426 seq1116_BIOID51087   -            461   1.6e-43  148.7  59.1   1   1   3.1e-47   2.1e-43  148.3  41.0     9   425    20   440    15   441 0.88 Amino acid permease
Caps_synth_GfcC      PF06251.6    229 seq1117_BIOID51087   -            277   2.5e-91  304.8   0.0   1   1   2.1e-95   2.9e-91  304.6   0.0     2   229    52   277    51   277 0.99 Capsule biosynthesis GfcC
Hexapep              PF00132.19    36 seq1121_BIOID51087   -            341   1.9e-32  109.1  41.0   1   3   1.2e-14   8.4e-11   40.7   2.6     2    36   110   144   109   144 0.95 Bacterial transferase hexapeptide (six repeats)
Hexapep              PF00132.19    36 seq1121_BIOID51087   -            341   1.9e-32  109.1  41.0   2   3   1.7e-12   1.2e-08   33.9   0.3     1    35   145   179   145   180 0.96 Bacterial transferase hexapeptide (six repeats)
Hexapep              PF00132.19    36 seq1121_BIOID51087   -            341   1.9e-32  109.1  41.0   3   3   1.8e-11   1.3e-07   30.7   6.3     1    35   222   256   222   257 0.94 Bacterial transferase hexapeptide (six repeats)
LpxD                 PF04613.9     72 seq1121_BIOID51087   -            341   1.9e-23   81.6   0.0   1   1   4.7e-27   3.2e-23   80.9   0.0     1    72    21    90    21    90 0.97 UDP-3-O-[3-hydroxymyristoyl] glucosamine N-acyltransferase, LpxD
Pribosyltran         PF00156.22   125 seq1122_BIOID51087   -            213   1.6e-17   63.3   0.0   1   1   9.3e-21   1.3e-16   60.3   0.0     3   123    39   152    37   154 0.94 Phosphoribosyl transferase domain
DUF258               PF03193.11   161 seq1123_BIOID51087   -             61   3.1e-05   23.0   0.0   1   1   4.6e-09   3.1e-05   23.0   0.0    22    57    22    58     4    61 0.73 Protein of unknown function, DUF258
ArgK                 PF03308.11   267 seq1123_BIOID51087   -             61   0.00011   20.9   0.0   1   1   1.6e-08   0.00011   20.9   0.0    12    50    19    57     4    60 0.85 ArgK protein
HATPase_c            PF02518.21   111 seq1125_BIOID51087   -            458   1.5e-28   98.5   0.8   1   1   6.1e-32   4.2e-28   97.1   0.1     2   110   346   449   345   450 0.98 Histidine kinase-, DNA gyrase B-, and HSP90-like ATPase
HisKA                PF00512.20    68 seq1125_BIOID51087   -            458   1.5e-14   53.5   0.4   1   1     8e-18   5.5e-14   51.7   0.0     2    65   238   300   237   302 0.91 His Kinase A (phospho-acceptor) domain
CCG                  PF02754.11    85 seq1126_BIOID51087   -            239   1.1e-29  102.0   0.2   1   2   2.7e-17   3.6e-13   49.1   0.0     1    84     3    84     3    85 0.96 Cysteine-rich domain
CCG                  PF02754.11    85 seq1126_BIOID51087   -            239   1.1e-29  102.0   0.2   2   2   6.3e-18   8.6e-14   51.2   0.0     2    84   133   216   132   217 0.92 Cysteine-rich domain
MAPEG                PF01124.13   129 seq1127_BIOID51087   -            131   1.5e-26   92.4   9.3   1   1   1.2e-30   1.7e-26   92.2   6.4     1   129     3   120     3   120 0.98 MAPEG family
DUF940               PF06082.6    658 seq1129_BIOID51087   -            698  4.3e-258  858.1  13.4   1   1  3.5e-262  4.8e-258  857.9   9.3     1   658    29   693    29   693 0.97 Bacterial putative lipoprotein (DUF940)
HTH_Tnp_1            PF01527.15    76 seq1130_BIOID51087   -            108   5.5e-11   42.1   1.3   1   1   1.6e-14   2.2e-10   40.2   0.9     1    74     1    87     1    88 0.86 Transposase
MFS_1                PF07690.11   354 seq1133_BIOID51087   -            453   1.3e-59  201.6  41.6   1   1     2e-61   2.7e-57  193.9  25.3     1   354    47   408    47   408 0.88 Major Facilitator Superfamily
EAL                  PF00563.15   236 seq1134_BIOID51087   -            681   1.8e-55  187.8   1.2   1   1   2.6e-58   1.2e-54  185.2   0.0     3   236   434   667   432   667 0.91 EAL domain
HAMP                 PF00672.20    70 seq1134_BIOID51087   -            681   2.2e-11   43.6   0.3   1   1   1.3e-14   5.9e-11   42.2   0.2     3    69   181   251   179   252 0.84 HAMP domain
GGDEF                PF00990.16   161 seq1134_BIOID51087   -            681     2e-11   43.6   0.0   1   1   2.2e-14   9.9e-11   41.3   0.0     6   161   266   413   261   413 0.94 GGDEF domain
MarR                 PF01047.17    59 seq1135_BIOID51087   -            144     7e-18   63.9   0.0   1   1   2.6e-21   1.2e-17   63.2   0.0     1    59    38    96    38    96 0.98 MarR family
MarR_2               PF12802.2     62 seq1135_BIOID51087   -            144   1.7e-12   46.6   0.0   1   1   6.5e-16     3e-12   45.9   0.0     1    62    36    95    36    95 0.98 MarR family
HTH_27               PF13463.1     68 seq1135_BIOID51087   -            144   1.6e-08   34.6   0.0   1   1   8.2e-12   3.7e-08   33.4   0.0     1    68    38   104    38   104 0.92 Winged helix DNA-binding domain
Methyltransf_18      PF12847.2    112 seq1136_BIOID51087   -            247   7.1e-15   55.4   0.0   1   1   7.3e-18   1.1e-14   54.8   0.0     2   110    57   163    56   165 0.92 Methyltransferase domain
Methyltransf_11      PF08241.7     95 seq1136_BIOID51087   -            247   6.9e-12   45.5   0.0   1   1   9.1e-15   1.4e-11   44.6   0.0     2    95    62   162    61   162 0.95 Methyltransferase domain
Methyltransf_31      PF13847.1    152 seq1136_BIOID51087   -            247   1.5e-10   40.7   0.0   1   1   1.3e-13     2e-10   40.3   0.0     3   110    56   164    54   215 0.86 Methyltransferase domain
Methyltransf_25      PF13649.1    101 seq1136_BIOID51087   -            247   1.2e-09   38.3   0.0   1   1   1.6e-12   2.4e-09   37.3   0.0     1   101    60   158    60   158 0.89 Methyltransferase domain
Methyltransf_12      PF08242.7     99 seq1136_BIOID51087   -            247   3.7e-09   36.8   0.0   1   1     4e-12     6e-09   36.1   0.0     2    99    62   160    61   160 0.91 Methyltransferase domain
Methyltransf_23      PF13489.1    162 seq1136_BIOID51087   -            247   3.3e-07   30.0   0.0   1   1   3.4e-10   5.2e-07   29.3   0.0    14   131    51   181    36   228 0.68 Methyltransferase domain
MTS                  PF05175.9    170 seq1136_BIOID51087   -            247   1.7e-05   24.1   0.0   1   1   1.6e-08   2.4e-05   23.6   0.0    23   166    49   190    44   194 0.78 Methyltransferase small domain
Ubie_methyltran      PF01209.13   233 seq1136_BIOID51087   -            247   1.9e-05   23.7   0.0   1   1   2.3e-08   3.5e-05   22.9   0.0    45   154    54   165    48   240 0.80 ubiE/COQ5 methyltransferase family
rve                  PF00665.21   120 seq1137_BIOID51087   -            296     4e-25   88.1   0.1   1   1   3.5e-28   1.2e-24   86.6   0.0     2   119   126   240   125   241 0.96 Integrase core domain
HTH_21               PF13276.1     60 seq1137_BIOID51087   -            296   5.8e-17   61.3   2.7   1   1   4.7e-20   1.6e-16   59.9   1.9     3    60    48   104    46   104 0.94 HTH-like domain
rve_3                PF13683.1     67 seq1137_BIOID51087   -            296   1.4e-11   43.6   0.0   1   1   9.6e-15   3.3e-11   42.4   0.0     6    67   217   278   212   278 0.93 Integrase core domain
rve_2                PF13333.1     52 seq1137_BIOID51087   -            296   2.1e-05   24.3   0.0   1   1   1.2e-08   4.3e-05   23.3   0.0     1    46   231   280   231   285 0.85 Integrase core domain
HNH                  PF01844.18    47 seq1138_BIOID51087   -            211   5.1e-06   26.1   1.2   1   1   1.7e-09   1.2e-05   24.9   0.8     1    46    56   105    56   106 0.90 HNH endonuclease
HNH_4                PF13395.1     54 seq1138_BIOID51087   -            211   4.5e-06   26.0   0.1   1   1   2.6e-09   1.7e-05   24.1   0.0     1    50    56   105    56   109 0.90 HNH endonuclease
Glycos_trans_3N      PF02885.12    66 seq1139_BIOID51087   -            320   2.8e-15   55.5   0.0   1   1   3.6e-19     5e-15   54.7   0.0     2    65     3    70     2    71 0.97 Glycosyl transferase family, helical bundle domain
DUF162               PF02589.10   189 seq1141_BIOID51087   -            475   6.9e-51  172.3   0.1   1   1   6.2e-54   9.4e-51  171.9   0.1     3   189    72   294    70   294 0.99 Uncharacterised ACR, YkgG family COG1556
Fer4_8               PF13183.1     57 seq1141_BIOID51087   -            475   1.2e-11   44.2   2.1   1   1   1.9e-14   2.9e-11   43.1   1.5     2    57   309   376   308   376 0.79 4Fe-4S dicluster domain
DUF3390              PF11870.3     93 seq1141_BIOID51087   -            475   4.5e-10   39.2   0.6   1   1   7.1e-13   1.1e-09   37.9   0.4    13    92   387   470   379   471 0.83 Domain of unknown function (DUF3390)
Fer4_9               PF13187.1     55 seq1141_BIOID51087   -            475   1.1e-08   35.0   0.5   1   1   2.2e-11   3.3e-08   33.5   0.4     1    53   311   375   311   376 0.94 4Fe-4S dicluster domain
Fer4_17              PF13534.1     61 seq1141_BIOID51087   -            475   1.2e-07   31.8   1.9   1   1   2.5e-10   3.8e-07   30.2   1.3     1    60   311   376   311   377 0.71 4Fe-4S dicluster domain
Fer4_10              PF13237.1     52 seq1141_BIOID51087   -            475     9e-08   31.6   4.1   1   1   2.1e-10   3.2e-07   29.9   3.0     7    52   310   373   305   373 0.69 4Fe-4S dicluster domain
Fer4_7               PF12838.2     52 seq1141_BIOID51087   -            475   1.8e-07   31.3   4.3   1   1   3.2e-10   4.8e-07   29.9   2.9     1    51   311   375   311   376 0.77 4Fe-4S dicluster domain
FabA                 PF07977.8    138 seq1142_BIOID51087   -            151   8.4e-43  145.0   0.0   1   1   7.2e-47   9.8e-43  144.8   0.0     1   137    17   141    17   142 0.97 FabA-like domain
DUF1375              PF07119.7     76 seq1143_BIOID51087   -            135     1e-21   76.4   0.9   1   1   1.2e-25   1.6e-21   75.7   0.6     6    75    40   102    31   103 0.92 Protein of unknown function (DUF1375)
HTH_18               PF12833.2     81 seq1144_BIOID51087   -            129     1e-19   70.2   0.2   1   1     2e-23   1.4e-19   69.8   0.2     2    79    34   110    33   112 0.96 Helix-turn-helix domain
HTH_AraC             PF00165.18    42 seq1144_BIOID51087   -            129   5.4e-18   64.1   0.2   1   2     2e-09   1.4e-05   24.6   0.0     1    42    20    61    20    61 0.97 Bacterial regulatory helix-turn-helix proteins, AraC family
HTH_AraC             PF00165.18    42 seq1144_BIOID51087   -            129   5.4e-18   64.1   0.2   2   2     2e-13   1.4e-09   37.3   0.0     2    41    73   110    68   111 0.93 Bacterial regulatory helix-turn-helix proteins, AraC family
Flavin_Reduct        PF01613.13   154 seq1145_BIOID51087   -            189   5.2e-16   58.7   0.0   1   1   4.6e-20   6.3e-16   58.4   0.0     6   136    19   153    14   167 0.88 Flavin reductase like domain
NicO                 PF03824.11   282 seq1146_BIOID51087   -            281   1.1e-61  208.5  21.1   1   1   2.7e-65   1.2e-61  208.3  14.6     1   279    13   280    13   281 0.93 High-affinity nickel-transport protein
DsbD_2               PF13386.1    199 seq1146_BIOID51087   -            281   2.9e-07   30.3  16.2   1   1   1.1e-10     5e-07   29.5   1.9   104   186   162   248   147   271 0.86 Family description
DUF2910              PF11139.3    214 seq1146_BIOID51087   -            281   9.6e-07   28.0   0.0   1   1   3.9e-10   1.8e-06   27.1   0.0    34   213    53   277    21   278 0.89 Protein of unknown function (DUF2910)
Acetyltransf_11      PF13720.1     83 seq1148_BIOID51087   -            262   2.7e-30  104.2   0.0   1   1   6.4e-34   4.4e-30  103.6   0.0     1    83   180   262   180   262 0.98 Udp N-acetylglucosamine O-acyltransferase; Domain 2
Hexapep              PF00132.19    36 seq1148_BIOID51087   -            262   5.1e-30  101.5  21.3   1   5   3.6e-09   2.5e-05   23.4   0.3     4    35     2    33     1    34 0.91 Bacterial transferase hexapeptide (six repeats)
Hexapep              PF00132.19    36 seq1148_BIOID51087   -            262   5.1e-30  101.5  21.3   2   5   5.4e-13   3.7e-09   35.5   3.3     1    36    17    52    17    52 0.96 Bacterial transferase hexapeptide (six repeats)
Hexapep              PF00132.19    36 seq1148_BIOID51087   -            262   5.1e-30  101.5  21.3   3   5   1.5e-07     0.001   18.3   1.1     1    35    35    69    35    69 0.92 Bacterial transferase hexapeptide (six repeats)
Hexapep              PF00132.19    36 seq1148_BIOID51087   -            262   5.1e-30  101.5  21.3   4   5   3.1e-07    0.0021   17.3   0.0     2    35    66    99    65   100 0.95 Bacterial transferase hexapeptide (six repeats)
Hexapep              PF00132.19    36 seq1148_BIOID51087   -            262   5.1e-30  101.5  21.3   5   5   1.9e-13   1.3e-09   37.0   0.1     2    36   109   143   108   143 0.96 Bacterial transferase hexapeptide (six repeats)
Methyltransf_9       PF08003.6    315 seq1150_BIOID51087   -            323  7.9e-174  576.5   0.1   1   1  3.9e-177  8.9e-174  576.4   0.0     1   315     7   322     7   322 1.00 Protein of unknown function (DUF1698)
Methyltransf_23      PF13489.1    162 seq1150_BIOID51087   -            323   4.2e-11   42.6   0.0   1   1   3.3e-14   7.6e-11   41.8   0.0    12   159   114   269   103   272 0.71 Methyltransferase domain
Methyltransf_18      PF12847.2    112 seq1150_BIOID51087   -            323   7.8e-08   32.7   0.0   1   1   7.1e-11   1.6e-07   31.7   0.0     2   111   123   226   122   227 0.86 Methyltransferase domain
Methyltransf_31      PF13847.1    152 seq1150_BIOID51087   -            323   1.2e-07   31.2   0.0   1   1     1e-10   2.3e-07   30.3   0.0     5   112   124   228   121   276 0.90 Methyltransferase domain
Methyltransf_11      PF08241.7     95 seq1150_BIOID51087   -            323   2.6e-05   24.4   0.0   1   1   2.2e-08   4.9e-05   23.6   0.0     1    94   127   223   127   224 0.81 Methyltransferase domain
CMAS                 PF02353.15   273 seq1150_BIOID51087   -            323   6.6e-05   22.0   0.0   1   1   5.5e-08   0.00012   21.0   0.0    50   172   110   232   105   269 0.79 Mycolic acid cyclopropane synthetase
Sigma54_activat      PF00158.21   168 seq1151_BIOID51087   -            441   1.1e-72  242.8   0.1   1   1   6.6e-76   1.8e-72  242.1   0.1     1   168   141   308   141   308 0.99 Sigma-54 interaction domain
Response_reg         PF00072.19   112 seq1151_BIOID51087   -            441   7.3e-30  103.1   0.2   1   1   5.4e-33   1.5e-29  102.1   0.1     1   111     8   117     8   118 0.98 Response regulator receiver domain
HTH_8                PF02954.14    42 seq1151_BIOID51087   -            441     2e-14   52.7   0.6   1   1   7.2e-18     2e-14   52.7   0.4     3    39   403   439   401   441 0.93 Bacterial regulatory protein, Fis family
AAA_5                PF07728.9    139 seq1151_BIOID51087   -            441   1.4e-07   31.2   0.0   1   1   9.7e-11   2.7e-07   30.3   0.0     2   123   165   283   164   301 0.84 AAA domain (dynein-related subfamily)
AAA                  PF00004.24   132 seq1151_BIOID51087   -            441   1.6e-05   24.9   0.0   1   1   1.2e-08   3.4e-05   23.9   0.0     1   126   165   296   165   302 0.72 ATPase family associated with various cellular activities (AAA)
Radical_SAM          PF04055.16   166 seq1152_BIOID51087   -            411   6.2e-13   49.1   0.0   1   1     3e-16     1e-12   48.4   0.0     6   160    20   182    16   208 0.84 Radical SAM superfamily
DUF4008              PF13186.1     64 seq1152_BIOID51087   -            411     2e-12   47.1   0.6   1   1   1.3e-15   4.3e-12   46.0   0.4     4    64   282   343   276   343 0.90 Domain of unknown function (DUF4008)
Fer4_12              PF13353.1    139 seq1152_BIOID51087   -            411   4.8e-07   29.8   0.0   1   1   2.7e-10   9.1e-07   28.9   0.0    13   115    19   126    17   150 0.60 4Fe-4S single cluster domain
MarB                 PF13999.1     66 seq1153_BIOID51087   -             72   6.1e-35  118.4   0.5   1   1     5e-39   6.8e-35  118.3   0.3     2    66     6    70     5    70 0.98 MarB protein
Caudo_TAP            PF02413.12   130 seq1154_BIOID51087   -            193   3.3e-39  133.9   0.4   1   1   3.1e-43   4.2e-39  133.5   0.3     1   130    72   192    72   192 0.97 Caudovirales tail fibre assembly protein
DUF932               PF06067.6    239 seq1156_BIOID51087   -            190   5.3e-48  163.2   0.0   1   1   4.4e-52     6e-48  163.1   0.0    47   239     1   179     1   179 0.99 Domain of unknown function (DUF932)
HOK_GEF              PF01848.11    43 seq1157_BIOID51087   -             70   3.2e-19   67.8   4.6   1   1   2.8e-23   3.8e-19   67.6   3.2     1    43    24    66    24    66 0.99 Hok/gef family
GAF_2                PF13185.1    148 seq1162_BIOID51087   -            165   3.7e-10   40.3   0.1   1   1   9.9e-14   4.5e-10   40.0   0.1    16   146    37   150    21   152 0.75 GAF domain
GAF_3                PF13492.1    129 seq1162_BIOID51087   -            165   5.8e-10   39.2   0.1   1   1   1.6e-13   7.5e-10   38.8   0.1     7   124    30   148    25   153 0.85 GAF domain
GAF                  PF01590.21   154 seq1162_BIOID51087   -            165   2.1e-07   31.0   0.1   1   1   5.7e-11   2.6e-07   30.7   0.0    39   152    41   149    19   151 0.66 GAF domain
GHMP_kinases_N       PF00288.21    67 seq1163_BIOID51087   -            310   1.7e-17   63.1   0.3   1   1   5.7e-21   3.9e-17   61.9   0.2     2    67    84   150    83   150 0.95 GHMP kinases N terminal domain
GHMP_kinases_C       PF08544.8     85 seq1163_BIOID51087   -            310     1e-11   44.7   1.8   1   1   1.9e-15   1.3e-11   44.3   0.0     2    83   211   287   210   289 0.92 GHMP kinases C terminal
Ldh_2                PF02615.9    335 seq1164_BIOID51087   -            361  4.3e-138  459.5   0.0   1   1  3.6e-142  4.9e-138  459.3   0.0     1   334     5   340     5   341 0.99 Malate/L-lactate dehydrogenase
LpxB                 PF02684.10   373 seq1167_BIOID51087   -            382  1.2e-153  511.1   0.0   1   1  9.6e-158  1.3e-153  510.9   0.0     1   373     9   377     9   377 1.00 Lipid-A-disaccharide synthetase
DUF3315              PF11776.3     52 seq1172_BIOID51087   -            112   7.1e-23   79.7   0.2   1   1   7.5e-27     1e-22   79.2   0.1     1    51    52   102    52   103 0.98 Domain of unknown function (DUF3315)
DUF162               PF02589.10   189 seq1173_BIOID51087   -            231   1.3e-36  125.7   0.1   1   1   1.5e-40     2e-36  125.1   0.0    19   189    65   228    47   228 0.91 Uncharacterised ACR, YkgG family COG1556
ProQ                 PF04352.8    115 seq1174_BIOID51087   -            232   1.6e-43  146.8   0.1   1   1   1.2e-47   1.6e-43  146.8   0.1     2   114     6   118     5   121 0.98 ProQ/FINO family
Antirestrict         PF03230.8     94 seq1175_BIOID51087   -            157   7.1e-39  131.5   0.2   1   1   6.7e-43   9.2e-39  131.2   0.1     1    94    60   157    60   157 0.98 Antirestriction protein
DUF968               PF06147.6    200 seq1176_BIOID51087   -            349   9.5e-80  267.0   0.0   1   1   1.1e-83   1.6e-79  266.3   0.0     2   199   130   345   129   346 0.99 Protein of unknown function (DUF968)
FAD_binding_3        PF01494.14   356 seq1177_BIOID51087   -            360   9.1e-10   37.9   0.1   1   1   9.2e-10   1.3e-05   24.3   0.0   148   179   141   172   115   242 0.81 FAD binding domain
SDF                  PF00375.13   390 seq1180_BIOID51087   -            428  1.3e-114  382.9  40.9   1   1    1e-118  1.4e-114  382.7  28.3     1   390     9   401     9   401 0.97 Sodium:dicarboxylate symporter family
PALP                 PF00291.20   307 seq1181_BIOID51087   -            428   1.9e-33  115.8   0.0   1   1     2e-37   2.7e-33  115.3   0.0    30   289    96   366    94   374 0.81 Pyridoxal-phosphate dependent enzyme
MFS_1                PF07690.11   354 seq1182_BIOID51087   -            395   1.7e-28   99.3  49.9   1   1   9.9e-32   6.8e-28   97.3  26.1     2   344    13   341    12   343 0.82 Major Facilitator Superfamily
RadC                 PF04002.10   123 seq1184_BIOID51087   -            158   5.4e-47  158.3   0.0   1   1   5.4e-51   7.4e-47  157.9   0.0     3   123    38   158    36   158 0.98 RadC-like JAB domain
PsiE                 PF06146.7     69 seq1186_BIOID51087   -            136   1.8e-16   59.9   5.7   1   1   1.3e-20   1.8e-16   59.9   3.9     5    69    62   123    58   123 0.95 Phosphate-starvation-inducible E
RadC                 PF04002.10   123 seq1187_BIOID51087   -            224   7.9e-47  157.8   0.0   1   1   7.8e-51   1.1e-46  157.4   0.0     2   123   103   224   102   224 0.98 RadC-like JAB domain
Peptidase_S41        PF03572.13   169 seq1191_BIOID51087   -            682   3.3e-52  176.2   0.1   1   1   1.2e-55   5.6e-52  175.4   0.1     1   168   356   529   356   530 0.94 Peptidase family S41
DUF3340              PF11818.3    143 seq1191_BIOID51087   -            682   2.6e-42  144.0   5.3   1   1   6.9e-46   3.1e-42  143.7   2.9     5   142   536   670   533   671 0.98 C-terminal domain of tail specific protease (DUF3340)
PDZ                  PF00595.19    81 seq1191_BIOID51087   -            682   3.8e-15   55.6   0.5   1   1   1.7e-18   7.6e-15   54.7   0.3     5    81   240   320   236   320 0.93 PDZ domain (Also known as DHR or GLGF)
RNase_HII            PF01351.13   198 seq1192_BIOID51087   -            198   1.5e-57  194.3   0.0   1   1   1.2e-61   1.7e-57  194.2   0.0     1   197    13   189    13   190 0.99 Ribonuclease HII
TonB_dep_Rec         PF00593.19   276 seq1193_BIOID51087   -            640     6e-30  104.9  22.1   1   1   8.8e-34     6e-30  104.9  15.3     1   275   404   638   404   639 0.87 TonB dependent receptor
Plug                 PF07715.10   108 seq1193_BIOID51087   -            640     3e-08   33.8   1.2   1   1   6.9e-12   4.7e-08   33.1   0.1    17   106     1    86     1    88 0.93 TonB-dependent Receptor Plug Domain
DUF987               PF06174.6     66 seq1199_BIOID51087   -             73   1.4e-41  139.7   0.2   1   1   1.1e-45   1.5e-41  139.5   0.1     1    66     1    66     1    66 0.99 Protein of unknown function (DUF987)
rve                  PF00665.21   120 seq1200_BIOID51087   -            270   7.7e-25   87.2   0.1   1   1   2.7e-28   1.8e-24   85.9   0.0     2   118   156   269   155   270 0.96 Integrase core domain
HTH_21               PF13276.1     60 seq1200_BIOID51087   -            270   5.3e-17   61.4   2.7   1   1     2e-20   1.4e-16   60.1   1.9     3    60    78   134    76   134 0.94 HTH-like domain
RusA                 PF05866.6    116 seq1204_BIOID51087   -            119   3.4e-20   72.4   0.0   1   1   2.8e-24   3.8e-20   72.3   0.0     1   115     7   115     7   116 0.89 Endodeoxyribonuclease RusA
YagB_YeeU_YfjZ       PF06154.6    105 seq1205_BIOID51087   -            122   4.2e-53  177.9   0.0   1   1   3.7e-57     5e-53  177.6   0.0     2   103    16   117    15   119 0.98 YagB/YeeU/YfjZ family
Response_reg         PF00072.19   112 seq1206_BIOID51087   -            215   1.2e-30  105.6   0.4   1   1   5.3e-34   1.8e-30  105.0   0.3     1   112     9   121     9   121 0.99 Response regulator receiver domain
GerE                 PF00196.14    58 seq1206_BIOID51087   -            215   4.1e-25   86.7   0.5   1   1   2.5e-28   8.5e-25   85.7   0.4     2    57   152   207   151   208 0.96 Bacterial regulatory proteins, luxR family
Sigma70_r4_2         PF08281.7     54 seq1206_BIOID51087   -            215   1.4e-07   30.7   0.1   1   1   8.1e-11   2.8e-07   29.7   0.0    25    54   167   196   154   196 0.93 Sigma-70, region 4
HTH_24               PF13412.1     48 seq1206_BIOID51087   -            215   1.6e-05   24.0   1.1   1   1   1.8e-08   6.1e-05   22.2   0.3     6    43   159   194   154   195 0.80 Winged helix-turn-helix DNA-binding
DNA_pol3_alpha       PF07733.7    426 seq1207_BIOID51087   -           1160  1.9e-177  589.8   0.0   1   1  5.5e-181  2.5e-177  589.4   0.0     2   426   291   735   290   735 0.96 Bacterial DNA polymerase III alpha subunit
PHP                  PF02811.14   175 seq1207_BIOID51087   -           1160   4.1e-30  104.7   0.0   1   1   2.5e-33   1.1e-29  103.2   0.0     1   170     7   178     7   187 0.96 PHP domain
tRNA_anti            PF01336.20    76 seq1207_BIOID51087   -           1160   1.2e-08   34.5   0.1   1   1   5.4e-12   2.5e-08   33.5   0.1     2    75  1000  1072   994  1073 0.88 OB-fold nucleic acid binding domain
Ribosomal_L28        PF00830.14    61 seq1209_BIOID51087   -             78   1.1e-29  101.9   1.4   1   1   8.9e-34   1.2e-29  101.7   1.0     1    61     3    63     3    63 0.99 Ribosomal L28 family
DUF1133              PF06576.6    176 seq1210_BIOID51087   -            184  1.4e-102  340.1   0.7   1   1  1.2e-106  1.6e-102  339.9   0.5     1   176     1   176     1   176 1.00 Protein of unknown function (DUF1133)
Ribosomal_L33        PF00471.15    48 seq1213_BIOID51087   -             55     9e-24   83.3   1.5   1   1   7.4e-28     1e-23   83.2   1.0     1    48     6    53     6    53 0.99 Ribosomal protein L33
DUF1219              PF06755.7    117 seq1214_BIOID51087   -            126   6.8e-60  199.6   0.0   1   1   5.8e-64     8e-60  199.3   0.0     1   113     1   113     1   123 0.98 Protein of unknown function (DUF1219)
Peptidase_M16_C      PF05193.16   184 seq1216_BIOID51087   -            498   6.3e-19   68.2   0.0   1   1   2.8e-22   1.9e-18   66.6   0.0     3   183   201   377   199   378 0.83 Peptidase M16 inactive domain
Peptidase_M16        PF00675.15   149 seq1216_BIOID51087   -            498   6.9e-07   29.0   0.0   1   1   2.6e-10   1.8e-06   27.6   0.0     2   123    46   169    45   190 0.86 Insulinase (Peptidase family M16)
DUF2502              PF10697.4     82 seq1217_BIOID51087   -             98   8.4e-25   86.5  15.4   1   1   7.3e-29     1e-24   86.3  10.7     1    82    25    97    25    97 0.96 Protein of unknown function (DUF2502)
FAA_hydrolase        PF01557.13   217 seq1218_BIOID51087   -            429  4.5e-100  333.4   0.0   1   2   1.2e-46   1.6e-42  145.3   0.0     2   217     5   204     4   204 0.93 Fumarylacetoacetate (FAA) hydrolase family
FAA_hydrolase        PF01557.13   217 seq1218_BIOID51087   -            429  4.5e-100  333.4   0.0   2   2   3.2e-59   4.3e-55  186.3   0.0     2   217   225   423   224   423 0.95 Fumarylacetoacetate (FAA) hydrolase family
Fapy_DNA_glyco       PF01149.19   116 seq1219_BIOID51087   -            269     7e-31  106.8   0.0   1   1   2.4e-34   1.1e-30  106.2   0.0     1   115     2   114     2   115 0.96 Formamidopyrimidine-DNA glycosylase N-terminal domain
H2TH                 PF06831.9     93 seq1219_BIOID51087   -            269     1e-29  101.9   0.0   1   1   3.7e-33   1.7e-29  101.2   0.0     1    89   129   217   129   220 0.97 Formamidopyrimidine-DNA glycosylase H2TH domain
zf-FPG_IleRS         PF06827.9     30 seq1219_BIOID51087   -            269   7.3e-09   34.9   4.0   1   1     3e-12   1.4e-08   34.0   2.8     1    29   241   269   241   269 0.98 Zinc finger found in FPG and IleRS
DUF957               PF06117.6     65 seq1224_BIOID51087   -             65   5.6e-34  115.3   0.6   1   1   4.5e-38   6.1e-34  115.2   0.4     1    65     1    65     1    65 0.98 Enterobacterial protein of unknown function (DUF957)
N6_N4_Mtase          PF01555.13   231 seq1226_BIOID51087   -            358   3.9e-42  144.1   0.0   1   1   1.7e-45   1.2e-41  142.6   0.0     1   230    29   341    29   342 0.81 DNA methylase
Methyltransf_26      PF13659.1    117 seq1226_BIOID51087   -            358   3.2e-14   52.8   0.0   1   1   5.7e-12   3.9e-08   33.2   0.0    51   115     9    81     5    83 0.81 Methyltransferase domain
Peptidase_M48        PF01435.13   226 seq1228_BIOID51087   -            293   2.9e-42  144.6   0.8   1   1   5.2e-46   3.5e-42  144.3   0.3     8   226    57   285    48   285 0.87 Peptidase family M48
Peptidase_M56        PF05569.6    299 seq1228_BIOID51087   -            293   5.1e-05   22.2   0.0   1   1   1.3e-08   8.6e-05   21.5   0.0   160   220    96   157    13   165 0.74 BlaR1 peptidase M56
Methyltransf_27      PF13708.1    194 seq1229_BIOID51087   -            281   6.9e-76  253.9   0.1   1   1   6.2e-80   8.5e-76  253.6   0.1     2   194    86   278    85   278 0.99 Methyltransferase domain
Aldedh               PF00171.17   462 seq1231_BIOID51087   -            488  1.1e-172  574.3   0.0   1   1  9.3e-177  1.3e-172  574.2   0.0     7   462    17   474     7   474 0.98 Aldehyde dehydrogenase family
CinA                 PF02464.12   155 seq1237_BIOID51087   -            172   2.8e-47  159.9   0.9   1   1   2.3e-51   3.2e-47  159.7   0.6     2   155    18   171    17   171 0.98 Competence-damaged protein
HTH_Tnp_1            PF01527.15    76 seq1239_BIOID51087   -            108   1.6e-11   43.9   1.4   1   1   4.7e-15   6.4e-11   41.9   1.0     1    74     1    87     1    88 0.83 Transposase
rve                  PF00665.21   120 seq1244_BIOID51087   -            295   9.3e-26   90.1   0.0   1   1     7e-29   2.4e-25   88.8   0.0     2   119   125   239   124   240 0.97 Integrase core domain
HTH_21               PF13276.1     60 seq1244_BIOID51087   -            295   6.1e-17   61.2   3.1   1   1   4.7e-20   1.6e-16   59.9   2.2     2    60    46   103    44   103 0.94 HTH-like domain
rve_3                PF13683.1     67 seq1244_BIOID51087   -            295   1.4e-11   43.6   0.2   1   1   9.5e-15   3.3e-11   42.4   0.0     6    67   216   277   211   277 0.93 Integrase core domain
rve_2                PF13333.1     52 seq1244_BIOID51087   -            295   2.1e-05   24.3   0.0   1   1   1.2e-08   4.2e-05   23.4   0.0     1    46   230   279   230   284 0.85 Integrase core domain
Caudo_TAP            PF02413.12   130 seq1247_BIOID51087   -            101   4.8e-19   68.7   0.1   1   1   4.6e-23   6.2e-19   68.3   0.1    70   120    27    77     5    80 0.90 Caudovirales tail fibre assembly protein
EAL                  PF00563.15   236 seq1248_BIOID51087   -            255   1.4e-28   99.8   0.0   1   1   1.3e-32   1.8e-28   99.5   0.0    13   236    30   242    17   242 0.82 EAL domain
LigB                 PF02900.13   272 seq1250_BIOID51087   -            283   3.8e-61  206.3   0.0   1   1   3.1e-65   4.3e-61  206.1   0.0     2   271     7   279     6   280 0.95 Catalytic LigB subunit of aromatic ring-opening dioxygenase
Transaldolase        PF00923.14   287 seq1253_BIOID51087   -            338    5e-104  347.3   0.3   1   1  4.2e-108  5.7e-104  347.1   0.2     1   287    35   334    35   334 0.95 Transaldolase
MetJ                 PF01340.15   104 seq1255_BIOID51087   -            105   9.5e-70  230.8   0.1   1   1   7.7e-74     1e-69  230.6   0.1     1   104     2   105     2   105 1.00 Met Apo-repressor, MetJ
ACCA                 PF03255.9    145 seq1257_BIOID51087   -            319     6e-65  217.1   0.2   1   1   1.9e-68   8.7e-65  216.5   0.1     2   145     5   151     4   151 0.97 Acetyl co-enzyme A carboxylase carboxyltransferase alpha subunit
Carboxyl_trans       PF01039.17   493 seq1257_BIOID51087   -            319   1.5e-18   66.3   0.1   1   1   4.1e-22   1.9e-18   66.0   0.0   272   473    85   288    58   300 0.84 Carboxyl transferase domain
MdcE                 PF06833.6    234 seq1257_BIOID51087   -            319   6.6e-06   25.3   0.0   1   1     2e-09   9.1e-06   24.9   0.0     5   176    88   262    84   313 0.81 Malonate decarboxylase gamma subunit (MdcE)
DUF1737              PF08410.5     54 seq1259_BIOID51087   -            226   9.5e-18   63.6   0.0   1   1   3.1e-21   2.1e-17   62.5   0.0     1    53     6    55     6    56 0.97 Domain of unknown function (DUF1737)
DUF303               PF03629.13   255 seq1259_BIOID51087   -            226   6.4e-14   51.6   0.0   1   1   1.3e-17   9.1e-14   51.1   0.0     3   106    85   208    83   221 0.78 Domain of unknown function (DUF303)
DUF830               PF05708.7    158 seq1262_BIOID51087   -            202   2.7e-45  154.0   0.0   1   1   2.2e-49     3e-45  153.9   0.0     2   157    21   193    20   194 0.97 Orthopoxvirus protein of unknown function (DUF830)
Glyco_transf_9       PF01075.12   247 seq1266_BIOID51087   -            254   1.1e-55  188.4   0.0   1   1   9.2e-60   1.3e-55  188.2   0.0    25   246     2   228     1   229 0.98 Glycosyltransferase family 9 (heptosyltransferase)
Methyltransf_10      PF05971.7    299 seq1267_BIOID51087   -            335  4.8e-154  511.7   0.0   1   1  8.2e-158  5.6e-154  511.4   0.0     2   299    30   323    29   323 0.99 Protein of unknown function (DUF890)
MTS                  PF05175.9    170 seq1267_BIOID51087   -            335   3.9e-05   22.9   0.0   1   1   1.2e-08   8.3e-05   21.9   0.0    30   115   128   222   114   232 0.77 Methyltransferase small domain
AsmA                 PF05170.9    604 seq1268_BIOID51087   -            691  5.4e-172  573.4   0.0   1   1  9.2e-176  6.3e-172  573.2   0.0     1   603     6   587     6   588 0.99 AsmA family
AsmA_2               PF13502.1    220 seq1268_BIOID51087   -            691   5.2e-28   97.7   3.4   1   1   5.3e-30   3.6e-26   91.7   1.0     2   220   438   640   437   640 0.89 AsmA-like C-terminal region
IclR                 PF01614.13   129 seq1269_BIOID51087   -            263   2.1e-49  166.3   0.4   1   1   1.9e-51   1.3e-47  160.6   0.0     2   128   129   254   128   255 0.98 Bacterial transcriptional regulator
HTH_IclR             PF09339.5     52 seq1269_BIOID51087   -            263   5.4e-14   51.4   0.3   1   1   2.6e-17   1.8e-13   49.7   0.0     1    52    15    65    15    65 0.96 IclR helix-turn-helix domain
BCCT                 PF02028.12   485 seq1270_BIOID51087   -            677  1.6e-173  577.3  44.2   1   1  1.3e-177  1.8e-173  577.1  30.6     1   484    17   502    17   503 0.99 BCCT family transporter
CHMI                 PF02962.10   124 seq1272_BIOID51087   -            126     9e-71  235.6   0.1   1   1   7.3e-75     1e-70  235.5   0.0     1   124     2   125     2   125 1.00 5-carboxymethyl-2-hydroxymuconate isomerase
tRNA-synt_1d         PF00750.14   354 seq1274_BIOID51087   -            577  4.5e-149  495.9   0.3   1   1  1.2e-152  5.6e-149  495.6   0.2     1   354    95   446    95   446 0.99 tRNA synthetases class I (R)
DALR_1               PF05746.10   119 seq1274_BIOID51087   -            577     4e-36  123.4   0.3   1   1   4.8e-39   2.2e-35  121.0   0.2     1   119   460   577   460   577 0.98 DALR anticodon binding domain
Arg_tRNA_synt_N      PF03485.11    85 seq1274_BIOID51087   -            577   2.5e-22   79.0   0.2   1   1   2.4e-25   1.1e-21   77.0   0.1     3    85     7    87     1    87 0.91 Arginyl tRNA synthetase N terminal domain
Adenylate_cycl       PF01295.13   605 seq1275_BIOID51087   -            848    9e-275  912.5   0.0   1   1  1.6e-278  1.1e-274  912.3   0.0     1   601   228   826   228   830 0.98 Adenylate cyclase, class-I
Adenyl_cycl_N        PF12633.2    204 seq1275_BIOID51087   -            848   3.3e-87  291.1   0.0   1   1   2.2e-86   1.5e-82  275.9   0.0     1   203     1   200     1   201 0.96 Adenylate cyclase NT domain
Alpha-amylase        PF00128.19   316 seq1277_BIOID51087   -            723     1e-11   44.6   0.0   1   1   3.4e-15   2.3e-11   43.5   0.0    22   303   246   561   241   565 0.69 Alpha amylase, catalytic domain
Alpha-amylase_C      PF02806.13    96 seq1277_BIOID51087   -            723     5e-05   23.2   0.0   1   1     1e-07   0.00071   19.5   0.0     8    90   622   710   620   714 0.78 Alpha amylase, C-terminal all-beta domain
MoCF_biosynth        PF00994.19   144 seq1278_BIOID51087   -            195   1.1e-27   96.1   0.0   1   1     1e-31   1.4e-27   95.7   0.0     2   138     8   147     7   150 0.88 Probable molybdopterin binding domain
OKR_DC_1             PF01276.15   417 seq1279_BIOID51087   -            713  3.5e-193  641.7   0.0   1   1  9.3e-197  4.2e-193  641.4   0.0     1   417   130   545   130   545 1.00 Orn/Lys/Arg decarboxylase, major domain
OKR_DC_1_C           PF03711.10   137 seq1279_BIOID51087   -            713   8.5e-53  177.9   0.0   1   1   4.3e-56   1.9e-52  176.8   0.0     1   135   570   702   570   704 0.99 Orn/Lys/Arg decarboxylase, C-terminal domain
OKR_DC_1_N           PF03709.10   115 seq1279_BIOID51087   -            713   8.6e-27   93.3   0.0   1   1   3.9e-30   1.8e-26   92.3   0.0     1   115    14   124    14   124 0.99 Orn/Lys/Arg decarboxylase, N-terminal domain
HTH_Tnp_IS1          PF12759.2     50 seq1280_BIOID51087   -             90   6.8e-29   99.0   0.0   1   1   1.3e-32   8.6e-29   98.6   0.0     1    50    38    87    38    87 0.99 InsA C-terminal domain
Zn_Tnp_IS1           PF03811.8     36 seq1280_BIOID51087   -             90   2.5e-16   58.7   6.3   1   1   5.8e-20     4e-16   58.1   4.3     1    36     1    35     1    35 0.99 InsA N-terminal domain
UTRA                 PF07702.8    141 seq1281_BIOID51087   -            240   3.4e-37  127.1   0.1   1   1   7.1e-41   4.9e-37  126.5   0.0     2   141    91   229    90   229 0.98 UTRA domain
GntR                 PF00392.16    64 seq1281_BIOID51087   -            240   6.2e-25   86.2   0.8   1   1   1.6e-28   1.1e-24   85.5   0.5     1    64     6    69     6    69 0.99 Bacterial regulatory proteins, gntR family
FAA_hydrolase        PF01557.13   217 seq1282_BIOID51087   -            273   1.1e-20   73.8   0.0   1   1   1.1e-24   1.5e-20   73.4   0.0     3   216    64   272    62   273 0.89 Fumarylacetoacetate (FAA) hydrolase family
Glycos_transf_1      PF00534.15   172 seq1284_BIOID51087   -            374   1.4e-35  122.1   0.0   1   1   4.2e-39   1.9e-35  121.6   0.0     2   171   183   350   182   351 0.98 Glycosyl transferases group 1
Glyco_trans_1_4      PF13692.1    135 seq1284_BIOID51087   -            374   6.4e-13   48.8   0.0   1   1   2.7e-16   1.2e-12   47.9   0.0     7   118   201   318   196   337 0.79 Glycosyl transferases group 1
Glyco_trans_4_4      PF13579.1    160 seq1284_BIOID51087   -            374   5.5e-07   29.7   1.1   1   1   3.8e-10   1.7e-06   28.1   0.1     1   160    14   168    14   168 0.79 Glycosyl transferase 4-like domain
adh_short            PF00106.20   167 seq1288_BIOID51087   -            248   2.5e-34  118.4   0.0   1   1   1.2e-37   3.2e-34  118.1   0.0     2   166     2   165     1   166 0.93 short chain dehydrogenase
adh_short_C2         PF13561.1    243 seq1288_BIOID51087   -            248   2.5e-14   53.5   0.0   1   1   1.1e-17   3.1e-14   53.2   0.0     3   222     9   218     7   232 0.89 Enoyl-(Acyl carrier protein) reductase
KR                   PF08659.5    181 seq1288_BIOID51087   -            248   2.2e-13   50.1   0.0   1   1   1.1e-16   3.1e-13   49.6   0.0     3   173     3   170     2   177 0.89 KR domain
Epimerase            PF01370.16   236 seq1288_BIOID51087   -            248   1.4e-06   27.8   0.1   1   1   1.6e-09   4.3e-06   26.2   0.0     1   117     3   135     3   176 0.80 NAD dependent epimerase/dehydratase family
NAD_binding_10       PF13460.1    183 seq1288_BIOID51087   -            248   2.8e-06   27.3   0.0   1   1   1.3e-09   3.7e-06   26.9   0.0     1    60     3    67     3   173 0.77 NADH(P)-binding
MgrB                 PF13998.1     29 seq1292_BIOID51087   -             47   4.8e-18   64.4   4.4   1   1   4.4e-22     6e-18   64.1   3.1     1    29    19    47    19    47 0.99 MgrB protein
HpcH_HpaI            PF03328.9    221 seq1294_BIOID51087   -            262   2.9e-66  222.4   0.0   1   1   2.4e-70   3.3e-66  222.2   0.0     1   220    15   241    15   242 0.98 HpcH/HpaI aldolase/citrate lyase family
ABC_tran             PF00005.22   118 seq1295_BIOID51087   -            401   5.6e-22   78.2   0.0   1   1   3.6e-25   1.2e-21   77.0   0.0     1   117    73   191    73   192 0.92 ABC transporter
TOBE_2               PF08402.5     75 seq1295_BIOID51087   -            401   9.6e-12   44.6   0.3   1   1   1.2e-14   4.2e-11   42.5   0.1     1    75   313   385   313   385 0.95 TOBE domain
YebO                 PF13974.1     80 seq1296_BIOID51087   -             95   1.8e-30  104.4   2.2   1   1   1.5e-34   2.1e-30  104.2   1.5     1    80    15    95    15    95 0.93 YebO-like protein
tRNA-synt_1g         PF09334.6    391 seq1299_BIOID51087   -            680  2.4e-156  520.2   0.1   1   1  1.1e-159    3e-156  519.8   0.0     1   390    11   400    11   401 0.98 tRNA synthetases class I (M)
tRNA_bind            PF01588.15    95 seq1299_BIOID51087   -            680   1.5e-22   79.0   0.0   1   1   1.2e-25   3.4e-22   77.9   0.0     1    94   584   677   584   678 0.98 Putative tRNA binding domain
tRNA-synt_1          PF00133.17   601 seq1299_BIOID51087   -            680   2.6e-18   65.2   1.5   1   1   3.1e-15   8.5e-12   43.7   0.1    25   103    11    88     3   116 0.83 tRNA synthetases class I (I, L, M and V)
tRNA-synt_1e         PF01406.14   301 seq1299_BIOID51087   -            680   3.5e-14   52.4   0.4   1   2   5.3e-09   1.4e-05   24.2   0.0    10   120    11   122     3   135 0.87 tRNA synthetases class I (C) catalytic domain
tRNA-synt_1e         PF01406.14   301 seq1299_BIOID51087   -            680   3.5e-14   52.4   0.4   2   2   1.5e-09   4.2e-06   25.9   0.0   213   282   297   365   290   383 0.82 tRNA synthetases class I (C) catalytic domain
Kdo                  PF06293.9    206 seq1302_BIOID51087   -            265   2.5e-69  232.3   0.1   1   1   2.2e-73   2.9e-69  232.1   0.0     1   206    19   230    19   230 0.99 Lipopolysaccharide kinase (Kdo/WaaP) family
FCD                  PF07729.7    125 seq1304_BIOID51087   -            228   1.6e-26   92.9   5.9   1   1   3.5e-30   2.4e-26   92.3   4.1     5   124    89   208    87   209 0.99 FCD domain
GntR                 PF00392.16    64 seq1304_BIOID51087   -            228   9.3e-18   63.3   0.0   1   1   3.6e-21   2.4e-17   61.9   0.0     3    64    15    75    13    75 0.98 Bacterial regulatory proteins, gntR family
DUF1311              PF07007.7     95 seq1305_BIOID51087   -            163   8.7e-20   70.5   3.0   1   1   8.3e-24   1.1e-19   70.1   2.1     1    95    35   146    35   146 0.85 Protein of unknown function (DUF1311)
MFS_1                PF07690.11   354 seq1307_BIOID51087   -            499   2.7e-49  167.7  34.7   1   1   3.9e-53   2.7e-49  167.7  24.0     1   354    81   454    80   454 0.90 Major Facilitator Superfamily
ATG22                PF11700.3    477 seq1307_BIOID51087   -            499   5.6e-06   24.9  16.2   1   1   8.2e-10   5.6e-06   24.9  11.2   228   475   238   496   231   498 0.76 Vacuole effluxer Atg22 like
Autotransporter      PF03797.14   265 seq1312_BIOID51087   -           1225   8.6e-35  120.2  17.7   1   1   1.3e-38   8.6e-35  120.2  12.3     2   148  1063  1225  1062  1225 0.98 Autotransporter beta-domain
ESPR                 PF13018.1     24 seq1312_BIOID51087   -           1225   6.9e-11   41.2   1.3   1   1   1.9e-14   1.3e-10   40.3   0.9     1    22    23    44    23    46 0.97 Extended Signal Peptide of Type V secretion system
Glyco_transf_8       PF01501.15   250 seq1314_BIOID51087   -            335   2.2e-56  190.8   7.2   1   1   3.2e-60   2.2e-56  190.8   5.0     2   250    29   275    28   275 0.96 Glycosyl transferase family 8
Glyco_transf_8C      PF08437.5     57 seq1314_BIOID51087   -            335   4.6e-24   84.0   7.8   1   1   1.3e-27     9e-24   83.1   5.4     1    57   277   333   277   333 0.99 Glycosyl transferase family 8 C-terminal
CSD                  PF00313.17    66 seq1315_BIOID51087   -             69     2e-33  113.8   1.9   1   1   1.6e-37   2.2e-33  113.7   1.3     2    65     5    68     4    69 0.98 'Cold-shock' DNA-binding domain
Glyoxalase           PF00903.20   128 seq1318_BIOID51087   -            129   7.8e-23   80.7   0.0   1   1   1.9e-26   8.7e-23   80.5   0.0     2   128     7   126     6   126 0.97 Glyoxalase/Bleomycin resistance protein/Dioxygenase superfamily
Glyoxalase_2         PF12681.2    108 seq1318_BIOID51087   -            129   3.8e-18   65.9   0.0   1   1   9.7e-22   4.4e-18   65.7   0.0     1   108    12   127    12   127 0.79 Glyoxalase-like domain
Glyoxalase_4         PF13669.1    110 seq1318_BIOID51087   -            129   2.6e-13   49.8   0.0   1   1   6.9e-17   3.2e-13   49.5   0.0     1    96     8   102     8   115 0.85 Glyoxalase/Bleomycin resistance protein/Dioxygenase superfamily
HTH_3                PF01381.17    55 seq1319_BIOID51087   -            194   5.4e-17   61.2   0.2   1   1   1.3e-19   3.7e-16   58.6   0.5     2    55    19    72    18    72 0.96 Helix-turn-helix
HTH_31               PF13560.1     64 seq1319_BIOID51087   -            194   4.3e-12   45.9   0.1   1   1   2.4e-15   6.5e-12   45.3   0.1     2    58    14    69    13    78 0.92 Helix-turn-helix domain
HTH_19               PF12844.2     64 seq1319_BIOID51087   -            194   5.8e-12   45.3   0.1   1   1   3.3e-15     9e-12   44.7   0.1     3    62    17    76    15    77 0.94 Helix-turn-helix domain
HTH_26               PF13443.1     63 seq1319_BIOID51087   -            194   3.6e-09   36.5   0.1   1   1   2.5e-12     7e-09   35.6   0.1     4    58    20    73    17    78 0.93 Cro/C1-type HTH DNA-binding domain
LamB                 PF02264.10   398 seq1320_BIOID51087   -            446  7.7e-169  561.8  24.9   1   1  6.4e-173  8.7e-169  561.6  17.2     1   398    28   446    28   446 0.97 LamB porin
CsiD                 PF08943.5    297 seq1322_BIOID51087   -            360  1.1e-148  493.8   0.2   1   1  2.6e-152  1.8e-148  493.1   0.0     1   297    55   350    55   350 1.00 CsiD
TauD                 PF02668.11   258 seq1322_BIOID51087   -            360   4.5e-11   42.7   0.1   1   1   9.8e-15   6.7e-11   42.2   0.1    33   256   123   344    98   346 0.80 Taurine catabolism dioxygenase TauD, TfdA family
YdfZ                 PF14001.1     64 seq1323_BIOID51087   -             67     2e-33  114.3   0.1   1   1   1.6e-37   2.2e-33  114.1   0.1     1    64     2    65     2    65 0.99 YdfZ protein
Methyltransf_31      PF13847.1    152 seq1325_BIOID51087   -            269   1.2e-15   57.2   0.0   1   1   1.1e-18   1.5e-15   56.9   0.0     2   126    84   196    83   246 0.83 Methyltransferase domain
Methyltransf_11      PF08241.7     95 seq1325_BIOID51087   -            269   5.2e-14   52.4   0.0   1   1   2.4e-16   3.3e-13   49.8   0.0     1    94    90   175    90   176 0.95 Methyltransferase domain
Methyltransf_25      PF13649.1    101 seq1325_BIOID51087   -            269   8.9e-12   45.1   0.0   1   1   1.3e-14   1.8e-11   44.1   0.0     1   100    89   171    89   172 0.87 Methyltransferase domain
Methyltransf_12      PF08242.7     99 seq1325_BIOID51087   -            269   5.2e-08   33.1   0.0   1   1   1.6e-10   2.1e-07   31.1   0.0     1    71    90   153    90   174 0.83 Methyltransferase domain
Methyltransf_23      PF13489.1    162 seq1325_BIOID51087   -            269     1e-07   31.6   0.0   1   1   1.3e-09   1.7e-06   27.6   0.0    11   147    73   204    62   218 0.66 Methyltransferase domain
Methyltransf_26      PF13659.1    117 seq1325_BIOID51087   -            269   1.3e-07   31.5   0.1   1   1   1.1e-09   1.5e-06   28.0   0.0     3    75    88   153    86   180 0.85 Methyltransferase domain
Methyltransf_18      PF12847.2    112 seq1325_BIOID51087   -            269   1.9e-07   31.4   0.0   1   1   3.1e-10   4.2e-07   30.4   0.0     4   111    88   178    85   179 0.88 Methyltransferase domain
Methyltransf_4       PF02390.12   197 seq1325_BIOID51087   -            269   6.7e-07   28.4   0.0   1   1   1.3e-08   1.8e-05   23.7   0.0    11    63    77   129    66   135 0.88 Putative methyltransferase
MTS                  PF05175.9    170 seq1325_BIOID51087   -            269   1.2e-05   24.6   0.0   1   1   1.3e-08   1.7e-05   24.1   0.0    25    77    80   131    71   156 0.79 Methyltransferase small domain
Ubie_methyltran      PF01209.13   233 seq1325_BIOID51087   -            269   2.7e-05   23.3   0.0   1   1     4e-08   5.5e-05   22.2   0.0    46   150    84   175    66   180 0.82 ubiE/COQ5 methyltransferase family
ATP_bind_3           PF01171.15   182 seq1327_BIOID51087   -            432   2.1e-59  199.9   0.0   1   1   6.3e-63   2.9e-59  199.5   0.0     1   180    14   191    14   193 0.97 PP-loop family
TilS_C               PF11734.3     74 seq1327_BIOID51087   -            432   3.4e-26   90.1   0.0   1   1   2.4e-29   1.1e-25   88.5   0.0     1    74   356   427   356   427 0.91 TilS substrate C-terminal domain
TilS                 PF09179.6     69 seq1327_BIOID51087   -            432   9.6e-22   76.6   6.0   1   1   2.1e-25   9.6e-22   76.6   4.1     1    69   241   309   241   309 0.99 TilS substrate binding domain
HSP70                PF00012.15   602 seq1329_BIOID51087   -            638  4.8e-270  896.5  15.9   1   1  4.1e-274  5.7e-270  896.3  11.0     1   600     4   602     4   604 0.99 Hsp70 protein
AA_permease          PF00324.16   479 seq1331_BIOID51087   -            514  3.2e-121  404.9  47.4   1   1  5.3e-125  3.6e-121  404.7  32.8     2   478    50   491    49   492 0.98 Amino acid permease
AA_permease_2        PF13520.1    426 seq1331_BIOID51087   -            514   3.8e-43  147.4  50.8   1   1   6.7e-47   4.5e-43  147.2  35.2     5   423    49   477    45   480 0.85 Amino acid permease
LPAM_2               PF13627.1     24 seq1332_BIOID51087   -             67   1.6e-08   33.8   3.3   1   1   1.6e-12   2.1e-08   33.4   2.3     1    24     6    29     6    29 0.94 Prokaryotic lipoprotein-attachment site
WaaY                 PF06176.6    229 seq1333_BIOID51087   -             84     2e-36  125.2   2.8   1   1   1.6e-40   2.2e-36  125.1   2.0     1    79     1    79     1    83 0.98 Lipopolysaccharide core biosynthesis protein (WaaY)
HTH_18               PF12833.2     81 seq1334_BIOID51087   -            296   2.4e-19   69.0   0.1   1   1     9e-23   2.4e-19   69.0   0.1     1    80   212   290   212   291 0.98 Helix-turn-helix domain
Cupin_2              PF07883.6     71 seq1334_BIOID51087   -            296   6.5e-10   38.2   0.2   1   1   4.2e-13   1.2e-09   37.4   0.1    11    70    40    99    36   100 0.94 Cupin domain
HTH_AraC             PF00165.18    42 seq1334_BIOID51087   -            296   1.4e-09   37.3   0.0   1   1   2.8e-09   7.8e-06   25.4   0.0     7    41   254   289   251   290 0.92 Bacterial regulatory helix-turn-helix proteins, AraC family
AraC_binding         PF02311.14   136 seq1334_BIOID51087   -            296   2.6e-06   27.0   1.4   1   1   2.4e-09   6.6e-06   25.7   1.0    15   117    39   145    28   185 0.81 AraC-like ligand binding domain
DUF4132              PF13569.1    180 seq1335_BIOID51087   -           1264   5.9e-51  172.4   0.0   1   1   2.4e-54   1.6e-50  170.9   0.0     1   179   988  1173   988  1174 0.96 Domain of unknown function (DUF4132)
WGR                  PF05406.10    81 seq1335_BIOID51087   -           1264   4.3e-16   58.5   2.3   1   1   1.3e-19   8.7e-16   57.5   0.6    11    78     4    68     1    71 0.92 WGR domain
DAP_epimerase        PF01678.14   121 seq1336_BIOID51087   -            275   1.4e-77  257.3   0.6   1   2   2.1e-43   1.4e-39  134.6   0.0     1   120     4   124     4   125 0.98 Diaminopimelate epimerase
DAP_epimerase        PF01678.14   121 seq1336_BIOID51087   -            275   1.4e-77  257.3   0.6   2   2   2.5e-39   1.7e-35  121.4   0.1     2   121   153   268   152   268 0.97 Diaminopimelate epimerase
PhzC-PhzF            PF02567.11   282 seq1336_BIOID51087   -            275   3.6e-05   23.0   0.0   1   1   7.7e-09   5.3e-05   22.5   0.0    45   224    51   224    46   229 0.86 Phenazine biosynthesis-like protein
WaaY                 PF06176.6    229 seq1337_BIOID51087   -            160   7.9e-83  277.0   9.5   1   1   6.4e-87   8.8e-83  276.9   6.6    78   229     3   154     1   154 0.99 Lipopolysaccharide core biosynthesis protein (WaaY)
HTH_Tnp_1            PF01527.15    76 seq1338_BIOID51087   -            126   2.5e-21   75.2   0.0   1   1   2.5e-25   3.5e-21   74.8   0.0     1    70    10    86    10    92 0.86 Transposase
DAO                  PF01266.19   358 seq1340_BIOID51087   -            422   5.7e-63  212.8   0.0   1   1     1e-66   6.8e-63  212.6   0.0     1   356     3   390     3   392 0.86 FAD dependent oxidoreductase
TnpB_IS66            PF05717.8    108 seq1343_BIOID51087   -            115   2.6e-42  142.4   0.0   1   1   2.1e-46   2.9e-42  142.3   0.0     2   104     7   107     6   111 0.97 IS66 Orf2 like protein
DEAD                 PF00270.24   173 seq1344_BIOID51087   -            746   7.1e-19   67.8   0.0   1   1   5.2e-22   2.4e-18   66.0   0.0     4   168   217   376   214   381 0.83 DEAD/DEAH box helicase
Helicase_C           PF00271.26    78 seq1344_BIOID51087   -            746   6.3e-11   41.8   0.0   1   1   1.8e-11   8.1e-08   31.9   0.0     8    78   519   603   514   603 0.79 Helicase conserved C-terminal domain
ResIII               PF04851.10   184 seq1344_BIOID51087   -            746   3.5e-10   39.9   0.0   1   1   2.1e-13   9.5e-10   38.4   0.0     3   182   212   373   210   375 0.79 Type III restriction enzyme, res subunit
MalM                 PF07148.7    136 seq1346_BIOID51087   -            306   2.3e-50  169.4   0.1   1   1   2.4e-54   3.3e-50  168.9   0.0     2   136    75   210    74   210 0.98 Maltose operon periplasmic protein precursor (MalM)
Glyco_transf_8       PF01501.15   250 seq1347_BIOID51087   -            212   9.9e-34  116.6   2.1   1   1   8.9e-38   1.2e-33  116.3   1.4     2   186    30   207    29   211 0.96 Glycosyl transferase family 8
DDE_Tnp_IS66         PF03050.9    271 seq1349_BIOID51087   -            512  3.4e-100  334.6   0.0   1   1  9.9e-104  3.4e-100  334.6   0.0     1   271   175   462   175   462 0.98 Transposase IS66 family
HTH_Tnp_IS66         PF13005.2     59 seq1349_BIOID51087   -            512   3.5e-17   61.8   0.7   1   1   1.8e-20     6e-17   61.1   0.5     3    59   115   169   113   169 0.95 putative Helix-turn-helix domain of transposase IS66
DDE_Tnp_IS66_C       PF13817.1     39 seq1349_BIOID51087   -            512     8e-17   60.8   0.1   1   1   6.2e-20   2.1e-16   59.4   0.0     1    39   468   506   468   506 0.98 IS66 C-terminal element
LZ_Tnp_IS66          PF13007.2     78 seq1349_BIOID51087   -            512   3.7e-13   49.8   3.2   1   1   1.1e-16   3.7e-13   49.8   2.2     1    77    38   110    38   111 0.82 Transposase C of IS166 homeodomain
DUF484               PF04340.7    225 seq1350_BIOID51087   -            235   6.4e-89  297.1   0.3   1   1   5.4e-93   7.3e-89  296.9   0.2     1   224    10   232    10   233 0.99 Protein of unknown function, DUF484
HpaB_N               PF11794.3    264 seq1352_BIOID51087   -            520  3.7e-100  334.5   0.0   1   1    7e-104  4.8e-100  334.1   0.0     1   264    15   281    15   281 0.98 4-hydroxyphenylacetate 3-hydroxylase N terminal
HpaB                 PF03241.8    205 seq1352_BIOID51087   -            520   7.4e-73  243.6   0.0   1   1   1.5e-76     1e-72  243.1   0.0     2   204   287   490   286   491 0.99 4-hydroxyphenylacetate 3-hydroxylase C terminal
Glyco_transf_8C      PF08437.5     57 seq1354_BIOID51087   -            114   2.3e-22   78.6   8.2   1   1   5.9e-26     4e-22   77.8   5.7     1    57    57   113    57   113 0.99 Glycosyl transferase family 8 C-terminal
Glyco_transf_8       PF01501.15   250 seq1354_BIOID51087   -            114   1.2e-07   31.2   1.1   1   1   1.7e-11   1.2e-07   31.2   0.8   202   250     2    55     1    55 0.93 Glycosyl transferase family 8
YaeQ                 PF07152.7    175 seq1355_BIOID51087   -            181   4.4e-72  240.9   1.2   1   1   3.7e-76     5e-72  240.7   0.8     1   174     1   175     1   176 0.99 YaeQ protein
Aldedh               PF00171.17   462 seq1357_BIOID51087   -            482  1.4e-174  580.6   0.1   1   1  1.2e-178  1.6e-174  580.4   0.1     1   461    19   477    19   478 0.99 Aldehyde dehydrogenase family
DnaJ_C               PF01556.13    81 seq1359_BIOID51087   -            376   7.3e-34  115.4   0.1   1   1   3.5e-24   1.6e-20   72.6   0.0     1    81   262   340   262   340 0.95 DnaJ C terminal domain
DnaJ                 PF00226.26    64 seq1359_BIOID51087   -            376   6.5e-29   99.3   4.4   1   1   2.3e-32     1e-28   98.6   3.1     1    64     5    67     5    67 0.99 DnaJ domain
DnaJ_CXXCXGXG        PF00684.14    66 seq1359_BIOID51087   -            376   8.4e-16   57.6  16.9   1   1   3.3e-19   1.5e-15   56.8  11.7     1    66   144   204   144   204 0.97 DnaJ central domain
Phage_integrase      PF00589.17   173 seq1360_BIOID51087   -            298   4.6e-50  169.5   0.0   1   1   1.1e-53   7.7e-50  168.8   0.0     3   172   114   281   112   282 0.97 Phage integrase family
Phage_integr_N       PF02899.12    84 seq1360_BIOID51087   -            298   7.9e-27   93.1   0.7   1   1   2.9e-30     2e-26   91.8   0.5     1    83     8    90     8    91 0.98 Phage integrase, N-terminal SAM-like domain
Glycos_transf_1      PF00534.15   172 seq1361_BIOID51087   -            380   1.5e-41  141.6   0.0   1   1   7.1e-45   3.2e-41  140.4   0.0     3   164   181   349   179   357 0.94 Glycosyl transferases group 1
Glyco_trans_1_4      PF13692.1    135 seq1361_BIOID51087   -            380   4.3e-18   65.6   0.0   1   1   6.7e-19     3e-15   56.4   0.0     4   134   195   343   193   344 0.82 Glycosyl transferases group 1
Glyco_trans_1_2      PF13524.1     92 seq1361_BIOID51087   -            380   2.7e-06   27.4   0.0   1   1   1.4e-09   6.6e-06   26.1   0.0    11    91   290   372   275   373 0.90 Glycosyl transferases group 1
RF-1                 PF00472.15   114 seq1366_BIOID51087   -            140   5.7e-29  100.1   0.6   1   1   4.9e-33   6.7e-29   99.8   0.4     4   114     4   132     1   138 0.91 RF-1 domain
HTH_AraC             PF00165.18    42 seq1369_BIOID51087   -            253   1.5e-16   59.5   0.4   1   2   4.1e-10   2.8e-06   26.8   0.0     5    41   147   182   146   183 0.94 Bacterial regulatory helix-turn-helix proteins, AraC family
HTH_AraC             PF00165.18    42 seq1369_BIOID51087   -            253   1.5e-16   59.5   0.4   2   2   4.4e-11     3e-07   29.9   0.1    10    39   199   229   199   230 0.94 Bacterial regulatory helix-turn-helix proteins, AraC family
HTH_18               PF12833.2     81 seq1369_BIOID51087   -            253   1.8e-14   53.4   0.1   1   1   6.2e-18   4.2e-14   52.2   0.0     1    78   156   230   156   233 0.94 Helix-turn-helix domain
SopA                 PF13981.1    135 seq1370_BIOID51087   -            363   6.2e-31  107.1   5.8   1   1     3e-34   1.4e-30  105.9   4.0     3   135   130   263   128   263 0.97 SopA-like central domain
Pentapeptide_4       PF13599.1     78 seq1370_BIOID51087   -            363   1.1e-14   53.8   7.8   1   1     3e-18   1.4e-14   53.5   4.3     6    78    11    86     6    96 0.93 Pentapeptide repeats (9 copies)
Pentapeptide_3       PF13576.1     48 seq1370_BIOID51087   -            363   6.4e-09   35.4   8.4   1   1   2.3e-11     1e-07   31.5   0.8     1    39    23    59    23    62 0.96 Pentapeptide repeats (9 copies)
NlpE                 PF04170.7     87 seq1371_BIOID51087   -            236   1.6e-35  121.1   0.0   1   1   1.9e-39   2.6e-35  120.5   0.0     1    86    45   130    45   131 0.99 NlpE N-terminal domain
Autotransporter      PF03797.14   265 seq1375_BIOID51087   -            123   1.7e-15   56.9   1.2   1   1   1.5e-19     2e-15   56.7   0.9   151   260     2   109     1   114 0.86 Autotransporter beta-domain
HAD_2                PF13419.1    176 seq1376_BIOID51087   -            238   8.5e-20   71.6   0.1   1   1   2.4e-23   1.1e-19   71.2   0.0     1   176    13   207    13   207 0.76 Haloacid dehalogenase-like hydrolase
Hydrolase_like       PF13242.1     75 seq1376_BIOID51087   -            238   4.5e-09   35.7   0.0   1   1   2.2e-12   9.9e-09   34.6   0.0     2    50   161   209   160   223 0.93 HAD-hyrolase-like
Hydrolase            PF00702.21   204 seq1376_BIOID51087   -            238   1.3e-08   35.4   0.0   1   1   4.1e-12   1.9e-08   34.9   0.0     1   202    10   199    10   201 0.71 haloacid dehalogenase-like hydrolase
TonB_dep_Rec         PF00593.19   276 seq1377_BIOID51087   -            700   2.1e-38  132.7  12.9   1   1     3e-42   2.1e-38  132.7   8.9     2   275   449   695   448   696 0.97 TonB dependent receptor
Plug                 PF07715.10   108 seq1377_BIOID51087   -            700   5.7e-23   81.1   2.1   1   1   1.9e-26   1.3e-22   80.0   1.5     3   108    41   151    39   151 0.96 TonB-dependent Receptor Plug Domain
Flavin_Reduct        PF01613.13   154 seq1378_BIOID51087   -            170     5e-24   84.7   0.0   1   1   4.1e-28   5.6e-24   84.6   0.0     1   153    14   162    14   163 0.91 Flavin reductase like domain
GerE                 PF00196.14    58 seq1379_BIOID51087   -            200     7e-22   76.4   1.3   1   1   3.1e-25   1.1e-21   75.8   0.9     2    57   140   195   139   196 0.97 Bacterial regulatory proteins, luxR family
Sigma70_r4_2         PF08281.7     54 seq1379_BIOID51087   -            200   6.7e-09   34.9   0.2   1   1   3.8e-12   1.3e-08   34.0   0.1     8    47   139   177   139   184 0.93 Sigma-70, region 4
Sigma70_r4           PF04545.11    50 seq1379_BIOID51087   -            200     1e-06   27.7   0.3   1   1   5.9e-10     2e-06   26.8   0.2     2    48   139   184   139   186 0.91 Sigma-70, region 4
Peripla_BP_3         PF13377.1    160 seq1380_BIOID51087   -            343   2.5e-44  150.9   0.0   1   1   1.4e-47   4.9e-44  150.0   0.0     1   160   178   339   178   339 0.95 Periplasmic binding protein-like domain
Peripla_BP_1         PF00532.16   279 seq1380_BIOID51087   -            343   2.1e-36  125.4   0.0   1   1   8.3e-40   2.8e-36  125.0   0.0     2   259    70   317    69   335 0.91 Periplasmic binding proteins and sugar binding domain of LacI family
LacI                 PF00356.16    46 seq1380_BIOID51087   -            343   1.6e-19   69.0   0.9   1   1     8e-23   2.7e-19   68.3   0.6     1    46    13    58    13    58 0.98 Bacterial regulatory proteins, lacI family
Peripla_BP_4         PF13407.1    258 seq1380_BIOID51087   -            343   3.5e-14   52.6   0.0   1   1   5.9e-17     2e-13   50.1   0.0     1   257    72   320    72   321 0.86 Periplasmic binding protein domain
Aminotran_3          PF00202.16   339 seq1381_BIOID51087   -            428  1.6e-120  401.9   0.1   1   1  1.4e-124  1.9e-120  401.6   0.1     2   338    29   362    28   363 0.98 Aminotransferase class-III
Iso_dh               PF00180.15   348 seq1382_BIOID51087   -             50   1.6e-07   30.4   0.0   1   1   1.3e-11   1.8e-07   30.3   0.0   305   348     1    46     1    46 0.97 Isocitrate/isopropylmalate dehydrogenase
EAL                  PF00563.15   236 seq1383_BIOID51087   -            362   5.4e-59  199.4   0.0   1   1   1.1e-62   7.7e-59  198.9   0.0     3   236   112   346   111   346 0.94 EAL domain
GerE                 PF00196.14    58 seq1383_BIOID51087   -            362   1.3e-10   40.3   0.3   1   1   3.8e-14   2.6e-10   39.3   0.2     5    52    26    73    24    77 0.96 Bacterial regulatory proteins, luxR family
Sulfatase            PF00884.18   379 seq1384_BIOID51087   -            560  3.4e-113  378.3   8.1   1   1  6.4e-117  4.4e-113  378.0   5.6     1   371    58   497    58   505 0.96 Sulfatase
Phosphodiest         PF01663.17   364 seq1384_BIOID51087   -            560   1.4e-12   47.5   0.4   1   1     5e-16   3.4e-12   46.2   0.3    18   244   106   348    98   350 0.68 Type I phosphodiesterase / nucleotide pyrophosphatase
UvrD_C               PF13361.1    319 seq1385_BIOID51087   -            738   1.3e-99  333.6   0.0   1   1  7.5e-103   1.7e-99  333.2   0.0     1   318   295   634   295   635 0.98 UvrD-like helicase C-terminal domain
UvrD-helicase        PF00580.16   315 seq1385_BIOID51087   -            738   2.1e-76  257.0   0.0   1   1   2.7e-79   6.1e-76  255.6   0.0     1   314    28   289    28   290 0.98 UvrD/REP helicase N-terminal domain
AAA_19               PF13245.1     76 seq1385_BIOID51087   -            738   5.6e-14   51.5   0.2   1   1   8.5e-17   1.9e-13   49.8   0.1     1    75    34   111    34   112 0.85 Part of AAA domain
UvrD_C_2             PF13538.1    104 seq1385_BIOID51087   -            738   7.3e-11   42.0   0.0   1   1   7.4e-14   1.7e-10   40.8   0.0    54   103   561   630   509   631 0.77 Family description
Chor_lyase           PF04345.8    168 seq1388_BIOID51087   -            165   6.6e-31  106.8   0.0   1   1   5.8e-35     8e-31  106.6   0.0    13   163    18   165    12   165 0.90 Chorismate lyase
CstA                 PF02554.9    376 seq1389_BIOID51087   -            721  3.8e-155  516.0  26.1   1   1  5.6e-159  3.8e-155  516.0  18.1     2   359    40   427    39   460 0.94 Carbon starvation protein CstA
DUF4161              PF13722.1    127 seq1389_BIOID51087   -            721     2e-45  154.0   4.4   1   1   2.9e-49     2e-45  154.0   3.0     3   127   490   619   488   619 0.98 C-terminal domain on CstA (DUF4161)
Na_H_antiport_1      PF06965.7    378 seq1390_BIOID51087   -            388  1.1e-165  550.8  29.2   1   1  9.6e-170  1.3e-165  550.6  20.2     2   378     5   380     4   380 0.99 Na+/H+ antiporter 1
SPOR                 PF05036.8     76 seq1394_BIOID51087   -            319   3.8e-17   62.1   0.4   1   1   1.3e-20   1.8e-16   59.9   0.0     3    72   246   312   244   315 0.91 Sporulation related domain
UbiA                 PF01040.13   257 seq1395_BIOID51087   -            290   3.3e-41  141.0  25.1   1   1   2.9e-45     4e-41  140.8  17.4     2   256    26   277    25   283 0.86 UbiA prenyltransferase family
DUF4132              PF13569.1    180 seq1396_BIOID51087   -           1117   6.3e-42  143.0   0.0   1   1   1.2e-45   1.7e-41  141.6   0.0     4   180   862  1046   860  1046 0.95 Domain of unknown function (DUF4132)
OMP_b-brl            PF13505.1    176 seq1397_BIOID51087   -            171   3.9e-27   95.2  13.5   1   1   6.8e-31   4.7e-27   94.9   9.3     2   176     9   171     6   171 0.87 Outer membrane protein beta-barrel domain
Ail_Lom              PF06316.6    199 seq1397_BIOID51087   -            171   1.5e-23   83.2   4.7   1   2   2.2e-18   1.5e-14   53.8   0.9     1   126     1   115     1   127 0.77 Enterobacterial Ail/Lom protein
Ail_Lom              PF06316.6    199 seq1397_BIOID51087   -            171   1.5e-23   83.2   4.7   2   2   2.2e-11   1.5e-07   31.0   0.1   154   199   126   171   120   171 0.93 Enterobacterial Ail/Lom protein
AA_permease          PF00324.16   479 seq1398_BIOID51087   -            487  4.2e-122  407.8  48.2   1   1    7e-126  4.8e-122  407.6  33.4     1   476    39   476    39   479 0.98 Amino acid permease
AA_permease_2        PF13520.1    426 seq1398_BIOID51087   -            487   1.9e-42  145.2  48.0   1   1   3.3e-46   2.3e-42  144.9  33.3     5   424    39   460    35   466 0.86 Amino acid permease
TerC                 PF03741.11   184 seq1401_BIOID51087   -            518     1e-46  158.5  12.7   1   1   3.3e-50   1.5e-46  158.0   8.8     1   183    14   203    14   204 0.95 Integral membrane protein TerC family
CorC_HlyC            PF03471.12    81 seq1401_BIOID51087   -            518   1.4e-18   66.3   0.4   1   1   8.2e-22   3.7e-18   64.9   0.2     4    80   434   510   431   511 0.92 Transporter associated domain
CBS                  PF00571.23    57 seq1401_BIOID51087   -            518   2.3e-09   36.6   0.2   1   1   1.9e-08   8.8e-05   21.9   0.0     2    56   301   358   300   359 0.93 CBS domain
HTH_1                PF00126.22    60 seq1403_BIOID51087   -            301     5e-16   58.0   0.0   1   1   1.5e-19     1e-15   57.0   0.0     2    60     9    67     8    67 0.97 Bacterial regulatory helix-turn-helix protein, lysR family
LysR_substrate       PF03466.15   209 seq1403_BIOID51087   -            301   4.8e-11   42.0   0.0   1   1   9.5e-15   6.5e-11   41.6   0.0     9   200    98   287    92   290 0.94 LysR substrate binding domain
Peptidase_C26        PF07722.8    217 seq1404_BIOID51087   -            254   2.2e-66  223.2   0.0   1   1   3.8e-70   2.6e-66  223.0   0.0     1   217     8   224     8   224 0.96 Peptidase C26
GATase               PF00117.23   192 seq1404_BIOID51087   -            254   4.2e-09   36.0   0.0   1   1   8.5e-13   5.8e-09   35.5   0.0    43   190    62   241    31   243 0.70 Glutamine amidotransferase class-I
Radical_SAM          PF04055.16   166 seq1405_BIOID51087   -            385   3.2e-16   59.8   0.0   1   1     2e-19   5.6e-16   59.0   0.0     6   165    11   174     7   175 0.89 Radical SAM superfamily
Fer4_12              PF13353.1    139 seq1405_BIOID51087   -            385   1.5e-08   34.7   0.7   1   1   1.2e-11   3.2e-08   33.6   0.1    15   129    12   129     9   141 0.70 4Fe-4S single cluster domain
DUF4008              PF13186.1     64 seq1405_BIOID51087   -            385   8.9e-08   32.2   2.5   1   1   1.1e-10   3.1e-07   30.5   1.8     4    63   263   318   257   329 0.85 Domain of unknown function (DUF4008)
Fer4_14              PF13394.1    117 seq1405_BIOID51087   -            385   6.1e-07   29.3   0.1   1   1   8.4e-10   2.3e-06   27.5   0.1     7    90    11    97     9   119 0.75 4Fe-4S single cluster domain
Proteasome           PF00227.21   190 seq1407_BIOID51087   -            176   1.5e-25   89.4   0.2   1   1     2e-29   2.8e-25   88.6   0.1     5   186     2   168     2   172 0.94 Proteasome subunit
Ecotin               PF03974.8    128 seq1410_BIOID51087   -            169   2.2e-52  176.0   0.1   1   1     2e-56   2.7e-52  175.7   0.1     2   128    35   160    34   160 0.97 Ecotin
CCP_MauG             PF03150.9    159 seq1412_BIOID51087   -            465   6.2e-52  175.9   0.0   1   1     2e-52   9.1e-49  165.6   0.0     2   159   184   335   183   335 0.97 Di-haem cytochrome c peroxidase
Haem_bd              PF14376.1    137 seq1412_BIOID51087   -            465   9.4e-42  141.8   0.0   1   1   2.1e-45   9.4e-42  141.8   0.0     2   137    17   155    16   155 0.99 Haem-binding domain
Cytochrom_C          PF00034.16    91 seq1412_BIOID51087   -            465   5.1e-15   55.9   0.1   1   1   4.1e-11   1.9e-07   31.7   0.0     2    90   340   453   339   454 0.86 Cytochrome c
AAA_2                PF07724.9    171 seq1413_BIOID51087   -            443   5.3e-52  176.0   0.7   1   2   6.4e-10   1.5e-06   28.1   0.0     5    66    52   113    49   115 0.92 AAA domain (Cdc48 subfamily)
AAA_2                PF07724.9    171 seq1413_BIOID51087   -            443   5.3e-52  176.0   0.7   2   2   3.9e-46   8.9e-43  146.0   0.1    10   171   188   329   170   329 0.89 AAA domain (Cdc48 subfamily)
AAA                  PF00004.24   132 seq1413_BIOID51087   -            443     2e-16   60.2   0.1   1   2   2.2e-10   5.1e-07   29.8   0.0     1    57    53   107    53   142 0.72 ATPase family associated with various cellular activities (AAA)
AAA                  PF00004.24   132 seq1413_BIOID51087   -            443     2e-16   60.2   0.1   2   2   9.6e-10   2.2e-06   27.7   0.0    39   130   226   332   188   334 0.73 ATPase family associated with various cellular activities (AAA)
AAA_5                PF07728.9    139 seq1413_BIOID51087   -            443   7.8e-08   32.0   0.3   1   1   1.4e-09   3.3e-06   26.7   0.0     1    99    52   149    52   206 0.77 AAA domain (dynein-related subfamily)
ClpB_D2-small        PF10431.4     81 seq1413_BIOID51087   -            443   2.3e-06   27.3   0.8   1   1     7e-09   1.6e-05   24.6   0.0     1    62   335   405   335   411 0.90 C-terminal, D2-small domain, of ClpB protein
Cupin_2              PF07883.6     71 seq1414_BIOID51087   -            185   1.1e-16   59.9   0.1   1   1   6.3e-20   1.7e-16   59.3   0.1     2    69   111   178   110   180 0.94 Cupin domain
HTH_3                PF01381.17    55 seq1414_BIOID51087   -            185     1e-14   53.9   0.4   1   1   5.9e-18   1.6e-14   53.3   0.2     2    55    13    66    12    66 0.97 Helix-turn-helix
HTH_31               PF13560.1     64 seq1414_BIOID51087   -            185     1e-10   41.4   0.0   1   1     6e-14   1.6e-10   40.8   0.0     3    60     9    65     7    68 0.95 Helix-turn-helix domain
HTH_19               PF12844.2     64 seq1414_BIOID51087   -            185   1.7e-10   40.6   0.0   1   1     1e-13   2.7e-10   40.0   0.0     1    62     9    70     9    72 0.96 Helix-turn-helix domain
DUF466               PF04328.8     65 seq1415_BIOID51087   -             67   4.9e-30  103.0   0.5   1   1   3.9e-34   5.3e-30  102.9   0.3     1    65     1    67     1    67 0.97 Protein of unknown function (DUF466)
cobW                 PF02492.14   178 seq1417_BIOID51087   -            346   3.7e-48  163.1   0.2   1   1   7.9e-52   5.4e-48  162.6   0.1     2   177    34   211    33   212 0.94 CobW/HypB/UreG, nucleotide-binding domain
CobW_C               PF07683.9     94 seq1417_BIOID51087   -            346   1.5e-18   66.1   0.0   1   1   3.9e-22   2.6e-18   65.3   0.0     1    92   252   343   252   345 0.95 Cobalamin synthesis protein cobW C-terminal domain
Ank_2                PF12796.2     89 seq1418_BIOID51087   -            201   2.2e-29  101.4   1.7   1   2   2.2e-15   6.1e-12   45.5   0.2     3    86    12    99    10   102 0.96 Ankyrin repeats (3 copies)
Ank_2                PF12796.2     89 seq1418_BIOID51087   -            201   2.2e-29  101.4   1.7   2   2   2.3e-11   6.3e-08   32.7   0.0    39    83   157   201   153   201 0.94 Ankyrin repeats (3 copies)
Ank_4                PF13637.1     54 seq1418_BIOID51087   -            201   2.6e-27   94.5   0.8   1   2   8.3e-12   2.3e-08   34.2   0.0     8    54    13    59    10    59 0.97 Ankyrin repeats (many copies)
Ank_4                PF13637.1     54 seq1418_BIOID51087   -            201   2.6e-27   94.5   0.8   2   2   2.3e-09   6.4e-06   26.4   0.0    16    54   159   197   155   197 0.96 Ankyrin repeats (many copies)
Ank                  PF00023.25    33 seq1418_BIOID51087   -            201   1.2e-23   81.5   6.5   1   2   7.6e-10   2.1e-06   27.1   0.0     2    32    39    69    38    70 0.96 Ankyrin repeat
Ank                  PF00023.25    33 seq1418_BIOID51087   -            201   1.2e-23   81.5   6.5   2   2   1.9e-08   5.1e-05   22.7   0.0     2    33   139   175   138   175 0.97 Ankyrin repeat
FCD                  PF07729.7    125 seq1419_BIOID51087   -            220   1.1e-17   64.4  10.4   1   1   2.5e-21   1.7e-17   63.7   7.2     1   124    76   207    76   208 0.85 FCD domain
GntR                 PF00392.16    64 seq1419_BIOID51087   -            220   9.6e-13   47.2   0.0   1   1   3.1e-16   2.1e-12   46.1   0.0     7    64    10    66     6    66 0.96 Bacterial regulatory proteins, gntR family
Ribosomal_L34        PF00468.12    44 seq1420_BIOID51087   -             46   5.1e-25   86.7  10.1   1   1   4.1e-29   5.5e-25   86.6   7.0     1    44     1    44     1    44 0.99 Ribosomal protein L34
Ribonuclease_P       PF00825.13   111 seq1422_BIOID51087   -            108   2.9e-29  101.0   0.3   1   1   2.3e-33   3.2e-29  100.9   0.2     9   109     3   100     1   102 0.97 Ribonuclease P
Maf                  PF02545.9    195 seq1424_BIOID51087   -            207   1.2e-63  213.6   0.0   1   1     1e-67   1.4e-63  213.4   0.0     2   189    16   201    15   205 0.98 Maf-like protein
ABC_membrane_2       PF06472.10   282 seq1427_BIOID51087   -            561   3.9e-48  163.8  10.4   1   1   1.1e-51   5.2e-48  163.4   7.2    10   281    14   301     8   302 0.95 ABC transporter transmembrane region 2
SbmA_BacA            PF05992.7    315 seq1427_BIOID51087   -            561   1.4e-33  116.2  16.6   1   1   2.5e-36   1.1e-32  113.3  11.5     8   312    31   350    25   353 0.81 SbmA/BacA-like family
ABC_tran             PF00005.22   118 seq1427_BIOID51087   -            561   1.4e-09   38.2   0.0   1   1   7.9e-13   3.6e-09   36.9   0.0    64   118   371   515   219   515 0.71 ABC transporter
Aldedh               PF00171.17   462 seq1428_BIOID51087   -            495  1.4e-170  567.5   0.0   1   1  1.2e-174  1.6e-170  567.3   0.0     4   462    31   489    28   489 0.97 Aldehyde dehydrogenase family
DUF2877              PF11392.3    111 seq1430_BIOID51087   -            287   2.9e-32  111.0   0.0   1   1     4e-36   5.4e-32  110.1   0.0     1   110   167   276   167   277 0.98 Protein of unknown function (DUF2877)
60KD_IMP             PF02096.15   196 seq1431_BIOID51087   -            548   3.4e-67  225.7  14.3   1   1   2.5e-71   3.4e-67  225.7   9.9     1   193   352   533   352   536 0.94 60Kd inner membrane protein
CorA                 PF01544.13   292 seq1432_BIOID51087   -            316   4.9e-56  189.7   0.4   1   1   4.4e-60     6e-56  189.5   0.2     4   292    26   312    24   312 0.95 CorA-like Mg2+ transporter protein
Acetyltransf_4       PF13420.1    155 seq1434_BIOID51087   -            172   9.7e-22   77.4   0.0   1   1   5.6e-25   1.1e-21   77.2   0.0     1   152     3   154     3   157 0.91 Acetyltransferase (GNAT) domain
Acetyltransf_1       PF00583.19    83 seq1434_BIOID51087   -            172   5.1e-17   61.5   0.0   1   1   4.6e-20     9e-17   60.7   0.0     2    82    57   136    56   137 0.95 Acetyltransferase (GNAT) family
Acetyltransf_3       PF13302.1    142 seq1434_BIOID51087   -            172     2e-11   44.2   0.0   1   1   1.2e-14   2.4e-11   43.9   0.0     4   142     3   137     1   137 0.82 Acetyltransferase (GNAT) domain
FR47                 PF08445.5     86 seq1434_BIOID51087   -            172   2.8e-09   36.4   0.0   1   1   2.5e-12   4.9e-09   35.7   0.0    26    80    84   139    79   144 0.92 FR47-like protein
Acetyltransf_10      PF13673.1    117 seq1434_BIOID51087   -            172   8.1e-09   35.5   0.1   1   1   5.3e-12     1e-08   35.1   0.0     1   117    10   136    10   136 0.70 Acetyltransferase (GNAT) domain
Acetyltransf_7       PF13508.1     79 seq1434_BIOID51087   -            172   2.3e-08   33.9   0.0   1   1   1.7e-11   3.4e-08   33.4   0.0     5    78    53   137    49   138 0.76 Acetyltransferase (GNAT) domain
Acetyltransf_9       PF13527.1    128 seq1434_BIOID51087   -            172   1.1e-06   28.3   0.1   1   1   1.7e-09   3.2e-06   26.8   0.0     2   109     3   115     2   124 0.89 Acetyltransferase (GNAT) domain
Fe_dep_repr_C        PF02742.10    71 seq1436_BIOID51087   -            155   1.4e-13   50.2   0.9   1   1   1.3e-16   2.9e-13   49.1   0.6     1    57    95   150    95   154 0.95 Iron dependent repressor, metal binding and dimerisation domain
Fe_dep_repress       PF01325.14    60 seq1436_BIOID51087   -            155     4e-10   39.3   0.0   1   1   3.1e-13   7.1e-10   38.5   0.0     6    54    38    86    35    92 0.93 Iron dependent repressor, N-terminal DNA binding domain
HTH_24               PF13412.1     48 seq1436_BIOID51087   -            155   1.2e-07   30.9   0.0   1   1   7.7e-11   1.8e-07   30.3   0.0     3    48    40    85    38    85 0.90 Winged helix-turn-helix DNA-binding
MarR                 PF01047.17    59 seq1436_BIOID51087   -            155   1.9e-06   27.3   0.0   1   1   1.4e-09   3.3e-06   26.6   0.0    11    48    48    85    47    86 0.95 MarR family
Pyridoxal_deC        PF00282.14   373 seq1437_BIOID51087   -            487  1.4e-108  362.6   0.0   1   1  2.4e-112  1.7e-108  362.3   0.0     1   373    54   404    54   404 0.98 Pyridoxal-dependent decarboxylase conserved domain
UbiA                 PF01040.13   257 seq1438_BIOID51087   -            308   7.6e-37  126.7  21.2   1   1   7.3e-41     1e-36  126.4  14.7     1   225    21   273    21   306 0.76 UbiA prenyltransferase family
HtrL_YibB            PF09612.5    279 seq1441_BIOID51087   -            290    6e-116  386.5   3.4   1   1  5.1e-120  6.9e-116  386.3   2.3     1   278     6   281     6   282 0.99 Bacterial protein of unknown function (HtrL_YibB)
YmgB                 PF10798.3     61 seq1442_BIOID51087   -             78   3.3e-05   23.4   0.0   1   1   3.6e-09   4.9e-05   22.9   0.0     4    35    27    58    25    64 0.93 Biofilm development protein YmgB/AriR
DUF606               PF04657.8    138 seq1443_BIOID51087   -            149   1.4e-21   76.8  22.4   1   1   1.2e-25   1.6e-21   76.6  15.5     2   138     6   143     5   143 0.95 Protein of unknown function, DUF606
CitMHS               PF03600.11   349 seq1444_BIOID51087   -            372   2.1e-28   98.7  20.9   1   1   3.1e-32   2.1e-28   98.7  14.5    41   321    32   306    12   330 0.89 Citrate transporter
Na_sulph_symp        PF00939.14   471 seq1444_BIOID51087   -            372   1.1e-07   31.0   5.8   1   1   1.6e-11   1.1e-07   31.0   4.0   320   449    41   166    35   184 0.80 Sodium:sulfate symporter transmembrane region
Ligase_CoA           PF00549.14   153 seq1445_BIOID51087   -            515   1.6e-48  164.0   0.1   1   1     5e-51   3.4e-47  159.7   0.0     1   148   346   503   346   508 0.97 CoA-ligase
CoA_binding          PF02629.14    96 seq1445_BIOID51087   -            515   1.5e-19   70.2   0.2   1   1   1.5e-21     1e-17   64.3   0.0     2    96   188   284   187   284 0.97 CoA binding domain
HTH_5                PF01022.15    47 seq1446_BIOID51087   -             99   1.3e-14   53.5   0.1   1   1   7.3e-18     2e-14   52.8   0.1     1    47    23    70    23    70 0.97 Bacterial regulatory protein, arsR family
HTH_20               PF12840.2     61 seq1446_BIOID51087   -             99   1.1e-10   41.0   0.4   1   1   5.7e-14   1.6e-10   40.5   0.2     2    58    16    72    14    75 0.96 Helix-turn-helix domain
MarR_2               PF12802.2     62 seq1446_BIOID51087   -             99   2.7e-09   36.4   0.1   1   1   1.7e-12   4.8e-09   35.6   0.1     5    60    24    75    21    77 0.90 MarR family
HTH_24               PF13412.1     48 seq1446_BIOID51087   -             99   2.1e-08   33.2   0.0   1   1   1.9e-11   5.1e-08   32.0   0.0     5    47    26    68    24    69 0.96 Winged helix-turn-helix DNA-binding
MarR                 PF01047.17    59 seq1446_BIOID51087   -             99   6.7e-06   25.6   0.0   1   1   4.6e-09   1.3e-05   24.7   0.0     5    53    26    74    23    75 0.95 MarR family
DAGK_prokar          PF01219.14   104 seq1449_BIOID51087   -            122   5.5e-39  131.8   8.1   1   1   4.6e-43   6.3e-39  131.6   5.6     2   104    16   118    15   118 0.99 Prokaryotic diacylglycerol kinase
Rhodanese            PF00581.15   113 seq1451_BIOID51087   -            174   1.8e-11   44.2   0.0   1   1     4e-15   2.8e-11   43.6   0.0     2   112     8    98     7    99 0.79 Rhodanese-like domain
DUF2892              PF11127.3     66 seq1451_BIOID51087   -            174   3.7e-11   42.5   3.5   1   1   8.3e-15   5.7e-11   41.9   2.4    10    60   115   170   112   174 0.88 Protein of unknown function (DUF2892)
YmgB                 PF10798.3     61 seq1452_BIOID51087   -             88   5.3e-29   99.7   2.6   1   1   3.8e-33   5.3e-29   99.7   1.8     1    61    28    88    28    88 0.98 Biofilm development protein YmgB/AriR
DAO                  PF01266.19   358 seq1454_BIOID51087   -            426   2.2e-71  240.5   0.2   1   1   1.1e-74   2.5e-71  240.3   0.1     1   358    29   381    29   381 0.96 FAD dependent oxidoreductase
Thi4                 PF01946.12   230 seq1454_BIOID51087   -            426   1.7e-07   30.4   0.1   1   1   1.4e-10   3.1e-07   29.6   0.1     9    64    19    75    12    93 0.90 Thi4 family
NAD_binding_8        PF13450.1     68 seq1454_BIOID51087   -            426   2.5e-06   27.2   0.9   1   1   4.3e-09   9.9e-06   25.3   0.6     1    42    32    71    32    89 0.82 NAD(P)-binding Rossmann-like domain
FAD_binding_3        PF01494.14   356 seq1454_BIOID51087   -            426     7e-06   25.2   0.6   1   1   3.1e-09     7e-06   25.2   0.4     2    33    28    59    27    68 0.94 FAD binding domain
FAD_binding_2        PF00890.19   421 seq1454_BIOID51087   -            426   2.3e-05   23.3   0.8   1   1   1.7e-08     4e-05   22.5   0.6     1    43    29    71    29    81 0.85 FAD binding domain
Methyltransf_6       PF03737.10   154 seq1455_BIOID51087   -            161   4.3e-55  185.6   0.4   1   1   3.5e-59   4.8e-55  185.5   0.2     1   153     1   152     1   153 0.99 Demethylmenaquinone methyltransferase
Citrate_synt         PF00285.16   356 seq1456_BIOID51087   -            427  8.7e-134  445.6   0.0   1   1  7.2e-138  9.9e-134  445.4   0.0     1   356    46   409    46   409 0.99 Citrate synthase
LexA_DNA_bind        PF01726.11    65 seq1457_BIOID51087   -            202   6.6e-32  108.7   0.1   1   1   1.5e-35   1.1e-31  108.1   0.1     1    65     1    65     1    65 0.99 LexA DNA binding domain
Peptidase_S24        PF00717.18    70 seq1457_BIOID51087   -            202   8.9e-17   60.3   0.8   1   1   1.9e-20   1.3e-16   59.8   0.5     1    68   114   180   114   182 0.96 Peptidase S24-like
AAA_5                PF07728.9    139 seq1458_BIOID51087   -            384   6.7e-38  129.4   0.0   1   1     8e-42   1.1e-37  128.7   0.0     2   139   101   242   100   242 0.98 AAA domain (dynein-related subfamily)
Plug                 PF07715.10   108 seq1459_BIOID51087   -            790   5.3e-09   36.2   1.2   1   1   1.4e-12   1.9e-08   34.5   0.8    12   105    49   164    39   167 0.88 TonB-dependent Receptor Plug Domain
TrmE_N               PF10396.4    114 seq1466_BIOID51087   -            469   2.4e-43  146.5   0.0   1   1   3.7e-46   7.2e-43  145.0   0.0     1   114    21   135    21   135 0.99 GTP-binding protein TrmE N-terminus
GTPase_Cys_C         PF12631.2     73 seq1466_BIOID51087   -            469   1.8e-22   79.3   3.1   1   1   1.6e-25   3.2e-22   78.6   0.2     3    73   396   466   394   466 0.98 Catalytic cysteine-containing C-terminus of GTPase, MnmE
MMR_HSR1             PF01926.18   114 seq1466_BIOID51087   -            469   4.1e-22   78.2   0.0   1   1   4.9e-25   9.6e-22   77.0   0.0     1   114   233   351   233   351 0.77 50S ribosome-binding GTPase
Miro                 PF08477.8    119 seq1466_BIOID51087   -            469   3.8e-11   43.4   0.0   1   1   5.9e-14   1.2e-10   41.8   0.0     1   119   233   353   233   353 0.85 Miro-like protein
FeoB_N               PF02421.13   189 seq1466_BIOID51087   -            469   6.4e-09   35.1   0.0   1   1   2.5e-10     5e-07   29.0   0.0     2    89   233   321   232   326 0.84 Ferrous iron transport protein B
Aminotran_1_2        PF00155.16   363 seq1467_BIOID51087   -            398     8e-80  268.3   0.0   1   1   1.4e-83   9.3e-80  268.1   0.0     2   363    43   387    42   387 0.98 Aminotransferase class I and II
Aminotran_5          PF00266.14   371 seq1467_BIOID51087   -            398     1e-05   24.3   0.0   1   1   1.2e-08     8e-05   21.4   0.0    43   181    87   216    75   219 0.79 Aminotransferase class-V
RNase_E_G            PF10150.4    271 seq1468_BIOID51087   -           1061  9.1e-101  336.5   0.0   1   1    2e-104  9.1e-101  336.5   0.0     1   270   121   392   121   393 0.98 Ribonuclease E/G family
PNPase_C             PF12111.3     39 seq1468_BIOID51087   -           1061     5e-18   63.9   8.5   1   1   1.1e-21     5e-18   63.9   5.9     1    39  1021  1059  1021  1059 0.98 Polyribonucleotide phosphorylase C terminal
S1                   PF00575.18    74 seq1468_BIOID51087   -           1061   1.3e-16   60.2   0.0   1   1   6.3e-20   2.9e-16   59.2   0.0     2    73    36   118    35   119 0.97 S1 RNA binding domain
EAL                  PF00563.15   236 seq1474_BIOID51087   -            521   5.6e-63  212.4   0.0   1   1   1.2e-66   8.4e-63  211.8   0.0     2   236   265   500   264   500 0.96 EAL domain
CSS-motif            PF12792.2    208 seq1474_BIOID51087   -            521   3.3e-30  104.8   0.0   1   1   6.8e-34   4.7e-30  104.3   0.0     3   207    44   238    42   239 0.90 CSS motif domain associated with EAL
MatE                 PF01554.13   162 seq1475_BIOID51087   -            441   9.5e-39  132.5  30.6   1   2   7.8e-35   1.1e-30  106.3   5.9     1   161    17   177    17   178 0.99 MatE
MatE                 PF01554.13   162 seq1475_BIOID51087   -            441   9.5e-39  132.5  30.6   2   2   4.9e-13   6.7e-09   35.4   6.9     2   143   241   382   241   404 0.91 MatE
HTH_AraC             PF00165.18    42 seq1476_BIOID51087   -            274   9.5e-20   69.6   0.7   1   2   1.1e-09   7.5e-06   25.4   0.0     1    41   151   190   151   191 0.93 Bacterial regulatory helix-turn-helix proteins, AraC family
HTH_AraC             PF00165.18    42 seq1476_BIOID51087   -            274   9.5e-20   69.6   0.7   2   2   4.8e-15   3.3e-11   42.5   0.1     7    41   205   240   204   241 0.95 Bacterial regulatory helix-turn-helix proteins, AraC family
HTH_18               PF12833.2     81 seq1476_BIOID51087   -            274   2.8e-16   59.2   0.1   1   1   7.3e-20     5e-16   58.4   0.1     1    81   164   242   164   242 0.96 Helix-turn-helix domain
DUF1116              PF06545.6    216 seq1477_BIOID51087   -            472   2.2e-93  311.1   0.4   1   1   2.1e-97   2.9e-93  310.7   0.2     1   216   143   358   143   358 1.00 Protein of unknown function (DUF1116)
CorA                 PF01544.13   292 seq1482_BIOID51087   -             58   7.3e-13   48.0   1.8   1   1   6.3e-17   8.7e-13   47.8   1.3   246   292    11    54     9    54 0.96 CorA-like Mg2+ transporter protein
MIP                  PF00230.15   227 seq1483_BIOID51087   -            281   1.8e-76  256.4  12.9   1   1   1.5e-80     2e-76  256.2   9.0     2   227     2   251     1   251 0.97 Major intrinsic protein
Aminotran_3          PF00202.16   339 seq1485_BIOID51087   -            401  8.9e-108  360.0   0.6   1   1  1.6e-111  1.1e-107  359.7   0.4     3   338     7   339     5   340 0.97 Aminotransferase class-III
Aminotran_1_2        PF00155.16   363 seq1485_BIOID51087   -            401   6.1e-05   22.0   0.1   1   1   3.1e-08   0.00021   20.2   0.0   116   278   144   303    20   360 0.68 Aminotransferase class I and II
DUF1144              PF06610.8    143 seq1487_BIOID51087   -            149   4.1e-71  237.2   7.6   1   1   3.3e-75   4.5e-71  237.0   5.3     4   143     3   142     1   142 0.98 Protein of unknown function (DUF1144)
ADH_N                PF08240.7    109 seq1490_BIOID51087   -            341   9.4e-32  108.9   2.5   1   1   1.4e-35   9.4e-32  108.9   1.7     2   109    26   135    25   135 0.96 Alcohol dehydrogenase GroES-like domain
ADH_zinc_N           PF00107.21   130 seq1490_BIOID51087   -            341   3.4e-27   94.4   0.1   1   1   7.1e-31   4.9e-27   93.9   0.1     1   128   174   301   174   304 0.95 Zinc-binding dehydrogenase
Hydrolase_like       PF13242.1     75 seq1495_BIOID51087   -            191   9.7e-14   50.7   0.1   1   1   4.4e-17   1.5e-13   50.1   0.1     1    75   108   179   108   179 0.90 HAD-hyrolase-like
PNK3P                PF08645.6    158 seq1495_BIOID51087   -            191   4.5e-08   32.5   0.0   1   1     3e-11     1e-07   31.4   0.0    21   126    23   137     7   144 0.79 Polynucleotide kinase 3 phosphatase
Hydrolase            PF00702.21   204 seq1495_BIOID51087   -            191   2.4e-07   31.3   0.0   1   1   1.7e-10   5.6e-07   30.1   0.0   122   204    32   148    12   148 0.86 haloacid dehalogenase-like hydrolase
Fimbrial             PF00419.15   145 seq1496_BIOID51087   -            131     7e-12   45.6   2.9   1   1   5.7e-16   7.7e-12   45.5   2.0    27   145     2   131     1   131 0.79 Fimbrial protein
HTH_AraC             PF00165.18    42 seq1498_BIOID51087   -            242   4.2e-19   67.6   0.9   1   2     1e-08   6.8e-05   22.4   0.0     1    37   145   181   145   186 0.88 Bacterial regulatory helix-turn-helix proteins, AraC family
HTH_AraC             PF00165.18    42 seq1498_BIOID51087   -            242   4.2e-19   67.6   0.9   2   2   2.8e-15   1.9e-11   43.2   0.1     6    40   198   233   196   235 0.91 Bacterial regulatory helix-turn-helix proteins, AraC family
HTH_18               PF12833.2     81 seq1498_BIOID51087   -            242   3.4e-12   46.1   0.3   1   1   8.5e-16   5.8e-12   45.4   0.2     1    80   158   235   158   236 0.93 Helix-turn-helix domain
FGGY_N               PF00370.16   245 seq1500_BIOID51087   -            509   6.6e-93  310.4   0.2   1   1   1.4e-96   9.2e-93  309.9   0.1     1   245    13   260    13   260 0.99 FGGY family of carbohydrate kinases, N-terminal domain
FGGY_C               PF02782.11   197 seq1500_BIOID51087   -            509   9.6e-63  211.2   0.5   1   1     4e-66   2.8e-62  209.7   0.7     1   197   269   459   269   459 0.96 FGGY family of carbohydrate kinases, C-terminal domain
Aminotran_1_2        PF00155.16   363 seq1501_BIOID51087   -            470   3.8e-37  127.9   0.0   1   1   1.1e-40   5.1e-37  127.5   0.0    21   363   122   461   105   461 0.83 Aminotransferase class I and II
GntR                 PF00392.16    64 seq1501_BIOID51087   -            470   6.8e-16   57.3   0.1   1   1   3.3e-19   1.5e-15   56.2   0.1     2    64     4    66     3    66 0.98 Bacterial regulatory proteins, gntR family
Aminotran_MocR       PF12897.2    425 seq1501_BIOID51087   -            470   1.9e-05   23.2   0.0   1   1   1.8e-08     8e-05   21.2   0.0   128   217   196   284   161   296 0.87 Alanine-glyoxylate amino-transferase
CsbD                 PF05532.7     53 seq1502_BIOID51087   -             69   1.5e-21   75.6   8.3   1   1   1.3e-25   1.8e-21   75.4   5.8     1    53     4    56     4    56 0.97 CsbD-like
Usher                PF00577.15   552 seq1503_BIOID51087   -            819  9.6e-176  585.6  21.9   1   1  2.6e-179  1.2e-175  585.3  15.2     2   551   183   733   182   734 0.97 Type VII secretion system (T7SS), usher protein
PapC_N               PF13954.1    146 seq1503_BIOID51087   -            819   6.3e-39  132.7   0.1   1   1   3.2e-42   1.4e-38  131.5   0.1     1   145    25   167    25   168 0.95 PapC N-terminal domain
PapC_C               PF13953.1     68 seq1503_BIOID51087   -            819   5.4e-15   54.6   0.0   1   1     4e-18   1.8e-14   52.9   0.0     3    62   746   804   744   810 0.91 PapC C-terminal domain
Beta_elim_lyase      PF01212.16   290 seq1504_BIOID51087   -            476   3.1e-97  325.1   0.0   1   1  5.2e-101   3.6e-97  324.9   0.0     1   289    54   442    54   443 0.99 Beta-eliminating lyase
DUF883               PF05957.8     94 seq1506_BIOID51087   -            113   6.8e-27   93.5   1.2   1   1   5.9e-31   8.1e-27   93.3   0.9     1    94    19   111    19   111 0.97 Bacterial protein of unknown function (DUF883)
AA_kinase            PF00696.23   241 seq1509_BIOID51087   -            316   1.7e-27   96.4   0.3   1   1   1.5e-31     2e-27   96.1   0.2     2   240     4   296     3   297 0.91 Amino acid kinase family
Peptidase_M16_C      PF05193.16   184 seq1510_BIOID51087   -            931   2.9e-43  147.5   1.3   1   2   2.1e-26   1.4e-22   80.1   0.1     2   182   207   386   206   388 0.86 Peptidase M16 inactive domain
Peptidase_M16_C      PF05193.16   184 seq1510_BIOID51087   -            931   2.9e-43  147.5   1.3   2   2   9.3e-21   6.3e-17   61.7   0.0    15   183   698   862   686   863 0.92 Peptidase M16 inactive domain
Peptidase_M16        PF00675.15   149 seq1510_BIOID51087   -            931   9.1e-43  145.4   5.2   1   1   2.1e-45   1.4e-41  141.5   0.0     2   148    47   203    46   204 0.96 Insulinase (Peptidase family M16)
FAD_syn              PF06574.7    158 seq1512_BIOID51087   -            313   2.2e-57  193.0   0.0   1   1   4.4e-61     3e-57  192.5   0.0     2   158    12   168    11   168 0.98 FAD synthetase
Flavokinase          PF01687.12   125 seq1512_BIOID51087   -            313   6.1e-40  135.8   0.0   1   1   1.4e-43   9.4e-40  135.2   0.0     1   124   184   307   184   308 0.97 Riboflavin kinase
Glycos_transf_2      PF00535.21   169 seq1515_BIOID51087   -            344   1.1e-35  122.7   0.2   1   1   4.4e-39     2e-35  121.8   0.1     1   130     9   137     9   224 0.92 Glycosyl transferase family 2
Glyco_tranf_2_3      PF13641.1    230 seq1515_BIOID51087   -            344   1.1e-17   64.5   0.1   1   1   3.6e-21   1.7e-17   63.9   0.1     2   137     7   137     6   207 0.86 Glycosyltransferase like family 2
Glyco_tranf_2_2      PF10111.4    281 seq1515_BIOID51087   -            344   7.8e-12   44.7   0.5   1   1   2.9e-15   1.3e-11   44.0   0.0     1   111     9   108     9   119 0.84 Glycosyltransferase like family 2
Glutaredoxin         PF00462.19    60 seq1517_BIOID51087   -             81   7.9e-14   51.2   0.0   1   1   6.6e-18     9e-14   51.0   0.0     1    57     3    58     3    61 0.95 Glutaredoxin
Autotransporter      PF03797.14   265 seq1518_BIOID51087   -            882   6.2e-46  156.7  17.7   1   1     9e-50   6.2e-46  156.7  12.3     3   265   597   868   595   871 0.95 Autotransporter beta-domain
Pertactin            PF03212.9    121 seq1518_BIOID51087   -            882   5.5e-09   35.6   0.7   1   1     8e-13   5.5e-09   35.6   0.5     1   120   406   531   406   532 0.85 Pertactin
Flavodoxin_NdrI      PF07972.6    122 seq1519_BIOID51087   -            136   3.2e-47  159.3   0.0   1   1   2.6e-51   3.6e-47  159.1   0.0     1   122     5   123     5   123 0.97 NrdI Flavodoxin like
Amidohydro_4         PF13147.1    304 seq1522_BIOID51087   -            460     2e-33  116.5   0.0   1   1   5.8e-37   2.6e-33  116.1   0.0     1   304   107   427   107   427 0.89 Amidohydrolase
Amidohydro_3         PF07969.6    404 seq1522_BIOID51087   -            460   1.7e-08   33.9   2.4   1   1   1.5e-09     7e-06   25.3   1.7   101   358   176   384   112   411 0.59 Amidohydrolase family
Amidohydro_5         PF13594.1     68 seq1522_BIOID51087   -            460   2.1e-06   27.3   0.0   1   1   3.1e-09   1.4e-05   24.6   0.0     3    45    84   138    82   180 0.71 Amidohydrolase
VWA_CoxE             PF05762.9    222 seq1524_BIOID51087   -            378   1.4e-66  223.7   0.1   1   1   4.3e-70   1.9e-66  223.2   0.1     1   222   151   372   151   372 0.98 VWA domain containing CoxE-like protein
VWA_2                PF13519.1    172 seq1524_BIOID51087   -            378   3.1e-09   37.0   0.5   1   1   2.8e-12   1.3e-08   35.0   0.2     2   141   217   347   216   375 0.79 von Willebrand factor type A domain
VWA                  PF00092.23   179 seq1524_BIOID51087   -            378     5e-06   26.2   0.9   1   1   7.6e-09   3.5e-05   23.4   0.6     2   142   217   336   216   359 0.74 von Willebrand factor type A domain
UPF0181              PF03701.9     52 seq1525_BIOID51087   -             59   2.7e-28   96.8   3.6   1   1   2.2e-32     3e-28   96.7   2.5     1    50     1    50     1    52 0.97 Uncharacterised protein family (UPF0181)
DUF2713              PF10897.3    246 seq1526_BIOID51087   -            246  2.3e-167  554.2   5.8   1   1  1.9e-171  2.6e-167  554.0   4.0     1   246     1   246     1   246 1.00 Protein of unknown function (DUF2713)
Ribonuc_red_lgC      PF02867.10   537 seq1527_BIOID51087   -            714  4.7e-151  503.8   0.0   1   1  4.8e-153  2.2e-149  498.4   0.0     1   537   175   694   175   694 0.96 Ribonucleotide reductase, barrel domain
RNR_N                PF08343.5     82 seq1527_BIOID51087   -            714     3e-29  100.5   0.1   1   1   1.7e-32   7.8e-29   99.2   0.1     1    82    16    97    16    97 0.99 Ribonucleotide reductase N-terminal
Ribonuc_red_lgN      PF00317.16    83 seq1527_BIOID51087   -            714   3.5e-12   45.8   0.0   1   1   1.9e-15   8.6e-12   44.5   0.0     2    82    99   171    98   172 0.95 Ribonucleotide reductase, all-alpha domain
FBPase_glpX          PF03320.8    309 seq1528_BIOID51087   -            379  1.4e-133  444.2   7.5   1   1  1.1e-137  1.6e-133  444.0   5.2     2   309    46   365    45   365 0.99 Bacterial fructose-1,6-bisphosphatase, glpX-encoded
tRNA-synt_1          PF00133.17   601 seq1534_BIOID51087   -            938  9.3e-233  773.4   0.0   1   1  5.8e-236  1.1e-232  773.2   0.0     2   601    28   641    27   641 0.98 tRNA synthetases class I (I, L, M and V)
Anticodon_1          PF08264.8    153 seq1534_BIOID51087   -            938   4.3e-29  101.1   0.0   1   1   4.2e-32   8.2e-29  100.2   0.0     1   152   685   841   685   842 0.89 Anticodon-binding domain of tRNA
tRNA-synt_1g         PF09334.6    391 seq1534_BIOID51087   -            938   4.7e-21   74.7   0.2   1   2     7e-14   1.4e-10   40.3   0.0     8    69    58   119    56   246 0.63 tRNA synthetases class I (M)
tRNA-synt_1g         PF09334.6    391 seq1534_BIOID51087   -            938   4.7e-21   74.7   0.2   2   2   2.4e-08   4.8e-05   22.0   0.0   310   356   584   631   566   650 0.81 tRNA synthetases class I (M)
zf-FPG_IleRS         PF06827.9     30 seq1534_BIOID51087   -            938   1.1e-09   37.6   3.5   1   1   5.4e-13   1.1e-09   37.6   2.4     1    29   898   926   898   927 0.96 Zinc finger found in FPG and IleRS
tRNA-synt_1e         PF01406.14   301 seq1534_BIOID51087   -            938     3e-08   33.0   0.0   1   1   2.2e-09   4.2e-06   25.9   0.0   227   299   575   648   548   650 0.83 tRNA synthetases class I (C) catalytic domain
tRNA-synt_1_2        PF13603.1    185 seq1534_BIOID51087   -            938   8.1e-07   28.3   0.0   1   1   7.7e-10   1.5e-06   27.5   0.0    12   141   224   358   219   368 0.78 Leucyl-tRNA synthetase, Domain 2
tRNA-synt_1f         PF01921.13   360 seq1534_BIOID51087   -            938   2.9e-06   26.1   0.0   1   1     6e-09   1.2e-05   24.1   0.0   241   340   562   659   545   675 0.81 tRNA synthetases class I (K)
PspA_IM30            PF04012.7    221 seq1536_BIOID51087   -            222   6.9e-48  162.8  32.6   1   1     6e-52   8.2e-48  162.5  22.6     1   220     2   217     2   219 0.97 PspA/IM30 family
Trp_Tyr_perm         PF03222.8    394 seq1537_BIOID51087   -            415  1.7e-149  497.8  35.6   1   1  1.4e-153  1.9e-149  497.6  24.7     1   394     7   403     7   403 0.99 Tryptophan/tyrosine permease family
PLA1                 PF02253.10   260 seq1538_BIOID51087   -            289   1.6e-93  312.8   5.0   1   1   1.4e-97   1.9e-93  312.5   3.4     8   260    39   286    33   286 0.98 Phospholipase A1
PspB                 PF06667.7     75 seq1544_BIOID51087   -             74   7.7e-32  108.9   0.4   1   1   6.1e-36   8.4e-32  108.8   0.3     1    74     1    73     1    74 0.97 Phage shock protein B
Dus                  PF01207.12   310 seq1545_BIOID51087   -            345  7.9e-100  333.5   0.0   1   1  6.8e-104  9.3e-100  333.3   0.0     2   308    30   340    29   342 0.98 Dihydrouridine synthase (Dus)
SWIM                 PF04434.12    40 seq1546_BIOID51087   -            667   2.8e-07   29.7   0.7   1   2   7.1e-07    0.0096   15.2   0.0    12    39    65    88    55    89 0.84 SWIM zinc finger
SWIM                 PF04434.12    40 seq1546_BIOID51087   -            667   2.8e-07   29.7   0.7   2   2   4.8e-06     0.066   12.5   0.0    10    38   159   183   146   184 0.81 SWIM zinc finger
PspC                 PF04024.7     61 seq1549_BIOID51087   -            119   3.7e-19   67.8   0.5   1   1   3.4e-23   4.6e-19   67.5   0.3     1    60     7    68     7    69 0.92 PspC domain
Pili_assembly_N      PF00345.15   122 seq1550_BIOID51087   -            245   9.5e-38  128.6   0.6   1   1   2.9e-41     2e-37  127.5   0.1     2   121    24   144    23   145 0.91 Gram-negative pili assembly chaperone, N-terminal domain
Pili_assembly_C      PF02753.12    68 seq1550_BIOID51087   -            245   1.7e-12   46.8   0.4   1   1   8.8e-16     6e-12   45.1   0.2     1    64   165   226   165   230 0.94 Gram-negative pili assembly chaperone, C-terminal domain
NAD_binding_1        PF00175.16   109 seq1552_BIOID51087   -            248   5.7e-17   62.1   0.0   1   1   1.2e-20   8.1e-17   61.6   0.0     1   109   111   223   111   223 0.89 Oxidoreductase NAD-binding domain
FAD_binding_6        PF00970.19    99 seq1552_BIOID51087   -            248   2.8e-10   40.0   0.0   1   1     8e-14   5.5e-10   39.1   0.0     9    90    14    90     6    98 0.85 Oxidoreductase FAD-binding domain
RQC                  PF09382.5    106 seq1553_BIOID51087   -            611   4.4e-28   96.9   0.0   1   1   3.5e-31   1.2e-27   95.6   0.0     1   104   413   514   413   516 0.97 RQC domain
Helicase_C           PF00271.26    78 seq1553_BIOID51087   -            611   4.6e-24   83.9   0.0   1   1   2.6e-24   8.9e-21   73.4   0.1     3    78   258   333   256   333 0.98 Helicase conserved C-terminal domain
HRDC                 PF00570.18    68 seq1553_BIOID51087   -            611   8.1e-24   83.0   0.1   1   1   6.4e-27   2.2e-23   81.6   0.0     2    68   535   601   534   601 0.97 HRDC domain
DEAD                 PF00270.24   173 seq1553_BIOID51087   -            611   2.6e-21   75.7   0.0   1   1   8.5e-24   2.9e-20   72.3   0.0     2   168    30   189    29   194 0.85 DEAD/DEAH box helicase
Helicase_C_2         PF13307.1    167 seq1554_BIOID51087   -            636   6.5e-39  133.4   0.0   1   1   3.6e-42   1.2e-38  132.5   0.0     3   166   458   616   456   617 0.97 Helicase C-terminal domain
ResIII               PF04851.10   184 seq1554_BIOID51087   -            636     8e-10   38.7   0.1   1   1     1e-09   3.6e-06   26.8   0.0     2    69    18    82    17   106 0.90 Type III restriction enzyme, res subunit
DEAD                 PF00270.24   173 seq1554_BIOID51087   -            636   8.4e-09   34.9   1.5   1   1   1.7e-08   5.9e-05   22.4   0.1     8    82    31   100    24   127 0.72 DEAD/DEAH box helicase
DEAD_2               PF06733.10   174 seq1554_BIOID51087   -            636   8.3e-06   25.2   0.0   1   1   4.4e-09   1.5e-05   24.3   0.0   112   174   183   247   169   247 0.88 DEAD_2
Phageshock_PspD      PF09584.5     66 seq1555_BIOID51087   -             73   2.2e-31  107.2   4.5   1   1   1.8e-35   2.4e-31  107.0   3.1     1    64    10    71    10    73 0.98 Phage shock protein PspD (Phageshock_PspD)
MFS_1                PF07690.11   354 seq1556_BIOID51087   -            443     1e-32  113.1  44.5   1   1   1.5e-36     1e-32  113.1  30.8     6   348    56   388    42   394 0.78 Major Facilitator Superfamily
Sugar_tr             PF00083.19   451 seq1556_BIOID51087   -            443     2e-08   33.1  14.0   1   1   2.9e-12     2e-08   33.1   9.7    49   216    84   243    54   248 0.91 Sugar (and other) transporter
Resolvase            PF00239.16   141 seq1557_BIOID51087   -             97   5.3e-18   65.1   0.0   1   1   4.6e-22   6.3e-18   64.8   0.0     1    89     3    92     3    95 0.90 Resolvase, N terminal domain
ADH_zinc_N           PF00107.21   130 seq1559_BIOID51087   -            349   1.2e-28   99.1   0.1   1   1   4.3e-32     2e-28   98.4   0.1     1   129   185   308   185   309 0.97 Zinc-binding dehydrogenase
ADH_N                PF08240.7    109 seq1559_BIOID51087   -            349   1.3e-27   95.6   5.8   1   1   5.3e-31   2.4e-27   94.7   4.0     1   108    27   142    27   143 0.95 Alcohol dehydrogenase GroES-like domain
MFS_1                PF07690.11   354 seq1560_BIOID51087   -            391   1.2e-43  149.1  38.0   1   1   2.7e-47   1.2e-43  149.1  26.4     3   350    10   342     8   346 0.86 Major Facilitator Superfamily
Sugar_tr             PF00083.19   451 seq1560_BIOID51087   -            391     8e-13   47.6   6.8   1   1   1.8e-16     8e-13   47.6   4.7    42   191    34   177    21   186 0.87 Sugar (and other) transporter
TRI12                PF06609.8    599 seq1560_BIOID51087   -            391   4.7e-07   28.2   3.6   1   1     1e-10   4.7e-07   28.2   2.5    66   216    25   176     6   223 0.77 Fungal trichothecene efflux pump (TRI12)
Rhodanese            PF00581.15   113 seq1561_BIOID51087   -            104   1.2e-14   54.5   0.0   1   1   1.1e-18   1.5e-14   54.1   0.0    16   109    23    96    20    99 0.88 Rhodanese-like domain
Resolvase            PF00239.16   141 seq1562_BIOID51087   -            133   5.5e-09   35.9   0.1   1   1   1.7e-12   2.4e-08   33.8   0.0    84   141     7    64     2    64 0.91 Resolvase, N terminal domain
Fimbrial             PF00419.15   145 seq1565_BIOID51087   -            363   1.2e-13   51.4   0.4   1   1   5.2e-17   7.1e-13   48.8   0.1     8   145   223   363   212   363 0.88 Fimbrial protein
Phageshock_PspG      PF09583.5     65 seq1567_BIOID51087   -            139   5.7e-25   87.0  25.7   1   1   5.6e-29   7.7e-25   86.6  17.8     1    64    60   123    60   124 0.98 Phage shock protein G (Phageshock_PspG)
Ribonuc_red_sm       PF00268.16   281 seq1568_BIOID51087   -            319   1.1e-80  270.5   0.1   1   1   9.6e-85   1.3e-80  270.2   0.0     1   280     1   280     1   281 0.97 Ribonucleotide reductase, small chain
Alpha-amylase        PF00128.19   316 seq1570_BIOID51087   -            568   2.5e-18   66.4   0.0   1   1   1.3e-20   1.8e-16   60.3   0.0    21   271    93   347    82   351 0.76 Alpha amylase, catalytic domain
TerC                 PF03741.11   184 seq1572_BIOID51087   -            540   1.6e-48  164.4  12.9   1   1   5.3e-52   2.4e-48  163.9   9.0     1   183    27   216    27   217 0.94 Integral membrane protein TerC family
CorC_HlyC            PF03471.12    81 seq1572_BIOID51087   -            540   2.7e-20   71.8   0.1   1   1   6.2e-23   2.8e-19   68.5   0.0     2    79   453   529   452   531 0.93 Transporter associated domain
CBS                  PF00571.23    57 seq1572_BIOID51087   -            540   4.1e-16   58.2   1.1   1   2   5.1e-09   2.3e-05   23.8   0.3     1    53   315   371   315   374 0.94 CBS domain
CBS                  PF00571.23    57 seq1572_BIOID51087   -            540   4.1e-16   58.2   1.1   2   2   9.7e-12   4.4e-08   32.5   0.0     3    53   382   432   381   436 0.93 CBS domain
LysR_substrate       PF03466.15   209 seq1575_BIOID51087   -            319   8.1e-15   54.3   0.2   1   1   1.7e-18   1.2e-14   53.8   0.1    21   206   112   313    92   316 0.89 LysR substrate binding domain
HTH_1                PF00126.22    60 seq1575_BIOID51087   -            319   1.6e-14   53.2   0.0   1   1   4.8e-18   3.2e-14   52.2   0.0     1    57    10    66    10    67 0.96 Bacterial regulatory helix-turn-helix protein, lysR family
Hpt                  PF01627.18    90 seq1576_BIOID51087   -            890   2.1e-13   49.9   0.0   1   1   5.7e-16   3.9e-12   45.8   0.0     3    83   811   885   809   890 0.89 Hpt domain
HATPase_c            PF02518.21   111 seq1576_BIOID51087   -            890   3.4e-11   42.7   0.0   1   1   1.2e-14   8.5e-11   41.4   0.0     1   109   565   675   565   677 0.94 Histidine kinase-, DNA gyrase B-, and HSP90-like ATPase
DUF445               PF04286.7    367 seq1579_BIOID51087   -            426    3e-105  352.6   2.5   1   1  2.5e-109  3.4e-105  352.4   1.7     1   366    44   417    44   418 0.99 Protein of unknown function (DUF445)
Peptidase_A8         PF01252.13   150 seq1581_BIOID51087   -            164   1.8e-44  150.8   6.9   1   1   1.6e-48   2.2e-44  150.6   4.8     2   147    15   160    13   164 0.92 Signal peptidase (SPase) II
AmoA                 PF05145.7    318 seq1582_BIOID51087   -            396  1.1e-113  379.3  33.9   1   1  1.2e-117  1.7e-113  378.7  23.5     1   317    77   391    77   392 0.99 Putative ammonia monooxygenase
DUF1307              PF06998.6    123 seq1585_BIOID51087   -            157   4.8e-43  145.9   7.3   1   1   4.2e-47   5.7e-43  145.7   5.0     1   123    32   155    32   155 0.98 Protein of unknown function (DUF1307)
LysE                 PF01810.13   191 seq1586_BIOID51087   -            206   5.7e-54  182.1  12.2   1   1   4.9e-58   6.7e-54  181.9   8.5     2   190    14   205    13   206 0.98 LysE type translocator
ABC_tran             PF00005.22   118 seq1587_BIOID51087   -            467   2.3e-25   89.1   0.0   1   1   1.4e-28   4.8e-25   88.1   0.0     1   117   135   259   135   260 0.96 ABC transporter
CBS                  PF00571.23    57 seq1587_BIOID51087   -            467   2.8e-06   26.7   0.0   1   1   4.2e-07    0.0014   18.0   0.0    32    55   436   459   413   461 0.86 CBS domain
Peptidase_M22        PF00814.20   268 seq1590_BIOID51087   -            231   2.2e-28   99.3   0.0   1   1   4.3e-32   5.8e-28   98.0   0.0    23   131    28   132    26   159 0.90 Glycoprotease family
Autotransporter      PF03797.14   265 seq1591_BIOID51087   -            103   3.9e-08   32.8   0.1   1   1   3.2e-12   4.4e-08   32.6   0.0   168   253     3    82     1    88 0.92 Autotransporter beta-domain
DUF1454              PF07305.7    200 seq1592_BIOID51087   -            199  2.3e-111  369.4   1.6   1   1  1.9e-115  2.6e-111  369.3   1.1     1   200     1   199     1   199 1.00 Protein of unknown function (DUF1454)
FKBP_C               PF00254.23    94 seq1593_BIOID51087   -            149   1.2e-16   60.3   0.0   1   1   1.3e-20   1.7e-16   59.8   0.0     4    94     4   141     2   141 0.87 FKBP-type peptidyl-prolyl cis-trans isomerase
Usp                  PF00582.21   140 seq1595_BIOID51087   -            142     4e-15   56.1   0.0   1   1   3.3e-19   4.5e-15   55.9   0.0     2   140     3   138     2   138 0.96 Universal stress protein family
DnaB_C               PF03796.10   265 seq1598_BIOID51087   -            471  4.1e-108  360.1   0.2   1   1  1.2e-111  5.4e-108  359.7   0.1     1   263   206   463   206   465 0.97 DnaB-like helicase C terminal domain
DnaB                 PF00772.16   103 seq1598_BIOID51087   -            471   8.7e-38  128.2   0.0   1   1   4.2e-41   1.9e-37  127.1   0.0     1   103    26   128    26   128 0.99 DnaB-like helicase N terminal domain
AAA_25               PF13481.1    194 seq1598_BIOID51087   -            471     1e-13   51.0   0.1   1   1   3.6e-17   1.6e-13   50.3   0.0    29   190   220   386   179   390 0.84 AAA domain
LYTB                 PF02401.13   281 seq1606_BIOID51087   -            316  4.5e-120  399.6   0.2   1   1  3.8e-124  5.2e-120  399.5   0.1     1   280     3   284     3   285 0.99 LytB protein
SBP_bac_1            PF01547.20   314 seq1607_BIOID51087   -            430   2.3e-38  132.5   3.7   1   1   4.6e-42   3.2e-38  132.1   2.6     7   310    43   325    36   329 0.87 Bacterial extracellular solute-binding protein
SBP_bac_8            PF13416.1    281 seq1607_BIOID51087   -            430   1.9e-30  106.4   9.2   1   1   3.8e-34   2.6e-30  106.0   6.4     1   276    48   355    48   360 0.76 Bacterial extracellular solute-binding protein
Slp                  PF03843.8    160 seq1610_BIOID51087   -            193   3.7e-53  178.6   0.1   1   1   3.3e-57   4.5e-53  178.3   0.1     1   159    20   179    20   180 0.96 Outer membrane lipoprotein Slp family
TIM                  PF00121.13   244 seq1611_BIOID51087   -            255   3.2e-93  311.1   1.0   1   1   2.6e-97   3.6e-93  311.0   0.7     1   243     4   245     4   246 0.97 Triosephosphate isomerase
HGD-D                PF06050.8    349 seq1613_BIOID51087   -            383  4.4e-100  334.7   0.3   1   1  3.7e-104  5.1e-100  334.5   0.2     1   349    39   383    39   383 0.98 2-hydroxyglutaryl-CoA dehydratase, D-component
Rhodanese            PF00581.15   113 seq1614_BIOID51087   -            143   1.6e-17   63.7   0.0   1   1   1.5e-21     2e-17   63.4   0.0     2   112    42   134    41   135 0.92 Rhodanese-like domain
HTH_31               PF13560.1     64 seq1616_BIOID51087   -             94     3e-11   43.2   0.0   1   1   8.4e-15   3.8e-11   42.8   0.0     5    58     5    61     2    74 0.87 Helix-turn-helix domain
HTH_3                PF01381.17    55 seq1616_BIOID51087   -             94   1.8e-10   40.4   0.2   1   1   1.3e-13   6.1e-10   38.6   0.1     1    55     6    64     6    64 0.96 Helix-turn-helix
HTH_19               PF12844.2     64 seq1616_BIOID51087   -             94   3.1e-10   39.8   0.0   1   1     1e-13   4.7e-10   39.2   0.0     3    63     5    69     4    70 0.94 Helix-turn-helix domain
Abhydrolase_1        PF00561.15   230 seq1617_BIOID51087   -            340   2.3e-31  109.0   0.0   1   1   8.6e-35     3e-31  108.6   0.0     1   228    82   319    82   321 0.97 alpha/beta hydrolase fold
Hydrolase_4          PF12146.3     79 seq1617_BIOID51087   -            340   3.4e-23   81.1   0.4   1   1   1.6e-26   5.6e-23   80.4   0.3     3    79    42   122    40   122 0.90 Putative lysophospholipase
Abhydrolase_6        PF12697.2    228 seq1617_BIOID51087   -            340   2.5e-19   69.9   3.1   1   1   1.1e-22   3.8e-19   69.3   2.2     2   220    58   310    57   316 0.72 Alpha/beta hydrolase family
Abhydrolase_5        PF12695.2    142 seq1617_BIOID51087   -            340   2.9e-11   43.1   0.0   1   1   1.4e-14   4.9e-11   42.4   0.0     1   141    56   305    56   306 0.79 Alpha/beta hydrolase family
BPD_transp_1         PF00528.17   185 seq1618_BIOID51087   -            354   2.5e-26   92.2  16.2   1   1   1.8e-30   2.5e-26   92.2  11.2     1   176   163   324   163   332 0.91 Binding-protein-dependent transport system inner membrane component
FMN_red              PF03358.10   152 seq1619_BIOID51087   -            188   2.4e-39  134.1   0.0   1   1   4.4e-43     3e-39  133.8   0.0     2   147     6   149     5   153 0.94 NADPH-dependent FMN reductase
Flavodoxin_2         PF02525.12   199 seq1619_BIOID51087   -            188   7.2e-09   35.3   0.0   1   1   1.5e-12     1e-08   34.8   0.0     9   136    13   118     6   144 0.69 Flavodoxin-like fold
Aldo_ket_red         PF00248.16   283 seq1620_BIOID51087   -            267     4e-58  196.3   0.6   1   1   3.7e-62   5.1e-58  196.0   0.4     2   281     6   250     5   251 0.95 Aldo/keto reductase family
AMP-binding          PF00501.23   418 seq1625_BIOID51087   -            583  1.3e-118  395.8   0.0   1   1  2.3e-122  1.6e-118  395.6   0.0     1   417    72   506    72   507 0.93 AMP-binding enzyme
DUF4009              PF13193.1     41 seq1625_BIOID51087   -            583   5.4e-13   48.0   0.2   1   1   1.8e-16   1.2e-12   46.8   0.1     1    33   546   578   546   583 0.91 Domain of unknown function (DUF4009)
Glutaredoxin         PF00462.19    60 seq1626_BIOID51087   -             83   9.9e-25   86.1   0.0   1   1   1.7e-28   1.2e-24   85.9   0.0     1    60     4    63     4    63 0.99 Glutaredoxin
GST_N_3              PF13417.1     75 seq1626_BIOID51087   -             83   6.8e-09   35.7   0.0   1   1   1.1e-12   7.8e-09   35.5   0.0     2    57     7    63     6    72 0.88 Glutathione S-transferase, N-terminal domain
IU_nuc_hydro         PF01156.14   314 seq1629_BIOID51087   -            304   1.2e-92  310.3   0.0   1   1   9.9e-97   1.4e-92  310.2   0.0     3   312     4   302     2   304 0.96 Inosine-uridine preferring nucleoside hydrolase
Ala_racemase_N       PF01168.15   217 seq1630_BIOID51087   -            359   3.1e-61  206.5   0.0   1   1   5.7e-65   3.9e-61  206.2   0.0     1   217     8   219     8   219 0.94 Alanine racemase, N-terminal domain
Ala_racemase_C       PF00842.16   129 seq1630_BIOID51087   -            359     8e-40  135.1   0.1   1   1   1.8e-43   1.2e-39  134.5   0.1     1   129   234   358   234   358 0.97 Alanine racemase, C-terminal domain
DUF1471              PF07338.8     56 seq1632_BIOID51087   -             91     1e-16   60.1   0.6   1   1     1e-20   1.4e-16   59.7   0.4     1    56    36    89    36    89 0.98 Protein of unknown function (DUF1471)
SecB                 PF02556.9    149 seq1633_BIOID51087   -            155   1.6e-58  196.4   0.1   1   1   1.3e-62   1.8e-58  196.2   0.0     1   148     1   145     1   146 0.97 Preprotein translocase subunit SecB
BPD_transp_1         PF00528.17   185 seq1635_BIOID51087   -            293   7.9e-24   84.0  16.9   1   1   5.8e-28   7.9e-24   84.0  11.7     2   171    88   282    87   285 0.88 Binding-protein-dependent transport system inner membrane component
BcrAD_BadFG          PF01869.15   271 seq1636_BIOID51087   -            257     2e-66  223.9   0.1   1   1   1.7e-70   2.3e-66  223.7   0.1     1   270     7   249     7   250 0.97 BadF/BadG/BcrA/BcrD ATPase family
Response_reg         PF00072.19   112 seq1637_BIOID51087   -            216   1.7e-24   85.8   0.1   1   1   6.7e-28     3e-24   85.0   0.0     1   111     6   120     6   121 0.96 Response regulator receiver domain
GerE                 PF00196.14    58 seq1637_BIOID51087   -            216     7e-19   66.7   0.1   1   1   2.5e-22   1.2e-18   66.0   0.1     2    57   149   204   148   205 0.96 Bacterial regulatory proteins, luxR family
Hydrolase_3          PF08282.7    254 seq1641_BIOID51087   -            266   2.7e-61  207.2   0.0   1   1   6.7e-65     3e-61  207.0   0.0     1   254     5   260     5   260 0.96 haloacid dehalogenase-like hydrolase
S6PP                 PF05116.8    247 seq1641_BIOID51087   -            266     4e-16   58.9   0.0   1   2     4e-09   1.8e-05   24.0   0.0     4    75     4    73     1    91 0.89 Sucrose-6F-phosphate phosphohydrolase
S6PP                 PF05116.8    247 seq1641_BIOID51087   -            266     4e-16   58.9   0.0   2   2   7.2e-12   3.3e-08   33.0   0.0   135   218   159   242   141   251 0.83 Sucrose-6F-phosphate phosphohydrolase
Hydrolase            PF00702.21   204 seq1641_BIOID51087   -            266   2.6e-11   44.3   0.1   1   1     2e-13   9.2e-10   39.2   0.1     2   204     3   226     2   226 0.59 haloacid dehalogenase-like hydrolase
NAD_Gly3P_dh_C       PF07479.9    149 seq1642_BIOID51087   -            339     4e-54  182.3   0.6   1   1   2.8e-57   6.3e-54  181.6   0.4     2   147   184   325   183   327 0.98 NAD-dependent glycerol-3-phosphate dehydrogenase C-terminus
NAD_Gly3P_dh_N       PF01210.18   157 seq1642_BIOID51087   -            339     1e-50  171.4   0.0   1   1   6.3e-54   1.4e-50  170.9   0.0     2   156     8   163     7   164 0.99 NAD-dependent glycerol-3-phosphate dehydrogenase N-terminus
ApbA                 PF02558.11   151 seq1642_BIOID51087   -            339   4.5e-12   45.5   0.0   1   1   3.1e-15     7e-12   44.9   0.0     2   108     9   117     8   164 0.85 Ketopantoate reductase PanE/ApbA
F420_oxidored        PF03807.12    96 seq1642_BIOID51087   -            339     5e-07   29.9   0.0   1   1   3.6e-09   8.1e-06   26.0   0.0     3    83     9    97     7   106 0.88 NADP oxidoreductase coenzyme F420-dependent
NAD_binding_2        PF03446.10   162 seq1642_BIOID51087   -            339   3.4e-05   23.6   0.0   1   1   3.5e-08   8.1e-05   22.4   0.0     4   110     8   126     5   173 0.86 NAD binding domain of 6-phosphogluconate dehydrogenase
OpuAC                PF04069.7    257 seq1643_BIOID51087   -            344   1.6e-55  188.1   3.7   1   1   1.4e-59   1.9e-55  187.8   2.6     2   256    44   326    43   327 0.94 Substrate binding domain of ABC-type glycine betaine transport system
DapB_C               PF05173.9    132 seq1647_BIOID51087   -            273   4.7e-47  158.9   0.3   1   1   9.8e-51   6.7e-47  158.4   0.2     1   132   132   268   132   268 0.98 Dihydrodipicolinate reductase, C-terminus
DapB_N               PF01113.15   124 seq1647_BIOID51087   -            273     5e-42  142.6   0.6   1   1   3.3e-45   2.2e-41  140.5   0.1     1   124     6   129     6   129 0.99 Dihydrodipicolinate reductase, N-terminus
DUF2554              PF10829.3     76 seq1649_BIOID51087   -             76   5.7e-52  173.6   0.6   1   1   4.6e-56   6.3e-52  173.5   0.4     1    76     1    76     1    76 0.99 Protein of unknown function (DUF2554)
BPD_transp_1         PF00528.17   185 seq1650_BIOID51087   -            280   2.2e-17   63.0  17.9   1   1   1.6e-21   2.2e-17   63.0  12.4     2   178    89   267    88   271 0.81 Binding-protein-dependent transport system inner membrane component
DUF3343              PF11823.3     73 seq1651_BIOID51087   -             85   5.8e-14   51.0   0.0   1   1   4.7e-18   6.4e-14   50.8   0.0     1    61     1    61     1    70 0.92 Protein of unknown function (DUF3343)
HdeA                 PF06411.6     94 seq1652_BIOID51087   -            110   2.6e-26   91.3   0.2   1   1   2.2e-30     3e-26   91.0   0.2     4    94     6    98     3    98 0.91 HdeA/HdeB family
SdiA-regulated       PF06977.6    249 seq1655_BIOID51087   -            323   4.3e-89  297.6   0.2   1   1   7.4e-93   5.1e-89  297.3   0.1     2   249    74   318    73   318 0.98 SdiA-regulated
Phytase-like         PF13449.1    326 seq1655_BIOID51087   -            323   5.6e-07   29.0   0.0   1   1     5e-09   3.4e-05   23.1   0.0    82   178   134   220    69   253 0.74 Esterase-like activity of phytase
Aminotran_1_2        PF00155.16   363 seq1656_BIOID51087   -            411   5.2e-86  288.7   0.0   1   1   4.3e-90   5.9e-86  288.5   0.0     2   362    41   406    40   407 0.98 Aminotransferase class I and II
Fels1                PF05666.6     45 seq1657_BIOID51087   -            122   9.7e-39  130.3   1.7   1   2   3.8e-21   5.3e-17   60.8   0.1     2    45    20    62    19    62 0.95 Fels-1 Prophage Protein-like
Fels1                PF05666.6     45 seq1657_BIOID51087   -            122   9.7e-39  130.3   1.7   2   2   7.8e-24   1.1e-19   69.4   0.1     1    45    66   121    66   121 0.98 Fels-1 Prophage Protein-like
EamA                 PF00892.15   126 seq1658_BIOID51087   -            299   3.3e-18   65.8  28.8   1   2   5.4e-10   7.4e-06   25.9   9.3     1   124     9   128     9   130 0.91 EamA-like transporter family
EamA                 PF00892.15   126 seq1658_BIOID51087   -            299   3.3e-18   65.8  28.8   2   2   2.7e-16   3.8e-12   46.2   5.2     1   123   149   274   149   277 0.89 EamA-like transporter family
Exo_endo_phos        PF03372.18   251 seq1659_BIOID51087   -            259   5.8e-12   45.9   0.4   1   1   7.6e-16     1e-11   45.1   0.3     2   251    41   245    40   245 0.65 Endonuclease/Exonuclease/phosphatase family
HdeA                 PF06411.6     94 seq1660_BIOID51087   -            112   1.4e-28   98.5   0.5   1   1   1.2e-32   1.6e-28   98.3   0.3     4    93    13   101    10   102 0.90 HdeA/HdeB family
DNA_pol_A_exo1       PF01612.15   174 seq1661_BIOID51087   -            371   1.3e-46  158.1   0.0   1   1   3.5e-50   2.4e-46  157.2   0.0     3   172     1   165     1   167 0.98 3'-5' exonuclease
HRDC                 PF00570.18    68 seq1661_BIOID51087   -            371   8.9e-15   54.0   0.0   1   1   3.7e-18   2.5e-14   52.5   0.0     1    68   209   275   209   275 0.98 HRDC domain
HAD_2                PF13419.1    176 seq1663_BIOID51087   -            221   7.9e-22   78.2   0.0   1   1   1.4e-25   9.3e-22   78.0   0.0     1   176     7   185     7   185 0.89 Haloacid dehalogenase-like hydrolase
SATase_N             PF06426.9    105 seq1664_BIOID51087   -            273   3.4e-40  136.4   0.2   1   1   7.3e-44     5e-40  135.8   0.1     1   105     9   113     9   113 1.00 Serine acetyltransferase, N-terminal
Hexapep              PF00132.19    36 seq1664_BIOID51087   -            273   2.5e-11   42.4   7.5   1   1   1.3e-13   9.1e-10   37.4   0.7     1    34   193   226   193   228 0.96 Bacterial transferase hexapeptide (six repeats)
ABC_tran             PF00005.22   118 seq1666_BIOID51087   -            530   2.1e-36  124.7   0.0   1   2   2.1e-18   2.9e-15   56.5   0.0     1   118    41   184    41   184 0.98 ABC transporter
ABC_tran             PF00005.22   118 seq1666_BIOID51087   -            530   2.1e-36  124.7   0.0   2   2   2.7e-21   3.7e-18   65.8   0.0     1   118   359   467   359   467 0.95 ABC transporter
ABC_tran_2           PF12848.2     85 seq1666_BIOID51087   -            530   3.4e-23   81.1   3.0   1   1   2.2e-23     3e-20   71.7   1.4     2    85   224   309   223   309 0.91 ABC transporter
MFS_1                PF07690.11   354 seq1667_BIOID51087   -            359   3.1e-34  118.1  46.5   1   1   7.4e-38     5e-34  117.4  31.7     2   353    17   352    16   353 0.86 Major Facilitator Superfamily
Sugar_tr             PF00083.19   451 seq1667_BIOID51087   -            359   2.6e-12   45.9  16.5   1   1   3.8e-16   2.6e-12   45.9  11.4    43   188    39   181    11   184 0.83 Sugar (and other) transporter
ADH_zinc_N           PF00107.21   130 seq1669_BIOID51087   -            350   6.2e-24   83.8   0.0   1   1   7.3e-28   9.9e-24   83.2   0.0     1   101   168   269   168   297 0.89 Zinc-binding dehydrogenase
MgtC                 PF02308.11   135 seq1670_BIOID51087   -            215   7.8e-48  161.6   9.8   1   1   8.2e-52   1.1e-47  161.1   6.8     1   128     9   136     9   143 0.96 MgtC family
CPSase_sm_chain      PF00988.17   131 seq1674_BIOID51087   -            391   1.7e-56  189.1   0.1   1   1   6.1e-60   2.8e-56  188.5   0.0     2   131    13   142    12   142 0.99 Carbamoyl-phosphate synthase small chain, CPSase domain
GATase               PF00117.23   192 seq1674_BIOID51087   -            391   1.3e-49  168.1   0.0   1   1   5.8e-53   2.6e-49  167.1   0.0     3   191   206   381   203   382 0.95 Glutamine amidotransferase class-I
Peptidase_C26        PF07722.8    217 seq1674_BIOID51087   -            391   1.2e-08   34.5   0.1   1   1     1e-10   4.8e-07   29.3   0.1    93   217   258   364   247   364 0.80 Peptidase C26
PEP_mutase           PF13714.1    238 seq1675_BIOID51087   -            296   1.4e-52  178.1   4.1   1   1   2.4e-56   1.6e-52  177.9   2.9     1   233    10   250    10   255 0.92 Phosphoenolpyruvate phosphomutase
ICL                  PF00463.16   526 seq1675_BIOID51087   -            296   1.3e-16   59.8   1.9   1   1   4.9e-20   3.3e-16   58.4   1.3   150   255    80   183    73   213 0.86 Isocitrate lyase family
Methyltransf_11      PF08241.7     95 seq1676_BIOID51087   -            207   2.4e-20   72.6   0.0   1   1   2.2e-23   3.8e-20   72.0   0.0     4    95     3    96     2    96 0.94 Methyltransferase domain
Ubie_methyltran      PF01209.13   233 seq1676_BIOID51087   -            207   7.8e-14   51.2   0.0   1   1   6.4e-17   1.1e-13   50.7   0.0    70   159    15   104     9   115 0.91 ubiE/COQ5 methyltransferase family
Methyltransf_31      PF13847.1    152 seq1676_BIOID51087   -            207   1.1e-12   47.7   0.0   1   1   7.2e-16   1.2e-12   47.5   0.0    16   113     8   109     6   184 0.82 Methyltransferase domain
Methyltransf_23      PF13489.1    162 seq1676_BIOID51087   -            207   6.7e-12   45.2   0.0   1   1   5.1e-15   8.7e-12   44.9   0.0    42   159    15   142     9   145 0.75 Methyltransferase domain
Methyltransf_18      PF12847.2    112 seq1676_BIOID51087   -            207   1.5e-09   38.2   0.0   1   1   1.6e-12   2.8e-09   37.4   0.0    13   109     7    96     3    99 0.85 Methyltransferase domain
Methyltransf_12      PF08242.7     99 seq1676_BIOID51087   -            207   4.9e-09   36.4   0.0   1   1   4.6e-12   7.9e-09   35.7   0.0    20    99    17    94     6    94 0.86 Methyltransferase domain
Methyltransf_25      PF13649.1    101 seq1676_BIOID51087   -            207     1e-08   35.3   0.0   1   1     1e-11   1.7e-08   34.6   0.0    18   101    16    92     5    92 0.88 Methyltransferase domain
Methyltransf_8       PF05148.10   219 seq1676_BIOID51087   -            207   3.3e-05   23.5   0.0   1   1   2.5e-08   4.3e-05   23.1   0.0   114   167    53   107    14   136 0.83 Hypothetical methyltransferase
DUF1228              PF06779.9     85 seq1677_BIOID51087   -            122   9.8e-33  111.9   5.9   1   1   7.2e-37   9.8e-33  111.9   4.1     1    85    24   110    24   110 0.98 Protein of unknown function (DUF1228)
YcgL                 PF05166.8     74 seq1679_BIOID51087   -            108     3e-33  113.6   0.1   1   1   2.9e-37     4e-33  113.2   0.1     1    74    14    87    14    87 0.99 YcgL domain
FAA_hydrolase        PF01557.13   217 seq1683_BIOID51087   -            219   1.7e-55  187.6   0.0   1   1   1.5e-59     2e-55  187.4   0.0     1   208    18   210    18   219 0.93 Fumarylacetoacetate (FAA) hydrolase family
UPF0167              PF03691.9    176 seq1684_BIOID51087   -            195     1e-78  262.6   7.8   1   1   9.1e-83   1.3e-78  262.3   5.4     3   176     6   195     4   195 0.98 Uncharacterised protein family (UPF0167)
GGDEF                PF00990.16   161 seq1685_BIOID51087   -           1105   3.7e-45  153.2   0.3   1   1   4.2e-48   7.2e-45  152.3   0.2     1   160   682   838   682   839 0.97 GGDEF domain
MASE1                PF05231.9    299 seq1685_BIOID51087   -           1105   1.9e-33  115.6  43.1   1   1   1.1e-36   1.9e-33  115.6  29.9     2   298    19   294    18   295 0.88 MASE1
PAS_9                PF13426.1    104 seq1685_BIOID51087   -           1105   1.8e-29  102.0   0.0   1   2   1.3e-15   2.2e-12   47.1   0.0     3   104   314   416   312   416 0.96 PAS domain
PAS_9                PF13426.1    104 seq1685_BIOID51087   -           1105   1.8e-29  102.0   0.0   2   2   3.7e-12   6.4e-09   36.0   0.0     2   104   566   670   565   670 0.92 PAS domain
PAS_3                PF08447.6     91 seq1685_BIOID51087   -           1105   4.1e-26   90.7   0.0   1   2   9.6e-13   1.6e-09   37.5   0.0     4    89   327   409   324   411 0.93 PAS fold
PAS_3                PF08447.6     91 seq1685_BIOID51087   -           1105   4.1e-26   90.7   0.0   2   2     1e-13   1.8e-10   40.6   0.0     2    91   452   537   451   537 0.96 PAS fold
PAS_4                PF08448.5    110 seq1685_BIOID51087   -           1105   5.7e-24   84.1   0.0   1   2   4.4e-10   7.5e-07   29.0   0.0     7   110   314   419   309   419 0.90 PAS fold
PAS_4                PF08448.5    110 seq1685_BIOID51087   -           1105   5.7e-24   84.1   0.0   2   2   1.1e-13     2e-10   40.5   0.0     1   109   561   672   561   673 0.94 PAS fold
PAS                  PF00989.19   113 seq1685_BIOID51087   -           1105     2e-23   82.2   0.1   1   2   1.7e-12     3e-09   36.5   0.0     2   113   303   414   302   414 0.91 PAS fold
PAS                  PF00989.19   113 seq1685_BIOID51087   -           1105     2e-23   82.2   0.1   2   2   5.8e-11   9.9e-08   31.6   0.0     7   113   561   668   555   668 0.94 PAS fold
EAL                  PF00563.15   236 seq1685_BIOID51087   -           1105   4.3e-18   65.5   0.2   1   1   6.7e-21   1.2e-17   64.1   0.1    37   234   896  1088   891  1090 0.92 EAL domain
PAS_8                PF13188.1     64 seq1685_BIOID51087   -           1105   5.9e-12   44.8   0.0   1   2   4.4e-07   0.00075   19.1   0.0     2    51   303   358   302   371 0.72 PAS domain
PAS_8                PF13188.1     64 seq1685_BIOID51087   -           1105   5.9e-12   44.8   0.0   2   2   1.6e-07   0.00027   20.5   0.0     1    52   555   607   555   619 0.80 PAS domain
AP_endonuc_2         PF01261.19   211 seq1689_BIOID51087   -            262   1.9e-24   86.0   0.2   1   1   1.5e-28   2.1e-24   85.9   0.1     1   210    19   218    19   243 0.90 Xylose isomerase-like TIM barrel
MerR_1               PF13411.1     69 seq1690_BIOID51087   -            243   2.5e-18   65.4   0.2   1   1   2.6e-21   1.8e-17   62.7   0.0     1    68     4    72     4    73 0.98 MerR HTH family regulatory protein
MerR                 PF00376.18    38 seq1690_BIOID51087   -            243   7.3e-13   47.7   0.0   1   1   2.1e-16   1.4e-12   46.7   0.0     1    38     5    42     5    42 0.98 MerR family regulatory protein
PTR2                 PF00854.16   373 seq1691_BIOID51087   -            493   1.2e-73  247.9  15.8   1   1   2.3e-77   1.6e-73  247.5  10.9     2   371    77   424    76   426 0.97 POT family
MFS_1                PF07690.11   354 seq1691_BIOID51087   -            493   1.6e-16   59.9  44.9   1   1   1.6e-19   1.1e-15   57.1  29.6     9   347    22   423    14   431 0.73 Major Facilitator Superfamily
Citrate_synt         PF00285.16   356 seq1693_BIOID51087   -            389  1.3e-116  389.1   0.0   1   1  1.2e-120  1.6e-116  388.8   0.0     2   356    22   370    22   370 0.98 Citrate synthase
AzlC                 PF03591.9    143 seq1694_BIOID51087   -            245   1.3e-41  141.7  10.1   1   1   9.5e-46   1.3e-41  141.7   7.0     1   141    23   165    23   167 0.97 AzlC protein
Meth_synt_2          PF01717.13   324 seq1695_BIOID51087   -            753  3.8e-162  538.6   0.0   1   2   1.7e-10   1.2e-06   27.6   0.0   119   186   153   221   113   237 0.83 Cobalamin-independent synthase, Catalytic domain
Meth_synt_2          PF01717.13   324 seq1695_BIOID51087   -            753  3.8e-162  538.6   0.0   2   2  7.8e-157  5.3e-153  508.5   0.0     1   324   426   749   426   749 1.00 Cobalamin-independent synthase, Catalytic domain
Meth_synt_1          PF08267.7    311 seq1695_BIOID51087   -            753    1e-140  468.3   0.0   1   2  2.6e-129  1.8e-125  418.2   0.0     2   308     5   313     4   316 0.98 Cobalamin-independent synthase, N-terminal domain
Meth_synt_1          PF08267.7    311 seq1695_BIOID51087   -            753    1e-140  468.3   0.0   2   2   3.6e-14   2.5e-10   40.0   0.0   141   285   538   690   528   715 0.80 Cobalamin-independent synthase, N-terminal domain
CPSase_L_D2          PF02786.12   211 seq1696_BIOID51087   -           1073  9.6e-118  390.8   2.5   1   2   9.3e-81   1.6e-77  259.4   0.0     1   210   128   334   128   335 0.99 Carbamoyl-phosphate synthase L chain, ATP binding domain
CPSase_L_D2          PF02786.12   211 seq1696_BIOID51087   -           1073  9.6e-118  390.8   2.5   2   2   1.9e-41   3.2e-38  131.0   0.4     1   210   674   876   674   877 0.95 Carbamoyl-phosphate synthase L chain, ATP binding domain
CPSase_L_chain       PF00289.17   110 seq1696_BIOID51087   -           1073   1.6e-46  156.8   0.0   1   2     2e-25   3.4e-22   78.5   0.0     1   110     6   123     6   123 0.97 Carbamoyl-phosphate synthase L chain, N-terminal domain
CPSase_L_chain       PF00289.17   110 seq1696_BIOID51087   -           1073   1.6e-46  156.8   0.0   2   2   1.7e-24     3e-21   75.4   0.0     3   110   560   669   558   669 0.97 Carbamoyl-phosphate synthase L chain, N-terminal domain
CPSase_L_D3          PF02787.14   121 seq1696_BIOID51087   -           1073   1.9e-42  143.7   0.1   1   1   5.1e-45   8.8e-42  141.5   0.0     2   121   425   547   424   547 0.98 Carbamoyl-phosphate synthetase large chain, oligomerisation domain
ATP-grasp_4          PF13535.1    184 seq1696_BIOID51087   -           1073   7.4e-42  143.0   0.3   1   2     6e-22     1e-18   67.6   0.0     4   182   128   307   125   309 0.91 ATP-grasp domain
ATP-grasp_4          PF13535.1    184 seq1696_BIOID51087   -           1073   7.4e-42  143.0   0.3   2   2   1.8e-23   3.1e-20   72.5   0.1     2   180   672   847   671   849 0.91 ATP-grasp domain
MGS                  PF02142.17    95 seq1696_BIOID51087   -           1073   3.1e-19   68.5   0.1   1   1   1.3e-21   2.2e-18   65.8   0.0     2    94   957  1041   956  1042 0.97 MGS-like domain
ATP-grasp            PF02222.17   172 seq1696_BIOID51087   -           1073   1.2e-14   53.8   0.4   1   2   1.5e-08   2.5e-05   23.5   0.0     2   161   137   304   136   312 0.82 ATP-grasp domain
ATP-grasp            PF02222.17   172 seq1696_BIOID51087   -           1073   1.2e-14   53.8   0.4   2   2   6.4e-10   1.1e-06   28.0   0.1     3   161   684   846   682   849 0.86 ATP-grasp domain
ATP-grasp_3          PF02655.9    161 seq1696_BIOID51087   -           1073   5.4e-11   42.4   0.9   1   1   2.4e-10   4.1e-07   29.8   0.0     8   158   679   846   672   849 0.79 ATP-grasp domain
Dala_Dala_lig_C      PF07478.8    203 seq1696_BIOID51087   -           1073   7.3e-11   41.7   0.3   1   1   1.6e-09   2.8e-06   26.7   0.1    14   173   694   844   681   864 0.78 D-ala D-ala ligase C-terminus
FliB                 PF03692.10    85 seq1698_BIOID51087   -            153   1.3e-08   35.0  10.3   1   1   1.7e-12   2.4e-08   34.2   7.1     2    85    29    97    28    97 0.97 Flagellin N-methylase
Acid_phosphat_B      PF03767.9    230 seq1699_BIOID51087   -            237   3.8e-50  170.2   0.0   1   1   3.2e-54   4.3e-50  170.0   0.0     2   229    11   220    10   221 0.96 HAD superfamily, subfamily IIIB (Acid phosphatase)
BenE                 PF03594.8    378 seq1700_BIOID51087   -            478  1.2e-154  514.3  48.2   1   1    1e-158  1.4e-154  514.1  33.4     3   378    93   468    91   468 0.99 Benzoate membrane transport protein
GFO_IDH_MocA         PF01408.17   120 seq1701_BIOID51087   -            351   9.4e-32  109.9   0.0   1   1   4.7e-35   2.1e-31  108.7   0.0     1   118    10   128    10   130 0.97 Oxidoreductase family, NAD-binding Rossmann fold
GFO_IDH_MocA_C       PF02894.12   115 seq1701_BIOID51087   -            351   1.9e-12   46.8   0.0   1   1   8.1e-16   3.7e-12   45.9   0.0     1   112   142   250   142   253 0.94 Oxidoreductase family, C-terminal alpha/beta domain
AzlD                 PF05437.7     99 seq1703_BIOID51087   -            111   1.8e-12   46.9   5.7   1   1   1.5e-16   2.1e-12   46.7   4.0     1    98     5   104     5   105 0.92 Branched-chain amino acid transport protein (AzlD)
Gate                 PF07670.9    109 seq1705_BIOID51087   -            231   9.6e-12   44.6   2.8   1   1     7e-16   9.6e-12   44.6   2.0     2    93    88   185    87   211 0.74 Nucleoside recognition
MarR                 PF01047.17    59 seq1706_BIOID51087   -            176   1.6e-17   62.8   2.8   1   1   1.3e-20     6e-17   60.9   0.1     1    58    53   112    53   113 0.98 MarR family
MarR_2               PF12802.2     62 seq1706_BIOID51087   -            176     1e-08   34.5   0.1   1   1   4.8e-12   2.2e-08   33.5   0.0     5    61    55   111    51   112 0.90 MarR family
HTH_27               PF13463.1     68 seq1706_BIOID51087   -            176   3.6e-07   30.3   0.1   1   1   1.8e-10   8.1e-07   29.1   0.0    17    68    70   121    54   121 0.86 Winged helix DNA-binding domain
MmgE_PrpD            PF03972.9    445 seq1707_BIOID51087   -            483  9.1e-178  590.8   0.0   1   1  7.5e-182    1e-177  590.7   0.0     2   445    14   475    13   475 0.98 MmgE/PrpD family
UPF0047              PF01894.12   118 seq1710_BIOID51087   -            138   1.6e-38  131.0   0.0   1   1   1.3e-42   1.8e-38  130.8   0.0     1   117    17   135    17   136 0.97 Uncharacterised protein family UPF0047
Glyco_hydro_65m      PF03632.10   370 seq1712_BIOID51087   -            755  8.6e-129  429.2   0.1   1   1  2.6e-132  1.2e-128  428.8   0.0     2   370   299   677   298   677 0.97 Glycosyl hydrolase family 65 central catalytic domain
Glyco_hydro_65N      PF03636.10   255 seq1712_BIOID51087   -            755   1.8e-63  214.1   0.0   1   1   5.6e-67   2.6e-63  213.6   0.0     1   255     6   241     6   241 0.96 Glycosyl hydrolase family 65, N-terminal domain
Glyco_hydro_65C      PF03633.10    54 seq1712_BIOID51087   -            755   1.2e-13   50.8   0.0   1   1   1.1e-16   4.9e-13   48.8   0.0     1    50   681   727   681   731 0.95 Glycosyl hydrolase family 65, C-terminal domain
Response_reg         PF00072.19   112 seq1713_BIOID51087   -            232   5.1e-29  100.4   0.4   1   1   1.2e-32     8e-29   99.8   0.3     1   112     4   112     4   112 0.98 Response regulator receiver domain
Trans_reg_C          PF00486.23    77 seq1713_BIOID51087   -            232   1.4e-21   76.0   0.0   1   1   5.1e-25   3.5e-21   74.7   0.0     1    77   152   228   152   228 0.95 Transcriptional regulatory protein, C terminal
DUF419               PF04237.8     92 seq1714_BIOID51087   -            118   1.2e-22   79.9   0.1   1   1   1.1e-26   1.5e-22   79.6   0.0     1    91    10   102    10   103 0.98 Protein of unknown function (DUF419)
Gate                 PF07670.9    109 seq1715_BIOID51087   -            153   9.1e-11   41.5   4.9   1   1   6.7e-15   9.1e-11   41.5   3.4     3    92    27   110    25   144 0.86 Nucleoside recognition
HlyD                 PF00529.15   306 seq1716_BIOID51087   -            390   3.6e-79  266.1  15.0   1   1   1.3e-82   4.5e-79  265.8  10.4     1   306    60   343    60   343 0.99 HlyD family secretion protein
HlyD_2               PF12700.2    328 seq1716_BIOID51087   -            390   2.2e-17   63.1   1.3   1   1   9.2e-21   3.1e-17   62.6   0.9    20   234    60   290    51   316 0.77 HlyD family secretion protein
HlyD_3               PF13437.1    105 seq1716_BIOID51087   -            390   5.2e-16   58.7   3.5   1   1   1.4e-16   4.9e-13   49.2   0.2     2   105   218   338   217   338 0.79 HlyD family secretion protein
Biotin_lipoyl_2      PF13533.1     50 seq1716_BIOID51087   -            390   1.1e-08   34.4   1.6   1   1   5.4e-11   1.9e-07   30.5   0.1     2    49    61   108    60   109 0.91 Biotin-lipoyl like
SAF_2                PF13144.1    196 seq1717_BIOID51087   -            219   1.6e-40  138.6   0.5   1   1   2.6e-44   1.8e-40  138.4   0.4     3   194    26   215    24   217 0.93 SAF-like
SAF                  PF08666.7     63 seq1717_BIOID51087   -            219   8.7e-08   32.3   0.0   1   1   4.3e-11   2.9e-07   30.6   0.0     2    61    96   155    95   157 0.94 SAF domain
Methyltransf_11      PF08241.7     95 seq1719_BIOID51087   -            240   7.4e-12   45.4   0.0   1   1   8.6e-16   1.2e-11   44.8   0.0    45    95    67   125    50   125 0.83 Methyltransferase domain
Amidohydro_5         PF13594.1     68 seq1721_BIOID51087   -            390   1.3e-13   50.4   0.3   1   1   8.8e-17     3e-13   49.2   0.2     1    68    28   100    28   100 0.68 Amidohydrolase
Amidohydro_4         PF13147.1    304 seq1721_BIOID51087   -            390   7.2e-12   45.8   1.1   1   1   8.1e-12   2.8e-08   34.0   0.8     1   304    54   357    54   357 0.77 Amidohydrolase
Peptidase_S24        PF00717.18    70 seq1722_BIOID51087   -            139   1.7e-13   49.8   0.0   1   1   1.8e-17   2.5e-13   49.3   0.0     2    68    56   120    55   122 0.91 Peptidase S24-like
HATPase_c            PF02518.21   111 seq1723_BIOID51087   -            457     1e-25   89.4   0.0   1   1   2.3e-28   7.9e-25   86.6   0.0     2   110   346   453   345   454 0.97 Histidine kinase-, DNA gyrase B-, and HSP90-like ATPase
HisKA                PF00512.20    68 seq1723_BIOID51087   -            457   9.8e-15   54.1   3.5   1   1   2.9e-18   9.8e-15   54.1   2.4     1    67   238   299   238   300 0.95 His Kinase A (phospho-acceptor) domain
HAMP                 PF00672.20    70 seq1723_BIOID51087   -            457   8.2e-13   48.2   0.1   1   1   2.4e-16   8.2e-13   48.2   0.1     2    70   165   234   164   234 0.96 HAMP domain
HATPase_c_3          PF13589.1    137 seq1723_BIOID51087   -            457   5.7e-07   29.1   0.0   1   1   3.4e-10   1.2e-06   28.1   0.0     3    82   350   424   348   430 0.88 Histidine kinase-, DNA gyrase B-, and HSP90-like ATPase
Ferritin             PF00210.19   142 seq1724_BIOID51087   -            167   1.2e-22   80.1   1.4   1   1   9.7e-27   1.3e-22   79.9   1.0     3   140     9   142     7   144 0.93 Ferritin-like domain
FlgM                 PF04316.8     57 seq1725_BIOID51087   -             97   2.2e-11   43.4   0.5   1   1   2.5e-15   3.4e-11   42.8   0.3     2    56    40    89    25    90 0.84 Anti-sigma-28 factor, FlgM
AMP-binding          PF00501.23   418 seq1726_BIOID51087   -            628   3.2e-91  305.6   0.0   1   1   8.3e-95   3.8e-91  305.4   0.0     1   418    85   525    85   525 0.96 AMP-binding enzyme
DUF3448              PF11930.3     82 seq1726_BIOID51087   -            628   1.4e-25   88.6   0.2   1   1   5.3e-29   2.4e-25   87.8   0.2     7    79     3    75     1    78 0.95 Domain of unknown function (DUF3448)
DUF4009              PF13193.1     41 seq1726_BIOID51087   -            628   8.9e-15   53.7   0.0   1   1   5.8e-18   2.7e-14   52.2   0.0     3    41   575   615   573   615 0.96 Domain of unknown function (DUF4009)
IMS                  PF00817.15   148 seq1727_BIOID51087   -            422   8.4e-39  132.6   0.0   1   1     6e-42   2.1e-38  131.3   0.0     1   147     5   150     5   151 0.96 impB/mucB/samB family
DUF4113              PF13438.1     75 seq1727_BIOID51087   -            422   1.6e-28   98.3   0.3   1   1   1.9e-31   6.6e-28   96.3   0.0     1    75   347   421   347   421 0.98 Domain of unknown function (DUF4113)
IMS_C                PF11799.3    137 seq1727_BIOID51087   -            422   1.3e-08   35.1   0.0   1   1   7.8e-12   2.7e-08   34.2   0.0     3   121   214   332   212   342 0.90 impB/mucB/samB family C-terminal
IMS_HHH              PF11798.3     32 seq1727_BIOID51087   -            422   1.3e-07   31.1   0.0   1   1   1.1e-10   3.8e-07   29.6   0.0     4    32   172   200   169   200 0.92 IMS family HHH motif
FlgN                 PF05130.7    143 seq1730_BIOID51087   -            138   8.3e-27   94.0  10.3   1   1   6.9e-31   9.4e-27   93.8   7.1     1   143     1   128     1   128 0.96 FlgN protein
MFS_1                PF07690.11   354 seq1733_BIOID51087   -            512   5.7e-55  186.3  38.3   1   1   4.2e-59   5.7e-55  186.3  26.5     1   353    19   413    19   414 0.89 Major Facilitator Superfamily
RNase_T              PF00929.19   164 seq1734_BIOID51087   -            246     5e-40  137.3   0.4   1   1   9.7e-44   1.3e-39  135.9   0.1     1   164    12   178    12   178 0.93 Exonuclease
Y1_Tnp               PF01797.11   121 seq1736_BIOID51087   -             95   1.4e-25   89.3   0.0   1   1   1.2e-29   1.6e-25   89.1   0.0     2    77    20    95    19    95 0.97 Transposase IS200 like
PNP_UDP_1            PF01048.15   234 seq1738_BIOID51087   -            253   1.2e-41  142.1   1.5   1   1   9.9e-46   1.3e-41  141.9   1.0     2   227    21   247    20   253 0.85 Phosphorylase superfamily
HTH_Tnp_1            PF01527.15    76 seq1739_BIOID51087   -            108   1.6e-11   43.9   1.4   1   1   4.7e-15   6.4e-11   41.9   1.0     1    74     1    87     1    88 0.83 Transposase
LysR_substrate       PF03466.15   209 seq1740_BIOID51087   -            303   5.9e-25   87.4   0.1   1   1   1.3e-28   8.6e-25   86.9   0.1     4   206    99   297    96   299 0.95 LysR substrate binding domain
HTH_1                PF00126.22    60 seq1740_BIOID51087   -            303   1.4e-15   56.6   0.6   1   1   8.4e-19   5.7e-15   54.6   0.0     3    60    15    72    13    72 0.94 Bacterial regulatory helix-turn-helix protein, lysR family
DUF1401              PF07180.6    146 seq1743_BIOID51087   -            131   8.9e-07   28.6   0.1   1   1   8.2e-11   1.1e-06   28.3   0.1    19    75     5    61     2    97 0.90 Protein of unknown function (DUF1401)
rve                  PF00665.21   120 seq1744_BIOID51087   -            295     5e-25   87.8   0.0   1   1     4e-28   1.1e-24   86.7   0.0     2   119   125   239   124   240 0.97 Integrase core domain
HTH_21               PF13276.1     60 seq1744_BIOID51087   -            295     2e-16   59.5   3.6   1   1   1.7e-19   4.7e-16   58.4   2.5     2    60    46   103    44   103 0.92 HTH-like domain
rve_3                PF13683.1     67 seq1744_BIOID51087   -            295   3.9e-11   42.2   0.1   1   1   3.4e-14   9.4e-11   40.9   0.0     7    67   217   277   212   277 0.92 Integrase core domain
DDE_Tnp_IS240        PF13610.1    140 seq1744_BIOID51087   -            295   1.7e-06   27.9   0.0   1   1   9.4e-10   2.6e-06   27.3   0.0     2   137   130   267   129   269 0.93 DDE domain
rve_2                PF13333.1     52 seq1744_BIOID51087   -            295   5.1e-06   26.3   0.0   1   1   3.8e-09     1e-05   25.3   0.0     1    46   230   279   230   284 0.84 Integrase core domain
HTH_20               PF12840.2     61 seq1746_BIOID51087   -            119   4.2e-16   58.3   0.0   1   1   1.3e-19     6e-16   57.8   0.0     3    61    27    90    25    90 0.93 Helix-turn-helix domain
HTH_5                PF01022.15    47 seq1746_BIOID51087   -            119   2.7e-07   30.0   1.1   1   1   1.2e-10   5.3e-07   29.0   0.0     1    46    36    84    36    85 0.94 Bacterial regulatory protein, arsR family
HTH_IclR             PF09339.5     52 seq1746_BIOID51087   -            119     8e-07   28.4   0.1   1   1   5.6e-10   2.5e-06   26.8   0.0    13    51    48    86    44    87 0.93 IclR helix-turn-helix domain
YecR                 PF13992.1     74 seq1747_BIOID51087   -            107   2.5e-27   94.7   0.1   1   1   2.3e-31   3.2e-27   94.3   0.1     2    74    26    98    25    98 0.98 YecR-like lipoprotein
HAD_2                PF13419.1    176 seq1749_BIOID51087   -            219   1.4e-23   83.9   0.0   1   1   3.8e-27   1.7e-23   83.6   0.0     1   176     6   190     6   190 0.87 Haloacid dehalogenase-like hydrolase
Hydrolase            PF00702.21   204 seq1749_BIOID51087   -            219   9.8e-11   42.4   0.0   1   1   3.2e-14   1.5e-10   41.8   0.0     3   203     5   183     3   184 0.83 haloacid dehalogenase-like hydrolase
Hydrolase_like       PF13242.1     75 seq1749_BIOID51087   -            219   5.6e-07   29.0   0.0   1   1   2.3e-10     1e-06   28.1   0.0     3    56   146   198   144   208 0.93 HAD-hyrolase-like
HSP70                PF00012.15   602 seq1751_BIOID51087   -            450     1e-24   86.3   0.0   1   2   6.3e-19   8.6e-15   53.5   0.0     2   207     3   228     2   259 0.76 Hsp70 protein
HSP70                PF00012.15   602 seq1751_BIOID51087   -            450     1e-24   86.3   0.0   2   2   1.3e-11   1.8e-07   29.3   0.0   250   352   329   423   305   448 0.80 Hsp70 protein
Ferritin             PF00210.19   142 seq1755_BIOID51087   -            165   7.3e-34  116.4   5.6   1   1   6.2e-38   8.5e-34  116.2   3.9     1   140     7   142     7   144 0.93 Ferritin-like domain
RmuC                 PF02646.11   305 seq1756_BIOID51087   -            475  7.2e-112  373.0   2.2   1   1  5.3e-116  7.2e-112  373.0   1.5     1   304   135   437   135   438 0.99 RmuC family
ABC_tran             PF00005.22   118 seq1761_BIOID51087   -            360     1e-20   74.1   0.0   1   1   7.2e-24     2e-20   73.2   0.0     1   117    44   162    44   163 0.92 ABC transporter
TOBE                 PF03459.12    64 seq1761_BIOID51087   -            360   9.4e-09   35.1   0.0   1   1   1.2e-08   3.3e-05   23.7   0.0     4    64   295   350   292   350 0.92 TOBE domain
TOBE_2               PF08402.5     75 seq1761_BIOID51087   -            360   1.5e-08   34.4   0.0   1   1   1.1e-11   2.9e-08   33.4   0.0     2    75   282   351   281   351 0.88 TOBE domain
LysR_substrate       PF03466.15   209 seq1762_BIOID51087   -            307   2.3e-37  128.0   0.4   1   1   4.7e-41   3.2e-37  127.5   0.2     2   208    91   295    90   296 0.96 LysR substrate binding domain
HTH_1                PF00126.22    60 seq1762_BIOID51087   -            307   7.3e-17   60.7   0.9   1   1     2e-20   1.4e-16   59.8   0.6     1    60     7    66     7    66 0.98 Bacterial regulatory helix-turn-helix protein, lysR family
Transp_cyt_pur       PF02133.10   439 seq1763_BIOID51087   -            419   1.2e-83  281.0  48.4   1   1   9.7e-88   1.3e-83  280.8  33.5     1   438    11   397    11   398 0.98 Permease for cytosine/purines, uracil, thiamine, allantoin
SSB                  PF00436.20   104 seq1765_BIOID51087   -            178   8.4e-43  144.3   0.5   1   1   7.4e-47     1e-42  144.1   0.4     1   103     6   112     6   113 0.97 Single-strand binding protein family
Trp_Tyr_perm         PF03222.8    394 seq1766_BIOID51087   -            403  2.7e-143  477.4  30.8   1   1  4.4e-147    3e-143  477.2  21.3     2   393     2   390     1   391 0.99 Tryptophan/tyrosine permease family
Aa_trans             PF01490.13   410 seq1766_BIOID51087   -            403   8.9e-11   40.7  21.0   1   1   1.3e-14   8.9e-11   40.7  14.6     6   248     6   236     1   239 0.82 Transmembrane amino acid transporter protein
DUF2686              PF10887.3    276 seq1768_BIOID51087   -            276  3.3e-167  554.0   0.0   1   1  2.7e-171  3.7e-167  553.8   0.0     1   276     1   276     1   276 1.00 Protein of unknown function (DUF2686)
Porin_OmpG           PF09381.5    301 seq1771_BIOID51087   -            301  1.2e-218  723.8  13.7   1   1    3e-222  1.4e-218  723.6   9.5     1   301     1   301     1   301 1.00 Outer membrane protein G (OmpG)
DUF481               PF04338.7    210 seq1771_BIOID51087   -            301     7e-06   25.7   2.1   1   1   1.5e-09     7e-06   25.7   1.5    93   197    95   206    91   212 0.84 Protein of unknown function, DUF481
LysE                 PF01810.13   191 seq1774_BIOID51087   -            212   7.7e-53  178.5  11.2   1   1   6.7e-57   9.1e-53  178.2   7.8     2   189    19   209    18   211 0.98 LysE type translocator
Ubie_methyltran      PF01209.13   233 seq1775_BIOID51087   -            251  5.9e-114  378.8   0.0   1   1  5.4e-117  6.7e-114  378.6   0.0     2   233    15   250    14   250 0.99 ubiE/COQ5 methyltransferase family
Methyltransf_31      PF13847.1    152 seq1775_BIOID51087   -            251   3.9e-23   81.5   0.0   1   1   4.7e-26   5.8e-23   81.0   0.0     3   113    63   179    61   229 0.81 Methyltransferase domain
Methyltransf_11      PF08241.7     95 seq1775_BIOID51087   -            251   1.5e-21   76.5   0.1   1   1   3.2e-24   3.9e-21   75.2   0.0     1    94    68   167    68   168 0.97 Methyltransferase domain
Methyltransf_23      PF13489.1    162 seq1775_BIOID51087   -            251   5.1e-19   68.4   0.0   1   1   5.9e-22   7.3e-19   67.9   0.0    20   160    61   233    43   235 0.85 Methyltransferase domain
Methyltransf_25      PF13649.1    101 seq1775_BIOID51087   -            251   9.4e-17   61.1   0.0   1   1     2e-19   2.5e-16   59.7   0.0     1   101    67   164    67   164 0.93 Methyltransferase domain
Methyltransf_12      PF08242.7     99 seq1775_BIOID51087   -            251     4e-14   52.7   0.0   1   1   6.8e-17   8.4e-14   51.7   0.0     1    99    68   166    68   166 0.93 Methyltransferase domain
Methyltransf_18      PF12847.2    112 seq1775_BIOID51087   -            251   2.3e-13   50.5   0.0   1   1   3.3e-16   4.1e-13   49.7   0.0     2   109    64   168    63   171 0.88 Methyltransferase domain
Methyltransf_26      PF13659.1    117 seq1775_BIOID51087   -            251   5.2e-09   36.0   0.0   1   1   8.1e-12     1e-08   35.1   0.0     1   114    64   169    64   171 0.91 Methyltransferase domain
PCMT                 PF01135.14   210 seq1775_BIOID51087   -            251   4.5e-07   29.5   0.0   1   1   5.7e-10   7.1e-07   28.8   0.0    71   171    61   168    51   179 0.86 Protein-L-isoaspartate(D-aspartate) O-methyltransferase (PCMT)
MTS                  PF05175.9    170 seq1775_BIOID51087   -            251   5.3e-06   25.8   0.0   1   1   7.6e-09   9.5e-06   24.9   0.0    31   140    63   169    53   188 0.85 Methyltransferase small domain
Transaldolase        PF00923.14   287 seq1778_BIOID51087   -            222   5.5e-45  153.6   0.1   1   1   9.2e-49   1.3e-44  152.4   0.1     1   243     5   207     5   219 0.95 Transaldolase
Amidohydro_3         PF07969.6    404 seq1779_BIOID51087   -            427     3e-56  191.2   1.3   1   1   2.5e-59   1.1e-55  189.3   0.9     1   404    53   379    53   379 0.98 Amidohydrolase family
Amidohydro_4         PF13147.1    304 seq1779_BIOID51087   -            427   7.3e-16   58.9   0.9   1   1   2.1e-19   9.4e-16   58.5   0.6     1   303    48   377    48   378 0.95 Amidohydrolase
Amidohydro_5         PF13594.1     68 seq1779_BIOID51087   -            427   7.6e-06   25.5   1.4   1   1   4.5e-09   2.1e-05   24.1   0.1     2    45    24    80    23   131 0.75 Amidohydrolase
FadR_C               PF07840.7    164 seq1785_BIOID51087   -            239   6.9e-73  243.5   0.0   1   1   1.9e-76   8.5e-73  243.2   0.0     1   163    72   234    72   235 0.99 FadR C-terminal domain
GntR                 PF00392.16    64 seq1785_BIOID51087   -            239   2.3e-20   71.6   0.0   1   1     1e-23   4.7e-20   70.6   0.0     4    64    11    71     8    71 0.96 Bacterial regulatory proteins, gntR family
EAL                  PF00563.15   236 seq1786_BIOID51087   -            528     6e-66  222.1   0.4   1   1   1.3e-69   8.8e-66  221.6   0.3     2   235   273   505   272   506 0.96 EAL domain
CSS-motif            PF12792.2    208 seq1786_BIOID51087   -            528   5.4e-38  130.3   1.0   1   1   1.1e-41   7.6e-38  129.8   0.7     2   207    37   246    36   247 0.91 CSS motif domain associated with EAL
DUF1971              PF09313.6     82 seq1787_BIOID51087   -            110   6.9e-29   99.2   0.0   1   1   6.2e-33   8.5e-29   98.9   0.0     1    82    12    97    12    97 0.98 Domain of unknown function (DUF1971)
SCP2                 PF02036.12   101 seq1788_BIOID51087   -            201   6.4e-20   71.1   0.0   1   1   7.1e-24   9.8e-20   70.6   0.0     1   100    15   112    15   113 0.97 SCP-2 sterol transfer family
Hexapep              PF00132.19    36 seq1792_BIOID51087   -            190   4.1e-06   25.9  11.2   1   1   1.3e-07    0.0017   17.6   0.5     8    36    96   124    90   124 0.89 Bacterial transferase hexapeptide (six repeats)
RhaT                 PF06379.7    344 seq1793_BIOID51087   -            334  1.3e-200  665.4  27.1   1   1  1.1e-204  1.5e-200  665.2  18.8    21   343    11   333     6   334 0.99 L-rhamnose-proton symport protein (RhaT)
DUF1869              PF08956.5     60 seq1796_BIOID51087   -             60   3.9e-37  125.5   2.8   1   1   3.1e-41   4.2e-37  125.4   2.0     1    60     1    60     1    60 0.99 Domain of unknown function (DUF1869)
Lact-deh-memb        PF09330.6    291 seq1798_BIOID51087   -            571  9.4e-154  510.8   1.9   1   1  1.7e-157  1.2e-153  510.5   1.3     1   291   278   567   278   567 1.00 D-lactate dehydrogenase, membrane binding
FAD_binding_4        PF01565.18   139 seq1798_BIOID51087   -            571   1.8e-08   33.8   0.0   1   1   4.5e-12     3e-08   33.0   0.0     2   115    47   166    46   186 0.85 FAD binding domain
ABC1                 PF03109.11   119 seq1799_BIOID51087   -            546   1.9e-35  121.3   0.0   1   1   2.7e-39   3.7e-35  120.3   0.0     4   119   115   232   112   232 0.97 ABC1 family
Transgly_assoc       PF04226.8     48 seq1801_BIOID51087   -             82   1.5e-16   60.0  12.4   1   1   1.1e-20   1.5e-16   60.0   8.6     1    47    33    81    33    82 0.97 Transglycosylase associated protein
MFS_1                PF07690.11   354 seq1805_BIOID51087   -            412   1.3e-32  112.8  48.8   1   2   3.4e-25   4.6e-21   74.8  20.3     6   232    30   243    25   245 0.84 Major Facilitator Superfamily
MFS_1                PF07690.11   354 seq1805_BIOID51087   -            412   1.3e-32  112.8  48.8   2   2   2.4e-15   3.3e-11   42.4  12.3     4   176   222   401   219   411 0.86 Major Facilitator Superfamily
DUF2314              PF10077.4    133 seq1807_BIOID51087   -            153   3.7e-24   85.1   0.1   1   1   3.6e-28     5e-24   84.7   0.1     2   127    33   149    32   151 0.90 Uncharacterized protein conserved in bacteria (DUF2314)
DUF463               PF04317.7    443 seq1809_BIOID51087   -            478  1.4e-187  623.5   0.0   1   1  1.2e-191  1.7e-187  623.3   0.0     1   443    33   477    33   477 0.99 YcjX-like family, DUF463
MerR-DNA-bind        PF09278.6     65 seq1812_BIOID51087   -            154     7e-15   55.0   0.1   1   1   2.6e-18   1.2e-14   54.3   0.0     2    65    55   119    54   119 0.96 MerR, DNA binding
[truncated: 1,564,695 more chars]
