# Supplementary material for: A domain sequence approach to pangenomics: applications to Escherichia coli
Source: F1000Res. 2013 May 29;1:19. Originally published 2012 Oct 1. [Version 2] doi: 10.12688/f1000research.1-19.v2 (PMC3901455; doi:10.12688/f1000research.1-19.v2)
Supplement: The 347 text files show the results from scanning each of the fasta-files against the Pfam-A database [file f1000research-1-1101-s0002.tgz › Escherichia_coli_970259_BIOID51091.txt]

#                                                                            --- full sequence --- -------------- this domain -------------   hmm coord   ali coord   env coord
# target name        accession   tlen query name           accession   qlen   E-value  score  bias   #  of  c-Evalue  i-Evalue  score  bias  from    to  from    to  from    to  acc description of target
#------------------- ---------- ----- -------------------- ---------- ----- --------- ------ ----- --- --- --------- --------- ------ ----- ----- ----- ----- ----- ----- ----- ---- ---------------------
DDE_Tnp_IS1          PF03400.8    131 seq8_BIOID51091      -             81   1.9e-44  150.8   0.4   1   1   1.5e-48     2e-44  150.6   0.3    51   131     1    81     1    81 0.99 IS1 transposase
Methyltransf_27      PF13708.1    194 seq12_BIOID51091     -            282   7.3e-65  218.0   0.0   1   1   7.9e-69   1.1e-64  217.4   0.0     2   194    85   278    84   278 0.96 Methyltransferase domain
rve                  PF00665.21   120 seq14_BIOID51091     -            134   5.2e-17   61.9   0.0   1   1   1.4e-20   6.6e-17   61.6   0.0    48   120     6    78     1    78 0.91 Integrase core domain
rve_3                PF13683.1     67 seq14_BIOID51091     -            134   3.8e-14   51.8   0.1   1   1   1.2e-17   5.4e-14   51.3   0.1     2    67    50   116    49   116 0.97 Integrase core domain
rve_2                PF13333.1     52 seq14_BIOID51091     -            134   4.1e-07   29.8   0.3   1   1   1.9e-10   8.8e-07   28.7   0.1     1    50    68   122    68   124 0.88 Integrase core domain
Gp49                 PF05973.9     91 seq19_BIOID51091     -            117   6.6e-21   74.0   0.2   1   1   5.6e-25   7.6e-21   73.8   0.1     3    90    22   107    20   108 0.93 Phage derived protein Gp49-like (DUF891)
ParBc                PF02195.13    90 seq20_BIOID51091     -            323   9.7e-10   38.3   0.0   1   1   1.4e-13     2e-09   37.3   0.0    11    88    78   152    69   154 0.91 ParB-like nuclease domain
N6_N4_Mtase          PF01555.13   231 seq21_BIOID51091     -            227   7.7e-35  120.3   0.0   1   1   2.4e-36   1.6e-32  112.7   0.0     1   228    21   200    21   203 0.93 DNA methylase
DUF3440              PF11922.3    181 seq22_BIOID51091     -            267   3.1e-56  189.7   2.3   1   2   1.6e-46   1.1e-42  145.4   0.2     1   107    99   210    99   215 0.96 Domain of unknown function (DUF3440)
DUF3440              PF11922.3    181 seq22_BIOID51091     -            267   3.1e-56  189.7   2.3   2   2   1.2e-15     8e-12   44.9   0.1   144   181   215   252   208   252 0.89 Domain of unknown function (DUF3440)
PAPS_reduct          PF01507.14   174 seq22_BIOID51091     -            267   8.8e-08   32.0   0.1   1   1   3.4e-11   2.4e-07   30.6   0.0    99   164    20    97    12    99 0.79 Phosphoadenosine phosphosulfate reductase family
peroxidase           PF00141.18   229 seq23_BIOID51091     -            172   2.7e-13   49.8   0.0   1   1   2.8e-17   3.8e-13   49.3   0.0    11    66    95   164    85   171 0.86 Peroxidase
Rep_3                PF01051.16   218 seq25_BIOID51091     -            182   9.4e-11   41.5   0.0   1   1   7.7e-15   1.1e-10   41.3   0.0     2    79    15    96    14   135 0.83 Initiator Replication protein
HTH_Tnp_1            PF01527.15    76 seq28_BIOID51091     -            131     1e-16   60.5   0.5   1   1     3e-20     2e-16   59.5   0.1     5    74    21    97    17    99 0.87 Transposase
HTH_28               PF13518.1     52 seq28_BIOID51091     -            131   4.5e-06   26.4   0.1   1   1   2.5e-09   1.7e-05   24.5   0.0     1    43    27    70    27    73 0.92 Helix-turn-helix domain
MFS_1                PF07690.11   354 seq31_BIOID51091     -            189   1.3e-35  122.6   4.7   1   1   2.3e-39   1.6e-35  122.4   3.2     1   168     8   173     8   187 0.93 Major Facilitator Superfamily
Sugar_tr             PF00083.19   451 seq31_BIOID51091     -            189     2e-13   49.6   8.5   1   1   3.6e-17   2.4e-13   49.3   5.9    44   187    36   173     7   176 0.88 Sugar (and other) transporter
Lysis_S              PF04971.7     68 seq37_BIOID51091     -             71   1.9e-46  155.4   0.4   1   1   1.5e-50   2.1e-46  155.3   0.3     1    68     4    71     4    71 1.00 Lysis protein S
AICARFT_IMPCHas      PF01808.13   315 seq39_BIOID51091     -            529  1.4e-146  487.4   5.0   1   1  2.5e-150  1.7e-146  487.1   3.5     1   315   137   461   137   461 0.99 AICARFT/IMPCHase bienzyme
MGS                  PF02142.17    95 seq39_BIOID51091     -            529   5.7e-32  109.4   0.0   1   1   1.9e-35   1.3e-31  108.2   0.0     1    95    19   132    19   132 0.99 MGS-like domain
PrgH                 PF09480.5    375 seq42_BIOID51091     -            167   1.3e-40  139.2   0.0   1   1   1.1e-44   1.5e-40  139.1   0.0     1   141    19   159    19   167 0.97 Type III secretion system protein PrgH-EprH (PrgH)
ResIII               PF04851.10   184 seq43_BIOID51091     -            552   5.9e-13   48.9   0.0   1   1   2.3e-15   1.1e-11   44.8   0.0     3   183     5   153     3   154 0.82 Type III restriction enzyme, res subunit
DEAD                 PF00270.24   173 seq43_BIOID51091     -            552     4e-10   39.3   0.0   1   1   4.7e-13   2.2e-09   36.9   0.0    15   166    25   152     8   157 0.74 DEAD/DEAH box helicase
Helicase_C           PF00271.26    78 seq43_BIOID51091     -            552   2.4e-09   36.8   0.2   1   1   1.7e-12   7.9e-09   35.1   0.0     3    76   255   327   253   329 0.96 Helicase conserved C-terminal domain
HTH_3                PF01381.17    55 seq44_BIOID51091     -             93   2.4e-13   49.5   0.0   1   1     1e-16   3.5e-13   49.0   0.0     1    51    36    86    36    89 0.96 Helix-turn-helix
HTH_31               PF13560.1     64 seq44_BIOID51091     -             93   3.5e-12   46.2   0.0   1   1   1.3e-15   4.5e-12   45.8   0.0     2    56    32    85    31    89 0.95 Helix-turn-helix domain
HTH_37               PF13744.1     80 seq44_BIOID51091     -             93   1.1e-11   44.2   0.0   1   1   3.8e-15   1.3e-11   44.0   0.0    12    73    25    85    14    89 0.90 Helix-turn-helix domain
HTH_19               PF12844.2     64 seq44_BIOID51091     -             93   7.8e-11   41.7   0.0   1   1   3.5e-14   1.2e-10   41.1   0.0     2    54    34    86    34    89 0.97 Helix-turn-helix domain
rve                  PF00665.21   120 seq47_BIOID51091     -            293   9.1e-24   83.7   0.0   1   1   3.4e-27   1.6e-23   82.9   0.0     3   119   124   244   122   245 0.96 Integrase core domain
rve_3                PF13683.1     67 seq47_BIOID51091     -            293   3.4e-17   61.6   0.0   1   1   1.3e-20   6.1e-17   60.7   0.0     4    67   219   282   216   282 0.95 Integrase core domain
HTH_21               PF13276.1     60 seq47_BIOID51091     -            293   9.3e-16   57.4   0.2   1   1     6e-19   2.7e-15   55.9   0.1     3    55    51   106    48   115 0.83 HTH-like domain
DUF1327              PF07041.6    113 seq49_BIOID51091     -            129   2.6e-38  130.2   0.3   1   1   2.5e-42   3.4e-38  129.9   0.2     1    82     1    75     1    89 0.93 Protein of unknown function (DUF1327)
peroxidase           PF00141.18   229 seq54_BIOID51091     -            392   1.3e-37  129.3   0.0   1   2   8.6e-32   1.2e-27   96.8   0.0    64   227     5   249     2   251 0.80 Peroxidase
peroxidase           PF00141.18   229 seq54_BIOID51091     -            392   1.3e-37  129.3   0.0   2   2   1.6e-11   2.2e-07   30.5   0.0     2    69   257   381   256   385 0.90 Peroxidase
HTH_Tnp_1            PF01527.15    76 seq58_BIOID51091     -             98   2.2e-12   46.6   0.0   1   1   2.2e-16     3e-12   46.2   0.0    20    71     1    59     1    64 0.83 Transposase
Phage_lysozyme       PF00959.14   110 seq67_BIOID51091     -            177     9e-32  109.5   0.0   1   1   8.7e-36   1.2e-31  109.1   0.0     1   110    48   166    48   166 0.98 Phage lysozyme
RHH_1                PF01402.16    39 seq72_BIOID51091     -             92     2e-08   33.6   0.0   1   1   2.7e-12   3.7e-08   32.8   0.0     2    39    12    49    11    49 0.96 Ribbon-helix-helix protein, copG family
6PGD                 PF00393.14   291 seq76_BIOID51091     -            468  6.2e-141  468.6   0.2   1   1  1.4e-144  9.4e-141  468.0   0.1     1   290   179   466   179   467 1.00 6-phosphogluconate dehydrogenase, C-terminal domain
NAD_binding_2        PF03446.10   162 seq76_BIOID51091     -            468   1.7e-52  177.4   0.1   1   1   5.2e-56   3.6e-52  176.4   0.0     1   161     3   174     3   175 0.97 NAD binding domain of 6-phosphogluconate dehydrogenase
TnpB_IS66            PF05717.8    108 seq82_BIOID51091     -            115   2.9e-42  142.3   0.0   1   1   2.4e-46   3.3e-42  142.1   0.0     2   104     7   107     6   110 0.97 IS66 Orf2 like protein
DUF1380              PF07128.7    139 seq83_BIOID51091     -            144   1.1e-75  251.9   1.2   1   1     9e-80   1.2e-75  251.8   0.9     1   139     1   138     1   138 1.00 Protein of unknown function (DUF1380)
PRD                  PF00874.15    90 seq84_BIOID51091     -            120   0.00012   22.0   0.0   1   1   1.1e-08   0.00014   21.7   0.0     2    83    24   105    23   111 0.92 PRD domain
Aminotran_1_2        PF00155.16   363 seq87_BIOID51091     -            491   1.1e-14   54.1   0.0   1   1   1.5e-18     2e-14   53.2   0.0   135   359   255   479   126   483 0.81 Aminotransferase class I and II
UvrD_C               PF13361.1    319 seq89_BIOID51091     -            595   3.2e-15   56.3   0.0   1   1   2.1e-11   7.3e-08   32.1   0.0   249   317   521   582   512   584 0.81 UvrD-like helicase C-terminal domain
NERD                 PF08378.6    109 seq89_BIOID51091     -            595   6.3e-09   35.9   0.0   1   1   3.8e-12   1.3e-08   34.9   0.0     4    86    17   105    14   136 0.80 Nuclease-related domain
UvrD_C_2             PF13538.1    104 seq89_BIOID51091     -            595   1.4e-08   34.6   0.0   1   1   1.1e-11   3.9e-08   33.2   0.0    47   103   517   579   472   580 0.80 Family description
PrgH                 PF09480.5    375 seq90_BIOID51091     -            169   7.3e-64  215.8   5.7   1   1   5.9e-68   8.1e-64  215.7   4.0   210   375     2   167     1   167 0.99 Type III secretion system protein PrgH-EprH (PrgH)
DUF1398              PF07166.6    125 seq91_BIOID51091     -            177   3.9e-62  207.6   8.5   1   1   3.7e-66   5.1e-62  207.2   5.9     1   125    44   168    44   168 0.99 Protein of unknown function (DUF1398)
TolA                 PF06519.6     96 seq92_BIOID51091     -            143   3.8e-14   52.3   0.0   1   1   3.5e-18   4.8e-14   51.9   0.0    10    92    56   137    49   141 0.92 TolA C-terminal
Plasmid_stabil       PF05016.9     90 seq94_BIOID51091     -             91   1.2e-16   60.7   0.1   1   1   9.3e-21   1.3e-16   60.6   0.1     1    89     3    90     3    91 0.91 Plasmid stabilisation system protein
Transposase_31       PF04754.7    205 seq95_BIOID51091     -            335   1.8e-80  268.9   0.4   1   1     2e-84   2.7e-80  268.4   0.3     1   200    30   227    30   231 0.97 Putative transposase, YhgA-like
Colicin              PF01024.14   187 seq100_BIOID51091    -            498   2.8e-69  232.3   4.9   1   1   2.1e-73   2.8e-69  232.3   3.4     2   187   297   493   296   493 0.99 Colicin pore forming domain
Peptidase_S6         PF02395.11   769 seq103_BIOID51091    -           1330  9.7e-199  662.1  21.9   1   2    6e-171  4.1e-167  557.5   8.2     2   494    51   532    50   536 0.96 Immunoglobulin A1 protease
Peptidase_S6         PF02395.11   769 seq103_BIOID51091    -           1330  9.7e-199  662.1  21.9   2   2   3.4e-36   2.3e-32  111.9   1.4   556   764   529   731   523   736 0.87 Immunoglobulin A1 protease
Autotransporter      PF03797.14   265 seq103_BIOID51091    -           1330   9.9e-44  149.5  14.0   1   1   1.4e-47   9.9e-44  149.5   9.7     4   260  1068  1311  1066  1320 0.90 Autotransporter beta-domain
DUF2514              PF10721.4    162 seq107_BIOID51091    -            140   1.7e-36  125.2  19.2   1   1   1.4e-40   1.9e-36  125.0  13.3    31   161     2   134     1   135 0.98 Protein of unknown function (DUF2514)
RHH_1                PF01402.16    39 seq108_BIOID51091    -            139   3.3e-05   23.4   0.0   1   1   6.1e-09   8.3e-05   22.1   0.0     2    30    48    76    47    78 0.95 Ribbon-helix-helix protein, copG family
Ala_racemase_N       PF01168.15   217 seq110_BIOID51091    -            387   1.2e-22   80.4   0.0   1   1   1.1e-26   1.5e-22   80.1   0.0     1   216    33   263    33   264 0.87 Alanine racemase, N-terminal domain
DUF3672              PF12421.3    136 seq112_BIOID51091    -            163   4.1e-13   49.5   0.1   1   1   3.7e-17   5.1e-13   49.2   0.1    40   135     1   111     1   112 0.91 Fibronectin type III protein
DDE_Tnp_IS66         PF03050.9    271 seq113_BIOID51091    -            305   4.2e-54  183.4   0.0   1   1   1.6e-57   7.4e-54  182.6   0.0     1   147   132   292   132   303 0.97 Transposase IS66 family
HTH_Tnp_IS66         PF13005.2     59 seq113_BIOID51091    -            305   1.7e-17   62.8   0.7   1   1   6.1e-21   2.8e-17   62.1   0.5     3    59    72   126    70   126 0.95 putative Helix-turn-helix domain of transposase IS66
LZ_Tnp_IS66          PF13007.2     78 seq113_BIOID51091    -            305   4.2e-11   43.2   1.5   1   1   9.1e-15   4.2e-11   43.2   1.1     8    77     2    67     1    68 0.80 Transposase C of IS166 homeodomain
YadA                 PF03895.10    78 seq116_BIOID51091    -            404     5e-20   71.1   6.6   1   1   7.2e-24     5e-20   71.1   4.6     2    78   329   404   328   404 0.98 YadA-like C-terminal region
Hep_Hag              PF05658.9     28 seq116_BIOID51091    -            404   1.9e-08   34.0  30.5   1   1   2.1e-09   1.4e-05   24.9   2.1     3    28    87   112    86   112 0.94 Hep_Hag
peroxidase           PF00141.18   229 seq124_BIOID51091    -            150   1.5e-14   53.9   0.0   1   1   1.5e-18   2.1e-14   53.4   0.0    75   155     2   104     1   143 0.76 Peroxidase
Bacteriocin_IIc      PF10439.4     65 seq128_BIOID51091    -             83   1.9e-06   27.7  10.2   1   1   1.9e-10   2.6e-06   27.3   7.1    23    62    43    82    40    83 0.89 Bacteriocin class II with double-glycine leader peptide
DUF1281              PF06924.6    134 seq134_BIOID51091    -            179   2.6e-59  198.3   0.0   1   1   2.4e-63   3.3e-59  197.9   0.0     1   134     9   142     9   142 0.99 Protein of unknown function (DUF1281)
Lambda_Bor           PF06291.6     97 seq135_BIOID51091    -             97   5.2e-62  205.6   3.8   1   1   4.2e-66   5.7e-62  205.5   2.7     1    97     1    97     1    97 0.99 Bor protein
GARS_A               PF01071.14   194 seq138_BIOID51091    -            429   6.7e-87  289.9   0.1   1   1   4.7e-90   9.1e-87  289.5   0.1     1   194   103   296   103   296 0.99 Phosphoribosylglycinamide synthetase, ATP-grasp (A) domain
GARS_N               PF02844.10   100 seq138_BIOID51091    -            429   3.8e-38  129.8   0.1   1   1   3.9e-41   7.7e-38  128.8   0.1     1   100     1   102     1   102 0.95 Phosphoribosylglycinamide synthetase, N domain
GARS_C               PF02843.11    93 seq138_BIOID51091    -            429   5.2e-30  103.3   0.1   1   1   1.7e-32   3.3e-29  100.8   0.0     1    92   330   423   330   424 0.95 Phosphoribosylglycinamide synthetase, C domain
ATP-grasp_4          PF13535.1    184 seq138_BIOID51091    -            429   6.6e-15   55.2   0.0   1   1   6.9e-18   1.4e-14   54.2   0.0     5   180   105   292   103   293 0.78 ATP-grasp domain
ATP-grasp_3          PF02655.9    161 seq138_BIOID51091    -            429   1.5e-07   31.2   0.0   1   1   1.3e-10   2.6e-07   30.5   0.0     3   158   104   291   103   294 0.77 ATP-grasp domain
CPSase_L_D2          PF02786.12   211 seq138_BIOID51091    -            429   8.3e-06   25.1   0.0   1   1   9.8e-09   1.9e-05   23.9   0.0     6   179   109   290   104   294 0.69 Carbamoyl-phosphate synthase L chain, ATP binding domain
ATP-grasp            PF02222.17   172 seq138_BIOID51091    -            429     8e-05   21.9   0.0   1   1   6.7e-08   0.00013   21.2   0.0     2    83   113   200   112   223 0.84 ATP-grasp domain
TrwC                 PF08751.6    297 seq141_BIOID51091    -           1763     9e-87  291.1   0.9   1   1     2e-90     9e-87  291.1   0.6     2   296    14   294    13   295 0.97 TrwC relaxase
TraI                 PF07057.6    126 seq141_BIOID51091    -           1763   2.6e-59  198.5   0.0   1   1   1.8e-62   8.2e-59  196.9   0.0     1   126  1441  1567  1441  1567 0.98 DNA helicase TraI
AAA_30               PF13604.1    196 seq141_BIOID51091    -           1763   5.8e-42  143.3  14.8   1   1   3.6e-43   1.7e-39  135.3   0.9     1   186   975  1163   975  1169 0.93 AAA domain
Toprim_3             PF13362.1     96 seq145_BIOID51091    -            322   5.6e-13   48.8   0.1   1   1   1.8e-16   1.2e-12   47.7   0.0     1    91   214   305   214   309 0.82 Toprim domain
Prim_Zn_Ribbon       PF08273.7     40 seq145_BIOID51091    -            322   2.7e-12   46.4   7.3   1   1   9.5e-16   6.5e-12   45.2   5.1     2    40    29    63    28    63 0.94 Zinc-binding domain of primase-helicase
Collagen             PF01391.13    60 seq149_BIOID51091    -            484   8.5e-33  111.5 155.4   1   2   3.6e-12   1.6e-08   33.8  23.0     3    59   315   371   311   371 0.88 Collagen triple helix repeat (20 copies)
Collagen             PF01391.13    60 seq149_BIOID51091    -            484   8.5e-33  111.5 155.4   2   2   3.1e-12   1.4e-08   34.0  25.3     1    59   349   407   349   410 0.72 Collagen triple helix repeat (20 copies)
phage_tail_N         PF08400.5    134 seq149_BIOID51091    -            484   1.1e-30  105.9   0.1   1   1   2.4e-34   1.1e-30  105.9   0.1    42   134    46   138    34   138 0.97 Prophage tail fibre N-terminal
Phage_fiber_2        PF03406.8     44 seq149_BIOID51091    -            484   9.9e-19   66.5   6.9   1   1   2.2e-22   9.9e-19   66.5   4.8     1    43   264   306   264   307 0.98 Phage tail fibre repeat
YscJ_FliF            PF01514.12   207 seq150_BIOID51091    -             48   1.5e-10   40.4   0.6   1   1   1.1e-14   1.5e-10   40.4   0.4    13    57     4    47     1    48 0.92 Secretory protein of YscJ/FliF family
CSD                  PF00313.17    66 seq151_BIOID51091    -             70   9.7e-32  108.4   0.2   1   1   7.7e-36   1.1e-31  108.3   0.1     1    65     5    69     5    70 0.98 'Cold-shock' DNA-binding domain
DDE_Tnp_1_assoc      PF13808.1     90 seq154_BIOID51091    -            378   1.8e-33  113.9   0.0   1   1   5.4e-37   3.7e-33  112.9   0.0     1    90     6    95     6    95 0.99 DDE_Tnp_1-associated
DDE_Tnp_1            PF01609.16   211 seq154_BIOID51091    -            378   1.4e-31  109.6   0.3   1   1   3.4e-35   2.3e-31  108.8   0.2     3   211   102   343   100   343 0.93 Transposase DDE domain
Cytochrom_B562       PF07361.6    103 seq156_BIOID51091    -            129   9.1e-26   90.1   4.7   1   1   7.7e-30     1e-25   89.9   3.2     2   103    27   129    26   129 0.99 Cytochrome b562
YscJ_FliF            PF01514.12   207 seq157_BIOID51091    -            178   1.6e-31  108.9   0.2   1   1   1.5e-35     2e-31  108.6   0.1    77   200     2   126     1   133 0.96 Secretory protein of YscJ/FliF family
LigT_PEase           PF02834.11    87 seq158_BIOID51091    -            176   2.5e-23   81.7   0.5   1   2   1.9e-16   1.3e-12   47.3   0.1     1    87    11    89    11    89 0.92 LigT like Phosphoesterase
LigT_PEase           PF02834.11    87 seq158_BIOID51091    -            176   2.5e-23   81.7   0.5   2   2   1.5e-11     1e-07   31.6   0.0     4    85    92   164    90   166 0.72 LigT like Phosphoesterase
2_5_RNA_ligase2      PF13563.1    153 seq158_BIOID51091    -            176     8e-11   41.7   0.1   1   1   1.3e-14     9e-11   41.5   0.0     2   121    14   135    13   165 0.87 2'-5' RNA ligase superfamily
CbiA                 PF01656.18   195 seq160_BIOID51091    -            295   1.8e-14   53.5   0.0   1   1     5e-18   2.3e-14   53.1   0.0     3   141     6   173     4   222 0.73 CobQ/CobB/MinD/ParA nucleotide binding domain
AAA_31               PF13614.1    157 seq160_BIOID51091    -            295   3.6e-11   43.1   0.0   1   1   1.5e-14   6.6e-11   42.2   0.0     1   149     2   153     2   160 0.90 AAA domain
Potass_KdpF          PF09604.5     25 seq161_BIOID51091    -             67     6e-06   25.8   5.9   1   1   4.4e-10     6e-06   25.8   4.1     2    25    44    67    43    67 0.95 F subunit of K+-transporting ATPase (Potass_KdpF)
DDE_Tnp_IS66         PF03050.9    271 seq162_BIOID51091    -            143   4.2e-30  104.7   0.2   1   1   7.1e-34   4.9e-30  104.5   0.1   181   271     3    93     1    93 0.98 Transposase IS66 family
DDE_Tnp_IS66_C       PF13817.1     39 seq162_BIOID51091    -            143   8.5e-20   70.3   0.1   1   1   2.4e-23   1.6e-19   69.4   0.0     1    39    99   137    99   137 0.98 IS66 C-terminal element
YedD                 PF13987.1    111 seq163_BIOID51091    -            138     1e-56  189.1   0.1   1   1   9.2e-61   1.3e-56  188.8   0.1     1   110    26   135    26   136 0.98 YedD-like protein
UDPG_MGDP_dh_N       PF03721.9    185 seq165_BIOID51091    -            397   6.6e-43  146.1   0.2   1   1   2.4e-46   1.1e-42  145.4   0.1     1   182    10   179    10   184 0.93 UDP-glucose/GDP-mannose dehydrogenase family, NAD binding domain
UDPG_MGDP_dh         PF00984.14    96 seq165_BIOID51091    -            397   8.3e-27   93.1   0.0   1   1   4.5e-30   2.1e-26   91.8   0.0     2    94   200   290   199   292 0.92 UDP-glucose/GDP-mannose dehydrogenase family, central domain
UDPG_MGDP_dh_C       PF03720.10   106 seq165_BIOID51091    -            397   2.2e-11   43.7   1.7   1   1   4.9e-12   2.2e-08   34.0   0.0     2    82   310   384   309   393 0.89 UDP-glucose/GDP-mannose dehydrogenase family, UDP binding domain
Metalloenzyme        PF01676.13   262 seq169_BIOID51091    -            408   3.1e-56  190.4   0.0   1   1   5.6e-60   3.8e-56  190.1   0.0     2   261     3   396     2   397 0.94 Metalloenzyme superfamily
Phosphodiest         PF01663.17   364 seq169_BIOID51091    -            408   4.5e-06   26.1   0.0   1   1   8.6e-10   5.9e-06   25.7   0.0   161   248   269   350   185   385 0.70 Type I phosphodiesterase / nucleotide pyrophosphatase
Antirestrict         PF03230.8     94 seq172_BIOID51091    -            141     1e-30  105.4   0.0   1   1   9.4e-35   1.3e-30  105.1   0.0     1    94    42   141    42   141 0.93 Antirestriction protein
KdpA                 PF03814.10   552 seq173_BIOID51091    -            203   8.2e-69  231.9   4.6   1   1   6.9e-73   9.4e-69  231.7   3.2     1   194     9   198     9   202 0.96 Potassium-transporting ATPase A subunit
HTH_Tnp_IS1          PF12759.2     50 seq177_BIOID51091    -             91   2.2e-32  110.1   0.1   1   1   4.8e-36   3.3e-32  109.6   0.1     1    50    39    88    39    88 0.99 InsA C-terminal domain
Zn_Tnp_IS1           PF03811.8     36 seq177_BIOID51091    -             91   1.1e-21   75.9   4.5   1   1   3.1e-25   2.1e-21   74.9   3.1     1    36     1    36     1    36 0.99 InsA N-terminal domain
DHDPS                PF00701.17   289 seq182_BIOID51091    -            313   8.3e-97  323.1   0.0   1   1    7e-101   9.5e-97  322.9   0.0     2   288     5   292     4   293 0.99 Dihydrodipicolinate synthetase family
OrgA_MxiK            PF09482.5    183 seq186_BIOID51091    -            202     1e-62  210.9   0.4   1   1   8.3e-67   1.1e-62  210.7   0.3     1   179     5   182     5   186 0.98 Bacterial type III secretion apparatus protein (OrgA_MxiK)
SfsA                 PF03749.8    216 seq187_BIOID51091    -            234   3.2e-82  275.0   0.0   1   1   2.6e-86   3.6e-82  274.9   0.0     1   213    13   228    13   231 0.98 Sugar fermentation stimulation protein
DDE_Tnp_IS1          PF03400.8    131 seq189_BIOID51091    -             64   1.4e-35  122.1   0.5   1   1   1.1e-39   1.5e-35  122.0   0.3     7    69     1    63     1    64 0.99 IS1 transposase
MFS_1                PF07690.11   354 seq191_BIOID51091    -            397   6.7e-16   57.8  62.4   1   1   4.5e-16   6.1e-12   44.8  19.6     1   186    18   211    18   222 0.82 Major Facilitator Superfamily
GnsAB                PF08178.6     54 seq195_BIOID51091    -             44   7.4e-13   47.8   0.3   1   1   6.4e-17   8.7e-13   47.6   0.2     1    32     2    33     2    36 0.97 GnsA/GnsB family
GerE                 PF00196.14    58 seq196_BIOID51091    -            158   5.3e-05   22.3   0.0   1   1   7.9e-09   0.00011   21.3   0.0    25    45   121   141   116   146 0.94 Bacterial regulatory proteins, luxR family
DUF1380              PF07128.7    139 seq197_BIOID51091    -            139   7.2e-07   28.9   0.2   1   1   5.8e-11     8e-07   28.8   0.2     1   106     1   103     1   132 0.88 Protein of unknown function (DUF1380)
KdpA                 PF03814.10   552 seq200_BIOID51091    -            354  6.3e-167  555.8  22.6   1   1  5.1e-171    7e-167  555.6  15.7   201   552     2   354     1   354 0.99 Potassium-transporting ATPase A subunit
MFS_2                PF13347.1    427 seq204_BIOID51091    -            479  3.8e-128  427.4  39.0   1   1  3.1e-132  4.3e-128  427.2  27.0     1   426    29   450    28   451 0.97 MFS/sugar transport protein
Glyco_trans_2_3      PF13632.1    192 seq213_BIOID51091    -            745   6.7e-48  162.8   0.1   1   1   1.5e-51   6.7e-48  162.8   0.1     2   191   165   382   164   387 0.92 Glycosyl transferase family group 2
Glyco_tranf_2_3      PF13641.1    230 seq213_BIOID51091    -            745   1.2e-42  146.1   0.1   1   1     6e-46   2.7e-42  145.0   0.1     2   228    70   331    69   333 0.91 Glycosyltransferase like family 2
T2SE_Nter            PF05157.10   109 seq213_BIOID51091    -            745   2.5e-18   65.9   3.6   1   1   1.4e-21   6.5e-18   64.6   0.0     3   108   524   628   522   629 0.97 Type II secretion system (T2SS), protein E, N-terminal domain
MFS_1                PF07690.11   354 seq215_BIOID51091    -            353   1.6e-28   99.4  35.3   1   1   2.3e-31   1.6e-27   96.1  24.4     2   246    26   315    25   324 0.77 Major Facilitator Superfamily
Sugar_tr             PF00083.19   451 seq215_BIOID51091    -            353   4.2e-27   94.7   9.7   1   1   6.1e-31   4.2e-27   94.7   6.7     2   197    21   200    20   211 0.92 Sugar (and other) transporter
Wzz                  PF02706.10   152 seq216_BIOID51091    -            344   2.3e-16   59.8  15.3   1   1   3.4e-20   4.7e-16   58.8   7.9     1   151    35   173    35   262 0.81 Chain length determinant protein
zf-dskA_traR         PF01258.12    36 seq217_BIOID51091    -            151   5.7e-10   38.6   3.6   1   1   7.5e-14     1e-09   37.8   2.5     2    35   110   143   109   147 0.87 Prokaryotic dksA/traR C4-type zinc finger
PTE                  PF02126.13   308 seq218_BIOID51091    -            292  3.3e-128  426.9   0.2   1   1  2.7e-132  3.7e-128  426.7   0.1     1   308     1   292     1   292 0.99 Phosphotriesterase family
Porin_1              PF00267.16   337 seq224_BIOID51091    -            385  4.1e-145  483.1  27.8   1   1  3.5e-149  4.7e-145  482.9  19.3     1   337    49   385    49   385 0.98 Gram-negative porin
Lipase_GDSL_2        PF13472.1    179 seq225_BIOID51091    -            197   1.6e-28   99.9   0.0   1   1   2.9e-32     2e-28   99.6   0.0     1   175    20   177    20   180 0.89 GDSL-like Lipase/Acylhydrolase family
Lipase_GDSL          PF00657.17   234 seq225_BIOID51091    -            197   5.9e-22   78.5   0.0   1   1     1e-25     7e-22   78.2   0.0     2   233    20   184    19   185 0.90 GDSL-like Lipase/Acylhydrolase
GerE                 PF00196.14    58 seq226_BIOID51091    -             90   3.9e-11   41.9   0.2   1   1   3.7e-15   5.1e-11   41.6   0.1     3    55     7    59     5    61 0.96 Bacterial regulatory proteins, luxR family
Phage_antitermQ      PF06530.7    126 seq227_BIOID51091    -            141     1e-48  163.9   0.1   1   1   8.4e-53   1.2e-48  163.7   0.1     1   125     1   125     1   126 0.99 Phage antitermination protein Q
Hexapep              PF00132.19    36 seq235_BIOID51091    -            303   2.8e-06   26.4  15.7   1   1   2.5e-07    0.0034   16.7   0.5     8    36   209   237   203   237 0.89 Bacterial transferase hexapeptide (six repeats)
ECH                  PF00378.15   245 seq237_BIOID51091    -            771   2.1e-78  262.7   0.0   1   1   1.1e-81   4.9e-78  261.5   0.0     3   244    54   308    52   309 0.99 Enoyl-CoA hydratase/isomerase family
3HCDH_N              PF02737.13   180 seq237_BIOID51091    -            771   1.5e-60  203.8   0.2   1   1   8.6e-64   3.9e-60  202.4   0.1     2   180   358   536   357   536 0.99 3-hydroxyacyl-CoA dehydrogenase, NAD binding domain
3HCDH                PF00725.17    97 seq237_BIOID51091    -            771   2.5e-34  117.4   1.7   1   2   2.1e-29   9.5e-26   89.9   0.1     1    97   538   634   538   634 0.97 3-hydroxyacyl-CoA dehydrogenase, C-terminal domain
3HCDH                PF00725.17    97 seq237_BIOID51091    -            771   2.5e-34  117.4   1.7   2   2   1.2e-08   5.3e-05   23.4   0.0     4    62   670   732   669   753 0.85 3-hydroxyacyl-CoA dehydrogenase, C-terminal domain
Pmp3                 PF01679.12    51 seq238_BIOID51091    -             62   4.6e-08   32.5   6.1   1   1   3.7e-12   5.1e-08   32.3   4.2     4    49     1    47     1    49 0.95 Proteolipid membrane potential modulator
E1-E2_ATPase         PF00122.15   230 seq242_BIOID51091    -            352   1.8e-35  121.9   0.2   1   1     2e-39   2.8e-35  121.3   0.1     3   230    73   297    71   297 0.93 E1-E2 ATPase
tRNA-synt_1c         PF00749.16   314 seq243_BIOID51091    -            298   6.5e-51  172.7   0.0   1   1   2.5e-54   3.5e-50  170.3   0.0     5   295     9   274     7   288 0.93 tRNA synthetases class I (E and Q), catalytic domain
RelB_N               PF12910.2     46 seq248_BIOID51091    -             74   4.9e-11   41.6   0.0   1   1   1.2e-14   8.4e-11   40.9   0.0     1    45     1    45     1    46 0.96 Antitoxin of toxin-antitoxin stability system N-terminal
PhdYeFM_antitox      PF02604.14    75 seq248_BIOID51091    -             74   8.6e-11   41.1   0.0   1   1   1.4e-14   9.7e-11   40.9   0.0     1    61     1    61     1    67 0.91 Antitoxin Phd_YefM, type II toxin-antitoxin system
SSB                  PF00436.20   104 seq250_BIOID51091    -            175   6.1e-37  125.5   0.4   1   1   5.8e-41   7.9e-37  125.1   0.3     1   101     6   109     6   112 0.95 Single-strand binding protein family
Collar               PF07484.7     57 seq251_BIOID51091    -             98   1.8e-05   24.3   0.0   1   1   2.4e-09   3.3e-05   23.4   0.0    18    57     1    31     1    31 0.96 Phage Tail Collar Domain
Phage_Nu1            PF07471.7    164 seq252_BIOID51091    -            181   1.2e-92  307.7   1.4   1   1   9.6e-97   1.3e-92  307.5   1.0     1   164     1   164     1   164 0.99 Phage DNA packaging protein Nu1
adh_short            PF00106.20   167 seq253_BIOID51091    -            269   5.9e-26   91.2   0.0   1   1   2.9e-29     8e-26   90.8   0.0     1   166    16   177    16   178 0.90 short chain dehydrogenase
adh_short_C2         PF13561.1    243 seq253_BIOID51091    -            269   4.2e-12   46.2   0.0   1   1   2.1e-15   5.6e-12   45.8   0.0     6   193    25   202    22   211 0.90 Enoyl-(Acyl carrier protein) reductase
KR                   PF08659.5    181 seq253_BIOID51091    -            269   4.6e-12   45.8   0.0   1   1   2.9e-15   8.1e-12   45.0   0.0     3   165    18   175    17   194 0.80 KR domain
NAD_binding_10       PF13460.1    183 seq253_BIOID51091    -            269   1.3e-09   38.2   0.0   1   1   6.9e-13   1.9e-09   37.6   0.0     1   146    18   192    18   214 0.81 NADH(P)-binding
GerE                 PF00196.14    58 seq256_BIOID51091    -            148   5.3e-23   79.9   0.6   1   1   1.2e-26   8.1e-23   79.3   0.4     2    57    84   139    83   140 0.96 Bacterial regulatory proteins, luxR family
Sigma70_r4_2         PF08281.7     54 seq256_BIOID51091    -            148   9.1e-07   28.1   0.0   1   1   2.3e-10   1.6e-06   27.3   0.0     9    54    84   128    84   128 0.95 Sigma-70, region 4
MS_channel           PF00924.13   206 seq257_BIOID51091    -            276   6.3e-55  185.5   0.6   1   1   1.4e-58   9.3e-55  185.0   0.4     3   206    50   246    48   246 0.98 Mechanosensitive ion channel
TM_helix             PF05552.7     53 seq257_BIOID51091    -            276   4.4e-09   35.7   4.5   1   1   2.1e-12   1.4e-08   34.1   3.1    13    53     4    44     1    44 0.96 Conserved TM helix
Fic                  PF02661.13    97 seq260_BIOID51091    -            128   2.1e-08   34.6   0.2   1   1   2.9e-12     4e-08   33.7   0.1    13    97    15    84     3    84 0.74 Fic/DOC family
DUF2620              PF10941.3    117 seq267_BIOID51091    -             84   1.8e-40  137.5   2.4   1   1   1.4e-44     2e-40  137.3   1.7    34   117     1    84     1    84 0.99 Protein of unknown function DUF2620
Glyco_hydro_31       PF01055.21   451 seq272_BIOID51091    -            772  6.7e-124  413.8   3.8   1   1  1.5e-127    1e-123  413.2   2.6     1   450   239   668   239   669 0.95 Glycosyl hydrolases family 31
Gal_mutarotas_2      PF13802.1     68 seq272_BIOID51091    -            772   1.5e-18   66.3   1.1   1   1   8.4e-22   5.7e-18   64.4   0.1     1    67   159   218   159   219 0.94 Galactose mutarotase-like
Terminase_GpA        PF05876.7    557 seq274_BIOID51091    -            655  1.9e-166  554.5   0.6   1   1  3.6e-170  2.5e-166  554.2   0.4     1   521    39   575    39   583 0.97 Phage terminase large subunit (GpA)
Peptidase_S24        PF00717.18    70 seq278_BIOID51091    -            237   1.7e-16   59.4   0.0   1   1   3.5e-20   2.4e-16   58.9   0.0     1    70   145   219   145   219 0.97 Peptidase S24-like
HTH_3                PF01381.17    55 seq278_BIOID51091    -            237   3.3e-10   39.5   0.1   1   1   8.8e-14     6e-10   38.7   0.0     5    54    27    76    24    77 0.94 Helix-turn-helix
DUF905               PF06006.7     71 seq280_BIOID51091    -             77     1e-37  127.2   0.2   1   1   8.3e-42   1.1e-37  127.0   0.1     2    71     9    77     8    77 0.98 Bacterial protein of unknown function (DUF905)
YhfT                 PF10797.4    420 seq281_BIOID51091    -            434    1e-181  604.2  32.0   1   1  8.5e-186  1.2e-181  604.1  22.2     1   420     5   431     5   431 0.99 Protein of unknown function
SLT                  PF01464.15   121 seq282_BIOID51091    -            185   1.3e-31  108.4   0.0   1   1   1.2e-35   1.7e-31  108.1   0.0     2   117    38   152    37   156 0.95 Transglycosylase SLT domain
DnaB_C               PF03796.10   265 seq285_BIOID51091    -            510     2e-85  285.7   0.0   1   1   5.8e-89   2.6e-85  285.3   0.0     2   261   238   499   237   503 0.92 DnaB-like helicase C terminal domain
DnaB                 PF00772.16   103 seq285_BIOID51091    -            510   3.3e-34  116.7   0.0   1   1   1.5e-37   6.9e-34  115.6   0.0     5   103    64   162    61   162 0.98 DnaB-like helicase N terminal domain
AAA_25               PF13481.1    194 seq285_BIOID51091    -            510   4.9e-15   55.3   0.0   1   1   3.3e-18   1.5e-14   53.7   0.0    30   190   252   424   235   428 0.83 AAA domain
PolyA_pol_arg_C      PF12626.2    124 seq287_BIOID51091    -            472   9.1e-43  144.7   2.1   1   1   3.9e-46   1.8e-42  143.7   1.5     1   123   342   465   342   466 0.94 Polymerase A arginine-rich C-terminus
PolyA_pol            PF01743.15   126 seq287_BIOID51091    -            472   9.7e-40  135.5   0.5   1   1   9.9e-43   4.5e-39  133.4   0.1     1   126    69   200    69   200 0.93 Poly A polymerase head domain
PolyA_pol_RNAbd      PF12627.2     64 seq287_BIOID51091    -            472   1.1e-21   76.0   0.1   1   1   9.8e-25   4.4e-21   74.0   0.0     1    61   227   287   227   290 0.96 Probable RNA and SrmB- binding site of polymerase A
Thioredoxin          PF00085.15   104 seq289_BIOID51091    -            296   7.3e-19   67.2   0.0   1   1     1e-22   1.4e-18   66.3   0.0     3   103    19   120    17   121 0.94 Thioredoxin
ParBc                PF02195.13    90 seq290_BIOID51091    -            652     9e-20   70.4   0.0   1   1   1.6e-23   2.1e-19   69.2   0.0     1    89    36   131    36   132 0.95 ParB-like nuclease domain
Hydrolase            PF00702.21   204 seq291_BIOID51091    -            330   3.7e-29  102.6   2.6   1   1   1.3e-32   5.8e-29  101.9   1.8    63   204    30   178    10   178 0.78 haloacid dehalogenase-like hydrolase
HAD                  PF12710.2    191 seq291_BIOID51091    -            330   2.1e-11   44.2   0.0   1   1     7e-15   3.2e-11   43.6   0.0    84   190    84   174    11   175 0.77 haloacid dehalogenase-like hydrolase
Hydrolase_3          PF08282.7    254 seq291_BIOID51091    -            330   4.8e-06   26.2   1.2   1   1   1.2e-08   5.5e-05   22.7   0.3   193   241   149   197   145   204 0.89 haloacid dehalogenase-like hydrolase
NanE                 PF04131.9    192 seq292_BIOID51091    -             74   6.8e-12   44.6   0.0   1   1   5.3e-16   7.2e-12   44.5   0.0    93   150     7    61     3    73 0.90 Putative N-acetylmannosamine-6-phosphate epimerase
N6_Mtase             PF02384.11   311 seq295_BIOID51091    -            450   3.9e-12   45.7   0.0   1   1   4.8e-16   6.6e-12   45.0   0.0    24   139   247   381   226   407 0.85 N-6 DNA Methylase
PAPS_reduct          PF01507.14   174 seq296_BIOID51091    -            156   1.3e-07   31.4   0.0   1   1   2.6e-11   1.8e-07   31.0   0.0     3    52    51   105    49   113 0.88 Phosphoadenosine phosphosulfate reductase family
ATP_bind_3           PF01171.15   182 seq296_BIOID51091    -            156   2.7e-05   23.6   0.0   1   1   5.1e-09   3.5e-05   23.2   0.0     2    41    50    89    49   113 0.86 PP-loop family
Transposase_20       PF02371.11    87 seq299_BIOID51091    -            137   4.4e-29  100.3   0.2   1   1   4.5e-33   6.2e-29   99.8   0.1     2    76     9    83     8    95 0.92 Transposase IS116/IS110/IS902 family
ROK                  PF00480.15   179 seq302_BIOID51091    -             40   0.00012   21.8   0.0   1   1   9.3e-09   0.00013   21.7   0.0     1    30     5    35     5    39 0.92 ROK family
NfrA_C               PF13283.1    176 seq305_BIOID51091    -            990   2.8e-47  160.2   3.8   1   1     1e-50   2.8e-47  160.2   2.7     2   170   807   977   806   982 0.98 Bacteriophage N adsorption protein A C-term
TPR_16               PF13432.1     65 seq305_BIOID51091    -            990   1.4e-09   38.2   8.5   1   1   7.2e-10     2e-06   28.2   0.6     2    65   617   680   616   680 0.97 Tetratricopeptide repeat
TPR_14               PF13428.1     44 seq305_BIOID51091    -            990   1.5e-08   34.3  13.9   1   1   3.6e-08   9.7e-05   22.5   0.3     3    43   648   688   646   689 0.94 Tetratricopeptide repeat
TPR_15               PF13429.1    280 seq305_BIOID51091    -            990     4e-08   32.5   3.8   1   1   1.5e-11     4e-08   32.5   2.7   103   238   566   704   555   715 0.84 Tetratricopeptide repeat
KdgM                 PF06178.8    218 seq308_BIOID51091    -             81   2.4e-14   53.2   0.0   1   1     2e-18   2.7e-14   53.0   0.0     1    54    24    77    24    81 0.94 Oligogalacturonate-specific porin protein (KdgM)
HAD                  PF12710.2    191 seq311_BIOID51091    -            211     4e-09   36.8   0.0   1   1   4.1e-13   5.6e-09   36.3   0.0     1   186     9   188     9   193 0.61 haloacid dehalogenase-like hydrolase
Metal_resist         PF13801.1    125 seq313_BIOID51091    -            141   3.2e-19   69.0   2.9   1   1   2.3e-23   3.2e-19   69.0   2.0     7   122    11   120     5   123 0.84 Heavy-metal resistance
SDH_sah              PF01972.11   286 seq316_BIOID51091    -            300     9e-12   44.2   0.0   1   1   5.2e-15   3.5e-11   42.2   0.0    92   216    62   199    49   210 0.77 Serine dehydrogenase proteinase
KdgM                 PF06178.8    218 seq317_BIOID51091    -            141   2.6e-38  131.6  11.9   1   1   4.1e-42   2.8e-38  131.5   8.2    83   216     2   139     1   141 0.97 Oligogalacturonate-specific porin protein (KdgM)
DUF1597              PF07642.6    344 seq317_BIOID51091    -            141   1.3e-06   27.5   7.7   1   1   4.9e-10   3.3e-06   26.2   5.3   141   244    16   129     7   139 0.88 Outer membrane protein family (DUF1597)
KdpC                 PF02669.10   188 seq320_BIOID51091    -            190  1.8e-100  334.1   0.2   1   1  1.5e-104    2e-100  334.0   0.2     1   188     1   188     1   188 0.99 K+-transporting ATPase, c chain
Aminotran_1_2        PF00155.16   363 seq321_BIOID51091    -            361     2e-09   36.7   0.1   1   1   9.5e-13   4.3e-09   35.6   0.1    46   259    52   232    39   236 0.85 Aminotransferase class I and II
Cys_Met_Meta_PP      PF01053.15   386 seq321_BIOID51091    -            361   3.3e-06   25.5   0.1   1   1   9.9e-10   4.5e-06   25.0   0.1    58   250    53   239    47   251 0.77 Cys/Met metabolism PLP-dependent enzyme
Aminotran_5          PF00266.14   371 seq321_BIOID51091    -            361   1.7e-05   23.6   0.1   1   1   5.4e-09   2.5e-05   23.0   0.1    46   229    53   224    45   236 0.80 Aminotransferase class-V
Thiolase_N           PF00108.18   264 seq324_BIOID51091    -            387   4.6e-93  310.9   1.6   1   1   1.4e-96   6.4e-93  310.4   1.1     1   264     1   254     1   254 0.97 Thiolase, N-terminal domain
Thiolase_C           PF02803.13   123 seq324_BIOID51091    -            387   1.6e-50  169.5   0.2   1   1   9.2e-54   4.2e-50  168.1   0.1     1   123   261   386   261   386 0.98 Thiolase, C-terminal domain
ketoacyl-synt        PF00109.21   255 seq324_BIOID51091    -            387   3.5e-05   23.3   1.0   1   1   7.6e-09   3.5e-05   23.3   0.7   169   217    83   131    76   145 0.85 Beta-ketoacyl synthase, N-terminal domain
Kelch_6              PF13964.1     50 seq326_BIOID51091    -            119   2.1e-11   43.3   0.5   1   1   1.8e-09   4.1e-06   26.6   0.1     2    37    75   114    74   115 0.94 Kelch motif
Kelch_5              PF13854.1     42 seq326_BIOID51091    -            119   1.2e-07   31.3   0.2   1   1   3.3e-10   7.5e-07   28.8   0.0     3    41    73   114    70   115 0.90 Kelch motif
Kelch_4              PF13418.1     49 seq326_BIOID51091    -            119   2.7e-06   26.9   2.6   1   1   1.2e-08   2.7e-05   23.7   0.0     5    38    78   114    74   114 0.91 Galactose oxidase, central domain
Kelch_1              PF01344.20    47 seq326_BIOID51091    -            119   2.3e-06   26.9   0.3   1   1   3.4e-08   7.8e-05   22.0   0.0     2    37    75   114    74   114 0.94 Kelch motif
Kelch_2              PF07646.10    49 seq326_BIOID51091    -            119   3.3e-05   23.6   0.2   1   1   3.7e-08   8.5e-05   22.3   0.0     2    39    75   114    74   114 0.93 Kelch motif
HPPK                 PF01288.15   127 seq327_BIOID51091    -            159   1.8e-44  150.4   0.0   1   1   1.5e-48   2.1e-44  150.1   0.0     1   127     5   132     5   132 0.99 7,8-dihydro-6-hydroxymethylpterin-pyrophosphokinase (HPPK)
dCMP_cyt_deam_1      PF00383.17   102 seq329_BIOID51091    -            178   1.7e-27   94.9   0.0   1   1   1.8e-31   2.4e-27   94.4   0.0     3   101    18   116    16   117 0.96 Cytidine and deoxycytidylate deaminase zinc-binding region
gpW                  PF02831.10    68 seq333_BIOID51091    -             68   3.5e-37  125.6   1.1   1   1   2.7e-41   3.8e-37  125.5   0.8     1    68     1    68     1    68 0.99 gpW
Flagellin_N          PF00669.15   139 seq334_BIOID51091    -            550   1.2e-42  144.9  18.7   1   1   2.6e-46   1.2e-42  144.9  13.0     1   137     5   141     5   143 0.99 Bacterial flagellin N-terminal helical region
Flagellin_C          PF00700.16    86 seq334_BIOID51091    -            550   4.5e-30  103.5   7.7   1   1     1e-33   4.5e-30  103.5   5.4     2    86   464   548   463   548 0.98 Bacterial flagellin C-terminal helical region
FliC                 PF12445.3    129 seq334_BIOID51091    -            550   2.9e-26   91.9  23.4   1   1   6.5e-30   2.9e-26   91.9  16.2     4   129   330   454   327   454 0.93 Flagellin protein
KdpD                 PF02702.12   211 seq335_BIOID51091    -            327  4.8e-100  332.8   0.0   1   1  4.2e-104  5.8e-100  332.6   0.0     2   211    21   230    20   230 0.99 Osmosensitive K+ channel His kinase sensor domain
Phage_portal_2       PF05136.8    355 seq341_BIOID51091    -            533    2e-104  348.8   1.2   1   1  1.8e-108  2.4e-104  348.5   0.9     2   355    30   401    29   401 0.98 Phage portal protein, lambda family
Methylase_S          PF01420.14   167 seq346_BIOID51091    -            205   1.6e-20   73.6   5.2   1   1   1.4e-24   1.9e-20   73.4   3.6    13   166     2   149     1   150 0.88 Type I restriction modification DNA specificity domain
TraX                 PF05857.6    219 seq348_BIOID51091    -            248   4.1e-52  176.8  11.6   1   1   3.4e-56   4.7e-52  176.6   8.1     2   218    32   247    31   248 0.96 TraX protein
PsiB                 PF06290.6    143 seq349_BIOID51091    -            144   9.7e-74  245.4   0.0   1   1     8e-78   1.1e-73  245.2   0.0     1   143     1   143     1   143 0.99 Plasmid SOS inhibition protein (PsiB)
IncFII_repA          PF02387.10   281 seq351_BIOID51091    -            290   8.6e-97  323.5   0.1   1   1  8.3e-101   1.1e-96  323.1   0.1     4   272    11   271     6   277 0.98 IncFII RepA protein family
Fimbrial             PF00419.15   145 seq353_BIOID51091    -            202   9.3e-15   54.9   9.8   1   1   8.5e-19   1.2e-14   54.6   6.8     2   145    39   202    38   202 0.80 Fimbrial protein
PsiA                 PF06952.6    238 seq358_BIOID51091    -            239  2.4e-111  370.3   1.9   1   1    2e-115  2.7e-111  370.2   1.3     1   238     1   237     1   237 1.00 PsiA protein
Band_7               PF01145.20   179 seq359_BIOID51091    -            305   2.4e-35  121.9   0.5   1   1   1.7e-39   2.4e-35  121.9   0.3     1   178    21   203    21   204 0.96 SPFH domain / Band 7 family
Methylase_S          PF01420.14   167 seq361_BIOID51091    -            173   9.9e-13   48.2   0.0   1   1   8.5e-17   1.2e-12   48.0   0.0     4   158     2   146     1   155 0.87 Type I restriction modification DNA specificity domain
Abhydrolase_5        PF12695.2    142 seq366_BIOID51091    -            286   6.9e-21   74.3   0.0   1   1   5.2e-23   7.9e-20   70.9   0.0     1   141    27   262    27   263 0.86 Alpha/beta hydrolase family
Abhydrolase_6        PF12697.2    228 seq366_BIOID51091    -            286   2.5e-19   69.9   0.0   1   1   2.4e-22   3.6e-19   69.4   0.0     1   214    28   259    28   273 0.79 Alpha/beta hydrolase family
Abhydrolase_1        PF00561.15   230 seq366_BIOID51091    -            286   8.2e-19   67.9   0.0   1   1   6.2e-22   9.5e-19   67.7   0.0     1   228    54   274    54   276 0.91 alpha/beta hydrolase fold
Peptidase_S15        PF02129.13   272 seq366_BIOID51091    -            286   5.1e-15   55.4   0.0   1   1   7.2e-18   1.1e-14   54.4   0.0    51   256    47   250    18   259 0.78 X-Pro dipeptidyl-peptidase (S15 family)
Peptidase_S9         PF00326.16   213 seq366_BIOID51091    -            286   1.2e-10   40.8   0.0   1   1   1.8e-10   2.7e-07   29.8   0.0    10   103    49   137    43   165 0.83 Prolyl oligopeptidase family
Hydrolase_4          PF12146.3     79 seq366_BIOID51091    -            286   1.2e-08   34.5   0.0   1   1   1.4e-11   2.1e-08   33.7   0.0    11    64    19    74    11    88 0.82 Putative lysophospholipase
Pili_assembly_N      PF00345.15   122 seq370_BIOID51091    -            246   8.7e-44  148.1   0.0   1   1   3.4e-47   2.4e-43  146.7   0.0     2   122    27   152    26   152 0.93 Gram-negative pili assembly chaperone, N-terminal domain
Pili_assembly_C      PF02753.12    68 seq370_BIOID51091    -            246   3.2e-19   68.4   0.1   1   1   8.8e-23     6e-19   67.5   0.1     1    66   175   242   175   244 0.96 Gram-negative pili assembly chaperone, C-terminal domain
HATPase_c            PF02518.21   111 seq371_BIOID51091    -            458   6.1e-25   86.9   0.0   1   1   3.4e-28   1.2e-24   86.0   0.0     6   110   342   445   338   446 0.97 Histidine kinase-, DNA gyrase B-, and HSP90-like ATPase
DUF4118              PF13493.1    105 seq371_BIOID51091    -            458     4e-12   46.1   4.7   1   1     2e-15   6.7e-12   45.4   3.3    39   104     2    64     1    65 0.95 Domain of unknown function (DUF4118)
HisKA                PF00512.20    68 seq371_BIOID51091    -            458   4.1e-12   45.8   1.8   1   1     3e-15     1e-11   44.5   1.2     2    68   228   294   227   294 0.88 His Kinase A (phospho-acceptor) domain
GAF_3                PF13492.1    129 seq371_BIOID51091    -            458   4.7e-10   39.5   0.0   1   1   3.5e-13   1.2e-09   38.2   0.0     2   129    92   208    91   208 0.85 GAF domain
DUF2786              PF10979.3     43 seq373_BIOID51091    -            242   3.6e-14   52.0   3.3   1   1   4.3e-18   5.9e-14   51.3   2.3     1    42     9    49     9    50 0.94 Protein of unknown function (DUF2786)
Peptidase_S49        PF01343.13   154 seq379_BIOID51091    -            439   3.5e-46  156.6   0.6   1   1   5.1e-50   3.5e-46  156.6   0.4     2   151   149   297   148   300 0.96 Peptidase family S49
Phage_pRha           PF09669.5     92 seq380_BIOID51091    -            260   1.3e-27   95.8   1.7   1   1   3.4e-31   2.3e-27   95.0   1.2     1    92    66   153    66   153 0.93 Phage regulatory protein Rha (Phage_pRha)
Phage_ASH            PF10554.4    108 seq380_BIOID51091    -            260   7.4e-08   32.5   0.7   1   1   1.9e-11   1.3e-07   31.7   0.5    50   106     1    56     1    60 0.93 Ash protein family
NfeD                 PF01957.13   144 seq382_BIOID51091    -            152   4.6e-24   85.0   5.3   1   1   3.9e-28   5.3e-24   84.8   3.7     1   142    12   149    12   151 0.91 NfeD-like C-terminal, partner-binding
Sigma70_r3           PF04539.11    78 seq385_BIOID51091    -            239   9.3e-20   70.1   1.5   1   1   5.4e-23   1.8e-19   69.2   0.4     2    72    96   166    95   171 0.95 Sigma-70 region 3
Sigma70_r4           PF04545.11    50 seq385_BIOID51091    -            239     7e-18   63.5   4.4   1   1   1.1e-20   3.6e-17   61.2   1.0     1    49   185   233   185   234 0.98 Sigma-70, region 4
Sigma70_r2           PF04542.9     71 seq385_BIOID51091    -            239   2.2e-17   62.2   0.5   1   1   1.4e-20   4.7e-17   61.2   0.3     1    70    16    88    16    89 0.98 Sigma-70 region 2
Sigma70_r4_2         PF08281.7     54 seq385_BIOID51091    -            239   3.7e-10   38.9   2.9   1   1   6.9e-13   2.4e-09   36.4   0.9     1    54   179   232   179   232 0.98 Sigma-70, region 4
GATase_5             PF13507.1    259 seq386_BIOID51091    -           1331    4e-103  343.7   0.0   1   1  1.4e-106  6.5e-103  343.0   0.0     1   257  1075  1328  1075  1329 0.97 CobB/CobQ-like glutamine amidotransferase domain
AIRS_C               PF02769.17   153 seq386_BIOID51091    -           1331   3.6e-47  160.0   2.3   1   2   5.1e-26   2.3e-22   79.4   0.0     2   151   468   625   467   627 0.93 AIR synthase related protein, C-terminal domain
AIRS_C               PF02769.17   153 seq386_BIOID51091    -           1331   3.6e-47  160.0   2.3   2   2   4.6e-26   2.1e-22   79.6   0.8     2   150   858  1002   857  1005 0.92 AIR synthase related protein, C-terminal domain
AIRS                 PF00586.19    96 seq386_BIOID51091    -           1331   7.8e-28   96.4   3.6   1   1   7.5e-31   3.4e-27   94.3   0.0     1    96   293   425   293   425 0.98 AIR synthase related protein, N-terminal domain
PapC_N               PF13954.1    146 seq387_BIOID51091    -             97   9.2e-12   44.6   0.1   1   1   8.3e-16   1.1e-11   44.3   0.0     2    54    35    87    34    95 0.92 PapC N-terminal domain
FinO_N               PF12602.3     72 seq389_BIOID51091    -             66   1.1e-25   89.5  12.4   1   1     1e-29   1.4e-25   89.2   8.6     1    72     1    62     1    62 0.98 Fertility inhibition protein N terminal
Usher                PF00577.15   552 seq392_BIOID51091    -            821  4.7e-161  537.1  28.0   1   1  1.2e-164  5.7e-161  536.8  19.4     1   552   155   727   155   727 0.96 Type VII secretion system (T7SS), usher protein
PapC_N               PF13954.1    146 seq392_BIOID51091    -            821   8.6e-20   70.6   0.6   1   1   5.2e-23   2.4e-19   69.2   0.1    54   145    43   141    32   142 0.87 PapC N-terminal domain
PapC_C               PF13953.1     68 seq392_BIOID51091    -            821   4.2e-17   61.4   0.1   1   1     3e-20   1.4e-16   59.8   0.0     1    65   737   802   737   805 0.91 PapC C-terminal domain
DUF303               PF03629.13   255 seq393_BIOID51091    -            710   3.4e-24   85.3   0.0   1   1   7.5e-28   5.1e-24   84.7   0.0     2   201   115   353   114   409 0.78 Domain of unknown function (DUF303)
DUF1737              PF08410.5     54 seq393_BIOID51091    -            710   7.2e-20   70.4   0.0   1   1   2.3e-23   1.6e-19   69.2   0.0     1    53    37    89    37    90 0.98 Domain of unknown function (DUF1737)
DUF2857              PF11198.3    181 seq394_BIOID51091    -            202   1.5e-59  200.4   2.5   1   1   1.3e-63   1.8e-59  200.1   1.8     3   179     9   181     7   183 0.98 Protein of unknown function (DUF2857)
ProQ                 PF04352.8    115 seq397_BIOID51091    -             52   2.5e-07   30.2   0.0   1   1   1.9e-11   2.6e-07   30.1   0.0    11    59     2    50     1    51 0.95 ProQ/FINO family
PhdYeFM_antitox      PF02604.14    75 seq398_BIOID51091    -             63   1.9e-06   27.2   0.1   1   1   1.7e-10   2.3e-06   26.9   0.0    21    67     6    52     4    60 0.88 Antitoxin Phd_YefM, type II toxin-antitoxin system
PhdYeFM_antitox      PF02604.14    75 seq403_BIOID51091    -             63   2.5e-07   30.0   0.0   1   1   1.8e-11   2.5e-07   30.0   0.0    23    68     9    53     1    60 0.86 Antitoxin Phd_YefM, type II toxin-antitoxin system
Plasmid_stabil       PF05016.9     90 seq405_BIOID51091    -             93   8.1e-13   48.4   0.4   1   1   6.8e-17   9.3e-13   48.2   0.3     2    87     6    82     5    85 0.91 Plasmid stabilisation system protein
LysR_substrate       PF03466.15   209 seq406_BIOID51091    -            295     1e-33  116.1   0.0   1   1     2e-37   1.4e-33  115.6   0.0     6   208    89   293    85   294 0.97 LysR substrate binding domain
HTH_1                PF00126.22    60 seq406_BIOID51091    -            295     5e-19   67.6   2.2   1   1   1.5e-22     1e-18   66.6   1.5     1    60     1    60     1    60 0.94 Bacterial regulatory helix-turn-helix protein, lysR family
Plasmid_stabil       PF05016.9     90 seq410_BIOID51091    -             95   1.3e-13   50.9   0.1   1   1   1.1e-17   1.5e-13   50.8   0.0     1    88     5    83     5    85 0.97 Plasmid stabilisation system protein
ArdA                 PF07275.6    169 seq411_BIOID51091    -            166     4e-38  131.1   2.0   1   1   3.3e-42   4.5e-38  131.0   1.4     1   167     7   164     7   166 0.94 Antirestriction protein (ArdA)
Response_reg         PF00072.19   112 seq414_BIOID51091    -            225   1.6e-29  102.0   0.0   1   1   3.4e-33   2.3e-29  101.5   0.0     1   111     4   112     4   113 0.98 Response regulator receiver domain
Trans_reg_C          PF00486.23    77 seq414_BIOID51091    -            225   2.1e-22   78.7   0.0   1   1   6.4e-26   4.4e-22   77.6   0.0     2    77   148   223   146   223 0.97 Transcriptional regulatory protein, C terminal
Phage_integr_N       PF02899.12    84 seq416_BIOID51091    -            195   1.5e-13   50.5   0.1   1   1   3.9e-16   5.3e-12   45.6   0.0     2    81   102   176   101   178 0.94 Phage integrase, N-terminal SAM-like domain
HTH_AraC             PF00165.18    42 seq425_BIOID51091    -            253   4.7e-19   67.4   0.8   1   2     5e-10   3.4e-06   26.5   0.1     1    40   155   193   155   195 0.95 Bacterial regulatory helix-turn-helix proteins, AraC family
HTH_AraC             PF00165.18    42 seq425_BIOID51091    -            253   4.7e-19   67.4   0.8   2   2   4.7e-14   3.2e-10   39.3   0.0     6    41   208   244   206   245 0.94 Bacterial regulatory helix-turn-helix proteins, AraC family
HTH_18               PF12833.2     81 seq425_BIOID51091    -            253   6.2e-15   54.9   0.0   1   1   1.8e-18   1.2e-14   54.0   0.0     2    80   169   245   168   246 0.96 Helix-turn-helix domain
Hexapep              PF00132.19    36 seq426_BIOID51091    -            196   4.8e-09   35.2  18.9   1   1     7e-08   0.00096   18.4   3.1    11    35   105   129    93   130 0.93 Bacterial transferase hexapeptide (six repeats)
Porin_1              PF00267.16   337 seq427_BIOID51091    -            367  4.1e-138  460.1  30.9   1   1  6.8e-142  4.6e-138  459.9  21.4     1   337    27   367    27   367 0.98 Gram-negative porin
Porin_4              PF13609.1    311 seq427_BIOID51091    -            367   8.1e-19   68.1  40.3   1   1   1.6e-22   1.1e-18   67.7  27.9     6   304    13   338     7   345 0.75 Gram-negative porin
HDPD                 PF02924.9    118 seq428_BIOID51091    -            112     2e-16   59.7   1.0   1   1   1.7e-20   2.4e-16   59.5   0.7     4   114     7   108     4   111 0.87 Bacteriophage lambda head decoration protein D
SBP_bac_3            PF00497.15   225 seq437_BIOID51091    -            285   4.4e-72  241.8   0.7   1   1   3.8e-76   5.3e-72  241.6   0.5     2   224    63   280    62   281 0.97 Bacterial extracellular solute-binding proteins, family 3
NusG                 PF02357.14    92 seq438_BIOID51091    -            162   3.6e-22   78.2   0.0   1   1   3.7e-26     5e-22   77.8   0.0     2    91     3    90     2    91 0.92 Transcription termination factor nusG
RecT                 PF03837.9    199 seq439_BIOID51091    -            339   2.8e-32  111.5   0.0   1   1   3.2e-36   4.4e-32  110.8   0.0     3   180    52   229    50   245 0.91 RecT family
Phage_cap_E          PF03864.10   329 seq441_BIOID51091    -            350   2.4e-64  217.2   0.3   1   1     2e-68   2.7e-64  217.0   0.2     1   328    13   348    13   349 0.93 Phage major capsid protein E
SNase                PF00565.12   108 seq448_BIOID51091    -            153   3.5e-28   97.8   0.1   1   1   3.3e-32   4.5e-28   97.5   0.1     1   108    44   140    44   140 0.98 Staphylococcal nuclease homologue
DUF2618              PF10940.3     40 seq449_BIOID51091    -             34   3.4e-09   36.1   4.0   1   1   2.5e-13   3.5e-09   36.1   2.8     3    31     5    33     3    34 0.93 Protein of unknown function (DUF2618)
HTH_36               PF13730.1     55 seq454_BIOID51091    -            414     1e-07   31.8   0.0   1   1   1.7e-11   2.4e-07   30.6   0.0     1    55    53   114    53   114 0.96 Helix-turn-helix domain
Glt_symporter        PF03616.9    368 seq456_BIOID51091    -            401  3.1e-163  542.3  24.6   1   1  2.3e-167  3.1e-163  542.3  17.0     1   368     2   366     2   366 0.98 Sodium/glutamate symporter
OKR_DC_1             PF01276.15   417 seq462_BIOID51091    -            735  6.5e-199  660.5   0.0   1   1  1.7e-202  7.9e-199  660.3   0.0     1   417   112   554   112   554 0.99 Orn/Lys/Arg decarboxylase, major domain
OKR_DC_1_C           PF03711.10   137 seq462_BIOID51091    -            735   5.9e-53  178.4   0.2   1   1   3.6e-56   1.7e-52  177.0   0.0     1   135   579   710   579   712 0.98 Orn/Lys/Arg decarboxylase, C-terminal domain
OKR_DC_1_N           PF03709.10   115 seq462_BIOID51091    -            735     1e-24   86.6   0.0   1   1   4.1e-28   1.9e-24   85.8   0.0     1   115     7   106     7   106 0.99 Orn/Lys/Arg decarboxylase, N-terminal domain
ProQ                 PF04352.8    115 seq463_BIOID51091    -            102   2.4e-14   52.8   0.1   1   1   2.1e-18   2.9e-14   52.5   0.0    48   113    12    78     2    81 0.90 ProQ/FINO family
Rsd_AlgQ             PF04353.8    153 seq464_BIOID51091    -            158     5e-50  169.0   0.4   1   1   4.2e-54   5.7e-50  168.8   0.3     1   150     1   148     1   151 0.98 Regulator of RNA polymerase sigma(70) subunit, Rsd/AlgQ
PALP                 PF00291.20   307 seq467_BIOID51091    -            360   1.2e-39  136.2   0.1   1   1     1e-43   1.4e-39  136.0   0.1     5   307    48   348    44   348 0.81 Pyridoxal-phosphate dependent enzyme
Omptin               PF01278.15   295 seq470_BIOID51091    -            317  6.1e-151  501.4  12.0   1   1  5.1e-155  6.9e-151  501.2   8.3     2   295    22   317    20   317 0.99 Omptin family
ApbE                 PF02424.10   252 seq471_BIOID51091    -            366     1e-80  270.5   0.0   1   1   1.1e-84   1.5e-80  270.0   0.0     4   252    72   327    69   327 0.97 ApbE family
YqaJ                 PF09588.5    152 seq475_BIOID51091    -            229   4.1e-25   88.4   0.0   1   1   2.1e-28   2.9e-24   85.6   0.0     2   151    24   167    23   168 0.88 YqaJ-like viral recombinase domain
DUF1378              PF07125.6     59 seq477_BIOID51091    -             62   1.1e-33  114.8   0.0   1   1   8.8e-38   1.2e-33  114.7   0.0     1    58     3    60     3    61 0.99 Protein of unknown function (DUF1378)
Packaging_FI         PF14000.1    125 seq479_BIOID51091    -            131   5.3e-42  142.8   2.6   1   1   4.4e-46     6e-42  142.6   1.8     1   125     2   128     2   128 0.97 DNA packaging protein FI
Peptidase_S24        PF00717.18    70 seq480_BIOID51091    -            224   9.5e-16   57.0   0.1   1   1   1.8e-19   2.4e-15   55.7   0.0     1    68   133   202   133   204 0.90 Peptidase S24-like
Fimbrial             PF00419.15   145 seq482_BIOID51091    -            189   7.3e-22   78.0   5.2   1   1   6.5e-26   8.9e-22   77.7   3.6     1   145    28   189    28   189 0.92 Fimbrial protein
DUF826               PF05696.6     78 seq483_BIOID51091    -             90   2.8e-41  139.3   4.9   1   1   2.3e-45   3.2e-41  139.2   3.4     1    78     1    84     1    84 0.99 Protein of unknown function (DUF826)
ThiC                 PF01964.13   421 seq485_BIOID51091    -            631  3.9e-201  667.9   0.0   1   1  2.8e-204  1.9e-200  665.6   0.0     1   420   148   597   148   598 0.99 ThiC family
ThiC-associated      PF13667.1     80 seq485_BIOID51091    -            631   7.6e-34  115.0   0.1   1   1     3e-37   2.1e-33  113.6   0.0     2    80    26   109    25   109 0.94 ThiC-associated domain
HOK_GEF              PF01848.11    43 seq488_BIOID51091    -             49   2.1e-18   65.2   2.8   1   1   1.7e-22   2.3e-18   65.1   1.9     1    43     3    45     3    45 0.99 Hok/gef family
Phage_attach         PF05354.6    117 seq490_BIOID51091    -            117   1.6e-62  208.0   0.1   1   1   2.6e-66   1.8e-62  207.9   0.1     1   117     1   117     1   117 1.00 Phage Head-Tail Attachment
Gifsy-2              PF13856.1     95 seq490_BIOID51091    -            117     1e-30  105.6   0.0   1   1   1.7e-34   1.1e-30  105.4   0.0     2    95     5   105     4   105 0.98 ATP-binding sugar transporter from pro-phage
Lysis_S              PF04971.7     68 seq494_BIOID51091    -             71   1.4e-47  159.0   0.5   1   1   1.2e-51   1.6e-47  158.9   0.3     1    68     4    71     4    71 1.00 Lysis protein S
Fimbrial             PF00419.15   145 seq502_BIOID51091    -            180   3.9e-12   46.4   4.3   1   1   3.5e-16   4.7e-12   46.2   3.0     6   123    39   175    32   180 0.73 Fimbrial protein
Phage_lysozyme       PF00959.14   110 seq503_BIOID51091    -            177   6.1e-29  100.4   0.0   1   1     6e-33   8.2e-29   99.9   0.0     1   110    48   166    48   166 0.97 Phage lysozyme
BPD_transp_1         PF00528.17   185 seq504_BIOID51091    -            222   1.8e-25   89.4  10.8   1   1   1.7e-29   2.4e-25   89.0   7.5     1   183    33   214    33   216 0.97 Binding-protein-dependent transport system inner membrane component
RepB-RCR_reg         PF10723.4     85 seq505_BIOID51091    -             86   4.1e-38  128.8   1.4   1   1   3.5e-42   4.7e-38  128.6   0.9     1    82     1    82     1    85 0.98 Replication regulatory protein RepB
Minor_tail_Z         PF06763.6    189 seq506_BIOID51091    -            192   6.2e-91  303.0  15.6   1   1   5.1e-95   6.9e-91  302.9  10.8     1   189     3   192     3   192 1.00 Prophage minor tail protein Z (GPZ)
E1-E2_ATPase         PF00122.15   230 seq507_BIOID51091    -            834   6.9e-55  185.4   0.2   1   1   2.5e-58   6.9e-55  185.4   0.1     1   229   291   512   291   513 0.99 E1-E2 ATPase
Hydrolase            PF00702.21   204 seq507_BIOID51091    -            834   2.7e-52  178.1   7.9   1   1   1.2e-55   3.3e-52  177.9   4.3     2   204   518   732   517   732 0.96 haloacid dehalogenase-like hydrolase
HMA                  PF00403.21    62 seq507_BIOID51091    -            834   1.1e-29  102.2   0.1   1   2   9.1e-15   2.5e-11   43.4   0.0     3    62     8    62     6    62 0.96 Heavy-metal-associated domain
HMA                  PF00403.21    62 seq507_BIOID51091    -            834   1.1e-29  102.2   0.1   2   2   8.4e-19   2.3e-15   56.3   0.0     3    61   104   159   102   160 0.96 Heavy-metal-associated domain
HAD                  PF12710.2    191 seq507_BIOID51091    -            834   3.8e-21   76.0   0.0   1   1   8.1e-24   2.2e-20   73.5   0.0     1   190   520   728   520   729 0.63 haloacid dehalogenase-like hydrolase
Hydrolase_3          PF08282.7    254 seq507_BIOID51091    -            834   4.1e-09   36.2   1.0   1   1   1.4e-09   3.9e-06   26.5   0.5   195   254   705   764   699   764 0.92 haloacid dehalogenase-like hydrolase
Ada_Zn_binding       PF02805.11    66 seq510_BIOID51091    -            354     1e-32  111.4   2.0   1   1   9.6e-36   2.6e-32  110.0   1.4     1    66    10    75    10    75 0.99 Metal binding domain of Ada
DNA_binding_1        PF01035.15    85 seq510_BIOID51091    -            354   2.8e-32  110.1   2.1   1   1   1.5e-35   4.1e-32  109.6   0.3     1    81   269   349   269   353 0.97 6-O-methylguanine DNA methyltransferase, DNA binding domain
Methyltransf_1N      PF02870.10    77 seq510_BIOID51091    -            354   6.9e-22   77.7   0.0   1   1   4.3e-25   1.2e-21   76.9   0.0     2    77   189   266   188   266 0.98 6-O-methylguanine DNA methyltransferase, ribonuclease-like domain
HTH_AraC             PF00165.18    42 seq510_BIOID51091    -            354     1e-17   63.2   0.0   1   2   1.2e-13   3.2e-10   39.3   0.0     7    42    98   133    95   133 0.94 Bacterial regulatory helix-turn-helix proteins, AraC family
HTH_AraC             PF00165.18    42 seq510_BIOID51091    -            354     1e-17   63.2   0.0   2   2   5.8e-08   0.00016   21.2   0.0     1    42   140   182   140   182 0.98 Bacterial regulatory helix-turn-helix proteins, AraC family
HTH_18               PF12833.2     81 seq510_BIOID51091    -            354   1.4e-15   56.9   0.2   1   1   5.3e-19   1.4e-15   56.9   0.1     1    80   105   182   105   183 0.97 Helix-turn-helix domain
PhdYeFM_antitox      PF02604.14    75 seq513_BIOID51091    -             92     8e-25   86.1   0.1   1   1   1.4e-28   9.5e-25   85.8   0.1     1    74    10    82    10    83 0.97 Antitoxin Phd_YefM, type II toxin-antitoxin system
RelB_N               PF12910.2     46 seq513_BIOID51091    -             92   3.4e-21   74.2   0.1   1   1     7e-25   4.8e-21   73.7   0.0     1    46    10    55    10    55 0.99 Antitoxin of toxin-antitoxin stability system N-terminal
HOK_GEF              PF01848.11    43 seq514_BIOID51091    -             49   2.4e-20   71.4   2.9   1   1   1.9e-24   2.7e-20   71.3   2.0     2    43     5    46     4    46 0.97 Hok/gef family
Abhydrolase_1        PF00561.15   230 seq518_BIOID51091    -            417     4e-38  131.1   0.0   1   1   7.2e-38   3.3e-34  118.3   0.0     1   227    43   300    43   303 0.96 alpha/beta hydrolase fold
Abhydrolase_4        PF08386.5    103 seq518_BIOID51091    -            417   1.9e-22   78.9   0.0   1   1   1.6e-25   7.4e-22   77.0   0.0     4   103   309   408   304   408 0.93 TAP-like protein
Abhydrolase_6        PF12697.2    228 seq518_BIOID51091    -            417   2.5e-10   40.5   0.0   1   1     1e-13   4.6e-10   39.6   0.0    13   217    31   380    14   390 0.65 Alpha/beta hydrolase family
Plasmid_Txe          PF06769.8     80 seq522_BIOID51091    -             84   1.2e-43  146.7   0.6   1   1   1.9e-47   1.3e-43  146.6   0.4     1    80     5    84     5    84 0.99 Plasmid encoded toxin Txe
Plasmid_stabil       PF05016.9     90 seq522_BIOID51091    -             84   4.3e-05   23.6   0.0   1   1   6.9e-09   4.7e-05   23.5   0.0    16    78    12    77     4    83 0.82 Plasmid stabilisation system protein
Phage_tail_U         PF06141.6    133 seq525_BIOID51091    -            131   4.2e-63  211.1   0.4   1   1   3.4e-67   4.6e-63  211.0   0.3     1   133     1   131     1   131 0.99 Phage minor tail protein U
ABC_tran             PF00005.22   118 seq529_BIOID51091    -            250   6.4e-27   94.1   0.0   1   1   5.1e-30     1e-26   93.5   0.0     1   118    43   173    43   173 0.88 ABC transporter
AAA_21               PF13304.1    303 seq529_BIOID51091    -            250   1.6e-15   57.7   0.0   1   1   1.6e-11   3.1e-08   33.8   0.0   234   299   142   204   135   207 0.94 AAA domain
AAA_22               PF13401.1    131 seq529_BIOID51091    -            250   1.3e-08   34.8   0.1   1   1     8e-11   1.6e-07   31.4   0.1     5   121    30   200    26   207 0.83 AAA domain
AAA_16               PF13191.1    166 seq529_BIOID51091    -            250   7.1e-08   32.8   0.3   1   1   7.7e-11   1.5e-07   31.8   0.2    19   104    26   130    19   215 0.60 AAA ATPase domain
AAA_10               PF12846.2    328 seq529_BIOID51091    -            250   2.7e-07   30.0   0.0   1   1   1.9e-10   3.7e-07   29.6   0.0     4   191    32   236    30   243 0.65 AAA-like domain
NAD_binding_10       PF13460.1    183 seq533_BIOID51091    -            274   3.2e-15   56.5   0.0   1   1   1.5e-18   5.2e-15   55.8   0.0     1   181     4   201     4   203 0.82 NADH(P)-binding
Epimerase            PF01370.16   236 seq533_BIOID51091    -            274   2.9e-11   43.1   0.0   1   1   5.7e-13   1.9e-09   37.1   0.0     8   236    10   213     4   213 0.74 NAD dependent epimerase/dehydratase family
UDPG_MGDP_dh_N       PF03721.9    185 seq533_BIOID51091    -            274   4.3e-07   29.3   0.0   1   1     5e-10   1.7e-06   27.4   0.0     1   133     2   125     2   136 0.76 UDP-glucose/GDP-mannose dehydrogenase family, NAD binding domain
NAD_binding_2        PF03446.10   162 seq533_BIOID51091    -            274   8.9e-06   25.5   0.0   1   1   3.8e-09   1.3e-05   25.0   0.0     1   101     1   120     1   131 0.69 NAD binding domain of 6-phosphogluconate dehydrogenase
DUF1845              PF08900.6    217 seq534_BIOID51091    -            264   1.4e-77  259.7   0.0   1   1   1.2e-81   1.7e-77  259.5   0.0     2   215    43   262    42   264 0.98 Domain of unknown function (DUF1845)
Phage_lysis          PF03245.8    125 seq536_BIOID51091    -            155   3.9e-49  165.6  10.0   1   1   3.2e-53   4.4e-49  165.5   7.0     2   125    30   154    29   154 0.99 Bacteriophage lysis protein
DUF2303              PF10065.4    276 seq538_BIOID51091    -            273   9.4e-84  280.4   0.1   1   1   7.6e-88     1e-83  280.2   0.1     4   276     3   272     1   272 0.97 Uncharacterized conserved protein (DUF2303)
AA_permease_2        PF13520.1    426 seq541_BIOID51091    -            439   2.2e-50  171.3  53.8   1   1   3.7e-54   2.6e-50  171.1  37.3     2   415    10   415     9   428 0.91 Amino acid permease
AA_permease          PF00324.16   479 seq541_BIOID51091    -            439   2.4e-20   72.2  46.2   1   1   4.7e-24   3.2e-20   71.8  32.0     5   419    17   403    12   425 0.88 Amino acid permease
Big_2                PF02368.13    79 seq542_BIOID51091    -            256   8.7e-13   47.8  10.4   1   1   1.3e-16   8.7e-13   47.8   7.2     2    74   171   246   170   251 0.94 Bacterial Ig-like domain (group 2)
Rz1                  PF06085.6     40 seq543_BIOID51091    -             61     2e-22   78.1   9.3   1   1   1.8e-26   2.5e-22   77.8   6.5     1    39    20    60    20    61 0.97 Lipoprotein Rz1 precursor
2OG-FeII_Oxy_2       PF13532.1    191 seq547_BIOID51091    -            216   3.9e-57  193.0   0.0   1   1   3.2e-61   4.4e-57  192.9   0.0     2   191    19   210    18   210 0.97 2OG-Fe(II) oxygenase superfamily
HATPase_c            PF02518.21   111 seq548_BIOID51091    -            496     5e-20   71.1   0.0   1   1     2e-23   9.2e-20   70.3   0.0     3   109   383   490   381   492 0.97 Histidine kinase-, DNA gyrase B-, and HSP90-like ATPase
HisKA                PF00512.20    68 seq548_BIOID51091    -            496     2e-15   56.4   0.4   1   1   4.3e-19     2e-15   56.4   0.3     2    67   271   337   270   338 0.97 His Kinase A (phospho-acceptor) domain
HAMP                 PF00672.20    70 seq548_BIOID51091    -            496     2e-08   34.1   8.7   1   1     2e-11   9.3e-08   32.0   0.1     2    69   197   265   196   266 0.93 HAMP domain
Fimbrial             PF00419.15   145 seq549_BIOID51091    -            410   8.3e-14   51.9   4.0   1   1   6.1e-18   8.3e-14   51.9   2.8     3   144   241   409   239   410 0.66 Fimbrial protein
TMP-TENI             PF02581.12   180 seq551_BIOID51091    -            211   5.9e-57  191.5   0.4   1   1   5.2e-61     7e-57  191.3   0.3     3   180    17   189    15   189 0.98 Thiamine monophosphate synthase/TENI
Phage_pRha           PF09669.5     92 seq555_BIOID51091    -            196   2.1e-25   88.7   0.2   1   1   8.1e-29   5.6e-25   87.4   0.0     1    90    24   114    24   116 0.96 Phage regulatory protein Rha (Phage_pRha)
ORF11CD3             PF10549.4     57 seq555_BIOID51091    -            196     8e-22   76.6   0.1   1   1   2.8e-25   1.9e-21   75.4   0.1     4    52   123   172   121   176 0.96 ORF11CD3 domain
DUF1391              PF07151.7     49 seq558_BIOID51091    -             50   2.2e-34  116.5   1.0   1   1   1.7e-38   2.3e-34  116.4   0.7     1    48     2    49     2    50 0.97 Protein of unknown function (DUF1391)
Gp_dh_C              PF02800.15   157 seq559_BIOID51091    -            333   1.7e-60  202.9   0.1   1   1   4.8e-64   3.3e-60  201.9   0.1     1   157   155   313   155   313 0.98 Glyceraldehyde 3-phosphate dehydrogenase, C-terminal domain
Gp_dh_N              PF00044.19   151 seq559_BIOID51091    -            333   2.4e-52  176.8   0.0   1   1   6.6e-56   4.5e-52  175.8   0.0     2   151     3   150     2   150 0.98 Glyceraldehyde 3-phosphate dehydrogenase, NAD binding domain
DUF2303              PF10065.4    276 seq560_BIOID51091    -            274   1.1e-93  313.0   0.5   1   1   8.8e-98   1.2e-93  312.8   0.3     1   276     1   273     1   273 0.98 Uncharacterized conserved protein (DUF2303)
Thiolase_N           PF00108.18   264 seq562_BIOID51091    -            393  4.5e-110  366.6   1.8   1   1  1.3e-113  5.7e-110  366.3   1.2     1   263     1   261     1   262 0.99 Thiolase, N-terminal domain
Thiolase_C           PF02803.13   123 seq562_BIOID51091    -            393   5.5e-53  177.4   0.3   1   1   2.5e-56   1.1e-52  176.4   0.2     2   123   270   391   269   391 0.98 Thiolase, C-terminal domain
ketoacyl-synt        PF00109.21   255 seq562_BIOID51091    -            393   2.1e-06   27.3   2.0   1   1   6.2e-10   2.8e-06   26.8   0.3   170   209    81   120    79   136 0.87 Beta-ketoacyl synthase, N-terminal domain
Topoisom_bac         PF01131.15   403 seq563_BIOID51091    -            678  5.5e-112  374.4   0.0   1   1  1.4e-115  6.5e-112  374.1   0.0     5   403   152   593   148   593 0.92 DNA topoisomerase
Toprim               PF01751.17    88 seq563_BIOID51091    -            678   6.5e-17   61.0   0.0   1   1     3e-20   1.4e-16   60.0   0.0     1    84     2   128     2   132 0.93 Toprim domain
zf-C4_Topoisom       PF01396.14    39 seq563_BIOID51091    -            678   2.7e-10   39.4   3.7   1   1   1.2e-13   5.5e-10   38.4   2.6     3    31   620   648   618   654 0.93 Topoisomerase DNA binding C4 zinc finger
Autoind_bind         PF03472.10   149 seq564_BIOID51091    -            240   2.2e-31  108.0   0.1   1   1   4.4e-35     3e-31  107.6   0.1     2   141    23   157    22   165 0.92 Autoinducer binding domain
GerE                 PF00196.14    58 seq564_BIOID51091    -            240   3.4e-23   80.6   0.5   1   1   9.4e-27   6.5e-23   79.7   0.4     2    58   178   234   177   234 0.97 Bacterial regulatory proteins, luxR family
LysR_substrate       PF03466.15   209 seq566_BIOID51091    -            309   1.9e-22   79.3   0.0   1   1   3.3e-26   2.3e-22   79.0   0.0     2   204    89   289    88   294 0.92 LysR substrate binding domain
HTH_1                PF00126.22    60 seq566_BIOID51091    -            309   3.4e-13   48.9   0.0   1   1   1.3e-16     9e-13   47.6   0.0     3    59     7    63     5    64 0.95 Bacterial regulatory helix-turn-helix protein, lysR family
Phage_lambd_GpG      PF06894.6    127 seq569_BIOID51091    -            140   1.4e-55  186.2   0.9   1   1   1.2e-59   1.6e-55  186.0   0.6     1   126     1   125     1   126 0.98 Bacteriophage lambda minor tail protein (GpG)
ABC_tran             PF00005.22   118 seq573_BIOID51091    -            547   3.1e-13   50.0   0.0   1   1   9.1e-17   6.3e-13   49.0   0.0     1   117   363   477   363   478 0.83 ABC transporter
ThiF                 PF00899.16   136 seq574_BIOID51091    -            282   6.2e-44  148.9   0.1   1   1   1.3e-47   9.2e-44  148.4   0.1     2   134    59   190    58   192 0.98 ThiF family
MoeZ_MoeB            PF05237.8     84 seq574_BIOID51091    -            282   4.4e-29   99.7   0.0   1   1   1.2e-32   8.2e-29   98.9   0.0     4    82   199   276   197   278 0.96 MoeZ/MoeB domain
DUF2569              PF10754.4    149 seq575_BIOID51091    -            151   3.9e-09   36.7  13.7   1   1   3.5e-13   4.8e-09   36.4   9.5    16   149    18   151    15   151 0.92 Protein of unknown function (DUF2569)
HTH_Tnp_1            PF01527.15    76 seq576_BIOID51091    -            141   1.2e-18   66.7   0.1   1   1   6.1e-22   2.8e-18   65.5   0.1     3    53    10    61     8    97 0.80 Transposase
HTH_28               PF13518.1     52 seq576_BIOID51091    -            141   6.3e-06   25.9   0.0   1   1   2.1e-09   9.5e-06   25.3   0.0     1    41    18    59    18    63 0.95 Helix-turn-helix domain
HTH_23               PF13384.1     50 seq576_BIOID51091    -            141   7.6e-06   25.2   0.1   1   1   2.6e-09   1.2e-05   24.6   0.0     7    45    19    58    18    64 0.91 Homeodomain-like domain
Phage_tail_T         PF06223.7    103 seq579_BIOID51091    -             98   2.9e-40  136.7   0.4   1   1   2.3e-44   3.2e-40  136.5   0.3     1    86    11    96    11    98 0.98 Minor tail protein T
PAPS_reduct          PF01507.14   174 seq581_BIOID51091    -            292   4.5e-08   32.9   0.0   1   1   1.2e-11   1.6e-07   31.2   0.0     2   114     5   148     4   164 0.74 Phosphoadenosine phosphosulfate reductase family
TnpB_IS66            PF05717.8    108 seq584_BIOID51091    -            116     2e-41  139.7   0.1   1   1   1.6e-45   2.2e-41  139.5   0.0     2   106     7   109     6   111 0.96 IS66 Orf2 like protein
HTH_Tnp_1            PF01527.15    76 seq586_BIOID51091    -            103   2.8e-09   36.6   0.5   1   1   7.7e-13   3.5e-09   36.3   0.3     2    76     4    79     3    85 0.89 Transposase
HTH_28               PF13518.1     52 seq586_BIOID51091    -            103   2.5e-07   30.4   0.1   1   1     1e-10   4.7e-07   29.5   0.0     1    40    13    53    13    60 0.88 Helix-turn-helix domain
Pantoate_transf      PF02548.10   261 seq591_BIOID51091    -            264  2.2e-108  361.2   0.2   1   1  1.8e-112  2.5e-108  361.0   0.1     2   261     3   260     2   260 0.99 Ketopantoate hydroxymethyltransferase
Sulfatase            PF00884.18   379 seq593_BIOID51091    -            514   5.7e-32  111.0   0.1   1   1   1.1e-35   7.4e-32  110.6   0.1     1   307   204   466   204   497 0.88 Sulfatase
DUF1705              PF08019.7    156 seq593_BIOID51091    -            514     2e-05   24.0   6.1   1   1   6.2e-09   4.2e-05   22.9   4.2     4   107    56   157    53   173 0.84 Domain of unknown function (DUF1705)
ThiG                 PF05690.9    247 seq594_BIOID51091    -            328  1.7e-109  364.5   1.2   1   1  2.8e-113  1.9e-109  364.3   0.9     2   247    76   319    75   319 0.99 Thiazole biosynthesis protein ThiG
ThiS                 PF02597.15    78 seq597_BIOID51091    -             66   1.2e-17   63.9   0.1   1   1   9.5e-22   1.3e-17   63.8   0.1     1    78     3    66     3    66 0.98 ThiS family
HTH_Tnp_IS66         PF13005.2     59 seq601_BIOID51091    -            183   8.5e-15   54.2   3.6   1   1   1.2e-18   8.5e-15   54.2   2.5     1    59    91   147    91   147 0.97 putative Helix-turn-helix domain of transposase IS66
DDE_Tnp_IS66         PF03050.9    271 seq601_BIOID51091    -            183   9.6e-06   24.8   6.0   1   1   6.5e-09   4.4e-05   22.7   0.0     1    31   153   183   153   183 0.95 Transposase IS66 family
AA_permease          PF00324.16   479 seq602_BIOID51091    -            454     2e-38  131.8  38.0   1   1   3.6e-42   2.4e-38  131.5  26.4     2   427    25   418    24   440 0.83 Amino acid permease
AA_permease_2        PF13520.1    426 seq602_BIOID51091    -            454   1.9e-35  122.1  36.0   1   1   5.5e-39   3.8e-35  121.1  25.0    34   399    55   413    25   440 0.81 Amino acid permease
DicB                 PF05358.6     62 seq603_BIOID51091    -             62     2e-33  113.5   0.1   1   1   1.6e-37   2.2e-33  113.4   0.0     1    62     1    62     1    62 0.99 DicB protein
Lipoprotein_20       PF13942.1    180 seq605_BIOID51091    -            229   6.1e-81  270.1   3.9   1   1   5.5e-85   7.5e-81  269.8   2.7     2   178    36   212    35   214 0.98 YfhG lipoprotein
HTH_Tnp_IS1          PF12759.2     50 seq606_BIOID51091    -             91   2.2e-32  110.1   0.1   1   1   4.8e-36   3.3e-32  109.6   0.1     1    50    39    88    39    88 0.99 InsA C-terminal domain
Zn_Tnp_IS1           PF03811.8     36 seq606_BIOID51091    -             91   1.1e-21   75.9   4.5   1   1   3.1e-25   2.1e-21   74.9   3.1     1    36     1    36     1    36 0.99 InsA N-terminal domain
DUF1482              PF07358.6     57 seq611_BIOID51091    -             62   2.6e-24   84.4   0.0   1   1   2.1e-28   2.9e-24   84.2   0.0     1    57     4    62     4    62 0.98 Protein of unknown function (DUF1482)
KduI                 PF04962.7    262 seq613_BIOID51091    -            278   4.2e-42  143.9   0.3   1   1   3.7e-46   5.1e-42  143.6   0.2     9   261    32   273    24   274 0.89 KduI/IolB family
Response_reg         PF00072.19   112 seq615_BIOID51091    -            218   3.8e-30  104.0   0.1   1   1   1.4e-33   6.2e-30  103.3   0.1     1   111     4   115     4   116 0.98 Response regulator receiver domain
GerE                 PF00196.14    58 seq615_BIOID51091    -            218   3.4e-22   77.3   2.1   1   1   9.9e-26   4.5e-22   77.0   0.1     2    58   148   204   147   204 0.98 Bacterial regulatory proteins, luxR family
Sigma70_r4_2         PF08281.7     54 seq615_BIOID51091    -            218   1.6e-06   27.3   0.3   1   1   7.2e-10   3.3e-06   26.3   0.1     9    50   148   188   147   192 0.92 Sigma-70, region 4
TraB                 PF01963.12   259 seq616_BIOID51091    -            264   2.5e-41  141.7   0.2   1   1   2.3e-45   3.1e-41  141.4   0.1     8   250    30   264    21   264 0.96 TraB family
DDE_Tnp_IS1          PF03400.8    131 seq620_BIOID51091    -            125   1.1e-73  245.4   1.3   1   1   8.7e-78   1.2e-73  245.2   0.9     7   131     1   125     1   125 1.00 IS1 transposase
Ead_Ea22             PF13935.1    139 seq622_BIOID51091    -            333   6.1e-42  143.1   0.9   1   1   7.1e-46   9.8e-42  142.4   0.6     1   139   118   252   118   252 0.96 Ead/Ea22-like protein
Pantoate_ligase      PF02569.10   280 seq626_BIOID51091    -            283  6.6e-124  412.0   0.1   1   1  5.4e-128  7.4e-124  411.9   0.0     1   280     1   280     1   280 0.98 Pantoate-beta-alanine ligase
DDE_Tnp_IS66         PF03050.9    271 seq627_BIOID51091    -            163   1.7e-42  145.4   0.0   1   1   1.4e-46   1.9e-42  145.2   0.0    54   185     2   154     1   162 0.94 Transposase IS66 family
rve_2                PF13333.1     52 seq628_BIOID51091    -             68   2.3e-11   43.4   0.1   1   1   4.6e-15   3.1e-11   43.0   0.1     1    50     2    56     2    59 0.91 Integrase core domain
rve_3                PF13683.1     67 seq628_BIOID51091    -             68   3.6e-11   42.3   0.1   1   1   6.7e-15   4.6e-11   41.9   0.1    19    67     1    50     1    50 0.96 Integrase core domain
Sigma54_activat      PF00158.21   168 seq629_BIOID51091    -            444   7.7e-73  243.3   0.0   1   1   1.7e-75   5.9e-72  240.5   0.0     1   167   136   302   136   303 0.98 Sigma-54 interaction domain
Response_reg         PF00072.19   112 seq629_BIOID51091    -            444     3e-29  101.1   0.0   1   1   1.8e-32   6.2e-29  100.1   0.0     1   111     8   117     8   118 0.98 Response regulator receiver domain
AAA_5                PF07728.9    139 seq629_BIOID51091    -            444   4.5e-06   26.3   0.0   1   1   2.5e-09   8.7e-06   25.3   0.0     2   104   160   267   159   293 0.74 AAA domain (dynein-related subfamily)
BATS                 PF06968.8     92 seq632_BIOID51091    -            377   5.9e-22   77.1   0.0   1   1   4.1e-25   2.8e-21   75.0   0.0     1    92   256   361   256   361 0.98 Biotin and Thiamin Synthesis associated domain
Radical_SAM          PF04055.16   166 seq632_BIOID51091    -            377   1.4e-08   35.0   0.0   1   1   3.5e-12   2.4e-08   34.2   0.0     4   151    82   227    79   235 0.85 Radical SAM superfamily
UvrC_HhH_N           PF08459.6    155 seq633_BIOID51091    -            572   3.1e-52  176.1   0.0   1   1   1.4e-55   6.3e-52  175.0   0.0     1   155   383   542   383   542 0.96 UvrC Helix-hairpin-helix N-terminal
GIY-YIG              PF01541.19    80 seq633_BIOID51091    -            572   2.7e-12   46.7   0.1   1   1   1.2e-15   5.6e-12   45.7   0.1     2    80    18    93    17    93 0.83 GIY-YIG catalytic domain
UVR                  PF02151.14    36 seq633_BIOID51091    -            572   1.8e-10   39.8   1.0   1   1   8.6e-14   3.9e-10   38.7   0.7     1    34   204   237   204   239 0.94 UvrB/uvrC motif
Mqo                  PF06039.10   489 seq634_BIOID51091    -            548  3.9e-251  833.2   0.0   1   1  9.9e-255  4.5e-251  833.0   0.0     2   489    29   518    28   518 0.99 Malate:quinone oxidoreductase (Mqo)
DAO                  PF01266.19   358 seq634_BIOID51091    -            548   1.8e-11   43.4   0.1   1   1   5.5e-15   2.5e-11   42.9   0.0     1   317    33   423    33   463 0.75 FAD dependent oxidoreductase
TMP_2                PF06791.8    210 seq636_BIOID51091    -            853   2.6e-66  223.1  13.9   1   1   3.7e-70   2.6e-66  223.1   9.6     2   209    50   257    49   258 0.97 Prophage tail length tape measure protein
Tape_meas_lam_C      PF09718.5     78 seq636_BIOID51091    -            853   3.3e-20   71.6   6.0   1   1   4.8e-24   3.3e-20   71.6   4.2     1    78   626   703   626   703 0.98 Lambda phage tail tape-measure protein (Tape_meas_lam_C)
adh_short            PF00106.20   167 seq638_BIOID51091    -            253   5.5e-28   97.8   0.2   1   1   1.7e-31   7.6e-28   97.4   0.1     1   166    11   176    11   177 0.93 short chain dehydrogenase
adh_short_C2         PF13561.1    243 seq638_BIOID51091    -            253   1.8e-20   73.6   0.0   1   1   5.4e-24   2.4e-20   73.2   0.0     5   241    19   249    17   250 0.91 Enoyl-(Acyl carrier protein) reductase
KR                   PF08659.5    181 seq638_BIOID51091    -            253   3.5e-06   26.6   0.1   1   1   1.2e-09   5.7e-06   25.9   0.1     3   125    13   129    12   192 0.84 KR domain
Phage_integrase      PF00589.17   173 seq639_BIOID51091    -            387   1.1e-45  155.3   0.5   1   1   4.7e-49   6.4e-45  152.7   0.0     1   172   184   355   184   356 0.98 Phage integrase family
DDE_Tnp_IS66_C       PF13817.1     39 seq640_BIOID51091    -            119     9e-21   73.4   0.2   1   1     2e-24   1.4e-20   72.8   0.1     2    39    76   113    75   113 0.99 IS66 C-terminal element
DDE_Tnp_IS66         PF03050.9    271 seq640_BIOID51091    -            119   9.8e-20   70.7   0.0   1   1   1.6e-23   1.1e-19   70.5   0.0   205   271     3    69     1    69 0.95 Transposase IS66 family
YbaK                 PF04073.10   123 seq644_BIOID51091    -            159   1.2e-24   86.3   0.2   1   1     1e-28   1.4e-24   86.1   0.1     8   122    31   146    22   147 0.93 YbaK / prolyl-tRNA synthetases associated domain
HTH_AraC             PF00165.18    42 seq646_BIOID51091    -            245   1.3e-19   69.2   0.8   1   2   1.2e-09     8e-06   25.3   0.1     1    41   143   182   143   183 0.93 Bacterial regulatory helix-turn-helix proteins, AraC family
HTH_AraC             PF00165.18    42 seq646_BIOID51091    -            245   1.3e-19   69.2   0.8   2   2   6.1e-15   4.2e-11   42.1   0.0     2    41   194   231   192   232 0.94 Bacterial regulatory helix-turn-helix proteins, AraC family
HTH_18               PF12833.2     81 seq646_BIOID51091    -            245   1.1e-15   57.4   0.0   1   1   3.4e-19   2.3e-15   56.3   0.0     2    77   157   229   156   232 0.94 Helix-turn-helix domain
DUF3577              PF12101.3    138 seq647_BIOID51091    -            155   1.8e-56  189.7   0.0   1   1   1.6e-60   2.1e-56  189.4   0.0     3   136     8   140     6   142 0.97 Protein of unknown function (DUF3577)
DUF551               PF04448.7     69 seq648_BIOID51091    -            188   6.9e-11   42.6   5.4   1   1   1.7e-14   2.4e-10   40.9   3.7     1    69   126   183   126   183 0.86 Protein of unknown function (DUF551)
Sulf_transp          PF04143.9     43 seq649_BIOID51091    -            352   9.8e-18   63.8  36.8   1   2   2.2e-15     3e-11   43.0   8.5     1    41    74   114    74   116 0.96 Sulphur transport
Sulf_transp          PF04143.9     43 seq649_BIOID51091    -            352   9.8e-18   63.8  36.8   2   2   1.1e-12   1.5e-08   34.3  11.4     2    43   283   325   282   325 0.97 Sulphur transport
Abhydrolase_6        PF12697.2    228 seq652_BIOID51091    -            254   7.5e-35  120.7   5.2   1   1   3.2e-38   8.7e-35  120.5   3.6     1   227    19   246    19   247 0.79 Alpha/beta hydrolase family
Abhydrolase_1        PF00561.15   230 seq652_BIOID51091    -            254     9e-20   71.1   0.6   1   2   2.8e-15   7.5e-12   45.1   0.2     3    80    45   124    43   184 0.79 alpha/beta hydrolase fold
Abhydrolase_1        PF00561.15   230 seq652_BIOID51091    -            254     9e-20   71.1   0.6   2   2   5.8e-09   1.6e-05   24.4   0.0   173   228   193   248   187   250 0.93 alpha/beta hydrolase fold
Abhydrolase_5        PF12695.2    142 seq652_BIOID51091    -            254     4e-16   58.9   0.2   1   1   3.4e-19   9.3e-16   57.7   0.1     1   141    18   234    18   235 0.85 Alpha/beta hydrolase family
PGAP1                PF07819.8    225 seq652_BIOID51091    -            254   2.2e-09   37.1   0.1   1   1   1.9e-11   5.2e-08   32.6   0.1     3   144    15   138    13   159 0.78 PGAP1-like protein
DUF676               PF05057.9    218 seq652_BIOID51091    -            254   0.00011   21.4   0.0   1   1   6.1e-08   0.00017   20.8   0.0     8   103    19   105    12   121 0.84 Putative serine esterase (DUF676)
HOK_GEF              PF01848.11    43 seq656_BIOID51091    -             50   6.7e-20   70.0   5.5   1   1   5.4e-24   7.4e-20   69.8   3.8     2    43     5    46     4    46 0.97 Hok/gef family
P-II                 PF00543.17   102 seq660_BIOID51091    -            112   1.3e-43  147.5   2.6   1   1     1e-47   1.4e-43  147.3   1.8     1   102     4   105     4   105 0.99 Nitrogen regulatory protein P-II
Sugar_tr             PF00083.19   451 seq661_BIOID51091    -            481  5.5e-130  433.8  32.8   1   1  1.9e-133  6.3e-130  433.6  22.7     2   449    35   468    34   470 0.96 Sugar (and other) transporter
MFS_1                PF07690.11   354 seq661_BIOID51091    -            481   4.3e-38  130.8  40.4   1   1   3.9e-41   1.3e-37  129.2  23.0     2   328    39   384    38   396 0.80 Major Facilitator Superfamily
TRI12                PF06609.8    599 seq661_BIOID51091    -            481   1.1e-09   37.0   6.4   1   1   3.1e-13   1.1e-09   37.0   4.5    38   229    25   220     8   231 0.75 Fungal trichothecene efflux pump (TRI12)
MFS_2                PF13347.1    427 seq661_BIOID51091    -            481   1.6e-09   36.5  34.1   1   1   2.7e-10   9.1e-07   27.4   5.6   230   344    39   151    14   156 0.85 MFS/sugar transport protein
SSB                  PF00436.20   104 seq662_BIOID51091    -            186   2.3e-38  130.0   0.1   1   1   2.4e-42   3.3e-38  129.6   0.1     1    99     6   107     6   115 0.95 Single-strand binding protein family
AntA                 PF08346.7     71 seq665_BIOID51091    -            212   9.7e-29   99.2   0.0   1   1   1.3e-32   1.8e-28   98.4   0.0     1    71    21    92    21    92 0.94 AntA/AntB antirepressor
Response_reg         PF00072.19   112 seq667_BIOID51091    -            215     2e-26   92.0   0.1   1   1   4.4e-30     3e-26   91.5   0.1     1   111    11   122    11   123 0.98 Response regulator receiver domain
GerE                 PF00196.14    58 seq667_BIOID51091    -            215   6.8e-24   82.8   0.1   1   1   1.7e-27   1.2e-23   82.1   0.1     3    58   154   209   152   209 0.97 Bacterial regulatory proteins, luxR family
HHH                  PF00633.18    30 seq668_BIOID51091    -             40   2.3e-08   33.1   0.0   1   1   1.9e-12   2.6e-08   33.0   0.0     2    29     9    36     8    37 0.94 Helix-hairpin-helix motif
SirA                 PF01206.12    70 seq669_BIOID51091    -             60   1.5e-16   59.5   0.0   1   1   1.2e-20   1.6e-16   59.5   0.0     1    55     4    58     4    60 0.96 SirA-like protein
Asp_decarbox         PF02261.11   116 seq672_BIOID51091    -            126   3.2e-49  165.2   0.0   1   1   2.7e-53   3.7e-49  165.0   0.0     1   115     1   115     1   116 0.99 Aspartate decarboxylase
RHH_1                PF01402.16    39 seq673_BIOID51091    -            120   3.8e-09   35.9   2.0   1   1     5e-13   6.8e-09   35.1   1.4     1    37    75   111    75   113 0.95 Ribbon-helix-helix protein, copG family
HEAT_2               PF13646.1     88 seq675_BIOID51091    -             69   7.4e-08   32.4   0.1   1   1     2e-11   9.2e-08   32.1   0.0     3    58    11    67     9    69 0.92 HEAT repeats
CDP-OH_P_transf      PF01066.16   101 seq677_BIOID51091    -            182   1.2e-16   60.6  10.3   1   1     9e-21   1.2e-16   60.6   7.1     2    77     3    91     2   139 0.81 CDP-alcohol phosphatidyltransferase
Transposase_31       PF04754.7    205 seq678_BIOID51091    -            330     3e-59  199.6   0.0   1   1   3.1e-63   4.2e-59  199.2   0.0     1   201    10   210    10   214 0.93 Putative transposase, YhgA-like
Exc                  PF07825.6     77 seq679_BIOID51091    -             82   1.8e-07   30.7   0.1   1   1   1.5e-11   2.1e-07   30.5   0.1     4    70     6    74     3    79 0.88 Excisionase-like protein
DUF3950              PF13132.1     30 seq681_BIOID51091    -             66   1.5e-17   62.6   0.1   1   1   1.5e-21   2.1e-17   62.2   0.1     1    30    21    50    21    50 0.98 Domain of unknown function (DUF3950)
Flavodoxin_1         PF00258.20   143 seq683_BIOID51091    -            176   3.1e-33  114.6   0.1   1   1     1e-36   3.6e-33  114.4   0.0     1   143     6   160     6   160 0.95 Flavodoxin
Flavodoxin_3         PF12641.2    160 seq683_BIOID51091    -            176   1.1e-11   44.3   0.0   1   1   3.6e-15   1.2e-11   44.1   0.0     2   110     6   124     5   164 0.85 Flavodoxin domain
Flavodoxin_5         PF12724.2    143 seq683_BIOID51091    -            176   4.1e-08   33.2   0.0   1   1   1.7e-11   5.7e-08   32.7   0.0     2    84     6    89     5   108 0.83 Flavodoxin domain
Phage_integ_N        PF09003.5     81 seq684_BIOID51091    -            379   1.6e-26   91.7   0.8   1   1   4.3e-30     3e-26   90.8   0.2     3    68     2    67     1    83 0.89 Bacteriophage lambda integrase, N-terminal domain
Phage_integrase      PF00589.17   173 seq684_BIOID51091    -            379   1.7e-14   53.7   0.0   1   1   4.9e-18   3.3e-14   52.8   0.0     2   170   196   370   195   373 0.84 Phage integrase family
Autotransporter      PF03797.14   265 seq690_BIOID51091    -           1027   1.4e-55  188.3  18.3   1   1   2.1e-59   1.4e-55  188.3  12.7     2   264   727  1010   726  1011 0.98 Autotransporter beta-domain
ESPR                 PF13018.1     24 seq690_BIOID51091    -           1027   3.5e-08   32.6   0.1   1   1   1.1e-11   7.5e-08   31.5   0.1     2    24    85   107    85   107 0.96 Extended Signal Peptide of Type V secretion system
MT-A70               PF05063.9    176 seq691_BIOID51091    -            208   4.3e-32  110.9   0.0   1   1   3.7e-36   5.1e-32  110.7   0.0     1   176     5   176     5   176 0.92 MT-A70
Phage_min_tail       PF05939.8    109 seq692_BIOID51091    -            109   6.5e-38  128.9   0.0   1   1   5.2e-42   7.1e-38  128.8   0.0     1   109     1   109     1   109 0.99 Phage minor tail protein
Fer4_7               PF12838.2     52 seq694_BIOID51091    -            164   1.2e-14   54.3  26.6   1   2   1.4e-10   1.9e-07   31.2   7.2     1    50    36    81    36    83 0.94 4Fe-4S dicluster domain
Fer4_7               PF12838.2     52 seq694_BIOID51091    -            164   1.2e-14   54.3  26.6   2   2     6e-10   8.2e-07   29.1   5.7     3    52   108   155   101   155 0.91 4Fe-4S dicluster domain
Fer4_9               PF13187.1     55 seq694_BIOID51091    -            164   2.2e-14   53.3  24.8   1   1   5.8e-11     8e-08   32.3   4.0     4    55   109   156   108   156 0.86 4Fe-4S dicluster domain
Fer4                 PF00037.22    24 seq694_BIOID51091    -            164   4.5e-13   48.0  25.1   1   1     3e-10   4.1e-07   29.2   1.0     3    24   136   157   134   157 0.90 4Fe-4S binding domain
Fer4_10              PF13237.1     52 seq694_BIOID51091    -            164     2e-09   36.9  27.6   1   1   9.4e-09   1.3e-05   24.7   6.4     8    52    36    80    32    81 0.82 4Fe-4S dicluster domain
Fer4_6               PF12837.2     24 seq694_BIOID51091    -            164   4.7e-09   35.6  31.0   1   1   1.3e-08   1.8e-05   24.2   1.2     5    24   137   156   134   156 0.90 4Fe-4S binding domain
Fer4_4               PF12800.2     17 seq694_BIOID51091    -            164   2.7e-08   33.3  31.0   1   3   2.1e-05     0.028   14.6   0.9     4    15    37    48    31    54 0.91 4Fe-4S binding domain
Fer4_4               PF12800.2     17 seq694_BIOID51091    -            164   2.7e-08   33.3  31.0   2   3   0.00018      0.25   11.6   1.0     4    15   102   118   100   127 0.75 4Fe-4S binding domain
Fer4_4               PF12800.2     17 seq694_BIOID51091    -            164   2.7e-08   33.3  31.0   3   3   1.4e-06    0.0019   18.2   2.7     1    16   138   153   138   155 0.91 4Fe-4S binding domain
MFS_1                PF07690.11   354 seq696_BIOID51091    -            406   9.6e-39  133.0  57.6   1   2   9.5e-30   1.3e-25   89.8  16.1     2   247    31   264    30   267 0.80 Major Facilitator Superfamily
MFS_1                PF07690.11   354 seq696_BIOID51091    -            406   9.6e-39  133.0  57.6   2   2   8.7e-20   1.2e-15   57.0  18.3     1   178   232   404   232   406 0.90 Major Facilitator Superfamily
Asp_Glu_race         PF01177.17   217 seq697_BIOID51091    -            230     2e-36  125.8   0.1   1   1   1.7e-40   2.3e-36  125.6   0.1     1   216     7   224     7   225 0.93 Asp/Glu/Hydantoin racemase
DLH                  PF01738.13   218 seq698_BIOID51091    -            289   4.8e-76  254.7   0.0   1   1   2.2e-79   5.9e-76  254.4   0.0     1   217    60   283    60   284 0.99 Dienelactone hydrolase family
Abhydrolase_5        PF12695.2    142 seq698_BIOID51091    -            289   1.5e-15   57.0   0.1   1   1   8.2e-19   2.2e-15   56.5   0.0     2   142    77   255    76   255 0.76 Alpha/beta hydrolase family
Abhydrolase_6        PF12697.2    228 seq698_BIOID51091    -            289     3e-12   46.8   2.3   1   1   1.5e-09     4e-06   26.7   0.0   162   221   192   260   180   266 0.74 Alpha/beta hydrolase family
BAAT_C               PF08840.6    213 seq698_BIOID51091    -            289   1.5e-08   34.5   0.1   1   1   4.8e-09   1.3e-05   24.9   0.2   109   178   204   271   190   287 0.78 BAAT / Acyl-CoA thioester hydrolase C terminal
Peptidase_S9         PF00326.16   213 seq698_BIOID51091    -            289   9.3e-07   28.1   0.0   1   1   1.6e-08   4.4e-05   22.6   0.0   136   210   202   284   194   287 0.78 Prolyl oligopeptidase family
Phage_tail_L         PF05100.7    206 seq701_BIOID51091    -            232   2.3e-97  324.0   0.2   1   1    2e-101   2.7e-97  323.7   0.1     1   206    29   230    29   230 0.99 Phage minor tail protein L
DNA_ligase_aden      PF01653.13   315 seq702_BIOID51091    -            560   6.5e-82  274.8   0.0   1   1   1.2e-85   8.5e-82  274.4   0.0     2   314    29   307    28   308 0.98 NAD-dependent DNA ligase adenylation domain
DNA_ligase_OB        PF03120.11    82 seq702_BIOID51091    -            560   1.2e-26   92.0   0.2   1   1   3.4e-30   2.3e-26   91.1   0.2     2    80   311   391   310   393 0.95 NAD-dependent DNA ligase OB-fold domain
UPF0149              PF03695.8    178 seq703_BIOID51091    -            221   2.3e-36  125.2   6.7   1   1   3.9e-40   2.7e-36  125.0   4.7     1   177    11   185    11   186 0.95 Uncharacterised protein family (UPF0149)
SEC-C                PF02810.10    21 seq703_BIOID51091    -            221   1.2e-10   40.5   9.7   1   1   2.6e-14   1.8e-10   40.0   6.7     1    18   203   220   203   221 0.96 SEC-C motif
SHMT                 PF00464.14   399 seq704_BIOID51091    -            419  2.2e-192  638.7   0.3   1   1  7.3e-196  2.5e-192  638.4   0.2     1   399    10   388    10   388 0.99 Serine hydroxymethyltransferase
Aminotran_1_2        PF00155.16   363 seq704_BIOID51091    -            419   1.2e-10   40.7   0.0   1   1     5e-14   1.7e-10   40.2   0.0    55   350    86   370    35   380 0.69 Aminotransferase class I and II
Beta_elim_lyase      PF01212.16   290 seq704_BIOID51091    -            419   1.5e-06   27.4   0.0   1   1   8.8e-10     3e-06   26.4   0.0    35   166    81   204    51   244 0.79 Beta-eliminating lyase
Aminotran_5          PF00266.14   371 seq704_BIOID51091    -            419   8.5e-06   24.6   0.0   1   1   3.6e-09   1.2e-05   24.0   0.0    50   207    82   238    40   263 0.73 Aminotransferase class-V
FUR                  PF01475.14   120 seq705_BIOID51091    -            148   4.9e-49  165.1   0.2   1   1   4.3e-53   5.8e-49  164.8   0.1     1   120    10   130    10   130 0.99 Ferric uptake regulator family
NapD                 PF03927.8     79 seq707_BIOID51091    -             87   7.2e-28   96.1   1.6   1   1   5.8e-32     8e-28   95.9   1.1     2    79     4    82     3    82 0.97 NapD protein
DUF1382              PF07131.6     61 seq709_BIOID51091    -             70   4.4e-21   74.6   0.0   1   1   3.8e-25   5.1e-21   74.4   0.0     2    51     8    57     7    67 0.90 Protein of unknown function (DUF1382)
Molybdopterin        PF00384.17   432 seq713_BIOID51091    -            828   9.7e-92  307.8   0.1   1   1   2.6e-95   1.2e-91  307.5   0.1     1   431    96   567    96   568 0.95 Molybdopterin oxidoreductase
Molydop_binding      PF01568.16   109 seq713_BIOID51091    -            828   4.6e-24   84.2   0.0   1   1   2.1e-27   9.6e-24   83.1   0.0     1   109   714   822   714   822 0.94 Molydopterin dinucleotide binding domain
Molybdop_Fe4S4       PF04879.11    55 seq713_BIOID51091    -            828   1.8e-17   62.8   2.0   1   1   8.4e-21   3.8e-17   61.7   0.8     2    54    40    92    39    93 0.96 Molybdopterin oxidoreductase Fe4S4 domain
DUF1627              PF07789.7    155 seq714_BIOID51091    -            132   2.6e-07   30.1   0.1   1   1   2.8e-11   3.9e-07   29.6   0.1   107   154    82   129    40   130 0.73 Protein of unknown function (DUF1627)
Peptidase_S11        PF00768.15   241 seq718_BIOID51091    -            390   1.8e-97  325.2   0.0   1   1  4.9e-101   2.2e-97  324.9   0.0     4   240    30   264    27   265 0.99 D-alanyl-D-alanine carboxypeptidase
PBP5_C               PF07943.8     91 seq718_BIOID51091    -            390   8.1e-23   80.1   0.0   1   1   2.7e-26   1.3e-22   79.5   0.0     1    90   284   374   284   375 0.99 Penicillin-binding protein 5, C-terminal domain
Beta-lactamase2      PF13354.1    197 seq718_BIOID51091    -            390   4.7e-11   42.3   0.0   1   1   1.4e-14   6.3e-11   41.9   0.0     2   175    47   241    46   266 0.74 Beta-lactamase enzyme family
Prok-JAB             PF14464.1    105 seq719_BIOID51091    -            247   1.9e-19   69.0   0.2   1   1   4.7e-23   3.2e-19   68.3   0.2     4    96     4    98     1   109 0.92 Prokaryotic homologs of the JAB domain
NLPC_P60             PF00877.14   105 seq719_BIOID51091    -            247   5.8e-14   51.6   0.0   1   1   1.2e-17   8.1e-14   51.2   0.0     1   104   111   223   111   224 0.92 NlpC/P60 family
Pro_isomerase        PF00160.16   155 seq725_BIOID51091    -            152   1.1e-21   77.5   0.0   1   1   9.2e-26   1.3e-21   77.3   0.0     4    66    33    94    30   127 0.84 Cyclophilin type peptidyl-prolyl cis-trans isomerase/CLD
Na_H_Exchanger       PF00999.16   384 seq726_BIOID51091    -            558   9.4e-76  254.6  52.5   1   1   1.9e-79   1.3e-75  254.2  36.4     4   379    14   385    11   389 0.94 Sodium/hydrogen exchanger family
TrkA_N               PF02254.13   116 seq726_BIOID51091    -            558   7.2e-25   87.1   0.3   1   1   1.8e-28   1.3e-24   86.3   0.2     2   115   421   534   420   535 0.97 TrkA-N domain
DUF4222              PF13973.1     53 seq727_BIOID51091    -             83   1.1e-15   56.6   0.1   1   1     1e-19   1.4e-15   56.3   0.1     2    53     4    54     3    54 0.97 Domain of unknown function (DUF4222)
Lambda_tail_I        PF06805.7     82 seq728_BIOID51091    -            180   1.7e-13   50.0   0.0   1   1   2.1e-17   2.9e-13   49.3   0.0    25    82     2    64     1    64 0.98 Bacteriophage lambda tail assembly protein I
DUF4043              PF13252.1    341 seq729_BIOID51091    -            177     1e-45  156.1   0.0   1   1   1.1e-49   1.5e-45  155.5   0.0     2   125    52   176    51   177 0.98 Protein of unknown function (DUF4043)
Pro_isomerase        PF00160.16   155 seq730_BIOID51091    -             77   2.9e-17   63.1   0.1   1   1   2.3e-21   3.1e-17   63.0   0.1    91   155     1    75     1    75 0.90 Cyclophilin type peptidyl-prolyl cis-trans isomerase/CLD
DUF1233              PF06806.7     72 seq733_BIOID51091    -             99   5.8e-35  118.5   0.0   1   1   5.8e-39   7.9e-35  118.1   0.0     1    71    24    94    24    96 0.98 Putative excisionase (DUF1233)
UPF0259              PF06790.6    248 seq734_BIOID51091    -            247  1.3e-101  339.0  18.2   1   1  1.1e-105  1.4e-101  338.9  12.6     1   247     1   246     1   247 0.99 Uncharacterised protein family (UPF0259)
Orn_Arg_deC_N        PF02784.11   251 seq735_BIOID51091    -            420   1.4e-66  224.1   0.0   1   1   2.5e-70   1.7e-66  223.8   0.0     1   251    32   276    32   276 0.97 Pyridoxal-dependent decarboxylase, pyridoxal binding domain
Orn_DAP_Arg_deC      PF00278.17   116 seq735_BIOID51091    -            420     1e-21   76.7   0.0   1   1   2.4e-25   1.6e-21   76.0   0.0     1   115   279   396   279   397 0.95 Pyridoxal-dependent decarboxylase, C-terminal sheet domain
DUF2559              PF10832.3     54 seq738_BIOID51091    -             55   5.3e-38  128.4   4.1   1   1   4.2e-42   5.8e-38  128.3   2.9     1    54     2    55     2    55 0.99 Protein of unknown function (DUF2559)
DUF3596              PF12167.3     88 seq739_BIOID51091    -            444     6e-31  105.7   0.0   1   1   1.5e-34   1.1e-30  104.9   0.0     1    87    15   100    15   101 0.98 Domain of unknown function (DUF3596)
Phage_integrase      PF00589.17   173 seq739_BIOID51091    -            444   1.5e-19   70.2   0.1   1   1   6.9e-23   4.7e-19   68.5   0.0     3   166   210   403   208   408 0.84 Phage integrase family
GyrI-like            PF06445.10   155 seq740_BIOID51091    -            157   1.6e-32  112.5   0.4   1   1   1.3e-36   1.7e-32  112.4   0.3     1   155     1   153     1   153 0.99 GyrI-like small molecule binding domain
Fic                  PF02661.13    97 seq742_BIOID51091    -            200     1e-14   54.8   0.1   1   1   1.5e-18     2e-14   53.9   0.0     6    96    58   152    55   153 0.96 Fic/DOC family
DUF4043              PF13252.1    341 seq744_BIOID51091    -            217   7.5e-69  232.1   0.0   1   1   6.7e-73   9.1e-69  231.9   0.0   127   322     1   204     1   208 0.99 Protein of unknown function (DUF4043)
Phage-tail_3         PF13550.1    164 seq747_BIOID51091    -            821   2.1e-40  138.1   0.0   1   1   7.5e-44   5.1e-40  136.8   0.0     1   161   330   497   330   500 0.94 Putative phage tail protein
SLT                  PF01464.15   121 seq750_BIOID51091    -            226   4.7e-08   32.4   0.0   1   1   6.9e-12   9.4e-08   31.4   0.0     8   100    35   170    31   186 0.92 Transglycosylase SLT domain
DUF2492              PF10678.4     78 seq751_BIOID51091    -             79     3e-35  120.0   0.1   1   1   2.4e-39   3.3e-35  119.9   0.1     1    78     1    78     1    78 0.99 Protein of unknown function (DUF2492)
IspA                 PF04279.10   176 seq753_BIOID51091    -            179     6e-72  241.1  22.8   1   1   4.9e-76   6.7e-72  241.0  15.8     1   175     1   175     1   176 0.99 Intracellular septation protein A
FUSC_2               PF13515.1    128 seq757_BIOID51091    -            226   1.3e-13   50.8  13.1   1   1   2.7e-17   1.8e-13   50.3   9.1     2   128    33   158    27   158 0.83 Fusaric acid resistance protein-like
FUSC                 PF04632.7    650 seq757_BIOID51091    -            226   7.6e-10   37.7  13.2   1   1   1.3e-13     9e-10   37.5   9.1     3   155    21   167    19   185 0.91 Fusaric acid resistance protein family
GATase               PF00117.23   192 seq758_BIOID51091    -            187   6.5e-61  205.0   0.0   1   1     1e-64   7.2e-61  204.8   0.0     1   190     3   186     3   187 0.95 Glutamine amidotransferase class-I
Peptidase_C26        PF07722.8    217 seq758_BIOID51091    -            187   7.5e-10   38.4   0.0   1   1   1.5e-13     1e-09   38.0   0.0   104   217    70   170    49   170 0.87 Peptidase C26
Flavodoxin_2         PF02525.12   199 seq760_BIOID51091    -            152   9.6e-34  116.5   0.0   1   1   1.6e-37   1.1e-33  116.3   0.0     2   137     3   144     2   151 0.89 Flavodoxin-like fold
FMN_red              PF03358.10   152 seq760_BIOID51091    -            152   5.5e-11   42.0   0.0   1   1     9e-15   6.1e-11   41.9   0.0     2   117     3   144     2   151 0.73 NADPH-dependent FMN reductase
TPR_16               PF13432.1     65 seq761_BIOID51091    -           1124   1.3e-18   67.0  32.5   1   1     4e-10   7.8e-07   29.4   5.2     1    56   530   592   530   593 0.96 Tetratricopeptide repeat
TPR_11               PF13414.1     69 seq761_BIOID51091    -           1124     7e-15   54.3  25.5   1   1   1.7e-10   3.4e-07   29.6   1.3     8    69   780   841   776   841 0.95 TPR repeat
TPR_2                PF07719.12    34 seq761_BIOID51091    -           1124   1.3e-11   43.3  32.0   1   2   9.7e-06     0.019   14.7   0.1     3    34   602   633   600   633 0.95 Tetratricopeptide repeat
TPR_2                PF07719.12    34 seq761_BIOID51091    -           1124   1.3e-11   43.3  32.0   2   2   2.8e-05     0.054   13.3   0.0     3    33   777   807   775   808 0.92 Tetratricopeptide repeat
TPR_1                PF00515.23    34 seq761_BIOID51091    -           1124   1.1e-10   40.4  21.4   1   1   3.5e-06    0.0068   15.8   0.0     7    28   572   593   568   594 0.93 Tetratricopeptide repeat
DUF905               PF06006.7     71 seq766_BIOID51091    -             89   1.4e-37  126.7   0.0   1   1   1.2e-41   1.6e-37  126.5   0.0     3    71    20    88    18    88 0.97 Bacterial protein of unknown function (DUF905)
Pro_CA               PF00484.14   148 seq768_BIOID51091    -            220   5.2e-48  162.6   0.0   1   1   4.7e-52   6.4e-48  162.3   0.0     2   147    38   187    37   188 0.91 Carbonic anhydrase
DUF2859              PF11072.3    142 seq769_BIOID51091    -            172   3.4e-48  162.5   0.0   1   1   2.9e-52   3.9e-48  162.3   0.0     1   141    26   166    26   167 0.99 Protein of unknown function (DUF2859)
Fer4_7               PF12838.2     52 seq771_BIOID51091    -            231   3.9e-14   52.6  24.6   1   1   7.1e-11   9.8e-08   32.1   6.1     1    52    60   115    60   115 0.83 4Fe-4S dicluster domain
Fer4                 PF00037.22    24 seq771_BIOID51091    -            231   9.2e-11   40.7  35.1   1   1   1.9e-09   2.6e-06   26.6   1.2     6    23    59    76    57    77 0.89 4Fe-4S binding domain
Fer4_4               PF12800.2     17 seq771_BIOID51091    -            231   9.6e-08   31.6  34.5   1   3     4e-06    0.0055   16.8   3.4     3    17    60    74    58    74 0.90 4Fe-4S binding domain
Fer4_4               PF12800.2     17 seq771_BIOID51091    -            231   9.6e-08   31.6  34.5   2   3   4.2e-05     0.057   13.6   0.4     1    15   136   155   136   168 0.80 4Fe-4S binding domain
Fer4_4               PF12800.2     17 seq771_BIOID51091    -            231   9.6e-08   31.6  34.5   3   3   3.2e-05     0.044   14.0   3.0     1    14   183   196   183   198 0.94 4Fe-4S binding domain
4HBT                 PF03061.17    79 seq772_BIOID51091    -            132   4.9e-18   64.9   0.3   1   1   4.7e-22   6.5e-18   64.5   0.2     1    74    26    98    26   102 0.96 Thioesterase superfamily
DUF932               PF06067.6    239 seq777_BIOID51091    -            272   5.7e-60  202.4   0.0   1   1   4.8e-64   6.6e-60  202.2   0.0     2   239    37   261    36   261 0.99 Domain of unknown function (DUF932)
Flavodoxin_2         PF02525.12   199 seq778_BIOID51091    -             49   6.7e-06   25.6   0.0   1   1     5e-10   6.8e-06   25.6   0.0   155   195     1    43     1    47 0.81 Flavodoxin-like fold
FMN_red              PF03358.10   152 seq781_BIOID51091    -            192   1.2e-14   53.9   0.0   1   1   3.6e-18   1.7e-14   53.5   0.0    17   146    10   138     6   144 0.86 NADPH-dependent FMN reductase
Flavodoxin_1         PF00258.20   143 seq781_BIOID51091    -            192   5.6e-06   26.2   0.0   1   1   2.4e-09   1.1e-05   25.3   0.0     9   138     8   124     7   129 0.79 Flavodoxin
Flavodoxin_2         PF02525.12   199 seq781_BIOID51091    -            192   6.1e-05   22.4   0.0   1   1   1.7e-08   7.8e-05   22.1   0.0    19   138    11   111     4   141 0.71 Flavodoxin-like fold
LysR_substrate       PF03466.15   209 seq782_BIOID51091    -            317   2.2e-43  147.6   1.4   1   1   4.6e-47   3.1e-43  147.1   1.0     3   207    86   288    84   290 0.97 LysR substrate binding domain
HTH_1                PF00126.22    60 seq782_BIOID51091    -            317   3.7e-17   61.6   1.4   1   1   1.4e-20   9.5e-17   60.3   1.0     2    60     5    63     4    63 0.97 Bacterial regulatory helix-turn-helix protein, lysR family
Aminotran_3          PF00202.16   339 seq784_BIOID51091    -            406  5.9e-125  416.4   0.0   1   1    1e-128    7e-125  416.2   0.0     3   338    29   347    27   348 0.99 Aminotransferase class-III
Aminotran_1_2        PF00155.16   363 seq784_BIOID51091    -            406   4.7e-06   25.6   0.0   1   1   1.2e-09   8.3e-06   24.8   0.0   104   301   155   333    75   351 0.82 Aminotransferase class I and II
DEDD_Tnp_IS110       PF01548.12   144 seq786_BIOID51091    -            326   4.3e-44  149.5   0.2   1   1   2.4e-47   1.7e-43  147.6   0.1     1   144     7   151     7   151 0.99 Transposase
Transposase_20       PF02371.11    87 seq786_BIOID51091    -            326   1.1e-27   95.7   0.4   1   1     3e-31     2e-27   94.9   0.3     2    85   196   280   195   282 0.96 Transposase IS116/IS110/IS902 family
Mrr_cat              PF04471.7    115 seq787_BIOID51091    -            197   9.5e-17   60.7   0.0   1   1   1.2e-20   1.7e-16   59.9   0.0     1   115    76   186    76   186 0.93 Restriction endonuclease
Fer4_5               PF12801.2     48 seq799_BIOID51091    -            250   4.7e-16   58.1   8.3   1   2   9.1e-16   2.5e-12   46.2   0.2     1    47    44    90    44    91 0.89 4Fe-4S binding domain
Fer4_5               PF12801.2     48 seq799_BIOID51091    -            250   4.7e-16   58.1   8.3   2   2   2.5e-08   6.9e-05   22.4   1.8     7    38   142   174   135   181 0.82 4Fe-4S binding domain
Fer4_6               PF12837.2     24 seq799_BIOID51091    -            250   6.8e-09   35.0  23.1   1   1   1.2e-10   3.4e-07   29.7   2.0     2    21   182   201   181   206 0.89 4Fe-4S binding domain
Fer4_10              PF13237.1     52 seq799_BIOID51091    -            250   1.3e-07   31.1  10.4   1   1   4.8e-11   1.3e-07   31.1   7.2     4    51   184   233   181   234 0.95 4Fe-4S dicluster domain
YccJ                 PF13993.1     69 seq800_BIOID51091    -             75   3.5e-42  142.2   2.1   1   1   2.9e-46   3.9e-42  142.0   1.5     1    69     7    75     7    75 0.99 YccJ-like protein
DUF2766              PF10964.3     79 seq802_BIOID51091    -             83   5.1e-51  170.3   2.9   1   1   4.1e-55   5.6e-51  170.2   2.0     1    79     1    79     1    79 0.99 Protein of unknown function (DUF2766)
Antirestrict         PF03230.8     94 seq805_BIOID51091    -            161   9.7e-37  124.7   0.2   1   1   9.5e-41   1.3e-36  124.3   0.1     1    94    64   161    64   161 0.96 Antirestriction protein
Resolvase            PF00239.16   141 seq809_BIOID51091    -            506   1.5e-22   79.8   1.5   1   1   8.9e-26   4.1e-22   78.4   0.1     1   137     4   162     4   165 0.91 Resolvase, N terminal domain
Recombinase          PF07508.8    102 seq809_BIOID51091    -            506   1.1e-14   54.3   0.0   1   1   1.3e-17   6.1e-14   51.9   0.0     1   102   187   282   187   282 0.96 Recombinase
Zn_ribbon_recom      PF13408.1     58 seq809_BIOID51091    -            506   6.2e-08   32.6   0.2   1   1   2.5e-11   1.2e-07   31.8   0.2     1    56   298   351   298   353 0.86 Recombinase zinc beta ribbon domain
PQQ                  PF01011.16    38 seq810_BIOID51091    -            796   2.1e-55  181.4   7.8   1   5   1.7e-11   7.8e-08   31.3   0.0     2    34   226   258   225   262 0.88 PQQ enzyme repeat
PQQ                  PF01011.16    38 seq810_BIOID51091    -            796   2.1e-55  181.4   7.8   2   5   7.3e-09   3.3e-05   23.0   0.0     8    34   361   387   353   391 0.85 PQQ enzyme repeat
PQQ                  PF01011.16    38 seq810_BIOID51091    -            796   2.1e-55  181.4   7.8   3   5   1.2e-11   5.6e-08   31.8   0.0     8    37   439   468   436   469 0.91 PQQ enzyme repeat
PQQ                  PF01011.16    38 seq810_BIOID51091    -            796   2.1e-55  181.4   7.8   4   5   2.7e-11   1.2e-07   30.7   0.0     3    36   662   696   660   698 0.91 PQQ enzyme repeat
PQQ                  PF01011.16    38 seq810_BIOID51091    -            796   2.1e-55  181.4   7.8   5   5   5.8e-10   2.6e-06   26.5   0.0     2    38   722   759   721   759 0.93 PQQ enzyme repeat
PQQ_2                PF13360.1    238 seq810_BIOID51091    -            796   1.9e-28   99.4   0.0   1   2   4.3e-16   1.9e-12   47.0   0.0    14   148   195   379   181   390 0.77 PQQ-like domain
PQQ_2                PF13360.1    238 seq810_BIOID51091    -            796   1.9e-28   99.4   0.0   2   2   9.1e-11   4.2e-07   29.5   0.0     4    86   671   774   669   780 0.77 PQQ-like domain
AMP-binding          PF00501.23   418 seq813_BIOID51091    -            719   2.2e-73  246.9   0.0   1   1   4.9e-77   3.4e-73  246.2   0.0     1   409   233   635   233   642 0.91 AMP-binding enzyme
Acyltransferase      PF01553.16   132 seq813_BIOID51091    -            719   8.8e-19   67.1   0.0   1   1   2.7e-22   1.8e-18   66.0   0.0     1   131    15   137    15   138 0.96 Acyltransferase
Abhydrolase_3        PF07859.8    211 seq815_BIOID51091    -            319   4.6e-53  179.8   0.0   1   1   1.8e-56   6.1e-53  179.4   0.0     1   210    87   295    87   296 0.90 alpha/beta hydrolase fold
DUF2424              PF10340.4    374 seq815_BIOID51091    -            319   2.4e-07   29.6   0.0   1   1   9.7e-11   3.3e-07   29.1   0.0   119   276    79   235    60   247 0.81 Protein of unknown function (DUF2424)
Abhydrolase_5        PF12695.2    142 seq815_BIOID51091    -            319   1.1e-06   28.3   0.0   1   1   4.7e-10   1.6e-06   27.8   0.0     2   141    87   292    86   293 0.76 Alpha/beta hydrolase family
DLH                  PF01738.13   218 seq815_BIOID51091    -            319   0.00013   21.1   0.0   1   1     7e-08   0.00024   20.3   0.0   147   206   253   307   227   319 0.80 Dienelactone hydrolase family
NapB                 PF03892.9    134 seq816_BIOID51091    -            149   1.1e-45  154.4   0.0   1   1     9e-50   1.2e-45  154.3   0.0    31   133    41   143    14   144 0.90 Nitrate reductase cytochrome c-type subunit (NapB)
RNase_PH             PF01138.16   132 seq821_BIOID51091    -            238   2.8e-27   95.5   0.0   1   1   6.9e-31   4.7e-27   94.7   0.0     1   129    10   140    10   142 0.93 3' exoribonuclease family, domain 1
RNase_PH_C           PF03725.10    68 seq821_BIOID51091    -            238   1.1e-12   47.5   0.6   1   1   2.9e-16     2e-12   46.7   0.4     1    66   157   222   157   224 0.96 3' exoribonuclease family, domain 2
DUF3672              PF12421.3    136 seq823_BIOID51091    -            270   7.9e-43  145.7   0.1   1   1   1.6e-46   1.1e-42  145.3   0.1     1   135    88   228    88   229 0.89 Fibronectin type III protein
DUF1983              PF09327.6     81 seq823_BIOID51091    -            270     8e-23   80.0   1.7   1   1   1.3e-26   8.7e-23   79.9   0.2    18    81     1    64     1    64 0.99 Domain of unknown function (DUF1983)
Cytochrom_NNT        PF03264.9    174 seq827_BIOID51091    -            200   1.6e-74  248.9   3.4   1   1   5.4e-78   1.8e-74  248.7   2.4     4   174    22   193    19   193 0.98 NapC/NirT cytochrome c family, N-terminal region
DUF987               PF06174.6     66 seq829_BIOID51091    -             73   1.6e-41  139.5   0.1   1   1   1.3e-45   1.8e-41  139.3   0.1     1    66     1    66     1    66 0.99 Protein of unknown function (DUF987)
Hexapep              PF00132.19    36 seq830_BIOID51091    -            150   1.8e-15   55.5  17.6   1   2   7.1e-12   9.7e-08   31.0   0.1     2    34    28    60    27    61 0.93 Bacterial transferase hexapeptide (six repeats)
Hexapep              PF00132.19    36 seq830_BIOID51091    -            150   1.8e-15   55.5  17.6   2   2   3.3e-08   0.00046   19.4   0.1    16    35    60    79    58    80 0.88 Bacterial transferase hexapeptide (six repeats)
DUF496               PF04363.7     95 seq831_BIOID51091    -            109   1.8e-46  155.7   6.3   1   1   1.6e-50   2.1e-46  155.5   4.4     1    93     8   100     8   102 0.98 Protein of unknown function (DUF496)
TraG-D_C             PF12696.2    128 seq833_BIOID51091    -            709   4.3e-15   55.5   0.0   1   1   1.6e-18   7.2e-15   54.8   0.0     1   128   513   643   513   643 0.87 TraM recognition site of TraD and TraG
TrwB_AAD_bind        PF10412.4    386 seq833_BIOID51091    -            709   3.2e-12   45.6   0.2   1   2   2.2e-08    0.0001   20.9   0.1    10    54   192   236   187   238 0.90 Type IV secretion-system coupling protein DNA-binding domain
TrwB_AAD_bind        PF10412.4    386 seq833_BIOID51091    -            709   3.2e-12   45.6   0.2   2   2   7.5e-09   3.4e-05   22.5   0.0   243   377   512   653   483   661 0.80 Type IV secretion-system coupling protein DNA-binding domain
AAA_10               PF12846.2    328 seq833_BIOID51091    -            709   3.1e-10   39.7   0.0   1   1   3.6e-13   1.6e-09   37.3   0.0     2   322   198   590   198   594 0.66 AAA-like domain
Pribosyltran         PF00156.22   125 seq836_BIOID51091    -            213   4.7e-17   61.7   0.1   1   1   8.6e-21   1.2e-16   60.4   0.0     3   123    39   152    37   154 0.94 Phosphoribosyl transferase domain
YagB_YeeU_YfjZ       PF06154.6    105 seq837_BIOID51091    -            124   1.9e-53  178.9   0.0   1   1   1.7e-57   2.3e-53  178.7   0.0     2   104    16   118    15   119 0.98 YagB/YeeU/YfjZ family
THF_DHG_CYH_C        PF02882.14   161 seq838_BIOID51091    -            288   1.3e-68  229.0   0.1   1   1   3.6e-72   2.5e-68  228.1   0.1     1   157   124   279   124   283 0.99 Tetrahydrofolate dehydrogenase/cyclohydrolase, NAD(P)-binding domain
THF_DHG_CYH          PF00763.18   117 seq838_BIOID51091    -            288   1.1e-41  141.4   0.1   1   1   2.5e-45   1.7e-41  140.7   0.1     1   117     4   121     4   121 0.99 Tetrahydrofolate dehydrogenase/cyclohydrolase, catalytic domain
Peripla_BP_1         PF00532.16   279 seq840_BIOID51091    -            346     2e-96  322.3   0.0   1   1  3.5e-100   2.4e-96  322.1   0.0     2   278    43   336    42   337 0.99 Periplasmic binding proteins and sugar binding domain of LacI family
Peripla_BP_4         PF13407.1    258 seq840_BIOID51091    -            346   6.8e-22   77.9   1.7   1   1   1.3e-25   8.7e-22   77.5   1.2     2   253    46   310    45   314 0.86 Periplasmic binding protein domain
ABC_tran             PF00005.22   118 seq842_BIOID51091    -            205   1.9e-21   76.5   0.0   1   1   4.8e-25   3.3e-21   75.7   0.0     1   117    41   154    41   155 0.91 ABC transporter
Ail_Lom              PF06316.6    199 seq844_BIOID51091    -            199  7.4e-123  407.3   5.3   1   1  1.2e-126  8.3e-123  407.2   3.7     1   199     1   199     1   199 1.00 Enterobacterial Ail/Lom protein
OMP_b-brl            PF13505.1    176 seq844_BIOID51091    -            199   1.1e-26   93.6   6.0   1   1     2e-30   1.4e-26   93.4   4.2     2   176    11   199    10   199 0.87 Outer membrane protein beta-barrel domain
DUF1219              PF06755.7    117 seq847_BIOID51091    -            125   6.7e-59  196.4   0.0   1   1   5.7e-63   7.8e-59  196.1   0.0     1   113     1   113     1   122 0.97 Protein of unknown function (DUF1219)
Peripla_BP_4         PF13407.1    258 seq850_BIOID51091    -            327   2.4e-30  105.6  11.5   1   1   4.3e-34   2.9e-30  105.3   8.0    10   256    40   294    33   300 0.88 Periplasmic binding protein domain
Peripla_BP_1         PF00532.16   279 seq850_BIOID51091    -            327   1.7e-15   56.9   1.7   1   1   3.2e-19   2.2e-15   56.5   1.2     3   279    32   312    30   312 0.82 Periplasmic binding proteins and sugar binding domain of LacI family
CcmB                 PF03379.8    215 seq851_BIOID51091    -            220   2.4e-87  291.5  20.9   1   1     2e-91   2.7e-87  291.3  14.5     1   215     3   217     3   217 0.99 CcmB protein
phage_tail_N         PF08400.5    134 seq853_BIOID51091    -            987   4.3e-59  197.9   0.3   1   1   1.2e-62   4.3e-59  197.9   0.2     1   134     1   134     1   134 0.99 Prophage tail fibre N-terminal
Phage_fiber_2        PF03406.8     44 seq853_BIOID51091    -            987   1.5e-57  190.8  35.0   1   3   4.1e-25   1.4e-21   75.6   4.9     1    44   462   505   462   505 0.98 Phage tail fibre repeat
Phage_fiber_2        PF03406.8     44 seq853_BIOID51091    -            987   1.5e-57  190.8  35.0   2   3   7.5e-24   2.6e-20   71.6   3.9     1    44   506   549   506   549 0.97 Phage tail fibre repeat
Phage_fiber_2        PF03406.8     44 seq853_BIOID51091    -            987   1.5e-57  190.8  35.0   3   3   1.8e-24   6.2e-21   73.6   4.4     1    42   550   591   550   593 0.95 Phage tail fibre repeat
Collar               PF07484.7     57 seq853_BIOID51091    -            987   1.3e-11   43.9   0.2   1   1   9.9e-15   3.4e-11   42.6   0.1     1    56   761   807   761   808 0.97 Phage Tail Collar Domain
Phage_fiber          PF03335.8     14 seq853_BIOID51091    -            987   5.1e-07   28.3  59.7   1   7   0.00055       1.9    8.3   1.5     1    14   824   837   824   837 0.88 Phage tail fibre repeat
Phage_fiber          PF03335.8     14 seq853_BIOID51091    -            987   5.1e-07   28.3  59.7   2   7   2.6e-05     0.088   12.4   2.7     1    14   856   869   856   869 0.92 Phage tail fibre repeat
Phage_fiber          PF03335.8     14 seq853_BIOID51091    -            987   5.1e-07   28.3  59.7   3   7   0.00022      0.77    9.5   0.8     1    12   870   881   870   883 0.90 Phage tail fibre repeat
Phage_fiber          PF03335.8     14 seq853_BIOID51091    -            987   5.1e-07   28.3  59.7   4   7   0.00015       0.5   10.1   2.0     1    14   922   935   922   935 0.90 Phage tail fibre repeat
Phage_fiber          PF03335.8     14 seq853_BIOID51091    -            987   5.1e-07   28.3  59.7   5   7   0.00012       0.4   10.3   2.0     2    13   937   948   936   949 0.90 Phage tail fibre repeat
Phage_fiber          PF03335.8     14 seq853_BIOID51091    -            987   5.1e-07   28.3  59.7   6   7    0.0003         1    9.1   0.9     2    11   946   955   945   956 0.87 Phage tail fibre repeat
Phage_fiber          PF03335.8     14 seq853_BIOID51091    -            987   5.1e-07   28.3  59.7   7   7   0.00053       1.8    8.4   0.9     2    13   955   966   954   967 0.87 Phage tail fibre repeat
CobU                 PF02283.11   167 seq854_BIOID51091    -            181   2.4e-62  209.1   0.2   1   1     2e-66   2.7e-62  208.9   0.1     1   167     3   180     3   180 0.97 Cobinamide kinase / cobinamide phosphate guanyltransferase
S4_2                 PF13275.1     65 seq855_BIOID51091    -             73   1.1e-24   85.7   0.0   1   1   8.3e-29   1.1e-24   85.6   0.0     5    65    12    72     7    72 0.95 S4 domain
MFS_1                PF07690.11   354 seq860_BIOID51091    -            397   9.2e-14   50.8  42.0   1   1   6.7e-18   9.2e-14   50.8  29.1     2   345    20   350    19   359 0.72 Major Facilitator Superfamily
ABC_tran             PF00005.22   118 seq862_BIOID51091    -            519   8.8e-36  122.7   0.0   1   2   3.1e-24   8.5e-21   74.4   0.0     1   118    62   187    62   187 0.93 ABC transporter
ABC_tran             PF00005.22   118 seq862_BIOID51091    -            519   8.8e-36  122.7   0.0   2   2   1.5e-15   4.1e-12   46.3   0.0     1   117   311   442   311   443 0.89 ABC transporter
DUF457               PF04307.9    157 seq863_BIOID51091    -            173   1.7e-29  102.0  11.3   1   1   1.4e-33     2e-29  101.8   7.8     2   141     5   157     4   172 0.86 Predicted membrane-bound metal-dependent hydrolase (DUF457)
DUF957               PF06117.6     65 seq864_BIOID51091    -             80   2.1e-35  119.9   0.5   1   1   1.7e-39   2.3e-35  119.8   0.4     1    65    16    80    16    80 0.99 Enterobacterial protein of unknown function (DUF957)
CobS                 PF02654.10   235 seq867_BIOID51091    -            247   1.4e-82  276.7  14.2   1   1   1.1e-86   1.6e-82  276.5   9.8     1   235     5   246     5   246 0.99 Cobalamin-5-phosphate synthase
Cytochrom_C_asm      PF01578.15   214 seq869_BIOID51091    -            245   1.1e-32  113.2  24.9   1   1     8e-37   1.1e-32  113.2  17.3     5   214     9   184     5   184 0.94 Cytochrome C assembly protein
LysE                 PF01810.13   191 seq870_BIOID51091    -            206   7.4e-46  155.7  14.2   1   1   6.3e-50   8.6e-46  155.5   9.9     1   189    14   202    14   204 0.98 LysE type translocator
Methyltransf_27      PF13708.1    194 seq873_BIOID51091    -            288   7.7e-77  257.0   0.2   1   1   7.8e-81   1.1e-76  256.6   0.1     2   194    86   278    85   278 0.99 Methyltransferase domain
Glucosamine_iso      PF01182.15   199 seq874_BIOID51091    -            266   9.1e-25   87.4   0.0   1   1   8.8e-29   1.2e-24   87.0   0.0     4   198    15   216    12   217 0.85 Glucosamine-6-phosphate isomerases/6-phosphogluconolactonase
ABC_tran             PF00005.22   118 seq875_BIOID51091    -            503   5.6e-36  123.3   0.1   1   2   1.2e-20   4.1e-17   62.5   0.0     1   118    50   178    50   178 0.89 ABC transporter
ABC_tran             PF00005.22   118 seq875_BIOID51091    -            503   5.6e-36  123.3   0.1   2   2   1.6e-19   5.5e-16   58.8   0.0     1   117   302   432   302   433 0.90 ABC transporter
DUF4400              PF14348.1    198 seq877_BIOID51091    -            253   3.9e-69  231.9   8.9   1   1     4e-73   5.5e-69  231.4   6.2     1   198    51   250    51   250 0.95 Domain of unknown function (DUF4400)
DBI_PRT              PF02277.12   327 seq878_BIOID51091    -            359  4.1e-118  394.1  11.5   1   1  3.4e-122  4.6e-118  393.9   8.0     2   327     8   347     7   347 0.99 Phosphoribosyltransferase
OsmC                 PF02566.14   100 seq879_BIOID51091    -            134     3e-19   68.9   0.1   1   1   2.8e-23   3.8e-19   68.6   0.1     2    99    30   127    28   128 0.92 OsmC-like protein
CcmD                 PF04995.9     46 seq880_BIOID51091    -             69   5.2e-16   57.9   4.7   1   1   6.2e-20   8.5e-16   57.3   3.2     1    45    15    59    15    69 0.98 Heme exporter protein D (CcmD)
CcmE                 PF03100.10   131 seq883_BIOID51091    -            159   8.4e-51  170.8   0.0   1   1   7.7e-55     1e-50  170.5   0.0     3   131     4   138     2   138 0.97 CcmE
DnaJ_C               PF01556.13    81 seq884_BIOID51091    -            306   8.6e-28   95.9   0.6   1   1     4e-22   2.7e-18   65.5   0.0     1    75   210   280   210   286 0.89 DnaJ C terminal domain
DnaJ                 PF00226.26    64 seq884_BIOID51091    -            306     6e-25   86.6   0.9   1   1   1.9e-28   1.3e-24   85.5   0.6     1    64     5    66     5    66 0.99 DnaJ domain
Amidohydro_1         PF01979.15   333 seq886_BIOID51091    -            382   1.6e-39  136.4   0.3   1   1   5.3e-43   1.8e-39  136.2   0.2     1   332    50   363    50   364 0.94 Amidohydrolase family
Amidohydro_4         PF13147.1    304 seq886_BIOID51091    -            382   1.2e-12   48.3   0.1   1   1   4.6e-15   1.6e-11   44.7   0.1     2   304    46   361    45   361 0.64 Amidohydrolase
Amidohydro_3         PF07969.6    404 seq886_BIOID51091    -            382   1.5e-05   24.2   0.1   1   1   9.1e-09   3.1e-05   23.2   0.0   368   403   326   361   305   362 0.90 Amidohydrolase family
RHH_2                PF03693.9     81 seq888_BIOID51091    -             87   2.2e-20   72.4   0.2   1   1   1.8e-24   2.5e-20   72.3   0.1     5    67     3    65     1    80 0.88 Uncharacterised protein family (UPF0156)
BPD_transp_2         PF02653.11   267 seq889_BIOID51091    -            328   6.1e-47  159.7  37.6   1   1   4.5e-51   6.1e-47  159.7  26.1     9   267    58   315    50   315 0.96 Branched-chain amino acid transport system / permease component
Plasmid_stabil       PF05016.9     90 seq890_BIOID51091    -            108   3.6e-17   62.4   0.0   1   1   3.1e-21   4.2e-17   62.2   0.0     2    89     4    89     3    90 0.94 Plasmid stabilisation system protein
Cytochrom_C_asm      PF01578.15   214 seq894_BIOID51091    -            647   4.3e-54  183.2  19.5   1   1   3.1e-58   4.3e-54  183.2  13.5     1   208    89   296    89   299 0.97 Cytochrome C assembly protein
PulS_OutS            PF09691.5    109 seq895_BIOID51091    -            115   2.3e-08   33.8   0.0   1   1     2e-12   2.8e-08   33.6   0.0    21   102    26   106    14   113 0.89 Bacterial chaperone lipoprotein (PulS_OutS)
RadC                 PF04002.10   123 seq896_BIOID51091    -            146   3.3e-06   26.6   0.0   1   1   3.8e-10   5.2e-06   26.0   0.0     2    42   103   143   102   145 0.93 RadC-like JAB domain
BPD_transp_2         PF02653.11   267 seq898_BIOID51091    -            332   2.7e-44  151.0  44.0   1   1   1.9e-48   2.7e-44  151.0  30.5     3   267    54   317    52   317 0.94 Branched-chain amino acid transport system / permease component
YkuD                 PF03734.9    146 seq900_BIOID51091    -            311   5.6e-20   71.9   0.1   1   1   6.3e-24   8.5e-20   71.3   0.0     2   146    97   231    96   231 0.81 L,D-transpeptidase catalytic domain
Plasmid_RAQPRD       PF09686.5     81 seq902_BIOID51091    -            113   3.8e-30  103.6   2.8   1   1   3.5e-34   4.7e-30  103.3   1.9     2    81    27   108    26   108 0.95 Plasmid protein of unknown function (Plasmid_RAQPRD)
Pro_isomerase        PF00160.16   155 seq903_BIOID51091    -            164   6.8e-47  159.4   1.6   1   1   5.5e-51   7.5e-47  159.2   1.1     2   155     2   162     1   162 0.88 Cyclophilin type peptidyl-prolyl cis-trans isomerase/CLD
MerR_2               PF13591.1     84 seq904_BIOID51091    -            101   6.9e-30  102.3   0.3   1   1   5.7e-34   7.9e-30  102.1   0.2     1    84     8    92     8    92 0.95 MerR HTH family regulatory protein
Spermine_synth       PF01564.12   246 seq905_BIOID51091    -            288     7e-89  296.8   0.1   1   1   1.5e-92     1e-88  296.3   0.1     5   238     6   239     3   247 0.97 Spermine/spermidine synthase
Methyltransf_18      PF12847.2    112 seq905_BIOID51091    -            288   5.4e-07   30.0   0.0   1   1   1.5e-10   1.1e-06   29.1   0.0     3   110    79   191    77   193 0.79 Methyltransferase domain
ROK                  PF00480.15   179 seq907_BIOID51091    -            406   1.5e-59  200.7   0.2   1   1   5.1e-63   3.5e-59  199.5   0.0     1   179    90   274    90   274 0.99 ROK family
MarR                 PF01047.17    59 seq907_BIOID51091    -            406   8.4e-08   31.7   0.0   1   1     4e-11   2.8e-07   30.0   0.0    10    48    25    63    18    67 0.94 MarR family
DUF3262              PF11660.3     76 seq908_BIOID51091    -             80   8.3e-23   80.1  10.1   1   1   6.7e-27   9.2e-23   80.0   7.0     1    76     3    79     3    79 0.99 Protein of unknown function (DUF3262)
RadC                 PF04002.10   123 seq910_BIOID51091    -             25   6.3e-07   28.9   0.0   1   1   4.7e-11   6.4e-07   28.9   0.0    99   123     1    25     1    25 0.95 RadC-like JAB domain
Metallophos_2        PF12850.2    156 seq912_BIOID51091    -            240   2.6e-13   49.9   0.0   1   1   5.9e-17     4e-13   49.3   0.0     1   125     1   203     1   226 0.82 Calcineurin-like phosphoesterase superfamily domain
Metallophos          PF00149.23   201 seq912_BIOID51091    -            240     8e-12   44.8   0.0   1   1     7e-15   4.8e-11   42.3   0.0     3   201     3   199     1   199 0.95 Calcineurin-like phosphoesterase
Trehalose_PPase      PF02358.11   235 seq914_BIOID51091    -            285   3.2e-54  183.2   0.0   1   1   5.7e-58   3.9e-54  182.9   0.0     1   231    37   249    37   253 0.97 Trehalose-phosphatase
DUF2976              PF11190.3     87 seq917_BIOID51091    -            118   3.8e-33  112.7   0.9   1   1   4.4e-37     6e-33  112.1   0.6     1    87    30   116    30   116 0.99 Protein of unknown function (DUF2976)
Trans_reg_C          PF00486.23    77 seq918_BIOID51091    -            168   1.3e-18   66.4   0.0   1   1   1.4e-22   1.9e-18   66.0   0.0     1    77    24   100    24   100 0.96 Transcriptional regulatory protein, C terminal
Ribosomal_L28        PF00830.14    61 seq919_BIOID51091    -             78   1.1e-29  101.9   1.4   1   1   8.9e-34   1.2e-29  101.7   1.0     1    61     3    63     3    63 0.99 Ribosomal L28 family
Caudo_TAP            PF02413.12   130 seq922_BIOID51091    -             55   2.3e-25   89.1   1.4   1   1   1.8e-29   2.5e-25   89.0   1.0    75   129     1    55     1    55 0.98 Caudovirales tail fibre assembly protein
Ribosomal_L33        PF00471.15    48 seq926_BIOID51091    -             55     9e-24   83.3   1.5   1   1   7.4e-28     1e-23   83.2   1.0     1    48     6    53     6    53 0.99 Ribosomal protein L33
AdoMet_dc            PF02675.10   106 seq927_BIOID51091    -            264   1.8e-35  120.8   0.0   1   1   3.4e-39   4.7e-35  119.5   0.0    11   106    39   169    32   169 0.98 S-adenosylmethionine decarboxylase
DUF3487              PF11990.3    122 seq928_BIOID51091    -            120   3.3e-40  136.1   0.9   1   1   2.7e-44   3.6e-40  136.0   0.7     1   121     1   119     1   120 0.97 Protein of unknown function (DUF3487)
ADH_zinc_N           PF00107.21   130 seq933_BIOID51091    -            275   1.1e-26   92.7   0.2   1   1   3.4e-30   1.5e-26   92.3   0.1     1   129   107   235   107   236 0.95 Zinc-binding dehydrogenase
ADH_N                PF08240.7    109 seq933_BIOID51091    -            275   2.5e-13   49.6   0.2   1   1   1.1e-16   5.2e-13   48.5   0.1    46   107     1    64     1    66 0.93 Alcohol dehydrogenase GroES-like domain
ADH_zinc_N_2         PF13602.1    127 seq933_BIOID51091    -            275   2.7e-06   28.1   0.0   1   1   1.1e-09   5.2e-06   27.2   0.0    15   127   161   271   142   271 0.70 Zinc-binding dehydrogenase
Fapy_DNA_glyco       PF01149.19   116 seq934_BIOID51091    -            157     2e-31  108.6   0.0   1   1   1.9e-35   2.6e-31  108.2   0.0     1   115     2   114     2   115 0.96 Formamidopyrimidine-DNA glycosylase N-terminal domain
AIRC                 PF00731.15   150 seq935_BIOID51091    -            169   1.2e-66  222.4   1.5   1   1     1e-70   1.4e-66  222.2   1.0     2   150     9   159     8   159 0.99 AIR carboxylase
Glyco_transf_20      PF00982.16   474 seq936_BIOID51091    -            474  6.2e-152  506.2   0.0   1   1  5.1e-156    7e-152  506.0   0.0    27   474    17   453     2   453 0.96 Glycosyltransferase family 20
DUF2895              PF11444.3    199 seq937_BIOID51091    -            220   2.1e-89  297.8   0.0   1   1   1.8e-93   2.4e-89  297.7   0.0     1   199     5   207     5   207 0.98 Protein of unknown function (DUF2895)
LysR_substrate       PF03466.15   209 seq938_BIOID51091    -            305   4.4e-33  114.0   0.2   1   1   8.6e-37   5.9e-33  113.6   0.1     2   206    87   289    86   292 0.95 LysR substrate binding domain
HTH_1                PF00126.22    60 seq938_BIOID51091    -            305   8.1e-22   76.6   0.1   1   1   2.4e-25   1.7e-21   75.6   0.1     1    60     3    62     3    62 0.98 Bacterial regulatory helix-turn-helix protein, lysR family
Redoxin              PF08534.5    146 seq939_BIOID51091    -            185   1.6e-25   89.2   0.0   1   1   5.9e-29     2e-25   88.9   0.0     3   137    42   165    40   173 0.93 Redoxin
AhpC-TSA             PF00578.16   124 seq939_BIOID51091    -            185   8.1e-16   57.7   0.0   1   1   2.9e-19     1e-15   57.4   0.0     1   124    41   158    41   158 0.89 AhpC/TSA family
Thioredoxin_2        PF13098.1    112 seq939_BIOID51091    -            185   2.9e-10   40.2   0.0   1   1   1.2e-13   4.1e-10   39.7   0.0     4   106    67   166    64   172 0.85 Thioredoxin-like domain
Thioredoxin_8        PF13905.1     96 seq939_BIOID51091    -            185   6.7e-07   29.2   0.0   1   1   3.3e-10   1.1e-06   28.5   0.0     1    95    68   154    68   155 0.86 Thioredoxin-like
Hydrolase_6          PF13344.1    101 seq942_BIOID51091    -            250   5.2e-23   80.7   0.0   1   1     3e-26     1e-22   79.7   0.0     1   101     6   105     6   105 0.98 Haloacid dehalogenase-like hydrolase
Hydrolase_like       PF13242.1     75 seq942_BIOID51091    -            250   2.4e-19   68.6   0.0   1   1   2.4e-22   8.1e-19   67.0   0.0     2    74   174   246   173   247 0.97 HAD-hyrolase-like
HAD_2                PF13419.1    176 seq942_BIOID51091    -            250   2.8e-10   40.6   0.0   1   1   3.2e-08   0.00011   22.4   0.0   131   176   174   220   136   220 0.90 Haloacid dehalogenase-like hydrolase
Hydrolase            PF00702.21   204 seq942_BIOID51091    -            250   1.7e-09   38.4   0.0   1   1   4.2e-11   1.4e-07   32.1   0.0     1   204     3   214     3   214 0.62 haloacid dehalogenase-like hydrolase
H2TH                 PF06831.9     93 seq944_BIOID51091    -            111   4.4e-18   64.7   0.0   1   1   8.9e-22   6.1e-18   64.2   0.0    31    89     1    59     1    62 0.95 Formamidopyrimidine-DNA glycosylase H2TH domain
zf-FPG_IleRS         PF06827.9     30 seq944_BIOID51091    -            111     2e-09   36.7   4.0   1   1     5e-13   3.4e-09   35.9   2.8     1    29    83   111    83   111 0.98 Zinc finger found in FPG and IleRS
ATP-grasp            PF02222.17   172 seq945_BIOID51091    -            355   1.6e-56  190.2   0.0   1   1     3e-60     2e-56  189.9   0.0     2   171    88   253    86   254 0.97 ATP-grasp domain
ATP-grasp_4          PF13535.1    184 seq945_BIOID51091    -            355   3.5e-09   36.5   0.0   1   1   1.2e-12   8.5e-09   35.3   0.0     4   179    79   243    76   248 0.83 ATP-grasp domain
DUF3438              PF11920.3    288 seq951_BIOID51091    -            302  1.1e-109  365.7   0.2   1   1    9e-114  1.2e-109  365.4   0.2     5   278    12   290     8   301 0.91 Protein of unknown function (DUF3438)
CcmH                 PF03918.9    148 seq952_BIOID51091    -             96   2.2e-28   98.0   0.2   1   1   1.8e-32   2.5e-28   97.8   0.1     2    77     4    77     1    84 0.89 Cytochrome C biogenesis protein
Aldose_epim          PF01263.15   301 seq953_BIOID51091    -            250   1.9e-45  155.1   0.0   1   1   1.7e-49   2.3e-45  154.8   0.0    52   300     7   245     2   246 0.92 Aldose 1-epimerase
CcmH                 PF03918.9    148 seq957_BIOID51091    -            268   1.3e-14   53.3   0.7   1   1   1.3e-17   4.5e-14   51.5   0.2    83   136     1    56     1    67 0.85 Cytochrome C biogenesis protein
Asn_synthase         PF00733.16   255 seq958_BIOID51091    -            632   1.6e-76  257.0   0.1   1   1   1.2e-79   3.4e-76  255.9   0.0     1   255   289   528   289   528 0.99 Asparagine synthase
GATase_7             PF13537.1    124 seq958_BIOID51091    -            632   1.1e-41  141.3   0.0   1   1   8.5e-45   2.3e-41  140.3   0.0     1   123   126   244   126   245 0.96 Glutamine amidotransferase domain
GATase_6             PF13522.1    133 seq958_BIOID51091    -            632   6.4e-37  126.3   0.0   1   1   6.2e-40   1.7e-36  124.9   0.0     1   133   111   239   111   239 0.98 Glutamine amidotransferase domain
DUF3700              PF12481.3    228 seq958_BIOID51091    -            632   9.1e-11   41.2   0.0   1   1   6.7e-14   1.8e-10   40.2   0.0   115   204   186   271   137   281 0.80 Aluminium induced protein
LysR_substrate       PF03466.15   209 seq961_BIOID51091    -            316     2e-42  144.5   0.4   1   1   4.5e-46   3.1e-42  143.9   0.2     3   206    90   293    88   296 0.96 LysR substrate binding domain
HTH_1                PF00126.22    60 seq961_BIOID51091    -            316   1.6e-13   50.0   0.0   1   1   4.7e-17   3.2e-13   49.0   0.0     1    59     3    63     3    64 0.95 Bacterial regulatory helix-turn-helix protein, lysR family
CcdA                 PF07362.7     72 seq962_BIOID51091    -             72   1.3e-27   95.2   0.9   1   1   1.1e-31   1.5e-27   95.1   0.6     1    72     1    72     1    72 0.99 Post-segregation antitoxin CcdA
4HBT                 PF03061.17    79 seq963_BIOID51091    -            155   8.5e-19   67.3   0.1   1   1   1.7e-22   1.1e-18   66.9   0.1     2    78    57   145    56   146 0.97 Thioesterase superfamily
4HBT_3               PF13622.1    256 seq963_BIOID51091    -            155   7.1e-07   29.1   0.3   1   1   1.4e-10   9.4e-07   28.7   0.2     3    85    52   153    47   154 0.85 Thioesterase-like superfamily
AA_permease_2        PF13520.1    426 seq964_BIOID51091    -            444     2e-40  138.5  55.6   1   1   4.6e-44   3.1e-40  137.8  38.5     1   423     7   420     7   424 0.85 Amino acid permease
AA_permease          PF00324.16   479 seq964_BIOID51091    -            444   3.8e-22   78.1  47.2   1   1   1.1e-25   7.8e-22   77.1  32.7     8   391    18   377     8   435 0.81 Amino acid permease
CcdB                 PF01845.12   102 seq965_BIOID51091    -            113   1.4e-42  143.6   0.0   1   1   1.2e-46   1.6e-42  143.4   0.0     1   102    13   113    13   113 0.99 CcdB protein
NUDIX                PF00293.23   135 seq966_BIOID51091    -            176   2.7e-25   88.4   0.1   1   1   2.4e-29   3.3e-25   88.1   0.0     1   134     7   149     7   150 0.96 NUDIX domain
TrbI                 PF03743.9    187 seq968_BIOID51091    -            495   0.00015   21.2   2.6   1   1   1.1e-08   0.00015   21.2   1.8    85   185   361   467   247   469 0.89 Bacterial conjugation TrbI-like protein
Phage_integrase      PF00589.17   173 seq971_BIOID51091    -            268   7.7e-37  126.4   0.1   1   1     8e-41   1.1e-36  126.0   0.1     1   171    50   242    50   244 0.89 Phage integrase family
MFS_1                PF07690.11   354 seq972_BIOID51091    -            427     1e-32  113.1  40.8   1   2   1.5e-25   6.6e-22   77.6  17.7    33   258    27   262     6   265 0.81 Major Facilitator Superfamily
MFS_1                PF07690.11   354 seq972_BIOID51091    -            427     1e-32  113.1  40.8   2   2   8.2e-15   3.7e-11   42.2   6.7    38   180   255   401   247   420 0.82 Major Facilitator Superfamily
Sugar_tr             PF00083.19   451 seq972_BIOID51091    -            427   4.1e-25   88.1  33.4   1   1   5.9e-27   2.7e-23   82.1   9.5    51   201    34   194    10   204 0.88 Sugar (and other) transporter
EamA                 PF00892.15   126 seq973_BIOID51091    -            295     2e-17   63.3  33.6   1   2   3.4e-16   2.3e-12   46.9   8.6     1   123    18   142    18   145 0.91 EamA-like transporter family
EamA                 PF00892.15   126 seq973_BIOID51091    -            295     2e-17   63.3  33.6   2   2   7.2e-09   4.9e-05   23.2   8.5     1   125   159   284   159   285 0.84 EamA-like transporter family
EmrE                 PF13536.1    113 seq973_BIOID51091    -            295   2.5e-08   33.9  34.6   1   1   1.3e-11   8.6e-08   32.2   9.3     4   108    42   147    39   151 0.90 Multidrug resistance efflux transporter
PEP-utilizers_C      PF02896.13   294 seq976_BIOID51091    -            748  3.2e-107  357.6   0.0   1   1    2e-110  4.7e-107  357.1   0.0     5   293   420   707   416   708 0.98 PEP-utilising enzyme, TIM barrel domain
PEP-utilisers_N      PF05524.8    123 seq976_BIOID51091    -            748     2e-25   88.8   1.6   1   1   2.4e-28   5.5e-25   87.4   1.1     2   123   172   295   171   295 0.96 PEP-utilising enzyme, N-terminal
PEP-utilizers        PF00391.18    81 seq976_BIOID51091    -            748   1.6e-18   65.9   0.1   1   1   1.7e-21   3.9e-18   64.6   0.1     6    81   316   391   311   391 0.94 PEP-utilising enzyme, mobile domain
GAF                  PF01590.21   154 seq976_BIOID51091    -            748   2.2e-17   63.4   0.4   1   1   2.9e-20   6.5e-17   61.9   0.1     2   152    18   152    17   154 0.97 GAF domain
GAF_2                PF13185.1    148 seq976_BIOID51091    -            748     4e-14   53.2   0.0   1   1     4e-17     9e-14   52.0   0.0     4   147    18   154    15   155 0.82 GAF domain
GAF_3                PF13492.1    129 seq976_BIOID51091    -            748   5.2e-10   39.4   0.1   1   1   5.4e-13   1.2e-09   38.1   0.0     3   125    19   152    17   156 0.78 GAF domain
MatE                 PF01554.13   162 seq977_BIOID51091    -            546   1.3e-67  226.2  30.5   1   2   2.5e-38   3.4e-34  117.6   6.6     1   160    99   259    99   261 0.97 MatE
MatE                 PF01554.13   162 seq977_BIOID51091    -            546   1.3e-67  226.2  30.5   2   2   3.1e-37   4.2e-33  114.1   9.0     1   162   329   490   329   490 1.00 MatE
Flavodoxin_2         PF02525.12   199 seq978_BIOID51091    -            184   2.2e-39  134.9   0.0   1   1   1.9e-43   2.6e-39  134.7   0.0     2   196     7   172     6   175 0.91 Flavodoxin-like fold
OKR_DC_1             PF01276.15   417 seq982_BIOID51091    -            728    3e-199  661.7   0.2   1   1  9.5e-203  4.3e-199  661.1   0.1     1   417   143   558   143   558 1.00 Orn/Lys/Arg decarboxylase, major domain
OKR_DC_1_C           PF03711.10   137 seq982_BIOID51091    -            728   3.3e-54  182.5   1.0   1   1   1.5e-57   6.8e-54  181.5   0.7     1   136   583   716   583   717 0.99 Orn/Lys/Arg decarboxylase, C-terminal domain
OKR_DC_1_N           PF03709.10   115 seq982_BIOID51091    -            728   4.9e-29  100.6   0.1   1   1   2.1e-32   9.5e-29   99.6   0.1     1   115    27   137    27   137 0.99 Orn/Lys/Arg decarboxylase, N-terminal domain
FlhD                 PF05247.8    104 seq983_BIOID51091    -            116   3.8e-45  152.0   4.6   1   1   3.2e-49   4.4e-45  151.8   3.2     1   102     1   102     1   104 0.98 Flagellar transcriptional activator (FlhD)
CbiA                 PF01656.18   195 seq984_BIOID51091    -            214   1.8e-07   30.6   0.1   1   1   3.8e-11   2.6e-07   30.1   0.1     1   145     4   124     4   174 0.78 CobQ/CobB/MinD/ParA nucleotide binding domain
MipZ                 PF09140.6    261 seq984_BIOID51091    -            214   3.2e-06   26.3   2.3   1   1   1.8e-08   0.00012   21.1   0.0    70   133    45   108    25   125 0.84 ATPase MipZ
Na_H_Exchanger       PF00999.16   384 seq985_BIOID51091    -            601   4.6e-70  235.9  47.2   1   1     9e-74   6.2e-70  235.5  32.7     3   383    11   373     9   376 0.95 Sodium/hydrogen exchanger family
TrkA_N               PF02254.13   116 seq985_BIOID51091    -            601     1e-24   86.6   0.1   1   1   2.9e-28     2e-24   85.7   0.0     1   112   403   514   403   517 0.98 TrkA-N domain
Pertactin            PF03212.9    121 seq987_BIOID51091    -            771   1.1e-46  157.3   3.2   1   1   6.6e-50   4.5e-46  155.3   2.2     1   120   413   538   413   539 0.97 Pertactin
Autotransporter      PF03797.14   265 seq987_BIOID51091    -            771   7.3e-35  120.4  13.3   1   1   1.1e-38   7.3e-35  120.4   9.2     3   191   581   764   579   771 0.95 Autotransporter beta-domain
FlhC                 PF05280.6    176 seq989_BIOID51091    -            158   1.8e-78  261.9   0.0   1   1   1.4e-82   1.9e-78  261.8   0.0     1   158     1   158     1   158 0.99 Flagellar transcriptional activator (FlhC)
Glyco_transf_9       PF01075.12   247 seq990_BIOID51091    -            313   2.2e-63  213.6   0.0   1   1   3.8e-67   2.6e-63  213.4   0.0     3   246    39   287    37   288 0.98 Glycosyltransferase family 9 (heptosyltransferase)
Mannitol_dh_C        PF08125.8    245 seq992_BIOID51091    -            486   6.5e-98  326.6   0.0   1   1  2.4e-101   1.6e-97  325.3   0.0     1   244   213   459   213   460 0.98 Mannitol dehydrogenase C-terminal domain
Mannitol_dh          PF01232.18   151 seq992_BIOID51091    -            486   7.7e-52  175.1   0.0   1   1   1.9e-55   1.3e-51  174.4   0.0     2   151    23   185    22   185 0.99 Mannitol dehydrogenase Rossmann domain
TraC_F_IV            PF11130.3    235 seq997_BIOID51091    -            944   8.9e-66  221.5   0.0   1   1   2.2e-68   1.5e-64  217.5   0.0     3   234    60   328    58   329 0.95 F pilus assembly Type-IV secretion system for plasmid transfer
AAA_10               PF12846.2    328 seq997_BIOID51091    -            944   2.2e-43  148.6   0.0   1   1     6e-47   4.1e-43  147.7   0.0     1   327   522   860   522   861 0.83 AAA-like domain
Response_reg         PF00072.19   112 seq998_BIOID51091    -            230   1.4e-26   92.5   0.1   1   1   5.1e-30   3.5e-26   91.2   0.0     1   112     5   114     5   114 0.98 Response regulator receiver domain
Trans_reg_C          PF00486.23    77 seq998_BIOID51091    -            230   1.4e-16   60.0   0.2   1   1   4.4e-20     3e-16   58.9   0.1     1    77   153   225   153   225 0.97 Transcriptional regulatory protein, C terminal
priB_priC            PF07445.7    173 seq999_BIOID51091    -            175     4e-57  192.3  16.5   1   1   3.3e-61   4.5e-57  192.1  11.4     1   173     7   175     7   175 0.99 Primosomal replication protein priB and priC
PRK                  PF00485.13   194 seq1001_BIOID51091   -            368   3.8e-13   49.3   0.0   1   1   5.3e-17   7.2e-13   48.4   0.0     1   148   142   296   142   306 0.87 Phosphoribulokinase / Uridine kinase family
MotA_ExbB            PF01618.11   139 seq1003_BIOID51091   -            295   4.1e-06   26.3   0.6   1   1     3e-10   4.1e-06   26.3   0.4    29   135   136   239   116   242 0.88 MotA/TolQ/ExbB proton channel family
DUF3289              PF11692.3    277 seq1005_BIOID51091   -            140     3e-32  111.8   0.1   1   1   2.6e-36   3.5e-32  111.6   0.1     6   133    11   139     2   140 0.88 Protein of unknown function (DUF3289)
DUF3300              PF11737.3    228 seq1006_BIOID51091   -            585   3.1e-78  262.0   4.4   1   1   2.3e-82   3.1e-78  262.0   3.0     1   228    73   334    73   334 0.94 Protein of unknown function (DUF3300)
Glycos_transf_1      PF00534.15   172 seq1007_BIOID51091   -            374   1.4e-35  122.1   0.0   1   1   4.2e-39   1.9e-35  121.6   0.0     2   171   183   350   182   351 0.98 Glycosyl transferases group 1
Glyco_trans_1_4      PF13692.1    135 seq1007_BIOID51091   -            374   6.6e-13   48.8   0.0   1   1   2.7e-16   1.2e-12   47.9   0.0     7   118   201   318   196   337 0.79 Glycosyl transferases group 1
Glyco_trans_4_4      PF13579.1    160 seq1007_BIOID51091   -            374     5e-07   29.8   1.1   1   1   3.3e-10   1.5e-06   28.3   0.1     1   160    14   168    14   168 0.79 Glycosyl transferase 4-like domain
Resolvase            PF00239.16   141 seq1010_BIOID51091   -            189   1.7e-38  131.5   0.0   1   1   1.6e-42   2.2e-38  131.1   0.0     2   140     4   143     3   144 0.92 Resolvase, N terminal domain
DUF2496              PF10689.4     44 seq1012_BIOID51091   -             53   2.8e-24   84.3   2.1   1   1   2.3e-28   3.2e-24   84.1   1.5     1    44     2    45     2    45 0.98 Protein of unknown function (DUF2496)
StbA                 PF06406.6    318 seq1013_BIOID51091   -            125   8.8e-66  221.8   0.2   1   1   7.1e-70   9.7e-66  221.7   0.1     1   124     1   124     1   125 0.99 StbA protein
LGT                  PF01790.13   249 seq1017_BIOID51091   -            291   1.3e-87  292.9  15.2   1   1   1.1e-91   1.5e-87  292.7  10.6     1   248    11   281    11   282 0.95 Prolipoprotein diacylglyceryl transferase
DUF2387              PF09526.5     71 seq1020_BIOID51091   -             66   1.3e-22   79.3   3.2   1   1   1.2e-26   1.6e-22   79.0   2.2     2    71     4    63     3    63 0.88 Probable metal-binding protein (DUF2387)
MotB_plug            PF13677.1     58 seq1021_BIOID51091   -            149   3.8e-24   83.6   0.6   1   1     5e-28   6.8e-24   82.8   0.4     3    57    12    66    10    67 0.88 Membrane MotB of proton-channel complex MotA/MotB
StbA                 PF06406.6    318 seq1024_BIOID51091   -            160   3.3e-61  206.8   0.5   1   1   5.3e-65   3.6e-61  206.7   0.3   167   318     1   153     1   153 0.99 StbA protein
DUF943               PF06092.7    157 seq1026_BIOID51091   -            159   1.2e-45  154.5   3.3   1   1   9.7e-50   1.3e-45  154.3   2.3     1   156     1   154     1   155 0.94 Enterobacterial putative membrane protein (DUF943)
FKBP_C               PF00254.23    94 seq1028_BIOID51091   -            196   6.5e-11   41.9   0.0   1   1   7.3e-15     1e-10   41.4   0.0     7    94     5   137     1   137 0.83 FKBP-type peptidyl-prolyl cis-trans isomerase
PTR2                 PF00854.16   373 seq1029_BIOID51091   -            485   1.5e-69  234.4  17.4   1   1   3.9e-73   2.7e-69  233.6  12.1     3   370    77   417    75   420 0.95 POT family
MFS_1                PF07690.11   354 seq1029_BIOID51091   -            485   2.7e-19   69.0  46.8   1   1     4e-23   2.7e-19   69.0  32.4     9   348    21   418    13   425 0.76 Major Facilitator Superfamily
OmpA                 PF00691.15    97 seq1032_BIOID51091   -            184   1.2e-11   44.7   0.0   1   1   1.5e-15     2e-11   44.0   0.0     1    95    36   134    36   135 0.86 OmpA family
YCII                 PF03795.9     95 seq1034_BIOID51091   -            130   1.3e-28   98.8   0.0   1   1   2.3e-32   1.6e-28   98.6   0.0     2    95    34   127    33   127 0.99 YCII-related domain
Plasmid_stab_B       PF10784.4     72 seq1035_BIOID51091   -            138   4.2e-28   96.6   0.1   1   1   4.3e-32   5.9e-28   96.1   0.1     1    72     8    79     8    79 0.99 Plasmid stability protein
Kdo                  PF06293.9    206 seq1036_BIOID51091   -            265   7.6e-69  230.7   0.1   1   1   6.6e-73     9e-69  230.5   0.0     1   206    19   230    19   230 0.99 Lipopolysaccharide kinase (Kdo/WaaP) family
Thymidylat_synt      PF00303.14   266 seq1039_BIOID51091   -            264  4.5e-124  412.6   0.0   1   1  3.7e-128    5e-124  412.5   0.0     2   266     2   264     1   264 0.99 Thymidylate synthase
HATPase_c            PF02518.21   111 seq1040_BIOID51091   -            942   3.6e-29  100.5   0.0   1   1   4.3e-32   1.2e-28   98.9   0.0     1   110   585   690   585   691 0.98 Histidine kinase-, DNA gyrase B-, and HSP90-like ATPase
HisKA                PF00512.20    68 seq1040_BIOID51091   -            942   9.4e-17   60.6   0.2   1   1   3.4e-20   9.4e-17   60.6   0.1     2    68   472   536   471   536 0.95 His Kinase A (phospho-acceptor) domain
Response_reg         PF00072.19   112 seq1040_BIOID51091   -            942   9.4e-15   54.4   0.1   1   1   1.7e-17   4.8e-14   52.2   0.0     1   107   712   818   712   823 0.95 Response regulator receiver domain
Hpt                  PF01627.18    90 seq1040_BIOID51091   -            942   4.3e-11   42.5   0.5   1   1   1.6e-14   4.3e-11   42.5   0.3     1    85   855   935   855   938 0.92 Hpt domain
HAMP                 PF00672.20    70 seq1040_BIOID51091   -            942   8.3e-09   35.4   0.4   1   1     3e-12   8.3e-09   35.4   0.3     1    68   362   430   362   435 0.85 HAMP domain
Radical_SAM          PF04055.16   166 seq1043_BIOID51091   -            474   4.8e-30  104.7   0.0   1   1   1.7e-33   7.9e-30  104.0   0.0     1   166   151   325   151   325 0.97 Radical SAM superfamily
UPF0004              PF00919.15    98 seq1043_BIOID51091   -            474   7.8e-29   99.2   0.0   1   1     3e-32   1.4e-28   98.4   0.0     1    98     4   104     4   104 0.95 Uncharacterized protein family UPF0004
TRAM                 PF01938.15    61 seq1043_BIOID51091   -            474   4.6e-20   71.0   0.1   1   1   2.3e-23   1.1e-19   69.9   0.1     1    61   378   440   378   440 0.96 TRAM domain
CheW                 PF01584.14   138 seq1044_BIOID51091   -            667   1.4e-27   95.7   1.1   1   1     1e-30   2.9e-27   94.7   0.7     2   133   527   653   526   656 0.97 CheW-like domain
CheY-binding         PF09078.6     65 seq1044_BIOID51091   -            667     1e-26   92.5   2.1   1   1   5.2e-30   1.4e-26   92.1   0.6     2    65   174   237   173   237 0.98 CheY binding
Hpt                  PF01627.18    90 seq1044_BIOID51091   -            667   1.7e-22   79.1   1.2   1   1   6.2e-26   1.7e-22   79.1   0.9     2    89    21   120    20   121 0.96 Hpt domain
HATPase_c            PF02518.21   111 seq1044_BIOID51091   -            667   2.1e-22   78.8   0.5   1   1   2.2e-25   5.9e-22   77.3   0.2     3   110   384   520   382   521 0.98 Histidine kinase-, DNA gyrase B-, and HSP90-like ATPase
H-kinase_dim         PF02895.9     68 seq1044_BIOID51091   -            667   5.7e-18   64.9   2.5   1   1   2.1e-21   5.7e-18   64.9   1.8     1    68   274   337   274   337 0.97 Signal transducing histidine kinase, homodimeric domain
TrkA_N               PF02254.13   116 seq1047_BIOID51091   -            423   8.1e-21   74.0   0.2   1   1   1.8e-24   1.2e-20   73.4   0.2     1   116   252   371   252   371 0.93 TrkA-N domain
Ion_trans_2          PF07885.11    79 seq1047_BIOID51091   -            423   5.5e-15   54.7   7.5   1   1   8.1e-19   5.5e-15   54.7   5.2     2    74   155   227   154   232 0.89 Ion channel
FKBP_N               PF01346.13   124 seq1049_BIOID51091   -            270     6e-33  113.4  12.4   1   1   1.3e-36   9.1e-33  112.8   8.6     5   124    27   152    23   152 0.93 Domain amino terminal to FKBP-type peptidyl-prolyl isomerase
FKBP_C               PF00254.23    94 seq1049_BIOID51091   -            270   1.2e-30  105.2   0.1   1   1   1.5e-32     1e-28   99.0   0.0     4    94   160   246   157   246 0.96 FKBP-type peptidyl-prolyl cis-trans isomerase
Glyco_transf_8       PF01501.15   250 seq1050_BIOID51091   -            335   4.1e-57  193.2   6.8   1   1     6e-61   4.1e-57  193.2   4.7     2   250    29   275    28   275 0.96 Glycosyl transferase family 8
Glyco_transf_8C      PF08437.5     57 seq1050_BIOID51091   -            335   4.5e-24   84.1   7.8   1   1   1.3e-27     9e-24   83.1   5.4     1    57   277   333   277   333 0.99 Glycosyl transferase family 8 C-terminal
N_methyl             PF07963.7     20 seq1051_BIOID51091   -            156    0.0001   21.7   1.2   1   1   1.2e-08   0.00017   21.0   0.8     1    19     5    23     5    24 0.93 Prokaryotic N-terminal methylation motif
LysR_substrate       PF03466.15   209 seq1055_BIOID51091   -            327   4.4e-44  149.9   0.1   1   1   8.8e-48     6e-44  149.5   0.0     5   209   120   323   117   323 0.97 LysR substrate binding domain
HTH_1                PF00126.22    60 seq1055_BIOID51091   -            327   1.5e-24   85.3   1.5   1   1   2.9e-28     2e-24   84.9   0.2     1    60    34    93    34    93 0.98 Bacterial regulatory helix-turn-helix protein, lysR family
N_methyl_2           PF13544.1     31 seq1056_BIOID51091   -            267   7.7e-08   31.3   0.2   1   1   3.6e-11   1.7e-07   30.3   0.1     4    31    76   103    73   103 0.89 Type IV pilin N-term methylation site GFxxxE
N_methyl             PF07963.7     20 seq1056_BIOID51091   -            267   8.3e-06   25.1   1.8   1   1   3.8e-09   1.7e-05   24.1   1.3     1    20    86   105    86   105 0.95 Prokaryotic N-terminal methylation motif
N_methyl_3           PF13633.1     22 seq1056_BIOID51091   -            267     2e-05   23.9   2.4   1   1   8.5e-09   3.9e-05   23.0   1.7     1    21    88   108    88   109 0.96 Prokaryotic N-terminal methylation site
tRNA-synt_2          PF00152.15   335 seq1057_BIOID51091   -            505   1.5e-98  329.5   1.0   1   1  4.3e-102     2e-98  329.1   0.7     1   334   162   502   162   503 0.90 tRNA synthetases class II (D, K and N)
tRNA_anti            PF01336.20    76 seq1057_BIOID51091   -            505   1.2e-15   56.9   0.0   1   1   4.7e-19   2.1e-15   56.1   0.0     1    76    68   146    68   146 0.98 OB-fold nucleic acid binding domain
DUF2233              PF09992.4    170 seq1059_BIOID51091   -            254   1.2e-19   70.8   0.1   1   1   1.1e-23   1.5e-19   70.5   0.1     2   145    84   232    83   252 0.85 Predicted periplasmic protein (DUF2233)
Ldh_2                PF02615.9    335 seq1062_BIOID51091   -            349  2.4e-140  466.9   0.1   1   1    2e-144  2.8e-140  466.7   0.0     1   334     1   333     1   334 0.99 Malate/L-lactate dehydrogenase
PAS_6                PF08348.6    118 seq1063_BIOID51091   -            240   2.1e-39  133.6   0.1   1   1   5.8e-43   3.9e-39  132.7   0.1     1   114    28   140    28   144 0.96 YheO-like PAS domain
HTH_22               PF13309.1     64 seq1063_BIOID51091   -            240   1.4e-21   75.8   0.4   1   1   3.3e-25   2.2e-21   75.2   0.3     1    64   165   228   165   228 0.98 HTH domain
WaaY                 PF06176.6    229 seq1064_BIOID51091   -             84     2e-36  125.2   2.8   1   1   1.6e-40   2.2e-36  125.1   2.0     1    79     1    79     1    83 0.98 Lipopolysaccharide core biosynthesis protein (WaaY)
PhoH                 PF02562.11   205 seq1065_BIOID51091   -            359     8e-97  322.2   0.0   1   1  1.5e-100     1e-96  321.9   0.0     2   205   131   334   130   334 0.99 PhoH-like protein
AAA_30               PF13604.1    196 seq1065_BIOID51091   -            359   7.3e-08   32.1   0.0   1   1   5.1e-11   3.5e-07   29.8   0.0     4   133   136   287   134   289 0.84 AAA domain
DUF1187              PF06688.6     61 seq1067_BIOID51091   -             81     1e-17   63.8   0.0   1   1   9.1e-22   1.2e-17   63.5   0.0     1    58    24    79    24    81 0.93 Protein of unknown function (DUF1187)
WaaY                 PF06176.6    229 seq1068_BIOID51091   -            111   9.1e-58  195.0   1.4   1   1   7.4e-62     1e-57  194.9   1.0    78   183     3   108     1   110 0.98 Lipopolysaccharide core biosynthesis protein (WaaY)
DUF2509              PF10713.4    131 seq1069_BIOID51091   -            135     3e-43  146.5   2.0   1   1   2.6e-47   3.5e-43  146.3   1.4     1   131    15   135    15   135 0.99 Protein of unknown function (DUF2509)
PLDc_2               PF13091.1    126 seq1071_BIOID51091   -            486   1.1e-32  112.3   0.0   1   2   5.6e-15   2.5e-11   43.2   0.0     1    94   134   242   134   255 0.90 PLD-like domain
PLDc_2               PF13091.1    126 seq1071_BIOID51091   -            486   1.1e-32  112.3   0.0   2   2   3.1e-22   1.4e-18   66.7   0.0     7   113   332   445   326   456 0.88 PLD-like domain
PLDc                 PF00614.17    28 seq1071_BIOID51091   -            486   2.2e-15   55.7   0.0   1   2   2.5e-10   1.1e-06   28.0   0.0     2    28   220   246   219   246 0.93 Phospholipase D Active site motif
PLDc                 PF00614.17    28 seq1071_BIOID51091   -            486   2.2e-15   55.7   0.0   2   2   1.5e-09   6.9e-06   25.5   0.0     2    28   400   426   399   426 0.95 Phospholipase D Active site motif
PLDc_N               PF13396.1     46 seq1071_BIOID51091   -            486   8.2e-06   25.2   6.4   1   1   4.3e-09   1.9e-05   24.0   4.4     2    44    17    59    16    60 0.89 Phospholipase_D-nuclease N-terminal
Peptidase_M3         PF01432.15   458 seq1074_BIOID51091   -            392  3.4e-128  428.4   0.1   1   1  2.8e-132  3.8e-128  428.2   0.0    63   457     1   389     1   390 0.98 Peptidase family M3
CheW                 PF01584.14   138 seq1075_BIOID51091   -            167   1.1e-35  121.9   2.0   1   1   9.8e-40   1.3e-35  121.7   1.4     1   138    18   155    18   155 0.96 CheW-like domain
MFS_1                PF07690.11   354 seq1076_BIOID51091   -            379   1.4e-15   56.8  60.7   1   1   1.7e-16   7.7e-13   47.7  31.6     1   326     9   316     9   319 0.82 Major Facilitator Superfamily
LacY_symp            PF01306.14   413 seq1076_BIOID51091   -            379   7.2e-13   47.7  27.3   1   1   3.1e-16   1.4e-12   46.7  19.0    12   390     9   366     4   372 0.78 LacY proton/sugar symporter
MFS_1_like           PF12832.2     77 seq1076_BIOID51091   -            379   2.6e-05   23.8   3.2   1   1   5.7e-09   2.6e-05   23.8   2.2     3    57     7    61     5    81 0.83 MFS_1 like family
DUF3728              PF12528.3     88 seq1078_BIOID51091   -            107   1.7e-26   92.3   2.6   1   1   3.2e-30   2.2e-26   92.0   1.8     1    88    29   106    29   106 0.99 Prepilin peptidase dependent protein C term (DUF3728)
N_methyl_2           PF13544.1     31 seq1078_BIOID51091   -            107   2.7e-07   29.6   0.6   1   1   1.2e-10   8.4e-07   28.0   0.2     7    31     2    26     1    26 0.90 Type IV pilin N-term methylation site GFxxxE
DrsE                 PF02635.10   117 seq1079_BIOID51091   -            128   3.6e-26   91.4   0.0   1   1     3e-30   4.1e-26   91.2   0.0     1   117     1   128     1   128 0.96 DsrE/DsrF-like family
Glyco_transf_8       PF01501.15   250 seq1081_BIOID51091   -            212   9.9e-34  116.6   2.1   1   1   8.9e-38   1.2e-33  116.3   1.4     2   186    30   207    29   211 0.96 Glycosyl transferase family 8
Peptidase_M20        PF01546.23   171 seq1086_BIOID51091   -            365   2.6e-26   92.1   0.0   1   1   4.6e-30   3.2e-26   91.8   0.0     3   169    33   358    31   360 0.93 Peptidase family M20/M25/M40
Exonuc_V_gamma       PF04257.9    805 seq1087_BIOID51091   -           1122  1.6e-314 1044.9   1.5   1   1  1.2e-318  1.6e-314 1044.9   1.1     1   794     1   825     1   840 0.97 Exodeoxyribonuclease V, gamma subunit
DrsE                 PF02635.10   117 seq1088_BIOID51091   -            119   8.7e-21   74.0   0.0   1   1     7e-25   9.6e-21   73.9   0.0     1   117     2   119     2   119 0.96 DsrE/DsrF-like family
HTH_AraC             PF00165.18    42 seq1090_BIOID51091   -            239   1.7e-18   65.7   0.1   1   1     1e-15   6.9e-12   44.6   0.0     8    41   199   233   195   233 0.93 Bacterial regulatory helix-turn-helix proteins, AraC family
HTH_18               PF12833.2     81 seq1090_BIOID51091   -            239   1.9e-13   50.2   0.1   1   1   6.3e-17   4.3e-13   49.0   0.0     2    79   158   233   157   234 0.94 Helix-turn-helix domain
UPF0054              PF02130.12   145 seq1091_BIOID51091   -            155   1.6e-43  147.3   0.0   1   1   1.3e-47   1.8e-43  147.1   0.0    13   144    22   144     9   145 0.88 Uncharacterized protein family UPF0054
Fer4_5               PF12801.2     48 seq1092_BIOID51091   -            367   4.5e-21   74.2   6.6   1   2   2.3e-17   7.7e-14   51.1   0.3     2    47   107   152   106   153 0.93 4Fe-4S binding domain
Fer4_5               PF12801.2     48 seq1092_BIOID51091   -            367   4.5e-21   74.2   6.6   2   2   4.8e-12   1.6e-08   34.0   0.7     2    48   211   257   210   257 0.83 4Fe-4S binding domain
Fer4_10              PF13237.1     52 seq1092_BIOID51091   -            367     1e-06   28.3  14.3   1   1     3e-10     1e-06   28.3   9.9     2    52   254   299   253   299 0.94 4Fe-4S dicluster domain
TarH                 PF02203.10   171 seq1095_BIOID51091   -             52   2.6e-08   33.7   2.5   1   1   2.2e-12     3e-08   33.5   1.8     1    40     1    40     1    43 0.95 Tar ligand binding domain homologue
DUF1281              PF06924.6    134 seq1096_BIOID51091   -            298   7.8e-59  196.7   0.0   1   1   9.5e-63   1.3e-58  196.0   0.0     1   134     9   142     9   142 0.99 Protein of unknown function (DUF1281)
MCPsignal            PF00015.16   213 seq1097_BIOID51091   -            513   3.8e-74  248.6  41.0   1   1   1.3e-74   5.8e-71  238.3  18.7     1   212   282   475   281   476 0.99 Methyl-accepting chemotaxis protein (MCP) signalling domain
TarH                 PF02203.10   171 seq1097_BIOID51091   -            513   1.3e-27   96.6   6.7   1   1   2.9e-31   1.3e-27   96.6   4.6    43   165     2   129     1   135 0.95 Tar ligand binding domain homologue
HAMP                 PF00672.20    70 seq1097_BIOID51091   -            513   1.5e-14   53.8   2.2   1   1   3.2e-18   1.5e-14   53.8   1.5     2    69   155   222   154   223 0.96 HAMP domain
DsrH                 PF04077.7     88 seq1099_BIOID51091   -             95   1.4e-29  101.4   0.0   1   1   1.1e-33   1.5e-29  101.3   0.0     1    88     7    93     7    93 0.98 DsrH like protein
Glyco_transf_8C      PF08437.5     57 seq1100_BIOID51091   -            114   2.3e-22   78.6   8.2   1   1   5.9e-26     4e-22   77.8   5.7     1    57    57   113    57   113 0.99 Glycosyl transferase family 8 C-terminal
Glyco_transf_8       PF01501.15   250 seq1100_BIOID51091   -            114   1.2e-07   31.2   1.1   1   1   1.7e-11   1.2e-07   31.2   0.8   202   250     2    55     1    55 0.93 Glycosyl transferase family 8
CorC_HlyC            PF03471.12    81 seq1104_BIOID51091   -            292   3.5e-24   84.3   0.4   1   1   1.6e-27   1.1e-23   82.7   0.0     2    79   206   281   205   283 0.94 Transporter associated domain
CBS                  PF00571.23    57 seq1104_BIOID51091   -            292   1.2e-21   75.9   3.1   1   2   4.4e-14     3e-10   39.5   0.1     1    52    69   123    69   128 0.96 CBS domain
CBS                  PF00571.23    57 seq1104_BIOID51091   -            292   1.2e-21   75.9   3.1   2   2   3.1e-13   2.1e-09   36.7   0.3     4    56   138   189   135   190 0.92 CBS domain
Glyco_transf_9       PF01075.12   247 seq1105_BIOID51091   -            350   1.7e-07   30.6   0.0   1   1   2.5e-11   3.4e-07   29.6   0.0   106   220   207   318   168   342 0.75 Glycosyltransferase family 9 (heptosyltransferase)
Glycos_transf_1      PF00534.15   172 seq1107_BIOID51091   -            380   1.5e-41  141.5   0.0   1   1   6.7e-45     3e-41  140.5   0.0     3   164   181   349   179   378 0.95 Glycosyl transferases group 1
Glyco_trans_1_4      PF13692.1    135 seq1107_BIOID51091   -            380   6.9e-18   64.9   0.0   1   1   6.7e-19     3e-15   56.4   0.0     4   134   195   343   193   344 0.82 Glycosyl transferases group 1
Glyco_trans_1_2      PF13524.1     92 seq1107_BIOID51091   -            380   9.9e-07   28.8   0.0   1   1   5.4e-10   2.5e-06   27.5   0.0    11    91   290   372   275   373 0.90 Glycosyl transferases group 1
HlyD                 PF00529.15   306 seq1108_BIOID51091   -            397   1.4e-80  270.8  14.4   1   1     4e-84   1.4e-80  270.8  10.0     1   306    64   361    64   361 0.99 HlyD family secretion protein
HlyD_2               PF12700.2    328 seq1108_BIOID51091   -            397   4.6e-19   68.6   1.0   1   1   1.7e-22   5.9e-19   68.2   0.7     2   328    45   361    44   361 0.79 HlyD family secretion protein
HlyD_3               PF13437.1    105 seq1108_BIOID51091   -            397     2e-12   47.2   4.5   1   1   1.5e-13   5.1e-10   39.5   0.2     2   105   176   290   175   290 0.89 HlyD family secretion protein
Biotin_lipoyl_2      PF13533.1     50 seq1108_BIOID51091   -            397   7.2e-11   41.4   9.5   1   1   9.9e-11   3.4e-07   29.7   0.1     4    49    67   121    48   122 0.89 Biotin-lipoyl like
Ribosomal_S12        PF00164.20   122 seq1110_BIOID51091   -            124   3.1e-56  187.9   2.1   1   1   2.5e-60   3.5e-56  187.7   1.5     2   122     3   123     2   123 0.99 Ribosomal protein S12
DUF440               PF04269.7    103 seq1111_BIOID51091   -            109   2.9e-46  155.6   1.8   1   1   2.3e-50   3.2e-46  155.4   1.3     2   103     7   109     3   109 0.98 Protein of unknown function, DUF440
DUF1525              PF07511.6    114 seq1112_BIOID51091   -            131   8.6e-32  109.3   0.0   1   1   7.7e-36   1.1e-31  109.1   0.0     2   106    18   123    17   127 0.94 Protein of unknown function (DUF1525)
Cupin_2              PF07883.6     71 seq1115_BIOID51091   -            261   4.2e-13   48.4   0.2   1   1   2.1e-09     7e-06   25.3   0.0     6    49   187   230   182   234 0.84 Cupin domain
Cupin_3              PF05899.7     74 seq1115_BIOID51091   -            261   1.5e-12   46.6   0.0   1   1   1.1e-13   3.6e-10   38.9   0.0     2    69    56   130    55   136 0.85 Protein of unknown function (DUF861)
Mif2                 PF11699.3     85 seq1115_BIOID51091   -            261     6e-05   22.8   0.1   1   1   3.6e-08   0.00012   21.8   0.0    36    83    84   131    49   133 0.91 Mif2/CENP-C like
Ribosomal_S7         PF00177.16   148 seq1119_BIOID51091   -            156     3e-62  208.4   1.6   1   1   2.4e-66   3.3e-62  208.3   1.1     1   148     1   149     1   149 0.99 Ribosomal protein S7p/S5e
TraU                 PF06834.6    280 seq1120_BIOID51091   -            324   9.2e-94  313.5   1.6   1   1   7.9e-98   1.1e-93  313.3   1.1     2   279    31   312    30   313 0.97 TraU protein
CN_hydrolase         PF00795.17   184 seq1124_BIOID51091   -            512     2e-26   92.3   0.0   1   1   2.5e-30   3.4e-26   91.6   0.0     2   184   224   412   223   412 0.89 Carbon-nitrogen hydrolase
HATPase_c            PF02518.21   111 seq1125_BIOID51091   -            543   3.1e-22   78.2   0.0   1   1   2.3e-25   7.7e-22   77.0   0.0     5   109   434   535   430   537 0.95 Histidine kinase-, DNA gyrase B-, and HSP90-like ATPase
PAS                  PF00989.19   113 seq1125_BIOID51091   -            543   6.5e-15   54.7   0.1   1   1   1.2e-17   4.2e-14   52.1   0.0     1   112   222   323   222   324 0.95 PAS fold
PAS_10               PF13596.1    106 seq1125_BIOID51091   -            543   1.7e-07   31.3   0.1   1   1   2.7e-10   9.2e-07   28.9   0.0     2   104   225   323   224   325 0.86 PAS domain
PAS_8                PF13188.1     64 seq1125_BIOID51091   -            543     2e-06   27.3   0.0   1   1   1.6e-09   5.4e-06   25.9   0.0     3    45   224   269   222   294 0.76 PAS domain
BOF                  PF04076.8    103 seq1126_BIOID51091   -             81     5e-32  109.6   0.1   1   1     4e-36   5.4e-32  109.5   0.0    23   103     1    81     1    81 0.99 Bacterial OB fold (BOF) protein
GTP_EFTU             PF00009.22   188 seq1127_BIOID51091   -            704   2.8e-64  215.9   0.1   1   1   1.4e-67   4.7e-64  215.1   0.1     2   188     9   288     8   288 0.94 Elongation factor Tu GTP binding domain
EFG_IV               PF03764.13   120 seq1127_BIOID51091   -            704   5.2e-44  148.5   0.0   1   1   3.1e-47   1.1e-43  147.5   0.0     1   120   486   609   486   609 0.99 Elongation factor G, domain IV
EFG_C                PF00679.19    89 seq1127_BIOID51091   -            704   4.7e-29   99.9   0.1   1   1   3.8e-32   1.3e-28   98.5   0.0     1    87   611   696   611   698 0.97 Elongation factor G C-terminus
GTP_EFTU_D2          PF03144.20    74 seq1127_BIOID51091   -            704   2.5e-15   56.2   0.2   1   1   2.1e-18   7.1e-15   54.7   0.1     1    74   331   398   331   398 0.94 Elongation factor Tu domain 2
MCPsignal            PF00015.16   213 seq1128_BIOID51091   -            533     3e-63  213.0  31.8   1   1   6.6e-67     3e-63  213.0  22.0     2   212   321   513   314   514 0.96 Methyl-accepting chemotaxis protein (MCP) signalling domain
TarH                 PF02203.10   171 seq1128_BIOID51091   -            533   2.8e-40  137.8   8.1   1   1   6.1e-44   2.8e-40  137.8   5.6     1   168     1   170     1   179 0.96 Tar ligand binding domain homologue
HAMP                 PF00672.20    70 seq1128_BIOID51091   -            533   1.8e-08   34.3   0.1   1   1   3.9e-12   1.8e-08   34.3   0.1     3    69   195   260   192   261 0.85 HAMP domain
ACR_tran             PF00873.14  1021 seq1130_BIOID51091   -           1049         0 1473.8  17.9   1   1         0         0 1473.6  12.4     1  1021     1  1030     1  1030 1.00 AcrB/AcrD/AcrF family
GGDEF                PF00990.16   161 seq1131_BIOID51091   -            296   1.4e-44  151.4   0.0   1   1   3.2e-48   2.2e-44  150.7   0.0     2   161   130   283   129   283 0.96 GGDEF domain
MCPsignal_assoc      PF13682.1     70 seq1131_BIOID51091   -            296   6.5e-09   35.7   0.2   1   1   2.2e-12   1.5e-08   34.5   0.1     1    68    19    90    19    92 0.87 MCP-signal associated domain
CSD                  PF00313.17    66 seq1133_BIOID51091   -             70   2.3e-22   78.3   0.0   1   1   1.9e-26   2.5e-22   78.2   0.0     1    65     5    69     5    70 0.98 'Cold-shock' DNA-binding domain
HTH_Tnp_IS1          PF12759.2     50 seq1134_BIOID51091   -             91   2.2e-32  110.1   0.1   1   1   4.8e-36   3.3e-32  109.6   0.1     1    50    39    88    39    88 0.99 InsA C-terminal domain
Zn_Tnp_IS1           PF03811.8     36 seq1134_BIOID51091   -             91   1.1e-21   75.9   4.5   1   1   3.1e-25   2.1e-21   74.9   3.1     1    36     1    36     1    36 0.99 InsA N-terminal domain
Response_reg         PF00072.19   112 seq1138_BIOID51091   -            239     1e-18   67.2   0.1   1   1   1.1e-22   1.5e-18   66.7   0.1     1   111     4   117     4   118 0.96 Response regulator receiver domain
DDE_Tnp_IS1          PF03400.8    131 seq1139_BIOID51091   -            125     6e-60  200.9   1.1   1   1   5.2e-64   7.1e-60  200.7   0.7     7   112     1   106     1   115 0.98 IS1 transposase
HTH_Tnp_IS1          PF12759.2     50 seq1140_BIOID51091   -             91   2.2e-32  110.1   0.1   1   1   4.8e-36   3.3e-32  109.6   0.1     1    50    39    88    39    88 0.99 InsA C-terminal domain
Zn_Tnp_IS1           PF03811.8     36 seq1140_BIOID51091   -             91   1.1e-21   75.9   4.5   1   1   3.1e-25   2.1e-21   74.9   3.1     1    36     1    36     1    36 0.99 InsA N-terminal domain
DUF2886              PF11102.3    200 seq1143_BIOID51091   -            214     5e-63  212.1   1.7   1   1   4.1e-67   5.6e-63  212.0   1.1     1   200    13   210    13   210 0.99 Protein of unknown function (DUF2886)
CheR                 PF01739.13   196 seq1144_BIOID51091   -            286   1.7e-62  210.0   0.0   1   1   5.1e-66   3.5e-62  209.0   0.0     1   194    92   281    92   283 0.96 CheR methyltransferase, SAM binding domain
CheR_N               PF03705.10    57 seq1144_BIOID51091   -            286   4.2e-22   77.1   1.5   1   1   2.1e-25   1.4e-21   75.4   1.0     1    56    23    78    23    79 0.98 CheR methyltransferase, all-alpha domain
Peptidase_M16        PF00675.15   149 seq1145_BIOID51091   -            962   2.8e-38  130.9   0.0   1   1   1.1e-41   7.5e-38  129.5   0.0     2   148    55   191    54   192 0.98 Insulinase (Peptidase family M16)
Peptidase_M16_C      PF05193.16   184 seq1145_BIOID51091   -            962   3.1e-37  127.9   0.4   1   2   8.6e-26   5.9e-22   78.1   0.0     5   182   216   394   214   396 0.88 Peptidase M16 inactive domain
Peptidase_M16_C      PF05193.16   184 seq1145_BIOID51091   -            962   3.1e-37  127.9   0.4   2   2   4.3e-16   2.9e-12   46.5   0.0     1   181   681   855   681   858 0.86 Peptidase M16 inactive domain
DDE_Tnp_IS1          PF03400.8    131 seq1146_BIOID51091   -            125   1.1e-73  245.4   1.3   1   1   8.7e-78   1.2e-73  245.2   0.9     7   131     1   125     1   125 1.00 IS1 transposase
GTP_EFTU             PF00009.22   188 seq1151_BIOID51091   -            409   1.2e-60  204.0   0.0   1   1   3.8e-64   1.7e-60  203.5   0.0     1   187    25   216    25   217 0.93 Elongation factor Tu GTP binding domain
GTP_EFTU_D3          PF03143.12    97 seq1151_BIOID51091   -            409   2.5e-34  117.2   0.1   1   1   1.5e-37     7e-34  115.8   0.0     1    96   313   407   313   408 0.98 Elongation factor Tu C-terminal domain
GTP_EFTU_D2          PF03144.20    74 seq1151_BIOID51091   -            409   5.9e-18   64.6   5.7   1   1   1.3e-21   5.9e-18   64.6   3.9     1    74   240   309   240   309 0.96 Elongation factor Tu domain 2
Caps_synth_GfcC      PF06251.6    229 seq1153_BIOID51091   -            248   1.1e-81  273.2   0.1   1   1     9e-86   1.2e-81  273.1   0.1     1   228    21   247    21   248 0.99 Capsule biosynthesis GfcC
SpoU_methylase       PF00588.14   142 seq1154_BIOID51091   -            245   1.2e-31  109.3   0.1   1   1   1.3e-35   1.8e-31  108.8   0.1     2   142     5   154     4   154 0.89 SpoU rRNA Methylase family
TraG_N               PF07916.6    466 seq1156_BIOID51091   -            498  3.5e-117  391.5   8.3   1   1    3e-121    4e-117  391.3   5.7     1   466     8   488     8   488 0.96 TraG-like protein, N-terminal region
CheB_methylest       PF01339.12   182 seq1158_BIOID51091   -            349   2.5e-67  225.7   1.3   1   1   6.2e-71   4.2e-67  224.9   0.2     1   180   158   338   158   340 0.94 CheB methylesterase
Response_reg         PF00072.19   112 seq1158_BIOID51091   -            349   2.3e-24   85.4   0.2   1   1   8.5e-28   5.8e-24   84.1   0.2     1   101     6   108     6   117 0.92 Response regulator receiver domain
DcuA_DcuB            PF03605.9    364 seq1162_BIOID51091   -            446    5e-164  545.3  20.1   1   1  4.3e-168  5.9e-164  545.0  13.9     1   364     6   376     6   376 0.98 Anaerobic c4-dicarboxylate membrane transporter
DUF940               PF06082.6    658 seq1163_BIOID51091   -            698    4e-257  854.9  10.5   1   1  3.3e-261  4.5e-257  854.7   7.3     2   657    33   691    32   692 0.96 Bacterial putative lipoprotein (DUF940)
Aldedh               PF00171.17   462 seq1164_BIOID51091   -            681   9.6e-59  198.7   0.2   1   1   1.7e-62   1.2e-58  198.5   0.1    30   461    40   498    12   499 0.82 Aldehyde dehydrogenase family
MaoC_dehydratas      PF01575.14   123 seq1164_BIOID51091   -            681   2.6e-30  104.1   0.0   1   1   8.8e-34     6e-30  103.0   0.0     7   119   537   648   532   652 0.92 MaoC like domain
Rrf2                 PF02082.15    83 seq1166_BIOID51091   -            162   1.6e-27   95.3   0.0   1   1   2.1e-31   2.8e-27   94.5   0.0     1    83     1    83     1    83 0.99 Transcriptional regulator
Fer2_BFD             PF04324.10    55 seq1169_BIOID51091   -             64   7.6e-14   51.3   0.2   1   1   6.7e-18   9.1e-14   51.1   0.1     1    53     1    52     1    54 0.94 BFD-like [2Fe-2S] binding domain
Response_reg         PF00072.19   112 seq1170_BIOID51091   -            129   2.4e-31  107.8   0.0   1   1     2e-35   2.8e-31  107.7   0.0     2   111     9   120     8   121 0.98 Response regulator receiver domain
SBP_bac_3            PF00497.15   225 seq1172_BIOID51091   -            302   1.6e-47  161.5   0.7   1   1   2.8e-51   1.9e-47  161.2   0.5     1   224    42   271    42   272 0.93 Bacterial extracellular solute-binding proteins, family 3
NMT1                 PF09084.6    216 seq1172_BIOID51091   -            302   2.1e-05   24.1   0.4   1   1   1.6e-08   0.00011   21.7   0.1    20   141    85   199    81   218 0.82 NMT1/THI5 like
AA_permease          PF00324.16   479 seq1174_BIOID51091   -            457  1.4e-126  422.5  47.7   1   1  2.3e-130  1.6e-126  422.3  33.1     1   476    19   454    19   457 0.98 Amino acid permease
AA_permease_2        PF13520.1    426 seq1174_BIOID51091   -            457   2.6e-44  151.3  51.0   1   1   4.8e-48   3.3e-44  151.0  35.4     8   413    22   427    18   444 0.86 Amino acid permease
EamA                 PF00892.15   126 seq1175_BIOID51091   -            306   2.5e-25   88.8  39.4   1   2   1.2e-15   8.5e-12   45.1  11.2     1   124    21   137    21   138 0.79 EamA-like transporter family
EamA                 PF00892.15   126 seq1175_BIOID51091   -            306   2.5e-25   88.8  39.4   2   2   4.7e-17   3.2e-13   49.6  10.6     1   124   160   292   160   294 0.93 EamA-like transporter family
TPT                  PF03151.11   153 seq1175_BIOID51091   -            306   2.1e-07   30.5  25.0   1   1     4e-09   2.7e-05   23.7   8.7     1   149   151   290   151   291 0.91 Triose-phosphate Transporter family
Frataxin_Cyay        PF01491.11   109 seq1176_BIOID51091   -            106   3.6e-38  129.5   0.2   1   1   2.9e-42     4e-38  129.4   0.1     1   108     1   105     1   106 0.97 Frataxin-like domain
Ferritin             PF00210.19   142 seq1177_BIOID51091   -            158   2.4e-35  121.2   2.3   1   1   2.2e-39     3e-35  120.9   1.6     1   141     8   143     8   144 0.96 Ferritin-like domain
YbaJ                 PF10757.4    122 seq1178_BIOID51091   -            124   4.7e-71  236.4   1.2   1   1   3.8e-75   5.2e-71  236.3   0.9     1   121     1   121     1   122 0.99 Biofilm formation regulator YbaJ
Aminotran_5          PF00266.14   371 seq1179_BIOID51091   -            404   7.2e-93  311.1   0.0   1   1   1.8e-96   8.4e-93  310.9   0.0     1   370     5   368     5   369 0.97 Aminotransferase class-V
Beta_elim_lyase      PF01212.16   290 seq1179_BIOID51091   -            404   4.7e-07   29.1   0.1   1   1   1.5e-10   6.9e-07   28.5   0.1    34   231    54   239    39   297 0.75 Beta-eliminating lyase
Cys_Met_Meta_PP      PF01053.15   386 seq1179_BIOID51091   -            404   8.9e-06   24.1   0.0   1   1   5.1e-09   2.3e-05   22.7   0.0    58   185    52   188    25   211 0.76 Cys/Met metabolism PLP-dependent enzyme
CheZ                 PF04344.8    214 seq1182_BIOID51091   -            214   7.9e-76  254.3   5.4   1   1   6.7e-80   9.1e-76  254.1   3.8     3   214    16   214    14   214 0.95 Chemotaxis phosphatase, CheZ
HHA                  PF05321.6     57 seq1183_BIOID51091   -            154   7.4e-30  102.7   0.3   1   1     8e-34   1.1e-29  102.2   0.2     1    57    95   151    95   151 0.99 Haemolysin expression modulating protein
Fumerase             PF05681.9    271 seq1185_BIOID51091   -            548   2.1e-91  305.6   0.0   1   1   3.9e-95   2.6e-91  305.3   0.0     2   271    48   328    47   328 0.98 Fumarate hydratase (Fumerase)
Fumerase_C           PF05683.7    206 seq1185_BIOID51091   -            548   7.8e-83  276.5   0.0   1   1     2e-86   1.4e-82  275.7   0.0     1   204   332   539   332   541 0.98 Fumarase C-terminus
Ribosomal_L31        PF01197.13    69 seq1187_BIOID51091   -             87   2.5e-27   94.5   0.2   1   1   2.2e-31     3e-27   94.2   0.1     1    68     1    79     1    80 0.99 Ribosomal protein L31
UvrD-helicase        PF00580.16   315 seq1189_BIOID51091   -           1180   3.9e-70  236.5   0.0   1   1   1.9e-73   6.4e-70  235.8   0.0     8   314    10   437     4   438 0.89 UvrD/REP helicase N-terminal domain
UvrD_C               PF13361.1    319 seq1189_BIOID51091   -           1180   9.2e-60  202.6   0.0   1   1   4.6e-63   1.6e-59  201.8   0.0     1   315   441   816   441   819 0.93 UvrD-like helicase C-terminal domain
PDDEXK_1             PF12705.2    257 seq1189_BIOID51091   -           1180   1.2e-07   31.2   3.0   1   1   5.5e-11   1.9e-07   30.6   0.0    39   200   951  1148   936  1175 0.69 PD-(D/E)XK nuclease superfamily
HtrL_YibB            PF09612.5    279 seq1190_BIOID51091   -            290    6e-116  386.5   3.4   1   1  5.1e-120  6.9e-116  386.3   2.3     1   278     6   281     6   282 0.99 Bacterial protein of unknown function (HtrL_YibB)
Mac                  PF12464.3     55 seq1191_BIOID51091   -            183   1.1e-18   66.8   0.4   1   1   2.7e-22   1.8e-18   66.1   0.3     1    54     5    58     5    59 0.97 Maltose acetyltransferase
Hexapep              PF00132.19    36 seq1191_BIOID51091   -            183   2.2e-14   52.1  16.3   1   1   2.3e-15   1.6e-11   43.0   5.3     2    36   130   164   129   164 0.96 Bacterial transferase hexapeptide (six repeats)
BPD_transp_1         PF00528.17   185 seq1192_BIOID51091   -            246   1.5e-27   96.1   7.7   1   1   1.1e-31   1.5e-27   96.1   5.3     4   184    46   238    43   239 0.96 Binding-protein-dependent transport system inner membrane component
Bac_export_2         PF01312.14   343 seq1193_BIOID51091   -            382  4.4e-133  443.3   0.0   1   1  3.7e-137  5.1e-133  443.0   0.0     2   343     5   347     4   347 0.99 FlhB HrpN YscU SpaS Family
NifU_N               PF01592.11   127 seq1196_BIOID51091   -            128   7.1e-56  187.4   0.2   1   1   5.7e-60   7.8e-56  187.3   0.2     1   125     2   126     2   128 0.97 NifU-like N terminal domain
Poly_export          PF02563.11    83 seq1197_BIOID51091   -            379   7.6e-29   99.1   0.6   1   1   6.8e-32   4.7e-28   96.6   0.1     4    82    77   166    74   167 0.87 Polysaccharide biosynthesis/export protein
SLBB                 PF10531.4     59 seq1197_BIOID51091   -            379   6.1e-17   61.1   1.0   1   2     4e-11   2.7e-07   30.2   0.0     3    47   174   219   172   225 0.93 SLBB domain
SLBB                 PF10531.4     59 seq1197_BIOID51091   -            379   6.1e-17   61.1   1.0   2   2   8.6e-11   5.8e-07   29.1   0.1     1    53   256   307   256   313 0.92 SLBB domain
Ribosomal_S10        PF00338.17    97 seq1198_BIOID51091   -            103   4.1e-38  129.0   0.1   1   1   3.3e-42   4.5e-38  128.8   0.0     1    96     6   101     6   102 0.99 Ribosomal protein S10p/S20e
YlaC                 PF10777.4    156 seq1200_BIOID51091   -            156     6e-76  253.1   0.3   1   1   4.9e-80   6.7e-76  253.0   0.2     1   155     1   154     1   155 0.99 sigma70 family sigma factor YlaC
Cu_amine_oxid        PF01179.15   414 seq1201_BIOID51091   -            757  1.2e-139  465.5   0.3   1   1  4.2e-143  1.4e-139  465.2   0.2     1   409   335   752   335   757 0.96 Copper amine oxidase, enzyme domain
Cu_amine_oxidN3      PF02728.11   101 seq1201_BIOID51091   -            757   7.8e-29   99.6   0.2   1   1   1.3e-31   4.6e-28   97.1   0.0     2   101   216   317   215   317 0.97 Copper amine oxidase, N3 domain
Cu_amine_oxidN2      PF02727.11    86 seq1201_BIOID51091   -            757   8.8e-27   92.9   1.6   1   1   5.1e-30   1.8e-26   91.9   0.2     1    85   124   209   124   210 0.96 Copper amine oxidase, N2 domain
Cu_amine_oxidN1      PF07833.6     93 seq1201_BIOID51091   -            757   5.1e-13   49.0   0.1   1   1   4.1e-16   1.4e-12   47.6   0.0     5    79    36   110    33   121 0.94 Copper amine oxidase N-terminal domain
BPD_transp_1         PF00528.17   185 seq1205_BIOID51091   -            224   1.2e-18   67.2  19.4   1   1   1.1e-22   1.5e-18   66.8  13.5     1   183    34   223    12   224 0.92 Binding-protein-dependent transport system inner membrane component
Ribosomal_L3         PF00297.17   263 seq1206_BIOID51091   -            209     5e-50  170.2  10.0   1   1   1.6e-52   2.2e-48  164.8   6.9     1   263     8   204     8   204 0.99 Ribosomal protein L3
Fe-S_biosyn          PF01521.15    91 seq1207_BIOID51091   -            107   3.7e-30  103.4   0.0   1   1   3.1e-34   4.2e-30  103.2   0.0     1    91     3    93     3    93 0.99 Iron-sulphur cluster biosynthesis
tRNA_U5-meth_tr      PF05958.6    352 seq1210_BIOID51091   -            366  3.1e-187  621.3   1.3   1   1  1.3e-190  3.5e-187  621.1   0.9     1   351    10   365    10   366 0.99 tRNA (Uracil-5-)-methyltransferase
Methyltransf_4       PF02390.12   197 seq1210_BIOID51091   -            366   5.4e-07   28.7   0.1   1   1   3.8e-10     1e-06   27.8   0.1    21    86   211   275   178   286 0.81 Putative methyltransferase
MTS                  PF05175.9    170 seq1210_BIOID51091   -            366   8.1e-06   25.2   0.0   1   1   5.7e-09   1.6e-05   24.2   0.0    31    87   210   264   188   282 0.85 Methyltransferase small domain
Cons_hypoth95        PF03602.10   183 seq1210_BIOID51091   -            366   1.6e-05   24.2   0.2   1   1   2.2e-08     6e-05   22.3   0.2    41   123   209   301   196   350 0.73 Conserved hypothetical protein 95
Aminotran_1_2        PF00155.16   363 seq1211_BIOID51091   -            398   1.8e-79  267.1   0.0   1   1   3.1e-83   2.1e-79  266.9   0.0     2   363    43   387    42   387 0.98 Aminotransferase class I and II
Aminotran_5          PF00266.14   371 seq1211_BIOID51091   -            398     1e-05   24.3   0.0   1   1   1.2e-08     8e-05   21.4   0.0    43   181    87   216    74   219 0.80 Aminotransferase class-V
DUF2238              PF09997.4    143 seq1214_BIOID51091   -            209     3e-59  198.4   1.3   1   1   3.1e-63   4.2e-59  197.9   0.9     1   143    41   182    41   182 0.99 Predicted membrane protein (DUF2238)
HSCB_C               PF07743.8     78 seq1215_BIOID51091   -            171     3e-21   75.5  13.5   1   1   1.8e-24   1.2e-20   73.6   6.8     2    77    87   162    86   163 0.97 HSCB C-terminal oligomerisation domain
DnaJ                 PF00226.26    64 seq1215_BIOID51091   -            171   8.3e-13   47.7   0.0   1   1   2.8e-16   1.9e-12   46.6   0.0     1    63     2    70     2    71 0.97 DnaJ domain
EAL                  PF00563.15   236 seq1216_BIOID51091   -            518   1.4e-64  217.7   0.0   1   1   2.9e-68     2e-64  217.2   0.0     2   235   275   503   274   504 0.96 EAL domain
CSS-motif            PF12792.2    208 seq1216_BIOID51091   -            518   2.1e-41  141.4   0.0   1   1   5.5e-45   3.8e-41  140.6   0.0     2   208    38   249    37   249 0.94 CSS motif domain associated with EAL
FHIPEP               PF00771.15   658 seq1217_BIOID51091   -            649  2.8e-256  851.9   5.5   1   1  2.6e-260  3.6e-256  851.5   3.8     2   587    31   617    30   626 0.98 FHIPEP family
Ribosomal_L4         PF00573.17   192 seq1220_BIOID51091   -            201   9.2e-66  220.7   1.1   1   1   7.6e-70     1e-65  220.6   0.7     2   191    13   198    12   199 0.99 Ribosomal protein L4/L1 family
ABC_tran             PF00005.22   118 seq1221_BIOID51091   -            241   2.8e-27   95.3   0.0   1   1   5.6e-31   3.9e-27   94.8   0.0     1   118    41   165    41   165 0.95 ABC transporter
LMWPc                PF01451.16   138 seq1222_BIOID51091   -            148   4.2e-43  146.8   0.0   1   1   3.4e-47   4.7e-43  146.7   0.0     1   138     9   143     9   143 0.98 Low molecular weight phosphotyrosine protein phosphatase
PTS_IIB              PF02302.12    90 seq1223_BIOID51091   -            118   6.7e-21   74.4   1.3   1   1   5.7e-25   7.8e-21   74.2   0.9     1    89    18   110    18   111 0.91 PTS system, Lactose/Cellobiose specific IIB subunit
HSP70                PF00012.15   602 seq1224_BIOID51091   -            634  1.7e-202  673.4   0.1   1   1  2.9e-206    2e-202  673.2   0.1     2   600    40   617    39   619 0.97 Hsp70 protein
MreB_Mbl             PF06723.8    327 seq1224_BIOID51091   -            634   1.3e-17   63.3   0.1   1   1   7.5e-20   5.1e-16   58.0   0.0    66   318   140   391   131   398 0.86 MreB/Mbl protein
QRPTase_C            PF01729.14   169 seq1226_BIOID51091   -            311   3.7e-65  218.4   0.1   1   1     7e-69   4.8e-65  218.0   0.1     1   169   145   309   145   309 0.99 Quinolinate phosphoribosyl transferase, C-terminal domain
QRPTase_N            PF02749.11    88 seq1226_BIOID51091   -            311   2.1e-27   94.6   0.1   1   1   1.1e-30   7.8e-27   92.8   0.0     4    88    57   143    55   143 0.98 Quinolinate phosphoribosyl transferase, N-terminal domain
Wzz                  PF02706.10   152 seq1227_BIOID51091   -            145   1.4e-40  138.4   0.2   1   1   1.2e-44   1.7e-40  138.2   0.1     1   112    16   129    16   137 0.96 Chain length determinant protein
Ribosomal_L23        PF00276.15    92 seq1228_BIOID51091   -            100   1.1e-32  111.6   1.2   1   1   8.9e-37   1.2e-32  111.5   0.8     2    89     9    96     8    99 0.97 Ribosomal protein L23
PTS_EIIC             PF02378.13   321 seq1230_BIOID51091   -            440   4.4e-50  170.2  34.1   1   1   3.2e-54   4.4e-50  170.2  23.6     1   321    32   365    32   365 0.85 Phosphotransferase system, EIIC
Fe-ADH               PF00465.14   366 seq1231_BIOID51091   -            891  4.1e-112  374.3   0.3   1   1  1.4e-115  6.4e-112  373.7   0.2     1   361   457   849   457   854 0.93 Iron-containing alcohol dehydrogenase
Aldedh               PF00171.17   462 seq1231_BIOID51091   -            891   1.6e-27   95.8   2.6   1   1   2.2e-30     1e-26   93.2   1.8    26   426     4   399     1   406 0.78 Aldehyde dehydrogenase family
Fe-ADH_2             PF13685.1    250 seq1231_BIOID51091   -            891   1.3e-18   67.0   1.2   1   2   2.8e-12   1.3e-08   34.3   0.0    12    94   473   555   464   562 0.92 Iron-containing alcohol dehydrogenase
Fe-ADH_2             PF13685.1    250 seq1231_BIOID51091   -            891   1.3e-18   67.0   1.2   2   2   8.6e-11   3.9e-07   29.5   0.9    98   247   588   739   580   741 0.93 Iron-containing alcohol dehydrogenase
ADH_N                PF08240.7    109 seq1232_BIOID51091   -            341   9.4e-32  108.9   2.5   1   1   1.4e-35   9.4e-32  108.9   1.7     2   109    26   135    25   135 0.96 Alcohol dehydrogenase GroES-like domain
ADH_zinc_N           PF00107.21   130 seq1232_BIOID51091   -            341   3.4e-27   94.4   0.1   1   1   7.1e-31   4.9e-27   93.9   0.1     1   128   174   301   174   304 0.95 Zinc-binding dehydrogenase
IU_nuc_hydro         PF01156.14   314 seq1233_BIOID51091   -             52   9.4e-14   51.2   0.0   1   1   7.1e-18   9.7e-14   51.1   0.0     3    46     4    47     2    51 0.93 Inosine-uridine preferring nucleoside hydrolase
Ribosomal_L2_C       PF03947.13   130 seq1234_BIOID51091   -            273   2.4e-55  185.7   1.9   1   1   5.5e-59   3.8e-55  185.1   1.3     1   129   124   250   124   251 0.98 Ribosomal Proteins L2, C-terminal domain
Ribosomal_L2         PF00181.18    77 seq1234_BIOID51091   -            273     7e-37  125.1   0.8   1   1   8.2e-40   5.6e-36  122.2   0.8     1    76    42   117    42   118 0.99 Ribosomal Proteins L2, RNA binding domain
Porphobil_deam       PF01379.15   215 seq1235_BIOID51091   -            320   4.9e-92  306.5   0.0   1   1   8.8e-96     6e-92  306.2   0.0     2   214    13   223    12   224 0.99 Porphobilinogen deaminase, dipyromethane cofactor binding domain
Porphobil_deamC      PF03900.10    74 seq1235_BIOID51091   -            320   2.6e-25   88.2   0.1   1   1   7.3e-29     5e-25   87.2   0.1     1    74   232   303   232   303 0.97 Porphobilinogen deaminase, C-terminal domain
GNVR                 PF13807.1     82 seq1236_BIOID51091   -            586   1.1e-33  114.6   0.4   1   1   4.2e-37   1.1e-33  114.6   0.2     1    82   227   308   227   308 0.98 G-rich domain on putative tyrosine kinase
AAA_31               PF13614.1    157 seq1236_BIOID51091   -            586   1.3e-21   77.0   0.0   1   1     1e-24   2.8e-21   75.9   0.0     2   148   393   531   392   536 0.91 AAA domain
CbiA                 PF01656.18   195 seq1236_BIOID51091   -            586   7.6e-10   38.4   0.0   1   1   7.2e-13     2e-09   37.0   0.0     2   110   395   516   394   572 0.66 CobQ/CobB/MinD/ParA nucleotide binding domain
Wzz                  PF02706.10   152 seq1236_BIOID51091   -            586   1.4e-09   37.8   0.9   1   1     6e-12   1.6e-08   34.3   0.0   112   152    56   112     5   112 0.79 Chain length determinant protein
IU_nuc_hydro         PF01156.14   314 seq1237_BIOID51091   -            260   4.2e-79  265.9   0.0   1   1   3.4e-83   4.7e-79  265.7   0.0    52   311     2   257     1   260 0.94 Inosine-uridine preferring nucleoside hydrolase
N_methyl_2           PF13544.1     31 seq1240_BIOID51091   -            146   3.3e-09   35.7   0.6   1   1   8.6e-13   5.9e-09   34.8   0.4    11    31     2    22     1    22 0.94 Type IV pilin N-term methylation site GFxxxE
N_methyl             PF07963.7     20 seq1240_BIOID51091   -            146   3.3e-07   29.5   3.6   1   1   9.3e-11   6.4e-07   28.6   2.5     1    20     5    24     5    24 0.95 Prokaryotic N-terminal methylation motif
FHIPEP               PF00771.15   658 seq1241_BIOID51091   -             52   4.6e-06   25.1   0.0   1   1   3.5e-10   4.8e-06   25.0   0.0   618   658     3    43     1    43 0.94 FHIPEP family
Ribosomal_S19        PF00203.16    81 seq1242_BIOID51091   -             92   2.2e-38  129.6   0.1   1   1   1.9e-42   2.6e-38  129.3   0.0     1    81     3    83     3    83 0.99 Ribosomal protein S19
HSP70                PF00012.15   602 seq1244_BIOID51091   -            556  1.5e-115  386.3   0.0   1   2   9.4e-20   6.4e-16   57.2   0.0     1    74     7    81     7    85 0.95 Hsp70 protein
HSP70                PF00012.15   602 seq1244_BIOID51091   -            556  1.5e-115  386.3   0.0   2   2  1.4e-101   9.7e-98  327.5   0.0   108   557    87   543    80   555 0.90 Hsp70 protein
FGGY_C               PF02782.11   197 seq1244_BIOID51091   -            556   0.00012   21.7   0.0   1   1   2.9e-08    0.0002   20.9   0.0   145   194   293   343   261   346 0.88 FGGY family of carbohydrate kinases, C-terminal domain
HEM4                 PF02602.10   231 seq1245_BIOID51091   -            246   3.8e-39  134.1   0.0   1   1   3.1e-43   4.3e-39  134.0   0.0     2   230    14   242    13   243 0.93 Uroporphyrinogen-III synthase HemD
FlhE                 PF06366.8    106 seq1246_BIOID51091   -            130   9.4e-43  144.2   0.0   1   1     8e-47   1.1e-42  144.0   0.0     1   106    28   130    28   130 0.99 Flagellar protein FlhE
AAA_30               PF13604.1    196 seq1247_BIOID51091   -            608   3.2e-28   98.5   0.3   1   1     6e-31   8.2e-28   97.2   0.2     8   150   156   318   152   325 0.81 AAA domain
Helicase_RecD        PF05127.9    177 seq1247_BIOID51091   -            608   3.5e-23   82.0   0.0   1   1     5e-26   6.9e-23   81.0   0.0     1   176   168   354   168   355 0.91 Helicase
UvrD_C_2             PF13538.1    104 seq1247_BIOID51091   -            608     1e-16   60.8   0.0   1   1     2e-19   2.8e-16   59.4   0.0     3   103   478   579   476   580 0.78 Family description
AAA_19               PF13245.1     76 seq1247_BIOID51091   -            608   8.2e-17   60.6   2.8   1   1     6e-20   8.2e-17   60.6   1.9     2    76   158   244   155   244 0.85 Part of AAA domain
Viral_helicase1      PF01443.13   226 seq1247_BIOID51091   -            608   1.5e-10   40.9   4.3   1   1   3.9e-09   5.4e-06   26.0   0.1   174   225   530   580   517   581 0.83 Viral (Superfamily 1) RNA helicase
AAA_22               PF13401.1    131 seq1247_BIOID51091   -            608   3.7e-07   30.1   0.0   1   1   7.1e-10   9.7e-07   28.8   0.0     3   122   163   295   159   303 0.65 AAA domain
UvrD-helicase        PF00580.16   315 seq1247_BIOID51091   -            608   2.7e-07   30.0   0.3   1   1   5.1e-10     7e-07   28.7   0.2     7    89   158   240   153   247 0.85 UvrD/REP helicase N-terminal domain
DUF2075              PF09848.4    352 seq1247_BIOID51091   -            608   1.4e-06   27.4   0.0   1   1   3.6e-08   4.9e-05   22.3   0.0     2    93   165   272   164   410 0.77 Uncharacterized conserved protein (DUF2075)
Pyr_redox_2          PF07992.9    200 seq1248_BIOID51091   -            466   5.3e-32  111.2   0.0   1   1   5.4e-35   1.1e-31  110.2   0.0     1   198     8   315     8   317 0.89 Pyridine nucleotide-disulphide oxidoreductase
Pyr_redox_dim        PF02852.17   110 seq1248_BIOID51091   -            466   4.1e-30  103.9   0.8   1   1   5.4e-33   1.1e-29  102.5   0.5     1   109   346   457   346   458 0.97 Pyridine nucleotide-disulphide oxidoreductase, dimerisation domain
Pyr_redox            PF00070.22    80 seq1248_BIOID51091   -            466   1.7e-18   66.6   1.7   1   1   4.2e-19   8.3e-16   58.0   0.0     1    76   178   251   178   258 0.94 Pyridine nucleotide-disulphide oxidoreductase
Pyr_redox_3          PF13738.1    203 seq1248_BIOID51091   -            466   3.4e-08   33.6   0.0   1   1   1.7e-10   3.2e-07   30.4   0.0     1   176    10   185    10   212 0.71 Pyridine nucleotide-disulphide oxidoreductase
FAD_binding_2        PF00890.19   421 seq1248_BIOID51091   -            466   6.7e-06   25.0   3.4   1   1   3.2e-08   6.2e-05   21.9   1.5     1    40     8    48     8    51 0.96 FAD binding domain
Thi4                 PF01946.12   230 seq1248_BIOID51091   -            466   1.5e-05   24.1   0.4   1   1   3.4e-08   6.6e-05   21.9   0.2    17    61     6    50     2    64 0.89 Thi4 family
DNA_binding_1        PF01035.15    85 seq1249_BIOID51091   -            129     3e-29  100.4   0.0   1   1   2.9e-33     4e-29  100.0   0.0     2    84    32   114    31   115 0.97 6-O-methylguanine DNA methyltransferase, DNA binding domain
Ribosomal_L22        PF00237.14   105 seq1250_BIOID51091   -            110   1.6e-41  140.4   2.4   1   1   1.3e-45   1.7e-41  140.2   1.6     1   104     5   108     5   109 0.99 Ribosomal protein L22p/L17e
Glycos_transf_2      PF00535.21   169 seq1251_BIOID51091   -            344   1.1e-35  122.7   0.2   1   1   4.4e-39     2e-35  121.8   0.1     1   130     9   137     9   224 0.92 Glycosyl transferase family 2
Glyco_tranf_2_3      PF13641.1    230 seq1251_BIOID51091   -            344   1.1e-17   64.5   0.1   1   1   3.6e-21   1.7e-17   63.9   0.1     2   137     7   137     6   207 0.86 Glycosyltransferase like family 2
Glyco_tranf_2_2      PF10111.4    281 seq1251_BIOID51091   -            344   7.8e-12   44.7   0.5   1   1   2.9e-15   1.3e-11   44.0   0.0     1   111     9   108     9   119 0.84 Glycosyltransferase like family 2
PTS_IIA              PF02255.11    96 seq1253_BIOID51091   -            103   4.4e-34  116.1   3.0   1   1   3.6e-38   4.9e-34  115.9   2.1     1    96     5   100     5   100 0.98 PTS system, Lactose/Cellobiose specific IIA subunit
T2SE                 PF00437.15   272 seq1255_BIOID51091   -            461     8e-84  280.6   0.6   1   1   1.6e-87   1.1e-83  280.1   0.4     4   271    89   353    86   354 0.98 Type II/IV secretion system protein
T2SE_Nter            PF05157.10   109 seq1255_BIOID51091   -            461   8.1e-06   25.7   0.0   1   1   3.6e-09   2.5e-05   24.1   0.0    43   104     8    68     6    73 0.92 Type II secretion system (T2SS), protein E, N-terminal domain
NA37                 PF04245.8    326 seq1257_BIOID51091   -            335  1.9e-103  346.0   0.0   1   1  1.6e-107  2.2e-103  345.9   0.0     2   326    10   329     9   329 0.97 37-kD nucleoid-associated bacterial protein
Fer2                 PF00111.22    78 seq1258_BIOID51091   -            111   5.6e-16   57.9   3.5   1   1   5.4e-20   7.4e-16   57.5   2.4     5    78    14    92    11    92 0.90 2Fe-2S iron-sulfur cluster binding domain
Integrase_l_N        PF12834.2     91 seq1259_BIOID51091   -            117   5.9e-21   74.5   3.0   1   1   5.3e-25   7.3e-21   74.2   2.1     4    91     8    93     5    93 0.96 Phage integrase, N-terminal
Ribosomal_S3_C       PF00189.15    85 seq1260_BIOID51091   -            237   3.6e-35  119.9   0.3   1   1   1.9e-38   1.3e-34  118.1   0.1     1    85   119   202   119   202 0.96 Ribosomal protein S3, C-terminal domain
KH_2                 PF07650.12    78 seq1260_BIOID51091   -            237   6.9e-20   70.2   3.4   1   1   2.1e-23   1.5e-19   69.2   2.4     1    78    38   111    38   111 0.97 KH domain
LamB                 PF02264.10   398 seq1261_BIOID51091   -            557  1.7e-108  363.1  22.0   1   1  3.5e-112  2.4e-108  362.6  15.3     1   398   147   557   147   557 0.94 LamB porin
Sugarporin_N         PF11471.3     60 seq1261_BIOID51091   -            557   1.6e-22   78.7   3.3   1   1   4.8e-26   3.3e-22   77.7   2.3     1    59     1    60     1    61 0.98 Maltoporin periplasmic N-terminal extension
Fe-S_assembly        PF04384.8     64 seq1262_BIOID51091   -             66   8.4e-32  109.2   1.7   1   1   6.7e-36   9.1e-32  109.1   1.1     1    64     3    66     3    66 0.98 Iron-sulphur cluster assembly
Integrase_1          PF12835.2    187 seq1265_BIOID51091   -            170   1.2e-60  204.3   1.1   1   1   9.8e-65   1.3e-60  204.2   0.8    27   187     2   164     1   164 0.97 Integrase
HemX                 PF04375.9    372 seq1267_BIOID51091   -            375    1e-143  478.3  30.5   1   1  8.8e-148  1.2e-143  478.1  21.1    31   370     2   334     1   339 0.98 HemX
Peptidase_M17        PF00883.16   311 seq1268_BIOID51091   -            456  3.3e-117  390.6   0.0   1   1  5.9e-121    4e-117  390.4   0.0     4   310   139   451   136   452 0.98 Cytosol aminopeptidase family, catalytic domain
DUF3663              PF12404.3     77 seq1268_BIOID51091   -            456   1.2e-33  114.5   0.1   1   1   3.6e-37   2.5e-33  113.5   0.1     1    77    34   110    34   110 0.99 Peptidase
Ribosomal_L16        PF00252.13   133 seq1272_BIOID51091   -            136   1.2e-50  170.5   0.8   1   1     1e-54   1.4e-50  170.4   0.6     1   132     4   131     4   132 0.97 Ribosomal protein L16p/L10e
Acyl_CoA_thio        PF02551.10   132 seq1274_BIOID51091   -            286   9.1e-69  229.0   0.0   1   2     3e-17   2.1e-13   49.9   0.0     5   126    21   103    17   115 0.89 Acyl-CoA thioesterase
Acyl_CoA_thio        PF02551.10   132 seq1274_BIOID51091   -            286   9.1e-69  229.0   0.0   2   2   3.2e-55   2.2e-51  172.8   0.0     2   132   148   281   147   281 0.99 Acyl-CoA thioesterase
4HBT_3               PF13622.1    256 seq1274_BIOID51091   -            286   7.4e-40  137.2   0.1   1   1   1.3e-43     9e-40  136.9   0.1    10   255    32   281    25   282 0.84 Thioesterase-like superfamily
HTH_18               PF12833.2     81 seq1275_BIOID51091   -            301   8.5e-21   73.7   0.1   1   1   2.3e-24   1.6e-20   72.8   0.0     1    81   219   299   219   299 0.94 Helix-turn-helix domain
HTH_AraC             PF00165.18    42 seq1275_BIOID51091   -            301     4e-12   45.4   0.6   1   1   3.6e-15   2.5e-11   42.9   0.0     4    42   259   298   257   298 0.94 Bacterial regulatory helix-turn-helix proteins, AraC family
T2SF                 PF00482.18   124 seq1278_BIOID51091   -            343   1.5e-30  105.5   0.2   1   1   1.3e-31   1.8e-27   95.6   0.2     2   124    64   186    63   186 0.98 Type II secretion system (T2SS), protein F
Ribosomal_L29        PF00831.18    58 seq1280_BIOID51091   -             63     5e-25   86.8   6.8   1   1     4e-29   5.5e-25   86.7   4.7     1    58     3    60     3    60 0.99 Ribosomal L29 protein
Nterm_IS4            PF13006.2     98 seq1281_BIOID51091   -            442   1.6e-31  108.0   0.1   1   1     6e-35   4.1e-31  106.7   0.1     3    97    17   109    15   110 0.97 Insertion element 4 transposase N-terminal
DDE_Tnp_1            PF01609.16   211 seq1281_BIOID51091   -            442   5.7e-27   94.5   0.0   1   1   1.1e-30   7.6e-27   94.1   0.0     4   211   127   352   124   352 0.84 Transposase DDE domain
HTH_AraC             PF00165.18    42 seq1283_BIOID51091   -            302   6.1e-21   73.4   0.2   1   2   8.7e-11   5.9e-07   28.9   0.0     1    42   200   241   200   241 0.97 Bacterial regulatory helix-turn-helix proteins, AraC family
HTH_AraC             PF00165.18    42 seq1283_BIOID51091   -            302   6.1e-21   73.4   0.2   2   2   6.7e-15   4.6e-11   42.0   0.1     6    42   254   291   252   291 0.94 Bacterial regulatory helix-turn-helix proteins, AraC family
HTH_18               PF12833.2     81 seq1283_BIOID51091   -            302   3.1e-19   68.7   0.2   1   1   9.3e-23   6.4e-19   67.7   0.1     2    80   214   291   213   292 0.95 Helix-turn-helix domain
Ribosomal_S17        PF00366.15    69 seq1284_BIOID51091   -             84   1.1e-32  111.7   1.3   1   1   9.4e-37   1.3e-32  111.5   0.9     1    69    10    78    10    78 0.99 Ribosomal protein S17
HemY_N               PF07219.8    108 seq1285_BIOID51091   -            398   1.4e-37  127.4   1.8   1   1     2e-41   1.4e-37  127.4   1.3     1   108    26   133    26   133 1.00 HemY protein N-terminus
TPR_2                PF07719.12    34 seq1285_BIOID51091   -            398     7e-07   28.5  16.9   1   1   2.2e-09   1.5e-05   24.4   0.0     2    33   329   360   328   361 0.94 Tetratricopeptide repeat
Ribosomal_L14        PF00238.14   122 seq1288_BIOID51091   -            123   3.4e-54  181.7   0.4   1   1   2.7e-58   3.7e-54  181.5   0.3     1   122     1   123     1   123 0.98 Ribosomal protein L14p/L23e
Glyco_hydro_1        PF00232.13   455 seq1289_BIOID51091   -            479  4.9e-130  433.6   2.4   1   1    4e-134  5.5e-130  433.4   1.7     5   454     4   476     1   477 0.92 Glycosyl hydrolase family 1
SseB                 PF07179.7    263 seq1290_BIOID51091   -            258  1.3e-139  463.4   0.1   1   1  1.1e-143  1.4e-139  463.3   0.0     1   263     1   258     1   258 0.99 SseB protein
KOW                  PF00467.24    32 seq1293_BIOID51091   -            104   4.4e-06   25.9   3.9   1   1   7.1e-10   9.8e-06   24.8   2.7     2    32     8    37     7    37 0.93 KOW motif
OKR_DC_1             PF01276.15   417 seq1297_BIOID51091   -            756  8.1e-191  633.9   0.0   1   1  2.2e-194    1e-190  633.6   0.0     1   416   141   590   141   591 0.99 Orn/Lys/Arg decarboxylase, major domain
OKR_DC_1_C           PF03711.10   137 seq1297_BIOID51091   -            756   3.3e-43  146.9   0.0   1   1   1.5e-46   6.9e-43  145.8   0.0     1   131   616   744   616   748 0.99 Orn/Lys/Arg decarboxylase, C-terminal domain
OKR_DC_1_N           PF03709.10   115 seq1297_BIOID51091   -            756   2.7e-27   94.9   0.1   1   1   1.1e-30     5e-27   94.1   0.0     3   115    19   135    17   135 0.98 Orn/Lys/Arg decarboxylase, N-terminal domain
Ribosomal_L5_C       PF00673.16    95 seq1298_BIOID51091   -            179   3.2e-42  142.0   0.0   1   1   7.3e-46     5e-42  141.4   0.0     1    94    84   177    84   178 0.99 ribosomal L5P family C-terminus
Ribosomal_L5         PF00281.14    56 seq1298_BIOID51091   -            179   2.8e-25   87.7   0.1   1   1   7.4e-29     5e-25   86.9   0.0     1    56    24    80    23    80 0.98 Ribosomal protein L5
YecM                 PF06185.7    186 seq1300_BIOID51091   -            188   2.5e-77  258.2   0.0   1   1   2.1e-81   2.8e-77  258.0   0.0     2   186     6   185     5   185 0.98 YecM protein
Amidase_3            PF01520.13   175 seq1306_BIOID51091   -            447   5.5e-52  175.9   0.2   1   1   1.3e-55   8.9e-52  175.2   0.1     1   174   220   434   220   435 0.99 N-acetylmuramoyl-L-alanine amidase
AMIN                 PF11741.3     95 seq1306_BIOID51091   -            447     5e-25   87.1   0.1   1   1   1.4e-28   9.3e-25   86.3   0.1     1    95    69   172    69   172 0.98 AMIN domain
Ribosomal_S14        PF00253.16    55 seq1308_BIOID51091   -            101   9.1e-25   85.7   0.7   1   1     9e-29   1.2e-24   85.2   0.5     1    55    46   100    46   100 0.98 Ribosomal protein S14p/S29e
PseudoU_synth_2      PF00849.17   164 seq1314_BIOID51091   -            231   5.4e-18   65.2   0.0   1   1   1.5e-21   9.9e-18   64.3   0.0     2   164    62   192    61   192 0.90 RNA pseudouridylate synthase
S4                   PF01479.20    48 seq1314_BIOID51091   -            231   6.5e-09   34.9   0.1   1   1   1.8e-12   1.2e-08   34.0   0.1     1    47     1    46     1    47 0.91 S4 domain
CutC                 PF03932.9    202 seq1315_BIOID51091   -            108   5.2e-46  156.3   0.1   1   1   4.2e-50   5.7e-46  156.2   0.0     2   107     3   108     2   108 0.98 CutC family
Ribosomal_S8         PF00410.14   129 seq1316_BIOID51091   -            130   2.3e-48  163.1   0.0   1   1   1.8e-52   2.5e-48  163.0   0.0     1   128     5   129     5   130 0.97 Ribosomal protein S8
Sel1                 PF08238.7     39 seq1320_BIOID51091   -            184   2.9e-30  103.9   7.2   1   3   2.3e-13   3.2e-09   37.0   0.1     3    38    65    98    63    99 0.86 Sel1 repeat
Sel1                 PF08238.7     39 seq1320_BIOID51091   -            184   2.9e-30  103.9   7.2   2   3   2.7e-14   3.6e-10   40.0   0.1     1    39   100   135   100   135 0.96 Sel1 repeat
Sel1                 PF08238.7     39 seq1320_BIOID51091   -            184   2.9e-30  103.9   7.2   3   3   7.1e-11   9.8e-07   29.1   0.1     1    38   136   170   136   171 0.92 Sel1 repeat
CutC                 PF03932.9    202 seq1321_BIOID51091   -            139   1.3e-32  112.5   0.2   1   1   1.2e-36   1.6e-32  112.3   0.1   109   201     1    91     1    92 0.97 CutC family
Ribosomal_L6         PF00347.18    77 seq1323_BIOID51091   -            177   4.8e-40  135.8   0.1   1   2     4e-21   5.5e-17   61.9   0.0     1    77    11    82    11    82 0.98 Ribosomal protein L6
Ribosomal_L6         PF00347.18    77 seq1323_BIOID51091   -            177   4.8e-40  135.8   0.1   2   2   2.3e-24   3.2e-20   72.3   0.0     1    76    90   164    90   165 0.98 Ribosomal protein L6
MFS_1                PF07690.11   354 seq1326_BIOID51091   -            396   2.7e-45  154.5  54.8   1   1   5.8e-49   2.7e-45  154.5  38.0     2   353    16   358    15   359 0.86 Major Facilitator Superfamily
Sugar_tr             PF00083.19   451 seq1326_BIOID51091   -            396   1.5e-11   43.4  15.2   1   1   3.3e-15   1.5e-11   43.4  10.5    48   191    47   184    35   189 0.94 Sugar (and other) transporter
TRI12                PF06609.8    599 seq1326_BIOID51091   -            396   1.5e-06   26.6   6.8   1   1   3.2e-10   1.5e-06   26.6   4.7    64   215    30   183     2   202 0.71 Fungal trichothecene efflux pump (TRI12)
Histone_HNS          PF00816.16    93 seq1327_BIOID51091   -            137   1.1e-19   70.5   6.3   1   1     1e-23   1.4e-19   70.2   3.8     2    91    25   127    24   130 0.91 H-NS histone family
Ribosomal_L18p       PF00861.17   119 seq1329_BIOID51091   -            117   1.1e-37  128.6   4.6   1   1   9.2e-42   1.3e-37  128.5   3.2     2   119     2   117     1   117 0.95 Ribosomal L18p/L5e family
DUF1738              PF08401.6    125 seq1331_BIOID51091   -            325     1e-35  122.0   0.0   1   1   1.1e-39   1.5e-35  121.5   0.0     2   125    17   148    16   148 0.91 Domain of unknown function (DUF1738)
Cytochrom_NNT        PF03264.9    174 seq1332_BIOID51091   -            222   6.9e-64  214.3   3.7   1   1   2.6e-67   8.9e-64  213.9   2.6     5   173     5   174     1   175 0.94 NapC/NirT cytochrome c family, N-terminal region
MarC                 PF01914.12   203 seq1333_BIOID51091   -            221   2.6e-69  232.2  11.2   1   1   2.2e-73     3e-69  232.1   7.8     1   203     5   217     5   217 0.98 MarC family integral membrane protein
A2M_N_2              PF07703.9    136 seq1335_BIOID51091   -           1543     2e-25   89.0   0.0   1   1   2.2e-28     6e-25   87.5   0.0     2   136   649   796   648   796 0.95 Alpha-2-macroglobulin family N-terminal region
A2M_N                PF01835.14    99 seq1335_BIOID51091   -           1543   1.6e-23   82.7   0.2   1   1   9.8e-22   2.7e-18   65.9   0.0     2    99   278   369   277   369 0.93 MG2 domain
MG1                  PF11974.3     96 seq1335_BIOID51091   -           1543   2.6e-14   53.4   0.3   1   1   1.8e-16   4.8e-13   49.4   0.1     1    94   179   271   179   273 0.97 Alpha-2-macroglobulin MG1 domain
A2M                  PF00207.17    92 seq1335_BIOID51091   -           1543   3.2e-06   26.5   0.0   1   1   2.9e-09   7.8e-06   25.2   0.0     8    91   866   946   862   947 0.94 Alpha-2-macroglobulin family
Ribosomal_S5         PF00333.15    67 seq1338_BIOID51091   -            167   6.6e-32  108.9   1.8   1   1   1.8e-35   1.3e-31  108.0   1.3     1    66    10    75    10    76 0.98 Ribosomal protein S5, N-terminal domain
Ribosomal_S5_C       PF03719.10    74 seq1338_BIOID51091   -            167     5e-32  108.8   1.4   1   1   1.3e-35   8.7e-32  108.1   0.9     1    74    85   158    85   158 0.98 Ribosomal protein S5, C-terminal domain
Rhodanese            PF00581.15   113 seq1339_BIOID51091   -            143   1.7e-17   63.6   0.0   1   1   1.6e-21   2.1e-17   63.3   0.0     3   112    43   134    41   135 0.92 Rhodanese-like domain
MltA                 PF03562.12   158 seq1340_BIOID51091   -            365   3.6e-44  150.1   0.7   1   1   4.1e-46   2.8e-42  144.0   0.5     1   158   125   257   125   257 0.96 MltA specific insert domain
3D                   PF06725.6     75 seq1340_BIOID51091   -            365   1.2e-25   89.1   0.0   1   1   4.2e-29   2.9e-25   87.9   0.0     2    75   277   354   276   354 0.93 3D domain
HTH_AraC             PF00165.18    42 seq1344_BIOID51091   -            253   3.7e-18   64.6   0.7   1   2   5.9e-11     4e-07   29.5   0.0     1    42   155   195   155   195 0.97 Bacterial regulatory helix-turn-helix proteins, AraC family
HTH_AraC             PF00165.18    42 seq1344_BIOID51091   -            253   3.7e-18   64.6   0.7   2   2   3.3e-12   2.2e-08   33.5   0.1     8    39   210   242   207   245 0.91 Bacterial regulatory helix-turn-helix proteins, AraC family
HTH_18               PF12833.2     81 seq1344_BIOID51091   -            253   1.6e-13   50.4   0.0   1   1   3.9e-17   2.7e-13   49.7   0.0     2    80   169   245   168   246 0.95 Helix-turn-helix domain
Ribosomal_L30        PF00327.15    52 seq1345_BIOID51091   -             59     2e-20   71.9   0.2   1   1   1.6e-24   2.2e-20   71.8   0.1     1    51     4    54     4    55 0.95 Ribosomal protein L30p/L7e
Glutaredoxin         PF00462.19    60 seq1347_BIOID51091   -             83   9.9e-25   86.1   0.0   1   1   1.7e-28   1.2e-24   85.9   0.0     1    60     4    63     4    63 0.99 Glutaredoxin
GST_N_3              PF13417.1     75 seq1347_BIOID51091   -             83   6.8e-09   35.7   0.0   1   1   1.1e-12   7.8e-09   35.5   0.0     2    57     7    63     6    72 0.88 Glutathione S-transferase, N-terminal domain
2-Hacid_dh_C         PF02826.14   178 seq1348_BIOID51091   -            329   5.3e-53  178.6   0.0   1   1   1.8e-56   8.2e-53  178.0   0.0     1   178   110   297   110   297 0.94 D-isomer specific 2-hydroxyacid dehydrogenase, NAD binding domain
2-Hacid_dh           PF00389.25   133 seq1348_BIOID51091   -            329   2.3e-35  120.8   0.0   1   1   5.9e-39   2.7e-35  120.6   0.0     3   132     5   328     3   329 0.98 D-isomer specific 2-hydroxyacid dehydrogenase, catalytic domain
NAD_binding_2        PF03446.10   162 seq1348_BIOID51091   -            329   7.5e-06   25.8   0.0   1   1   5.1e-09   2.3e-05   24.2   0.0     3   119   146   259   144   263 0.91 NAD binding domain of 6-phosphogluconate dehydrogenase
Ribosomal_L18e       PF00828.14   129 seq1349_BIOID51091   -            144   2.7e-23   82.6   2.7   1   1   2.7e-27   3.7e-23   82.2   1.9     3   127    27   143    26   144 0.88 Ribosomal protein L18e/L15
DUF1281              PF06924.6    134 seq1351_BIOID51091   -            315   8.4e-57  190.2   0.1   1   1   1.1e-60   1.5e-56  189.4   0.0     2   133    10   141     9   142 0.99 Protein of unknown function (DUF1281)
YejG                 PF13989.1    107 seq1352_BIOID51091   -            125   1.4e-36  124.6   0.0   1   1   1.3e-40   1.7e-36  124.3   0.0    15   106    29   120    25   121 0.98 YejG-like protein
YejG                 PF13989.1    107 seq1353_BIOID51091   -             59   1.8e-10   40.7   0.0   1   1   1.3e-14   1.8e-10   40.7   0.0     1    30     4    33     4    57 0.83 YejG-like protein
Molybdopterin        PF00384.17   432 seq1354_BIOID51091   -            809  4.8e-103  345.0   0.3   1   1  8.9e-107  6.1e-103  344.7   0.2     1   431    84   550    84   551 0.97 Molybdopterin oxidoreductase
Molydop_binding      PF01568.16   109 seq1354_BIOID51091   -            809   4.4e-22   77.8   0.1   1   1   2.2e-25   1.5e-21   76.1   0.0     1    99   670   776   670   785 0.92 Molydopterin dinucleotide binding domain
Response_reg         PF00072.19   112 seq1355_BIOID51091   -            290   1.6e-27   95.6   0.0   1   1   3.8e-31   2.6e-27   94.9   0.0     1   112    40   149    40   149 0.99 Response regulator receiver domain
Trans_reg_C          PF00486.23    77 seq1355_BIOID51091   -            290   5.9e-25   86.8   0.0   1   1   1.9e-28   1.3e-24   85.7   0.0     3    77   182   255   178   255 0.95 Transcriptional regulatory protein, C terminal
SecB                 PF02556.9    149 seq1356_BIOID51091   -            155   1.6e-58  196.4   0.1   1   1   1.3e-62   1.8e-58  196.2   0.0     1   148     1   145     1   146 0.97 Preprotein translocase subunit SecB
SecY                 PF00344.15   342 seq1357_BIOID51091   -            443  3.3e-121  404.2  21.3   1   1  3.3e-125  4.5e-121  403.8  14.7     1   341    76   417    76   418 0.96 SecY translocase
AA_permease_2        PF13520.1    426 seq1359_BIOID51091   -            445   1.4e-52  178.5  55.6   1   1   2.7e-56   1.8e-52  178.1  38.6     2   401    11   403    10   428 0.89 Amino acid permease
AA_permease          PF00324.16   479 seq1359_BIOID51091   -            445     7e-35  120.1  50.8   1   1   1.7e-38   1.1e-34  119.4  35.2     2   421    15   405    14   429 0.88 Amino acid permease
ThiF                 PF00899.16   136 seq1360_BIOID51091   -            268     5e-41  139.5   0.5   1   1   5.7e-45   7.8e-41  138.9   0.3     2   128    30   157    29   164 0.96 ThiF family
NAD_Gly3P_dh_C       PF07479.9    149 seq1363_BIOID51091   -            339     4e-54  182.2   0.6   1   1   2.8e-57   6.3e-54  181.6   0.4     2   147   184   325   183   327 0.98 NAD-dependent glycerol-3-phosphate dehydrogenase C-terminus
NAD_Gly3P_dh_N       PF01210.18   157 seq1363_BIOID51091   -            339   3.1e-50  169.8   0.0   1   1   1.9e-53   4.3e-50  169.3   0.0     2   156     8   163     7   164 0.99 NAD-dependent glycerol-3-phosphate dehydrogenase N-terminus
ApbA                 PF02558.11   151 seq1363_BIOID51091   -            339   7.4e-11   41.6   0.0   1   1   5.3e-14   1.2e-10   40.8   0.0     2   107     9   115     8   139 0.92 Ketopantoate reductase PanE/ApbA
F420_oxidored        PF03807.12    96 seq1363_BIOID51091   -            339     5e-07   29.9   0.0   1   1   3.1e-09   7.2e-06   26.2   0.0     3    82     9    96     7   107 0.87 NADP oxidoreductase coenzyme F420-dependent
NAD_binding_2        PF03446.10   162 seq1363_BIOID51091   -            339   6.5e-05   22.7   0.0   1   1   7.2e-08   0.00016   21.4   0.0     3   107     7   123     5   145 0.85 NAD binding domain of 6-phosphogluconate dehydrogenase
Sel1                 PF08238.7     39 seq1365_BIOID51091   -            325   1.7e-68  225.4  47.7   1   8   1.4e-12     2e-08   34.5   0.1     2    39    26    61    25    61 0.87 Sel1 repeat
Sel1                 PF08238.7     39 seq1365_BIOID51091   -            325   1.7e-68  225.4  47.7   2   8   6.8e-08   0.00093   19.6   0.1     2    39    63    97    62    97 0.76 Sel1 repeat
Sel1                 PF08238.7     39 seq1365_BIOID51091   -            325   1.7e-68  225.4  47.7   3   8   1.8e-08   0.00024   21.5   0.0     3    38   100   130    98   131 0.85 Sel1 repeat
Sel1                 PF08238.7     39 seq1365_BIOID51091   -            325   1.7e-68  225.4  47.7   4   8   2.5e-15   3.5e-11   43.2   3.2     2    39   133   167   132   167 0.96 Sel1 repeat
Sel1                 PF08238.7     39 seq1365_BIOID51091   -            325   1.7e-68  225.4  47.7   5   8   5.5e-13   7.5e-09   35.8   0.4     1    39   168   203   168   203 0.95 Sel1 repeat
Sel1                 PF08238.7     39 seq1365_BIOID51091   -            325   1.7e-68  225.4  47.7   6   8   2.8e-12   3.8e-08   33.6   3.1     2    39   205   239   204   239 0.89 Sel1 repeat
Sel1                 PF08238.7     39 seq1365_BIOID51091   -            325   1.7e-68  225.4  47.7   7   8   2.2e-14     3e-10   40.2   0.3     3    37   242   273   240   275 0.93 Sel1 repeat
Sel1                 PF08238.7     39 seq1365_BIOID51091   -            325   1.7e-68  225.4  47.7   8   8     4e-09   5.5e-05   23.5   0.1     1    33   276   305   276   310 0.85 Sel1 repeat
META                 PF03724.11   101 seq1366_BIOID51091   -            140   4.1e-18   64.9   0.2   1   1   3.7e-22   5.1e-18   64.6   0.1     2   100    30   125    29   126 0.93 META domain
HATPase_c            PF02518.21   111 seq1367_BIOID51091   -            441   1.2e-13   50.6   0.0   1   1   5.3e-17   2.4e-13   49.6   0.0     2   109   334   438   333   440 0.85 Histidine kinase-, DNA gyrase B-, and HSP90-like ATPase
HisKA                PF00512.20    68 seq1367_BIOID51091   -            441   1.8e-11   43.6   1.0   1   1   9.6e-15   4.4e-11   42.4   0.7     2    66   225   288   224   290 0.97 His Kinase A (phospho-acceptor) domain
HAMP                 PF00672.20    70 seq1367_BIOID51091   -            441   1.3e-09   37.9   2.2   1   1   2.9e-13   1.3e-09   37.9   0.0     2    68   151   218   150   220 0.95 HAMP domain
N6_Mtase             PF02384.11   311 seq1368_BIOID51091   -            228   4.9e-05   22.4   0.0   1   1   6.8e-09   9.3e-05   21.5   0.0    24   117   100   199    91   209 0.81 N-6 DNA Methylase
Ribosomal_L36        PF00444.13    38 seq1372_BIOID51091   -             38   3.7e-21   74.7   9.2   1   1   2.9e-25   3.9e-21   74.6   6.4     1    38     1    38     1    38 1.00 Ribosomal protein L36
SATase_N             PF06426.9    105 seq1373_BIOID51091   -            273   3.4e-40  136.4   0.2   1   1   7.3e-44     5e-40  135.8   0.1     1   105     9   113     9   113 1.00 Serine acetyltransferase, N-terminal
Hexapep              PF00132.19    36 seq1373_BIOID51091   -            273   2.5e-11   42.4   7.5   1   1   1.3e-13   9.1e-10   37.4   0.7     1    34   193   226   193   228 0.96 Bacterial transferase hexapeptide (six repeats)
Sulfatase            PF00884.18   379 seq1375_BIOID51091   -            557   2.1e-56  191.4   0.4   1   1   4.1e-60   2.8e-56  191.0   0.2     3   310   248   539   246   554 0.93 Sulfatase
DUF1705              PF08019.7    156 seq1375_BIOID51091   -            557   3.4e-45  153.2   9.4   1   1     5e-49   3.4e-45  153.2   6.5     2   154    68   221    67   223 0.97 Domain of unknown function (DUF1705)
POR_N                PF01855.14   230 seq1376_BIOID51091   -           1174   1.8e-81  272.9   1.2   1   1   2.7e-84   2.8e-81  272.2   0.8     2   230    13   244    12   244 0.98 Pyruvate flavodoxin/ferredoxin oxidoreductase, thiamine diP-bdg
POR                  PF01558.13   173 seq1376_BIOID51091   -           1174   4.5e-30  104.7   0.0   1   1   8.2e-33   8.6e-30  103.7   0.0     1   173   426   610   426   610 0.90 Pyruvate ferredoxin/flavodoxin oxidoreductase
EKR                  PF10371.4     60 seq1376_BIOID51091   -           1174   1.7e-23   81.8   0.0   1   1   3.6e-26   3.8e-23   80.7   0.0     6    59   625   678   620   679 0.93 Domain of unknown function
Fer4_7               PF12838.2     52 seq1376_BIOID51091   -           1174   1.9e-10   40.8   8.8   1   1   1.8e-13   1.9e-10   40.8   6.1     2    50   689   757   688   758 0.72 4Fe-4S dicluster domain
TPP_enzyme_C         PF02775.16   153 seq1376_BIOID51091   -           1174   2.9e-09   36.5   0.1   1   1   8.3e-12   8.8e-09   35.0   0.0    46   152   954  1066   939  1067 0.89 Thiamine pyrophosphate enzyme, C-terminal TPP binding domain
Fer4                 PF00037.22    24 seq1376_BIOID51091   -           1174   4.6e-09   35.3  20.6   1   2   1.7e-08   1.8e-05   24.0   0.9     2    24   683   705   682   705 0.93 4Fe-4S binding domain
Fer4                 PF00037.22    24 seq1376_BIOID51091   -           1174   4.6e-09   35.3  20.6   2   2   5.8e-08   6.1e-05   22.3   2.7     3    20   740   757   738   758 0.89 4Fe-4S binding domain
Fer4_16              PF13484.1     67 seq1376_BIOID51091   -           1174   2.8e-08   34.2   7.1   1   1   8.8e-11   9.3e-08   32.5   4.9     2    66   689   757   688   758 0.59 4Fe-4S double cluster binding domain
Fer4_6               PF12837.2     24 seq1376_BIOID51091   -           1174   5.7e-08   32.1  18.8   1   1   1.1e-08   1.2e-05   24.8   1.7     1    24   681   704   681   704 0.94 4Fe-4S binding domain
Fer4_10              PF13237.1     52 seq1376_BIOID51091   -           1174   1.7e-07   30.8  23.1   1   1   9.6e-10     1e-06   28.3   7.7     3    52   683   756   681   756 0.82 4Fe-4S dicluster domain
Fer4_17              PF13534.1     61 seq1376_BIOID51091   -           1174   2.3e-06   27.7   5.6   1   1   2.2e-09   2.3e-06   27.7   3.9     2    58   689   757   673   760 0.73 4Fe-4S dicluster domain
Ribosomal_S13        PF00416.17   106 seq1377_BIOID51091   -            118   9.2e-40  135.2   0.4   1   1   7.6e-44     1e-39  135.1   0.3     1   106     3   108     3   108 0.99 Ribosomal protein S13/S18
Caudo_TAP            PF02413.12   130 seq1378_BIOID51091   -            190   2.7e-24   85.6   0.0   1   1   2.5e-28   3.4e-24   85.3   0.0     4   130    53   190    50   190 0.95 Caudovirales tail fibre assembly protein
Ribosomal_S11        PF00411.14   110 seq1385_BIOID51091   -            129   5.6e-50  168.0   0.2   1   1   4.9e-54   6.7e-50  167.7   0.1     1   110    19   128    19   128 0.99 Ribosomal protein S11
SEC-C                PF02810.10    21 seq1386_BIOID51091   -            154     2e-13   49.4  11.9   1   2   3.9e-11   5.4e-07   28.8   0.5     1    20     1    20     1    21 0.94 SEC-C motif
SEC-C                PF02810.10    21 seq1386_BIOID51091   -            154     2e-13   49.4  11.9   2   2     7e-10   9.6e-06   24.8   3.1     1    14   134   147   134   148 0.91 SEC-C motif
tRNA-synt_1_2        PF13603.1    185 seq1387_BIOID51091   -            907   1.1e-79  265.9   0.0   1   1   7.5e-83     2e-79  265.0   0.0     1   184   268   450   268   451 0.98 Leucyl-tRNA synthetase, Domain 2
tRNA-synt_1          PF00133.17   601 seq1387_BIOID51091   -            907     1e-70  238.3   8.9   1   5   1.5e-29   4.2e-26   91.0   0.2     4   178    63   218    60   221 0.88 tRNA synthetases class I (I, L, M and V)
tRNA-synt_1          PF00133.17   601 seq1387_BIOID51091   -            907     1e-70  238.3   8.9   2   5   6.8e-09   1.9e-05   22.8   0.2   361   411   221   271   217   275 0.95 tRNA synthetases class I (I, L, M and V)
tRNA-synt_1          PF00133.17   601 seq1387_BIOID51091   -            907     1e-70  238.3   8.9   3   5   2.6e-22     7e-19   67.1   0.0   188   349   277   455   272   464 0.79 tRNA synthetases class I (I, L, M and V)
tRNA-synt_1          PF00133.17   601 seq1387_BIOID51091   -            907     1e-70  238.3   8.9   4   5   1.2e-10   3.2e-07   28.6   0.0   414   557   464   619   459   621 0.63 tRNA synthetases class I (I, L, M and V)
tRNA-synt_1          PF00133.17   601 seq1387_BIOID51091   -            907     1e-70  238.3   8.9   5   5     4e-10   1.1e-06   26.8   0.0   560   593   665   698   655   706 0.87 tRNA synthetases class I (I, L, M and V)
tRNA-synt_1g         PF09334.6    391 seq1387_BIOID51091   -            907   8.9e-34  116.6   0.0   1   2   6.2e-27   1.7e-23   82.8   0.0     5   218    86   271    82   287 0.83 tRNA synthetases class I (M)
tRNA-synt_1g         PF09334.6    391 seq1387_BIOID51091   -            907   8.9e-34  116.6   0.0   2   2   5.8e-09   1.6e-05   23.6   0.0   314   364   653   703   642   717 0.81 tRNA synthetases class I (M)
Anticodon_1          PF08264.8    153 seq1387_BIOID51091   -            907     5e-17   61.9   0.0   1   1   3.3e-20   8.9e-17   61.1   0.0     3   148   747   868   745   874 0.79 Anticodon-binding domain of tRNA
DHDPS                PF00701.17   289 seq1388_BIOID51091   -            134   5.4e-28   97.3   0.0   1   1   4.5e-32   6.1e-28   97.1   0.0     2   107     5   110     4   122 0.94 Dihydrodipicolinate synthetase family
Ribosomal_S4         PF00163.14    94 seq1389_BIOID51091   -            206   4.1e-28   97.4   1.6   1   1     6e-32   4.1e-28   97.4   1.1     1    94     2    95     2    95 0.97 Ribosomal protein S4/S9 N-terminal domain
S4                   PF01479.20    48 seq1389_BIOID51091   -            206   6.7e-20   70.1   0.2   1   1   1.9e-23   1.3e-19   69.2   0.1     2    48    97   143    96   143 0.99 S4 domain
Formyl_trans_N       PF00551.14   181 seq1390_BIOID51091   -            280   5.8e-55  185.5   0.0   1   1   1.1e-58   7.3e-55  185.2   0.0     2   181    86   262    85   262 0.99 Formyl transferase
ACT                  PF01842.20    66 seq1390_BIOID51091   -            280   1.1e-07   31.0   0.0   1   1   3.3e-11   2.2e-07   30.0   0.0     2    63     8    69     7    72 0.91 ACT domain
DHDPS                PF00701.17   289 seq1393_BIOID51091   -            168   6.2e-41  139.7   0.0   1   1     5e-45   6.9e-41  139.6   0.0   130   287     1   158     1   160 0.98 Dihydrodipicolinate synthetase family
Peptidase_M20        PF01546.23   171 seq1394_BIOID51091   -            396   9.6e-32  109.7   0.0   1   1   5.1e-35   3.5e-31  107.9   0.0     1   169    89   390    89   392 0.96 Peptidase family M20/M25/M40
M20_dimer            PF07687.9    109 seq1394_BIOID51091   -            396   5.9e-25   87.0   0.0   1   1   1.5e-28     1e-24   86.2   0.0     2   107   191   301   190   303 0.92 Peptidase dimerisation domain
Tail_tube            PF10618.4    119 seq1395_BIOID51091   -            121   7.4e-38  128.8   0.3   1   1     6e-42   8.1e-38  128.6   0.2     2   119     3   120     1   120 0.96 Phage tail tube protein
DUF903               PF06004.7     50 seq1396_BIOID51091   -             76     8e-26   89.2   3.9   1   1   6.9e-30   9.4e-26   88.9   2.7     1    50    25    74    25    74 0.98 Bacterial protein of unknown function (DUF903)
SgrR_N               PF12793.2    115 seq1398_BIOID51091   -            566     6e-38  129.2   2.0   1   1   1.5e-41     1e-37  128.5   1.4     2   115     6   119     5   119 0.98 Sugar transport-related sRNA regulator N-term
SBP_bac_5            PF00496.17   374 seq1398_BIOID51091   -            566   5.7e-19   68.0   0.0   1   1   1.8e-22   1.2e-18   66.9   0.0     2   158   165   303   164   307 0.90 Bacterial extracellular solute-binding proteins, family 5 Middle
Aldedh               PF00171.17   462 seq1399_BIOID51091   -            470  3.4e-141  470.6   2.1   1   1    3e-145    4e-141  470.3   1.5    10   462    18   465    11   465 0.97 Aldehyde dehydrogenase family
RNA_pol_A_CTD        PF03118.10    67 seq1401_BIOID51091   -            329   1.1e-25   88.7   0.1   1   1   4.3e-29     2e-25   87.8   0.1     2    66   244   308   243   309 0.95 Bacterial RNA polymerase, alpha chain C terminal domain
RNA_pol_L            PF01193.19    82 seq1401_BIOID51091   -            329   2.7e-24   84.2   0.0   1   1   9.1e-28   4.1e-24   83.6   0.0     1    81    28   228    28   229 0.99 RNA polymerase Rpb3/Rpb11 dimerisation domain
RNA_pol_A_bac        PF01000.21   111 seq1401_BIOID51091   -            329   1.5e-23   83.0   0.3   1   1   7.3e-27   3.3e-23   81.8   0.1     2   109    60   156    58   178 0.90 RNA polymerase Rpb3/RpoA insert domain
Response_reg         PF00072.19   112 seq1403_BIOID51091   -            222   5.1e-26   90.7   0.0   1   1     1e-29   6.9e-26   90.3   0.0     1   112     3   113     3   113 0.99 Response regulator receiver domain
Trans_reg_C          PF00486.23    77 seq1403_BIOID51091   -            222   3.2e-20   71.7   0.5   1   1   2.1e-23   1.4e-19   69.6   0.0     1    77   145   216   145   216 0.97 Transcriptional regulatory protein, C terminal
ROK                  PF00480.15   179 seq1404_BIOID51091   -            291   9.7e-41  139.4   1.0   1   1   9.4e-45   1.3e-40  139.0   0.7     1   179     5   183     5   183 0.97 ROK family
FluMu_gp41           PF10109.4     82 seq1405_BIOID51091   -            117   2.3e-10   40.1   0.2   1   1   2.3e-14   3.2e-10   39.6   0.1     3    81     2    96     1    97 0.79 Mu-like prophage FluMu protein gp41
LysR_substrate       PF03466.15   209 seq1408_BIOID51091   -            305   6.7e-42  142.8   0.2   1   1   1.5e-45     1e-41  142.2   0.1     3   208    91   292    89   293 0.95 LysR substrate binding domain
HTH_1                PF00126.22    60 seq1408_BIOID51091   -            305   7.8e-23   79.8   2.6   1   1   2.7e-26   1.9e-22   78.6   1.8     1    60     8    67     8    67 0.98 Bacterial regulatory helix-turn-helix protein, lysR family
Transgly             PF00912.17   178 seq1409_BIOID51091   -            770   4.8e-54  182.2   0.0   1   1   1.4e-57   6.5e-54  181.8   0.0    10   177    60   226    49   227 0.94 Transglycosylase
BiPBP_C              PF06832.7     90 seq1409_BIOID51091   -            770   3.3e-18   65.2   0.1   1   1   2.7e-21   1.2e-17   63.4   0.0     6    90   686   767   681   767 0.96 Penicillin-Binding Protein C-terminus Family
Transpeptidase       PF00905.17   304 seq1409_BIOID51091   -            770   1.8e-13   50.1   0.0   1   1   7.2e-17   3.3e-13   49.2   0.0     6   282   306   535   301   549 0.83 Penicillin binding protein transpeptidase domain
HATPase_c            PF02518.21   111 seq1412_BIOID51091   -            366   1.1e-18   66.7   0.0   1   1   3.9e-22   1.8e-18   66.1   0.0     1   110   252   358   252   359 0.95 Histidine kinase-, DNA gyrase B-, and HSP90-like ATPase
HAMP                 PF00672.20    70 seq1412_BIOID51091   -            366   1.5e-08   34.5   3.6   1   1   4.1e-11   1.8e-07   31.0   0.2     2    69    73   140    72   141 0.91 HAMP domain
HisKA                PF00512.20    68 seq1412_BIOID51091   -            366   2.5e-08   33.6   1.8   1   1   5.4e-12   2.5e-08   33.6   1.3     3    66   147   203   145   205 0.76 His Kinase A (phospho-acceptor) domain
Ribosomal_L17        PF01196.14    97 seq1415_BIOID51091   -            127   6.3e-38  129.1   0.0   1   1   5.5e-42   7.5e-38  128.8   0.0     1    97    20   116    20   116 0.99 Ribosomal protein L17
MFS_1                PF07690.11   354 seq1416_BIOID51091   -            502   1.8e-41  141.9  52.3   1   2   3.8e-30   1.3e-26   93.0  19.2     2   293    39   304    38   315 0.71 Major Facilitator Superfamily
MFS_1                PF07690.11   354 seq1416_BIOID51091   -            502   1.8e-41  141.9  52.3   2   2     3e-17     1e-13   50.7  16.5     3   181   295   474   293   493 0.82 Major Facilitator Superfamily
Sugar_tr             PF00083.19   451 seq1416_BIOID51091   -            502     1e-21   76.9  53.2   1   1   4.1e-22   1.4e-18   66.6  36.9     3   434    35   463    33   469 0.80 Sugar (and other) transporter
DUF791               PF05631.9    354 seq1416_BIOID51091   -            502     3e-05   22.7   2.2   1   1   8.8e-09     3e-05   22.7   1.5    62   152    61   157    48   306 0.83 Protein of unknown function (DUF791)
PEPcase              PF00311.12   793 seq1418_BIOID51091   -            883  1.2e-292  972.4   0.0   1   1  1.1e-296  1.5e-292  972.1   0.0     2   793   129   883   128   883 0.98 Phosphoenolpyruvate carboxylase
DUF423               PF04241.10    89 seq1419_BIOID51091   -            131   4.2e-27   93.7   7.2   1   1   5.3e-31   7.2e-27   93.0   5.0     1    89    19   107    19   107 0.99 Protein of unknown function (DUF423)
Glutaminase          PF04960.10   286 seq1420_BIOID51091   -            308    7e-127  422.1   0.1   1   1  5.8e-131    8e-127  422.0   0.0     1   286    24   308    24   308 1.00 Glutaminase
DUF1992              PF09350.5     71 seq1421_BIOID51091   -            122     3e-23   81.3   0.1   1   1   2.7e-27   3.7e-23   81.0   0.1     1    69     7    74     7    99 0.96 Domain of unknown function (DUF1992)
ExsB                 PF06508.8    137 seq1423_BIOID51091   -            231     5e-57  191.4   0.0   1   1   1.4e-60   6.4e-57  191.0   0.0     1   137     3   140     3   140 0.99 ExsB
Asn_synthase         PF00733.16   255 seq1423_BIOID51091   -            231   2.2e-05   23.9   0.0   1   1   8.3e-09   3.8e-05   23.1   0.0    21    80     5    64     2    77 0.90 Asparagine synthase
Arginosuc_synth      PF00764.14   388 seq1423_BIOID51091   -            231   2.3e-05   23.5   0.1   1   1   8.8e-09     4e-05   22.7   0.0     1    59     5    63     5    75 0.91 Arginosuccinate synthase
FtsJ                 PF01728.14   181 seq1424_BIOID51091   -            366   1.8e-08   34.4   0.0   1   1   7.2e-12   9.8e-08   32.0   0.0     3    62   186   247   184   301 0.70 FtsJ-like methyltransferase
LptE                 PF04390.7    155 seq1425_BIOID51091   -            193   8.2e-34  116.4   0.0   1   1   7.9e-38   1.1e-33  116.0   0.0     2   153    10   159     9   161 0.94 Lipopolysaccharide-assembly
MerR_1               PF13411.1     69 seq1427_BIOID51091   -            141   5.8e-21   73.9   0.5   1   1   2.1e-24   9.7e-21   73.2   0.3     1    67     2    69     2    70 0.95 MerR HTH family regulatory protein
MerR-DNA-bind        PF09278.6     65 seq1427_BIOID51091   -            141   1.3e-20   73.4   6.9   1   1   4.3e-24     2e-20   72.8   4.8     1    65    45   110    45   110 0.97 MerR, DNA binding
MerR                 PF00376.18    38 seq1427_BIOID51091   -            141   1.8e-12   46.4   0.0   1   1   7.2e-16   3.3e-12   45.6   0.0     1    38     3    40     3    40 0.99 MerR family regulatory protein
Bax1-I               PF01027.15   205 seq1428_BIOID51091   -            219   9.5e-40  136.2  32.5   1   1     8e-44   1.1e-39  136.0  22.5     2   205    19   213    18   213 0.86 Inhibitor of apoptosis-promoting Bax1
DUF4186              PF13811.1    112 seq1430_BIOID51091   -            119   2.1e-55  185.1   0.0   1   1   1.7e-59   2.4e-55  184.9   0.0     3   110     5   112     3   114 0.98 Domain of unknown function (DUF4186)
DUF331               PF03889.8     39 seq1432_BIOID51091   -             72   3.2e-21   74.1   0.6   1   1   3.1e-25   4.2e-21   73.8   0.4     1    37     9    45     9    47 0.97 Domain of unknown function
Porin_1              PF00267.16   337 seq1434_BIOID51091   -            377  9.2e-148  491.8  27.0   1   1  1.5e-151    1e-147  491.6  18.7     1   337    27   377    27   377 0.98 Gram-negative porin
Porin_4              PF13609.1    311 seq1434_BIOID51091   -            377   5.6e-25   88.3  37.3   1   1   1.1e-28   7.6e-25   87.9  25.9     5   304    13   347     6   354 0.80 Gram-negative porin
DNA_pol3_delta       PF06144.8    172 seq1435_BIOID51091   -            343     2e-48  164.0   0.1   1   1   2.6e-52   3.6e-48  163.2   0.1     1   172    21   190    21   190 0.99 DNA polymerase III, delta subunit
HD                   PF01966.17   122 seq1437_BIOID51091   -            231   1.4e-15   57.2   0.7   1   1   2.3e-19   3.1e-15   56.1   0.5     4   121    29   131    27   132 0.92 HD domain
Peptidase_S9         PF00326.16   213 seq1438_BIOID51091   -            269   3.9e-11   42.4   2.0   1   1   9.5e-14   3.2e-10   39.4   1.4    52   209   110   266    93   267 0.70 Prolyl oligopeptidase family
Abhydrolase_3        PF07859.8    211 seq1438_BIOID51091   -            269   7.5e-08   32.0   0.0   1   1   5.3e-10   1.8e-06   27.5   0.0    30   209    82   242    54   244 0.69 alpha/beta hydrolase fold
Abhydrolase_5        PF12695.2    142 seq1438_BIOID51091   -            269   8.2e-08   31.9   0.0   1   1   3.3e-11   1.1e-07   31.5   0.0     2   141    53   240    52   241 0.73 Alpha/beta hydrolase family
DNA_circ_N           PF07157.7     93 seq1440_BIOID51091   -            452   1.1e-33  115.0   0.0   1   1   2.1e-37   2.9e-33  113.7   0.0     4    93     6    96     3    96 0.96 DNA circulation protein N-terminus
GGDEF                PF00990.16   161 seq1441_BIOID51091   -            472   3.3e-40  137.1   0.0   1   1   3.3e-44   4.5e-40  136.7   0.0     1   161   303   461   303   461 0.91 GGDEF domain
DsrC                 PF04358.8    109 seq1442_BIOID51091   -            128   4.4e-46  155.5   0.0   1   1   3.7e-50     5e-46  155.3   0.0     3   109    22   128    20   128 0.98 DsrC like protein
NDK                  PF00334.14   135 seq1443_BIOID51091   -            143   1.5e-54  183.3   0.0   1   1   1.2e-58   1.7e-54  183.1   0.0     1   134     4   137     4   138 0.99 Nucleoside diphosphate kinase
tRNA-synt_2          PF00152.15   335 seq1446_BIOID51091   -            590    8e-132  438.9   0.0   1   1  2.8e-135  9.5e-132  438.6   0.0     2   334   118   558   117   559 0.99 tRNA synthetases class II (D, K and N)
GAD                  PF02938.9     95 seq1446_BIOID51091   -            590   9.1e-32  108.9   0.1   1   1   4.8e-35   1.7e-31  108.1   0.1     1    95   307   406   307   406 0.97 GAD domain
tRNA_anti            PF01336.20    76 seq1446_BIOID51091   -            590   1.3e-16   60.0   0.1   1   1   8.5e-20   2.9e-16   58.9   0.0     1    76    18   102    18   102 0.95 OB-fold nucleic acid binding domain
DNA_methylase        PF00145.12   335 seq1449_BIOID51091   -            472     3e-76  256.5   0.0   1   1   3.4e-80   4.7e-76  255.9   0.0     1   331    87   448    87   451 0.86 C-5 cytosine-specific DNA methylase
Radical_SAM          PF04055.16   166 seq1450_BIOID51091   -            384   4.6e-14   52.8   0.1   1   1   2.2e-17   1.5e-13   51.1   0.1     2   158   120   289   119   299 0.75 Radical SAM superfamily
KdgM                 PF06178.8    218 seq1453_BIOID51091   -            236   6.2e-87  290.5  13.3   1   1     1e-90     7e-87  290.3   9.2     2   218    16   236    15   236 0.99 Oligogalacturonate-specific porin protein (KdgM)
DUF1597              PF07642.6    344 seq1453_BIOID51091   -            236   5.3e-06   25.5  10.6   1   1   7.7e-10   5.3e-06   25.5   7.3   141   250   111   230    83   236 0.72 Outer membrane protein family (DUF1597)
CTP_transf_2         PF01467.21   157 seq1454_BIOID51091   -            213   2.8e-41  141.0   0.0   1   1   2.3e-45   3.2e-41  140.8   0.0     1   157     7   187     7   187 0.98 Cytidylyltransferase
Methyltrans_SAM      PF10672.4    286 seq1456_BIOID51091   -            396   5.2e-31  107.4   0.0   1   1   3.8e-34   7.4e-31  106.9   0.0    12   266   110   371   103   381 0.84 S-adenosylmethionine-dependent methyltransferase
Cons_hypoth95        PF03602.10   183 seq1456_BIOID51091   -            396   2.2e-12   46.6   0.0   1   1   1.8e-15   3.5e-12   45.9   0.0    39   123   216   302   211   329 0.89 Conserved hypothetical protein 95
Methyltransf_31      PF13847.1    152 seq1456_BIOID51091   -            396     1e-10   41.3   0.1   1   1     9e-14   1.8e-10   40.5   0.0    21   118   236   349   220   377 0.74 Methyltransferase domain
Methyltransf_26      PF13659.1    117 seq1456_BIOID51091   -            396   1.2e-09   38.0   0.0   1   1   1.1e-12   2.2e-09   37.2   0.0     2   116   222   340   221   341 0.84 Methyltransferase domain
Methyltransf_18      PF12847.2    112 seq1456_BIOID51091   -            396     1e-06   29.2   0.0   1   1   1.8e-09   3.6e-06   27.4   0.0    12   109   231   337   220   340 0.69 Methyltransferase domain
MTS                  PF05175.9    170 seq1456_BIOID51091   -            396   6.6e-07   28.7   0.0   1   1   5.2e-10     1e-06   28.1   0.0    55   154   243   353   217   363 0.77 Methyltransferase small domain
Met_10               PF02475.11   200 seq1456_BIOID51091   -            396     1e-05   25.1   0.0   1   1   7.6e-09   1.5e-05   24.5   0.0    70   182   187   306   121   323 0.85 Met-10+ like-protein
Usp                  PF00582.21   140 seq1459_BIOID51091   -            144   4.6e-28   98.0   0.7   1   1   3.8e-32   5.2e-28   97.8   0.5     1   140     1   144     1   144 0.99 Universal stress protein family
Sulfatase            PF00884.18   379 seq1460_BIOID51091   -            577   1.9e-48  165.2   6.9   1   1   4.2e-52   2.8e-48  164.7   4.8     2   308   238   535   237   565 0.93 Sulfatase
DUF1705              PF08019.7    156 seq1460_BIOID51091   -            577     5e-05   22.7   7.5   1   1   7.3e-09     5e-05   22.7   5.2    11   149    59   206    50   211 0.60 Domain of unknown function (DUF1705)
Phage_GPD            PF05954.6    292 seq1461_BIOID51091   -            374   1.2e-29  103.3   3.1   1   1   1.1e-33   1.5e-29  103.0   2.2     1   291    23   325    23   326 0.84 Phage late control gene D protein (GPD)
His_Phos_1           PF00300.17   158 seq1463_BIOID51091   -            204   2.4e-37  128.3   0.1   1   1   2.1e-41   2.9e-37  128.0   0.1     1   156     3   155     3   157 0.96 Histidine phosphatase superfamily (branch 1)
ATP_bind_3           PF01171.15   182 seq1468_BIOID51091   -            311   1.1e-14   54.2   0.0   1   1   1.3e-18   1.7e-14   53.5   0.0     2   161    42   205    41   209 0.84 PP-loop family
Mannitol_dh_C        PF08125.8    245 seq1470_BIOID51091   -            483   1.2e-79  266.8   0.0   1   1   2.4e-83   1.6e-79  266.4   0.0     2   244   204   458   203   459 0.98 Mannitol dehydrogenase C-terminal domain
Mannitol_dh          PF01232.18   151 seq1470_BIOID51091   -            483     8e-42  142.6   0.0   1   1   2.6e-45   1.8e-41  141.4   0.0     2   150    17   172    16   173 0.98 Mannitol dehydrogenase Rossmann domain
Vsr                  PF03852.10    75 seq1474_BIOID51091   -            156   1.9e-34  116.9   0.1   1   1   2.3e-38   3.1e-34  116.2   0.1     1    73     2    74     2    76 0.98 DNA mismatch endonuclease Vsr
YccV-like            PF08755.6    100 seq1476_BIOID51091   -            105   3.6e-25   87.6   0.0   1   1   2.9e-29     4e-25   87.5   0.0     2    99     4   101     3   102 0.96 Hemimethylated DNA-binding protein YccV like
DUF4115              PF13464.1     77 seq1477_BIOID51091   -            337   6.3e-22   76.8   0.0   1   1   5.7e-25   1.5e-21   75.6   0.0     1    76   255   329   255   330 0.98 Domain of unknown function (DUF4115)
HTH_25               PF13413.1     62 seq1477_BIOID51091   -            337     5e-16   57.9   0.5   1   1   2.8e-19   7.5e-16   57.3   0.3     1    62    18    79    18    79 0.94 Helix-turn-helix domain
HTH_19               PF12844.2     64 seq1477_BIOID51091   -            337   1.5e-10   40.8   0.0   1   1   8.3e-14   2.3e-10   40.2   0.0     1    63    16    84    16    85 0.90 Helix-turn-helix domain
HTH_31               PF13560.1     64 seq1477_BIOID51091   -            337   2.7e-10   40.1   0.8   1   1   2.5e-13   6.8e-10   38.8   0.5     2    61    15    79    14    81 0.91 Helix-turn-helix domain
HTH_3                PF01381.17    55 seq1477_BIOID51091   -            337   7.7e-08   31.9   0.0   1   1   5.3e-11   1.5e-07   31.0   0.0     1    35    19    53    19    57 0.92 Helix-turn-helix
NUDIX                PF00293.23   135 seq1478_BIOID51091   -            169     1e-21   76.8   0.3   1   1   8.8e-26   1.2e-21   76.6   0.2     3   134    29   166    27   167 0.89 NUDIX domain
Oligomerisation      PF02410.10   100 seq1480_BIOID51091   -            105   3.4e-33  113.5   0.2   1   1   2.8e-37   3.8e-33  113.3   0.1     4   100     9   104     6   104 0.97 Oligomerisation domain
SPOUT_MTase          PF02590.12   155 seq1483_BIOID51091   -            155   4.8e-52  175.6   0.0   1   1   3.9e-56   5.3e-52  175.5   0.0     1   155     1   153     1   153 0.99 Predicted SPOUT methyltransferase
Abhydrolase_3        PF07859.8    211 seq1484_BIOID51091   -            311   1.3e-12   47.6   0.0   1   1   3.8e-15   1.7e-11   43.9   0.0     6   209    84   284    79   286 0.68 alpha/beta hydrolase fold
Peptidase_S9         PF00326.16   213 seq1484_BIOID51091   -            311   1.7e-10   40.3   0.0   1   1   1.8e-09   8.3e-06   25.0   0.0   130   190   224   285   195   292 0.84 Prolyl oligopeptidase family
Abhydrolase_5        PF12695.2    142 seq1484_BIOID51091   -            311   3.6e-07   29.9   0.0   1   1   1.1e-10     5e-07   29.4   0.0    15   141    96   282    78   283 0.70 Alpha/beta hydrolase family
Transcrip_reg        PF01709.15   234 seq1485_BIOID51091   -            246   9.3e-99  329.1   0.2   1   1  7.7e-103   1.1e-98  329.0   0.1     1   233     5   236     5   237 0.98 Transcriptional regulator
DUF2057              PF09829.4    189 seq1488_BIOID51091   -            220     8e-48  162.4   0.0   1   1   6.7e-52   9.1e-48  162.3   0.0     2   189    22   213    21   213 0.98 Uncharacterized protein conserved in bacteria (DUF2057)
GP46                 PF07409.7    116 seq1490_BIOID51091   -            145   4.1e-41  138.8   0.0   1   1   3.5e-45   4.7e-41  138.6   0.0     1   114    26   140    26   142 0.97 Phage protein GP46
Transpeptidase       PF00905.17   304 seq1491_BIOID51091   -            633   2.1e-90  302.7   0.1   1   1   4.1e-94   2.8e-90  302.3   0.0     2   304   272   609   271   609 0.97 Penicillin binding protein transpeptidase domain
PBP_dimer            PF03717.10   190 seq1491_BIOID51091   -            633   1.8e-42  145.3   1.0   1   1   3.8e-46   2.6e-42  144.8   0.7     2   189    64   239    63   240 0.95 Penicillin-binding Protein dimerisation domain
GcpE                 PF04551.9    359 seq1492_BIOID51091   -            372  1.3e-128  428.6   0.2   1   1  1.1e-132  1.5e-128  428.4   0.1     2   357    13   354    12   356 0.98 GcpE protein
HTH_18               PF12833.2     81 seq1493_BIOID51091   -            283     6e-21   74.2   1.7   1   1   1.7e-24   1.2e-20   73.2   0.1     1    81   191   270   191   270 0.97 Helix-turn-helix domain
HTH_AraC             PF00165.18    42 seq1493_BIOID51091   -            283   2.7e-17   61.8   0.4   1   1   6.6e-15   4.5e-11   42.0   0.0     8    42   234   269   230   269 0.95 Bacterial regulatory helix-turn-helix proteins, AraC family
Bestrophin           PF01062.16   296 seq1495_BIOID51091   -            321   3.1e-88  295.4   4.8   1   1   2.7e-92   3.7e-88  295.1   3.3     1   296    18   301    14   301 0.99 Bestrophin, RFP-TM, chloride channel
Baseplate_J          PF04865.9    243 seq1496_BIOID51091   -            360   1.8e-55  187.7   0.0   1   1   1.7e-59   2.3e-55  187.4   0.0     2   241    67   323    66   325 0.93 Baseplate J-like protein
RuvC                 PF02075.12   149 seq1497_BIOID51091   -            173   1.2e-66  223.0   0.5   1   1     1e-70   1.4e-66  222.7   0.3     1   149     4   150     4   150 1.00 Crossover junction endodeoxyribonuclease RuvC
DUF808               PF05661.7    295 seq1499_BIOID51091   -            305    3e-134  446.3  16.5   1   1  2.6e-138  3.5e-134  446.1  11.4     1   293     3   292     3   294 0.95 Protein of unknown function (DUF808)
MGS                  PF02142.17    95 seq1501_BIOID51091   -            155   4.5e-18   64.8   0.0   1   1   4.4e-22     6e-18   64.4   0.0     2    95    29   121    28   121 0.96 MGS-like domain
tRNA-synt_His        PF13393.1    310 seq1504_BIOID51091   -            424   1.7e-48  165.1   0.0   1   1   6.4e-52   2.2e-48  164.7   0.0     1   310    10   312    10   312 0.89 Histidyl-tRNA synthetase
tRNA-synt_2b         PF00587.20   173 seq1504_BIOID51091   -            424   8.2e-29  100.2   0.0   1   1     4e-32   1.4e-28   99.5   0.0     1   168    21   183    21   188 0.94 tRNA synthetase class II core domain (G, H, P, S and T)
HGTP_anticodon       PF03129.15    94 seq1504_BIOID51091   -            424   2.8e-11   43.1   0.0   1   1     2e-14   6.9e-11   41.8   0.0     8    92   335   420   329   422 0.83 Anticodon binding domain
DUF303               PF03629.13   255 seq1505_BIOID51091   -            328   2.8e-25   88.8   0.0   1   1   2.4e-29   3.3e-25   88.6   0.0     2   212    14   268    13   309 0.77 Domain of unknown function (DUF303)
PhnA                 PF03831.9     56 seq1507_BIOID51091   -            137   3.1e-29  100.0   6.8   1   1   5.8e-33     4e-29   99.6   4.7     1    56    69   123    69   123 0.98 PhnA protein
PhnA_Zn_Ribbon       PF08274.7     30 seq1507_BIOID51091   -            137     1e-15   57.1   7.4   1   1   2.4e-19   1.7e-15   56.3   5.1     1    30    28    57    28    57 0.97 PhnA Zinc-Ribbon
DUF2158              PF09926.4     53 seq1508_BIOID51091   -             60   8.6e-19   66.6   0.4   1   1   7.3e-23     1e-18   66.3   0.3     1    53     3    49     3    49 0.98 Uncharacterized small protein (DUF2158)
DUF2313              PF10076.4    179 seq1509_BIOID51091   -            186   4.5e-45  153.1   0.0   1   1   3.7e-49   5.1e-45  152.9   0.0     1   178    10   177    10   178 0.98 Uncharacterized protein conserved in bacteria (DUF2313)
DNA_processg_A       PF02481.10   212 seq1510_BIOID51091   -            374   2.4e-73  245.4   0.0   1   1   2.2e-77     3e-73  245.0   0.0     2   211    67   274    66   275 0.98 DNA recombination-mediator protein A
GGDEF                PF00990.16   161 seq1511_BIOID51091   -            564   1.9e-46  157.4   0.1   1   1   2.4e-50   3.3e-46  156.6   0.0     1   161   398   557   398   557 0.97 GGDEF domain
RuvA_N               PF01330.16    61 seq1512_BIOID51091   -            107   1.8e-17   62.7   0.0   1   1   4.3e-21   5.9e-17   61.0   0.1    18    61     2    46     1    46 0.98 RuvA N terminal domain
FTSW_RODA_SPOVE      PF01098.14   359 seq1513_BIOID51091   -            370  3.9e-124  413.9  28.7   1   1  3.4e-128  4.7e-124  413.6  19.9     3   358    20   364    17   365 0.96 Cell cycle protein
3-dmu-9_3-mt         PF06983.8    116 seq1514_BIOID51091   -            147   3.1e-07   30.6   0.6   1   1   3.6e-10   2.5e-06   27.7   0.5     5   115     5   138     2   139 0.74 3-demethylubiquinone-9 3-methyltransferase
Glyoxalase           PF00903.20   128 seq1514_BIOID51091   -            147   3.4e-05   23.6   0.0   1   1   7.7e-09   5.2e-05   23.0   0.0     7   128     8   138     3   138 0.86 Glyoxalase/Bleomycin resistance protein/Dioxygenase superfamily
RuvA_C               PF07499.8     47 seq1516_BIOID51091   -             76   1.2e-16   60.4   2.0   1   1   1.2e-20   1.7e-16   60.0   1.4     1    45    31    74    31    76 0.95 RuvA, C-terminal domain
RuvB_N               PF05496.7    234 seq1518_BIOID51091   -            336  9.5e-116  384.7   0.1   1   1  4.3e-119  1.2e-115  384.3   0.0     3   233     8   238     6   239 0.98 Holliday junction DNA helicase ruvB N-terminus
RuvB_C               PF05491.8     76 seq1518_BIOID51091   -            336     3e-33  113.1   0.0   1   1   2.2e-36   6.1e-33  112.1   0.0     1    75   256   330   256   331 0.98 Holliday junction DNA helicase ruvB C-terminus
AAA                  PF00004.24   132 seq1518_BIOID51091   -            336   8.3e-20   71.2   0.0   1   1   6.5e-23   1.8e-19   70.1   0.0     1   130    58   181    58   183 0.94 ATPase family associated with various cellular activities (AAA)
DUF2133              PF09976.4     43 seq1520_BIOID51091   -            206   2.3e-15   55.7   0.9   1   1   3.5e-19   4.8e-15   54.7   0.6     2    42    10    50     9    51 0.96 Uncharacterized protein conserved in bacteria (DUF2133)
ABC_tran             PF00005.22   118 seq1521_BIOID51091   -            262   1.3e-24   86.6   0.0   1   1   3.4e-28   2.3e-24   85.8   0.0     1   117    44   180    44   181 0.89 ABC transporter
DUF494               PF04361.8    155 seq1522_BIOID51091   -            157   3.1e-64  215.2   4.2   1   1   2.5e-68   3.4e-64  215.0   2.9     1   155     1   157     1   157 0.98 Protein of unknown function (DUF494)
SPOR                 PF05036.8     76 seq1525_BIOID51091   -            362   4.8e-17   61.7   2.1   1   1   1.7e-20   1.1e-16   60.5   1.5     1    75   287   359   287   360 0.92 Sporulation related domain
DPBB_1               PF03330.13    78 seq1525_BIOID51091   -            362   2.3e-15   56.2   0.0   1   1     7e-19   4.8e-15   55.2   0.0     2    76    79   166    78   167 0.86 Rare lipoprotein A (RlpA)-like double-psi beta-barrel
GGDEF                PF00990.16   161 seq1527_BIOID51091   -            269   4.8e-46  156.1   0.0   1   1     1e-49     7e-46  155.6   0.0     1   161   112   265   112   265 0.96 GGDEF domain
PAS_4                PF08448.5    110 seq1527_BIOID51091   -            269   1.3e-08   34.6   0.0   1   1   5.7e-12   3.9e-08   33.1   0.0    12   110     7   103     2   103 0.93 PAS fold
PQQ_2                PF13360.1    238 seq1529_BIOID51091   -            392   4.9e-61  206.1  19.0   1   1   2.5e-56   1.1e-52  178.7   6.7     2   238    78   319    77   319 0.95 PQQ-like domain
YWTD                 PF13570.1     40 seq1529_BIOID51091   -            392     1e-38  130.4  18.5   1   3   3.6e-10   1.6e-06   28.0   0.1     1    39    89   137    89   138 0.87 YWTD domain
YWTD                 PF13570.1     40 seq1529_BIOID51091   -            392     1e-38  130.4  18.5   2   3   8.4e-10   3.8e-06   26.8   0.0     1    38   139   176   139   178 0.95 YWTD domain
YWTD                 PF13570.1     40 seq1529_BIOID51091   -            392     1e-38  130.4  18.5   3   3   6.8e-09   3.1e-05   23.9   0.0     1    40   224   274   224   274 0.79 YWTD domain
PQQ                  PF01011.16    38 seq1529_BIOID51091   -            392   9.8e-34  113.1   2.5   1   3   6.1e-09   2.8e-05   23.3   0.1     1    35    70   104    70   107 0.90 PQQ enzyme repeat
PQQ                  PF01011.16    38 seq1529_BIOID51091   -            392   9.8e-34  113.1   2.5   2   3   1.7e-08   7.8e-05   21.8   0.0     1    37   120   156   120   157 0.94 PQQ enzyme repeat
PQQ                  PF01011.16    38 seq1529_BIOID51091   -            392   9.8e-34  113.1   2.5   3   3   1.4e-09   6.6e-06   25.2   0.0     1    32   256   287   256   292 0.92 PQQ enzyme repeat
zf-C4_Topoisom       PF01396.14    39 seq1530_BIOID51091   -            180   3.7e-53  176.6  21.2   1   3     1e-19   6.9e-16   57.3   1.0     2    38    13    49    12    50 0.95 Topoisomerase DNA binding C4 zinc finger
zf-C4_Topoisom       PF01396.14    39 seq1530_BIOID51091   -            180   3.7e-53  176.6  21.2   2   3   3.8e-22   2.6e-18   65.0   0.4     2    38    62    98    61    99 0.93 Topoisomerase DNA binding C4 zinc finger
zf-C4_Topoisom       PF01396.14    39 seq1530_BIOID51091   -            180   3.7e-53  176.6  21.2   3   3   3.5e-19   2.4e-15   55.6   0.8     2    38   104   142   103   143 0.95 Topoisomerase DNA binding C4 zinc finger
DUF307               PF03733.8     53 seq1531_BIOID51091   -            148   1.5e-33  114.8  23.8   1   2   1.7e-17   2.3e-13   50.2   2.4     1    53     3    55     3    55 0.97 Domain of unknown function (DUF307)
DUF307               PF03733.8     53 seq1531_BIOID51091   -            148   1.5e-33  114.8  23.8   2   2   5.9e-24     8e-20   70.9   8.6     1    53    76   128    76   128 0.98 Domain of unknown function (DUF307)
Aldolase_II          PF00596.16   183 seq1532_BIOID51091   -            215   1.2e-49  168.3   1.1   1   1   1.1e-53   1.5e-49  168.0   0.8     1   183     8   182     8   182 0.94 Class II Aldolase and Adducin N-terminal domain
Phosphonate-bd       PF12974.2    243 seq1533_BIOID51091   -            338   2.1e-73  246.5   0.0   1   1     2e-77   2.8e-73  246.1   0.0     1   240    35   277    35   280 0.97 ABC transporter, phosphonate, periplasmic substrate-binding protein
Sua5_yciO_yrdC       PF01300.13   179 seq1542_BIOID51091   -            190   1.2e-42  145.0   0.0   1   1   9.6e-47   1.3e-42  144.9   0.0     2   178    16   189    15   190 0.92 Telomere recombination
FUSC-like            PF12805.2    284 seq1543_BIOID51091   -            720  1.9e-111  371.4   5.9   1   1  4.1e-115  1.9e-111  371.4   4.1     1   284    69   348    69   348 0.98 FUSC-like inner membrane protein yccS
FUSC_2               PF13515.1    128 seq1543_BIOID51091   -            720   5.6e-27   94.0  13.0   1   1   1.2e-30   5.6e-27   94.0   9.0     3   127   406   528   404   529 0.93 Fusaric acid resistance protein-like
HisKA_3              PF07730.8     68 seq1544_BIOID51091   -            598   5.9e-19   68.0   0.9   1   1   1.7e-22   5.9e-19   68.0   0.6     1    64   390   453   390   457 0.97 Histidine kinase
PilJ                 PF13675.1    112 seq1544_BIOID51091   -            598   8.5e-19   67.8  14.4   1   1     3e-22     1e-18   67.5   1.3     2   108    34   131    33   135 0.91 Type IV pili methyl-accepting chemotaxis transducer N-term
HATPase_c            PF02518.21   111 seq1544_BIOID51091   -            598   1.7e-15   56.6   0.1   1   1   1.2e-18   4.1e-15   55.3   0.1     4   108   497   583   494   586 0.92 Histidine kinase-, DNA gyrase B-, and HSP90-like ATPase
HAMP                 PF00672.20    70 seq1544_BIOID51091   -            598   2.8e-11   43.3   3.2   1   1   8.1e-15   2.8e-11   43.3   2.2     4    69   159   224   158   225 0.93 HAMP domain
Fe-ADH               PF00465.14   366 seq1546_BIOID51091   -            383  6.4e-115  383.5   1.5   1   1  1.1e-118  7.2e-115  383.3   1.0     4   366    12   375     9   375 0.95 Iron-containing alcohol dehydrogenase
Fe-ADH_2             PF13685.1    250 seq1546_BIOID51091   -            383   4.1e-19   68.7   0.4   1   1     5e-15   3.4e-11   42.7   0.0     2    97    14   110    13   117 0.94 Iron-containing alcohol dehydrogenase
Peptidase_S11        PF00768.15   241 seq1547_BIOID51091   -            427    7e-100  333.1   0.1   1   1  2.1e-103  9.4e-100  332.7   0.0     4   240    62   296    59   297 0.98 D-alanyl-D-alanine carboxypeptidase
PBP5_C               PF07943.8     91 seq1547_BIOID51091   -            427   2.8e-25   88.0   0.0   1   1   1.1e-28     5e-25   87.2   0.0     1    91   316   407   316   407 0.99 Penicillin-binding protein 5, C-terminal domain
Beta-lactamase2      PF13354.1    197 seq1547_BIOID51091   -            427   2.9e-08   33.2   0.0   1   1     9e-12   4.1e-08   32.7   0.0     2   141    79   230    78   273 0.81 Beta-lactamase enzyme family
Shikimate_dh_N       PF08501.6     83 seq1550_BIOID51091   -            281   6.8e-24   83.6   0.0   1   1   1.6e-27   1.1e-23   82.9   0.0     1    83    15    97    15    97 0.99 Shikimate dehydrogenase substrate binding domain
Shikimate_DH         PF01488.15   135 seq1550_BIOID51091   -            281   1.2e-14   54.4   0.0   1   1     3e-18     2e-14   53.6   0.0    12    86   128   200   120   222 0.90 Shikimate / quinate 5-dehydrogenase
BPD_transp_1         PF00528.17   185 seq1551_BIOID51091   -            276   1.2e-22   80.2   5.0   1   1   8.5e-27   1.2e-22   80.2   3.5     2   179   105   275   104   276 0.98 Binding-protein-dependent transport system inner membrane component
FliB                 PF03692.10    85 seq1553_BIOID51091   -             84   8.3e-07   29.2   5.3   1   1   1.8e-10   2.4e-06   27.8   3.7     1    72     2    60     2    76 0.86 Flagellin N-methylase
DSRB                 PF10781.4     62 seq1558_BIOID51091   -             62   3.6e-41  138.3   0.2   1   1   2.8e-45   3.9e-41  138.2   0.1     1    61     1    61     1    62 0.98 Dextransucrase DSRB
SBP_bac_9            PF01297.12   256 seq1559_BIOID51091   -            352   2.5e-61  207.0   0.0   1   1   2.1e-65   2.8e-61  206.8   0.0     1   256    70   349    70   349 0.90 Periplasmic solute binding protein family
DUF1488              PF07369.6     83 seq1560_BIOID51091   -             85   3.9e-31  106.6   0.0   1   1   3.1e-35   4.3e-31  106.4   0.0     1    82     4    84     4    85 0.99 Protein of unknown function (DUF1488)
UTRA                 PF07702.8    141 seq1562_BIOID51091   -            241   1.5e-32  112.0   0.1   1   1   7.9e-36   2.7e-32  111.2   0.0     1   140    96   235    96   236 0.94 UTRA domain
GntR                 PF00392.16    64 seq1562_BIOID51091   -            241     4e-22   77.3   0.3   1   1   2.2e-25   7.5e-22   76.4   0.2     2    64    14    75    13    75 0.98 Bacterial regulatory proteins, gntR family
MarR                 PF01047.17    59 seq1562_BIOID51091   -            241   4.8e-06   26.0   0.0   1   1   4.1e-09   1.4e-05   24.5   0.0    21    51    39    69    35    71 0.95 MarR family
DUF493               PF04359.9     85 seq1564_BIOID51091   -             87   2.5e-31  107.7   0.0   1   1     2e-35   2.7e-31  107.6   0.0     2    85     6    87     5    87 0.98 Protein of unknown function (DUF493)
Response_reg         PF00072.19   112 seq1567_BIOID51091   -            216   3.4e-31  107.4   0.1   1   1   1.5e-34   5.1e-31  106.8   0.0     1   111     9   120     9   121 0.98 Response regulator receiver domain
GerE                 PF00196.14    58 seq1567_BIOID51091   -            216   6.4e-23   79.7   0.4   1   1   3.8e-26   1.3e-22   78.7   0.3     2    57   154   209   153   210 0.97 Bacterial regulatory proteins, luxR family
Sigma70_r4_2         PF08281.7     54 seq1567_BIOID51091   -            216   3.3e-10   39.1   0.1   1   1     2e-13   6.7e-10   38.1   0.0     9    54   154   198   151   198 0.95 Sigma-70, region 4
Sigma70_r4           PF04545.11    50 seq1567_BIOID51091   -            216   1.1e-06   27.6   0.4   1   1   7.6e-10   2.6e-06   26.5   0.1     3    49   154   199   153   200 0.93 Sigma-70, region 4
Peptidase_M20        PF01546.23   171 seq1569_BIOID51091   -            441   1.6e-24   86.2   5.5   1   1   5.4e-28   3.7e-24   85.1   3.8     1   170   117   433   117   434 0.91 Peptidase family M20/M25/M40
M20_dimer            PF07687.9    109 seq1569_BIOID51091   -            441   6.5e-10   38.6   0.4   1   1   2.7e-13   1.9e-09   37.1   0.3     9    98   236   325   231   331 0.83 Peptidase dimerisation domain
OEP                  PF02321.13   188 seq1570_BIOID51091   -            332   5.1e-18   65.2  12.3   1   1   2.1e-17   2.9e-13   49.6   2.4     9   177   145   298   137   307 0.94 Outer membrane efflux protein
BPL_LplA_LipB        PF03099.14   125 seq1573_BIOID51091   -            213     1e-18   67.4   0.0   1   1   1.1e-22   1.4e-18   66.9   0.0    15   125    57   159    47   159 0.85 Biotin/lipoate A/B protein ligase family
DUF1407              PF07191.7     70 seq1577_BIOID51091   -             71   1.3e-31  108.0   6.9   1   1     1e-35   1.4e-31  107.9   4.8     1    69     2    70     2    71 0.97 Protein of unknown function (DUF1407)
PhnG                 PF06754.7    147 seq1578_BIOID51091   -            150     3e-60  201.9   3.4   1   1   2.5e-64   3.4e-60  201.8   2.3     2   147     4   149     3   149 0.99 Phosphonate metabolism protein PhnG
Peptidase_M23        PF01551.17    96 seq1580_BIOID51091   -            440   2.3e-34  117.2   0.2   1   1   1.4e-37   4.8e-34  116.1   0.2     2    96   313   407   312   407 0.98 Peptidase family M23
OapA                 PF04225.7     85 seq1580_BIOID51091   -            440   8.3e-11   41.5   0.5   1   1   3.5e-11   1.2e-07   31.3   0.0     3    81    96   172    94   176 0.88 Opacity-associated protein A LysM-like domain
LysM                 PF01476.15    44 seq1580_BIOID51091   -            440   9.3e-08   31.7   0.9   1   1     6e-11     2e-07   30.6   0.1     1    43    98   141    98   142 0.94 LysM domain
OapA_N               PF08525.6     30 seq1580_BIOID51091   -            440   3.5e-07   29.6   0.2   1   1   1.8e-10     6e-07   28.9   0.2     2    29    11    39    10    40 0.92 Opacity-associated protein A N-terminal motif
PEP-utilizers_C      PF02896.13   294 seq1581_BIOID51091   -            833    4e-111  370.4   0.0   1   1  1.9e-114  5.3e-111  370.0   0.0     2   293   363   653   362   654 0.99 PEP-utilising enzyme, TIM barrel domain
PTS_EIIA_2           PF00359.17   142 seq1581_BIOID51091   -            833   4.5e-32  110.6   0.0   1   1   3.2e-35   8.8e-32  109.6   0.0     2   141   689   829   688   830 0.97 Phosphoenolpyruvate-dependent sugar phosphotransferase system, EIIA 2
PEP-utilizers        PF00391.18    81 seq1581_BIOID51091   -            833   3.9e-19   67.8   0.0   1   1   4.2e-22   1.2e-18   66.3   0.0     7    81   262   337   259   337 0.93 PEP-utilising enzyme, mobile domain
PTS-HPr              PF00381.14    84 seq1581_BIOID51091   -            833     3e-17   62.1   0.0   1   1   2.8e-20   7.6e-17   60.8   0.0     5    83     6    86     2    87 0.94 PTS HPr component phosphorylation site
PEP-utilisers_N      PF05524.8    123 seq1581_BIOID51091   -            833     8e-14   51.3   1.1   1   1   4.8e-17   1.3e-13   50.6   0.0     2   123   119   238   118   238 0.87 PEP-utilising enzyme, N-terminal
PTS_EIIA_2           PF00359.17   142 seq1583_BIOID51091   -            376   6.7e-37  126.2   0.3   1   1   1.8e-34   1.2e-30  105.9   0.0     4   140     5   140     2   142 0.90 Phosphoenolpyruvate-dependent sugar phosphotransferase system, EIIA 2
PTS-HPr              PF00381.14    84 seq1583_BIOID51091   -            376   2.1e-26   91.5   0.2   1   1   1.7e-29   1.2e-25   89.1   0.1     2    83   286   370   285   371 0.95 PTS HPr component phosphorylation site
PhnH                 PF05845.7    192 seq1584_BIOID51091   -            194   8.2e-67  224.2   0.9   1   1   6.7e-71   9.1e-67  224.1   0.6     1   192     3   193     3   193 0.99 Bacterial phosphonate metabolism protein (PhnH)
SulA                 PF03846.9    119 seq1587_BIOID51091   -            169   2.2e-63  211.1   4.5   1   1   2.2e-67     3e-63  210.7   3.1     2   118     3   119     2   120 0.99 Cell division inhibitor SulA
LysR_substrate       PF03466.15   209 seq1588_BIOID51091   -            317   2.2e-18   66.0   0.0   1   1   4.3e-22   2.9e-18   65.6   0.0     5   207   116   316   114   317 0.95 LysR substrate binding domain
HTH_1                PF00126.22    60 seq1588_BIOID51091   -            317   1.2e-14   53.6   0.0   1   1   3.1e-18   2.1e-14   52.8   0.0     1    59    31    89    31    90 0.96 Bacterial regulatory helix-turn-helix protein, lysR family
ABC_tran             PF00005.22   118 seq1589_BIOID51091   -            715     3e-19   69.4   0.0   1   1   8.1e-23   5.6e-19   68.5   0.0     1   118   514   641   514   641 0.94 ABC transporter
ABC_membrane         PF00664.18   275 seq1589_BIOID51091   -            715     5e-18   65.3   6.8   1   1   9.9e-22   6.7e-18   64.9   4.7     4   266   157   418   155   427 0.89 ABC transporter transmembrane region
PhnI                 PF05861.7    359 seq1590_BIOID51091   -            354  1.5e-168  559.8   0.0   1   1  1.2e-172  1.7e-168  559.6   0.0     1   357     1   352     1   354 0.99 Bacterial phosphonate metabolism protein (PhnI)
Peptidase_M20        PF01546.23   171 seq1592_BIOID51091   -            481   2.3e-05   23.9   0.2   1   1   2.8e-09   3.8e-05   23.2   0.1     2    92    78   265    77   371 0.70 Peptidase family M20/M25/M40
Lipoprotein_16       PF03923.8    159 seq1593_BIOID51091   -            192     9e-53  177.7   4.0   1   1   1.5e-56     1e-52  177.5   2.7     1   159    29   188    29   188 0.99 Uncharacterized lipoprotein
LPAM_1               PF08139.7     26 seq1593_BIOID51091   -            192   1.2e-08   34.7   4.2   1   1     3e-12     2e-08   33.9   2.9     7    26     1    20     1    20 0.97 Prokaryotic membrane lipoprotein lipid attachment site
PfkB                 PF00294.19   301 seq1597_BIOID51091   -            312   1.7e-62  211.1   0.0   1   1   1.5e-66     2e-62  210.9   0.0     7   296    14   293     8   299 0.92 pfkB family carbohydrate kinase
Lip_A_acyltrans      PF03279.8    295 seq1600_BIOID51091   -            331  4.9e-113  376.7   0.0   1   1  4.1e-117  5.5e-113  376.5   0.0     2   295    20   313    19   313 1.00 Bacterial lipid A biosynthesis acyltransferase
OmpA_membrane        PF01389.12   183 seq1601_BIOID51091   -            354   9.6e-76  253.2   2.4   1   1   2.8e-79   1.3e-75  252.8   1.7     1   183    31   203    31   203 0.97 OmpA-like transmembrane domain
OMP_b-brl            PF13505.1    176 seq1601_BIOID51091   -            354   1.4e-24   86.8   7.6   1   1   3.1e-28   1.4e-24   86.8   5.2     2   176    16   199    15   199 0.82 Outer membrane protein beta-barrel domain
OmpA                 PF00691.15    97 seq1601_BIOID51091   -            354   8.1e-23   80.5   0.0   1   1   4.4e-26     2e-22   79.2   0.0     1    95   230   325   230   327 0.96 OmpA family
DEAD                 PF00270.24   173 seq1602_BIOID51091   -            361   5.7e-29  100.6   0.0   1   1   7.6e-30   5.2e-26   91.0   0.0    44   171    16   146     1   149 0.88 DEAD/DEAH box helicase
Helicase_C           PF00271.26    78 seq1602_BIOID51091   -            361   2.7e-25   87.9   0.0   1   1   1.3e-28   8.7e-25   86.2   0.0     3    78   216   291   214   291 0.97 Helicase conserved C-terminal domain
IMPDH                PF00478.20   351 seq1604_BIOID51091   -            511  1.4e-148  494.3   6.1   1   1  4.8e-152  1.6e-148  494.1   4.2     2   351    31   496    30   496 0.99 IMP dehydrogenase / GMP reductase domain
CBS                  PF00571.23    57 seq1604_BIOID51091   -            511   2.5e-18   65.3   2.5   1   2   3.1e-12     1e-08   34.5   0.1     5    52   117   163   113   165 0.93 CBS domain
CBS                  PF00571.23    57 seq1604_BIOID51091   -            511   2.5e-18   65.3   2.5   2   2   4.1e-10   1.4e-06   27.7   0.3     3    53   174   226   172   229 0.93 CBS domain
NMO                  PF03060.10   330 seq1604_BIOID51091   -            511   1.1e-11   44.3  16.6   1   2   1.6e-08   5.3e-05   22.3   0.7     2   137    55   203    54   271 0.74 Nitronate monooxygenase
NMO                  PF03060.10   330 seq1604_BIOID51091   -            511   1.1e-11   44.3  16.6   2   2   5.4e-09   1.8e-05   23.9   8.0   142   229   300   394   209   401 0.70 Nitronate monooxygenase
FMN_dh               PF01070.13   357 seq1604_BIOID51091   -            511   1.4e-09   37.1   8.2   1   1   8.8e-12     3e-08   32.7   4.1   216   310   283   385   194   391 0.74 FMN-dependent dehydrogenase
MFS_1                PF07690.11   354 seq1607_BIOID51091   -            491     1e-33  116.4  66.9   1   1   2.7e-36   3.7e-32  111.3  27.2     1   351    17   366    17   369 0.87 Major Facilitator Superfamily
DrsE                 PF02635.10   117 seq1608_BIOID51091   -            117   3.9e-23   81.6   0.0   1   1   3.2e-27   4.4e-23   81.5   0.0     2   117     3   117     2   117 0.94 DsrE/DsrF-like family
Sugar-bind           PF04198.8    255 seq1612_BIOID51091   -            317   2.2e-72  242.9   1.5   1   1   2.2e-76     3e-72  242.4   1.1     2   255    67   316    66   316 0.97 Putative sugar-binding domain
PhnJ                 PF06007.6    279 seq1613_BIOID51091   -            281  1.6e-155  515.7   0.1   1   1  1.3e-159  1.8e-155  515.6   0.0     3   278     5   280     3   281 0.99 Phosphonate metabolism protein PhnJ
PTS_EIIC             PF02378.13   321 seq1615_BIOID51091   -            563   2.8e-21   75.5  31.6   1   1   4.1e-25   2.8e-21   75.5  21.9     3   321   233   496   231   497 0.89 Phosphotransferase system, EIIC
PTS_IIB              PF02302.12    90 seq1615_BIOID51091   -            563   1.5e-19   70.0   0.9   1   1   6.3e-22   4.3e-18   65.4   0.2     2    84   108   192   107   198 0.91 PTS system, Lactose/Cellobiose specific IIB subunit
ABG_transport        PF03806.8    502 seq1618_BIOID51091   -            510  1.7e-207  689.2  35.2   1   1  1.4e-211    2e-207  689.0  24.4     1   500    16   507    16   509 0.98 AbgT putative transporter family
Transaldolase        PF00923.14   287 seq1619_BIOID51091   -            220   5.3e-48  163.4   0.1   1   1   8.2e-52   1.1e-47  162.4   0.0     1   244     3   206     3   218 0.94 Transaldolase
Ppx-GppA             PF02541.11   285 seq1620_BIOID51091   -            494  1.3e-103  345.9   0.6   1   1  1.7e-107  2.3e-103  345.1   0.4     1   283    21   301    21   303 0.99 Ppx/GppA phosphatase family
ABC_tran             PF00005.22   118 seq1621_BIOID51091   -            252   1.2e-21   77.1   0.0   1   1   3.7e-25   1.7e-21   76.6   0.0     1   117    45   173    45   174 0.86 ABC transporter
oligo_HPY            PF08352.7     64 seq1621_BIOID51091   -            252   2.6e-06   27.5   0.0   1   1     1e-09   4.6e-06   26.7   0.0     1    26   225   250   225   252 0.94 Oligopeptide/dipeptide transporter, C-terminal region
FGGY_N               PF00370.16   245 seq1625_BIOID51091   -            530   1.1e-51  175.4   0.0   1   1   3.8e-55   2.6e-51  174.1   0.0     1   245    13   260    13   260 0.94 FGGY family of carbohydrate kinases, N-terminal domain
FGGY_C               PF02782.11   197 seq1625_BIOID51091   -            530     6e-20   71.6   0.0   1   1   1.7e-23   1.1e-19   70.6   0.0    31   196   298   467   268   468 0.84 FGGY family of carbohydrate kinases, C-terminal domain
HlyD_3               PF13437.1    105 seq1626_BIOID51091   -            415   8.6e-22   77.3   0.1   1   1   9.4e-21   3.2e-17   62.6   0.0     1    97   257   369   257   383 0.80 HlyD family secretion protein
HlyD                 PF00529.15   306 seq1626_BIOID51091   -            415   5.9e-14   51.9  11.6   1   1   6.2e-13   2.1e-09   36.9   5.9     5   178    80   242    76   251 0.68 HlyD family secretion protein
HlyD_2               PF12700.2    328 seq1626_BIOID51091   -            415   1.8e-12   46.9   0.0   1   1   1.3e-15   4.5e-12   45.6   0.0     9   251    63   353    58   360 0.68 HlyD family secretion protein
Biotin_lipoyl_2      PF13533.1     50 seq1626_BIOID51091   -            415   1.3e-09   37.4   6.7   1   1   4.9e-11   1.7e-07   30.6   0.1     3    43    78   118    76   134 0.80 Biotin-lipoyl like
GATase               PF00117.23   192 seq1628_BIOID51091   -            525   1.4e-40  138.7   0.0   1   1   8.7e-44     2e-40  138.2   0.0     2   190    12   199    11   201 0.93 Glutamine amidotransferase class-I
GMP_synt_C           PF00958.17    93 seq1628_BIOID51091   -            525   8.7e-41  137.4   0.0   1   1   8.4e-44   1.9e-40  136.3   0.0     2    93   433   524   432   524 0.99 GMP synthase C terminal domain
NAD_synthase         PF02540.12   242 seq1628_BIOID51091   -            525   2.1e-09   36.5   0.0   1   1   4.1e-10   9.3e-07   27.8   0.0    14    45   223   254   211   306 0.77 NAD synthase
Peptidase_C26        PF07722.8    217 seq1628_BIOID51091   -            525   7.9e-09   35.1   0.0   1   1   7.3e-12   1.7e-08   34.0   0.0   103   217    76   183    72   183 0.80 Peptidase C26
Asn_synthase         PF00733.16   255 seq1628_BIOID51091   -            525   1.1e-05   24.9   0.0   1   1   3.4e-08   7.7e-05   22.1   0.0     8    66   216   273   211   296 0.70 Asparagine synthase
tRNA_Me_trans        PF03054.11   356 seq1628_BIOID51091   -            525   8.9e-06   24.3   0.1   1   1   1.9e-08   4.4e-05   22.1   0.0     2    33   229   261   228   273 0.84 tRNA methyl transferase
Fe-ADH               PF00465.14   366 seq1631_BIOID51091   -            380   1.5e-63  214.5   6.3   1   1   2.6e-67   1.8e-63  214.2   4.3     1   366    21   361    21   361 0.92 Iron-containing alcohol dehydrogenase
Fe-ADH_2             PF13685.1    250 seq1631_BIOID51091   -            380   1.6e-33  115.9   0.1   1   1     3e-37     2e-33  115.6   0.1     3   250    27   289    25   289 0.82 Iron-containing alcohol dehydrogenase
DUF3302              PF11742.3     78 seq1632_BIOID51091   -            120   1.7e-44  149.4   7.5   1   1   1.5e-48   2.1e-44  149.1   5.2     1    77     3    79     3    80 0.98 Protein of unknown function (DUF3302)
AAA_32               PF13654.1    509 seq1633_BIOID51091   -            586   5.5e-18   64.8   0.0   1   1   1.1e-21   7.5e-18   64.3   0.0   322   469   140   286    68   322 0.85 AAA domain
Lon_C                PF05362.8    205 seq1633_BIOID51091   -            586   2.2e-10   40.1   0.0   1   1     5e-14   3.4e-10   39.4   0.0   108   203   435   541   431   543 0.81 Lon protease (S16) C-terminal proteolytic domain
Na_Ca_ex             PF01699.19   139 seq1634_BIOID51091   -            395   2.6e-08   33.4  11.9   1   1   1.9e-12   2.6e-08   33.4   8.3     3   138   263   392   261   393 0.78 Sodium/calcium exchanger protein
COX_ARM              PF06481.9     47 seq1635_BIOID51091   -            315   3.8e-19   67.9   0.6   1   1   1.2e-22     8e-19   66.9   0.4     1    47   239   286   239   286 0.98 COX Aromatic Rich Motif
COX2                 PF00116.15   120 seq1635_BIOID51091   -            315   3.5e-08   33.1   0.0   1   1   3.4e-11   2.3e-07   30.5   0.0    43   116   148   221   127   225 0.94 Cytochrome C oxidase subunit II, periplasmic domain
ABC_tran             PF00005.22   118 seq1636_BIOID51091   -            226   2.9e-20   72.6   0.0   1   1   8.8e-24     4e-20   72.2   0.0     1   118    48   178    48   178 0.93 ABC transporter
AAA_16               PF13191.1    166 seq1636_BIOID51091   -            226   5.2e-07   30.0   0.1   1   1   1.6e-10   7.1e-07   29.6   0.1    19    60    31    71    23   216 0.74 AAA ATPase domain
DUF3521              PF12035.3     35 seq1637_BIOID51091   -             76   6.3e-11   41.8   0.2   1   1   7.1e-15   9.6e-11   41.2   0.2     1    30     7    36     7    39 0.95 Protein of unknown function (DUF3521)
DNA_binding_1        PF01035.15    85 seq1638_BIOID51091   -            171     6e-33  112.3   0.0   1   1   1.2e-36   8.2e-33  111.8   0.0     1    82    87   168    87   171 0.98 6-O-methylguanine DNA methyltransferase, DNA binding domain
Methyltransf_1N      PF02870.10    77 seq1638_BIOID51091   -            171     1e-19   70.7   0.0   1   1     2e-23   1.4e-19   70.3   0.0     2    76     4    83     3    84 0.97 6-O-methylguanine DNA methyltransferase, ribonuclease-like domain
CRCB                 PF02537.10   117 seq1641_BIOID51091   -            127   2.8e-29  101.2  12.7   1   1   2.3e-33   3.2e-29  101.0   8.8     2   116     6   118     5   119 0.95 CrcB-like protein
PfkB                 PF00294.19   301 seq1643_BIOID51091   -            351     1e-58  198.7   0.0   1   1   9.3e-63   1.3e-58  198.4   0.0     2   297    43   333    42   337 0.92 pfkB family carbohydrate kinase
Amidohydro_4         PF13147.1    304 seq1646_BIOID51091   -            378   2.2e-30  106.5   2.5   1   1   9.4e-34   3.2e-30  105.9   1.7     1   304    41   356    41   356 0.84 Amidohydrolase
Amidohydro_3         PF07969.6    404 seq1646_BIOID51091   -            378   1.8e-11   43.8   0.9   1   1   1.3e-14   4.4e-11   42.5   0.2   283   404   242   357   198   357 0.74 Amidohydrolase family
Amidohydro_1         PF01979.15   333 seq1646_BIOID51091   -            378   2.8e-09   36.9   0.6   1   1   1.2e-10     4e-07   29.8   0.0   227   331   244   357   221   358 0.58 Amidohydrolase family
Amidohydro_5         PF13594.1     68 seq1646_BIOID51091   -            378   3.8e-07   29.7   0.1   1   1   3.4e-10   1.1e-06   28.1   0.0     3    68    21    92    20    92 0.72 Amidohydrolase
COX1                 PF00115.15   447 seq1648_BIOID51091   -            663  5.5e-154  512.9  72.0   1   1    4e-158  5.5e-154  512.9  49.9     1   446    54   504    54   505 0.98 Cytochrome C and Quinol oxidase polypeptide I
DUF1287              PF06940.6    164 seq1649_BIOID51091   -            205   9.7e-78  259.1   0.0   1   1   1.7e-81   1.1e-77  258.8   0.0     1   164    39   202    39   202 0.99 Domain of unknown function (DUF1287)
Amidase_6            PF12671.2    157 seq1649_BIOID51091   -            205   0.00011   22.1   0.0   1   1   2.1e-08   0.00014   21.7   0.0    18   123    53   168    33   189 0.82 Putative amidase domain
cNMP_binding         PF00027.24    91 seq1650_BIOID51091   -            250   4.7e-16   58.2   0.0   1   1   1.8e-19   8.1e-16   57.5   0.0     4    90    52   137    49   138 0.95 Cyclic nucleotide-binding domain
Crp                  PF00325.15    32 seq1650_BIOID51091   -            250   3.5e-15   55.0   1.4   1   1     9e-19   4.1e-15   54.8   0.3     1    32   193   224   193   224 0.97 Bacterial regulatory proteins, crp family
HTH_Crp_2            PF13545.1     76 seq1650_BIOID51091   -            250   4.9e-13   48.5   0.0   1   1     2e-16   9.1e-13   47.7   0.0     1    76   168   242   168   242 0.96 Crp-like helix-turn-helix domain
Ldr_toxin            PF13940.1     35 seq1654_BIOID51091   -             44   3.1e-23   81.1   4.6   1   1   2.6e-27   3.6e-23   80.9   3.2     1    35    10    44    10    44 1.00 Toxin Ldr, type I toxin-antitoxin system
FabA                 PF07977.8    138 seq1655_BIOID51091   -            208   9.2e-51  170.8   0.0   1   1   8.4e-55   1.1e-50  170.5   0.0     1   137    65   194    65   195 0.98 FabA-like domain
ESPR                 PF13018.1     24 seq1659_BIOID51091   -            182   8.3e-12   44.1   0.4   1   1   1.1e-15   1.6e-11   43.2   0.3     1    24     1    24     1    24 0.99 Extended Signal Peptide of Type V secretion system
Indigoidine_A        PF04227.7    293 seq1664_BIOID51091   -            312  1.9e-136  453.9   5.4   1   1  1.6e-140  2.1e-136  453.7   3.7     2   293    16   307    15   307 0.99 Indigoidine synthase A like protein
G6PD_C               PF02781.11   294 seq1665_BIOID51091   -            491    1e-130  434.7   0.1   1   1  1.9e-134  1.3e-130  434.3   0.1     1   293   188   489   188   490 0.99 Glucose-6-phosphate dehydrogenase, C-terminal domain
G6PD_N               PF00479.17   183 seq1665_BIOID51091   -            491   1.8e-59  200.9   0.0   1   1     6e-63   4.1e-59  199.7   0.0     1   183    13   186    13   186 0.99 Glucose-6-phosphate dehydrogenase, NAD binding domain
Ldr_toxin            PF13940.1     35 seq1666_BIOID51091   -             44   4.9e-22   77.2   5.8   1   1     4e-26   5.5e-22   77.1   4.0     1    35    10    44    10    44 1.00 Toxin Ldr, type I toxin-antitoxin system
AAA_18               PF13238.1    129 seq1668_BIOID51091   -            185   1.6e-08   34.8   0.0   1   1     3e-11   1.4e-07   31.7   0.0     1   118     6   138     6   147 0.67 AAA domain
AAA_33               PF13671.1    143 seq1668_BIOID51091   -            185   1.7e-07   31.0   0.2   1   1   1.2e-10   5.4e-07   29.4   0.2     1   136     5   150     5   153 0.71 AAA domain
Guanylate_kin        PF00625.16   183 seq1668_BIOID51091   -            185   4.7e-06   26.0   0.0   1   1   1.2e-09   5.6e-06   25.7   0.0     2   152     3   149     2   177 0.81 Guanylate kinase
Usp                  PF00582.21   140 seq1670_BIOID51091   -            316   1.9e-33  115.5   0.0   1   2   4.8e-21   6.6e-17   61.9   0.0     1   140     3   146     3   146 0.98 Universal stress protein family
Usp                  PF00582.21   140 seq1670_BIOID51091   -            316   1.9e-33  115.5   0.0   2   2   6.6e-18   9.1e-14   51.7   0.1    16   140   174   300   156   300 0.88 Universal stress protein family
Syd                  PF07348.7    176 seq1671_BIOID51091   -            181   7.1e-66  220.7   0.0   1   1   5.8e-70   7.9e-66  220.5   0.0     2   176     6   179     5   179 0.99 Syd protein (SUKH-2)
Ldr_toxin            PF13940.1     35 seq1675_BIOID51091   -             44   6.8e-23   80.0   5.5   1   1   5.6e-27   7.7e-23   79.8   3.8     1    35    10    44    10    44 1.00 Toxin Ldr, type I toxin-antitoxin system
DcuC                 PF03606.10   463 seq1676_BIOID51091   -            461  1.3e-137  458.8  49.1   1   1  2.1e-141  1.4e-137  458.6  34.0     2   462     6   451     5   452 0.99 C4-dicarboxylate anaerobic carrier
DctM                 PF06808.7    416 seq1676_BIOID51091   -            461   1.3e-08   33.7  42.1   1   1   1.9e-12   1.3e-08   33.7  29.2    97   412   124   449   117   453 0.79 DctM-like transporters
Acetyltransf_1       PF00583.19    83 seq1677_BIOID51091   -            144     1e-14   54.2   0.3   1   1   3.8e-18   1.8e-14   53.4   0.2     3    83    54   134    52   134 0.95 Acetyltransferase (GNAT) family
Acetyltransf_7       PF13508.1     79 seq1677_BIOID51091   -            144   1.2e-09   38.0   0.0   1   1   3.3e-13   1.5e-09   37.7   0.0    11    78    55   134    30   135 0.76 Acetyltransferase (GNAT) domain
Acetyltransf_10      PF13673.1    117 seq1677_BIOID51091   -            144   5.3e-09   36.0   0.1   1   1   1.4e-12   6.2e-09   35.8   0.0    39   117    42   133    13   133 0.82 Acetyltransferase (GNAT) domain
Nucleos_tra2_C       PF07662.8    210 seq1680_BIOID51091   -            416   7.7e-77  257.3  12.9   1   1   1.7e-80   7.7e-77  257.3   9.0     1   210   201   413   201   413 0.97 Na+ dependent nucleoside transporter C-terminus
Nucleos_tra2_N       PF01773.15    75 seq1680_BIOID51091   -            416   1.6e-23   82.7   3.8   1   1   3.4e-27   1.6e-23   82.7   2.7     1    75     8    82     8    82 0.99 Na+ dependent nucleoside transporter N-terminus
Gate                 PF07670.9    109 seq1680_BIOID51091   -            416   1.6e-07   31.0  22.7   1   1   1.4e-10   6.5e-07   29.1   4.8     2   100    99   190    98   197 0.91 Nucleoside recognition
PemK                 PF02452.12   110 seq1684_BIOID51091   -            163   8.1e-13   48.4   0.0   1   1   1.4e-16   1.9e-12   47.2   0.0     2   109    23   155    22   156 0.75 PemK-like protein
Lactamase_B_2        PF12706.2    194 seq1686_BIOID51091   -            268   7.1e-14   51.6   0.1   1   1   6.3e-18   8.7e-14   51.3   0.1    28   194    82   239    46   239 0.84 Beta-lactamase superfamily domain
COX3                 PF00510.13   258 seq1688_BIOID51091   -            204   1.8e-18   66.8  17.5   1   1   2.2e-22   3.1e-18   66.0  12.1    65   257    16   202     4   203 0.85 Cytochrome c oxidase subunit III
MASE1                PF05231.9    299 seq1689_BIOID51091   -            747   5.5e-61  206.0  31.7   1   1   1.1e-64   7.2e-61  205.6  21.9     1   299    15   320    15   320 0.99 MASE1
EAL                  PF00563.15   236 seq1689_BIOID51091   -            747   3.1e-60  203.4   0.3   1   1   6.3e-64   4.3e-60  203.0   0.2     2   236   498   730   497   730 0.95 EAL domain
DUF446               PF04287.7    100 seq1691_BIOID51091   -            109   5.3e-34  115.8   2.8   1   1   4.5e-38   6.1e-34  115.6   2.0     2   100     5   104     4   104 0.96 tRNA pseudouridine synthase C
ILVD_EDD             PF00920.16   521 seq1694_BIOID51091   -            603  1.5e-169  564.6   0.1   1   1  1.3e-173  1.7e-169  564.4   0.1     2   521    66   598    65   598 0.96 Dehydratase family
PseudoU_synth_2      PF00849.17   164 seq1696_BIOID51091   -            260   1.4e-30  106.1   0.0   1   1   1.3e-34   1.8e-30  105.8   0.0     2   164    11   170    10   170 0.96 RNA pseudouridylate synthase
MS_channel           PF00924.13   206 seq1697_BIOID51091   -            343   1.1e-63  214.2   0.4   1   1   7.9e-68   1.1e-63  214.2   0.3     2   205   120   323   119   324 0.99 Mechanosensitive ion channel
COX4_pro             PF03626.9     75 seq1698_BIOID51091   -            109   2.9e-17   62.3  18.9   1   1   2.5e-21   3.5e-17   62.1  13.1     1    75    18   100    18   100 0.97 Prokaryotic Cytochrome C oxidase subunit IV
Rotamase             PF00639.16    95 seq1699_BIOID51091   -             93   1.1e-22   80.4   0.0   1   1     2e-26   1.4e-22   80.1   0.0     1    93     9    89     9    91 0.96 PPIC-type PPIASE domain
Rotamase_3           PF13616.1    117 seq1699_BIOID51091   -             93   5.6e-20   71.6   0.0   1   1   8.7e-24     6e-20   71.5   0.0    16   115     5    91     1    93 0.93 PPIC-type PPIASE domain
UbiA                 PF01040.13   257 seq1701_BIOID51091   -            296     2e-33  115.6  26.3   1   1   1.7e-37   2.4e-33  115.3  18.2     5   252    19   269    15   279 0.81 UbiA prenyltransferase family
Autotrns_rpt         PF12951.2     32 seq1703_BIOID51091   -            827     1e-06   28.2  53.6   1   3   1.5e-07     0.002   17.6   0.5     7    31   229   253   227   254 0.92 Autotransporter-associated beta strand repeat
Autotrns_rpt         PF12951.2     32 seq1703_BIOID51091   -            827     1e-06   28.2  53.6   2   3   4.9e-06     0.068   12.7   0.1    12    30   559   578   556   580 0.89 Autotransporter-associated beta strand repeat
Autotrns_rpt         PF12951.2     32 seq1703_BIOID51091   -            827     1e-06   28.2  53.6   3   3     7e-08   0.00096   18.6   2.6     2    29   778   806   777   807 0.88 Autotransporter-associated beta strand repeat
Flavodoxin_1         PF00258.20   143 seq1704_BIOID51091   -            149   1.7e-25   89.5   0.0   1   1   1.4e-29     2e-25   89.3   0.0     1   141     6   138     6   140 0.89 Flavodoxin
Lactamase_B          PF00753.22   194 seq1710_BIOID51091   -            665   3.6e-33  114.7   0.1   1   1     4e-37   5.5e-33  114.1   0.0     2   194   134   359   133   359 0.99 Metallo-beta-lactamase superfamily
IU_nuc_hydro         PF01156.14   314 seq1711_BIOID51091   -            313   2.6e-95  319.1   0.1   1   1   2.3e-99   3.1e-95  318.8   0.1     1   311     3   307     3   309 0.94 Inosine-uridine preferring nucleoside hydrolase
DUF1778              PF08681.6     80 seq1712_BIOID51091   -            119   2.3e-23   81.6   3.0   1   1   2.2e-27   3.1e-23   81.2   2.1     1    77    35   111    35   114 0.97 Protein of unknown function (DUF1778)
MFS_1                PF07690.11   354 seq1715_BIOID51091   -            450   6.6e-54  182.8  54.3   1   1   9.2e-51   6.3e-47  159.9  20.7     1   275    25   318    25   325 0.85 Major Facilitator Superfamily
Sugar_tr             PF00083.19   451 seq1715_BIOID51091   -            450     9e-07   27.6  50.2   1   1   1.6e-09   1.1e-05   24.0  34.8    16   435    21   434    10   440 0.76 Sugar (and other) transporter
Aldolase             PF01081.14   196 seq1717_BIOID51091   -            213   3.4e-95  316.7   0.8   1   1   2.8e-99   3.8e-95  316.5   0.5     2   196     9   203     8   203 0.99 KDPG and KHG aldolase
LysR_substrate       PF03466.15   209 seq1718_BIOID51091   -            324   1.1e-39  135.6   1.0   1   1   5.8e-43     4e-39  133.7   0.1     3   204   116   321   114   324 0.94 LysR substrate binding domain
HTH_1                PF00126.22    60 seq1718_BIOID51091   -            324   2.2e-21   75.2   0.8   1   1   6.2e-25   4.2e-21   74.3   0.5     1    60    31    90    31    90 0.98 Bacterial regulatory helix-turn-helix protein, lysR family
Nucleos_tra2_C       PF07662.8    210 seq1720_BIOID51091   -            416   1.1e-75  253.6  13.3   1   1   2.3e-79   1.1e-75  253.6   9.2     1   210   201   413   201   413 0.97 Na+ dependent nucleoside transporter C-terminus
Nucleos_tra2_N       PF01773.15    75 seq1720_BIOID51091   -            416   1.5e-22   79.6   4.3   1   1   3.2e-26   1.5e-22   79.6   3.0     1    75     8    82     8    82 0.99 Na+ dependent nucleoside transporter N-terminus
Gate                 PF07670.9    109 seq1720_BIOID51091   -            416     3e-07   30.1  22.2   1   1   8.8e-11     4e-07   29.7   4.4     3   102   100   192    99   197 0.94 Nucleoside recognition
MR_MLE_C             PF13378.1    111 seq1723_BIOID51091   -            429   2.3e-19   69.2   0.1   1   1   1.1e-22   5.2e-19   68.1   0.1     1    78   288   373   288   392 0.81 Enolase C-terminal domain-like
MR_MLE               PF01188.16    67 seq1723_BIOID51091   -            429   2.6e-14   53.3   0.3   1   1   7.6e-17   3.5e-13   49.7   0.0     2    66   219   287   218   288 0.92 Mandelate racemase / muconate lactonizing enzyme, C-terminal domain
MR_MLE_N             PF02746.11   117 seq1723_BIOID51091   -            429   6.2e-08   32.5   0.2   1   1   2.7e-11   1.2e-07   31.5   0.1    30   117    39   136    20   136 0.84 Mandelate racemase / muconate lactonizing enzyme, N-terminal domain
Citrate_ly_lig       PF08218.6    182 seq1724_BIOID51091   -            335   8.6e-82  272.8   0.0   1   1   1.8e-85   1.3e-81  272.3   0.0     1   182   130   316   130   316 0.99 Citrate lyase ligase C-terminal domain
HTH_Tnp_1            PF01527.15    76 seq1725_BIOID51091   -            103   2.8e-09   36.6   0.5   1   1   7.7e-13   3.5e-09   36.3   0.3     2    76     4    79     3    85 0.89 Transposase
HTH_28               PF13518.1     52 seq1725_BIOID51091   -            103   2.5e-07   30.4   0.1   1   1     1e-10   4.7e-07   29.5   0.0     1    40    13    53    13    60 0.88 Helix-turn-helix domain
FliE                 PF02049.13    97 seq1732_BIOID51091   -            104   1.6e-27   95.2   4.3   1   1   1.4e-31   1.9e-27   95.0   3.0     6    97    12   104     5   104 0.95 Flagellar hook-basal body complex protein FliE
MFS_1                PF07690.11   354 seq1733_BIOID51091   -            454   1.2e-46  158.9  60.1   1   2   2.7e-44   1.9e-40  138.6  28.5     4   353    20   354    17   354 0.81 Major Facilitator Superfamily
MFS_1                PF07690.11   354 seq1733_BIOID51091   -            454   1.2e-46  158.9  60.1   2   2   1.4e-12   9.4e-09   34.3   7.6    62   181   278   395   276   427 0.83 Major Facilitator Superfamily
Sugar_tr             PF00083.19   451 seq1733_BIOID51091   -            454   5.4e-09   35.0  15.1   1   1   7.9e-13   5.4e-09   35.0  10.5    43   194    45   189    14   198 0.88 Sugar (and other) transporter
rve                  PF00665.21   120 seq1734_BIOID51091   -            248   6.5e-28   97.1   0.0   1   1   4.3e-31   1.2e-27   96.3   0.0     2   120    76   192    75   192 0.98 Integrase core domain
rve_3                PF13683.1     67 seq1734_BIOID51091   -            248   7.4e-15   54.1   0.3   1   1   5.9e-18   1.6e-14   53.0   0.2     2    67   164   230   163   230 0.96 Integrase core domain
DDE_Tnp_IS240        PF13610.1    140 seq1734_BIOID51091   -            248   1.4e-12   47.6   0.0   1   1   7.5e-16   2.1e-12   47.1   0.0     2   139    81   222    80   223 0.90 DDE domain
rve_2                PF13333.1     52 seq1734_BIOID51091   -            248   4.3e-10   39.3   0.2   1   1     3e-13   8.3e-10   38.4   0.1     1    50   182   236   182   237 0.90 Integrase core domain
HTH_21               PF13276.1     60 seq1734_BIOID51091   -            248   7.2e-09   35.4   0.1   1   1     6e-12   1.6e-08   34.2   0.0     9    58     4    52     2    56 0.90 HTH-like domain
YebG                 PF07130.7     75 seq1735_BIOID51091   -             96   2.2e-34  116.8   1.4   1   1     2e-38   2.8e-34  116.5   1.0     1    74     1    74     1    75 0.99 YebG protein
HlyD                 PF00529.15   306 seq1736_BIOID51091   -            343   1.4e-53  182.0   5.0   1   1   4.6e-57   1.6e-53  181.9   3.5     2   305    48   337    47   338 0.94 HlyD family secretion protein
HlyD_3               PF13437.1    105 seq1736_BIOID51091   -            343   3.8e-20   72.0   0.0   1   1   6.3e-17   2.2e-13   50.3   0.0     1    85   210   293   210   333 0.91 HlyD family secretion protein
HlyD_2               PF12700.2    328 seq1736_BIOID51091   -            343   9.2e-19   67.6   0.0   1   1   3.7e-22   1.3e-18   67.1   0.0    19   239    46   287    39   298 0.72 HlyD family secretion protein
Biotin_lipoyl_2      PF13533.1     50 seq1736_BIOID51091   -            343   8.2e-19   66.9   0.0   1   1   1.9e-18   6.3e-15   54.4   0.1     4    49    50    95    47    96 0.92 Biotin-lipoyl like
Abhydrolase_5        PF12695.2    142 seq1738_BIOID51091   -            306   1.6e-16   60.2   0.0   1   1   9.1e-20   3.1e-16   59.3   0.0     2   142    37   282    36   282 0.85 Alpha/beta hydrolase family
Abhydrolase_6        PF12697.2    228 seq1738_BIOID51091   -            306     5e-13   49.3   0.0   1   1   1.8e-16     6e-13   49.1   0.0     1   227    37   293    37   294 0.66 Alpha/beta hydrolase family
DLH                  PF01738.13   218 seq1738_BIOID51091   -            306   4.9e-07   29.1   0.1   1   1   3.1e-10   1.1e-06   28.0   0.1    10   124    30   135    19   140 0.83 Dienelactone hydrolase family
Peptidase_S9         PF00326.16   213 seq1738_BIOID51091   -            306   5.8e-06   25.5   0.4   1   1   3.2e-09   1.1e-05   24.6   0.1     8    86    56   132    49   175 0.87 Prolyl oligopeptidase family
YebF                 PF13995.1     89 seq1740_BIOID51091   -            122   4.1e-37  125.9   0.3   1   1   3.7e-41   5.1e-37  125.6   0.2     2    89    33   120    32   120 0.98 YebF-like protein
ACP                  PF06857.6     87 seq1741_BIOID51091   -             98   1.2e-33  114.7   0.1   1   1   9.9e-38   1.4e-33  114.5   0.1     1    86     2    87     2    88 0.98 Malonate decarboxylase delta subunit (MdcD)
Multi_Drug_Res       PF00893.14    93 seq1743_BIOID51091   -            117   2.4e-34  117.5   5.1   1   1   6.7e-38     3e-34  117.2   3.5     2    93    10   101     9   101 0.99 Small Multidrug Resistance protein
EmrE                 PF13536.1    113 seq1743_BIOID51091   -            117   5.6e-07   29.6  10.2   1   1   1.5e-10   6.7e-07   29.3   7.0    36   106    38   110    12   115 0.85 Multidrug resistance efflux transporter
EamA                 PF00892.15   126 seq1743_BIOID51091   -            117   1.1e-05   25.3   9.0   1   1   2.9e-09   1.3e-05   25.1   6.2    60   125    43   109     7   110 0.88 EamA-like transporter family
MR_MLE_C             PF13378.1    111 seq1745_BIOID51091   -            446   3.6e-27   94.4   0.1   1   1   2.1e-30   1.4e-26   92.4   0.1     1   111   289   401   289   401 0.84 Enolase C-terminal domain-like
MR_MLE               PF01188.16    67 seq1745_BIOID51091   -            446   2.7e-10   40.5   0.0   1   1   1.3e-13   8.9e-10   38.8   0.0     4    66   222   288   219   289 0.89 Mandelate racemase / muconate lactonizing enzyme, C-terminal domain
HpcH_HpaI            PF03328.9    221 seq1746_BIOID51091   -            302   1.5e-81  272.3   0.2   1   1   4.1e-85   5.6e-81  270.5   0.0     1   221    15   234    15   234 0.99 HpcH/HpaI aldolase/citrate lyase family
Pertactin            PF03212.9    121 seq1749_BIOID51091   -            259   4.4e-10   39.2   1.3   1   1   6.5e-14   4.4e-10   39.2   0.9    44   120    10    88     1    89 0.84 Pertactin
Autotransporter      PF03797.14   265 seq1749_BIOID51091   -            259   9.6e-10   38.1   5.7   1   1   1.4e-13   9.6e-10   38.1   4.0     3    67   157   225   155   228 0.92 Autotransporter beta-domain
LolB                 PF03550.9    157 seq1750_BIOID51091   -            207   4.5e-56  188.6   1.6   1   1   4.4e-60   6.1e-56  188.2   1.1     2   157    49   204    48   204 0.99 Outer membrane lipoprotein LolB
PBP                  PF01161.15   145 seq1751_BIOID51091   -            183   6.9e-35  119.9   0.1   1   1   5.7e-39   7.8e-35  119.7   0.1     3   139    34   176    32   182 0.90 Phosphatidylethanolamine-binding protein
FUSC                 PF04632.7    650 seq1752_BIOID51091   -            683     5e-57  193.6  20.6   1   1   1.1e-60     5e-57  193.6  14.3     8   525    36   536    31   549 0.87 Fusaric acid resistance protein family
FUSC_2               PF13515.1    128 seq1752_BIOID51091   -            683   9.1e-09   35.1   9.8   1   1     2e-12   9.1e-09   35.1   6.8     2   127   364   495   359   496 0.75 Fusaric acid resistance protein-like
ALMT                 PF11744.3    406 seq1752_BIOID51091   -            683   1.4e-05   23.8  10.8   1   1   6.2e-09   2.8e-05   22.8   1.8    27   194   362   525   348   583 0.82 Aluminium activated malate transporter
DUF533               PF04391.7    189 seq1753_BIOID51091   -            219     2e-54  183.7   1.3   1   1   1.9e-58   2.6e-54  183.3   0.9     7   188    31   210    18   211 0.95 Protein of unknown function (DUF533)
Abhydrolase_6        PF12697.2    228 seq1754_BIOID51091   -            310   1.8e-13   50.8   0.0   1   1   9.3e-17   2.1e-13   50.5   0.0     4   227    37   296    34   297 0.71 Alpha/beta hydrolase family
Abhydrolase_5        PF12695.2    142 seq1754_BIOID51091   -            310   2.4e-11   43.4   0.0   1   1   1.9e-14   4.4e-11   42.6   0.0     3   141    35   284    33   285 0.73 Alpha/beta hydrolase family
Peptidase_S15        PF02129.13   272 seq1754_BIOID51091   -            310     9e-10   38.3   0.0   1   1   5.8e-13   1.3e-09   37.7   0.0     5   140    15   154    13   250 0.68 X-Pro dipeptidyl-peptidase (S15 family)
DLH                  PF01738.13   218 seq1754_BIOID51091   -            310   3.3e-08   32.9   0.0   1   1     5e-11   1.1e-07   31.1   0.0    12   129    29   138    19   163 0.84 Dienelactone hydrolase family
BAAT_C               PF08840.6    213 seq1754_BIOID51091   -            310   3.4e-06   26.8   0.0   1   1   2.9e-09   6.6e-06   25.9   0.0     9    57    94   142    88   192 0.87 BAAT / Acyl-CoA thioester hydrolase C terminal
AXE1                 PF05448.7    320 seq1754_BIOID51091   -            310   8.1e-06   24.4   0.2   1   1   2.2e-08     5e-05   21.8   0.1   158   205    90   137    85   139 0.95 Acetyl xylan esterase (AXE1)
HTH_18               PF12833.2     81 seq1758_BIOID51091   -            265   1.8e-16   59.8   0.1   1   1   5.9e-20   4.1e-16   58.7   0.1     1    80   184   261   184   262 0.97 Helix-turn-helix domain
GHMP_kinases_N       PF00288.21    67 seq1759_BIOID51091   -            283   2.5e-10   40.1   0.1   1   1   7.4e-14   5.1e-10   39.1   0.1     1    66    91   148    91   149 0.87 GHMP kinases N terminal domain
GHMP_kinases_C       PF08544.8     85 seq1759_BIOID51091   -            283     1e-06   28.7   0.0   1   1     3e-10     2e-06   27.7   0.0    28    81   214   263   191   266 0.83 GHMP kinases C terminal
CitF                 PF04223.7    466 seq1760_BIOID51091   -            510  2.6e-274  909.8   2.0   1   1  2.1e-278  2.9e-274  909.6   1.4     1   466    43   508    43   508 1.00 Citrate lyase, alpha subunit (CitF)
HTH_3                PF01381.17    55 seq1761_BIOID51091   -             88   6.7e-15   54.5   0.0   1   1   3.8e-18     1e-14   53.9   0.0     2    53    18    69    17    70 0.95 Helix-turn-helix
HTH_19               PF12844.2     64 seq1761_BIOID51091   -             88   7.5e-12   45.0   0.1   1   1   3.3e-15   9.1e-12   44.7   0.0     3    54    16    67    14    75 0.89 Helix-turn-helix domain
HTH_37               PF13744.1     80 seq1761_BIOID51091   -             88   1.2e-07   31.3   0.2   1   1   5.4e-11   1.5e-07   31.0   0.1    18    72    12    65    10    70 0.91 Helix-turn-helix domain
HTH_26               PF13443.1     63 seq1761_BIOID51091   -             88   1.1e-06   28.5   0.2   1   1   1.3e-09   3.5e-06   26.9   0.0     7    53    22    67    16    70 0.90 Cro/C1-type HTH DNA-binding domain
HTH_31               PF13560.1     64 seq1761_BIOID51091   -             88   1.7e-06   27.9   0.0   1   1   7.2e-10     2e-06   27.7   0.0     2    57    13    67    12    83 0.89 Helix-turn-helix domain
Couple_hipA          PF13657.1     99 seq1764_BIOID51091   -            459   5.3e-25   87.4   0.0   1   1   2.1e-28   9.7e-25   86.6   0.0     4    98    26   122    23   123 0.97 HipA N-terminal domain
HipA_N               PF07805.7     82 seq1764_BIOID51091   -            459   4.6e-21   74.7   0.0   1   1   2.6e-24   1.2e-20   73.4   0.0     1    82   169   257   169   257 0.98 HipA-like N-terminal domain
HipA_C               PF07804.7     79 seq1764_BIOID51091   -            459   2.8e-17   62.4   0.0   1   1   2.2e-20     1e-16   60.6   0.0     1    79   268   351   268   351 0.95 HipA-like C-terminal domain
Peptidase_S9_N       PF02897.10   414 seq1766_BIOID51091   -            158     5e-41  140.5   0.3   1   1   4.2e-45   5.8e-41  140.3   0.2     1   149     3   152     3   156 0.94 Prolyl oligopeptidase, N-terminal beta-propeller domain
ApbA_C               PF08546.6    125 seq1768_BIOID51091   -            303   1.4e-39  134.7   0.2   1   1   3.1e-43   2.1e-39  134.1   0.2     1   125   168   289   168   289 0.97 Ketopantoate reductase PanE/ApbA C terminal
ApbA                 PF02558.11   151 seq1768_BIOID51091   -            303   3.6e-28   97.8   0.1   1   1   8.2e-32   5.6e-28   97.1   0.1     1   150     3   143     3   144 0.88 Ketopantoate reductase PanE/ApbA
NAD_binding_10       PF13460.1    183 seq1770_BIOID51091   -            216   6.4e-35  120.6   0.0   1   1   2.1e-38   7.3e-35  120.5   0.0     1   182     8   191     8   192 0.96 NADH(P)-binding
NmrA                 PF05368.8    233 seq1770_BIOID51091   -            216   1.8e-09   37.1   0.7   1   1   1.7e-12   5.9e-09   35.3   0.1     1   100     8   104     8   120 0.87 NmrA-like family
Epimerase            PF01370.16   236 seq1770_BIOID51091   -            216   7.7e-07   28.6   0.0   1   1   1.7e-08   5.9e-05   22.4   0.0     1   148     8   141     8   155 0.74 NAD dependent epimerase/dehydratase family
3Beta_HSD            PF01073.14   280 seq1770_BIOID51091   -            216   1.1e-05   24.2   0.1   1   1   1.3e-08   4.6e-05   22.1   0.1     1    71     9    75     9   116 0.81 3-beta hydroxysteroid dehydrogenase/isomerase family
Pribosyltran_N       PF13793.1    116 seq1772_BIOID51091   -            337     4e-49  165.0   0.2   1   1   6.8e-51   4.6e-47  158.4   0.0     1   116    26   143    26   143 0.98 N-terminal domain of ribose phosphate pyrophosphokinase
Pribosyltran         PF00156.22   125 seq1772_BIOID51091   -            337   3.9e-16   58.7   0.3   1   1   1.6e-19   1.1e-15   57.3   0.2    23   119   180   266   171   272 0.88 Phosphoribosyl transferase domain
DDE_Tnp_IS1          PF03400.8    131 seq1774_BIOID51091   -            167   1.4e-77  258.0   0.8   1   1   1.2e-81   1.6e-77  257.7   0.6     1   131    37   167    37   167 0.99 IS1 transposase
GST_N_3              PF13417.1     75 seq1775_BIOID51091   -            202   5.7e-16   58.4   0.0   1   1   2.7e-19   9.2e-16   57.7   0.0     1    68     3    71     3    78 0.95 Glutathione S-transferase, N-terminal domain
GST_N_2              PF13409.1     70 seq1775_BIOID51091   -            202   2.2e-10   40.2   0.0   1   1   1.1e-13   3.8e-10   39.5   0.0     2    68     9    71     8    72 0.92 Glutathione S-transferase, N-terminal domain
GST_C                PF00043.20    95 seq1775_BIOID51091   -            202   1.3e-09   37.8   0.0   1   1   5.1e-13   1.7e-09   37.3   0.0     2    95    97   192    96   192 0.96 Glutathione S-transferase, C-terminal domain
GST_N                PF02798.15    76 seq1775_BIOID51091   -            202   1.4e-06   28.3   0.0   1   1     1e-09   3.5e-06   26.9   0.0    11    75    11    71     2    71 0.87 Glutathione S-transferase, N-terminal domain
DJ-1_PfpI            PF01965.19   147 seq1779_BIOID51091   -            196   7.5e-34  116.1   0.0   1   1   1.4e-37   9.8e-34  115.8   0.0     2   146    32   172    31   173 0.93 DJ-1/PfpI family
DUF4066              PF13278.1    166 seq1779_BIOID51091   -            196   1.2e-07   31.1   0.1   1   1   5.4e-11   3.7e-07   29.4   0.0     4   165    11   169     8   170 0.78 Putative amidotransferase
MetJ                 PF01340.15   104 seq1780_BIOID51091   -            105   9.5e-70  230.8   0.1   1   1   7.7e-74     1e-69  230.6   0.1     1   104     2   105     2   105 1.00 Met Apo-repressor, MetJ
MOSC                 PF03473.12   133 seq1782_BIOID51091   -            369   2.5e-36  123.9   0.0   1   1   9.1e-40   4.1e-36  123.2   0.0     5   133   132   263   128   263 0.96 MOSC domain
MOSC_N               PF03476.11   120 seq1782_BIOID51091   -            369   2.5e-30  104.5   0.0   1   1   9.9e-34   4.5e-30  103.7   0.0     1   119     1   116     1   117 0.97 MOSC N-terminal beta barrel domain
Fer2                 PF00111.22    78 seq1782_BIOID51091   -            369     3e-14   52.3   1.1   1   1   1.3e-17     6e-14   51.4   0.8     6    78   296   362   291   362 0.79 2Fe-2S iron-sulfur cluster binding domain
OEP                  PF02321.13   188 seq1783_BIOID51091   -            488   9.2e-20   70.9  16.0   1   2   3.2e-13   4.3e-09   36.1   3.4     1   188    69   268    69   268 0.89 Outer membrane efflux protein
OEP                  PF02321.13   188 seq1783_BIOID51091   -            488   9.2e-20   70.9  16.0   2   2   1.3e-14   1.7e-10   40.6   2.3     6   188   295   476   290   476 0.89 Outer membrane efflux protein
Peptidase_M14        PF00246.19   279 seq1784_BIOID51091   -            242   9.5e-17   61.3   0.0   1   1   3.4e-20   1.5e-16   60.6   0.0    45   177    38   158    16   195 0.82 Zinc carboxypeptidase
DUF2817              PF10994.3    341 seq1784_BIOID51091   -            242   5.1e-06   25.6   0.0   1   1   1.5e-09   6.6e-06   25.3   0.0    55   122    43   105    29   151 0.67 Protein of unknown function (DUF2817)
CitX                 PF03802.9    170 seq1785_BIOID51091   -            183   1.4e-59  200.2   0.0   1   1   1.2e-63   1.6e-59  200.0   0.0     2   169    12   180    11   181 0.98 Apo-citrate lyase phosphoribosyl-dephospho-CoA transferase
LysR_substrate       PF03466.15   209 seq1786_BIOID51091   -            293   5.5e-54  182.3   1.2   1   1   1.2e-57   8.5e-54  181.7   0.8     3   204    86   286    84   289 0.99 LysR substrate binding domain
HTH_1                PF00126.22    60 seq1786_BIOID51091   -            293   1.3e-15   56.7   1.1   1   1   1.8e-19   1.3e-15   56.7   0.7     1    60     5    64     5    64 0.98 Bacterial regulatory helix-turn-helix protein, lysR family
DUF3521              PF12035.3     35 seq1788_BIOID51091   -             85   1.2e-08   34.5   0.1   1   1   1.8e-12   2.5e-08   33.5   0.0     5    35    54    83    54    83 0.98 Protein of unknown function (DUF3521)
Peptidase_S9         PF00326.16   213 seq1789_BIOID51091   -            493   1.2e-69  233.6   0.1   1   1   2.5e-73   1.7e-69  233.1   0.0     2   210   269   483   268   486 0.97 Prolyl oligopeptidase family
Peptidase_S9_N       PF02897.10   414 seq1789_BIOID51091   -            493   3.8e-55  187.0   0.1   1   1   6.8e-59   4.6e-55  186.7   0.1   198   413     2   210     1   211 0.96 Prolyl oligopeptidase, N-terminal beta-propeller domain
SelA                 PF03841.8    367 seq1790_BIOID51091   -            463  1.6e-176  586.4   0.0   1   1  2.7e-180  1.8e-176  586.1   0.0     1   366    83   451    83   452 0.99 L-seryl-tRNA selenium transferase
Se-cys_synth_N       PF12390.3     40 seq1790_BIOID51091   -            463   2.8e-10   40.0   0.5   1   1   4.1e-14   2.8e-10   40.0   0.4     1    40     9    48     9    48 0.99 Selenocysteine synthase N terminal
DUF830               PF05708.7    158 seq1792_BIOID51091   -            202   2.5e-45  154.1   0.0   1   1     2e-49   2.8e-45  154.0   0.0     2   157    21   193    20   194 0.97 Orthopoxvirus protein of unknown function (DUF830)
Sulfate_tra_GLY      PF13792.1     84 seq1795_BIOID51091   -            106   7.8e-26   89.4   6.4   1   1   5.7e-30   7.8e-26   89.4   4.5     6    82    11    86     2    88 0.96 Sulfate transporter N-terminal domain with GLY motif
CitG                 PF01874.11   277 seq1796_BIOID51091   -            118   1.6e-30  106.1   0.0   1   1   1.3e-34   1.8e-30  105.9   0.0     5    93    24   118    20   118 0.97 ATP:dephospho-CoA triphosphoribosyl transferase
HTH_OrfB_IS605       PF12323.3     46 seq1798_BIOID51091   -            146   3.5e-14   51.7   0.6   1   1   5.1e-18   3.5e-14   51.7   0.4     1    46     1    48     1    48 0.93 Helix-turn-helix domain
OrfB_IS605           PF01385.14   227 seq1798_BIOID51091   -            146   2.2e-10   40.2   1.3   1   1   4.5e-14   3.1e-10   39.7   0.9     1    66    69   126    69   133 0.84 Probable transposase
Pribosyltran         PF00156.22   125 seq1802_BIOID51091   -            208   7.3e-16   57.9   0.2   1   1   7.4e-20     1e-15   57.4   0.1    21   125    63   160    41   160 0.93 Phosphoribosyl transferase domain
Sulfate_transp       PF00916.15   280 seq1803_BIOID51091   -            441   1.9e-71  240.2  10.3   1   1   2.7e-75   1.9e-71  240.2   7.1     1   279     1   291     1   292 0.96 Sulfate transporter family
STAS                 PF01740.16   117 seq1803_BIOID51091   -            441   3.8e-12   45.5   0.0   1   1   9.3e-16   6.4e-12   44.8   0.0     4   116   335   436   333   437 0.95 STAS domain
CitG                 PF01874.11   277 seq1804_BIOID51091   -            164   3.8e-43  147.5   0.0   1   1   2.9e-47     4e-43  147.4   0.0   121   276    10   162     1   163 0.94 ATP:dephospho-CoA triphosphoribosyl transferase
Fimbrial             PF00419.15   145 seq1805_BIOID51091   -            187     2e-19   70.1   3.0   1   1   2.1e-23   2.8e-19   69.6   2.1     1   144    39   186    39   187 0.89 Fimbrial protein
AA_permease          PF00324.16   479 seq1807_BIOID51091   -            489  1.1e-141  472.4  43.6   1   1  1.8e-145  1.2e-141  472.2  30.2     1   475    21   476    21   480 0.99 Amino acid permease
AA_permease_2        PF13520.1    426 seq1807_BIOID51091   -            489   1.6e-41  142.1  52.9   1   1   4.8e-45   3.3e-41  141.1  36.5     4   404    20   435    17   467 0.79 Amino acid permease
HTH_Tnp_IS1          PF12759.2     50 seq1808_BIOID51091   -             90   6.8e-29   98.9   0.0   1   1   1.3e-32   8.6e-29   98.6   0.0     1    50    38    87    38    87 0.99 InsA C-terminal domain
Zn_Tnp_IS1           PF03811.8     36 seq1808_BIOID51091   -             90   1.1e-16   59.8   7.3   1   1   2.7e-20   1.8e-16   59.1   5.0     1    36     1    35     1    35 0.99 InsA N-terminal domain
Na_sulph_symp        PF00939.14   471 seq1810_BIOID51091   -            487  1.6e-182  607.4  37.5   1   1  1.4e-186  1.9e-182  607.2  26.0     2   471     6   486     5   486 0.99 Sodium:sulfate symporter transmembrane region
Xan_ur_permease      PF00860.15   389 seq1811_BIOID51091   -            429  1.6e-108  362.5  42.7   1   1  1.7e-112  2.4e-108  362.0  29.6     2   387    16   383    15   385 0.98 Permease family
DDE_Tnp_IS1          PF03400.8    131 seq1812_BIOID51091   -            104   4.9e-32  110.6   0.1   1   1   4.6e-36   6.2e-32  110.3   0.1    61   127     1    67     1    70 0.98 IS1 transposase
Molybdopterin        PF00384.17   432 seq1813_BIOID51091   -            139   9.1e-20   70.6   0.0   1   1   1.6e-23   1.1e-19   70.4   0.0     1    82    61   138    61   139 0.94 Molybdopterin oxidoreductase
Molybdop_Fe4S4       PF04879.11    55 seq1813_BIOID51091   -            139   6.7e-17   60.9   0.8   1   1   1.6e-20   1.1e-16   60.2   0.6     1    54     1    53     1    54 0.95 Molybdopterin oxidoreductase Fe4S4 domain
GTP_EFTU             PF00009.22   188 seq1814_BIOID51091   -            614   2.2e-37  128.2   0.0   1   1   1.4e-40   3.8e-37  127.4   0.0     5   184     2   163     1   166 0.95 Elongation factor Tu GTP binding domain
SelB-wing_3          PF09107.6     50 seq1814_BIOID51091   -            614   8.4e-20   69.7   0.6   1   1   9.4e-23   2.6e-19   68.2   0.4     1    50   557   606   557   606 0.96 Elongation factor SelB, winged helix
SelB-wing_2          PF09106.6     59 seq1814_BIOID51091   -            614   3.3e-19   68.4   1.1   1   1   4.4e-22   1.2e-18   66.6   0.8     1    59   423   480   423   480 0.99 Elongation factor SelB, winged helix
GTP_EFTU_D2          PF03144.20    74 seq1814_BIOID51091   -            614   9.1e-09   35.2   0.0   1   1   1.1e-11   2.9e-08   33.5   0.0     1    73   189   256   189   257 0.94 Elongation factor Tu domain 2
MMR_HSR1             PF01926.18   114 seq1814_BIOID51091   -            614   1.7e-05   24.6   0.0   1   1   2.4e-08   6.4e-05   22.8   0.0     2   109     3   107     2   132 0.73 50S ribosome-binding GTPase
TetR_C_2             PF08361.6    121 seq1815_BIOID51091   -            220   1.4e-46  157.2   0.6   1   1   5.2e-50   2.4e-46  156.4   0.1     1   120    84   202    84   203 0.99 MAATS-type transcriptional repressor, C-terminal region
TetR_N               PF00440.18    47 seq1815_BIOID51091   -            220     2e-18   65.6   0.0   1   1   1.3e-21   5.9e-18   64.1   0.0     1    47    16    62    16    62 0.98 Bacterial regulatory proteins, tetR family
TetR_C_4             PF08359.6    133 seq1815_BIOID51091   -            220   2.3e-06   27.4   0.2   1   1   1.9e-09   8.6e-06   25.5   0.0    72   126   139   193   120   201 0.91 YsiA-like protein, C-terminal region
Redoxin              PF08534.5    146 seq1816_BIOID51091   -            168   4.5e-29  100.7   0.1   1   1     8e-33   5.5e-29  100.4   0.1     1   146    20   163    20   163 0.96 Redoxin
AhpC-TSA             PF00578.16   124 seq1816_BIOID51091   -            168   4.3e-16   58.5   0.0   1   1   7.6e-20   5.2e-16   58.3   0.0     2   122    22   145    21   147 0.95 AhpC/TSA family
TRAM                 PF01938.15    61 seq1817_BIOID51091   -            274   4.2e-13   48.7   0.1   1   1   4.8e-17   6.6e-13   48.1   0.1     2    61    11    67    10    67 0.96 TRAM domain
Pili_assembly_N      PF00345.15   122 seq1818_BIOID51091   -            239   2.4e-41  140.2   0.5   1   1   5.4e-45   3.7e-41  139.6   0.4     2   121    36   154    35   155 0.91 Gram-negative pili assembly chaperone, N-terminal domain
Pili_assembly_C      PF02753.12    68 seq1818_BIOID51091   -            239   5.2e-17   61.3   0.7   1   1   7.5e-21   5.2e-17   61.3   0.5     1    66   174   233   174   235 0.95 Gram-negative pili assembly chaperone, C-terminal domain
Exonuc_VII_S         PF02609.11    53 seq1820_BIOID51091   -             80   9.5e-23   79.6   3.9   1   1   8.5e-27   1.2e-22   79.3   2.7     1    53    11    63    11    63 0.99 Exonuclease VII small subunit
Molybdopterin        PF00384.17   432 seq1821_BIOID51091   -            559   5.2e-89  298.8   0.1   1   1   1.2e-92     8e-89  298.2   0.1   102   431     1   331     1   332 0.96 Molybdopterin oxidoreductase
Molydop_binding      PF01568.16   109 seq1821_BIOID51091   -            559   1.6e-26   92.1   0.0   1   1   4.8e-30   3.3e-26   91.1   0.0     2   109   420   526   419   526 0.96 Molydopterin dinucleotide binding domain
polyprenyl_synt      PF00348.12   260 seq1822_BIOID51091   -            299   5.6e-92  307.1   0.4   1   1   4.8e-96   6.5e-92  306.9   0.3     2   259    33   294    32   295 0.98 Polyprenyl synthetase
tRNA_U5-meth_tr      PF05958.6    352 seq1823_BIOID51091   -            160     1e-24   86.8   0.0   1   1   1.3e-26   1.5e-23   82.9   0.0   186   351     2   158     1   159 0.83 tRNA (Uracil-5-)-methyltransferase
Methyltransf_31      PF13847.1    152 seq1823_BIOID51091   -            160   3.6e-15   55.7   0.0   1   1   3.6e-18   4.1e-15   55.5   0.0     4   112    14   119    11   153 0.79 Methyltransferase domain
Methyltransf_26      PF13659.1    117 seq1823_BIOID51091   -            160   1.6e-10   40.9   0.0   1   1     3e-13   3.4e-10   39.8   0.0     2    81    15    94    14   128 0.89 Methyltransferase domain
Methyltransf_18      PF12847.2    112 seq1823_BIOID51091   -            160     1e-09   38.8   0.0   1   1   1.1e-12   1.2e-09   38.5   0.0     1    78    13    91    13   137 0.82 Methyltransferase domain
PCMT                 PF01135.14   210 seq1823_BIOID51091   -            160   5.6e-08   32.4   0.0   1   1     7e-11   7.9e-08   31.9   0.0    61   130     1    67     1    82 0.93 Protein-L-isoaspartate(D-aspartate) O-methyltransferase (PCMT)
Met_10               PF02475.11   200 seq1823_BIOID51091   -            160   9.2e-08   31.8   0.0   1   1   9.9e-11   1.1e-07   31.5   0.0    99   174    11    88     4   116 0.80 Met-10+ like-protein
Cons_hypoth95        PF03602.10   183 seq1823_BIOID51091   -            160   9.1e-07   28.3   0.0   1   1   1.4e-09   1.6e-06   27.5   0.0    42   122    13    91     4   114 0.89 Conserved hypothetical protein 95
MTS                  PF05175.9    170 seq1823_BIOID51091   -            160   1.2e-06   27.8   0.0   1   1   1.5e-09   1.7e-06   27.4   0.0    24    97     6    77     4   105 0.87 Methyltransferase small domain
RrnaAD               PF00398.15   262 seq1823_BIOID51091   -            160   6.2e-06   25.3   0.0   1   1   7.1e-09   8.1e-06   24.9   0.0    20    84     3    69     1    78 0.90 Ribosomal RNA adenine dimethylase
Methyltransf_11      PF08241.7     95 seq1823_BIOID51091   -            160   4.4e-05   23.7   0.0   1   1   7.3e-08   8.3e-05   22.8   0.0     1    65    18    88    18    92 0.94 Methyltransferase domain
Methyltransf_15      PF09445.5    164 seq1823_BIOID51091   -            160    0.0001   21.8   0.0   1   1   1.1e-07   0.00012   21.5   0.0     3    82    16    95    14   116 0.87 RNA cap guanine-N2 methyltransferase
Methyltransf_4       PF02390.12   197 seq1823_BIOID51091   -            160   0.00012   21.0   0.0   1   1   1.5e-07   0.00017   20.5   0.0    19    84    15    77     3    90 0.79 Putative methyltransferase
Usher                PF00577.15   552 seq1825_BIOID51091   -            883    3e-198  659.9  31.4   1   1  8.1e-202  3.7e-198  659.6  21.8     1   552   213   795   213   795 0.99 Type VII secretion system (T7SS), usher protein
PapC_N               PF13954.1    146 seq1825_BIOID51091   -            883     8e-41  138.8   0.0   1   1   3.7e-44   1.7e-40  137.8   0.0     1   146    42   196    42   196 0.94 PapC N-terminal domain
PapC_C               PF13953.1     68 seq1825_BIOID51091   -            883     8e-23   79.7   0.1   1   1   4.8e-26   2.2e-22   78.3   0.1     1    65   805   868   805   871 0.96 PapC C-terminal domain
Pept_tRNA_hydro      PF01195.14   184 seq1827_BIOID51091   -            202   6.1e-64  214.7   0.0   1   1   5.1e-68   6.9e-64  214.6   0.0     1   184    13   197    13   197 0.99 Peptidyl-tRNA hydrolase
Bac_DnaA             PF00308.13   219 seq1829_BIOID51091   -            248     2e-16   60.2   0.0   1   1   1.9e-19   2.6e-15   56.5   0.0     6   212    33   226    29   232 0.87 Bacterial dnaA  protein
Plug                 PF07715.10   108 seq1830_BIOID51091   -            242   9.4e-35  119.1   0.6   1   1   2.4e-38   3.3e-34  117.3   0.1     2   108    44   152    43   152 0.98 TonB-dependent Receptor Plug Domain
Mg_chelatase         PF01078.16   207 seq1831_BIOID51091   -            341   3.9e-49  166.5   0.2   1   1   2.1e-52   7.3e-49  165.6   0.2     1   113   199   311   199   318 0.98 Magnesium chelatase, subunit ChlI
ChlI                 PF13541.1    121 seq1831_BIOID51091   -            341   3.2e-45  152.4   0.1   1   1   1.4e-48   4.6e-45  151.9   0.1     1   121    31   152    31   152 0.96 Subunit ChlI of Mg-chelatase
AAA_5                PF07728.9    139 seq1831_BIOID51091   -            341   2.3e-05   24.0   0.0   1   1     1e-08   3.5e-05   23.4   0.0     1    78   222   304   222   332 0.73 AAA domain (dynein-related subfamily)
Ribonuclease_T2      PF00445.13   189 seq1834_BIOID51091   -            274   4.8e-32  110.9   0.0   1   1   4.8e-36   6.6e-32  110.5   0.0     1   181    40   244    40   252 0.81 Ribonuclease T2 family
RelA_SpoT            PF04607.12   116 seq1835_BIOID51091   -            744   1.1e-37  128.5   0.2   1   1   1.3e-40   3.5e-37  126.8   0.0     1   114   251   360   251   362 0.98 Region found in RelA / SpoT proteins
HD_4                 PF13328.1    153 seq1835_BIOID51091   -            744   1.6e-34  118.7   0.8   1   1   1.4e-37   3.9e-34  117.4   0.5    15   152    50   191    35   192 0.91 HD domain
TGS                  PF02824.16    60 seq1835_BIOID51091   -            744     4e-23   80.9   0.1   1   1   5.8e-26   1.6e-22   79.0   0.0     1    60   406   465   406   465 0.99 TGS domain
ACT_4                PF13291.1     80 seq1835_BIOID51091   -            744   1.5e-18   66.7   1.3   1   1   1.4e-21   3.7e-18   65.5   0.9     4    80   664   740   662   740 0.97 ACT domain
ACT                  PF01842.20    66 seq1835_BIOID51091   -            744   7.4e-09   34.7   0.3   1   1   2.7e-12   7.4e-09   34.7   0.2     2    65   668   733   667   734 0.97 ACT domain
DXP_synthase_N       PF13292.1    270 seq1836_BIOID51091   -            620  7.6e-113  375.7   0.0   1   1  5.1e-116  1.2e-112  375.1   0.0     2   270    12   282    11   282 0.99 1-deoxy-D-xylulose-5-phosphate synthase
Transket_pyr         PF02779.19   178 seq1836_BIOID51091   -            620   7.3e-40  136.2   0.0   1   1   5.6e-43   1.3e-39  135.4   0.0     4   174   320   480   318   482 0.98 Transketolase, pyrimidine binding domain
Transketolase_C      PF02780.15   124 seq1836_BIOID51091   -            620   6.9e-29  100.1   0.0   1   1   8.2e-32   1.9e-28   98.7   0.0     1   122   495   609   495   611 0.96 Transketolase, C-terminal domain
E1_dh                PF00676.15   300 seq1836_BIOID51091   -            620   6.8e-07   28.1   0.1   1   1   5.1e-10   1.2e-06   27.4   0.0   104   166   124   186    93   193 0.86 Dehydrogenase E1 component
Transketolase_N      PF00456.16   333 seq1836_BIOID51091   -            620     9e-06   24.5   0.0   1   1   7.3e-08   0.00017   20.4   0.0   144   192   143   190   118   198 0.87 Transketolase, thiamine diphosphate binding domain
TPP_enzyme_C         PF02775.16   153 seq1836_BIOID51091   -            620     2e-05   24.0   0.7   1   1   2.3e-08   5.2e-05   22.7   0.1    32    84   125   183   103   194 0.78 Thiamine pyrophosphate enzyme, C-terminal TPP binding domain
CopC                 PF04234.7     97 seq1837_BIOID51091   -            124     1e-30  106.0   0.3   1   1   8.7e-35   1.2e-30  105.8   0.2     1    97    27   124    27   124 0.98 CopC domain
YchF-GTPase_C        PF06071.8     84 seq1838_BIOID51091   -            363   4.7e-41  138.3   0.6   1   1   1.8e-44     8e-41  137.6   0.4     1    84   279   362   279   362 0.99 Protein of unknown function (DUF933)
MMR_HSR1             PF01926.18   114 seq1838_BIOID51091   -            363   9.2e-19   67.4   0.0   1   1     5e-22   2.3e-18   66.1   0.0     1    89     4   109     4   208 0.81 50S ribosome-binding GTPase
FeoB_N               PF02421.13   189 seq1838_BIOID51091   -            363   8.1e-09   34.8   0.0   1   1   8.5e-12   3.9e-08   32.6   0.0     2    43     4    45     3    53 0.91 Ferrous iron transport protein B
Fe-ADH               PF00465.14   366 seq1840_BIOID51091   -            383  3.5e-121  404.1   9.5   1   1  5.8e-125    4e-121  403.9   6.6     2   366    10   375     9   375 0.97 Iron-containing alcohol dehydrogenase
Fe-ADH_2             PF13685.1    250 seq1840_BIOID51091   -            383     2e-19   69.7   5.2   1   1   1.2e-20   8.4e-17   61.1   3.6     2   246    14   278    13   280 0.91 Iron-containing alcohol dehydrogenase
TonB_dep_Rec         PF00593.19   276 seq1842_BIOID51091   -            341   1.7e-35  123.2  12.5   1   1   2.6e-39   3.6e-35  122.1   8.6     1   276    73   340    73   340 0.88 TonB dependent receptor
CopD                 PF05425.8    105 seq1843_BIOID51091   -            290   2.5e-22   78.9   9.3   1   1   1.8e-26   2.5e-22   78.9   6.5     2   105   185   284   184   284 0.93 Copper resistance protein D
Sel1                 PF08238.7     39 seq1844_BIOID51091   -            229     3e-18   65.7  15.4   1   4     2e-07    0.0027   18.1   0.4     2    39    36    66    35    66 0.82 Sel1 repeat
Sel1                 PF08238.7     39 seq1844_BIOID51091   -            229     3e-18   65.7  15.4   2   4    0.0012        17    6.1   0.0     3    39    69   101    67   101 0.69 Sel1 repeat
Sel1                 PF08238.7     39 seq1844_BIOID51091   -            229     3e-18   65.7  15.4   3   4   9.1e-10   1.2e-05   25.6   0.0     2    34   143   172   142   174 0.92 Sel1 repeat
Sel1                 PF08238.7     39 seq1844_BIOID51091   -            229     3e-18   65.7  15.4   4   4   4.8e-08   0.00066   20.1   0.1     4    38   182   215   179   216 0.85 Sel1 repeat
Mg_chelatase_2       PF13335.1     96 seq1845_BIOID51091   -            163   5.7e-33  113.0   0.3   1   1   1.1e-36   7.4e-33  112.6   0.2     2    96    57   149    56   149 0.99 Magnesium chelatase, subunit ChlI
Mg_chelatase         PF01078.16   207 seq1845_BIOID51091   -            163   3.4e-10   39.3   0.0   1   1   7.8e-14   5.4e-10   38.6   0.0   156   200     1    43     1    48 0.92 Magnesium chelatase, subunit ChlI
GreA_GreB            PF01272.14    77 seq1847_BIOID51091   -            136   1.9e-18   65.7   0.0   1   1     2e-22   2.7e-18   65.3   0.0     2    77    50   126    49   126 0.97 Transcription elongation factor, GreA/GreB, C-term
DUF2511              PF10709.4     87 seq1851_BIOID51091   -            113   6.8e-36  122.3   0.0   1   1   5.9e-40   8.1e-36  122.1   0.0     1    87    26   113    26   113 0.99 Protein of unknown function (DUF2511)
Aldedh               PF00171.17   462 seq1852_BIOID51091   -            558  7.4e-163  542.0   0.0   1   1  6.2e-167  8.4e-163  541.8   0.0     1   460    79   544    79   546 0.96 Aldehyde dehydrogenase family
HTH_1                PF00126.22    60 seq1853_BIOID51091   -            279   2.8e-21   74.8   1.5   1   1   7.6e-25   5.2e-21   74.0   1.0     2    60     4    62     3    62 0.96 Bacterial regulatory helix-turn-helix protein, lysR family
LysR_substrate       PF03466.15   209 seq1853_BIOID51091   -            279   6.7e-15   54.6   0.0   1   1   3.2e-18   2.2e-14   52.9   0.0     5   201    88   270    84   272 0.90 LysR substrate binding domain
Aldo_ket_red         PF00248.16   283 seq1858_BIOID51091   -            348   4.8e-76  255.1   0.0   1   1   4.1e-80   5.6e-76  254.9   0.0     1   280    39   337    39   340 0.94 Aldo/keto reductase family
Fimbrial             PF00419.15   145 seq1860_BIOID51091   -            176   3.6e-19   69.2   0.2   1   1   3.1e-23   4.2e-19   69.0   0.1     3   145    29   176    27   176 0.90 Fimbrial protein
Metallophos          PF00149.23   201 seq1862_BIOID51091   -            218   2.8e-15   56.1   1.5   1   1   4.9e-19   3.4e-15   55.9   1.1     2   170    18   155    17   205 0.87 Calcineurin-like phosphoesterase
Metallophos_2        PF12850.2    156 seq1862_BIOID51091   -            218   1.5e-06   28.0   0.1   1   1   3.3e-10   2.2e-06   27.4   0.1     6   138    22   208    18   213 0.67 Calcineurin-like phosphoesterase superfamily domain
Antitoxin-MazE       PF04014.13    47 seq1863_BIOID51091   -             82   1.8e-11   43.3   0.3   1   1   2.2e-15     3e-11   42.6   0.2     1    46     7    51     7    52 0.95 Antidote-toxin recognition MazE
Pertactin            PF03212.9    121 seq1864_BIOID51091   -            876   2.3e-39  133.7   3.4   1   1   3.4e-43   2.3e-39  133.7   2.4     1   120   415   536   415   537 0.98 Pertactin
Autotransporter      PF03797.14   265 seq1864_BIOID51091   -            876   5.7e-36  124.1  22.7   1   1   8.4e-40   5.7e-36  124.1  15.7     2   263   610   861   609   863 0.96 Autotransporter beta-domain
UPF0118              PF01594.11   327 seq1865_BIOID51091   -            353   2.6e-83  279.6  41.1   1   1   2.2e-87     3e-83  279.4  28.5     3   326    20   345    18   346 0.97 Domain of unknown function DUF20
PemK                 PF02452.12   110 seq1866_BIOID51091   -            111   1.3e-23   83.1   0.0   1   1   1.1e-27   1.5e-23   83.0   0.0     3   109    10   109     8   110 0.92 PemK-like protein
Fimbrial             PF00419.15   145 seq1870_BIOID51091   -            167   4.4e-09   36.6   5.1   1   1     4e-13   5.4e-09   36.2   3.6     1   143    28   165    26   167 0.73 Fimbrial protein
GTP_cyclohydroI      PF01227.17    86 seq1872_BIOID51091   -            222   7.9e-31  105.4   0.0   1   1     1e-34   1.4e-30  104.7   0.0     2    84   118   200   117   202 0.96 GTP cyclohydrolase I
Usp                  PF00582.21   140 seq1874_BIOID51091   -            142   4.6e-26   91.5   0.5   1   1   3.8e-30   5.2e-26   91.3   0.3     1   140     1   142     1   142 0.97 Universal stress protein family
MazG                 PF03819.12    74 seq1875_BIOID51091   -            263   1.1e-37  127.7   3.7   1   2   1.3e-31   9.1e-28   95.9   0.0     1    74    27   100    27   100 0.99 MazG nucleotide pyrophosphohydrolase domain
MazG                 PF03819.12    74 seq1875_BIOID51091   -            263   1.1e-37  127.7   3.7   2   2   2.1e-11   1.5e-07   31.1   0.7    10    70   169   227   161   230 0.85 MazG nucleotide pyrophosphohydrolase domain
FimH_man-bind        PF09160.5    147 seq1879_BIOID51091   -            304   1.1e-60  203.5   0.9   1   1   2.4e-64   1.6e-60  203.0   0.1     1   147    27   171    27   171 0.99 FimH, mannose binding
Fimbrial             PF00419.15   145 seq1879_BIOID51091   -            304     9e-08   32.3   4.5   1   1   1.3e-11     9e-08   32.3   3.1     5   145   176   304   172   304 0.83 Fimbrial protein
Peripla_BP_3         PF13377.1    160 seq1883_BIOID51091   -            332   6.9e-26   91.0   0.0   1   1   2.1e-28   5.7e-25   88.0   0.0     2   146   176   322   175   331 0.90 Periplasmic binding protein-like domain
Peripla_BP_1         PF00532.16   279 seq1883_BIOID51091   -            332   1.4e-23   83.3   0.1   1   1   9.2e-27   2.5e-23   82.5   0.1    13   266    77   320    62   330 0.89 Periplasmic binding proteins and sugar binding domain of LacI family
LacI                 PF00356.16    46 seq1883_BIOID51091   -            332   6.3e-22   76.8   0.4   1   1   4.6e-25   1.2e-21   75.8   0.3     1    46     4    49     4    49 0.99 Bacterial regulatory proteins, lacI family
Peripla_BP_4         PF13407.1    258 seq1883_BIOID51091   -            332   4.3e-17   62.2   0.0   1   1     3e-20   8.1e-17   61.3   0.0     7   257    74   317    69   318 0.93 Periplasmic binding protein domain
DUF418               PF04235.7    163 seq1884_BIOID51091   -            385   1.6e-46  157.8  17.0   1   1   1.2e-50   1.6e-46  157.8  11.8     1   162   215   374   215   375 0.99 Protein of unknown function (DUF418)
DEAD                 PF00270.24   173 seq1885_BIOID51091   -            756   7.3e-19   67.7   0.0   1   1   5.3e-22   2.4e-18   66.0   0.0     4   168   227   386   224   391 0.83 DEAD/DEAH box helicase
Helicase_C           PF00271.26    78 seq1885_BIOID51091   -            756   6.6e-11   41.8   0.0   1   1   1.8e-11   8.2e-08   31.8   0.0     8    78   529   613   524   613 0.79 Helicase conserved C-terminal domain
ResIII               PF04851.10   184 seq1885_BIOID51091   -            756   3.6e-10   39.8   0.0   1   1   2.1e-13   9.7e-10   38.4   0.0     3   182   222   383   220   385 0.79 Type III restriction enzyme, res subunit
DUF3302              PF11742.3     78 seq1886_BIOID51091   -            107   1.7e-45  152.6   8.2   1   1   1.5e-49     2e-45  152.4   5.7     1    78     3    80     3    80 0.99 Protein of unknown function (DUF3302)
CTP_synth_N          PF06418.9    276 seq1887_BIOID51091   -            545  1.9e-130  433.8   0.0   1   1  8.6e-134    3e-130  433.1   0.0     1   276     3   276     3   276 0.98 CTP synthase N-terminus
GATase               PF00117.23   192 seq1887_BIOID51091   -            545   5.3e-52  175.9   0.0   1   1   2.7e-55   9.2e-52  175.1   0.0     2   192   301   535   300   535 0.90 Glutamine amidotransferase class-I
Peptidase_C26        PF07722.8    217 seq1887_BIOID51091   -            545   1.1e-10   41.2   0.7   1   1   1.8e-13   6.1e-10   38.7   0.1    99   217   365   517   359   517 0.80 Peptidase C26
CbiA                 PF01656.18   195 seq1887_BIOID51091   -            545   1.4e-05   24.4   0.0   1   1   9.4e-09   3.2e-05   23.3   0.0     8   109    14   148     7   178 0.73 CobQ/CobB/MinD/ParA nucleotide binding domain
CoaE                 PF01121.15   180 seq1888_BIOID51091   -            206     1e-77  259.4   0.4   1   1   3.6e-81   1.2e-77  259.2   0.2     1   176     3   177     3   181 0.99 Dephospho-CoA kinase
AAA_17               PF13207.1    121 seq1888_BIOID51091   -            206   2.8e-08   34.4   0.4   1   1   1.6e-10   5.3e-07   30.3   0.3     1    77     4   114     4   191 0.61 AAA domain
HlyD                 PF00529.15   306 seq1889_BIOID51091   -            378   1.9e-59  201.3  13.0   1   1   6.2e-63   2.1e-59  201.2   9.0     3   306    64   349    62   349 0.98 HlyD family secretion protein
HlyD_3               PF13437.1    105 seq1889_BIOID51091   -            378   3.8e-11   43.1   0.6   1   1   9.5e-12   3.3e-08   33.7   0.0     2    80   222   301   221   335 0.87 HlyD family secretion protein
Biotin_lipoyl_2      PF13533.1     50 seq1889_BIOID51091   -            378   2.6e-09   36.4   1.0   1   1   1.3e-09   4.4e-06   26.1   0.2     4    49    65   110    61   113 0.93 Biotin-lipoyl like
HlyD_2               PF12700.2    328 seq1889_BIOID51091   -            378   8.1e-09   34.9   0.2   1   1   4.3e-12   1.5e-08   34.1   0.2    26   240    68   301    63   319 0.74 HlyD family secretion protein
HTH_AraC             PF00165.18    42 seq1891_BIOID51091   -            235   1.6e-16   59.4   0.4   1   2   3.7e-10   2.5e-06   26.9   0.0     5    41   129   164   128   165 0.94 Bacterial regulatory helix-turn-helix proteins, AraC family
HTH_AraC             PF00165.18    42 seq1891_BIOID51091   -            235   1.6e-16   59.4   0.4   2   2     4e-11   2.7e-07   30.0   0.1    10    39   181   211   181   212 0.94 Bacterial regulatory helix-turn-helix proteins, AraC family
HTH_18               PF12833.2     81 seq1891_BIOID51091   -            235   1.7e-14   53.5   0.1   1   1   5.4e-18   3.7e-14   52.4   0.0     1    78   138   212   138   215 0.94 Helix-turn-helix domain
Peripla_BP_3         PF13377.1    160 seq1893_BIOID51091   -            346   3.5e-32  111.4   0.4   1   1     3e-35     1e-31  109.9   0.0     2   160   169   329   168   329 0.92 Periplasmic binding protein-like domain
LacI                 PF00356.16    46 seq1893_BIOID51091   -            346   1.3e-21   75.7   2.5   1   1   8.5e-25   2.9e-21   74.6   1.7     1    46     3    48     3    48 0.99 Bacterial regulatory proteins, lacI family
Peripla_BP_1         PF00532.16   279 seq1893_BIOID51091   -            346   7.5e-21   74.4   0.1   1   1   2.8e-24   9.4e-21   74.1   0.1     2   222    60   273    59   308 0.84 Periplasmic binding proteins and sugar binding domain of LacI family
Peripla_BP_4         PF13407.1    258 seq1893_BIOID51091   -            346   2.6e-19   69.4   0.0   1   1   1.3e-22   4.4e-19   68.7   0.0     1   223    62   279    62   309 0.89 Periplasmic binding protein domain
DUF1342              PF07072.6    211 seq1894_BIOID51091   -            247   6.4e-76  254.5   0.3   1   1   5.3e-80   7.3e-76  254.3   0.2     1   211    19   225    19   225 0.99 Protein of unknown function (DUF1342)
DUF329               PF03884.9     57 seq1897_BIOID51091   -             65   2.2e-26   91.0   1.7   1   1     2e-30   2.7e-26   90.7   1.2     2    56     6    62     3    63 0.92 Domain of unknown function (DUF329)
Sulfatase            PF00884.18   379 seq1898_BIOID51091   -            560  2.5e-114  382.1   8.3   1   1  4.6e-118  3.2e-114  381.7   5.8     1   371    58   497    58   505 0.96 Sulfatase
Phosphodiest         PF01663.17   364 seq1898_BIOID51091   -            560   1.4e-12   47.5   0.4   1   1     5e-16   3.4e-12   46.2   0.3    18   244   106   348    98   350 0.68 Type I phosphodiesterase / nucleotide pyrophosphatase
Enolase_C            PF00113.17   296 seq1900_BIOID51091   -            432  1.4e-140  467.2   3.9   1   1  2.7e-144  1.8e-140  466.9   2.7     2   294   144   429   143   431 0.98 Enolase, C-terminal TIM barrel domain
Enolase_N            PF03952.11   132 seq1900_BIOID51091   -            432   4.3e-60  201.3   0.8   1   1   1.5e-63     1e-59  200.1   0.6     1   132     3   134     3   134 0.99 Enolase, N-terminal domain
Peripla_BP_4         PF13407.1    258 seq1902_BIOID51091   -            332   5.2e-64  215.9  14.4   1   1   9.3e-68   6.3e-64  215.6  10.0     1   257    28   299    28   300 0.97 Periplasmic binding protein domain
Peripla_BP_1         PF00532.16   279 seq1902_BIOID51091   -            332   7.6e-10   38.3   3.1   1   1   4.6e-13   3.2e-09   36.3   2.1     6   208    30   254    25   268 0.82 Periplasmic binding proteins and sugar binding domain of LacI family
Peripla_BP_3         PF13377.1    160 seq1906_BIOID51091   -            343   2.5e-44  150.9   0.0   1   1   1.4e-47   4.9e-44  150.0   0.0     1   160   178   339   178   339 0.95 Periplasmic binding protein-like domain
Peripla_BP_1         PF00532.16   279 seq1906_BIOID51091   -            343   2.1e-36  125.4   0.0   1   1   8.3e-40   2.8e-36  125.0   0.0     2   259    70   317    69   335 0.91 Periplasmic binding proteins and sugar binding domain of LacI family
LacI                 PF00356.16    46 seq1906_BIOID51091   -            343   1.6e-19   69.0   0.9   1   1     8e-23   2.7e-19   68.3   0.6     1    46    13    58    13    58 0.98 Bacterial regulatory proteins, lacI family
Peripla_BP_4         PF13407.1    258 seq1906_BIOID51091   -            343   3.5e-14   52.6   0.0   1   1   5.9e-17     2e-13   50.1   0.0     1   257    72   320    72   321 0.86 Periplasmic binding protein domain
MipA                 PF06629.7    226 seq1908_BIOID51091   -             77   1.8e-11   43.7   0.0   1   1   1.5e-15     2e-11   43.6   0.0     2    54    24    76    23    77 0.96 MltA-interacting protein MipA
MipA                 PF06629.7    226 seq1911_BIOID51091   -            164   2.8e-53  180.5   0.5   1   1   2.2e-57     3e-53  180.4   0.3    62   226     2   164     1   164 0.99 MltA-interacting protein MipA
FMN_red              PF03358.10   152 seq1912_BIOID51091   -            191   7.3e-36  122.8   0.0   1   1   1.4e-39   9.8e-36  122.4   0.0     1   148     1   141     1   144 0.94 NADPH-dependent FMN reductase
Flavodoxin_2         PF02525.12   199 seq1912_BIOID51091   -            191   7.5e-07   28.7   0.0   1   1   2.1e-10   1.5e-06   27.7   0.0     1   103     1    91     1   129 0.85 Flavodoxin-like fold
HTH_1                PF00126.22    60 seq1913_BIOID51091   -            300   1.2e-19   69.7   0.0   1   1   3.6e-23   2.4e-19   68.6   0.0     1    59    12    70    12    71 0.97 Bacterial regulatory helix-turn-helix protein, lysR family
LysR_substrate       PF03466.15   209 seq1913_BIOID51091   -            300   9.3e-10   37.8   0.0   1   1   1.8e-13   1.3e-09   37.4   0.0    41   207   134   299   116   300 0.89 LysR substrate binding domain
ABC_tran             PF00005.22   118 seq1914_BIOID51091   -            506   1.6e-28   99.3   0.1   1   2   1.1e-18   5.1e-15   55.7   0.0     1   118    53   178    53   178 0.90 ABC transporter
ABC_tran             PF00005.22   118 seq1914_BIOID51091   -            506   1.6e-28   99.3   0.1   2   2   3.1e-14   1.4e-10   41.4   0.0     5   117   307   434   303   435 0.71 ABC transporter
SPOR                 PF05036.8     76 seq1916_BIOID51091   -            319   3.8e-17   62.1   0.4   1   1   1.3e-20   1.8e-16   59.9   0.0     3    72   246   312   244   315 0.91 Sporulation related domain
Dak1                 PF02733.12   326 seq1917_BIOID51091   -            366  1.4e-138  460.8   0.0   1   1  1.1e-142  1.6e-138  460.6   0.0     1   325    26   365    26   366 0.99 Dak1 domain
NMT1                 PF09084.6    216 seq1918_BIOID51091   -            333   2.8e-14   53.1   0.0   1   1   2.4e-17   6.5e-14   51.9   0.0    29   147    78   197    71   261 0.85 NMT1/THI5 like
SBP_bac_3            PF00497.15   225 seq1918_BIOID51091   -            333     2e-13   50.0   0.0   1   1   5.9e-13   1.6e-09   37.2   0.0    87   212   125   250   118   259 0.83 Bacterial extracellular solute-binding proteins, family 3
NMT1_2               PF13379.1    252 seq1918_BIOID51091   -            333     4e-12   45.9   0.1   1   1   1.9e-15   5.2e-12   45.5   0.0     4   248    39   266    36   270 0.83 NMT1-like family
Phosphonate-bd       PF12974.2    243 seq1918_BIOID51091   -            333   9.4e-10   38.1   0.1   1   1   5.7e-13   1.6e-09   37.4   0.0    41   171    82   204    63   278 0.82 ABC transporter, phosphonate, periplasmic substrate-binding protein
OpuAC                PF04069.7    257 seq1918_BIOID51091   -            333     4e-08   32.8   0.0   1   1   2.1e-11   5.7e-08   32.3   0.0     3   235    43   260    41   282 0.77 Substrate binding domain of ABC-type glycine betaine transport system
DUF3251              PF11622.3    165 seq1919_BIOID51091   -            179   5.5e-80  266.4   2.3   1   1   4.5e-84   6.2e-80  266.2   1.6     1   157    20   176    20   179 0.99 Protein of unknown function (DUF3251)
Radical_SAM          PF04055.16   166 seq1920_BIOID51091   -            315   1.9e-16   60.5   0.0   1   1   9.1e-20   2.5e-16   60.1   0.0     6   165    11   174     7   175 0.89 Radical SAM superfamily
Fer4_12              PF13353.1    139 seq1920_BIOID51091   -            315     4e-08   33.3   0.6   1   1   3.2e-11   8.8e-08   32.2   0.3    15   129    12   129     9   141 0.67 4Fe-4S single cluster domain
DUF4008              PF13186.1     64 seq1920_BIOID51091   -            315   3.9e-07   30.1   0.6   1   1   5.4e-10   1.5e-06   28.3   0.4     4    50   263   309   257   314 0.80 Domain of unknown function (DUF4008)
Fer4_14              PF13394.1    117 seq1920_BIOID51091   -            315   1.7e-06   27.9   0.2   1   1   1.8e-09   4.9e-06   26.4   0.2     7    76    11    81     9   118 0.73 4Fe-4S single cluster domain
Fer4_14              PF13394.1    117 seq1927_BIOID51091   -            223   7.1e-18   64.6   0.1   1   1   2.8e-21   1.3e-17   63.8   0.0     1   112    24   139    24   149 0.83 4Fe-4S single cluster domain
Radical_SAM          PF04055.16   166 seq1927_BIOID51091   -            223   3.2e-11   43.5   0.0   1   1   9.8e-15   4.5e-11   43.0   0.0     2   142    26   183    25   197 0.87 Radical SAM superfamily
Fer4_12              PF13353.1    139 seq1927_BIOID51091   -            223   4.7e-07   29.8   0.1   1   1   1.5e-10   6.7e-07   29.3   0.1     2    98    13   126    12   141 0.76 4Fe-4S single cluster domain
DUF3440              PF11922.3    181 seq1928_BIOID51091   -            364   4.7e-56  189.0   0.9   1   2   2.3e-45   1.6e-41  141.7   0.1     1   106   195   302   195   307 0.96 Domain of unknown function (DUF3440)
DUF3440              PF11922.3    181 seq1928_BIOID51091   -            364   4.7e-56  189.0   0.9   2   2   4.3e-16     3e-12   46.3   0.1   137   181   304   345   299   345 0.89 Domain of unknown function (DUF3440)
PAPS_reduct          PF01507.14   174 seq1928_BIOID51091   -            364   2.1e-10   40.5   0.2   1   1   2.5e-13   1.7e-09   37.6   0.1    17   163     7   192     1   194 0.76 Phosphoadenosine phosphosulfate reductase family
Proteasome           PF00227.21   190 seq1929_BIOID51091   -            176   1.5e-25   89.4   0.2   1   1     2e-29   2.8e-25   88.6   0.1     5   186     2   168     2   172 0.94 Proteasome subunit
Bac_luciferase       PF00296.15   307 seq1931_BIOID51091   -            381   2.5e-80  269.7   4.3   1   1   2.3e-84   3.1e-80  269.4   3.0     3   306     5   325     3   326 0.98 Luciferase-like monooxygenase
FCD                  PF07729.7    125 seq1932_BIOID51091   -            230   1.6e-19   70.3   1.7   1   1   3.4e-23   1.6e-19   70.3   1.2     3   124   108   226   105   227 0.94 FCD domain
GntR                 PF00392.16    64 seq1932_BIOID51091   -            230   2.2e-19   68.5   0.5   1   1   9.5e-23   4.3e-19   67.5   0.3     5    64    18    77    14    77 0.97 Bacterial regulatory proteins, gntR family
Dak2                 PF02734.12   175 seq1933_BIOID51091   -            210   6.3e-58  195.1   0.4   1   1   5.3e-62   7.3e-58  194.9   0.3     1   173    32   204    32   206 0.98 DAK2 domain
Channel_Tsx          PF03502.8    238 seq1935_BIOID51091   -            195   5.8e-51  173.4  16.5   1   1   4.8e-55   6.5e-51  173.3  11.4    66   238     1   195     1   195 0.98 Nucleoside-specific channel-forming protein, Tsx
EAL                  PF00563.15   236 seq1936_BIOID51091   -            646   8.8e-33  113.6   0.1   1   1   2.9e-36     2e-32  112.4   0.1     8   234   407   628   400   630 0.92 EAL domain
GGDEF                PF00990.16   161 seq1936_BIOID51091   -            646   5.2e-32  110.5   0.1   1   1   1.4e-35   9.9e-32  109.6   0.1     1   160   224   380   224   381 0.96 GGDEF domain
BPD_transp_2         PF02653.11   267 seq1937_BIOID51091   -            336   9.8e-51  172.1  43.6   1   1   7.2e-55   9.8e-51  172.1  30.2     1   267    41   325    41   325 0.91 Branched-chain amino acid transport system / permease component
ABC_membrane_2       PF06472.10   282 seq1939_BIOID51091   -            561     4e-48  163.8  10.2   1   1   1.2e-51   5.3e-48  163.4   7.1    11   281    15   301    10   302 0.95 ABC transporter transmembrane region 2
SbmA_BacA            PF05992.7    315 seq1939_BIOID51091   -            561   4.6e-34  117.9  16.7   1   1     8e-37   3.7e-33  114.9  11.6     8   312    31   350    25   353 0.81 SbmA/BacA-like family
ABC_tran             PF00005.22   118 seq1939_BIOID51091   -            561   2.4e-09   37.4   0.0   1   1   1.4e-12   6.2e-09   36.1   0.0    64   118   371   515   219   515 0.72 ABC transporter
AAA_2                PF07724.9    171 seq1940_BIOID51091   -            443   5.2e-52  176.0   0.7   1   2   6.4e-10   1.5e-06   28.1   0.0     5    66    52   113    49   115 0.92 AAA domain (Cdc48 subfamily)
AAA_2                PF07724.9    171 seq1940_BIOID51091   -            443   5.2e-52  176.0   0.7   2   2   3.9e-46   8.9e-43  146.0   0.1    10   171   188   329   170   329 0.89 AAA domain (Cdc48 subfamily)
AAA                  PF00004.24   132 seq1940_BIOID51091   -            443   1.8e-16   60.4   0.1   1   2   2.2e-10   5.1e-07   29.8   0.0     1    57    53   107    53   142 0.72 ATPase family associated with various cellular activities (AAA)
AAA                  PF00004.24   132 seq1940_BIOID51091   -            443   1.8e-16   60.4   0.1   2   2   9.6e-10   2.2e-06   27.7   0.0    39   130   226   332   188   334 0.73 ATPase family associated with various cellular activities (AAA)
AAA_5                PF07728.9    139 seq1940_BIOID51091   -            443   7.4e-08   32.1   0.3   1   1   1.4e-09   3.3e-06   26.7   0.0     1    99    52   149    52   206 0.77 AAA domain (dynein-related subfamily)
ClpB_D2-small        PF10431.4     81 seq1940_BIOID51091   -            443   2.3e-06   27.2   0.8   1   1     7e-09   1.6e-05   24.6   0.0     1    62   335   405   335   411 0.90 C-terminal, D2-small domain, of ClpB protein
GAF_2                PF13185.1    148 seq1942_BIOID51091   -            183   4.9e-10   39.9   0.1   1   1   1.4e-13   6.3e-10   39.6   0.1    16   146    55   168    39   170 0.75 GAF domain
GAF_3                PF13492.1    129 seq1942_BIOID51091   -            183   7.8e-10   38.8   0.1   1   1   2.3e-13     1e-09   38.4   0.1     7   124    48   166    43   171 0.85 GAF domain
GAF                  PF01590.21   154 seq1942_BIOID51091   -            183   2.7e-07   30.7   0.1   1   1   7.5e-11   3.4e-07   30.4   0.1    38   152    58   167    35   169 0.67 GAF domain
EIIA-man             PF03610.11   116 seq1943_BIOID51091   -            472   2.4e-26   91.9   2.7   1   1   1.4e-29   4.9e-26   90.9   1.8     2   116     4   121     3   121 0.98 PTS system fructose IIA component
PEP-utilisers_N      PF05524.8    123 seq1943_BIOID51091   -            472   3.3e-23   81.7   0.5   1   1   9.5e-27   3.3e-23   81.7   0.4    12   122   257   368   256   369 0.96 PEP-utilising enzyme, N-terminal
PTS-HPr              PF00381.14    84 seq1943_BIOID51091   -            472     4e-20   71.3   0.6   1   1     4e-23   1.4e-19   69.6   0.0     5    83   159   237   155   238 0.96 PTS HPr component phosphorylation site
PEP-utilizers        PF00391.18    81 seq1943_BIOID51091   -            472   1.1e-16   60.0   0.0   1   1   7.6e-20   2.6e-16   58.8   0.0     3    79   388   464   386   466 0.92 PEP-utilising enzyme, mobile domain
MFS_1                PF07690.11   354 seq1944_BIOID51091   -            475   7.5e-52  176.1  55.0   1   1   6.9e-51   4.7e-47  160.3  32.6     2   353    17   406    16   407 0.90 Major Facilitator Superfamily
MFS_3                PF05977.8    524 seq1944_BIOID51091   -            475     1e-06   27.0  27.2   1   1   2.3e-08   0.00016   19.8   8.2    30   176    31   172     9   192 0.83 Transmembrane secretion effector
BPD_transp_1         PF00528.17   185 seq1952_BIOID51091   -            263   6.9e-28   97.2  12.8   1   1   5.1e-32   6.9e-28   97.2   8.9     1   181    80   247    76   251 0.97 Binding-protein-dependent transport system inner membrane component
ParBc                PF02195.13    90 seq1953_BIOID51091   -            120     2e-05   24.4   0.0   1   1   2.8e-09   3.9e-05   23.5   0.0    41    90     2    57     1    57 0.90 ParB-like nuclease domain
ProQ                 PF04352.8    115 seq1955_BIOID51091   -            232   7.1e-44  147.9   0.2   1   1   1.2e-47   1.6e-43  146.8   0.1     2   114     6   118     5   121 0.98 ProQ/FINO family
AMP-binding          PF00501.23   418 seq1957_BIOID51091   -            652  1.8e-112  375.6   0.0   1   1  4.8e-116  2.2e-112  375.3   0.0     1   418   109   547   109   547 0.97 AMP-binding enzyme
DUF3448              PF11930.3     82 seq1957_BIOID51091   -            652   3.2e-30  103.5   0.1   1   1   1.8e-33   8.4e-30  102.1   0.1     3    81    20   101    17   102 0.96 Domain of unknown function (DUF3448)
DUF4009              PF13193.1     41 seq1957_BIOID51091   -            652   8.6e-16   56.9   0.0   1   1   3.5e-19   1.6e-15   56.1   0.0     2    41   591   634   590   634 0.95 Domain of unknown function (DUF4009)
UbiA                 PF01040.13   257 seq1960_BIOID51091   -            308   7.6e-37  126.7  21.2   1   1   7.3e-41     1e-36  126.4  14.7     1   225    21   273    21   306 0.76 UbiA prenyltransferase family
ABC_tran             PF00005.22   118 seq1961_BIOID51091   -            255   2.6e-22   79.2   0.0   1   1   6.4e-26   4.4e-22   78.5   0.0     1   117    51   160    51   161 0.92 ABC transporter
Peptidase_S41        PF03572.13   169 seq1962_BIOID51091   -            682   3.3e-52  176.2   0.1   1   1   1.2e-55   5.6e-52  175.4   0.1     1   168   356   529   356   530 0.94 Peptidase family S41
DUF3340              PF11818.3    143 seq1962_BIOID51091   -            682   2.6e-42  144.0   5.3   1   1   6.9e-46   3.1e-42  143.7   2.9     5   142   536   670   533   671 0.98 C-terminal domain of tail specific protease (DUF3340)
PDZ                  PF00595.19    81 seq1962_BIOID51091   -            682   3.8e-15   55.6   0.5   1   1   1.7e-18   7.6e-15   54.7   0.3     5    81   240   320   236   320 0.93 PDZ domain (Also known as DHR or GLGF)
Plug                 PF07715.10   108 seq1964_BIOID51091   -            790   5.3e-09   36.2   2.6   1   1   6.5e-13   8.9e-09   35.5   0.9    12   106    49   165    39   167 0.89 TonB-dependent Receptor Plug Domain
Trehalase            PF01204.13   512 seq1965_BIOID51091   -            565  3.6e-171  570.1   5.9   1   1  6.3e-175  4.3e-171  569.8   4.1     1   511    55   532    55   533 0.97 Trehalase
GDE_C                PF06202.9    370 seq1965_BIOID51091   -            565   3.4e-11   42.3   0.0   1   1   1.2e-14     8e-11   41.1   0.0    46   273   171   441   157   447 0.86 Amylo-alpha-1,6-glucosidase
MreB_Mbl             PF06723.8    327 seq1969_BIOID51091   -            258  1.5e-109  365.4   1.0   1   1  5.4e-113  1.8e-109  365.1   0.7    77   324     1   249     1   251 0.99 MreB/Mbl protein
HSP70                PF00012.15   602 seq1969_BIOID51091   -            258   3.7e-13   48.1   0.0   1   1   1.4e-16   4.8e-13   47.7   0.0   137   241    20   118     2   138 0.89 Hsp70 protein
FtsA                 PF14450.1    120 seq1969_BIOID51091   -            258   8.5e-09   35.1   0.1   1   1   5.4e-12   1.8e-08   34.0   0.0     2    98    73   230    72   240 0.92 Cell division protein FtsA
Fe-ADH               PF00465.14   366 seq1970_BIOID51091   -            362   1.5e-46  158.6   0.2   1   1   3.2e-50   2.2e-46  158.0   0.1     1   364    12   348    12   350 0.90 Iron-containing alcohol dehydrogenase
Fe-ADH_2             PF13685.1    250 seq1970_BIOID51091   -            362     1e-22   80.5   0.0   1   1     2e-26   1.4e-22   80.1   0.0     4   250    19   279    17   279 0.85 Iron-containing alcohol dehydrogenase
Methyltransf_6       PF03737.10   154 seq1971_BIOID51091   -            161   4.3e-55  185.6   0.4   1   1   3.5e-59   4.8e-55  185.5   0.2     1   153     1   152     1   153 0.99 Demethylmenaquinone methyltransferase
MreC                 PF04085.9    152 seq1977_BIOID51091   -            367     1e-47  161.2   0.3   1   1   1.1e-51   1.4e-47  160.7   0.2     1   150   122   270   122   272 0.99 rod shape-determining protein MreC
DUF485               PF04341.7     91 seq1978_BIOID51091   -            104   1.9e-35  120.3   0.0   1   1   1.5e-39   2.1e-35  120.1   0.0     1    91     9   100     9   100 0.98 Protein of unknown function, DUF485
SSF                  PF00474.12   406 seq1981_BIOID51091   -            549  1.2e-140  468.6  38.7   1   1  1.2e-144  1.6e-140  468.2  26.8     1   406    63   468    63   468 1.00 Sodium:solute symporter family
MIP                  PF00230.15   227 seq1984_BIOID51091   -            281   1.8e-76  256.4  12.9   1   1   1.5e-80     2e-76  256.2   9.0     2   227     2   251     1   251 0.97 Major intrinsic protein
Peptidase_M48        PF01435.13   226 seq1985_BIOID51091   -            293   2.9e-42  144.6   0.8   1   1   5.2e-46   3.5e-42  144.3   0.3     8   226    57   285    48   285 0.87 Peptidase family M48
Peptidase_M56        PF05569.6    299 seq1985_BIOID51091   -            293   5.1e-05   22.2   0.0   1   1   1.3e-08   8.6e-05   21.5   0.0   160   220    96   157    13   165 0.74 BlaR1 peptidase M56
Peptidase_M16_C      PF05193.16   184 seq1988_BIOID51091   -            931   2.8e-43  147.6   1.2   1   2   2.1e-26   1.4e-22   80.1   0.1     2   182   207   386   206   388 0.86 Peptidase M16 inactive domain
Peptidase_M16_C      PF05193.16   184 seq1988_BIOID51091   -            931   2.8e-43  147.6   1.2   2   2   9.3e-21   6.3e-17   61.7   0.0    15   183   698   862   686   863 0.92 Peptidase M16 inactive domain
Peptidase_M16        PF00675.15   149 seq1988_BIOID51091   -            931   5.1e-43  146.2   5.3   1   1   1.1e-45   7.3e-42  142.5   0.0     1   148    46   203    46   204 0.96 Insulinase (Peptidase family M16)
MreD                 PF04093.7    160 seq1990_BIOID51091   -            162   1.2e-46  158.3  22.1   1   1     1e-50   1.4e-46  158.1  15.3     2   160     5   155     4   155 0.99 rod shape-determining protein MreD
adh_short            PF00106.20   167 seq1992_BIOID51091   -            261   3.1e-30  105.1   0.0   1   1   9.6e-34   4.4e-30  104.6   0.0     1   165    19   183    19   185 0.94 short chain dehydrogenase
adh_short_C2         PF13561.1    243 seq1992_BIOID51091   -            261   3.8e-23   82.4   0.0   1   1     1e-26   4.7e-23   82.1   0.0     6   242    28   258    25   259 0.90 Enoyl-(Acyl carrier protein) reductase
KR                   PF08659.5    181 seq1992_BIOID51091   -            261   5.2e-12   45.6   0.0   1   1   1.9e-15   8.8e-12   44.9   0.0     2   162    20   179    19   192 0.88 KR domain
FGGY_N               PF00370.16   245 seq1993_BIOID51091   -            481   5.8e-84  281.1   0.1   1   1   1.2e-87   8.3e-84  280.6   0.1    17   245     1   232     1   232 0.99 FGGY family of carbohydrate kinases, N-terminal domain
FGGY_C               PF02782.11   197 seq1993_BIOID51091   -            481   8.3e-63  211.4   0.5   1   1   3.6e-66   2.4e-62  209.9   0.7     1   197   241   431   241   431 0.96 FGGY family of carbohydrate kinases, C-terminal domain
Maf                  PF02545.9    195 seq1994_BIOID51091   -            197   1.2e-71  239.7   0.0   1   1     1e-75   1.4e-71  239.5   0.0     2   194     3   191     2   192 0.98 Maf-like protein
YcgR                 PF07317.7    108 seq1995_BIOID51091   -            244   5.2e-39  132.2   0.0   1   1   1.1e-42   7.5e-39  131.6   0.0     1   108     7   111     7   111 0.99 Flagellar regulator YcgR
PilZ                 PF07238.9    102 seq1995_BIOID51091   -            244   1.9e-17   63.0   0.1   1   1     1e-20   6.9e-17   61.2   0.0     1   102   112   230   112   230 0.94 PilZ domain
NAPRTase             PF04095.11   245 seq1998_BIOID51091   -            416   3.5e-79  265.4   0.0   1   1   3.5e-83   4.8e-79  264.9   0.0     1   244   185   410   185   411 0.99 Nicotinate phosphoribosyltransferase (NAPRTase) family
RNase_E_G            PF10150.4    271 seq2000_BIOID51091   -            489  3.6e-113  377.1   2.0   1   1  6.1e-117  4.2e-113  376.9   0.8     1   271   124   394   124   394 0.99 Ribonuclease E/G family
S1                   PF00575.18    74 seq2000_BIOID51091   -            489   4.1e-17   61.9   0.3   1   1   3.8e-20   2.6e-16   59.3   0.0     3    73    37   121    35   122 0.97 S1 RNA binding domain
FAD_binding_4        PF01565.18   139 seq2001_BIOID51091   -            484   3.2e-37  126.9   1.5   1   1   8.3e-41   5.7e-37  126.1   1.0     1   138    51   190    51   191 0.97 FAD binding domain
FAD-oxidase_C        PF02913.14   249 seq2001_BIOID51091   -            484   4.7e-21   75.1   0.1   1   1   3.8e-24   2.6e-20   72.7   0.1     2   247   228   477   227   479 0.79 FAD linked oxidases, C-terminal domain
Pentapeptide         PF00805.17    40 seq2002_BIOID51091   -            247   6.5e-21   73.0  17.9   1   2   4.2e-12   1.9e-08   33.2   1.1     2    38    85   121    84   123 0.97 Pentapeptide repeats (8 copies)
Pentapeptide         PF00805.17    40 seq2002_BIOID51091   -            247   6.5e-21   73.0  17.9   2   2   1.7e-11   7.7e-08   31.3   1.1     8    39   131   162   124   163 0.94 Pentapeptide repeats (8 copies)
FBPase_glpX          PF03320.8    309 seq2003_BIOID51091   -            379  8.4e-135  448.2   7.6   1   1  7.1e-139  9.8e-135  448.0   5.3     2   309    46   365    45   365 0.99 Bacterial fructose-1,6-bisphosphatase, glpX-encoded
Peptidase_S66        PF02016.10   285 seq2004_BIOID51091   -            304   1.4e-76  257.0   0.0   1   1   1.2e-80   1.6e-76  256.8   0.0     3   285     6   286     4   286 0.92 LD-carboxypeptidase
IclR                 PF01614.13   129 seq2005_BIOID51091   -            263   1.6e-48  163.5   0.3   1   1   1.4e-50   9.7e-47  157.7   0.0     2   128   129   254   128   255 0.98 Bacterial transcriptional regulator
HTH_IclR             PF09339.5     52 seq2005_BIOID51091   -            263   5.5e-14   51.3   0.3   1   1   2.6e-17   1.8e-13   49.7   0.0     1    52    15    65    15    65 0.96 IclR helix-turn-helix domain
DUF479               PF04336.7    106 seq2006_BIOID51091   -            193   3.5e-32  110.5   2.9   1   1   3.8e-36   5.2e-32  110.0   2.0     1   105    81   186    81   187 0.99 Protein of unknown function, DUF479
tRNA-synt_2          PF00152.15   335 seq2007_BIOID51091   -            481   2.5e-71  240.0   0.0   1   1   4.6e-75   3.2e-71  239.7   0.0     4   334   135   476   132   477 0.88 tRNA synthetases class II (D, K and N)
tRNA_anti            PF01336.20    76 seq2007_BIOID51091   -            481     1e-12   47.6   0.1   1   1   3.9e-16   2.7e-12   46.2   0.1     1    75    35   114    35   115 0.95 OB-fold nucleic acid binding domain
DUF3971              PF13116.1    289 seq2010_BIOID51091   -           1266   1.1e-94  317.0   2.1   1   1   1.9e-97   1.3e-93  313.4   1.1     2   289   505   789   504   789 0.98 Protein of unknown function
AsmA_2               PF13502.1    220 seq2010_BIOID51091   -           1266   3.6e-61  206.2  11.3   1   1   8.7e-62     6e-58  195.6   0.3     1   220  1009  1252  1009  1252 0.95 AsmA-like C-terminal region
Sugar_tr             PF00083.19   451 seq2011_BIOID51091   -            469   9.6e-50  169.3  24.9   1   1   1.8e-53   1.3e-49  168.9  17.2     7   445    49   454    44   459 0.88 Sugar (and other) transporter
MFS_1                PF07690.11   354 seq2011_BIOID51091   -            469   8.9e-36  123.2  53.3   1   2     3e-33     2e-29  102.3  26.8     5   317    52   374    45   382 0.79 Major Facilitator Superfamily
MFS_1                PF07690.11   354 seq2011_BIOID51091   -            469   8.9e-36  123.2  53.3   2   2   1.2e-12   7.9e-09   34.6  13.2    60   180   332   450   327   460 0.88 Major Facilitator Superfamily
IclR                 PF01614.13   129 seq2012_BIOID51091   -            282     4e-44  149.3   0.0   1   1   8.8e-48     6e-44  148.7   0.0     2   128   143   268   142   269 0.97 Bacterial transcriptional regulator
HTH_IclR             PF09339.5     52 seq2012_BIOID51091   -            282   1.8e-14   52.9   0.0   1   1   5.2e-18   3.5e-14   51.9   0.0     1    50    25    74    25    76 0.96 IclR helix-turn-helix domain
Dus                  PF01207.12   310 seq2015_BIOID51091   -            337     4e-97  324.6   0.0   1   1  3.6e-101   4.9e-97  324.3   0.0     2   306    27   326    26   331 0.93 Dihydrouridine synthase (Dus)
Na_H_Exchanger       PF00999.16   384 seq2017_BIOID51091   -            578   4.6e-57  193.1  45.7   1   1   1.3e-60   5.7e-57  192.8  31.7     3   383    15   388    10   389 0.95 Sodium/hydrogen exchanger family
TrkA_C               PF02080.16    71 seq2017_BIOID51091   -            578     1e-11   44.1   0.0   1   1     5e-15   2.3e-11   43.0   0.0     5    70   420   483   417   484 0.94 TrkA-C domain
CorC_HlyC            PF03471.12    81 seq2017_BIOID51091   -            578   1.3e-09   37.5   0.1   1   1     6e-13   2.7e-09   36.5   0.1     2    79   493   571   492   573 0.86 Transporter associated domain
Pyridoxal_deC        PF00282.14   373 seq2018_BIOID51091   -            476  6.2e-108  360.4   0.0   1   1  1.1e-111  7.6e-108  360.1   0.0     1   373    43   393    43   393 0.98 Pyridoxal-dependent decarboxylase conserved domain
NAD_binding_1        PF00175.16   109 seq2019_BIOID51091   -            248   5.7e-17   62.1   0.0   1   1   1.2e-20   8.1e-17   61.6   0.0     1   109   111   223   111   223 0.89 Oxidoreductase NAD-binding domain
FAD_binding_6        PF00970.19    99 seq2019_BIOID51091   -            248   2.8e-10   40.0   0.0   1   1     8e-14   5.5e-10   39.1   0.0     9    90    14    90     6    98 0.85 Oxidoreductase FAD-binding domain
MgrB                 PF13998.1     29 seq2021_BIOID51091   -             47   4.8e-18   64.4   4.4   1   1   4.4e-22     6e-18   64.1   3.1     1    29    19    47    19    47 0.99 MgrB protein
YebO                 PF13974.1     80 seq2024_BIOID51091   -             95   1.8e-30  104.4   2.2   1   1   1.5e-34   2.1e-30  104.2   1.5     1    80    15    95    15    95 0.93 YebO-like protein
Fer4_11              PF13247.1     99 seq2027_BIOID51091   -            157     2e-17   62.7  23.6   1   1   3.6e-20   4.9e-17   61.5  12.1     7    98    55   143    50   144 0.88 4Fe-4S dicluster domain
Fer4                 PF00037.22    24 seq2027_BIOID51091   -            157   8.7e-14   50.3  40.2   1   1   2.5e-10   3.4e-07   29.4   0.9     3    23    84   104    82   105 0.89 4Fe-4S binding domain
Fer4_9               PF13187.1     55 seq2027_BIOID51091   -            157     4e-13   49.2  29.2   1   1   6.7e-11   9.2e-08   32.1   6.3     1    54    88   138    88   139 0.88 4Fe-4S dicluster domain
Fer4_7               PF12838.2     52 seq2027_BIOID51091   -            157   3.2e-11   43.3  36.3   1   1   2.5e-10   3.5e-07   30.3   7.9     1    52    88   138    88   138 0.85 4Fe-4S dicluster domain
Fer4_10              PF13237.1     52 seq2027_BIOID51091   -            157   4.9e-10   38.9  32.1   1   1     3e-10   4.1e-07   29.5   7.2     2    52    82   135    81   135 0.83 4Fe-4S dicluster domain
Fer4_2               PF12797.2     22 seq2027_BIOID51091   -            157   1.3e-09   37.2  40.9   1   1   2.2e-09     3e-06   26.7   1.0     2    21    81   100    80   101 0.93 4Fe-4S binding domain
Fer4_3               PF12798.2     15 seq2027_BIOID51091   -            157   1.8e-08   34.2  48.1   1   2   2.2e-06     0.003   17.8   2.9     1    15    89   103    89   103 0.98 4Fe-4S binding domain
Fer4_3               PF12798.2     15 seq2027_BIOID51091   -            157   1.8e-08   34.2  48.1   2   2   2.2e-07    0.0003   21.0   2.7     1    15   118   138   118   138 0.98 4Fe-4S binding domain
Fer4_4               PF12800.2     17 seq2027_BIOID51091   -            157   1.7e-05   24.6  42.5   1   2   0.00011      0.15   12.3   3.1     2    14    10    22     9    25 0.91 4Fe-4S binding domain
Fer4_4               PF12800.2     17 seq2027_BIOID51091   -            157   1.7e-05   24.6  42.5   2   2   1.7e-07   0.00023   21.1   1.9     1    17    86   102    86   102 0.92 4Fe-4S binding domain
ETF                  PF01012.16   164 seq2029_BIOID51091   -            259   1.5e-31  109.2   0.0   1   1     2e-35   2.7e-31  108.3   0.0    16   159    42   185    37   191 0.95 Electron transfer flavoprotein domain
Porin_1              PF00267.16   337 seq2033_BIOID51091   -            239   1.7e-70  237.8  17.0   1   1     3e-74   2.1e-70  237.5  11.8     1   208    28   232    28   236 0.93 Gram-negative porin
Porin_4              PF13609.1    311 seq2033_BIOID51091   -            239   4.1e-14   52.6  23.4   1   1   7.2e-18   4.9e-14   52.4  16.2     6   211    13   219     7   235 0.73 Gram-negative porin
OEP                  PF02321.13   188 seq2034_BIOID51091   -            505   3.9e-31  107.9  25.4   1   2   5.9e-23   8.1e-19   67.8   6.2     3   188    96   293    94   293 0.96 Outer membrane efflux protein
OEP                  PF02321.13   188 seq2034_BIOID51091   -            505   3.9e-31  107.9  25.4   2   2   2.4e-16   3.3e-12   46.2   5.9     9   188   322   500   320   500 0.92 Outer membrane efflux protein
AA_permease_2        PF13520.1    426 seq2035_BIOID51091   -            511   1.9e-57  194.5  52.9   1   1   3.5e-61   2.4e-57  194.2  36.6     1   424    13   452    13   457 0.92 Amino acid permease
AA_permease          PF00324.16   479 seq2035_BIOID51091   -            511   1.7e-20   72.7  45.6   1   1   3.8e-24   2.6e-20   72.1  31.6    20   462    32   459    15   474 0.76 Amino acid permease
CSD                  PF00313.17    66 seq2039_BIOID51091   -             69     2e-33  113.8   1.9   1   1   1.6e-37   2.2e-33  113.7   1.3     2    65     5    68     4    69 0.98 'Cold-shock' DNA-binding domain
ETF_alpha            PF00766.14    86 seq2040_BIOID51091   -            297   3.6e-21   74.4   1.5   1   1   9.5e-25   6.5e-21   73.6   1.0     3    86   175   256   173   256 0.92 Electron transfer flavoprotein FAD-binding domain
ETF                  PF01012.16   164 seq2040_BIOID51091   -            297   1.2e-07   31.5   0.4   1   1   5.3e-11   3.6e-07   29.9   0.0    78   159    52   134    23   139 0.85 Electron transfer flavoprotein domain
Methyltransf_31      PF13847.1    152 seq2045_BIOID51091   -            269   1.7e-14   53.5   0.0   1   1   1.7e-17   2.3e-14   53.1   0.0     2   126    84   196    83   240 0.83 Methyltransferase domain
Methyltransf_11      PF08241.7     95 seq2045_BIOID51091   -            269   3.1e-13   49.9   0.0   1   1   1.4e-15     2e-12   47.3   0.0     1    94    90   175    90   176 0.95 Methyltransferase domain
Methyltransf_25      PF13649.1    101 seq2045_BIOID51091   -            269   1.5e-10   41.2   0.0   1   1   2.3e-13   3.1e-10   40.2   0.0     1   100    89   171    89   172 0.87 Methyltransferase domain
Methyltransf_18      PF12847.2    112 seq2045_BIOID51091   -            269   1.1e-06   29.1   0.0   1   1   1.8e-09   2.5e-06   27.9   0.0     4   111    88   178    85   179 0.86 Methyltransferase domain
Methyltransf_4       PF02390.12   197 seq2045_BIOID51091   -            269   2.4e-06   26.6   0.0   1   1   4.8e-08   6.5e-05   21.9   0.0    11    63    77   129    66   135 0.88 Putative methyltransferase
MTS                  PF05175.9    170 seq2045_BIOID51091   -            269   1.4e-05   24.4   0.0   1   1   1.5e-08     2e-05   23.9   0.0    25    78    80   132    71   158 0.79 Methyltransferase small domain
DUF1454              PF07305.7    200 seq2049_BIOID51091   -            199  1.4e-111  370.1   1.7   1   1  1.2e-115  1.6e-111  369.9   1.2     1   200     1   199     1   199 1.00 Protein of unknown function (DUF1454)
Porin_1              PF00267.16   337 seq2050_BIOID51091   -             49   1.9e-19   70.0   3.7   1   1   1.5e-23     2e-19   69.9   2.5   288   337     2    49     1    49 0.97 Gram-negative porin
AAA_5                PF07728.9    139 seq2051_BIOID51091   -            498   5.8e-25   87.5   0.0   1   1     4e-28   1.1e-24   86.6   0.0     1   139    41   171    41   171 0.92 AAA domain (dynein-related subfamily)
DUF3763              PF12592.3     57 seq2051_BIOID51091   -            498   4.1e-22   77.4   1.3   1   1   4.1e-25   1.1e-21   76.0   0.9     3    57   444   498   442   498 0.97 Protein of unknown function (DUF3763)
DHDPS                PF00701.17   289 seq2053_BIOID51091   -            292  1.8e-122  407.3   0.1   1   1  1.5e-126    2e-122  407.2   0.0     1   289     1   290     1   290 0.99 Dihydrodipicolinate synthetase family
Aminotran_1_2        PF00155.16   363 seq2054_BIOID51091   -            396     3e-96  322.4   0.0   1   1  2.5e-100   3.4e-96  322.2   0.0     3   363    28   392    26   392 0.98 Aminotransferase class I and II
TIM                  PF00121.13   244 seq2056_BIOID51091   -            255   3.2e-93  311.1   1.0   1   1   2.6e-97   3.6e-93  311.0   0.7     1   243     4   245     4   246 0.97 Triosephosphate isomerase
adh_short            PF00106.20   167 seq2057_BIOID51091   -            253   2.5e-30  105.4   0.6   1   1   8.8e-34     4e-30  104.8   0.4     2   166     4   171     3   172 0.94 short chain dehydrogenase
adh_short_C2         PF13561.1    243 seq2057_BIOID51091   -            253     5e-27   95.1   0.0   1   1   1.3e-30     6e-27   94.8   0.0     3   242     9   243     8   244 0.89 Enoyl-(Acyl carrier protein) reductase
KR                   PF08659.5    181 seq2057_BIOID51091   -            253   7.1e-09   35.4   0.4   1   1   2.8e-12   1.3e-08   34.6   0.3     4   160     6   164     4   183 0.84 KR domain
Sigma54_activat      PF00158.21   168 seq2059_BIOID51091   -            325   1.2e-62  210.2   0.0   1   1   5.1e-66   1.7e-62  209.6   0.0     2   163     9   170     8   175 0.98 Sigma-54 interaction domain
AAA_5                PF07728.9    139 seq2059_BIOID51091   -            325   1.2e-07   31.4   0.0   1   1   6.6e-11   2.2e-07   30.5   0.0     1   122    31   149    31   169 0.82 AAA domain (dynein-related subfamily)
HTH_8                PF02954.14    42 seq2059_BIOID51091   -            325   1.2e-05   24.5   0.7   1   1   7.1e-09   2.4e-05   23.6   0.5     6    41   287   322   283   323 0.89 Bacterial regulatory protein, Fis family
DUF187               PF02638.10   401 seq2060_BIOID51091   -            439  3.2e-174  578.9   0.1   1   1  2.7e-178  3.7e-174  578.7   0.1     1   401     3   431     3   431 0.99 Uncharacterised BCR, COG1649
Lipoprotein_18       PF06804.6    303 seq2062_BIOID51091   -            344  2.7e-137  456.4   1.4   1   1  2.3e-141  3.1e-137  456.2   1.0     1   303    40   343    40   343 0.99 NlpB/DapX lipoprotein
PmbA_TldD            PF01523.11   293 seq2064_BIOID51091   -            481   4.8e-75  252.4   1.1   1   1   5.3e-79   7.2e-75  251.8   0.8     1   293    34   332    34   332 0.92 Putative modulator of DNA gyrase
HTH_18               PF12833.2     81 seq2065_BIOID51091   -            107   5.2e-24   84.0   1.3   1   1     9e-28   6.1e-24   83.8   0.9     1    81    27   106    27   106 0.97 Helix-turn-helix domain
HTH_AraC             PF00165.18    42 seq2065_BIOID51091   -            107   5.1e-17   60.9   0.1   1   1   3.4e-16   2.3e-12   46.1   0.0     1    42    66   105    66   105 0.96 Bacterial regulatory helix-turn-helix proteins, AraC family
DUF3521              PF12035.3     35 seq2068_BIOID51091   -             87   7.3e-16   57.6   1.3   1   1   5.3e-20   7.3e-16   57.6   0.9     1    35     6    40     6    40 0.98 Protein of unknown function (DUF3521)
VWA_CoxE             PF05762.9    222 seq2069_BIOID51091   -            483   3.5e-12   45.8   0.2   1   1   8.4e-16   1.1e-11   44.1   0.0    56   196   319   459   284   465 0.82 VWA domain containing CoxE-like protein
Peripla_BP_2         PF01497.13   238 seq2070_BIOID51091   -            318     8e-32  110.1   0.5   1   1   6.8e-36   9.4e-32  109.9   0.3     1   236    49   297    49   299 0.96 Periplasmic binding protein
DUF1282              PF06930.7    170 seq2074_BIOID51091   -            203     2e-35  121.8  10.0   1   1   3.6e-39   2.5e-35  121.5   6.9     1   165    15   182    15   193 0.95 Protein of unknown function (DUF1282)
Yip1                 PF04893.12   172 seq2074_BIOID51091   -            203   4.1e-28   97.9  12.4   1   1     6e-32   4.1e-28   97.9   8.6     1   168    15   179    15   185 0.96 Yip1 domain
SAICAR_synt          PF01259.13   249 seq2075_BIOID51091   -            237   3.2e-75  252.3   0.0   1   1   2.6e-79   3.6e-75  252.1   0.0     2   247     4   234     3   236 0.98 SAICAR synthetase
SpoVR                PF04293.8    427 seq2076_BIOID51091   -            510  2.9e-200  665.0   7.2   1   1  2.5e-204  3.4e-200  664.7   5.0     2   427    18   453    17   453 0.98 SpoVR like protein
GGDEF                PF00990.16   161 seq2077_BIOID51091   -            460   8.5e-51  171.6   0.3   1   1   2.5e-54   3.4e-50  169.6   0.0     3   161   297   452   295   452 0.97 GGDEF domain
Glucosaminidase      PF01832.15   134 seq2078_BIOID51091   -            274   1.9e-24   86.2   1.6   1   1   1.4e-28   1.9e-24   86.2   1.1     8   133   142   267   136   268 0.82 Mannosyl-glycoprotein endo-beta-N-acetylglucosaminidase
Peptidase_S11        PF00768.15   241 seq2083_BIOID51091   -            313   4.4e-89  297.7   1.0   1   1   1.6e-92   5.5e-89  297.4   0.7     2   240    33   264    32   265 0.98 D-alanyl-D-alanine carboxypeptidase
Beta-lactamase2      PF13354.1    197 seq2083_BIOID51091   -            313   1.6e-12   47.1   0.2   1   1   6.3e-16   2.2e-12   46.7   0.1     1   142    51   194    51   260 0.86 Beta-lactamase enzyme family
Antitoxin-MazE       PF04014.13    47 seq2084_BIOID51091   -             75   6.8e-07   28.7   0.1   1   1   8.4e-11   1.1e-06   28.0   0.1     3    43     8    52     6    55 0.86 Antidote-toxin recognition MazE
FAD_binding_1        PF00667.15   219 seq2085_BIOID51091   -            599   9.6e-53  178.7   0.0   1   1   4.4e-56     2e-52  177.7   0.0     2   219   230   424   229   424 0.98 FAD binding domain
Flavodoxin_1         PF00258.20   143 seq2085_BIOID51091   -            599     1e-32  112.9   0.2   1   1   5.6e-36   2.6e-32  111.6   0.1     1   136    66   195    66   200 0.90 Flavodoxin
NAD_binding_1        PF00175.16   109 seq2085_BIOID51091   -            599   8.9e-22   77.6   0.0   1   1     4e-25   1.8e-21   76.5   0.0     1   109   457   564   457   564 0.88 Oxidoreductase NAD-binding domain
PIN                  PF01850.16   121 seq2086_BIOID51091   -            132   6.8e-15   55.3   0.0   1   1   5.6e-19   7.6e-15   55.1   0.0     2   120     5   125     4   126 0.93 PIN domain
DUF1656              PF07869.7     58 seq2088_BIOID51091   -             90   1.5e-20   72.6  10.5   1   1   1.5e-24     2e-20   72.1   7.3     2    58    29    85    28    85 0.97 Protein of unknown function (DUF1656)
PAS_9                PF13426.1    104 seq2089_BIOID51091   -            670     6e-32  110.0   0.0   1   2   8.1e-21   1.4e-17   63.8   0.0     3   102    32   133    30   135 0.91 PAS domain
PAS_9                PF13426.1    104 seq2089_BIOID51091   -            670     6e-32  110.0   0.0   2   2   1.7e-14     3e-11   43.5   0.0     3   104   156   258   154   258 0.87 PAS domain
EAL                  PF00563.15   236 seq2089_BIOID51091   -            670   7.2e-26   91.0   0.0   1   1   9.6e-29   1.6e-25   89.8   0.0     3   112   555   662   553   669 0.92 EAL domain
GGDEF                PF00990.16   161 seq2089_BIOID51091   -            670   2.8e-22   78.9   0.0   1   1   3.7e-25   6.4e-22   77.7   0.0     3   160   386   533   384   534 0.94 GGDEF domain
PAS                  PF00989.19   113 seq2089_BIOID51091   -            670   2.2e-21   75.6   0.0   1   2   4.3e-13   7.4e-10   38.5   0.0    13   112    32   132    24   133 0.81 PAS fold
PAS                  PF00989.19   113 seq2089_BIOID51091   -            670   2.2e-21   75.6   0.0   2   2   1.1e-11   1.8e-08   34.0   0.0     7   113   150   256   146   256 0.83 PAS fold
PAS_4                PF08448.5    110 seq2089_BIOID51091   -            670   3.4e-14   52.6   0.0   1   1   2.2e-12   3.7e-09   36.4   0.0     1   110   150   261   150   261 0.94 PAS fold
PAS_8                PF13188.1     64 seq2089_BIOID51091   -            670   4.6e-12   45.2   0.1   1   2   5.6e-07   0.00096   18.8   0.0    11    52    31    75    15    87 0.67 PAS domain
PAS_8                PF13188.1     64 seq2089_BIOID51091   -            670   4.6e-12   45.2   0.1   2   2   2.1e-08   3.5e-05   23.3   0.0     7    45   150   192   141   215 0.66 PAS domain
FecCD                PF01032.13   311 seq2091_BIOID51091   -            338   1.3e-89  300.0  35.1   1   1   1.2e-93   1.6e-89  299.7  24.3     1   311    23   332    22   332 0.99 FecCD transport family
Zn_peptidase         PF04228.8    292 seq2093_BIOID51091   -            287  6.2e-140  465.3   1.1   1   1  5.1e-144    7e-140  465.1   0.8     1   292     1   283     1   283 0.99 Putative neutral zinc metallopeptidase
AsnC_trans_reg       PF01037.16    74 seq2094_BIOID51091   -            152   1.6e-18   66.0   0.1   1   1   8.4e-22   2.9e-18   65.2   0.1     4    73    75   143    72   144 0.92 AsnC family
HTH_AsnC-type        PF13404.1     42 seq2094_BIOID51091   -            152   1.5e-13   49.9   0.0   1   1   8.8e-17     3e-13   48.9   0.0     1    42     6    47     6    47 0.97 AsnC-type helix-turn-helix domain
HTH_24               PF13412.1     48 seq2094_BIOID51091   -            152   2.6e-13   49.0   0.0   1   1   1.2e-16   4.2e-13   48.3   0.0     1    48     6    53     6    53 0.97 Winged helix-turn-helix DNA-binding
HTH_11               PF08279.7     55 seq2094_BIOID51091   -            152   1.6e-05   24.3   0.0   1   1   9.9e-09   3.4e-05   23.2   0.0    17    54    24    66    11    67 0.87 HTH domain
Flavodoxin_1         PF00258.20   143 seq2095_BIOID51091   -            147   1.7e-21   76.5   0.0   1   1   1.4e-25   1.9e-21   76.4   0.0     2   143     7   138     6   138 0.93 Flavodoxin
[truncated: 1,482,440 more chars]
