# Supplementary material for: A domain sequence approach to pangenomics: applications to Escherichia coli
Source: F1000Res. 2013 May 29;1:19. Originally published 2012 Oct 1. [Version 2] doi: 10.12688/f1000research.1-19.v2 (PMC3901455; doi:10.12688/f1000research.1-19.v2)
Supplement: The 347 text files show the results from scanning each of the fasta-files against the Pfam-A database [file f1000research-1-1101-s0002.tgz › Escherichia_coli_970264_BIOID51099.txt]

#                                                                            --- full sequence --- -------------- this domain -------------   hmm coord   ali coord   env coord
# target name        accession   tlen query name           accession   qlen   E-value  score  bias   #  of  c-Evalue  i-Evalue  score  bias  from    to  from    to  from    to  acc description of target
#------------------- ---------- ----- -------------------- ---------- ----- --------- ------ ----- --- --- --------- --------- ------ ----- ----- ----- ----- ----- ----- ----- ---- ---------------------
PGM_PMM_III          PF02880.11   111 seq1_BIOID51099      -            275   6.2e-30  103.4   0.0   1   1     2e-33   8.9e-30  102.8   0.0     1   107    78   185    78   189 0.95 Phosphoglucomutase/phosphomannomutase, alpha/beta/alpha domain III
PGM_PMM_II           PF02879.11   104 seq1_BIOID51099      -            275     1e-14   54.5   0.4   1   1   5.1e-18   2.3e-14   53.4   0.3    44   103    12    73     2    74 0.88 Phosphoglucomutase/phosphomannomutase, alpha/beta/alpha domain II
PGM_PMM_IV           PF00408.15    73 seq1_BIOID51099      -            275   2.5e-12   46.4   0.2   1   1   9.9e-16   4.5e-12   45.6   0.2     1    73   194   271   194   271 0.93 Phosphoglucomutase/phosphomannomutase, C-terminal domain
TnpB_IS66            PF05717.8    108 seq2_BIOID51099      -             85   1.3e-14   53.3   0.0   1   1   1.1e-18   1.5e-14   53.1   0.0    47   104    21    76    16    80 0.89 IS66 Orf2 like protein
DDE_Tnp_IS1          PF03400.8    131 seq4_BIOID51099      -             88   8.6e-48  161.6   0.3   1   1   6.9e-52   9.4e-48  161.4   0.2    44   131     1    88     1    88 0.99 IS1 transposase
YagB_YeeU_YfjZ       PF06154.6    105 seq7_BIOID51099      -            124   1.4e-53  179.4   0.0   1   1   1.2e-57   1.6e-53  179.2   0.0     2   104    16   118    15   119 0.98 YagB/YeeU/YfjZ family
SLBB                 PF10531.4     59 seq10_BIOID51099     -            131   6.6e-05   22.6   0.1   1   1     8e-09   0.00011   21.9   0.1     1    48     8    57     8    67 0.88 SLBB domain
ABM                  PF03992.11    78 seq13_BIOID51099     -            106   6.3e-13   48.4   0.2   1   1   5.8e-17   7.9e-13   48.1   0.2     1    77     1    76     1    77 0.96 Antibiotic biosynthesis monooxygenase
SSB                  PF00436.20   104 seq14_BIOID51099     -            150   2.3e-39  133.3   0.4   1   1     2e-43   2.8e-39  133.0   0.3     1   101     6   109     6   112 0.96 Single-strand binding protein family
Usher                PF00577.15   552 seq15_BIOID51099     -            273   8.8e-46  156.6   0.4   1   1   1.7e-49   1.1e-45  156.2   0.3     1   120   155   272   155   273 0.98 Type VII secretion system (T7SS), usher protein
PapC_N               PF13954.1    146 seq15_BIOID51099     -            273   1.2e-29  102.6   0.0   1   1   2.5e-33   1.7e-29  102.1   0.0    13   145     5   141     1   142 0.92 PapC N-terminal domain
DDE_Tnp_1            PF01609.16   211 seq17_BIOID51099     -            295   6.1e-24   84.6   0.0   1   1   6.5e-28   8.9e-24   84.1   0.0    50   208    20   221     6   224 0.92 Transposase DDE domain
Autotransporter      PF03797.14   265 seq18_BIOID51099     -            189   3.2e-37  128.1   3.6   1   1   5.6e-41   3.8e-37  127.9   2.5   108   265     1   173     1   173 0.98 Autotransporter beta-domain
Ead_Ea22             PF13935.1    139 seq24_BIOID51099     -            315   3.4e-43  147.1   1.0   1   1   2.5e-47   3.4e-43  147.1   0.7     1   139     2   145     2   145 0.98 Ead/Ea22-like protein
TrbI                 PF03743.9    187 seq28_BIOID51099     -            483   3.4e-40  137.4   1.3   1   1   9.1e-44   1.2e-39  135.5   0.3     2   187   213   409   212   409 0.95 Bacterial conjugation TrbI-like protein
DUF1398              PF07166.6    125 seq31_BIOID51099     -            177   4.1e-62  207.5   8.6   1   1   3.9e-66   5.4e-62  207.1   6.0     1   125    44   168    44   168 0.99 Protein of unknown function (DUF1398)
DDE_Tnp_IS66         PF03050.9    271 seq34_BIOID51099     -            349   2.7e-40  138.1   4.9   1   1     7e-44   3.2e-40  137.9   0.0     1   120   196   326   196   330 0.98 Transposase IS66 family
HTH_Tnp_IS66         PF13005.2     59 seq34_BIOID51099     -            349   7.5e-15   54.3   4.2   1   1   1.6e-18   7.5e-15   54.3   2.9     1    59   134   190   134   190 0.98 putative Helix-turn-helix domain of transposase IS66
LZ_Tnp_IS66          PF13007.2     78 seq34_BIOID51099     -            349   9.3e-14   51.7   8.9   1   1     2e-17   9.3e-14   51.7   6.2     1    76    59   130    59   132 0.90 Transposase C of IS166 homeodomain
rve_2                PF13333.1     52 seq36_BIOID51099     -             71   3.5e-20   71.6   0.1   1   1   5.9e-24   4.1e-20   71.4   0.1     1    52    14    70    14    70 0.98 Integrase core domain
rve_3                PF13683.1     67 seq36_BIOID51099     -             71   7.8e-16   57.2   0.0   1   1   1.3e-19   8.8e-16   57.0   0.0     7    67     1    62     1    62 0.98 Integrase core domain
PapB                 PF03333.8     91 seq42_BIOID51099     -             51   2.3e-06   27.2   0.2   1   1   3.9e-10   5.3e-06   26.0   0.1    23    50     1    28     1    39 0.80 Adhesin biosynthesis transcription regulatory protein
ACT                  PF01842.20    66 seq44_BIOID51099     -            128   1.3e-05   24.4   0.2   1   1   1.6e-08   0.00022   20.5   0.0     9    29    78    98    74   115 0.91 ACT domain
adh_short            PF00106.20   167 seq48_BIOID51099     -            286   2.2e-30  105.6   0.0   1   1   7.5e-34   3.4e-30  105.0   0.0     1   165    44   208    44   210 0.94 short chain dehydrogenase
adh_short_C2         PF13561.1    243 seq48_BIOID51099     -            286   6.1e-22   78.4   0.0   1   1   1.7e-25   7.7e-22   78.1   0.0     6   242    53   283    50   284 0.90 Enoyl-(Acyl carrier protein) reductase
KR                   PF08659.5    181 seq48_BIOID51099     -            286   7.5e-12   45.1   0.0   1   1   2.8e-15   1.3e-11   44.3   0.0     2   162    45   204    44   217 0.88 KR domain
MASE1                PF05231.9    299 seq49_BIOID51099     -            271     3e-35  121.5  24.2   1   1   2.6e-39   3.5e-35  121.3  16.8    65   299     3   212     1   212 0.95 MASE1
DUF1219              PF06755.7    117 seq50_BIOID51099     -            125   2.8e-57  191.1   0.0   1   1   2.4e-61   3.3e-57  190.9   0.0     1   114     1   114     1   123 0.97 Protein of unknown function (DUF1219)
LMWPc                PF01451.16   138 seq51_BIOID51099     -            147   6.5e-44  149.4   0.0   1   1   5.4e-48   7.3e-44  149.3   0.0     1   138     5   139     5   139 0.97 Low molecular weight phosphotyrosine protein phosphatase
Transgly_assoc       PF04226.8     48 seq52_BIOID51099     -             82   1.5e-16   60.0  12.4   1   1   1.1e-20   1.5e-16   60.0   8.6     1    47    33    81    33    82 0.97 Transglycosylase associated protein
Hexapep              PF00132.19    36 seq55_BIOID51099     -            184   7.4e-20   69.4   6.7   1   3   8.1e-10   1.1e-05   24.5   0.0     2    36    13    47    12    47 0.96 Bacterial transferase hexapeptide (six repeats)
Hexapep              PF00132.19    36 seq55_BIOID51099     -            184   7.4e-20   69.4   6.7   2   3   1.2e-10   1.6e-06   27.2   0.7     3    33    82   111    80   112 0.94 Bacterial transferase hexapeptide (six repeats)
Hexapep              PF00132.19    36 seq55_BIOID51099     -            184   7.4e-20   69.4   6.7   3   3     9e-12   1.2e-07   30.7   0.6     1    34    97   130    97   132 0.95 Bacterial transferase hexapeptide (six repeats)
AA_permease_2        PF13520.1    426 seq56_BIOID51099     -            511   1.9e-57  194.5  52.9   1   1   3.5e-61   2.4e-57  194.2  36.6     1   424    13   452    13   457 0.92 Amino acid permease
AA_permease          PF00324.16   479 seq56_BIOID51099     -            511   1.7e-20   72.7  45.6   1   1   3.8e-24   2.6e-20   72.1  31.6    20   462    32   459    15   474 0.76 Amino acid permease
AICARFT_IMPCHas      PF01808.13   315 seq59_BIOID51099     -            529  7.5e-146  485.0   5.0   1   1  1.4e-149  9.4e-146  484.7   3.5     1   315   137   461   137   461 0.99 AICARFT/IMPCHase bienzyme
MGS                  PF02142.17    95 seq59_BIOID51099     -            529   5.8e-32  109.3   0.0   1   1   1.9e-35   1.3e-31  108.2   0.0     1    95    19   132    19   132 0.99 MGS-like domain
NLPC_P60             PF00877.14   105 seq61_BIOID51099     -            199   1.2e-13   50.6   0.0   1   1   2.4e-17   1.6e-13   50.2   0.0     1   104    63   175    63   176 0.92 NlpC/P60 family
Prok-JAB             PF14464.1    105 seq61_BIOID51099     -            199   1.3e-08   34.1   0.1   1   1   4.2e-12   2.9e-08   33.1   0.1    54    96     8    50     2    61 0.87 Prokaryotic homologs of the JAB domain
DUF4224              PF13986.1     47 seq63_BIOID51099     -             67   1.2e-18   66.2   0.0   1   1   9.7e-23   1.3e-18   66.1   0.0     2    46     5    49     4    50 0.97 Domain of unknown function (DUF4224)
DUF932               PF06067.6    239 seq65_BIOID51099     -            273     2e-66  223.5   0.0   1   1   1.8e-70   2.5e-66  223.2   0.0     1   239    36   262    36   262 0.99 Domain of unknown function (DUF932)
Sugar_tr             PF00083.19   451 seq66_BIOID51099     -            432   2.5e-39  135.0  36.5   1   2   1.3e-31   5.8e-28   97.5   6.3     3   194    24   221    22   223 0.90 Sugar (and other) transporter
Sugar_tr             PF00083.19   451 seq66_BIOID51099     -            432   2.5e-39  135.0  36.5   2   2   4.2e-16   1.9e-12   46.4  12.4   225   433   223   421   214   431 0.70 Sugar (and other) transporter
MFS_1                PF07690.11   354 seq66_BIOID51099     -            432   4.3e-31  107.8  59.6   1   1   1.3e-30   5.7e-27   94.2  23.6    31   347    62   382    28   390 0.77 Major Facilitator Superfamily
MFS_2                PF13347.1    427 seq66_BIOID51099     -            432     4e-07   28.6  23.0   1   1   8.7e-11     4e-07   28.6  16.0    53   335    75   357    39   368 0.72 MFS/sugar transport protein
DUF905               PF06006.7     71 seq67_BIOID51099     -             77   8.5e-38  127.4   0.2   1   1     7e-42   9.5e-38  127.2   0.1     2    71     9    77     8    77 0.98 Bacterial protein of unknown function (DUF905)
Pterin_bind          PF00809.17   210 seq70_BIOID51099     -            271   3.8e-58  196.2   0.0   1   1   3.3e-62   4.6e-58  195.9   0.0     1   209    10   216    10   217 0.98 Pterin binding enzyme
TnpB_IS66            PF05717.8    108 seq80_BIOID51099     -             77   5.7e-28   96.3   0.0   1   1   4.4e-32     6e-28   96.3   0.0    31   105     3    75     1    77 0.95 IS66 Orf2 like protein
ABC2_membrane        PF01061.19   209 seq82_BIOID51099     -            261   3.4e-28   98.1  29.0   1   1   2.5e-32   3.4e-28   98.1  20.1     7   209    16   222    12   222 0.93 ABC-2 type transporter
ParBc                PF02195.13    90 seq86_BIOID51099     -            461   8.4e-21   73.7   0.0   1   1   1.3e-24   1.8e-20   72.7   0.0     1    89    56   151    56   152 0.97 ParB-like nuclease domain
Peptidase_S24        PF00717.18    70 seq88_BIOID51099     -            231   2.9e-16   58.7   0.0   1   1   9.8e-20   4.5e-16   58.1   0.0     1    69   139   212   139   213 0.97 Peptidase S24-like
HTH_3                PF01381.17    55 seq88_BIOID51099     -            231   1.1e-10   41.0   0.0   1   1     4e-14   1.8e-10   40.3   0.0     3    50    23    70    22    71 0.94 Helix-turn-helix
HTH_19               PF12844.2     64 seq88_BIOID51099     -            231   3.5e-07   30.0   0.0   1   1   1.8e-10   8.1e-07   28.8   0.0     8    56    25    76    20    78 0.89 Helix-turn-helix domain
HTH_20               PF12840.2     61 seq89_BIOID51099     -            207     2e-09   36.9   0.3   1   1   1.9e-12   5.2e-09   35.6   0.0    11    61     5    55     1    55 0.94 Helix-turn-helix domain
HTH_5                PF01022.15    47 seq89_BIOID51099     -            207   9.2e-09   34.7   0.1   1   1   7.6e-12   2.1e-08   33.5   0.1     3    46     5    49     3    50 0.92 Bacterial regulatory protein, arsR family
RecO_N               PF11967.3     80 seq92_BIOID51099     -            242   4.6e-24   83.9   0.0   1   1   1.1e-27   7.7e-24   83.2   0.0     5    78     4    76     1    78 0.95 Recombination protein O N terminal
RecO_C               PF02565.10   118 seq92_BIOID51099     -            242   8.8e-21   73.8   0.0   1   1   1.7e-24   1.2e-20   73.4   0.0     3   118    82   226    80   226 0.91 Recombination protein O C terminal
SBP_bac_9            PF01297.12   256 seq95_BIOID51099     -            304   1.2e-66  224.4   0.0   1   1     1e-70   1.4e-66  224.2   0.0     1   254    32   295    32   297 0.92 Periplasmic solute binding protein family
IucA_IucC            PF04183.7    252 seq99_BIOID51099     -            574     1e-60  204.9   1.2   1   1   2.4e-64   1.6e-60  204.3   0.9     3   250   134   367   132   369 0.92 IucA / IucC family
FhuF                 PF06276.7    163 seq99_BIOID51099     -            574   5.7e-31  107.5   1.3   1   1   1.7e-34   1.2e-30  106.5   0.9     2   162   398   554   397   555 0.97 Ferric iron reductase FhuF-like transporter
DUF3972              PF13118.1    126 seq100_BIOID51099    -             82   6.8e-05   22.8   3.8   1   1   5.8e-09     8e-05   22.6   2.6    72   125    15    68     8    69 0.90 Protein of unknown function (DUF3972)
Lambda_tail_I        PF06805.7     82 seq102_BIOID51099    -            190   1.6e-14   53.3   0.0   1   1   2.1e-18   2.9e-14   52.5   0.0    25    82     2    64     1    64 0.98 Bacteriophage lambda tail assembly protein I
RHS                  PF03527.9     41 seq105_BIOID51099    -            477   2.1e-20   72.1   0.6   1   1   7.5e-24   5.1e-20   70.8   0.4     1    41   221   261   221   261 0.98 RHS protein
RHS_repeat           PF05593.9     38 seq105_BIOID51099    -            477   5.5e-11   42.2  18.6   1   1   4.5e-13     3e-09   36.6   3.1     1    37    17    62    17    63 0.92 RHS Repeat
Slp                  PF03843.8    160 seq106_BIOID51099    -            243     1e-45  154.4   0.0   1   1   9.7e-50   1.3e-45  154.1   0.0     1   157    71   228    71   231 0.91 Outer membrane lipoprotein Slp family
DUF957               PF06117.6     65 seq109_BIOID51099    -             80   1.2e-33  114.3   0.7   1   1   9.6e-38   1.3e-33  114.2   0.5     1    65    16    80    16    80 0.98 Enterobacterial protein of unknown function (DUF957)
UPF0259              PF06790.6    248 seq113_BIOID51099    -            247  1.6e-102  342.0  19.0   1   1  1.3e-106  1.8e-102  341.9  13.2     1   247     1   246     1   247 0.99 Uncharacterised protein family (UPF0259)
DUF4238              PF14022.1    267 seq117_BIOID51099    -            187   1.8e-21   76.4   0.0   1   1   1.7e-25   2.3e-21   76.1   0.0   152   264    18   167    10   170 0.90 Protein of unknown function (DUF4238)
ABC_tran             PF00005.22   118 seq121_BIOID51099    -            431   2.4e-12   47.1   0.0   1   1   6.2e-16   4.2e-12   46.3   0.0     1   117    64   172    64   173 0.91 ABC transporter
Methyltransf_27      PF13708.1    194 seq122_BIOID51099    -            173   6.3e-47  159.5   0.1   1   1   6.1e-51   8.4e-47  159.1   0.0    34   167    27   160    23   168 0.97 Methyltransferase domain
PdxJ                 PF03740.8    239 seq123_BIOID51099    -            247  7.4e-106  352.5   4.5   1   1  6.3e-110  8.6e-106  352.3   3.1     2   237     9   242     8   244 0.99 Pyridoxal phosphate biosynthesis protein PdxJ
TraP                 PF07296.6    202 seq125_BIOID51099    -            186   7.9e-70  233.8   0.1   1   1   6.5e-74   8.8e-70  233.6   0.0    10   202     2   186     1   186 0.96 TraP protein
DDE_Tnp_IS66         PF03050.9    271 seq127_BIOID51099    -            331   1.4e-92  309.6   0.1   1   1   2.3e-96   1.6e-92  309.4   0.1    13   271     2   281     1   281 0.98 Transposase IS66 family
DDE_Tnp_IS66_C       PF13817.1     39 seq127_BIOID51099    -            331   3.3e-20   71.6   0.2   1   1   1.1e-23   7.6e-20   70.5   0.1     2    39   288   325   287   325 0.99 IS66 C-terminal element
AAT                  PF03417.11   225 seq131_BIOID51099    -            302     2e-40  138.4   0.0   1   1     2e-44   2.8e-40  138.0   0.0     4   219    67   285    64   288 0.93 Acyl-coenzyme A:6-aminopenicillanic acid acyl-transferase
Phage-tail_3         PF13550.1    164 seq132_BIOID51099    -           1165     5e-40  136.8   0.8   1   1   3.1e-43   1.1e-39  135.7   0.0     1   161   330   497   330   500 0.94 Putative phage tail protein
DUF3672              PF12421.3    136 seq132_BIOID51099    -           1165   1.7e-37  128.4   1.7   1   1   1.5e-40   5.3e-37  126.8   1.1     1   136   977  1127   977  1127 0.94 Fibronectin type III protein
DUF1983              PF09327.6     81 seq132_BIOID51099    -           1165   2.5e-27   94.5   1.5   1   1   1.9e-30   6.6e-27   93.1   1.1     1    81   873   953   873   953 0.99 Domain of unknown function (DUF1983)
ABC_tran             PF00005.22   118 seq134_BIOID51099    -            275   3.8e-19   69.0   0.0   1   1   8.4e-23   5.7e-19   68.5   0.0     1   117    47   170    47   171 0.86 ABC transporter
AAA_21               PF13304.1    303 seq134_BIOID51099    -            275   1.1e-15   58.3   0.0   1   1   1.8e-11   1.2e-07   31.8   0.0   232   298   138   201   108   203 0.85 AAA domain
DUF551               PF04448.7     69 seq138_BIOID51099    -            116     6e-10   39.6   0.3   1   1   7.3e-14     1e-09   38.9   0.2     1    63    51   104    51   112 0.85 Protein of unknown function (DUF551)
YcfA                 PF07927.7     58 seq140_BIOID51099    -             94   1.4e-09   37.6   0.1   1   1   2.2e-13     3e-09   36.5   0.1     2    58    12    70    11    70 0.85 YcfA-like protein
2-Hacid_dh_C         PF02826.14   178 seq141_BIOID51099    -            325   1.6e-45  154.3   0.0   1   1   9.3e-49   6.3e-45  152.3   0.0     2   178   118   290   117   290 0.95 D-isomer specific 2-hydroxyacid dehydrogenase, NAD binding domain
NAD_binding_2        PF03446.10   162 seq141_BIOID51099    -            325   1.7e-06   27.9   0.0   1   1   6.1e-10   4.2e-06   26.6   0.0     3    90   151   236   149   242 0.92 NAD binding domain of 6-phosphogluconate dehydrogenase
GerE                 PF00196.14    58 seq142_BIOID51099    -            176   9.7e-09   34.3   1.4   1   1   1.3e-12   1.8e-08   33.4   1.0     3    56   115   168   113   170 0.96 Bacterial regulatory proteins, luxR family
GARS_A               PF01071.14   194 seq143_BIOID51099    -            429   6.6e-87  289.9   0.1   1   1   4.7e-90   9.1e-87  289.5   0.1     1   194   103   296   103   296 0.99 Phosphoribosylglycinamide synthetase, ATP-grasp (A) domain
GARS_N               PF02844.10   100 seq143_BIOID51099    -            429     4e-38  129.7   0.1   1   1   3.9e-41   7.7e-38  128.8   0.1     1   100     1   102     1   102 0.95 Phosphoribosylglycinamide synthetase, N domain
GARS_C               PF02843.11    93 seq143_BIOID51099    -            429   1.1e-29  102.3   0.1   1   1   3.5e-32   6.9e-29   99.7   0.0     1    92   330   423   330   424 0.94 Phosphoribosylglycinamide synthetase, C domain
ATP-grasp_4          PF13535.1    184 seq143_BIOID51099    -            429   6.1e-15   55.3   0.0   1   1   6.9e-18   1.4e-14   54.2   0.0     5   180   105   292   103   293 0.78 ATP-grasp domain
ATP-grasp_3          PF02655.9    161 seq143_BIOID51099    -            429   1.5e-07   31.2   0.0   1   1   1.3e-10   2.6e-07   30.5   0.0     3   158   104   291   103   294 0.77 ATP-grasp domain
CPSase_L_D2          PF02786.12   211 seq143_BIOID51099    -            429   8.5e-06   25.0   0.0   1   1   9.8e-09   1.9e-05   23.9   0.0     6   179   109   290   104   294 0.69 Carbamoyl-phosphate synthase L chain, ATP binding domain
ATP-grasp            PF02222.17   172 seq143_BIOID51099    -            429   8.2e-05   21.8   0.0   1   1   6.7e-08   0.00013   21.2   0.0     2    83   113   200   112   223 0.84 ATP-grasp domain
DUF2689              PF10894.3     61 seq145_BIOID51099    -            122   4.1e-44  148.0   3.8   1   1   7.8e-48   5.3e-44  147.7   2.1     1    61    17    77    17    77 1.00 Protein of unknown function (DUF2689)
FtsK_SpoIIIE         PF01580.13   205 seq145_BIOID51099    -            122   3.1e-05   23.4   0.0   1   1   6.1e-09   4.2e-05   23.0   0.0     9    66    57   116    50   119 0.81 FtsK/SpoIIIE family
MFS_1                PF07690.11   354 seq146_BIOID51099    -            401   3.4e-50  170.6  78.1   1   1   4.9e-49   3.3e-45  154.2  29.2     2   354     9   350     8   350 0.83 Major Facilitator Superfamily
DUF187               PF02638.10   401 seq148_BIOID51099    -            439  8.1e-174  577.5   0.1   1   1  6.7e-178  9.2e-174  577.4   0.1     1   401     3   431     3   431 0.99 Uncharacterised BCR, COG1649
DUF333               PF03891.10    50 seq149_BIOID51099    -             84   9.5e-21   73.2   0.1   1   1   8.5e-25   1.2e-20   72.9   0.0     1    50    31    79    31    79 0.98 Domain of unknown function (DUF333)
IspA                 PF04279.10   176 seq150_BIOID51099    -            179     6e-72  241.1  22.8   1   1   4.9e-76   6.7e-72  241.0  15.8     1   175     1   175     1   176 0.99 Intracellular septation protein A
ACPS                 PF01648.15   113 seq157_BIOID51099    -            126   9.5e-22   76.9   0.1   1   1   7.7e-26   1.1e-21   76.7   0.0     1   113     5   122     5   122 0.96 4'-phosphopantetheinyl transferase superfamily
LigT_PEase           PF02834.11    87 seq162_BIOID51099    -            176   2.5e-23   81.7   0.5   1   2   1.9e-16   1.3e-12   47.3   0.1     1    87    11    89    11    89 0.92 LigT like Phosphoesterase
LigT_PEase           PF02834.11    87 seq162_BIOID51099    -            176   2.5e-23   81.7   0.5   2   2   1.5e-11     1e-07   31.6   0.0     4    85    92   164    90   166 0.72 LigT like Phosphoesterase
2_5_RNA_ligase2      PF13563.1    153 seq162_BIOID51099    -            176     8e-11   41.7   0.1   1   1   1.3e-14     9e-11   41.5   0.0     2   121    14   135    13   165 0.87 2'-5' RNA ligase superfamily
Tra_M                PF05261.6    127 seq166_BIOID51099    -            127   2.6e-59  198.6   2.2   1   1   2.1e-63   2.9e-59  198.5   1.5     1   127     1   127     1   127 1.00 TraM protein
ABC-3                PF00950.12   258 seq172_BIOID51099    -            285   2.3e-81  272.7  25.9   1   1   3.8e-85   2.6e-81  272.5  18.0     1   257     9   264     9   265 0.99 ABC 3 transport family
FecCD                PF01032.13   311 seq172_BIOID51099    -            285   1.1e-09   37.4  27.8   1   1   2.5e-13   1.7e-09   36.8  18.6   102   287    64   244    20   265 0.81 FecCD transport family
E1-E2_ATPase         PF00122.15   230 seq174_BIOID51099    -            834   6.9e-55  185.4   0.2   1   1   2.5e-58   6.9e-55  185.4   0.1     1   229   291   512   291   513 0.99 E1-E2 ATPase
Hydrolase            PF00702.21   204 seq174_BIOID51099    -            834   2.7e-52  178.1   7.9   1   1   1.2e-55   3.3e-52  177.9   4.3     2   204   518   732   517   732 0.96 haloacid dehalogenase-like hydrolase
HMA                  PF00403.21    62 seq174_BIOID51099    -            834   1.1e-29  102.2   0.1   1   2   9.1e-15   2.5e-11   43.4   0.0     3    62     8    62     6    62 0.96 Heavy-metal-associated domain
HMA                  PF00403.21    62 seq174_BIOID51099    -            834   1.1e-29  102.2   0.1   2   2   8.4e-19   2.3e-15   56.3   0.0     3    61   104   159   102   160 0.96 Heavy-metal-associated domain
HAD                  PF12710.2    191 seq174_BIOID51099    -            834   3.8e-21   76.0   0.0   1   1   8.1e-24   2.2e-20   73.5   0.0     1   190   520   728   520   729 0.63 haloacid dehalogenase-like hydrolase
Hydrolase_3          PF08282.7    254 seq174_BIOID51099    -            834   4.1e-09   36.2   1.0   1   1   1.4e-09   3.9e-06   26.5   0.5   195   254   705   764   699   764 0.92 haloacid dehalogenase-like hydrolase
TraV                 PF09676.5    119 seq175_BIOID51099    -            171   6.5e-40  136.4   0.8   1   1   5.5e-44   7.5e-40  136.2   0.6     1   119    23   165    23   165 0.98 Type IV conjugative transfer system lipoprotein (TraV)
4HBT                 PF03061.17    79 seq177_BIOID51099    -            132   4.9e-18   64.9   0.3   1   1   4.7e-22   6.5e-18   64.5   0.2     1    74    26    98    26   102 0.96 Thioesterase superfamily
Methyltransf_31      PF13847.1    152 seq178_BIOID51099    -            728   7.9e-16   57.8   0.1   1   1   1.3e-18     2e-15   56.6   0.0     4   101    74   168    71   183 0.91 Methyltransferase domain
Methyltransf_11      PF08241.7     95 seq178_BIOID51099    -            728   5.3e-11   42.7   0.1   1   1   9.4e-14   1.4e-10   41.3   0.0     1    85    78   172    78   176 0.89 Methyltransferase domain
Methyltransf_18      PF12847.2    112 seq178_BIOID51099    -            728     1e-10   42.0   0.1   1   1     2e-13     3e-10   40.5   0.1     4    99    76   172    73   184 0.84 Methyltransferase domain
Pkinase              PF00069.20   260 seq178_BIOID51099    -            728     2e-08   33.6   0.0   1   1   4.6e-11   7.1e-08   31.8   0.0    67   144   318   392   282   408 0.82 Protein kinase domain
APH                  PF01636.18   239 seq178_BIOID51099    -            728   3.1e-08   33.5   6.2   1   1   7.1e-09   1.1e-05   25.2   0.1   130   199   328   397   191   411 0.80 Phosphotransferase enzyme family
Methyltransf_23      PF13489.1    162 seq178_BIOID51099    -            728   9.6e-08   31.7   0.0   1   1   1.4e-10   2.1e-07   30.6   0.0    14   102    65   166    51   274 0.74 Methyltransferase domain
Methyltransf_26      PF13659.1    117 seq178_BIOID51099    -            728   1.1e-06   28.5   1.0   1   1     2e-09     3e-06   27.1   0.1     2    99    75   172    74   183 0.85 Methyltransferase domain
FmrO                 PF07091.6    251 seq178_BIOID51099    -            728   1.4e-06   27.3   0.1   1   1   1.2e-08   1.8e-05   23.7   0.0    86   182    54   152    51   170 0.82 Ribosomal RNA methyltransferase (FmrO)
PsiB                 PF06290.6    143 seq182_BIOID51099    -            144   3.6e-72  240.3   0.0   1   1     3e-76   4.1e-72  240.1   0.0     1   143     1   143     1   143 0.99 Plasmid SOS inhibition protein (PsiB)
SfsA                 PF03749.8    216 seq185_BIOID51099    -            234   4.7e-83  277.7   0.0   1   1   3.9e-87   5.3e-83  277.6   0.0     1   213    13   228    13   231 0.98 Sugar fermentation stimulation protein
PHP                  PF02811.14   175 seq187_BIOID51099    -            245   1.5e-17   63.8   1.3   1   1   1.9e-21   2.6e-17   63.0   0.9     1   169     4   164     4   174 0.91 PHP domain
DDE_Tnp_IS240        PF13610.1    140 seq188_BIOID51099    -            238   3.1e-51  172.9   0.1   1   1   9.4e-55   4.3e-51  172.4   0.0     4   139    79   216    77   217 0.99 DDE domain
rve                  PF00665.21   120 seq188_BIOID51099    -            238   4.5e-11   42.7   0.1   1   1   1.9e-13   8.5e-10   38.6   0.0     9   119    79   186    74   187 0.89 Integrase core domain
DDE_Tnp_IS66         PF03050.9    271 seq188_BIOID51099    -            238   7.8e-10   38.2   0.4   1   1   2.4e-13   1.1e-09   37.7   0.3     5   132    14   148    10   174 0.86 Transposase IS66 family
Acetyltransf_8       PF13523.1    152 seq190_BIOID51099    -            174     6e-52  175.4   0.7   1   1     5e-56   6.8e-52  175.2   0.5     1   152     4   161     4   161 0.92 Acetyltransferase (GNAT) domain
Phage_integrase      PF00589.17   173 seq193_BIOID51099    -            246   8.8e-27   93.7   0.1   1   1   8.9e-31   1.2e-26   93.2   0.0     2   171    44   217    43   219 0.88 Phage integrase family
PsiA                 PF06952.6    238 seq196_BIOID51099    -            239  1.4e-112  374.4   7.4   1   1  1.2e-116  1.6e-112  374.2   5.1     1   237     1   236     1   237 1.00 PsiA protein
HTH_Tnp_1            PF01527.15    76 seq198_BIOID51099    -            127   1.9e-15   56.4   0.1   1   1   3.5e-19   2.4e-15   56.1   0.0     4    52     9    58     6    81 0.86 Transposase
HTH_28               PF13518.1     52 seq198_BIOID51099    -            127     1e-05   25.2   0.1   1   1   2.2e-09   1.5e-05   24.7   0.1     1    41    16    57    16    65 0.90 Helix-turn-helix domain
CobU                 PF02283.11   167 seq202_BIOID51099    -            181   1.2e-62  210.0   0.2   1   1     1e-66   1.4e-62  209.8   0.1     1   167     3   180     3   180 0.97 Cobinamide kinase / cobinamide phosphate guanyltransferase
DDE_Tnp_1_assoc      PF13808.1     90 seq203_BIOID51099    -             63   2.3e-21   75.1   0.0   1   1   1.9e-25   2.6e-21   74.9   0.0    18    75     2    59     1    62 0.97 DDE_Tnp_1-associated
Hexapep              PF00132.19    36 seq204_BIOID51099    -            326   3.5e-06   26.1  17.2   1   1   5.5e-07    0.0038   16.5   0.5     8    36   232   260   226   260 0.89 Bacterial transferase hexapeptide (six repeats)
ABC-3                PF00950.12   258 seq205_BIOID51099    -            106   4.4e-31  107.9   5.1   1   1   3.9e-35   5.3e-31  107.7   3.5     1    94    10   103    10   104 0.98 ABC 3 transport family
Alpha-amylase        PF00128.19   316 seq208_BIOID51099    -            613   2.3e-13   50.1   0.7   1   1   6.4e-17   8.8e-13   48.2   0.5    22   303   246   588   241   592 0.68 Alpha amylase, catalytic domain
IucA_IucC            PF04183.7    252 seq210_BIOID51099    -            580   2.7e-77  259.3   0.0   1   1   6.7e-81   4.6e-77  258.5   0.0    10   251   130   374   122   375 0.97 IucA / IucC family
FhuF                 PF06276.7    163 seq210_BIOID51099    -            580   5.4e-32  110.8   0.6   1   1   1.8e-35   1.2e-31  109.7   0.1     2   149   395   546   394   566 0.92 Ferric iron reductase FhuF-like transporter
TraC_F_IV            PF11130.3    235 seq211_BIOID51099    -            875   2.8e-58  197.0   0.0   1   1   1.3e-61   4.4e-58  196.3   0.0     2   235    37   277    36   277 0.98 F pilus assembly Type-IV secretion system for plasmid transfer
AAA_10               PF12846.2    328 seq211_BIOID51099    -            875   7.9e-43  146.8   0.1   1   1   3.7e-46   1.3e-42  146.1   0.0     1   322   479   772   479   774 0.83 AAA-like domain
TnpB_IS66            PF05717.8    108 seq213_BIOID51099    -            115   4.9e-42  141.6   0.0   1   1   3.9e-46   5.3e-42  141.5   0.0     2   104     7   107     6   111 0.97 IS66 Orf2 like protein
Nitrate_red_del      PF02613.10   136 seq215_BIOID51099    -            184   3.9e-19   68.6   0.4   1   1   4.2e-23   5.8e-19   68.1   0.3     3   135    31   150    29   151 0.90 Nitrate reductase delta subunit
GGDEF                PF00990.16   161 seq216_BIOID51099    -            460   6.7e-51  171.9   0.3   1   1     2e-54   2.7e-50  169.9   0.0     3   161   297   452   295   452 0.97 GGDEF domain
ABC-3                PF00950.12   258 seq217_BIOID51099    -            184   1.2e-40  139.3  22.1   1   1     1e-44   1.4e-40  139.1  15.3    93   257     1   164     1   165 0.98 ABC 3 transport family
DDE_Tnp_1_assoc      PF13808.1     90 seq218_BIOID51099    -            228   2.5e-22   78.2   0.0   1   1   6.4e-26   4.4e-22   77.4   0.0    23    90     3    70     1    70 0.97 DDE_Tnp_1-associated
DDE_Tnp_1            PF01609.16   211 seq218_BIOID51099    -            228   1.4e-18   67.1   0.1   1   1   2.6e-22   1.8e-18   66.7   0.1     3   150    77   208    75   223 0.85 Transposase DDE domain
DUF2528              PF10800.3    102 seq219_BIOID51099    -            122     4e-47  158.6   0.6   1   1   3.4e-51   4.6e-47  158.4   0.4     1   101    14   121    14   122 0.98 Protein of unknown function (DUF2528)
zf-dskA_traR         PF01258.12    36 seq220_BIOID51099    -            151   5.7e-10   38.6   3.6   1   1   7.5e-14     1e-09   37.8   2.5     2    35   110   143   109   147 0.87 Prokaryotic dksA/traR C4-type zinc finger
Sigma70_r4_2         PF08281.7     54 seq221_BIOID51099    -            173   2.5e-15   55.5   0.4   1   1   1.5e-18   5.1e-15   54.5   0.0     2    54   112   164   111   164 0.97 Sigma-70, region 4
Sigma70_r2           PF04542.9     71 seq221_BIOID51099    -            173   8.4e-12   44.4   0.2   1   1   3.6e-15   1.2e-11   43.9   0.1     1    69    16    81    16    83 0.90 Sigma-70 region 2
Sigma70_r4           PF04545.11    50 seq221_BIOID51099    -            173   7.6e-08   31.4   0.0   1   1   4.6e-11   1.6e-07   30.4   0.0     2    47   118   163   117   164 0.95 Sigma-70, region 4
Sigma70_ECF          PF07638.6    185 seq221_BIOID51099    -            173     4e-05   23.2   0.1   1   1   2.7e-08   9.1e-05   22.0   0.1    53   172    42   157    11   164 0.76 ECF sigma factor
DUF3029              PF11230.3    487 seq222_BIOID51099    -            516  3.8e-235  780.5   0.0   1   1  3.2e-239  4.4e-235  780.3   0.0     2   487    22   504    21   504 1.00 Protein of unknown function (DUF3029)
TraY                 PF05509.6     49 seq225_BIOID51099    -            131   5.8e-38  128.3   0.1   1   2   2.5e-18   3.4e-14   52.2   0.1     2    45    15    58    14    62 0.92 TraY domain
TraY                 PF05509.6     49 seq225_BIOID51099    -            131   5.8e-38  128.3   0.1   2   2   2.7e-25   3.6e-21   74.5   0.0     1    48    70   117    70   118 0.97 TraY domain
CobS                 PF02654.10   235 seq228_BIOID51099    -            247   1.4e-82  276.7  13.9   1   1   1.1e-86   1.5e-82  276.5   9.7     1   235     5   246     5   246 0.99 Cobalamin-5-phosphate synthase
YCII                 PF03795.9     95 seq233_BIOID51099    -            130   3.1e-29  100.8   0.0   1   1   5.4e-33   3.7e-29  100.6   0.0     2    95    34   127    33   127 0.99 YCII-related domain
HTH_18               PF12833.2     81 seq234_BIOID51099    -            273   1.8e-16   59.8   0.0   1   1   8.9e-20     3e-16   59.1   0.0     2    79   181   256   180   258 0.95 Helix-turn-helix domain
AraC_binding         PF02311.14   136 seq234_BIOID51099    -            273   2.1e-05   24.1   0.1   1   1   1.2e-08   4.2e-05   23.1   0.1     5    79    22    96    19   152 0.76 AraC-like ligand binding domain
DDE_Tnp_IS66         PF03050.9    271 seq236_BIOID51099    -            533  6.9e-100  333.6   0.0   1   1  4.1e-103   1.4e-99  332.6   0.0     1   271   175   462   175   462 0.98 Transposase IS66 family
DDE_Tnp_IS66_C       PF13817.1     39 seq236_BIOID51099    -            533   4.6e-19   68.0   0.0   1   1   3.6e-22   1.2e-18   66.6   0.0     1    39   468   506   468   506 0.98 IS66 C-terminal element
HTH_Tnp_IS66         PF13005.2     59 seq236_BIOID51099    -            533     2e-17   62.6   1.6   1   1   1.4e-20   4.7e-17   61.4   1.1     3    59   115   169   113   169 0.96 putative Helix-turn-helix domain of transposase IS66
LZ_Tnp_IS66          PF13007.2     78 seq236_BIOID51099    -            533   2.5e-14   53.5   3.2   1   1   2.3e-17     8e-14   51.9   2.2     1    77    38   110    38   111 0.89 Transposase C of IS166 homeodomain
HTH_28               PF13518.1     52 seq240_BIOID51099    -            173   5.9e-23   80.3   0.3   1   2   2.2e-13   5.9e-10   38.8   0.0     1    49    10    59    10    61 0.93 Helix-turn-helix domain
HTH_28               PF13518.1     52 seq240_BIOID51099    -            173   5.9e-23   80.3   0.3   2   2   1.3e-13   3.7e-10   39.4   0.1     2    47    68   115    67   121 0.93 Helix-turn-helix domain
HTH_23               PF13384.1     50 seq240_BIOID51099    -            173   4.8e-11   41.8   0.6   1   1   1.4e-09   3.9e-06   26.2   0.0     5    49     9    54     6    55 0.88 Homeodomain-like domain
Lambda_CIII          PF02061.11    45 seq241_BIOID51099    -             54   6.6e-30  102.7   0.1   1   1   5.6e-34   7.7e-30  102.5   0.1     1    45     1    43     1    43 1.00 Lambda Phage CIII
Lambda_Kil           PF06301.6     43 seq243_BIOID51099    -             89   1.1e-28   98.2   0.9   1   1     1e-32   1.4e-28   97.8   0.6     1    43    43    85    43    85 0.99 Bacteriophage lambda Kil protein
TraA                 PF05513.6    119 seq244_BIOID51099    -            120   1.6e-58  195.9  11.7   1   1   1.3e-62   1.7e-58  195.8   8.1     1   119     1   118     1   118 0.99 TraA
ECH                  PF00378.15   245 seq245_BIOID51099    -            771   2.1e-78  262.7   0.0   1   1   1.1e-81   4.9e-78  261.5   0.0     3   244    54   308    52   309 0.99 Enoyl-CoA hydratase/isomerase family
3HCDH_N              PF02737.13   180 seq245_BIOID51099    -            771   1.1e-60  204.3   0.2   1   1   6.4e-64   2.9e-60  202.8   0.1     2   180   358   536   357   536 0.99 3-hydroxyacyl-CoA dehydrogenase, NAD binding domain
3HCDH                PF00725.17    97 seq245_BIOID51099    -            771   1.6e-35  121.2   2.4   1   2   8.1e-30   3.7e-26   91.2   0.1     1    97   538   634   538   634 0.97 3-hydroxyacyl-CoA dehydrogenase, C-terminal domain
3HCDH                PF00725.17    97 seq245_BIOID51099    -            771   1.6e-35  121.2   2.4   2   2   1.2e-09   5.4e-06   26.6   0.0     4    62   670   732   669   753 0.86 3-hydroxyacyl-CoA dehydrogenase, C-terminal domain
DUF308               PF03729.8     72 seq246_BIOID51099    -            190   3.5e-19   68.4  37.0   1   2   1.1e-15   1.5e-11   43.9   9.4     2    71    27    97    26    98 0.93 Short repeat of unknown function (DUF308)
DUF308               PF03729.8     72 seq246_BIOID51099    -            190   3.5e-19   68.4  37.0   2   2   6.2e-13   8.5e-09   35.1   9.2     1    71    84   153    84   154 0.94 Short repeat of unknown function (DUF308)
tRNA-synt_1c         PF00749.16   314 seq248_BIOID51099    -            308   7.5e-51  172.5   0.0   1   1   2.9e-54   3.9e-50  170.1   0.0     5   295    19   284    17   298 0.93 tRNA synthetases class I (E and Q), catalytic domain
FecR                 PF04773.8     98 seq251_BIOID51099    -            317   2.7e-17   62.6   0.8   1   1   3.1e-21   4.3e-17   62.0   0.6     2    98   110   203   109   203 0.90 FecR protein
DUF1097              PF06496.6    144 seq252_BIOID51099    -            173   1.6e-46  157.6  25.0   1   1   1.4e-50   1.9e-46  157.3  17.4     1   143    18   156    18   157 0.99 Protein of unknown function (DUF1097)
HHA                  PF05321.6     57 seq253_BIOID51099    -             58   3.1e-22   78.3   0.0   1   1   2.5e-26   3.4e-22   78.2   0.0     2    57     2    55     1    55 0.94 Haemolysin expression modulating protein
Nterm_IS4            PF13006.2     98 seq254_BIOID51099    -            442   1.4e-31  108.2   0.1   1   1     6e-35   4.1e-31  106.7   0.1     3    97    17   109    15   110 0.97 Insertion element 4 transposase N-terminal
DDE_Tnp_1            PF01609.16   211 seq254_BIOID51099    -            442   4.8e-26   91.5   0.0   1   1   9.4e-30   6.4e-26   91.1   0.0     4   211   127   352   124   352 0.84 Transposase DDE domain
DUF770               PF05591.7    158 seq256_BIOID51099    -            166   6.2e-55  184.9   0.2   1   1   5.2e-59   7.1e-55  184.7   0.1     2   157     7   162     6   163 0.97 Protein of unknown function (DUF770)
Adenine_glyco        PF03352.8    179 seq258_BIOID51099    -            242   4.5e-84  280.2   0.0   1   1     4e-88   5.4e-84  280.0   0.0     1   177    61   237    61   239 0.99 Methyladenine glycosylase
DNA_methylase        PF00145.12   335 seq259_BIOID51099    -            566   3.8e-77  259.5   0.0   1   1   7.5e-81     1e-76  258.1   0.0     1   331   185   546   185   549 0.86 C-5 cytosine-specific DNA methylase
DUF1722              PF08349.6    117 seq264_BIOID51099    -            169     8e-38  128.8   0.1   1   1   7.2e-42   9.9e-38  128.5   0.0     1   116    41   157    41   158 0.98 Protein of unknown function (DUF1722)
Gam                  PF06064.6     98 seq265_BIOID51099    -             98   5.5e-63  209.0   5.4   1   1   4.4e-67     6e-63  208.9   3.8     1    98     1    98     1    98 0.99 Host-nuclease inhibitor protein Gam
ABC_tran             PF00005.22   118 seq266_BIOID51099    -            343   2.1e-27   95.6   0.0   1   1   1.3e-30   4.4e-27   94.6   0.0     1   118    45   169    45   169 0.95 ABC transporter
NIL                  PF09383.5     76 seq266_BIOID51099    -            343   7.6e-23   79.7   0.0   1   1   4.6e-26   1.6e-22   78.7   0.0     4    76   268   340   266   340 0.98 NIL domain
AAA_21               PF13304.1    303 seq266_BIOID51099    -            343   1.3e-12   48.1   0.1   1   1   1.8e-11     6e-08   32.8   0.0   220   298   124   200    87   205 0.84 AAA domain
TraL                 PF07178.6     95 seq267_BIOID51099    -            103   4.3e-37  125.9   0.2   1   1   3.5e-41   4.8e-37  125.7   0.2     1    95     9   103     9   103 0.99 TraL protein
DBI_PRT              PF02277.12   327 seq268_BIOID51099    -            359  2.2e-119  398.2  10.8   1   1  1.8e-123  2.5e-119  398.0   7.5     2   327     8   347     7   347 0.99 Phosphoribosyltransferase
TrkA_N               PF02254.13   116 seq269_BIOID51099    -            423   8.1e-21   74.0   0.2   1   1   1.8e-24   1.2e-20   73.4   0.2     1   116   252   371   252   371 0.93 TrkA-N domain
Ion_trans_2          PF07885.11    79 seq269_BIOID51099    -            423   5.5e-15   54.7   7.5   1   1   8.1e-19   5.5e-15   54.7   5.2     2    74   155   227   154   232 0.89 Ion channel
HAD                  PF12710.2    191 seq271_BIOID51099    -            211     4e-09   36.8   0.0   1   1   4.1e-13   5.6e-09   36.3   0.0     1   186     9   188     9   193 0.61 haloacid dehalogenase-like hydrolase
rve                  PF00665.21   120 seq272_BIOID51099    -            283   3.1e-28   98.1   0.0   1   1   1.8e-31   4.8e-28   97.5   0.0     2   120   118   234   117   234 0.97 Integrase core domain
rve_2                PF13333.1     52 seq272_BIOID51099    -            283   2.5e-21   75.3   1.1   1   1   2.3e-24   6.2e-21   74.1   0.8     1    51   224   278   224   279 0.96 Integrase core domain
rve_3                PF13683.1     67 seq272_BIOID51099    -            283   5.6e-16   57.7   0.0   1   1   7.2e-19     2e-15   55.9   0.0     1    67   205   271   205   271 0.98 Integrase core domain
HTH_21               PF13276.1     60 seq272_BIOID51099    -            283   5.9e-15   54.9   4.2   1   1   2.1e-18   5.9e-15   54.9   2.9     6    60    43    96    38    97 0.90 HTH-like domain
DDE_Tnp_IS240        PF13610.1    140 seq272_BIOID51099    -            283   7.5e-10   38.8   0.0   1   1   4.9e-13   1.3e-09   37.9   0.0     2   137   123   261   122   264 0.92 DDE domain
Enolase_C            PF00113.17   296 seq274_BIOID51099    -            144     1e-58  198.5   0.0   1   1   1.7e-62   1.2e-58  198.3   0.0   158   293     8   143     4   144 0.98 Enolase, C-terminal TIM barrel domain
MAAL_C               PF07476.6    249 seq274_BIOID51099    -            144   4.9e-05   22.2   0.0   1   1   9.5e-09   6.5e-05   21.8   0.0   136   215    23   103    17   112 0.86 Methylaspartate ammonia-lyase C-terminus
Pep_deformylase      PF01327.16   157 seq275_BIOID51099    -            169   6.4e-53  178.2   0.1   1   1   5.6e-57   7.6e-53  177.9   0.1     2   156     4   152     3   153 0.94 Polypeptide deformylase
RecT                 PF03837.9    199 seq278_BIOID51099    -            261   1.1e-28   99.8   0.0   1   1   1.6e-30   2.2e-26   92.2   0.0     5   195    24   182    22   190 0.91 RecT family
Glycos_transf_1      PF00534.15   172 seq279_BIOID51099    -            840   5.3e-53  178.8   0.0   1   2   9.4e-30   3.2e-26   91.6   0.0    14   169   225   381   214   384 0.93 Glycosyl transferases group 1
Glycos_transf_1      PF00534.15   172 seq279_BIOID51099    -            840   5.3e-53  178.8   0.0   2   2   1.1e-27   3.8e-24   84.9   0.0    16   164   662   809   654   817 0.92 Glycosyl transferases group 1
Glyco_trans_1_4      PF13692.1    135 seq279_BIOID51099    -            840   2.3e-21   76.2   0.0   1   2   6.1e-12   2.1e-08   34.2   0.0     4   135   228   370   226   370 0.83 Glycosyl transferases group 1
Glyco_trans_1_4      PF13692.1    135 seq279_BIOID51099    -            840   2.3e-21   76.2   0.0   2   2   1.7e-13   5.7e-10   39.3   0.0     6   133   665   801   661   802 0.79 Glycosyl transferases group 1
Glyco_trans_1_2      PF13524.1     92 seq279_BIOID51099    -            840   8.3e-10   38.6   0.1   1   1   6.4e-10   2.2e-06   27.7   0.0     2    87   310   394   307   399 0.91 Glycosyl transferases group 1
TraE                 PF05309.6    187 seq283_BIOID51099    -            188   8.6e-74  246.6   0.5   1   1   7.1e-78   9.8e-74  246.4   0.4     1   187     1   187     1   187 0.99 TraE protein
FAD_binding_7        PF03441.9    277 seq286_BIOID51099    -            472  4.8e-108  360.4   0.9   1   1  8.9e-112  6.1e-108  360.1   0.6     3   276   205   468   203   469 0.96 FAD binding domain of DNA photolyase
DNA_photolyase       PF00875.13   165 seq286_BIOID51099    -            472   2.8e-46  157.1   0.2   1   1   9.3e-50   6.4e-46  156.0   0.1     2   159     5   168     4   174 0.93 DNA photolyase
EAL                  PF00563.15   236 seq287_BIOID51099    -            807   1.9e-68  230.3   0.0   1   1   2.2e-71   3.7e-68  229.4   0.0     3   236   555   789   553   789 0.96 EAL domain
PAS_9                PF13426.1    104 seq287_BIOID51099    -            807   1.9e-31  108.4   0.0   1   2   2.2e-20   3.8e-17   62.4   0.0     3   102    32   133    30   135 0.91 PAS domain
PAS_9                PF13426.1    104 seq287_BIOID51099    -            807   1.9e-31  108.4   0.0   2   2   2.3e-14   3.9e-11   43.1   0.0     3   104   156   258   154   258 0.87 PAS domain
GGDEF                PF00990.16   161 seq287_BIOID51099    -            807   3.9e-22   78.4   0.0   1   1   5.1e-25   8.7e-22   77.3   0.0     3   160   386   533   384   534 0.94 GGDEF domain
PAS                  PF00989.19   113 seq287_BIOID51099    -            807   6.7e-21   74.0   0.0   1   2   1.5e-12   2.5e-09   36.7   0.0    13   112    32   132    24   133 0.81 PAS fold
PAS                  PF00989.19   113 seq287_BIOID51099    -            807   6.7e-21   74.0   0.0   2   2   1.4e-11   2.4e-08   33.6   0.0     7   113   150   256   146   256 0.83 PAS fold
PAS_4                PF08448.5    110 seq287_BIOID51099    -            807   9.5e-14   51.2   0.0   1   1   2.9e-12   4.9e-09   36.0   0.0     1   110   150   261   150   261 0.94 PAS fold
PAS_8                PF13188.1     64 seq287_BIOID51099    -            807   4.5e-12   45.2   0.1   1   2   4.6e-07   0.00079   19.0   0.0    11    52    31    75    15    87 0.67 PAS domain
PAS_8                PF13188.1     64 seq287_BIOID51099    -            807   4.5e-12   45.2   0.1   2   2   2.8e-08   4.7e-05   22.9   0.0     7    44   150   191   141   214 0.67 PAS domain
Acetyltransf_10      PF13673.1    117 seq289_BIOID51099    -            146   3.4e-14   52.8   0.0   1   1   1.3e-17   4.3e-14   52.5   0.0     7   117    12   120     8   120 0.81 Acetyltransferase (GNAT) domain
Acetyltransf_7       PF13508.1     79 seq289_BIOID51099    -            146   1.2e-13   50.8   0.1   1   1   4.7e-17   1.6e-13   50.4   0.1     3    78    48   121    46   122 0.92 Acetyltransferase (GNAT) domain
Acetyltransf_1       PF00583.19    83 seq289_BIOID51099    -            146   1.5e-12   47.2   0.1   1   1   7.5e-16   2.6e-12   46.5   0.1     1    83    53   121    53   121 0.97 Acetyltransferase (GNAT) family
Ail_Lom              PF06316.6    199 seq290_BIOID51099    -            199  5.5e-123  407.7   4.8   1   1  1.3e-126  6.1e-123  407.6   3.3     1   199     1   199     1   199 1.00 Enterobacterial Ail/Lom protein
OMP_b-brl            PF13505.1    176 seq290_BIOID51099    -            199   4.3e-26   91.8   5.3   1   1   1.2e-29   5.4e-26   91.4   3.7     2   176    11   199     8   199 0.84 Outer membrane protein beta-barrel domain
OmpA_membrane        PF01389.12   183 seq290_BIOID51099    -            199   0.00015   21.2   0.2   1   1     5e-08   0.00023   20.6   0.1    14   148    23   178    17   181 0.80 OmpA-like transmembrane domain
DUF877               PF05943.7    423 seq293_BIOID51099    -            491  1.8e-187  622.9   0.0   1   1  1.6e-191  2.2e-187  622.6   0.0     1   423    68   489    68   489 1.00 Protein of unknown function (DUF877)
PolyA_pol_arg_C      PF12626.2    124 seq294_BIOID51099    -            472   9.1e-43  144.7   2.1   1   1   3.9e-46   1.8e-42  143.7   1.5     1   123   342   465   342   466 0.94 Polymerase A arginine-rich C-terminus
PolyA_pol            PF01743.15   126 seq294_BIOID51099    -            472   9.7e-40  135.5   0.5   1   1   9.9e-43   4.5e-39  133.4   0.1     1   126    69   200    69   200 0.93 Poly A polymerase head domain
PolyA_pol_RNAbd      PF12627.2     64 seq294_BIOID51099    -            472   1.1e-21   76.0   0.1   1   1   9.8e-25   4.4e-21   74.0   0.0     1    61   227   287   227   290 0.96 Probable RNA and SrmB- binding site of polymerase A
Formyl_trans_N       PF00551.14   181 seq296_BIOID51099    -            315   9.4e-56  188.1   0.0   1   1     2e-59   1.3e-55  187.5   0.0     2   180     6   183     5   184 0.98 Formyl transferase
Formyl_trans_C       PF02911.13   100 seq296_BIOID51099    -            315   1.1e-33  115.1   0.1   1   1   2.5e-37   1.7e-33  114.5   0.0     1    99   207   304   207   305 0.98 Formyl transferase, C-terminal domain
K_oxygenase          PF13434.1    341 seq298_BIOID51099    -            425  4.1e-116  387.5   0.0   1   1  1.1e-119  4.9e-116  387.2   0.0     2   340     4   333     3   334 0.96 L-lysine 6-monooxygenase (NADPH-requiring)
Pyr_redox_3          PF13738.1    203 seq298_BIOID51099    -            425   2.2e-16   60.4   0.0   1   1   4.7e-16   2.2e-12   47.3   0.0    78   200    93   218    60   221 0.84 Pyridine nucleotide-disulphide oxidoreductase
DUF3296              PF11726.3    180 seq299_BIOID51099    -            189   8.9e-56  188.1   0.0   1   1   7.3e-60     1e-55  188.0   0.0     1   180    11   188    11   188 0.98 Protein of unknown function (DUF3296)
dCMP_cyt_deam_1      PF00383.17   102 seq300_BIOID51099    -            178   1.7e-27   94.9   0.0   1   1   1.8e-31   2.4e-27   94.4   0.0     3   101    18   116    16   117 0.96 Cytidine and deoxycytidylate deaminase zinc-binding region
Radical_SAM          PF04055.16   166 seq301_BIOID51099    -            287   4.7e-23   82.0   0.4   1   1   2.3e-26     8e-23   81.3   0.3     3   164    27   230    26   232 0.94 Radical SAM superfamily
Fer4_12              PF13353.1    139 seq301_BIOID51099    -            287   2.4e-10   40.5   4.7   1   1   9.1e-13   3.1e-09   36.9   3.2     1   125    17   183    17   195 0.68 4Fe-4S single cluster domain
Fer4                 PF00037.22    24 seq301_BIOID51099    -            287   5.1e-06   25.7  15.1   1   1   1.3e-08   4.3e-05   22.8   0.9     5    23    44    62    41    63 0.89 4Fe-4S binding domain
TonB_dep_Rec         PF00593.19   276 seq303_BIOID51099    -            774   5.7e-23   82.1  17.8   1   1   1.3e-26   5.7e-23   82.1  12.4     2   274   526   771   525   773 0.88 TonB dependent receptor
Plug                 PF07715.10   108 seq303_BIOID51099    -            774     1e-19   70.7   0.4   1   1   7.4e-23   3.4e-19   69.0   0.3     4   108   132   244   129   244 0.88 TonB-dependent Receptor Plug Domain
STN                  PF07660.9     52 seq303_BIOID51099    -            774   3.4e-10   39.2   0.0   1   1   2.3e-13     1e-09   37.6   0.0     2    52    57   107    56   107 0.95 Secretin and TonB N terminus short domain
CRCB                 PF02537.10   117 seq304_BIOID51099    -            126   3.1e-28   97.9  10.0   1   1   2.5e-32   3.5e-28   97.7   6.9     2   116     6   118     5   119 0.95 CrcB-like protein
GerE                 PF00196.14    58 seq307_BIOID51099    -            186   8.2e-06   24.9   0.9   1   1   1.3e-09   1.8e-05   23.8   0.6     8    55   131   178   126   180 0.89 Bacterial regulatory proteins, luxR family
BPD_transp_1         PF00528.17   185 seq309_BIOID51099    -            217   1.5e-20   73.4  20.1   1   1   1.1e-24   1.5e-20   73.4  14.0     2   181    32   216    27   217 0.85 Binding-protein-dependent transport system inner membrane component
YqaJ                 PF09588.5    152 seq311_BIOID51099    -            226   1.5e-25   89.8   0.0   1   1     1e-28   6.9e-25   87.6   0.0     2   150    24   166    23   168 0.85 YqaJ-like viral recombinase domain
HTH_Tnp_1            PF01527.15    76 seq312_BIOID51099    -            144   1.6e-13   50.2   0.0   1   1   2.9e-17     2e-13   49.9   0.0     3    49    11    58     9   101 0.86 Transposase
HTH_28               PF13518.1     52 seq312_BIOID51099    -            144   4.4e-05   23.2   0.0   1   1   9.2e-09   6.3e-05   22.7   0.0     1    41    19    60    19    67 0.92 Helix-turn-helix domain
TraB                 PF01963.12   259 seq313_BIOID51099    -            264   5.4e-42  143.9   0.1   1   1   4.9e-46   6.7e-42  143.6   0.1     8   250    30   264    21   264 0.96 TraB family
DDE_Tnp_1            PF01609.16   211 seq315_BIOID51099    -            416   1.5e-24   86.6   0.0   1   1   1.8e-28   2.4e-24   85.9   0.0     4   208   105   342   102   345 0.93 Transposase DDE domain
YkuD                 PF03734.9    146 seq317_BIOID51099    -            311   5.6e-20   71.9   0.1   1   1   6.3e-24   8.5e-20   71.3   0.0     2   146    97   231    96   231 0.81 L,D-transpeptidase catalytic domain
Phage_fiber_2        PF03406.8     44 seq319_BIOID51099    -            986     1e-59  197.7  39.3   1   3   6.6e-26   2.2e-22   78.2   5.8     1    44   462   505   462   505 0.98 Phage tail fibre repeat
Phage_fiber_2        PF03406.8     44 seq319_BIOID51099    -            986     1e-59  197.7  39.3   2   3   2.2e-25   7.6e-22   76.5   6.0     1    44   506   549   506   549 0.97 Phage tail fibre repeat
Phage_fiber_2        PF03406.8     44 seq319_BIOID51099    -            986     1e-59  197.7  39.3   3   3   2.5e-24   8.7e-21   73.1   4.4     1    42   550   591   550   593 0.95 Phage tail fibre repeat
phage_tail_N         PF08400.5    134 seq319_BIOID51099    -            986     2e-58  195.7   0.2   1   1   5.9e-62     2e-58  195.7   0.1     1   134     1   134     1   134 0.99 Prophage tail fibre N-terminal
Collar               PF07484.7     57 seq319_BIOID51099    -            986   1.3e-11   43.9   0.2   1   1   9.9e-15   3.4e-11   42.6   0.1     1    56   761   807   761   808 0.97 Phage Tail Collar Domain
Phage_fiber          PF03335.8     14 seq319_BIOID51099    -            986   0.00018   20.5  59.5   1   6   0.00055       1.9    8.3   1.5     1    14   824   837   824   837 0.88 Phage tail fibre repeat
Phage_fiber          PF03335.8     14 seq319_BIOID51099    -            986   0.00018   20.5  59.5   2   6   2.7e-05     0.091   12.3   2.5     1    14   856   869   856   869 0.94 Phage tail fibre repeat
Phage_fiber          PF03335.8     14 seq319_BIOID51099    -            986   0.00018   20.5  59.5   3   6   0.00026      0.88    9.3   1.8     1    14   921   934   921   934 0.88 Phage tail fibre repeat
Phage_fiber          PF03335.8     14 seq319_BIOID51099    -            986   0.00018   20.5  59.5   4   6   0.00039       1.3    8.7   2.0     2    13   936   947   935   948 0.89 Phage tail fibre repeat
Phage_fiber          PF03335.8     14 seq319_BIOID51099    -            986   0.00018   20.5  59.5   5   6   0.00046       1.6    8.5   0.9     2    11   945   954   944   955 0.86 Phage tail fibre repeat
Phage_fiber          PF03335.8     14 seq319_BIOID51099    -            986   0.00018   20.5  59.5   6   6   0.00054       1.8    8.3   0.9     2    13   954   965   953   966 0.87 Phage tail fibre repeat
CsiD                 PF08943.5    297 seq325_BIOID51099    -            325  1.1e-148  493.9   0.0   1   1  1.8e-152  1.2e-148  493.7   0.0     1   297    20   315    20   315 1.00 CsiD
TauD                 PF02668.11   258 seq325_BIOID51099    -            325   3.6e-11   43.0   0.1   1   1   7.3e-15     5e-11   42.6   0.1    33   256    88   309    64   311 0.80 Taurine catabolism dioxygenase TauD, TfdA family
DUF3279              PF11682.3    128 seq328_BIOID51099    -            133   1.1e-55  186.4   1.5   1   1   9.5e-60   1.3e-55  186.2   1.0     1   128     1   127     1   127 0.99 Protein of unknown function (DUF3279)
Metal_resist         PF13801.1    125 seq329_BIOID51099    -            141   3.2e-19   69.0   2.9   1   1   2.3e-23   3.2e-19   69.0   2.0     7   122    11   120     5   123 0.84 Heavy-metal resistance
TrbI_Ftype           PF09677.5    111 seq331_BIOID51099    -            128   2.9e-51  171.8   0.6   1   1   2.5e-55   3.4e-51  171.6   0.4     1   111    15   125    15   125 0.99 Type-F conjugative transfer system protein (TrbI_Ftype)
Nol1_Nop2_Fmu        PF01189.12   283 seq332_BIOID51099    -            429  1.3e-104  349.4   0.0   1   1  8.4e-108  1.6e-104  349.1   0.0     1   282   164   426   164   427 0.99 NOL1/NOP2/sun family
NusB                 PF01029.13   134 seq332_BIOID51099    -            429   6.1e-26   90.8   0.0   1   1   5.1e-29   9.9e-26   90.1   0.0     1   134     5   127     5   127 0.97 NusB family
Methyltransf_26      PF13659.1    117 seq332_BIOID51099    -            429   3.7e-11   42.9   0.0   1   1   3.7e-14   7.3e-11   42.0   0.0     2   116   248   375   247   376 0.90 Methyltransferase domain
Methyltransf_18      PF12847.2    112 seq332_BIOID51099    -            429   2.3e-10   40.8   0.0   1   1   2.2e-13   4.2e-10   40.0   0.0     2   112   247   375   246   375 0.84 Methyltransferase domain
Methyltransf_31      PF13847.1    152 seq332_BIOID51099    -            429   1.9e-09   37.1   0.0   1   1   1.8e-12   3.5e-09   36.3   0.0     2   113   245   380   244   416 0.82 Methyltransferase domain
MTS                  PF05175.9    170 seq332_BIOID51099    -            429   1.1e-06   28.0   0.0   1   1   1.1e-09   2.1e-06   27.1   0.0    24   151   239   385   229   397 0.86 Methyltransferase small domain
FtsJ                 PF01728.14   181 seq332_BIOID51099    -            429   8.9e-05   22.4   0.0   1   1   9.1e-08   0.00018   21.4   0.0    19    99   242   323   233   400 0.60 FtsJ-like methyltransferase
PLDc_2               PF13091.1    126 seq333_BIOID51099    -            486   1.1e-32  112.3   0.0   1   2   5.6e-15   2.5e-11   43.2   0.0     1    94   134   242   134   255 0.90 PLD-like domain
PLDc_2               PF13091.1    126 seq333_BIOID51099    -            486   1.1e-32  112.3   0.0   2   2   3.1e-22   1.4e-18   66.7   0.0     7   113   332   445   326   456 0.88 PLD-like domain
PLDc                 PF00614.17    28 seq333_BIOID51099    -            486   2.2e-15   55.7   0.0   1   2   2.5e-10   1.1e-06   28.0   0.0     2    28   220   246   219   246 0.93 Phospholipase D Active site motif
PLDc                 PF00614.17    28 seq333_BIOID51099    -            486   2.2e-15   55.7   0.0   2   2   1.5e-09   6.9e-06   25.5   0.0     2    28   400   426   399   426 0.95 Phospholipase D Active site motif
PLDc_N               PF13396.1     46 seq333_BIOID51099    -            486   8.2e-06   25.2   6.4   1   1   4.3e-09   1.9e-05   24.0   4.4     2    44    17    59    16    60 0.89 Phospholipase_D-nuclease N-terminal
Lipoprotein_9        PF03180.9    237 seq334_BIOID51099    -            271  4.3e-101  336.6   2.9   1   1  7.1e-105  4.9e-101  336.4   2.0     1   237    33   271    33   271 0.99 NLPA lipoprotein
OpuAC                PF04069.7    257 seq334_BIOID51099    -            271     9e-05   21.8   1.1   1   1   1.9e-08   0.00013   21.3   0.8     2   113    32   132    31   261 0.82 Substrate binding domain of ABC-type glycine betaine transport system
DUF1317              PF07026.6     60 seq335_BIOID51099    -             62   1.9e-39  133.2   0.0   1   1   1.5e-43   2.1e-39  133.1   0.0     1    60     3    62     3    62 0.99 Protein of unknown function (DUF1317)
DUF1382              PF07131.6     61 seq338_BIOID51099    -             63   5.5e-40  135.1   0.9   1   1   4.4e-44   6.1e-40  135.0   0.6     1    61     1    61     1    61 0.99 Protein of unknown function (DUF1382)
HlyD                 PF00529.15   306 seq339_BIOID51099    -            385   2.4e-73  247.0  15.9   1   1   9.5e-77   3.2e-73  246.5  11.0     1   306    60   357    60   357 0.98 HlyD family secretion protein
HlyD_2               PF12700.2    328 seq339_BIOID51099    -            385   2.6e-21   75.9   2.4   1   1   1.1e-24   3.7e-21   75.5   1.7    11   328    50   357    40   357 0.86 HlyD family secretion protein
HlyD_3               PF13437.1    105 seq339_BIOID51099    -            385   3.8e-09   36.7   5.4   1   1   6.4e-11   2.2e-07   31.0   0.7     2   105   172   286   171   286 0.85 HlyD family secretion protein
Biotin_lipoyl_2      PF13533.1     50 seq339_BIOID51099    -            385   3.5e-08   32.8   0.1   1   1     1e-11   3.5e-08   32.8   0.1     1    47    60   106    60   109 0.94 Biotin-lipoyl like
DUF3279              PF11682.3    128 seq341_BIOID51099    -            144     2e-57  192.1   5.4   1   1   1.7e-61   2.4e-57  191.9   3.8     1   126     2   126     2   128 0.97 Protein of unknown function (DUF3279)
DUF4113              PF13438.1     75 seq342_BIOID51099    -            115   7.4e-28   96.1   0.0   1   1   7.9e-32   1.1e-27   95.6   0.0     1    74    39   111    39   112 0.98 Domain of unknown function (DUF4113)
Thiolase_N           PF00108.18   264 seq343_BIOID51099    -            387   1.7e-92  309.0   2.0   1   1   5.1e-96   2.3e-92  308.5   1.4     1   264     1   254     1   254 0.97 Thiolase, N-terminal domain
Thiolase_C           PF02803.13   123 seq343_BIOID51099    -            387   1.1e-49  166.8   0.2   1   1   2.5e-53   1.1e-49  166.8   0.2     1   123   261   386   261   386 0.98 Thiolase, C-terminal domain
ketoacyl-synt        PF00109.21   255 seq343_BIOID51099    -            387   3.6e-05   23.2   1.1   1   1     8e-09   3.6e-05   23.2   0.8   169   218    83   132    76   146 0.85 Beta-ketoacyl synthase, N-terminal domain
TraW_N               PF12477.3     31 seq345_BIOID51099    -            210   3.8e-10   39.2   0.2   1   1     4e-14   5.5e-10   38.7   0.2     1    30     1    30     1    31 0.97 Sex factor F TraW protein N terminal
TonB_dep_Rec         PF00593.19   276 seq346_BIOID51099    -            733     1e-26   94.3  17.4   1   1   1.5e-30     1e-26   94.3  12.0     3   275   477   731   475   731 0.86 TonB dependent receptor
Plug                 PF07715.10   108 seq346_BIOID51099    -            733   5.8e-18   65.0   2.2   1   1     1e-21     7e-18   64.8   0.4     3   107    45   146    43   147 0.94 TonB-dependent Receptor Plug Domain
HPPK                 PF01288.15   127 seq347_BIOID51099    -            159   1.8e-44  150.4   0.0   1   1   1.5e-48   2.1e-44  150.1   0.0     1   127     5   132     5   132 0.99 7,8-dihydro-6-hydroxymethylpterin-pyrophosphokinase (HPPK)
YbaK                 PF04073.10   123 seq348_BIOID51099    -            159   1.2e-24   86.3   0.2   1   1     1e-28   1.4e-24   86.1   0.1     8   122    31   146    22   147 0.93 YbaK / prolyl-tRNA synthetases associated domain
GPW_gp25             PF04965.9     99 seq349_BIOID51099    -            137   1.4e-18   66.1   0.0   1   1   1.3e-22   1.8e-18   65.7   0.0     3    94    29   118    27   124 0.90 Gene 25-like lysozyme
HHA                  PF05321.6     57 seq351_BIOID51099    -             46   1.6e-22   79.2   0.1   1   1   1.3e-26   1.8e-22   79.1   0.0    15    57     1    43     1    43 0.98 Haemolysin expression modulating protein
DAO                  PF01266.19   358 seq353_BIOID51099    -            444   2.7e-62  210.6   0.0   1   1   2.3e-66   3.2e-62  210.3   0.0     1   356    25   412    25   414 0.86 FAD dependent oxidoreductase
zf-dskA_traR         PF01258.12    36 seq358_BIOID51099    -             72   7.7e-10   38.2   8.8   1   1   7.3e-14     1e-09   37.8   6.1     4    35    33    64    28    65 0.92 Prokaryotic dksA/traR C4-type zinc finger
DUF879               PF05947.7    602 seq360_BIOID51099    -            616  3.2e-196  653.1   0.3   1   1  2.7e-200  3.6e-196  653.0   0.2     2   602     5   616     4   616 0.95 Bacterial protein of unknown function (DUF879)
LysR_substrate       PF03466.15   209 seq361_BIOID51099    -            305   5.3e-33  113.7   0.3   1   1     1e-36   7.1e-33  113.3   0.2     2   206    87   289    86   292 0.95 LysR substrate binding domain
HTH_1                PF00126.22    60 seq361_BIOID51099    -            305   5.2e-22   77.2   0.1   1   1   1.6e-25   1.1e-21   76.2   0.1     1    60     3    62     3    62 0.98 Bacterial regulatory helix-turn-helix protein, lysR family
TraU                 PF06834.6    280 seq363_BIOID51099    -            330   2.8e-84  282.4   0.9   1   1   2.3e-88   3.1e-84  282.2   0.6     2   279    29   329    28   330 0.97 TraU protein
HTH_Tnp_1            PF01527.15    76 seq364_BIOID51099    -            126   3.9e-20   71.4   0.0   1   1   3.9e-24   5.3e-20   71.0   0.0     1    70    10    86    10    92 0.86 Transposase
Sulfatase            PF00884.18   379 seq365_BIOID51099    -            143   2.7e-11   43.0   0.1   1   1   2.4e-15   3.3e-11   42.7   0.0    16   187     1   138     1   141 0.81 Sulfatase
DUF4222              PF13973.1     53 seq366_BIOID51099    -             92   1.1e-18   66.2   0.4   1   1   1.1e-22   1.5e-18   65.8   0.3     1    53     3    53     3    53 0.97 Domain of unknown function (DUF4222)
Glycos_transf_1      PF00534.15   172 seq367_BIOID51099    -            381   1.3e-31  109.1   0.0   1   1   7.7e-35   3.5e-31  107.8   0.0    18   163   208   352   205   361 0.95 Glycosyl transferases group 1
Glyco_trans_1_4      PF13692.1    135 seq367_BIOID51099    -            381   5.4e-16   58.8   0.0   1   1   2.7e-19   1.2e-15   57.7   0.0     3   134   209   346   207   347 0.79 Glycosyl transferases group 1
Glyco_trans_1_2      PF13524.1     92 seq367_BIOID51099    -            381   4.8e-07   29.8   0.0   1   1   2.2e-10     1e-06   28.8   0.0     5    89   290   373   283   376 0.81 Glycosyl transferases group 1
Fimbrial             PF00419.15   145 seq369_BIOID51099    -            194   8.1e-15   55.1   9.8   1   1   7.4e-19     1e-14   54.8   6.8     2   145    31   194    30   194 0.80 Fimbrial protein
SpoU_methylase       PF00588.14   142 seq371_BIOID51099    -            370   7.3e-29  100.3   0.0   1   1   1.6e-32   1.1e-28   99.7   0.0     3   141   224   361   222   362 0.95 SpoU rRNA Methylase family
SpoU_sub_bind        PF08032.7     76 seq371_BIOID51099    -            370   3.1e-12   46.3   0.0   1   1     1e-15     7e-12   45.2   0.0     2    73   135   206   134   209 0.96 RNA 2'-O ribose methyltransferase substrate binding
DUF3296              PF11726.3    180 seq372_BIOID51099    -            189   9.2e-56  188.1   0.0   1   1   7.5e-60     1e-55  187.9   0.0     1   180    11   188    11   188 0.98 Protein of unknown function (DUF3296)
TrkA_N               PF02254.13   116 seq373_BIOID51099    -            458   4.2e-58  194.2   3.5   1   2   5.4e-33   5.3e-30  103.6   0.0     1   108     3   111     3   125 0.92 TrkA-N domain
TrkA_N               PF02254.13   116 seq373_BIOID51099    -            458   4.2e-58  194.2   3.5   2   2   5.9e-29   5.7e-26   90.6   0.7     1   116   235   350   235   350 0.95 TrkA-N domain
TrkA_C               PF02080.16    71 seq373_BIOID51099    -            458   1.9e-21   75.3   0.7   1   2   4.7e-13   4.5e-10   38.8   0.0     3    70   157   225   155   226 0.91 TrkA-C domain
TrkA_C               PF02080.16    71 seq373_BIOID51099    -            458   1.9e-21   75.3   0.7   2   2     2e-11   1.9e-08   33.6   0.2     8    70   390   451   388   452 0.89 TrkA-C domain
F420_oxidored        PF03807.12    96 seq373_BIOID51099    -            458   1.9e-12   47.2   2.2   1   2   1.5e-07   0.00015   22.0   0.0     1    52     2    49     2    88 0.87 NADP oxidoreductase coenzyme F420-dependent
F420_oxidored        PF03807.12    96 seq373_BIOID51099    -            458   1.9e-12   47.2   2.2   2   2   1.5e-07   0.00015   22.0   0.3     2    48   235   279   234   355 0.80 NADP oxidoreductase coenzyme F420-dependent
NAD_binding_7        PF13241.1    103 seq373_BIOID51099    -            458   1.2e-11   44.6   3.0   1   1   7.5e-08   7.3e-05   22.8   0.0     8    82   233   319   228   323 0.75 Putative NAD(P)-binding
Shikimate_DH         PF01488.15   135 seq373_BIOID51099    -            458   1.4e-11   44.4   0.6   1   1   5.3e-09   5.2e-06   26.4   0.2    12   102   232   332   222   367 0.77 Shikimate / quinate 5-dehydrogenase
UPF0066              PF01980.11   120 seq374_BIOID51099    -            235   1.3e-40  137.9   0.0   1   1   3.5e-44   4.8e-40  136.1   0.0     1   118    18   142    18   144 0.95 Uncharacterised protein family UPF0066
DDE_Tnp_1            PF01609.16   211 seq375_BIOID51099    -            402   1.4e-24   86.7   0.0   1   1   1.6e-28   2.2e-24   86.1   0.0     4   208    91   328    88   331 0.93 Transposase DDE domain
GATase_5             PF13507.1    259 seq376_BIOID51099    -           1295  5.1e-104  346.6   0.0   1   1  1.8e-107  8.3e-104  345.9   0.0     1   257  1039  1292  1039  1293 0.97 CobB/CobQ-like glutamine amidotransferase domain
AIRS_C               PF02769.17   153 seq376_BIOID51099    -           1295   3.3e-47  160.1   2.3   1   2   4.9e-26   2.3e-22   79.5   0.0     2   151   432   589   431   591 0.93 AIR synthase related protein, C-terminal domain
AIRS_C               PF02769.17   153 seq376_BIOID51099    -           1295   3.3e-47  160.1   2.3   2   2   4.4e-26     2e-22   79.7   0.8     2   150   822   966   821   969 0.92 AIR synthase related protein, C-terminal domain
AIRS                 PF00586.19    96 seq376_BIOID51099    -           1295   6.9e-28   96.6   3.3   1   1   7.2e-31   3.3e-27   94.4   0.0     1    96   257   389   257   389 0.98 AIR synthase related protein, N-terminal domain
ACR_tran             PF00873.14  1021 seq377_BIOID51099    -           1037         0 1418.0  26.3   1   1         0         0 1417.8  18.3     1  1020     1  1027     1  1028 1.00 AcrB/AcrD/AcrF family
MMPL                 PF03176.10   333 seq377_BIOID51099    -           1037   1.2e-06   27.3  11.3   1   1   2.7e-10   1.2e-06   27.3   7.8   139   305   334   499   288   523 0.84 MMPL family
TnpB_IS66            PF05717.8    108 seq378_BIOID51099    -            115   7.4e-42  141.0   0.0   1   1   5.9e-46   8.1e-42  140.9   0.0     2   104     7   107     6   111 0.97 IS66 Orf2 like protein
Peripla_BP_2         PF01497.13   238 seq380_BIOID51099    -            300   1.1e-30  106.4   0.5   1   1   9.8e-35   1.3e-30  106.1   0.3     1   237    40   269    40   270 0.93 Periplasmic binding protein
Peptidase_M15        PF01427.12   198 seq383_BIOID51099    -            193   2.7e-75  252.2   0.0   1   1   5.8e-79     4e-75  251.6   0.0     2   197     4   186     3   187 0.98 D-ala-D-ala dipeptidase
VanY                 PF02557.12   132 seq383_BIOID51099    -            193     4e-10   39.5   0.0   1   1   8.9e-14   6.1e-10   38.9   0.0     4   128    42   167    39   171 0.87 D-alanyl-D-alanine carboxypeptidase
DUF440               PF04269.7    103 seq384_BIOID51099    -            109   2.9e-46  155.6   1.8   1   1   2.3e-50   3.2e-46  155.4   1.3     2   103     7   109     3   109 0.98 Protein of unknown function, DUF440
Phage_integrase      PF00589.17   173 seq387_BIOID51099    -            387   1.1e-45  155.3   0.5   1   1   4.7e-49   6.4e-45  152.7   0.0     1   172   184   355   184   356 0.98 Phage integrase family
Curlin_rpt           PF07012.7     34 seq391_BIOID51099    -            160   8.3e-22   76.5  32.2   1   3   1.1e-15   1.5e-11   43.7   0.8     1    34    62    95    62    95 0.99 Curlin associated repeat
Curlin_rpt           PF07012.7     34 seq391_BIOID51099    -            160   8.3e-22   76.5  32.2   2   3   2.3e-09   3.2e-05   23.4   2.1     9    32    92   115    91   116 0.95 Curlin associated repeat
Curlin_rpt           PF07012.7     34 seq391_BIOID51099    -            160   8.3e-22   76.5  32.2   3   3   7.8e-12   1.1e-07   31.3   4.2     1    34   106   139   106   139 0.98 Curlin associated repeat
OmpA                 PF00691.15    97 seq393_BIOID51099    -            219   1.2e-23   83.2   0.1   1   1     4e-27   1.8e-23   82.6   0.1     1    97   115   210   115   210 0.97 OmpA family
Gly-zipper_Omp       PF13488.1     46 seq393_BIOID51099    -            219   1.2e-12   47.1  16.5   1   1   2.7e-16   1.2e-12   47.1  11.4     1    46    37    85    37    85 0.95 Glycine zipper
Gly-zipper_YMGG      PF13441.1     45 seq393_BIOID51099    -            219   6.8e-09   34.9  18.1   1   1   1.5e-12   6.8e-09   34.9  12.5     5    45    33    80    29    80 0.81 YMGG-like Gly-zipper
LysR_substrate       PF03466.15   209 seq396_BIOID51099    -            316   6.9e-43  146.0   0.2   1   1   1.6e-46   1.1e-42  145.4   0.1     3   206    90   293    88   296 0.96 LysR substrate binding domain
HTH_1                PF00126.22    60 seq396_BIOID51099    -            316   9.3e-14   50.8   0.0   1   1   2.5e-17   1.7e-13   49.9   0.0     1    59     3    63     3    64 0.95 Bacterial regulatory helix-turn-helix protein, lysR family
Pili_assembly_N      PF00345.15   122 seq397_BIOID51099    -            246   8.7e-44  148.1   0.0   1   1   3.4e-47   2.4e-43  146.7   0.0     2   122    27   152    26   152 0.93 Gram-negative pili assembly chaperone, N-terminal domain
Pili_assembly_C      PF02753.12    68 seq397_BIOID51099    -            246   3.2e-19   68.4   0.1   1   1   8.8e-23     6e-19   67.5   0.1     1    66   175   242   175   244 0.96 Gram-negative pili assembly chaperone, C-terminal domain
SBP_bac_5            PF00496.17   374 seq398_BIOID51099    -            562   1.3e-93  313.6   7.5   1   1   1.5e-97     2e-93  313.0   5.2     2   371   124   478   123   480 0.97 Bacterial extracellular solute-binding proteins, family 5 Middle
TrbC_Ftype           PF09673.5    113 seq400_BIOID51099    -            213   4.6e-28   96.9   0.0   1   1   6.8e-32   9.3e-28   95.9   0.0     1   113    94   192    94   192 0.97 Type-F conjugative transfer system pilin assembly protein
NIF3                 PF01784.13   242 seq401_BIOID51099    -            247     1e-56  192.1   0.0   1   1   9.1e-61   1.2e-56  191.8   0.0     2   240     6   235     5   238 0.95 NIF3 (NGG1p interacting factor 3)
DUF3279              PF11682.3    128 seq402_BIOID51099    -            127   9.2e-51  170.6   2.5   1   1   7.8e-55   1.1e-50  170.4   1.7     1   124     1   123     1   126 0.98 Protein of unknown function (DUF3279)
Aldedh               PF00171.17   462 seq403_BIOID51099    -            482  1.2e-175  584.2   0.1   1   1  9.9e-180  1.3e-175  584.0   0.1     1   461    19   477    19   478 0.99 Aldehyde dehydrogenase family
tRNA_U5-meth_tr      PF05958.6    352 seq405_BIOID51099    -            366  3.1e-187  621.3   1.3   1   1  1.3e-190  3.5e-187  621.1   0.9     1   351    10   365    10   366 0.99 tRNA (Uracil-5-)-methyltransferase
Methyltransf_4       PF02390.12   197 seq405_BIOID51099    -            366   5.4e-07   28.7   0.1   1   1   3.8e-10     1e-06   27.8   0.1    21    86   211   275   178   286 0.81 Putative methyltransferase
MTS                  PF05175.9    170 seq405_BIOID51099    -            366   8.1e-06   25.2   0.0   1   1   5.7e-09   1.6e-05   24.2   0.0    31    87   210   264   188   282 0.85 Methyltransferase small domain
Cons_hypoth95        PF03602.10   183 seq405_BIOID51099    -            366   1.6e-05   24.2   0.2   1   1   2.2e-08     6e-05   22.3   0.2    41   123   209   301   196   350 0.73 Conserved hypothetical protein 95
TnpB_IS66            PF05717.8    108 seq406_BIOID51099    -             83     9e-29   98.9   0.0   1   1   7.2e-33   9.8e-29   98.8   0.0    31   105     3    75     1    78 0.95 IS66 Orf2 like protein
tRNA-synt_2b         PF00587.20   173 seq407_BIOID51099    -            572   7.4e-43  145.9   0.0   1   1   2.4e-46   1.1e-42  145.4   0.0     3   169    51   215    49   219 0.97 tRNA synthetase class II core domain (G, H, P, S and T)
YbaK                 PF04073.10   123 seq407_BIOID51099    -            572   5.8e-27   93.8   0.1   1   1   2.4e-30   1.1e-26   92.9   0.1     1   119   257   376   257   379 0.96 YbaK / prolyl-tRNA synthetases associated domain
HGTP_anticodon       PF03129.15    94 seq407_BIOID51099    -            572   7.6e-22   76.9   0.1   1   1   3.8e-25   1.7e-21   75.7   0.1     1    93   475   568   475   569 0.97 Anticodon binding domain
Curlin_rpt           PF07012.7     34 seq408_BIOID51099    -            151   9.8e-29   98.6  29.3   1   3   3.6e-16   4.9e-12   45.2   0.6     1    34    40    74    40    74 0.99 Curlin associated repeat
Curlin_rpt           PF07012.7     34 seq408_BIOID51099    -            151   9.8e-29   98.6  29.3   2   3   7.7e-17   1.1e-12   47.3   0.3     2    34    86   119    85   119 0.98 Curlin associated repeat
Curlin_rpt           PF07012.7     34 seq408_BIOID51099    -            151   9.8e-29   98.6  29.3   3   3   1.2e-09   1.7e-05   24.3   3.5     8    34   115   141   114   141 0.95 Curlin associated repeat
LysR_substrate       PF03466.15   209 seq409_BIOID51099    -            354   1.4e-33  115.6   0.0   1   1     3e-37     2e-33  115.1   0.0     6   208   148   352   143   353 0.97 LysR substrate binding domain
HTH_1                PF00126.22    60 seq409_BIOID51099    -            354   6.2e-19   67.3   2.6   1   1   1.9e-22   1.3e-18   66.3   1.8     1    60    60   119    60   119 0.94 Bacterial regulatory helix-turn-helix protein, lysR family
Glycos_transf_1      PF00534.15   172 seq410_BIOID51099    -            371   3.6e-31  107.7   0.0   1   1   2.3e-34   6.4e-31  106.9   0.0    13   172   190   345   181   345 0.94 Glycosyl transferases group 1
Glyco_trans_4_4      PF13579.1    160 seq410_BIOID51099    -            371   9.4e-15   54.9   0.0   1   1   7.4e-18     2e-14   53.8   0.0     1   160    16   170    16   170 0.88 Glycosyl transferase 4-like domain
Glyco_trans_1_4      PF13692.1    135 seq410_BIOID51099    -            371   1.2e-10   41.4   0.0   1   1   9.2e-14   2.5e-10   40.5   0.0     5   135   195   331   192   331 0.76 Glycosyl transferases group 1
Glyco_transf_4       PF13439.1    177 seq410_BIOID51099    -            371   7.7e-10   38.6   0.0   1   1   5.2e-13   1.4e-09   37.7   0.0     9   171    13   171     6   176 0.85 Glycosyltransferase Family 4
FecCD                PF01032.13   311 seq411_BIOID51099    -            332   1.5e-86  289.9  30.0   1   1   2.6e-90   1.7e-86  289.7  20.8     2   311    18   330    17   330 0.95 FecCD transport family
ABC-3                PF00950.12   258 seq411_BIOID51099    -            332   1.1e-07   31.3  11.2   1   1   1.6e-11   1.1e-07   31.3   7.8    50   253   119   326    99   330 0.80 ABC 3 transport family
DUF3279              PF11682.3    128 seq412_BIOID51099    -            141   4.1e-50  168.5   0.5   1   1   3.5e-54   4.8e-50  168.2   0.4     2   128     3   123     2   123 0.98 Protein of unknown function (DUF3279)
LZ_Tnp_IS66          PF13007.2     78 seq414_BIOID51099    -            193   2.3e-13   50.4   9.6   1   1   3.4e-17   2.3e-13   50.4   6.7     1    77    59   131    59   132 0.75 Transposase C of IS166 homeodomain
HTH_Tnp_IS66         PF13005.2     59 seq414_BIOID51099    -            193   1.2e-08   34.5   0.3   1   1   1.8e-12   1.2e-08   34.5   0.2     1    42   134   175   134   177 0.96 putative Helix-turn-helix domain of transposase IS66
Caudo_TAP            PF02413.12   130 seq415_BIOID51099    -            191     2e-38  131.3   0.6   1   1   1.9e-42   2.5e-38  131.0   0.4     1   129    72   191    72   191 0.97 Caudovirales tail fibre assembly protein
2-Hacid_dh_C         PF02826.14   178 seq416_BIOID51099    -            324   1.4e-62  209.9   0.0   1   1   4.8e-66   2.2e-62  209.2   0.0     1   178   108   287   108   287 0.97 D-isomer specific 2-hydroxyacid dehydrogenase, NAD binding domain
2-Hacid_dh           PF00389.25   133 seq416_BIOID51099    -            324   1.6e-31  108.4   0.1   1   1     4e-35   1.8e-31  108.2   0.1     1   133     5   319     5   319 0.97 D-isomer specific 2-hydroxyacid dehydrogenase, catalytic domain
NAD_binding_2        PF03446.10   162 seq416_BIOID51099    -            324     3e-05   23.8   0.1   1   1   2.9e-08   0.00013   21.7   0.0     2   116   146   259   145   267 0.85 NAD binding domain of 6-phosphogluconate dehydrogenase
TraN                 PF06986.6    248 seq418_BIOID51099    -            602   3.2e-74  249.2  25.2   1   1   2.4e-78   3.2e-74  249.2  17.5     4   247   306   552   303   553 0.95 Type-1V conjugative transfer system mating pair stabilisation
Tafi-CsgC            PF10610.4    106 seq419_BIOID51099    -            142   1.2e-66  221.0   4.5   1   1   1.2e-70   1.6e-66  220.6   3.1     1   106    37   142    37   142 0.99 Thin aggregative fimbriae synthesis protein
DUF1305              PF06996.6    303 seq421_BIOID51099    -            362   7.6e-93  310.7   0.1   1   1   6.4e-97   8.7e-93  310.5   0.1     3   303    35   349    33   349 0.97 Protein of unknown function (DUF1305)
YfiO                 PF13525.1    203 seq422_BIOID51099    -            245   1.1e-84  282.8   5.8   1   1   2.8e-88   1.3e-84  282.6   4.0     1   202    28   236    28   238 0.97 Outer membrane lipoprotein
TPR_18               PF13512.1    142 seq422_BIOID51099    -            245   5.1e-65  217.7   7.3   1   1     3e-68   1.4e-64  216.3   1.2     2   142    24   167    23   167 0.98 Tetratricopeptide repeat
DUF3296              PF11726.3    180 seq423_BIOID51099    -            189   8.8e-56  188.1   0.0   1   1   7.2e-60   9.9e-56  188.0   0.0     1   180    11   188    11   188 0.98 Protein of unknown function (DUF3296)
PapC_N               PF13954.1    146 seq424_BIOID51099    -            105   8.9e-12   44.6   0.0   1   1   7.9e-16   1.1e-11   44.4   0.0     2    55    35    88    34    99 0.92 PapC N-terminal domain
AHS1                 PF02682.11   202 seq427_BIOID51099    -            218   2.9e-69  232.4   0.0   1   1   2.4e-73   3.3e-69  232.2   0.0     2   202     5   202     4   202 0.95 Allophanate hydrolase subunit 1
MFS_1                PF07690.11   354 seq428_BIOID51099    -            406   9.6e-39  133.0  57.6   1   2   9.5e-30   1.3e-25   89.8  16.1     2   247    31   264    30   267 0.80 Major Facilitator Superfamily
MFS_1                PF07690.11   354 seq428_BIOID51099    -            406   9.6e-39  133.0  57.6   2   2   8.7e-20   1.2e-15   57.0  18.3     1   178   232   404   232   406 0.90 Major Facilitator Superfamily
HTH_Tnp_1            PF01527.15    76 seq429_BIOID51099    -            136   4.5e-19   68.0   0.6   1   1   1.2e-22     8e-19   67.2   0.4     2    74    23   102    22   104 0.89 Transposase
HTH_28               PF13518.1     52 seq429_BIOID51099    -            136   2.1e-06   27.4   0.5   1   1   6.5e-10   4.4e-06   26.4   0.0     1    43    32    75    32    78 0.93 Helix-turn-helix domain
MscL                 PF01741.13   128 seq430_BIOID51099    -            136     1e-56  190.4   3.2   1   1   8.4e-61   1.1e-56  190.2   2.2     1   128     3   132     3   132 0.98 Large-conductance mechanosensitive channel, MscL
MatE                 PF01554.13   162 seq432_BIOID51099    -            547     5e-66  221.1  36.2   1   2   2.4e-38   3.3e-34  117.7   6.7     1   160   100   260   100   262 0.97 MatE
MatE                 PF01554.13   162 seq432_BIOID51099    -            547     5e-66  221.1  36.2   2   2   3.1e-37   4.2e-33  114.1   9.0     1   162   330   491   330   491 1.00 MatE
Response_reg         PF00072.19   112 seq433_BIOID51099    -            231   2.4e-26   91.8   0.1   1   1   5.3e-30   3.6e-26   91.2   0.1     1   111    27   138    27   139 0.98 Response regulator receiver domain
GerE                 PF00196.14    58 seq433_BIOID51099    -            231   7.7e-24   82.6   0.1   1   1   1.9e-27   1.3e-23   81.9   0.1     3    58   170   225   168   225 0.97 Bacterial regulatory proteins, luxR family
Usher                PF00577.15   552 seq434_BIOID51099    -            765  8.4e-162  539.6  27.6   1   1  2.2e-165    1e-161  539.3  19.1     1   552    99   671    99   671 0.96 Type VII secretion system (T7SS), usher protein
PapC_N               PF13954.1    146 seq434_BIOID51099    -            765   3.3e-18   65.5   0.5   1   1   2.3e-21     1e-17   63.9   0.1    76   145    12    85     4    86 0.87 PapC N-terminal domain
PapC_C               PF13953.1     68 seq434_BIOID51099    -            765   2.8e-17   62.0   0.1   1   1     2e-20   8.9e-17   60.3   0.1     1    65   681   746   681   749 0.91 PapC C-terminal domain
rve                  PF00665.21   120 seq436_BIOID51099    -            299   6.7e-23   80.9   0.1   1   1   3.4e-26   1.5e-22   79.7   0.0     3   119   123   243   121   244 0.96 Integrase core domain
rve_3                PF13683.1     67 seq436_BIOID51099    -            299   1.4e-17   62.8   0.1   1   1   9.8e-21   4.5e-17   61.2   0.0     2    67   216   281   215   281 0.98 Integrase core domain
HTH_21               PF13276.1     60 seq436_BIOID51099    -            299   1.3e-16   60.2   2.6   1   1   8.2e-19   3.7e-15   55.5   0.4     6    57    49   106    45   109 0.79 HTH-like domain
FecCD                PF01032.13   311 seq437_BIOID51099    -            328   4.7e-94  314.5  27.2   1   1   4.3e-98   5.9e-94  314.2  18.9     2   311    23   326    18   326 0.98 FecCD transport family
AHS2                 PF02626.10   272 seq439_BIOID51099    -            310  1.3e-100  336.0   0.0   1   1  1.2e-104  1.6e-100  335.7   0.0     2   272    24   288    23   288 0.98 Allophanate hydrolase subunit 2
Gly_radical          PF01228.16   106 seq441_BIOID51099    -            127     1e-25   89.9   0.1   1   1   1.1e-29   1.6e-25   89.4   0.0    20   106    16   108     4   108 0.86 Glycine radical
Aminotran_3          PF00202.16   339 seq442_BIOID51099    -            426  2.8e-121  404.4   0.2   1   1  2.4e-125  3.3e-121  404.1   0.1     2   338    27   360    26   361 0.98 Aminotransferase class-III
DUF3279              PF11682.3    128 seq443_BIOID51099    -            133   3.7e-57  191.2   1.3   1   1   3.1e-61   4.2e-57  191.1   0.9     1   128     1   127     1   127 0.99 Protein of unknown function (DUF3279)
Macro                PF01661.16   118 seq445_BIOID51099    -            177     3e-40  136.7   0.0   1   1   2.7e-44   3.7e-40  136.3   0.0     1   118    21   137    21   137 0.99 Macro domain
BPD_transp_1         PF00528.17   185 seq446_BIOID51099    -            340   1.9e-45  154.5  12.9   1   1   1.4e-49   1.9e-45  154.5   8.9     1   183   115   334   115   336 0.99 Binding-protein-dependent transport system inner membrane component
Ribosomal_S30AE      PF02482.14    94 seq447_BIOID51099    -            113   3.8e-29  100.7   0.1   1   1   3.5e-33   4.8e-29  100.4   0.1     2    92     3    93     2    95 0.97 Sigma 54 modulation protein / S30EA ribosomal protein
PLDc_2               PF13091.1    126 seq452_BIOID51099    -            565   8.9e-35  119.0   0.0   1   2   1.5e-13     1e-09   38.1   0.0     6   124   131   274   127   276 0.68 PLD-like domain
PLDc_2               PF13091.1    126 seq452_BIOID51099    -            565   8.9e-35  119.0   0.0   2   2   3.4e-26   2.3e-22   78.9   0.0     5   123   367   509   363   512 0.92 PLD-like domain
DUF3279              PF11682.3    128 seq453_BIOID51099    -            136   5.7e-58  193.9   4.3   1   1   4.8e-62   6.6e-58  193.7   3.0     1   125     2   125     2   128 0.98 Protein of unknown function (DUF3279)
ADH_N                PF08240.7    109 seq454_BIOID51099    -            353   1.2e-27   95.7   1.0   1   1   7.2e-31     2e-27   95.0   0.7     1   109    42   152    42   152 0.96 Alcohol dehydrogenase GroES-like domain
ADH_zinc_N           PF00107.21   130 seq454_BIOID51099    -            353   1.4e-22   79.5   0.0   1   1   7.8e-26   2.1e-22   78.9   0.0     1   129   193   315   193   316 0.98 Zinc-binding dehydrogenase
ADH_zinc_N_2         PF13602.1    127 seq454_BIOID51099    -            353   4.4e-08   33.9   0.0   1   1   2.8e-11   7.6e-08   33.1   0.0     1   127   225   349   225   349 0.73 Zinc-binding dehydrogenase
2-Hacid_dh_C         PF02826.14   178 seq454_BIOID51099    -            353   3.8e-06   26.0   0.0   1   1   2.3e-09   6.2e-06   25.3   0.0    34    80   181   227   171   262 0.72 D-isomer specific 2-hydroxyacid dehydrogenase, NAD binding domain
AlaDh_PNT_C          PF01262.16   168 seq454_BIOID51099    -            353   1.6e-05   24.4   0.0   1   1     1e-08   2.8e-05   23.6   0.0    21    74   184   237   175   258 0.85 Alanine dehydrogenase/PNT, C-terminal domain
DUF830               PF05708.7    158 seq455_BIOID51099    -            193     3e-12   46.7   0.0   1   1   6.4e-16   4.4e-12   46.1   0.0     2   105    65   167    64   174 0.90 Orthopoxvirus protein of unknown function (DUF830)
Aminotran_3          PF00202.16   339 seq456_BIOID51099    -            406  1.7e-112  375.4   0.0   1   1  3.1e-116  2.1e-112  375.2   0.0     3   337    26   343    24   345 0.99 Aminotransferase class-III
Aminotran_1_2        PF00155.16   363 seq456_BIOID51099    -            406   1.2e-06   27.6   0.0   1   1   2.1e-10   1.5e-06   27.3   0.0    61   327    78   361    47   393 0.69 Aminotransferase class I and II
NusG                 PF02357.14    92 seq458_BIOID51099    -            162   3.6e-22   78.2   0.0   1   1   3.7e-26     5e-22   77.8   0.0     2    91     3    90     2    91 0.92 Transcription termination factor nusG
HTH_Tnp_IS1          PF12759.2     50 seq459_BIOID51099    -             91   6.1e-32  108.7   0.1   1   1   1.4e-35   9.3e-32  108.1   0.1     1    50    39    88    39    88 0.99 InsA C-terminal domain
Zn_Tnp_IS1           PF03811.8     36 seq459_BIOID51099    -             91   1.2e-21   75.8   4.5   1   1   3.1e-25   2.1e-21   74.9   3.1     1    36     1    36     1    36 0.99 InsA N-terminal domain
RVT_1                PF00078.22   214 seq460_BIOID51099    -             78   1.2e-08   34.4   0.0   1   1     1e-12   1.4e-08   34.2   0.0    66   132     1    62     1    65 0.88 Reverse transcriptase (RNA-dependent DNA polymerase)
Na_H_Exchanger       PF00999.16   384 seq462_BIOID51099    -            558   1.3e-75  254.1  52.7   1   1   2.7e-79   1.8e-75  253.7  36.5     4   379    14   385    11   389 0.94 Sodium/hydrogen exchanger family
TrkA_N               PF02254.13   116 seq462_BIOID51099    -            558   6.6e-25   87.2   0.2   1   1   1.7e-28   1.2e-24   86.4   0.2     2   115   421   534   420   535 0.97 TrkA-N domain
PDT                  PF00800.13   182 seq463_BIOID51099    -            386     7e-61  204.8   0.3   1   1   1.5e-64     1e-60  204.2   0.2     1   180   106   286   106   288 0.96 Prephenate dehydratase
CM_2                 PF01817.16    81 seq463_BIOID51099    -            386   1.9e-22   79.0   2.0   1   1   6.3e-26   4.3e-22   77.8   1.4     1    80    11    90    11    91 0.99 Chorismate mutase type II
ABC_tran             PF00005.22   118 seq464_BIOID51099    -            255   7.7e-21   74.5   0.0   1   1   2.5e-24   1.1e-20   73.9   0.0     1   118    42   167    42   167 0.95 ABC transporter
AAA_29               PF13555.1     62 seq464_BIOID51099    -            255   6.8e-08   31.8   0.1   1   1   3.6e-11   1.6e-07   30.6   0.1    21    54    26    59    17    62 0.86 P-loop containing region of AAA domain
LamB_YcsF            PF03746.11   242 seq466_BIOID51099    -            244  4.7e-103  343.3   0.5   1   1  3.9e-107  5.4e-103  343.1   0.3     1   241     2   237     2   238 0.99 LamB/YcsF family
TrbE                 PF11100.3     66 seq468_BIOID51099    -             86   8.9e-33  111.8   4.1   1   1   7.8e-37   1.1e-32  111.5   2.8     1    65    10    74    10    75 0.97 Conjugal transfer protein TrbE
DDE_Tnp_IS1          PF03400.8    131 seq470_BIOID51099    -             57   4.8e-27   94.5   0.2   1   1   3.7e-31   5.1e-27   94.4   0.1    18    73     2    57     1    57 0.98 IS1 transposase
LysR_substrate       PF03466.15   209 seq472_BIOID51099    -            308   2.4e-43  147.5   0.1   1   1   4.4e-47     3e-43  147.2   0.1     3   208   102   305   100   306 0.98 LysR substrate binding domain
HTH_1                PF00126.22    60 seq472_BIOID51099    -            308     3e-16   58.7   0.1   1   1   9.5e-20   6.5e-16   57.7   0.1     1    60    18    77    18    77 0.96 Bacterial regulatory helix-turn-helix protein, lysR family
Pyr_redox_2          PF07992.9    200 seq474_BIOID51099    -            466   5.3e-32  111.2   0.0   1   1   5.4e-35   1.1e-31  110.2   0.0     1   198     8   315     8   317 0.89 Pyridine nucleotide-disulphide oxidoreductase
Pyr_redox_dim        PF02852.17   110 seq474_BIOID51099    -            466   4.1e-30  103.9   0.8   1   1   5.4e-33   1.1e-29  102.5   0.5     1   109   346   457   346   458 0.97 Pyridine nucleotide-disulphide oxidoreductase, dimerisation domain
Pyr_redox            PF00070.22    80 seq474_BIOID51099    -            466   1.7e-18   66.6   1.7   1   1   4.2e-19   8.3e-16   58.0   0.0     1    76   178   251   178   258 0.94 Pyridine nucleotide-disulphide oxidoreductase
Pyr_redox_3          PF13738.1    203 seq474_BIOID51099    -            466   3.4e-08   33.6   0.0   1   1   1.7e-10   3.2e-07   30.4   0.0     1   176    10   185    10   212 0.71 Pyridine nucleotide-disulphide oxidoreductase
FAD_binding_2        PF00890.19   421 seq474_BIOID51099    -            466   6.7e-06   25.0   3.4   1   1   3.2e-08   6.2e-05   21.9   1.5     1    40     8    48     8    51 0.96 FAD binding domain
Thi4                 PF01946.12   230 seq474_BIOID51099    -            466   1.5e-05   24.1   0.4   1   1   3.4e-08   6.6e-05   21.9   0.2    17    61     6    50     2    64 0.89 Thi4 family
DDE_Tnp_ISL3         PF01610.12   248 seq475_BIOID51099    -            459   7.1e-16   58.3   0.0   1   1   2.5e-19   1.7e-15   57.1   0.0     1   105   160   255   160   311 0.77 Transposase
HTH_Tnp_ISL3         PF13542.1     65 seq475_BIOID51099    -            459   8.1e-09   34.9   5.3   1   1   3.4e-12   2.3e-08   33.5   3.7     3    57    39    96    37   104 0.90 Helix-turn-helix domain of transposase family ISL3
HTH_3                PF01381.17    55 seq478_BIOID51099    -             96   8.2e-06   25.4   0.0   1   1   8.4e-10   1.2e-05   24.9   0.0     1    43    38    80    38    82 0.95 Helix-turn-helix
TraF                 PF13728.1    215 seq480_BIOID51099    -            247   8.6e-79  263.8   0.3   1   1   7.1e-83   9.8e-79  263.6   0.2     1   215    23   237    23   237 1.00 F plasmid transfer operon protein
Transposase_mut      PF00872.13   381 seq481_BIOID51099    -            160   7.9e-28   96.9   0.1   1   1   1.3e-31   9.2e-28   96.7   0.1     4   136     4   135     1   142 0.82 Transposase, Mutator family
Rsd_AlgQ             PF04353.8    153 seq482_BIOID51099    -            158     5e-50  169.0   0.4   1   1   4.2e-54   5.7e-50  168.8   0.3     1   150     1   148     1   151 0.98 Regulator of RNA polymerase sigma(70) subunit, Rsd/AlgQ
AA_permease          PF00324.16   479 seq487_BIOID51099    -            487  4.2e-122  407.8  48.2   1   1    7e-126  4.8e-122  407.6  33.4     1   476    39   476    39   479 0.98 Amino acid permease
AA_permease_2        PF13520.1    426 seq487_BIOID51099    -            487   1.9e-42  145.2  48.0   1   1   3.3e-46   2.3e-42  144.9  33.3     5   424    39   460    35   466 0.86 Amino acid permease
T6SS-SciN            PF12790.2    142 seq490_BIOID51099    -            174   7.4e-33  113.0   0.0   1   1   6.2e-37   8.5e-33  112.8   0.0     1   142    13   167    13   167 0.98 Type VI secretion lipoprotein
H2TH                 PF06831.9     93 seq492_BIOID51099    -            263   3.5e-18   65.0   0.0   1   1   1.4e-21   6.4e-18   64.1   0.0     1    77   126   205   126   215 0.85 Formamidopyrimidine-DNA glycosylase H2TH domain
Fapy_DNA_glyco       PF01149.19   116 seq492_BIOID51099    -            263   7.7e-15   55.1   0.0   1   1     3e-18   1.4e-14   54.3   0.0     1   106     2   104     2   110 0.88 Formamidopyrimidine-DNA glycosylase N-terminal domain
zf-FPG_IleRS         PF06827.9     30 seq492_BIOID51099    -            263   6.9e-07   28.6   2.7   1   1   2.8e-10   1.3e-06   27.8   1.9     1    29   235   263   235   263 0.97 Zinc finger found in FPG and IleRS
AstA                 PF04958.7    342 seq493_BIOID51099    -            344  2.6e-142  473.1   0.0   1   1  2.1e-146  2.9e-142  473.0   0.0     1   341     1   336     1   337 0.97 Arginine N-succinyltransferase beta subunit
CSD                  PF00313.17    66 seq494_BIOID51099    -             70   3.6e-33  113.0   0.2   1   1   5.8e-37   3.9e-33  112.9   0.1     1    65     5    69     5    70 0.98 'Cold-shock' DNA-binding domain
OB_RNB               PF08206.6     58 seq494_BIOID51099    -             70   9.9e-06   24.8   0.4   1   1     2e-09   1.4e-05   24.4   0.3     7    29    15    37     7    39 0.86 Ribonuclease B OB domain
Y1_Tnp               PF01797.11   121 seq495_BIOID51099    -            115   2.6e-05   23.9   0.2   1   1   4.1e-09   5.6e-05   22.8   0.1     8    48    33    73    30    75 0.93 Transposase IS200 like
Fimbrial             PF00419.15   145 seq496_BIOID51099    -            189   7.3e-22   78.0   5.2   1   1   6.5e-26   8.9e-22   77.7   3.6     1   145    28   189    28   189 0.92 Fimbrial protein
HOK_GEF              PF01848.11    43 seq500_BIOID51099    -             49   2.4e-20   71.4   2.9   1   1   1.9e-24   2.7e-20   71.3   2.0     2    43     5    46     4    46 0.97 Hok/gef family
ThiC                 PF01964.13   421 seq502_BIOID51099    -            631  3.9e-201  667.9   0.0   1   1  2.8e-204  1.9e-200  665.6   0.0     1   420   148   597   148   598 0.99 ThiC family
ThiC-associated      PF13667.1     80 seq502_BIOID51099    -            631   7.6e-34  115.0   0.1   1   1     3e-37   2.1e-33  113.6   0.0     2    80    26   109    25   109 0.94 ThiC-associated domain
oligo_HPY            PF08352.7     64 seq503_BIOID51099    -            328   1.7e-18   66.6   0.5   1   1   6.7e-22   3.1e-18   65.7   0.3     1    64   236   300   236   300 0.98 Oligopeptide/dipeptide transporter, C-terminal region
ABC_tran             PF00005.22   118 seq503_BIOID51099    -            328   9.3e-17   61.3   0.0   1   1   2.8e-20   1.3e-16   60.9   0.0    10   118    63   185    49   185 0.78 ABC transporter
DUF876               PF05936.7    425 seq504_BIOID51099    -            443  6.9e-148  492.4   0.7   1   1  5.7e-152  7.8e-148  492.3   0.5     1   425    20   442    20   442 0.99 Bacterial protein of unknown function (DUF876)
Caudo_TAP            PF02413.12   130 seq506_BIOID51099    -            101   4.9e-19   68.6   0.1   1   1   4.7e-23   6.5e-19   68.2   0.1    70   120    27    77     5    79 0.90 Caudovirales tail fibre assembly protein
HATPase_c            PF02518.21   111 seq508_BIOID51099    -            496     5e-20   71.1   0.0   1   1     2e-23   9.2e-20   70.3   0.0     3   109   383   490   381   492 0.97 Histidine kinase-, DNA gyrase B-, and HSP90-like ATPase
HisKA                PF00512.20    68 seq508_BIOID51099    -            496     2e-15   56.4   0.4   1   1   4.3e-19     2e-15   56.4   0.3     2    67   271   337   270   338 0.97 His Kinase A (phospho-acceptor) domain
HAMP                 PF00672.20    70 seq508_BIOID51099    -            496     2e-08   34.1   8.7   1   1     2e-11   9.3e-08   32.0   0.1     2    69   197   265   196   266 0.93 HAMP domain
ADH_N                PF08240.7    109 seq509_BIOID51099    -            343   6.2e-26   90.1   3.2   1   1   1.1e-29   7.2e-26   89.9   1.4     3   108    29   139    27   140 0.94 Alcohol dehydrogenase GroES-like domain
ADH_zinc_N           PF00107.21   130 seq509_BIOID51099    -            343   1.2e-25   89.4   0.0   1   1   3.2e-29   2.2e-25   88.6   0.0     1   129   180   304   180   305 0.97 Zinc-binding dehydrogenase
Fimbrial             PF00419.15   145 seq511_BIOID51099    -            200   4.3e-18   65.8  11.0   1   1   3.8e-22   5.3e-18   65.5   7.6     6   145    39   200    32   200 0.77 Fimbrial protein
TraQ                 PF09679.5     93 seq516_BIOID51099    -             94   1.2e-50  169.2   0.3   1   1     1e-54   1.4e-50  169.0   0.2     1    93     2    94     2    94 0.99 Type-F conjugative transfer system pilin chaperone (TraQ)
Aldedh               PF00171.17   462 seq518_BIOID51099    -            492  3.6e-112  374.9   0.0   1   1  3.2e-116  4.4e-112  374.6   0.0     2   449    10   455     9   464 0.95 Aldehyde dehydrogenase family
G_glu_transpept      PF01019.16   510 seq519_BIOID51099    -             55   1.8e-07   29.9   0.0   1   1   1.4e-11   1.9e-07   29.8   0.0   423   463     2    39     1    48 0.93 Gamma-glutamyltranspeptidase
FCD                  PF07729.7    125 seq521_BIOID51099    -            226   5.6e-18   65.3  11.5   1   1   1.3e-21   8.7e-18   64.7   8.0     1   124    82   213    82   214 0.85 FCD domain
GntR                 PF00392.16    64 seq521_BIOID51099    -            226     1e-12   47.1   0.0   1   1   3.3e-16   2.2e-12   46.0   0.0     7    64    16    72    12    72 0.96 Bacterial regulatory proteins, gntR family
TraF                 PF13728.1    215 seq524_BIOID51099    -            181   1.7e-13   50.4   0.6   1   1   1.7e-17   2.3e-13   50.0   0.0   121   206    70   159    63   167 0.88 F plasmid transfer operon protein
ABC_tran             PF00005.22   118 seq525_BIOID51099    -            308   1.1e-18   67.5   0.0   1   1   3.9e-22   1.8e-18   66.9   0.0     1   118    56   171    56   171 0.86 ABC transporter
oligo_HPY            PF08352.7     64 seq525_BIOID51099    -            308   1.8e-17   63.3   0.1   1   1   6.8e-21   3.1e-17   62.5   0.1     1    64   222   287   222   287 0.98 Oligopeptide/dipeptide transporter, C-terminal region
AAA_21               PF13304.1    303 seq525_BIOID51099    -            308   7.1e-11   42.4   0.0   1   1   1.5e-10   6.8e-07   29.4   0.0   220   302   126   206    86   207 0.80 AAA domain
MTS_N                PF08468.6    155 seq529_BIOID51099    -            343     4e-62  208.5   0.0   1   1   4.5e-65   5.6e-62  208.0   0.0     1   155     8   162     8   162 1.00 Methyltransferase small domain N-terminal
MTS                  PF05175.9    170 seq529_BIOID51099    -            343   1.1e-60  203.8   0.0   1   1   1.4e-63   1.7e-60  203.1   0.0     2   170   167   333   166   333 0.99 Methyltransferase small domain
Methyltransf_26      PF13659.1    117 seq529_BIOID51099    -            343   3.7e-12   46.1   1.3   1   1   3.5e-15   4.4e-12   45.9   0.1     2   111   198   299   197   305 0.82 Methyltransferase domain
Methyltransf_31      PF13847.1    152 seq529_BIOID51099    -            343   1.5e-11   43.9   0.0   1   1   1.8e-14   2.2e-11   43.4   0.0     4   111   197   304   194   338 0.87 Methyltransferase domain
Methyltransf_18      PF12847.2    112 seq529_BIOID51099    -            343   4.8e-10   39.8   0.0   1   1   8.5e-13   1.1e-09   38.7   0.0     3   109   198   301   196   304 0.83 Methyltransferase domain
Methyltransf_12      PF08242.7     99 seq529_BIOID51099    -            343   8.9e-09   35.6   0.0   1   1   1.7e-11   2.1e-08   34.3   0.0     1    99   201   299   201   299 0.87 Methyltransferase domain
PrmA                 PF06325.8    295 seq529_BIOID51099    -            343   2.4e-08   33.3   0.0   1   1     3e-11   3.8e-08   32.7   0.0   161   232   196   268   185   269 0.85 Ribosomal protein L11 methyltransferase (PrmA)
Methyltransf_11      PF08241.7     95 seq529_BIOID51099    -            343   8.8e-08   32.4   0.0   1   1   1.3e-10   1.7e-07   31.5   0.0     1    94   201   300   201   301 0.88 Methyltransferase domain
Methyltransf_25      PF13649.1    101 seq529_BIOID51099    -            343   9.3e-07   29.0   0.2   1   1   3.5e-09   4.4e-06   26.8   0.0     1   101   200   297   200   297 0.81 Methyltransferase domain
FmrO                 PF07091.6    251 seq529_BIOID51099    -            343   5.8e-05   22.0   0.0   1   1   6.9e-08   8.5e-05   21.5   0.0   107   168   198   259   187   266 0.91 Ribosomal RNA methyltransferase (FmrO)
MipA                 PF06629.7    226 seq531_BIOID51099    -            248   1.7e-76  256.4   6.5   1   1   1.4e-80   1.9e-76  256.2   4.5     2   226    26   248    25   248 0.99 MltA-interacting protein MipA
HTH_Tnp_1            PF01527.15    76 seq532_BIOID51099    -            100   5.2e-15   55.0   0.2   1   1   4.8e-19   6.6e-15   54.7   0.1     2    75     3    75     2    76 0.95 Transposase
Gp_dh_C              PF02800.15   157 seq533_BIOID51099    -            333   1.6e-60  202.9   0.1   1   1   4.8e-64   3.3e-60  201.9   0.1     1   157   155   313   155   313 0.98 Glyceraldehyde 3-phosphate dehydrogenase, C-terminal domain
Gp_dh_N              PF00044.19   151 seq533_BIOID51099    -            333   2.5e-52  176.7   0.0   1   1   7.1e-56   4.9e-52  175.7   0.0     2   151     3   150     2   150 0.98 Glyceraldehyde 3-phosphate dehydrogenase, NAD binding domain
adh_short            PF00106.20   167 seq534_BIOID51099    -            254   3.1e-34  118.2   0.3   1   1   1.5e-37   6.9e-34  117.0   0.1     2   166    11   176    10   177 0.94 short chain dehydrogenase
adh_short_C2         PF13561.1    243 seq534_BIOID51099    -            254   1.2e-27   97.2   0.0   1   1   2.9e-31   1.3e-27   97.0   0.0     5   242    18   250    15   251 0.97 Enoyl-(Acyl carrier protein) reductase
KR                   PF08659.5    181 seq534_BIOID51099    -            254   3.5e-12   46.2   0.1   1   1   1.3e-15   5.8e-12   45.5   0.1     3   154    12   163    11   177 0.89 KR domain
DUF2077              PF09850.4    206 seq535_BIOID51099    -            253   1.3e-61  207.5   0.3   1   1   1.1e-65   1.5e-61  207.3   0.2     1   205    32   236    32   237 0.97 Uncharacterized protein conserved in bacteria (DUF2077)
MdoG                 PF04349.7    484 seq538_BIOID51099    -            517  8.5e-263  871.7   1.2   1   1  7.2e-267  9.8e-263  871.5   0.8     1   483    29   514    29   515 1.00 Periplasmic glucan biosynthesis protein, MdoG
Methyltransf_26      PF13659.1    117 seq539_BIOID51099    -            257   1.9e-16   60.0   0.0   1   1   2.6e-19   3.3e-16   59.2   0.0     3   116    59   182    57   183 0.86 Methyltransferase domain
MTS                  PF05175.9    170 seq539_BIOID51099    -            257   5.1e-14   51.8   0.0   1   1   6.2e-17   7.6e-14   51.3   0.0    33   145    58   186    42   204 0.82 Methyltransferase small domain
Methyltransf_18      PF12847.2    112 seq539_BIOID51099    -            257   1.3e-11   44.9   0.0   1   1   1.6e-14   1.9e-11   44.3   0.0     3    82    58   140    57   181 0.79 Methyltransferase domain
Methyltransf_31      PF13847.1    152 seq539_BIOID51099    -            257   1.9e-08   33.8   0.0   1   1     2e-11   2.5e-08   33.5   0.0     6   108    59   179    56   217 0.76 Methyltransferase domain
Cons_hypoth95        PF03602.10   183 seq539_BIOID51099    -            257   5.1e-08   32.4   0.0   1   1   5.5e-11   6.9e-08   31.9   0.0    43   131    57   143    47   169 0.83 Conserved hypothetical protein 95
UPF0020              PF01170.13   180 seq539_BIOID51099    -            257   3.3e-06   26.6   0.0   1   1   3.7e-09   4.6e-06   26.2   0.0    61   117    81   138    52   172 0.78 Putative RNA methylase family UPF0020
Methyltransf_3       PF01596.12   205 seq539_BIOID51099    -            257   2.4e-06   26.6   0.0   1   1   2.8e-09   3.5e-06   26.1   0.0    26   112    38   123    25   134 0.87 O-methyltransferase
PrmA                 PF06325.8    295 seq539_BIOID51099    -            257   3.9e-06   26.0   0.1   1   1   4.3e-09   5.4e-06   25.6   0.0   163   232    58   134    50   135 0.79 Ribosomal protein L11 methyltransferase (PrmA)
Methyltransf_25      PF13649.1    101 seq539_BIOID51099    -            257   9.1e-06   25.8   0.0   1   1   1.1e-08   1.3e-05   25.3   0.0     2    74    61   137    60   175 0.78 Methyltransferase domain
PCMT                 PF01135.14   210 seq539_BIOID51099    -            257   4.7e-05   22.8   0.0   1   1   5.4e-08   6.7e-05   22.4   0.0    73   136    56   120    46   134 0.85 Protein-L-isoaspartate(D-aspartate) O-methyltransferase (PCMT)
PRMT5                PF05185.11   448 seq539_BIOID51099    -            257   4.9e-05   22.3   0.1   1   1   5.4e-08   6.7e-05   21.8   0.1   193   264    63   133    57   134 0.90 PRMT5 arginine-N-methyltransferase
Fimbrial             PF00419.15   145 seq540_BIOID51099    -            447     1e-13   51.6   4.0   1   1   7.4e-18     1e-13   51.6   2.8     3   144   278   446   276   447 0.66 Fimbrial protein
rve                  PF00665.21   120 seq541_BIOID51099    -            272   4.5e-24   84.7   0.0   1   1   2.2e-27   7.6e-24   84.0   0.0     2   119   106   221   105   222 0.97 Integrase core domain
rve_3                PF13683.1     67 seq541_BIOID51099    -            272   1.4e-17   62.8   0.2   1   1   9.7e-21   3.3e-17   61.6   0.2     2    67   194   260   193   260 0.98 Integrase core domain
rve_2                PF13333.1     52 seq541_BIOID51099    -            272     1e-12   47.8   0.7   1   1   6.5e-16   2.2e-12   46.7   0.5     1    51   212   267   212   267 0.93 Integrase core domain
HTH_21               PF13276.1     60 seq541_BIOID51099    -            272   1.5e-09   37.6   5.4   1   1   1.2e-12   3.9e-09   36.2   3.8     3    59    27    82    23    83 0.89 HTH-like domain
TMP-TENI             PF02581.12   180 seq547_BIOID51099    -            211   1.5e-56  190.2   0.4   1   1   1.3e-60   1.8e-56  190.0   0.3     3   180    17   189    15   189 0.98 Thiamine monophosphate synthase/TENI
Lipoprotein_20       PF13942.1    180 seq548_BIOID51099    -            237   6.8e-81  269.9   3.9   1   1   6.2e-85   8.4e-81  269.6   2.7     2   178    44   220    43   222 0.98 YfhG lipoprotein
Abhydrolase_3        PF07859.8    211 seq549_BIOID51099    -            319   4.6e-53  179.8   0.0   1   1   1.8e-56   6.1e-53  179.4   0.0     1   210    87   295    87   296 0.90 alpha/beta hydrolase fold
DUF2424              PF10340.4    374 seq549_BIOID51099    -            319   2.4e-07   29.6   0.0   1   1   9.7e-11   3.3e-07   29.1   0.0   119   276    79   235    60   247 0.81 Protein of unknown function (DUF2424)
Abhydrolase_5        PF12695.2    142 seq549_BIOID51099    -            319   1.1e-06   28.3   0.0   1   1   4.7e-10   1.6e-06   27.8   0.0     2   141    87   292    86   293 0.76 Alpha/beta hydrolase family
DLH                  PF01738.13   218 seq549_BIOID51099    -            319   0.00014   21.1   0.0   1   1     7e-08   0.00024   20.3   0.0   147   206   253   307   227   319 0.80 Dienelactone hydrolase family
Aldo_ket_red         PF00248.16   283 seq552_BIOID51099    -            284   1.8e-69  233.5   0.1   1   1   1.5e-73   2.1e-69  233.3   0.1     2   281    17   271    16   273 0.95 Aldo/keto reductase family
TraH                 PF06122.6    361 seq554_BIOID51099    -            458  1.5e-116  389.0   5.0   1   1  1.4e-120  1.9e-116  388.7   3.4     1   361    30   379    30   379 0.96 Conjugative relaxosome accessory transposon protein
GntP_permease        PF02447.11   441 seq555_BIOID51099    -            439  1.2e-182  607.2  48.9   1   1  3.1e-186  1.4e-182  606.9  33.9     1   440     1   436     1   437 0.99 GntP family permease
CitMHS               PF03600.11   349 seq555_BIOID51099    -            439   1.8e-11   43.1  39.9   1   1   4.6e-15   2.1e-11   42.9  27.2     8   344    12   382     3   391 0.78 Citrate transporter
DctM                 PF06808.7    416 seq555_BIOID51099    -            439     6e-06   24.9  18.5   1   1   1.3e-09     6e-06   24.9  12.8   200   357   198   379   153   393 0.71 DctM-like transporters
AAA_2                PF07724.9    171 seq556_BIOID51099    -            919   1.6e-38  132.2   0.0   1   1   2.6e-41   5.1e-38  130.5   0.0     1   170   642   803   642   804 0.97 AAA domain (Cdc48 subfamily)
AAA                  PF00004.24   132 seq556_BIOID51099    -            919   6.9e-17   61.7   0.0   1   2   4.5e-10   8.7e-07   29.0   0.0     3   110   223   334   221   358 0.75 ATPase family associated with various cellular activities (AAA)
AAA                  PF00004.24   132 seq556_BIOID51099    -            919   6.9e-17   61.7   0.0   2   2   6.1e-10   1.2e-06   28.6   0.0     2   110   648   765   647   841 0.86 ATPase family associated with various cellular activities (AAA)
AAA_5                PF07728.9    139 seq556_BIOID51099    -            919   7.1e-14   51.5   0.0   1   1   1.7e-14   3.2e-11   42.9   0.0     2   124   647   767   646   786 0.77 AAA domain (dynein-related subfamily)
ClpB_D2-small        PF10431.4     81 seq556_BIOID51099    -            919   1.1e-12   47.5   0.2   1   1   1.5e-15   2.9e-12   46.1   0.2     1    77   809   886   809   890 0.92 C-terminal, D2-small domain, of ClpB protein
AAA_16               PF13191.1    166 seq556_BIOID51099    -            919   1.4e-09   38.4  16.1   1   1   8.2e-10   1.6e-06   28.4   0.0     2    91   199   294   198   400 0.70 AAA ATPase domain
AstB                 PF04996.7    440 seq559_BIOID51099    -            447  1.5e-247  821.3   2.5   1   1  1.3e-251  1.8e-247  821.1   1.7     1   439     1   441     1   443 1.00 Succinylarginine dihydrolase
DUF2799              PF10973.3     89 seq562_BIOID51099    -            134   3.4e-17   62.1   0.9   1   1   3.3e-21   4.5e-17   61.7   0.6     1    88    44   126    44   127 0.93 Protein of unknown function (DUF2799)
ThiF                 PF00899.16   136 seq565_BIOID51099    -            282   6.3e-44  148.9   0.1   1   1   1.3e-47   9.2e-44  148.4   0.1     2   134    59   190    58   192 0.98 ThiF family
MoeZ_MoeB            PF05237.8     84 seq565_BIOID51099    -            282   4.5e-29   99.7   0.0   1   1   1.2e-32   8.2e-29   98.9   0.0     4    82   199   276   197   278 0.96 MoeZ/MoeB domain
HTH_5                PF01022.15    47 seq566_BIOID51099    -             99   2.4e-14   52.5   0.1   1   1   1.1e-17   3.8e-14   51.9   0.0     1    46    23    69    23    70 0.97 Bacterial regulatory protein, arsR family
HTH_20               PF12840.2     61 seq566_BIOID51099    -             99   9.7e-11   41.2   0.3   1   1   4.1e-14   1.4e-10   40.6   0.2     2    58    16    72    15    75 0.95 Helix-turn-helix domain
MarR_2               PF12802.2     62 seq566_BIOID51099    -             99   4.2e-09   35.8   0.1   1   1     2e-12     7e-09   35.1   0.1     5    56    24    73    19    77 0.88 MarR family
HTH_24               PF13412.1     48 seq566_BIOID51099    -             99     2e-08   33.3   0.0   1   1   1.5e-11   5.1e-08   32.0   0.0     5    47    26    68    24    69 0.96 Winged helix-turn-helix DNA-binding
Arginosuc_synth      PF00764.14   388 seq569_BIOID51099    -            447   4.3e-56  190.5   0.0   1   1     4e-60   5.4e-56  190.2   0.0     2   380    16   408    15   415 0.88 Arginosuccinate synthase
UPF0253              PF06786.7     66 seq570_BIOID51099    -             72   1.7e-34  117.6   1.8   1   1   1.4e-38   1.9e-34  117.4   1.3     2    66     8    72     7    72 0.98 Uncharacterised protein family (UPF0253)
BCCT                 PF02028.12   485 seq571_BIOID51099    -            667  3.5e-195  648.7  42.8   1   1    3e-199  4.1e-195  648.5  29.7     1   485    21   506    21   506 0.98 BCCT family transporter
Sigma54_activat      PF00158.21   168 seq572_BIOID51099    -            449   1.9e-72  242.0   0.0   1   1   1.8e-75     6e-72  240.4   0.0     1   167   141   307   141   308 0.98 Sigma-54 interaction domain
Response_reg         PF00072.19   112 seq572_BIOID51099    -            449   3.1e-29  101.1   0.0   1   1   1.8e-32   6.3e-29  100.1   0.0     1   111    13   122    13   123 0.98 Response regulator receiver domain
AAA_5                PF07728.9    139 seq572_BIOID51099    -            449   4.6e-06   26.2   0.0   1   1   2.6e-09   8.9e-06   25.3   0.0     2   104   165   272   164   298 0.74 AAA domain (dynein-related subfamily)
ROF                  PF07073.7     80 seq574_BIOID51099    -             86   5.8e-25   86.9   0.1   1   1   4.8e-29   6.5e-25   86.8   0.0     1    80     9    83     9    83 0.97 Modulator of Rho-dependent transcription termination (ROF)
BDM                  PF10684.4     92 seq576_BIOID51099    -             71   3.2e-49  165.0   0.3   1   1   2.5e-53   3.5e-49  164.9   0.2    22    92     1    71     1    71 0.99 Putative biofilm-dependent modulation protein
Rhodanese            PF00581.15   113 seq577_BIOID51099    -            174   2.1e-11   44.0   0.0   1   1   4.8e-15   3.3e-11   43.4   0.0     2   112     8    98     7    99 0.82 Rhodanese-like domain
DUF2892              PF11127.3     66 seq577_BIOID51099    -            174   7.7e-11   41.5   3.3   1   1   1.7e-14   1.2e-10   40.9   2.3    10    61   115   171   112   174 0.88 Protein of unknown function (DUF2892)
DUF4154              PF13689.1    145 seq578_BIOID51099    -            172     6e-33  113.3   0.0   1   1   5.4e-37   7.3e-33  113.0   0.0     6   145    32   168    27   168 0.95 Domain of unknown function (DUF4154)
Pantoate_transf      PF02548.10   261 seq580_BIOID51099    -            264  2.2e-108  361.2   0.2   1   1  1.8e-112  2.5e-108  361.0   0.1     2   261     3   260     2   260 0.99 Ketopantoate hydroxymethyltransferase
Ribosomal_S22        PF08136.6     45 seq581_BIOID51099    -             45   3.2e-32  110.3   1.3   1   1   2.5e-36   3.4e-32  110.2   0.9     1    45     1    45     1    45 1.00 30S ribosomal protein subunit S22 family
FhuF                 PF06276.7    163 seq582_BIOID51099    -            262   6.1e-29  100.9   0.7   1   1   1.7e-32   1.2e-28  100.0   0.5     1   149    93   223    93   239 0.91 Ferric iron reductase FhuF-like transporter
FhuF_C               PF11575.3     22 seq582_BIOID51099    -            262   7.2e-08   31.7   6.5   1   1   1.8e-11   1.2e-07   31.0   4.5     1    22   241   262   241   262 0.96 FhuF 2Fe-2S C-terminal domain
Glycos_transf_2      PF00535.21   169 seq583_BIOID51099    -            847   1.4e-19   70.2   0.0   1   1   6.3e-23   2.2e-19   69.6   0.0     2   168   246   429   245   430 0.98 Glycosyl transferase family 2
Glyco_tranf_2_3      PF13641.1    230 seq583_BIOID51099    -            847   3.3e-15   56.4   0.3   1   1     3e-18     1e-14   54.8   0.0     2   230   243   493   242   493 0.84 Glycosyltransferase like family 2
Glyco_trans_2_3      PF13632.1    192 seq583_BIOID51099    -            847   2.9e-13   49.8  14.5   1   1   8.6e-17   2.9e-13   49.8  10.1     1   185   341   533   341   708 0.82 Glycosyl transferase family group 2
Glyco_transf_21      PF13506.1    174 seq583_BIOID51099    -            847   4.5e-08   32.5   0.0   1   1   4.7e-11   1.6e-07   30.6   0.0     6   147   312   468   308   492 0.77 Glycosyl transferase family 21
ThiG                 PF05690.9    247 seq586_BIOID51099    -            328  1.3e-107  358.3   1.4   1   1  1.1e-111  1.6e-107  358.0   1.0     2   247    76   319    75   319 0.99 Thiazole biosynthesis protein ThiG
ThiS                 PF02597.15    78 seq587_BIOID51099    -             66   1.2e-17   63.9   0.1   1   1   9.5e-22   1.3e-17   63.8   0.1     1    78     3    66     3    66 0.98 ThiS family
Malic_M              PF03949.10   255 seq590_BIOID51099    -            574   4.9e-93  311.2   0.0   1   1     1e-96   6.9e-93  310.7   0.0     1   254   280   539   280   540 0.99 Malic enzyme, NAD binding domain
malic                PF00390.14   182 seq590_BIOID51099    -            574     2e-80  268.5   0.0   1   1   5.8e-84   3.9e-80  267.5   0.0     1   182    90   270    90   270 0.99 Malic enzyme, N-terminal domain
GGDEF                PF00990.16   161 seq591_BIOID51099    -            408   5.3e-45  152.7   0.5   1   1   6.1e-49   8.4e-45  152.1   0.3     1   159   249   403   249   405 0.96 GGDEF domain
CcdA                 PF07362.7     72 seq592_BIOID51099    -             72     8e-28   96.0   0.9   1   1   6.4e-32   8.8e-28   95.8   0.6     1    72     1    72     1    72 0.99 Post-segregation antitoxin CcdA
TraG_N               PF07916.6    466 seq593_BIOID51099    -            940    1e-126  423.0  13.7   1   1  7.3e-131    1e-126  423.0   9.5     1   465     3   450     3   451 0.98 TraG-like protein, N-terminal region
Peripla_BP_3         PF13377.1    160 seq594_BIOID51099    -            332   1.6e-23   83.3   0.0   1   1   1.7e-26   5.8e-23   81.5   0.0    10   156   182   328   172   332 0.82 Periplasmic binding protein-like domain
Peripla_BP_1         PF00532.16   279 seq594_BIOID51099    -            332   2.6e-21   75.9   0.0   1   1     1e-24   3.5e-21   75.5   0.0     3   267    65   317    63   324 0.87 Periplasmic binding proteins and sugar binding domain of LacI family
LacI                 PF00356.16    46 seq594_BIOID51099    -            332   1.7e-19   69.0   0.3   1   1   1.2e-22   4.1e-19   67.8   0.1     1    46     7    52     7    52 0.98 Bacterial regulatory proteins, lacI family
Peripla_BP_4         PF13407.1    258 seq594_BIOID51099    -            332   8.8e-17   61.1   0.0   1   1   4.2e-20   1.4e-16   60.4   0.0     2   256    67   312    66   314 0.88 Periplasmic binding protein domain
AstE_AspA            PF04952.9    292 seq595_BIOID51099    -            322   3.5e-72  242.6   0.0   1   1   2.9e-76   3.9e-72  242.4   0.0     4   289    45   319    42   322 0.97 Succinylglutamate desuccinylase / Aspartoacylase family
CcdB                 PF01845.12   102 seq596_BIOID51099    -            101   9.2e-43  144.2   0.0   1   1   7.4e-47     1e-42  144.0   0.0     1   102     1   101     1   101 0.99 CcdB protein
FCD                  PF07729.7    125 seq597_BIOID51099    -            223   2.8e-20   72.7   2.3   1   1   5.5e-24   3.7e-20   72.3   1.6     1   123    88   214    88   216 0.93 FCD domain
GntR                 PF00392.16    64 seq597_BIOID51099    -            223   1.4e-19   69.1   0.0   1   1   1.5e-22     1e-18   66.3   0.0     1    64    11    74    11    74 0.98 Bacterial regulatory proteins, gntR family
Fe-ADH               PF00465.14   366 seq599_BIOID51099    -            891  4.1e-112  374.3   0.3   1   1  1.4e-115  6.4e-112  373.7   0.2     1   361   457   849   457   854 0.93 Iron-containing alcohol dehydrogenase
Aldedh               PF00171.17   462 seq599_BIOID51099    -            891   1.6e-27   95.8   2.6   1   1   2.2e-30     1e-26   93.2   1.8    26   426     4   399     1   406 0.78 Aldehyde dehydrogenase family
Fe-ADH_2             PF13685.1    250 seq599_BIOID51099    -            891   1.3e-18   67.0   1.2   1   2   2.8e-12   1.3e-08   34.3   0.0    12    94   473   555   464   562 0.92 Iron-containing alcohol dehydrogenase
Fe-ADH_2             PF13685.1    250 seq599_BIOID51099    -            891   1.3e-18   67.0   1.2   2   2   8.6e-11   3.9e-07   29.5   0.9    98   247   588   739   580   741 0.93 Iron-containing alcohol dehydrogenase
Pantoate_ligase      PF02569.10   280 seq602_BIOID51099    -            283  6.6e-124  412.0   0.1   1   1  5.4e-128  7.4e-124  411.9   0.0     1   280     1   280     1   280 0.98 Pantoate-beta-alanine ligase
Phage_integrase      PF00589.17   173 seq606_BIOID51099    -            268   9.3e-37  126.2   0.1   1   1   9.7e-41   1.3e-36  125.7   0.1     1   171    50   242    50   244 0.89 Phage integrase family
P-II                 PF00543.17   102 seq608_BIOID51099    -            112   1.3e-43  147.5   2.6   1   1     1e-47   1.4e-43  147.3   1.8     1   102     4   105     4   105 0.99 Nitrogen regulatory protein P-II
BATS                 PF06968.8     92 seq612_BIOID51099    -            377   1.9e-21   75.5   0.0   1   1   1.3e-24   8.7e-21   73.4   0.0     1    92   256   361   256   361 0.98 Biotin and Thiamin Synthesis associated domain
Radical_SAM          PF04055.16   166 seq612_BIOID51099    -            377   1.4e-08   34.9   0.0   1   1   3.5e-12   2.4e-08   34.2   0.0     4   151    82   227    79   235 0.85 Radical SAM superfamily
THF_DHG_CYH_C        PF02882.14   161 seq615_BIOID51099    -            288   1.3e-68  229.0   0.1   1   1   3.6e-72   2.5e-68  228.1   0.1     1   157   124   279   124   283 0.99 Tetrahydrofolate dehydrogenase/cyclohydrolase, NAD(P)-binding domain
THF_DHG_CYH          PF00763.18   117 seq615_BIOID51099    -            288   1.1e-41  141.4   0.1   1   1   2.5e-45   1.7e-41  140.7   0.1     1   117     4   121     4   121 0.99 Tetrahydrofolate dehydrogenase/cyclohydrolase, catalytic domain
Sigma70_r4_2         PF08281.7     54 seq616_BIOID51099    -            191   1.3e-19   69.2   0.2   1   1   1.1e-22   3.7e-19   67.8   0.2     2    53   129   180   122   181 0.95 Sigma-70, region 4
Sigma70_r2           PF04542.9     71 seq616_BIOID51099    -            191   6.3e-18   64.0   0.2   1   1   3.6e-21   1.2e-17   63.1   0.2     1    71    25    92    25    92 0.96 Sigma-70 region 2
Sigma70_r4           PF04545.11    50 seq616_BIOID51099    -            191     2e-10   39.6   0.0   1   1   1.4e-13   4.9e-10   38.4   0.0     2    47   135   180   134   182 0.95 Sigma-70, region 4
Sigma70_ECF          PF07638.6    185 seq616_BIOID51099    -            191   8.8e-09   35.1   0.1   1   1   8.3e-12   2.9e-08   33.5   0.1     7   181    10   183     3   186 0.71 ECF sigma factor
DUF1144              PF06610.8    143 seq617_BIOID51099    -            149   4.1e-71  237.2   7.6   1   1   3.3e-75   4.5e-71  237.0   5.3     4   143     3   142     1   142 0.98 Protein of unknown function (DUF1144)
DUF853               PF05872.7    504 seq620_BIOID51099    -            500  2.1e-252  837.8   0.2   1   1  1.4e-255  2.3e-252  837.6   0.1     3   504     5   500     3   500 0.98 Bacterial protein of unknown function (DUF853)
AAA_10               PF12846.2    328 seq620_BIOID51099    -            500   5.4e-20   71.7   0.0   1   2   5.3e-10   9.1e-07   28.3   0.0     1    47    23    69    23   112 0.94 AAA-like domain
AAA_10               PF12846.2    328 seq620_BIOID51099    -            500   5.4e-20   71.7   0.0   2   2   5.6e-14   9.5e-11   41.3   0.0   245   307   255   319   222   341 0.79 AAA-like domain
TrwB_AAD_bind        PF10412.4    386 seq620_BIOID51099    -            500   8.4e-08   31.1   0.1   1   1   2.9e-08   4.9e-05   21.9   0.0    14    56    22    64    14    82 0.93 Type IV secretion-system coupling protein DNA-binding domain
FtsK_SpoIIIE         PF01580.13   205 seq620_BIOID51099    -            500   4.3e-07   29.4   0.0   1   1   1.8e-09   3.1e-06   26.6   0.0    35    86    18    66     7    77 0.85 FtsK/SpoIIIE family
DUF87                PF01935.12   229 seq620_BIOID51099    -            500   4.3e-06   26.5   0.0   1   1   4.6e-09   7.9e-06   25.7   0.0    20    69    20    73    12   227 0.74 Domain of unknown function DUF87
OmpA                 PF00691.15    97 seq621_BIOID51099    -            160   3.6e-18   65.6   0.1   1   1     4e-22   5.5e-18   65.0   0.1     1    97    55   151    55   151 0.95 OmpA family
DUF2254              PF10011.4    371 seq622_BIOID51099    -            142   1.2e-32  112.7  10.8   1   1     1e-36   1.4e-32  112.4   7.5     3   106    19   118    17   123 0.98 Predicted membrane protein (DUF2254)
LTXXQ                PF07813.7    100 seq625_BIOID51099    -            161   5.3e-23   81.2  11.4   1   1   7.7e-27   5.3e-23   81.2   7.9     3    99    45   141    43   142 0.97 LTXXQ motif family protein
Metal_resist         PF13801.1    125 seq625_BIOID51099    -            161   1.8e-10   40.7   8.8   1   1   3.5e-14   2.4e-10   40.3   5.4    14   124    29   136     6   137 0.90 Heavy-metal resistance
HTH_Tnp_1            PF01527.15    76 seq626_BIOID51099    -            103   5.3e-09   35.7   0.6   1   1   1.5e-12   6.7e-09   35.4   0.4     2    76     4    79     3    85 0.84 Transposase
HTH_28               PF13518.1     52 seq626_BIOID51099    -            103   2.7e-07   30.3   0.1   1   1   1.1e-10     5e-07   29.4   0.1     1    40    13    53    13    60 0.88 Helix-turn-helix domain
DUF3121              PF11319.3    183 seq627_BIOID51099    -            247   2.4e-56  190.0   0.0   1   1   2.1e-60   2.9e-56  189.7   0.0     2   183    53   238    52   238 0.95 Protein of unknown function (DUF3121)
RseA_N               PF03872.8     87 seq630_BIOID51099    -            216   1.8e-32  111.3   0.6   1   1   2.6e-36   1.8e-32  111.3   0.4     1    87     1    89     1    89 0.98 Anti sigma-E protein RseA, N-terminal domain
RseA_C               PF03873.8     53 seq630_BIOID51099    -            216   3.9e-27   93.7   3.7   1   1   5.7e-31   3.9e-27   93.7   2.6     1    53   131   186   131   186 0.98 Anti sigma-E protein RseA, C-terminal domain
rve                  PF00665.21   120 seq632_BIOID51099    -            348   3.6e-28   97.9   0.0   1   1   3.1e-31   8.5e-28   96.7   0.0     2   120   176   292   175   292 0.97 Integrase core domain
rve_3                PF13683.1     67 seq632_BIOID51099    -            348   5.4e-14   51.3   0.2   1   1   4.6e-17   1.3e-13   50.1   0.1     2    67   264   330   263   330 0.96 Integrase core domain
DDE_Tnp_IS240        PF13610.1    140 seq632_BIOID51099    -            348   1.3e-12   47.7   0.0   1   1   7.9e-16   2.2e-12   47.0   0.0     2   139   181   322   180   323 0.91 DDE domain
HTH_21               PF13276.1     60 seq632_BIOID51099    -            348   5.1e-09   35.9   2.2   1   1   2.8e-12   7.6e-09   35.3   0.1     5    58   100   152    96   156 0.88 HTH-like domain
rve_2                PF13333.1     52 seq632_BIOID51099    -            348   1.3e-08   34.6   0.1   1   1   9.2e-12   2.5e-08   33.7   0.1     1    50   282   336   282   337 0.90 Integrase core domain
Trehalase            PF01204.13   512 seq633_BIOID51099    -            549  1.2e-161  538.6   0.1   1   1  1.1e-165  1.5e-161  538.3   0.1     1   511    70   546    70   547 0.96 Trehalase
S4_2                 PF13275.1     65 seq634_BIOID51099    -             73   1.1e-24   85.7   0.0   1   1   8.3e-29   1.1e-24   85.6   0.0     5    65    12    72     7    72 0.95 S4 domain
ADH_N                PF08240.7    109 seq635_BIOID51099    -            346   6.1e-31  106.3   7.9   1   1   1.3e-34   6.1e-31  106.3   5.5     2   109    35   141    34   141 0.97 Alcohol dehydrogenase GroES-like domain
ADH_zinc_N           PF00107.21   130 seq635_BIOID51099    -            346   1.1e-29  102.4   1.6   1   1   4.9e-33   2.2e-29  101.5   1.1     1   129   182   308   182   309 0.98 Zinc-binding dehydrogenase
ADH_zinc_N_2         PF13602.1    127 seq635_BIOID51099    -            346   5.6e-08   33.6   1.5   1   1   2.3e-11   1.1e-07   32.7   1.0     1   127   215   342   215   342 0.77 Zinc-binding dehydrogenase
SelR                 PF01641.13   124 seq637_BIOID51099    -            137   5.8e-56  187.4   0.0   1   1   4.8e-60   6.6e-56  187.2   0.0     2   123     8   128     7   129 0.97 SelR domain
DUF883               PF05957.8     94 seq638_BIOID51099    -            113   6.8e-27   93.5   1.2   1   1   5.9e-31   8.1e-27   93.3   0.9     1    94    19   111    19   111 0.97 Bacterial protein of unknown function (DUF883)
PhdYeFM_antitox      PF02604.14    75 seq639_BIOID51099    -             92     8e-25   86.1   0.1   1   1   1.4e-28   9.5e-25   85.8   0.1     1    74    10    82    10    83 0.97 Antitoxin Phd_YefM, type II toxin-antitoxin system
RelB_N               PF12910.2     46 seq639_BIOID51099    -             92   3.4e-21   74.2   0.1   1   1     7e-25   4.8e-21   73.7   0.0     1    46    10    55    10    55 0.99 Antitoxin of toxin-antitoxin stability system N-terminal
DUF457               PF04307.9    157 seq641_BIOID51099    -            173   1.7e-29  102.0  11.3   1   1   1.4e-33     2e-29  101.8   7.8     2   141     5   157     4   172 0.86 Predicted membrane-bound metal-dependent hydrolase (DUF457)
Rep_3                PF01051.16   218 seq642_BIOID51099    -            251     1e-48  165.6   0.0   1   1   8.5e-53   1.2e-48  165.4   0.0     2   218    15   242    14   242 0.89 Initiator Replication protein
HutD                 PF05962.6    184 seq644_BIOID51099    -            191     4e-46  156.9   0.0   1   1   3.3e-50   4.5e-46  156.7   0.0     2   184     5   179     4   179 0.91 HutD
MucB_RseB            PF03888.9    285 seq647_BIOID51099    -            318  2.9e-123  410.3   0.0   1   1  2.5e-127  3.4e-123  410.1   0.0     1   284    31   314    31   315 0.99 MucB/RseB family
Acyl_transf_3        PF01757.17   340 seq648_BIOID51099    -            331   4.2e-34  117.7  34.9   1   1   3.8e-38   5.2e-34  117.4  24.2     2   339     6   318     5   322 0.87 Acyltransferase family
ImpA-rel_N           PF06812.7     62 seq649_BIOID51099    -            470   5.8e-09   35.4   0.6   1   1   4.2e-13   5.8e-09   35.4   0.4     1    61    54   111    54   112 0.95 ImpA-related N-terminal
DUF3521              PF12035.3     35 seq650_BIOID51099    -             57   3.6e-19   68.1   1.8   1   1   3.4e-23   4.6e-19   67.8   1.3     1    35     1    35     1    35 0.99 Protein of unknown function (DUF3521)
Plasmid_Txe          PF06769.8     80 seq651_BIOID51099    -             84   1.2e-43  146.7   0.6   1   1   1.9e-47   1.3e-43  146.6   0.4     1    80     5    84     5    84 0.99 Plasmid encoded toxin Txe
Plasmid_stabil       PF05016.9     90 seq651_BIOID51099    -             84   4.3e-05   23.6   0.0   1   1   6.9e-09   4.7e-05   23.5   0.0    16    78    12    77     4    83 0.82 Plasmid stabilisation system protein
DUF1315              PF07023.7     94 seq652_BIOID51099    -             90   1.1e-38  130.8   0.5   1   1   8.3e-43   1.1e-38  130.8   0.4     2    80     4    82     3    90 0.94 Protein of unknown function (DUF1315)
DUF1375              PF07119.7     76 seq653_BIOID51099    -             75   2.1e-20   72.1   0.2   1   1   2.2e-24     3e-20   71.7   0.2     6    75     8    69     3    70 0.91 Protein of unknown function (DUF1375)
DUF1212              PF06738.7    193 seq654_BIOID51099    -            277   2.3e-59  200.0   0.8   1   1   1.7e-63   2.3e-59  200.0   0.5     1   193    37   228    37   228 0.99 Protein of unknown function (DUF1212)
SHMT                 PF00464.14   399 seq656_BIOID51099    -            419  2.2e-192  638.7   0.3   1   1  7.3e-196  2.5e-192  638.4   0.2     1   399    10   388    10   388 0.99 Serine hydroxymethyltransferase
Aminotran_1_2        PF00155.16   363 seq656_BIOID51099    -            419   1.2e-10   40.7   0.0   1   1     5e-14   1.7e-10   40.2   0.0    55   350    86   370    35   380 0.69 Aminotransferase class I and II
Beta_elim_lyase      PF01212.16   290 seq656_BIOID51099    -            419   1.5e-06   27.4   0.0   1   1   8.8e-10     3e-06   26.4   0.0    35   166    81   204    51   244 0.79 Beta-eliminating lyase
Aminotran_5          PF00266.14   371 seq656_BIOID51099    -            419   8.5e-06   24.6   0.0   1   1   3.6e-09   1.2e-05   24.0   0.0    50   207    82   238    40   263 0.73 Aminotransferase class-V
Asp_decarbox         PF02261.11   116 seq657_BIOID51099    -            126   3.2e-49  165.2   0.0   1   1   2.7e-53   3.7e-49  165.0   0.0     1   115     1   115     1   116 0.99 Aspartate decarboxylase
Glutaredoxin         PF00462.19    60 seq658_BIOID51099    -             81   6.5e-13   48.3   0.0   1   1   5.5e-17   7.5e-13   48.1   0.0     1    57     3    58     3    61 0.95 Glutaredoxin
NAD_binding_10       PF13460.1    183 seq660_BIOID51099    -            274   3.2e-15   56.5   0.0   1   1   1.5e-18   5.2e-15   55.8   0.0     1   181     4   201     4   203 0.82 NADH(P)-binding
Epimerase            PF01370.16   236 seq660_BIOID51099    -            274   2.9e-11   43.1   0.0   1   1   5.7e-13   1.9e-09   37.1   0.0     8   236    10   213     4   213 0.74 NAD dependent epimerase/dehydratase family
UDPG_MGDP_dh_N       PF03721.9    185 seq660_BIOID51099    -            274   4.3e-07   29.3   0.0   1   1     5e-10   1.7e-06   27.4   0.0     1   133     2   125     2   136 0.76 UDP-glucose/GDP-mannose dehydrogenase family, NAD binding domain
NAD_binding_2        PF03446.10   162 seq660_BIOID51099    -            274   8.9e-06   25.5   0.0   1   1   3.8e-09   1.3e-05   25.0   0.0     1   101     1   120     1   131 0.69 NAD binding domain of 6-phosphogluconate dehydrogenase
Flavodoxin_NdrI      PF07972.6    122 seq664_BIOID51099    -            136   3.2e-47  159.3   0.0   1   1   2.6e-51   3.6e-47  159.1   0.0     1   122     5   123     5   123 0.97 NrdI Flavodoxin like
HTH_3                PF01381.17    55 seq666_BIOID51099    -            120   2.4e-09   36.7   0.1   1   1   2.6e-12   3.5e-08   33.0   0.0     2    53    40    91    39    93 0.92 Helix-turn-helix
TraS                 PF10624.4    164 seq667_BIOID51099    -            165   8.1e-91  301.7   0.8   1   1   6.7e-95   9.1e-91  301.6   0.5     1   164     3   164     3   164 0.99 Plasmid conjugative transfer entry exclusion protein TraS
RseC_MucC            PF04246.7    135 seq669_BIOID51099    -            159   7.7e-41  138.7   1.1   1   1   6.9e-45   9.5e-41  138.4   0.8     1   134     8   141     8   142 0.99 Positive regulator of sigma(E), RseC/MucC
Ribonuc_red_lgC      PF02867.10   537 seq670_BIOID51099    -            697  1.1e-151  505.9   0.0   1   1  1.1e-153  5.1e-150  500.4   0.0     1   537   175   694   175   694 0.96 Ribonucleotide reductase, barrel domain
RNR_N                PF08343.5     82 seq670_BIOID51099    -            697   1.7e-29  101.3   0.1   1   1   9.5e-33   4.3e-29  100.0   0.1     1    82    16    97    16    97 0.99 Ribonucleotide reductase N-terminal
Ribonuc_red_lgN      PF00317.16    83 seq670_BIOID51099    -            697   2.9e-12   46.0   0.0   1   1   1.7e-15   7.8e-12   44.7   0.0     2    82    99   171    98   172 0.95 Ribonucleotide reductase, all-alpha domain
DUF3815              PF12821.2    130 seq671_BIOID51099    -            157   3.2e-30  104.6  12.1   1   1   5.4e-34   3.7e-30  104.4   8.4     1   128    12   147    12   149 0.95 Protein of unknown function (DUF3815)
DUF1212              PF06738.7    193 seq671_BIOID51099    -            157   5.4e-07   29.1   7.3   1   1   7.8e-11   5.4e-07   29.1   5.1   107   193    14    99     9    99 0.96 Protein of unknown function (DUF1212)
rve_3                PF13683.1     67 seq672_BIOID51099    -             61   2.6e-14   52.3   0.1   1   1   2.2e-18     3e-14   52.1   0.1    19    67     2    50     1    50 0.98 Integrase core domain
CbiA                 PF01656.18   195 seq674_BIOID51099    -            388     2e-34  118.6   0.0   1   1   3.9e-38   2.7e-34  118.1   0.0     2   194   110   339   109   340 0.80 CobQ/CobB/MinD/ParA nucleotide binding domain
TraT                 PF05818.7    215 seq675_BIOID51099    -            237   2.3e-90  301.6   7.2   1   1     2e-94   2.7e-90  301.4   5.0     1   215    26   237    26   237 0.99 Enterobacterial TraT complement resistance protein
LysR_substrate       PF03466.15   209 seq676_BIOID51099    -            309   1.9e-22   79.3   0.0   1   1   3.3e-26   2.3e-22   79.0   0.0     2   204    89   289    88   294 0.92 LysR substrate binding domain
HTH_1                PF00126.22    60 seq676_BIOID51099    -            309   3.4e-13   48.9   0.0   1   1   1.3e-16     9e-13   47.6   0.0     3    59     7    63     5    64 0.95 Bacterial regulatory helix-turn-helix protein, lysR family
IcmF-related         PF06761.7    312 seq680_BIOID51099    -           1174   1.2e-84  284.1  10.3   1   1   2.7e-88   1.2e-84  284.1   7.1     1   311   505   818   505   819 0.98 Intracellular multiplication and human macrophage-killing
ImcF-related_N       PF14331.1    266 seq680_BIOID51099    -           1174   1.3e-62  210.9   3.8   1   1   7.6e-66   3.4e-62  209.6   2.6     7   260   205   454   200   461 0.91 ImcF-related N-terminal domain
DUF1215              PF06744.7    125 seq680_BIOID51099    -           1174   9.8e-34  115.5   0.9   1   1   6.9e-37   3.1e-33  113.9   0.1     2   125   914  1033   913  1033 0.95 Protein of unknown function (DUF1215)
DLH                  PF01738.13   218 seq682_BIOID51099    -            289   4.8e-76  254.7   0.0   1   1   2.2e-79   5.9e-76  254.4   0.0     1   217    60   283    60   284 0.99 Dienelactone hydrolase family
Abhydrolase_5        PF12695.2    142 seq682_BIOID51099    -            289   1.5e-15   57.0   0.1   1   1   8.2e-19   2.2e-15   56.5   0.0     2   142    77   255    76   255 0.76 Alpha/beta hydrolase family
Abhydrolase_6        PF12697.2    228 seq682_BIOID51099    -            289     3e-12   46.8   2.3   1   1   1.5e-09     4e-06   26.7   0.0   162   221   192   260   180   266 0.74 Alpha/beta hydrolase family
BAAT_C               PF08840.6    213 seq682_BIOID51099    -            289   1.5e-08   34.5   0.1   1   1   4.8e-09   1.3e-05   24.9   0.2   109   178   204   271   190   287 0.78 BAAT / Acyl-CoA thioester hydrolase C terminal
Peptidase_S9         PF00326.16   213 seq682_BIOID51099    -            289   9.3e-07   28.1   0.0   1   1   1.6e-08   4.4e-05   22.6   0.0   136   210   202   284   194   287 0.78 Prolyl oligopeptidase family
Autotransporter      PF03797.14   265 seq684_BIOID51099    -           1161   3.7e-41  141.1  22.0   1   1   8.2e-45   3.7e-41  141.1  15.2     4   261   877  1146   874  1152 0.93 Autotransporter beta-domain
Autotrns_rpt         PF12951.2     32 seq684_BIOID51099    -           1161   1.7e-11   43.5  34.4   1   2   5.5e-14   2.5e-10   39.7   4.2     1    31   475   505   475   506 0.96 Autotransporter-associated beta strand repeat
Autotrns_rpt         PF12951.2     32 seq684_BIOID51099    -           1161   1.7e-11   43.5  34.4   2   2   2.7e-06     0.012   15.1   0.2     2    32   637   667   636   667 0.89 Autotransporter-associated beta strand repeat
Pertactin            PF03212.9    121 seq684_BIOID51099    -           1161   4.3e-07   29.5   3.7   1   1   1.1e-10   5.1e-07   29.3   0.6    34   119   725   814   698   816 0.79 Pertactin
GTP_EFTU             PF00009.22   188 seq685_BIOID51099    -            599   7.5e-52  175.3   0.0   1   1   6.2e-55   1.7e-51  174.2   0.0     1   187     2   181     2   182 0.94 Elongation factor Tu GTP binding domain
LepA_C               PF06421.7    108 seq685_BIOID51099    -            599   6.9e-52  173.7   3.3   1   1   4.3e-55   1.2e-51  173.0   2.3     1   107   487   593   487   594 0.99 GTP-binding protein LepA C-terminus
EFG_C                PF00679.19    89 seq685_BIOID51099    -            599   3.3e-19   68.4   0.0   1   1   2.5e-22   6.9e-19   67.3   0.0     2    86   399   483   398   486 0.95 Elongation factor G C-terminus
GTP_EFTU_D2          PF03144.20    74 seq685_BIOID51099    -            599   8.8e-10   38.4   0.3   1   1   7.1e-13   1.9e-09   37.3   0.2     1    74   205   275   205   275 0.86 Elongation factor Tu domain 2
Ras                  PF00071.17   162 seq685_BIOID51099    -            599   8.7e-05   21.8   0.0   1   1   5.7e-08   0.00016   21.0   0.0    30   160    52   180    42   182 0.79 Ras family
Pro_isomerase        PF00160.16   155 seq693_BIOID51099    -            164   3.2e-47  160.4   1.6   1   1   2.6e-51   3.6e-47  160.3   1.1     2   155     2   162     1   162 0.88 Cyclophilin type peptidyl-prolyl cis-trans isomerase/CLD
IstB_IS21            PF01695.12   178 seq695_BIOID51099    -            245   8.9e-17   60.9   0.0   1   1   3.4e-20   1.2e-16   60.5   0.0    43   163    95   218    48   223 0.80 IstB-like ATP binding protein
Bac_DnaA             PF00308.13   219 seq695_BIOID51099    -            245   2.3e-07   30.5   0.0   1   1   8.8e-11     3e-07   30.1   0.0     2   124    66   189    65   230 0.78 Bacterial dnaA  protein
AAA                  PF00004.24   132 seq695_BIOID51099    -            245   1.3e-06   28.5   0.1   1   1   6.5e-10   2.2e-06   27.7   0.1     2    98   103   196   102   225 0.69 ATPase family associated with various cellular activities (AAA)
ArsA_ATPase          PF02374.10   305 seq695_BIOID51099    -            245   2.8e-06   26.5   0.0   1   1   1.4e-09   4.9e-06   25.6   0.0     4    81   102   182    99   231 0.73 Anion-transporting ATPase
LysR_substrate       PF03466.15   209 seq696_BIOID51099    -            323   5.7e-42  143.0   0.2   1   1   1.1e-45   7.8e-42  142.6   0.1     3   206   113   316   111   319 0.97 LysR substrate binding domain
HTH_1                PF00126.22    60 seq696_BIOID51099    -            323   7.3e-19   67.1   0.6   1   1     2e-22   1.3e-18   66.3   0.4     2    59    29    86    28    87 0.97 Bacterial regulatory helix-turn-helix protein, lysR family
TrwB_AAD_bind        PF10412.4    386 seq697_BIOID51099    -            717  2.9e-148  493.5   0.0   1   1  1.3e-151  3.5e-148  493.2   0.0     2   386   172   561   171   561 0.99 Type IV secretion-system coupling protein DNA-binding domain
TraD_N               PF12615.3    101 seq697_BIOID51099    -            717   5.2e-34  116.4  11.5   1   1   7.5e-37     2e-33  114.5   7.8     1   101    31   129    31   129 0.99 F sex factor protein N terminal
TraG-D_C             PF12696.2    128 seq697_BIOID51099    -            717   1.1e-18   67.2   0.0   1   1   6.9e-22   1.9e-18   66.4   0.0     1   127   419   541   419   542 0.86 TraM recognition site of TraD and TraG
AAA_10               PF12846.2    328 seq697_BIOID51099    -            717   2.2e-10   40.1   0.0   1   1     8e-12   2.2e-08   33.6   0.0     3   318   187   491   186   498 0.72 AAA-like domain
T4SS-DNA_transf      PF02534.9    469 seq697_BIOID51099    -            717   9.4e-08   30.9   0.0   1   1   9.6e-11   2.6e-07   29.4   0.0   264   361   382   476   198   500 0.83 Type IV secretory system Conjugative DNA transfer
Peptidase_M20        PF01546.23   171 seq698_BIOID51099    -            396   9.6e-32  109.7   0.0   1   1   5.1e-35   3.5e-31  107.9   0.0     1   169    89   390    89   392 0.96 Peptidase family M20/M25/M40
M20_dimer            PF07687.9    109 seq698_BIOID51099    -            396   5.9e-25   87.0   0.0   1   1   1.5e-28     1e-24   86.2   0.0     2   107   191   301   190   303 0.92 Peptidase dimerisation domain
Histone_HNS          PF00816.16    93 seq699_BIOID51099    -            137   1.1e-19   70.5   6.3   1   1     1e-23   1.4e-19   70.2   3.8     2    91    25   127    24   130 0.91 H-NS histone family
ParBc                PF02195.13    90 seq700_BIOID51099    -            323   9.5e-10   38.3   0.0   1   1   1.4e-13     2e-09   37.3   0.0    11    88    78   152    69   154 0.91 ParB-like nuclease domain
Metallophos_2        PF12850.2    156 seq701_BIOID51099    -            240   2.6e-13   49.9   0.0   1   1   5.9e-17     4e-13   49.3   0.0     1   125     1   203     1   226 0.82 Calcineurin-like phosphoesterase superfamily domain
Metallophos          PF00149.23   201 seq701_BIOID51099    -            240     8e-12   44.8   0.0   1   1     7e-15   4.8e-11   42.3   0.0     3   201     3   199     1   199 0.95 Calcineurin-like phosphoesterase
AA_permease          PF00324.16   479 seq702_BIOID51099    -            454     2e-38  131.8  38.0   1   1   3.6e-42   2.4e-38  131.5  26.4     2   427    25   418    24   440 0.83 Amino acid permease
AA_permease_2        PF13520.1    426 seq702_BIOID51099    -            454   1.9e-35  122.1  36.0   1   1   5.5e-39   3.8e-35  121.1  25.0    34   399    55   413    25   440 0.81 Amino acid permease
SmpA_OmlA            PF04355.8     71 seq705_BIOID51099    -            112   8.1e-13   47.6   0.0   1   1   7.7e-17     1e-12   47.3   0.0     6    70    33    96    29    97 0.95 SmpA / OmlA family
TPR_16               PF13432.1     65 seq709_BIOID51099    -           1093   1.6e-18   66.7  31.7   1   1   3.4e-10   7.7e-07   29.5   5.2     1    56   499   561   499   562 0.96 Tetratricopeptide repeat
TPR_11               PF13414.1     69 seq709_BIOID51099    -           1093   2.1e-15   55.9  27.2   1   1   1.4e-10   3.3e-07   29.7   1.3     8    69   749   810   745   810 0.95 TPR repeat
TPR_2                PF07719.12    34 seq709_BIOID51099    -           1093   7.2e-11   41.0  33.5   1   2     8e-06     0.018   14.7   0.1     3    34   571   602   569   602 0.95 Tetratricopeptide repeat
TPR_2                PF07719.12    34 seq709_BIOID51099    -           1093   7.2e-11   41.0  33.5   2   2   2.3e-05     0.052   13.3   0.0     3    33   746   776   744   777 0.92 Tetratricopeptide repeat
TPR_1                PF00515.23    34 seq709_BIOID51099    -           1093   1.1e-10   40.5  21.2   1   1   2.9e-06    0.0066   15.8   0.0     7    28   541   562   537   563 0.93 Tetratricopeptide repeat
DUF2501              PF10696.4     77 seq710_BIOID51099    -            165   6.6e-30  102.8   5.4   1   1   4.8e-34   6.6e-30  102.8   3.8     1    75    85   162    85   165 0.97 Protein of unknown function (DUF2501)
Peptidase_M17        PF00883.16   311 seq712_BIOID51099    -            503  5.1e-133  442.6   0.1   1   1  1.3e-136  8.6e-133  441.8   0.0     2   310   185   490   184   491 0.99 Cytosol aminopeptidase family, catalytic domain
Peptidase_M17_N      PF02789.12   125 seq712_BIOID51099    -            503   5.3e-31  106.8   0.0   1   1   2.2e-34   1.5e-30  105.4   0.0     1   125    19   147    19   147 0.96 Cytosol aminopeptidase family, N-terminal domain
Ribonuc_red_sm       PF00268.16   281 seq713_BIOID51099    -            319   1.1e-80  270.5   0.1   1   1   9.6e-85   1.3e-80  270.2   0.0     1   280     1   280     1   281 0.97 Ribonucleotide reductase, small chain
Cytochrom_C_asm      PF01578.15   214 seq714_BIOID51099    -            288   1.3e-44  152.1  17.8   1   1   9.7e-49   1.3e-44  152.1  12.3     5   212    62   286    58   288 0.97 Cytochrome C assembly protein
Sdh_cyt              PF01127.17   121 seq715_BIOID51099    -            134   4.5e-30  103.8   5.0   1   1   3.8e-34   5.2e-30  103.6   3.4     2   120    11   128    10   129 0.90 Succinate dehydrogenase/Fumarate reductase transmembrane subunit
Virul_fac_BrkB       PF03631.10   260 seq716_BIOID51099    -            337   3.5e-49  167.4  16.0   1   1     3e-53   4.1e-49  167.1  11.1     4   258    65   325    62   327 0.91 Virulence factor BrkB
PTS_IIB              PF02302.12    90 seq718_BIOID51099    -            106   5.7e-16   58.6   0.0   1   1   5.3e-20   7.2e-16   58.2   0.0     2    89     6    94     5    95 0.90 PTS system, Lactose/Cellobiose specific IIB subunit
AIRC                 PF00731.15   150 seq719_BIOID51099    -            169   3.6e-66  220.9   1.9   1   1     3e-70   4.1e-66  220.7   1.3     2   150     9   159     8   159 0.99 AIR carboxylase
Rhodanese            PF00581.15   113 seq721_BIOID51099    -            350   4.8e-17   62.2   0.1   1   1   9.6e-21   1.3e-16   60.8   0.0     2   112   138   233   137   234 0.94 Rhodanese-like domain
Peptidase_S24        PF00717.18    70 seq722_BIOID51099    -            324   8.7e-21   73.2   0.1   1   1   2.5e-24   1.7e-20   72.2   0.1     1    63    86   159    86   170 0.92 Peptidase S24-like
Peptidase_S26        PF10502.4    138 seq722_BIOID51099    -            324   6.3e-09   35.3   0.0   1   1   2.1e-11   1.4e-07   30.9   0.0    96   138   260   302   233   302 0.84 Signal peptidase, peptidase S26
Flavodoxin_2         PF02525.12   199 seq723_BIOID51099    -            201   3.9e-48  163.4   0.0   1   1   6.5e-52   4.5e-48  163.3   0.0     2   195     3   195     2   199 0.91 Flavodoxin-like fold
FMN_red              PF03358.10   152 seq723_BIOID51099    -            201   2.4e-12   46.5   0.0   1   1   4.5e-16   3.1e-12   46.1   0.0     2   148     3   174     2   178 0.77 NADPH-dependent FMN reductase
Sdh_cyt              PF01127.17   121 seq725_BIOID51099    -            115   8.9e-12   44.7  15.1   1   1   7.9e-16   1.1e-11   44.5  10.5    18   120    11   104     2   113 0.83 Succinate dehydrogenase/Fumarate reductase transmembrane subunit
Sulfatase            PF00884.18   379 seq729_BIOID51099    -            763   2.2e-25   89.3   0.1   1   1   2.3e-29   3.2e-25   88.8   0.0     2   333   163   477   162   545 0.82 Sulfatase
ATP-grasp            PF02222.17   172 seq730_BIOID51099    -            355     1e-56  190.8   0.0   1   1   1.9e-60   1.3e-56  190.5   0.0     2   171    88   253    86   254 0.97 ATP-grasp domain
ATP-grasp_4          PF13535.1    184 seq730_BIOID51099    -            355   5.3e-10   39.2   0.0   1   1   1.6e-13   1.1e-09   38.2   0.0     4   179    79   243    76   248 0.84 ATP-grasp domain
PEPcase              PF00311.12   793 seq732_BIOID51099    -            883  1.2e-292  972.4   0.0   1   1  1.1e-296  1.5e-292  972.1   0.0     2   793   129   883   128   883 0.98 Phosphoenolpyruvate carboxylase
PTS_EIIC             PF02378.13   321 seq733_BIOID51099    -            359   3.6e-45  154.1  28.2   1   1   2.6e-49   3.6e-45  154.1  19.6    58   319     1   270     1   271 0.89 Phosphotransferase system, EIIC
FAD_binding_2        PF00890.19   421 seq734_BIOID51099    -            588  2.6e-117  392.1   6.1   1   1    7e-121  3.2e-117  391.8   4.2     1   421     9   405     9   405 0.98 FAD binding domain
Succ_DH_flav_C       PF02910.15   129 seq734_BIOID51099    -            588   3.1e-38  130.4   0.1   1   1   1.1e-41   5.1e-38  129.7   0.1     1   129   460   588   460   588 0.96 Fumarate reductase flavoprotein C-term
Sulf_transp          PF04143.9     43 seq735_BIOID51099    -            352   6.6e-18   64.3  36.8   1   2   1.5e-15     2e-11   43.5   8.5     1    41    74   114    74   116 0.96 Sulphur transport
Sulf_transp          PF04143.9     43 seq735_BIOID51099    -            352   6.6e-18   64.3  36.8   2   2   1.1e-12   1.5e-08   34.3  11.4     2    43   283   325   282   325 0.97 Sulphur transport
DUF21                PF01595.15   183 seq737_BIOID51099    -            420   3.5e-55  186.0   4.7   1   1   1.1e-58   4.9e-55  185.5   3.3     3   175     2   175     1   180 0.98 Domain of unknown function DUF21
CorC_HlyC            PF03471.12    81 seq737_BIOID51099    -            420   2.9e-20   71.7   0.2   1   1     2e-23   9.2e-20   70.1   0.1     2    79   335   410   334   412 0.95 Transporter associated domain
CBS                  PF00571.23    57 seq737_BIOID51099    -            420   9.6e-06   25.0   0.2   1   1   8.6e-08   0.00039   19.9   0.0     8    56   270   318   249   319 0.87 CBS domain
DUF1281              PF06924.6    134 seq738_BIOID51099    -            318   1.3e-59  199.2   0.0   1   1   1.4e-63   1.9e-59  198.7   0.0     1   134    19   152    19   152 0.99 Protein of unknown function (DUF1281)
ABC_tran             PF00005.22   118 seq739_BIOID51099    -            467   5.4e-26   91.1   0.0   1   1   3.3e-29   1.1e-25   90.1   0.0     1   117   135   259   135   260 0.97 ABC transporter
CBS                  PF00571.23    57 seq739_BIOID51099    -            467   2.8e-06   26.7   0.0   1   1   4.2e-07    0.0014   18.0   0.0    32    55   436   459   413   461 0.86 CBS domain
Pro_CA               PF00484.14   148 seq741_BIOID51099    -            220   5.2e-48  162.6   0.0   1   1   4.7e-52   6.4e-48  162.3   0.0     2   147    38   187    37   188 0.91 Carbonic anhydrase
Nitroreductase       PF00881.19   165 seq744_BIOID51099    -            183   1.9e-25   89.5   0.1   1   1   1.5e-29   2.1e-25   89.3   0.0     2   164     8   161     7   162 0.94 Nitroreductase family
Sugar_tr             PF00083.19   451 seq747_BIOID51099    -            440   1.2e-35  122.8  33.9   1   2   1.1e-31   7.4e-28   97.2   5.7     2   203    23   232    22   236 0.89 Sugar (and other) transporter
Sugar_tr             PF00083.19   451 seq747_BIOID51099    -            440   1.2e-35  122.8  33.9   2   2   2.4e-12   1.6e-08   33.4  11.7   242   443   240   439   226   440 0.69 Sugar (and other) transporter
MFS_1                PF07690.11   354 seq747_BIOID51099    -            440   1.8e-29  102.4  61.0   1   2   4.8e-21   3.3e-17   62.1  18.9     2   239    28   275    27   287 0.71 Major Facilitator Superfamily
MFS_1                PF07690.11   354 seq747_BIOID51099    -            440   1.8e-29  102.4  61.0   2   2   5.7e-16   3.9e-12   45.4  19.4    27   176   283   435   271   440 0.81 Major Facilitator Superfamily
Ribonuclease_3       PF00636.21   114 seq748_BIOID51099    -            226   5.6e-21   75.0   0.0   1   1   2.4e-24   1.6e-20   73.5   0.0     1   113    38   127    38   128 0.90 Ribonuclease III domain
dsrm                 PF00035.20    67 seq748_BIOID51099    -            226   8.7e-15   54.9   0.0   1   1   2.1e-18   1.5e-14   54.2   0.0     1    67   156   223   156   223 0.95 Double-stranded RNA binding motif
LysR_substrate       PF03466.15   209 seq752_BIOID51099    -            317   2.2e-43  147.6   1.4   1   1   4.6e-47   3.1e-43  147.1   1.0     3   207    86   288    84   290 0.97 LysR substrate binding domain
HTH_1                PF00126.22    60 seq752_BIOID51099    -            317   3.7e-17   61.6   1.4   1   1   1.4e-20   9.5e-17   60.3   1.0     2    60     5    63     4    63 0.97 Bacterial regulatory helix-turn-helix protein, lysR family
DNA_pol3_chi         PF04364.8    137 seq755_BIOID51099    -            147   5.2e-45  152.5   0.0   1   1   4.2e-49   5.8e-45  152.3   0.0     1   137     1   143     1   143 0.97 DNA polymerase III chi subunit, HolC
DUF3702              PF12486.3    148 seq756_BIOID51099    -            450   5.1e-44  149.4  14.4   1   1   7.4e-48   5.1e-44  149.4  10.0     1   148   292   436   292   436 0.99 ImpA domain protein
ImpA-rel_N           PF06812.7     62 seq756_BIOID51099    -            450   9.6e-21   73.2   1.1   1   1     3e-24   2.1e-20   72.1   0.2     1    60    41   100    41   102 0.98 ImpA-related N-terminal
PTS_IIA              PF02255.11    96 seq759_BIOID51099    -            116   4.1e-35  119.4   5.9   1   1   3.5e-39   4.8e-35  119.2   4.1     1    96    18   113    18   113 0.99 PTS system, Lactose/Cellobiose specific IIA subunit
TrwC                 PF08751.6    297 seq761_BIOID51099    -            766   1.1e-87  294.1   0.9   1   1   1.5e-91   2.1e-87  293.2   0.6     2   296    14   294    13   295 0.97 TrwC relaxase
AIRS_C               PF02769.17   153 seq762_BIOID51099    -            349   2.1e-28   99.1   0.3   1   1   4.2e-32   2.9e-28   98.6   0.2     1   151   171   345   171   347 0.85 AIR synthase related protein, C-terminal domain
AIRS                 PF00586.19    96 seq762_BIOID51099    -            349   1.9e-19   69.5   0.2   1   1     7e-23   4.8e-19   68.2   0.1     2    95    52   142    51   143 0.97 AIR synthase related protein, N-terminal domain
SirA                 PF01206.12    70 seq763_BIOID51099    -             75   5.3e-19   67.4   0.0   1   1   4.2e-23   5.8e-19   67.3   0.0     1    70     4    74     4    74 0.97 SirA-like protein
Peripla_BP_4         PF13407.1    258 seq767_BIOID51099    -            330   1.4e-62  211.2  13.0   1   1   2.4e-66   1.6e-62  211.0   9.0    13   258    40   286    28   286 0.95 Periplasmic binding protein domain
Peripla_BP_1         PF00532.16   279 seq767_BIOID51099    -            330     3e-13   49.5   1.9   1   1   1.1e-16   7.4e-13   48.2   1.3    23   214    47   244    26   278 0.78 Periplasmic binding proteins and sugar binding domain of LacI family
MMR_HSR1             PF01926.18   114 seq768_BIOID51099    -            187   2.7e-22   78.8   0.1   1   1   1.9e-25   3.7e-22   78.3   0.1     2   114    11   125    10   125 0.81 50S ribosome-binding GTPase
FeoB_N               PF02421.13   189 seq768_BIOID51099    -            187   3.9e-14   52.1   0.0   1   1   2.6e-17   5.1e-14   51.8   0.0     3   155    11   168    10   180 0.85 Ferrous iron transport protein B
GTP_EFTU             PF00009.22   188 seq768_BIOID51099    -            187   2.1e-09   36.9   0.4   1   1   6.3e-11   1.2e-07   31.2   0.3     6   178    11   165     9   185 0.66 Elongation factor Tu GTP binding domain
Dynamin_N            PF00350.18   168 seq768_BIOID51099    -            187   1.9e-08   34.1   0.1   1   1   1.1e-08   2.2e-05   24.2   0.1     1    35    11    45    11    59 0.84 Dynamin family
AIG1                 PF04548.11   212 seq768_BIOID51099    -            187   1.9e-07   30.3   0.0   1   1   1.3e-10   2.6e-07   29.8   0.0     3   109    11   114    10   121 0.75 AIG1 family
PduV-EutP            PF10662.4    143 seq768_BIOID51099    -            187   2.7e-07   30.0   0.1   1   1   2.4e-09   4.7e-06   26.0   0.1     4   138    11   166     9   170 0.71 Ethanolamine utilisation - propanediol utilisation
Miro                 PF08477.8    119 seq768_BIOID51099    -            187   6.6e-06   26.5   0.0   1   1   6.4e-09   1.2e-05   25.6   0.0     2   119    11   127    11   127 0.63 Miro-like protein
N6_N4_Mtase          PF01555.13   231 seq770_BIOID51099    -            227   8.6e-34  116.8   0.0   1   2   1.8e-14   1.2e-10   41.1   0.0     1   114    21   124    21   141 0.88 DNA methylase
N6_N4_Mtase          PF01555.13   231 seq770_BIOID51099    -            227   8.6e-34  116.8   0.0   2   2   1.3e-24   8.7e-21   74.3   0.0   169   228   141   200   128   203 0.91 DNA methylase
tRNA-synt_1          PF00133.17   601 seq771_BIOID51099    -            951  2.6e-227  755.5   0.6   1   1  4.8e-230  1.3e-226  753.1   0.4     2   601    14   631    13   631 0.97 tRNA synthetases class I (I, L, M and V)
Anticodon_1          PF08264.8    153 seq771_BIOID51099    -            951   1.1e-42  145.2   0.0   1   1   9.7e-46   2.7e-42  144.0   0.0     1   151   674   824   674   826 0.90 Anticodon-binding domain of tRNA
tRNA-synt_1g         PF09334.6    391 seq771_BIOID51099    -            951   6.8e-19   67.6   0.2   1   1   3.6e-11   9.9e-08   30.9   0.1     5   125    39   178    35   209 0.62 tRNA synthetases class I (M)
Val_tRNA-synt_C      PF10458.4     66 seq771_BIOID51099    -            951   2.7e-17   62.4   7.1   1   1   2.2e-20   6.1e-17   61.3   4.9     3    61   886   944   884   949 0.95 Valyl tRNA synthetase tRNA binding arm
tRNA-synt_1_2        PF13603.1    185 seq771_BIOID51099    -            951   2.4e-09   36.6   0.0   1   1   4.4e-10   1.2e-06   27.8   0.0    86   161   247   319   243   348 0.76 Leucyl-tRNA synthetase, Domain 2
HTH_18               PF12833.2     81 seq772_BIOID51099    -            280   6.4e-20   70.9   0.3   1   1     4e-23   1.4e-19   69.8   0.2     8    81   202   274   197   274 0.97 Helix-turn-helix domain
HTH_AraC             PF00165.18    42 seq772_BIOID51099    -            280   3.6e-18   64.6   0.9   1   2   8.4e-08   0.00029   20.4   0.0    19    42   200   223   181   223 0.82 Bacterial regulatory helix-turn-helix proteins, AraC family
HTH_AraC             PF00165.18    42 seq772_BIOID51099    -            280   3.6e-18   64.6   0.9   2   2   8.1e-15   2.8e-11   42.7   0.1     2    42   235   273   234   273 0.95 Bacterial regulatory helix-turn-helix proteins, AraC family
Cupin_2              PF07883.6     71 seq772_BIOID51099    -            280   2.5e-08   33.1   0.2   1   1   1.2e-11   4.2e-08   32.4   0.1     4    56    29    81    26    90 0.91 Cupin domain
AraC_binding         PF02311.14   136 seq772_BIOID51099    -            280   6.3e-05   22.5   0.3   1   1   3.1e-08    0.0001   21.8   0.2    17    60    38    81    26   103 0.90 AraC-like ligand binding domain
priB_priC            PF07445.7    173 seq775_BIOID51099    -            175     4e-57  192.3  16.5   1   1   3.3e-61   4.5e-57  192.1  11.4     1   173     7   175     7   175 0.99 Primosomal replication protein priB and priC
BPD_transp_1         PF00528.17   185 seq778_BIOID51099    -            354   2.5e-26   92.2  16.2   1   1   1.8e-30   2.5e-26   92.2  11.2     1   176   163   324   163   332 0.91 Binding-protein-dependent transport system inner membrane component
Fer2_3               PF13085.1    110 seq781_BIOID51099    -            238   3.8e-31  107.0   0.0   1   1   1.6e-34   5.5e-31  106.5   0.0     2   109     5   111     4   112 0.93 2Fe-2S iron-sulfur cluster binding domain
Fer4_17              PF13534.1     61 seq781_BIOID51099    -            238     2e-10   40.7   0.8   1   1   1.1e-13   3.9e-10   39.8   0.5     1    61   148   221   148   221 0.80 4Fe-4S dicluster domain
Fer4_8               PF13183.1     57 seq781_BIOID51099    -            238   1.3e-09   37.8   1.5   1   1     8e-13   2.7e-09   36.7   1.0     2    56   146   219   145   220 0.71 4Fe-4S dicluster domain
Fer4_18              PF13746.1     69 seq781_BIOID51099    -            238   3.2e-07   30.5   1.1   1   1     1e-09   3.5e-06   27.2   0.1     2    67   155   221   154   223 0.97 4Fe-4S dicluster domain
PQQ                  PF01011.16    38 seq783_BIOID51099    -            796   2.1e-55  181.4   7.8   1   5   1.7e-11   7.8e-08   31.3   0.0     2    34   226   258   225   262 0.88 PQQ enzyme repeat
PQQ                  PF01011.16    38 seq783_BIOID51099    -            796   2.1e-55  181.4   7.8   2   5   7.3e-09   3.3e-05   23.0   0.0     8    34   361   387   353   391 0.85 PQQ enzyme repeat
PQQ                  PF01011.16    38 seq783_BIOID51099    -            796   2.1e-55  181.4   7.8   3   5   1.2e-11   5.6e-08   31.8   0.0     8    37   439   468   436   469 0.91 PQQ enzyme repeat
PQQ                  PF01011.16    38 seq783_BIOID51099    -            796   2.1e-55  181.4   7.8   4   5   2.7e-11   1.2e-07   30.7   0.0     3    36   662   696   660   698 0.91 PQQ enzyme repeat
PQQ                  PF01011.16    38 seq783_BIOID51099    -            796   2.1e-55  181.4   7.8   5   5   5.8e-10   2.6e-06   26.5   0.0     2    38   722   759   721   759 0.93 PQQ enzyme repeat
PQQ_2                PF13360.1    238 seq783_BIOID51099    -            796   1.9e-28   99.4   0.0   1   2   4.3e-16   1.9e-12   47.0   0.0    14   148   195   379   181   390 0.77 PQQ-like domain
PQQ_2                PF13360.1    238 seq783_BIOID51099    -            796   1.9e-28   99.4   0.0   2   2   9.1e-11   4.2e-07   29.5   0.0     4    86   671   774   669   780 0.77 PQQ-like domain
EamA                 PF00892.15   126 seq787_BIOID51099    -            274   1.8e-13   50.5  33.8   1   2   2.4e-11   3.3e-07   30.2   6.1    17   125    12   118     3   119 0.85 EamA-like transporter family
EamA                 PF00892.15   126 seq787_BIOID51099    -            274   1.8e-13   50.5  33.8   2   2   3.7e-10   5.1e-06   26.4  11.8     1   123   148   266   148   269 0.82 EamA-like transporter family
DUF2496              PF10689.4     44 seq789_BIOID51099    -             53   2.8e-24   84.3   2.1   1   1   2.3e-28   3.2e-24   84.1   1.5     1    44     2    45     2    45 0.98 Protein of unknown function (DUF2496)
CRS1_YhbY            PF01985.16    84 seq790_BIOID51099    -             97   1.7e-29  101.5   1.1   1   1   1.4e-33   1.9e-29  101.3   0.8     1    84     3    86     3    86 0.99 CRS1 / YhbY (CRM) domain
HTH_Tnp_1            PF01527.15    76 seq792_BIOID51099    -            118     6e-18   64.4   0.1   1   1   2.2e-21   7.7e-18   64.1   0.1     2    76     2    72     1    72 0.89 Transposase
HTH_28               PF13518.1     52 seq792_BIOID51099    -            118   1.7e-06   27.7   0.0   1   1   8.9e-10     3e-06   26.9   0.0     1    36    10    46    10    48 0.93 Helix-turn-helix domain
HTH_23               PF13384.1     50 seq792_BIOID51099    -            118   4.8e-06   25.9   0.0   1   1   2.6e-09   8.9e-06   25.0   0.0     4    41     8    46     5    58 0.88 Homeodomain-like domain
Terminase_5          PF06056.7     58 seq792_BIOID51099    -            118    0.0001   21.6   0.1   1   1   4.9e-08   0.00017   20.9   0.1    12    55    21    64    13    67 0.86 Putative ATPase subunit of terminase (gpP-like)
NAD_kinase           PF01513.16   285 seq794_BIOID51099    -            874   4.1e-72  242.2   0.0   1   1   2.9e-75   1.3e-71  240.5   0.0     2   284     8   271     7   272 0.98 ATP-NAD kinase
AAA_23               PF13476.1    202 seq794_BIOID51099    -            874   5.1e-18   66.0   3.4   1   1   3.5e-19   1.6e-15   57.8   2.4     1   195   325   536   325   702 0.50 AAA domain
SMC_N                PF02463.14   220 seq794_BIOID51099    -            874   3.8e-18   65.4   0.0   1   1   1.6e-21   7.3e-18   64.4   0.0     1   217   322   832   322   835 0.94 RecF/RecN/SMC N terminal domain
Topoisom_bac         PF01131.15   403 seq796_BIOID51099    -            653    3e-112  375.2   0.0   1   1  5.3e-116  3.6e-112  375.0   0.0     3   403   155   593   153   593 0.92 DNA topoisomerase
Toprim               PF01751.17    88 seq796_BIOID51099    -            653   7.2e-16   57.7   0.0   1   1   2.8e-19   1.9e-15   56.3   0.0     2    85     3   134     2   137 0.93 Toprim domain
SEC-C                PF02810.10    21 seq797_BIOID51099    -            152   1.2e-18   66.0  20.2   1   2   3.8e-11   5.3e-07   28.9   0.5     1    20     1    20     1    21 0.94 SEC-C motif
SEC-C                PF02810.10    21 seq797_BIOID51099    -            152   1.2e-18   66.0  20.2   2   2   3.9e-15   5.4e-11   41.6   8.9     1    19   134   152   134   152 0.96 SEC-C motif
Peripla_BP_4         PF13407.1    258 seq798_BIOID51099    -            327   1.4e-31  109.6  11.4   1   1   2.5e-35   1.7e-31  109.3   7.9    10   256    40   294    33   300 0.88 Periplasmic binding protein domain
Peripla_BP_1         PF00532.16   279 seq798_BIOID51099    -            327   2.6e-16   59.5   1.7   1   1   5.1e-20   3.5e-16   59.1   1.2     3   279    32   312    30   312 0.82 Periplasmic binding proteins and sugar binding domain of LacI family
DUF1380              PF07128.7    139 seq799_BIOID51099    -            144   6.9e-77  255.8   1.0   1   1   5.7e-81   7.8e-77  255.6   0.7     1   139     1   138     1   138 1.00 Protein of unknown function (DUF1380)
ABC_tran             PF00005.22   118 seq800_BIOID51099    -            513   3.6e-35  120.7   0.2   1   2   4.3e-23   2.9e-19   69.4   0.1     1   118    44   171    44   171 0.89 ABC transporter
ABC_tran             PF00005.22   118 seq800_BIOID51099    -            513   3.6e-35  120.7   0.2   2   2   8.3e-17   5.7e-13   49.1   0.0    15   117   316   433   302   434 0.83 ABC transporter
Glyco_hydro_4        PF02056.11   183 seq801_BIOID51099    -            450   2.7e-77  258.1   0.0   1   1   5.7e-81   3.9e-77  257.5   0.0     1   182     6   187     6   188 0.99 Family 4 glycosyl hydrolase
Glyco_hydro_4C       PF11975.3    232 seq801_BIOID51099    -            450   1.2e-71  241.1   0.0   1   1   2.2e-75   1.5e-71  240.7   0.0     1   232   192   415   192   415 0.99 Family 4 glycosyl hydrolase C-terminal domain
DUF796               PF05638.7    134 seq802_BIOID51099    -            160   9.1e-31  106.5   0.1   1   1   8.1e-35   1.1e-30  106.2   0.1     1   134     6   145     6   145 0.93 Protein of unknown function (DUF796)
HTH_38               PF13936.1     44 seq803_BIOID51099    -            383   5.6e-23   80.1   2.0   1   1   5.6e-21   1.9e-17   62.4   0.9     4    44    58    98    55    98 0.97 Helix-turn-helix domain
rve                  PF00665.21   120 seq803_BIOID51099    -            383   9.8e-17   61.0   0.0   1   1   6.3e-20   2.1e-16   59.9   0.0     3   120   228   337   226   337 0.94 Integrase core domain
Transket_pyr         PF02779.19   178 seq807_BIOID51099    -            933   5.3e-67  224.6   0.0   1   1   1.3e-70     9e-67  223.8   0.0     3   178   591   785   589   785 0.99 Transketolase, pyrimidine binding domain
E1_dh                PF00676.15   300 seq807_BIOID51099    -            933   1.7e-46  158.1   0.0   1   1   5.4e-50   3.7e-46  157.1   0.0    15   282   219   511   207   516 0.84 Dehydrogenase E1 component
Formyl_trans_N       PF00551.14   181 seq808_BIOID51099    -            280   5.8e-55  185.5   0.0   1   1   1.1e-58   7.3e-55  185.2   0.0     2   181    86   262    85   262 0.99 Formyl transferase
ACT                  PF01842.20    66 seq808_BIOID51099    -            280   1.1e-07   31.0   0.0   1   1   3.3e-11   2.2e-07   30.0   0.0     2    63     8    69     7    72 0.91 ACT domain
Sulfatase            PF00884.18   379 seq811_BIOID51099    -            577   1.9e-48  165.2   6.9   1   1   4.2e-52   2.8e-48  164.7   4.8     2   308   238   535   237   565 0.93 Sulfatase
DUF1705              PF08019.7    156 seq811_BIOID51099    -            577   5.4e-05   22.6   7.7   1   1   7.9e-09   5.4e-05   22.6   5.4    11   149    59   206    50   211 0.61 Domain of unknown function (DUF1705)
OpuAC                PF04069.7    257 seq812_BIOID51099    -            330   1.4e-55  188.3   3.7   1   1   1.2e-59   1.7e-55  188.0   2.6     2   256    30   312    29   313 0.94 Substrate binding domain of ABC-type glycine betaine transport system
Peptidase_S11        PF00768.15   241 seq816_BIOID51099    -            390   1.8e-97  325.2   0.0   1   1  4.8e-101   2.2e-97  324.9   0.0     4   240    30   264    27   265 0.99 D-alanyl-D-alanine carboxypeptidase
PBP5_C               PF07943.8     91 seq816_BIOID51099    -            390   8.1e-23   80.1   0.0   1   1   2.7e-26   1.3e-22   79.5   0.0     1    90   284   374   284   375 0.99 Penicillin-binding protein 5, C-terminal domain
Beta-lactamase2      PF13354.1    197 seq816_BIOID51099    -            390   4.7e-11   42.3   0.0   1   1   1.4e-14   6.3e-11   41.9   0.0     2   175    47   241    46   266 0.74 Beta-lactamase enzyme family
Porin_1              PF00267.16   337 seq817_BIOID51099    -             96   1.6e-21   76.8   1.1   1   1   1.4e-25   1.9e-21   76.6   0.8     1    65    27    91    27    95 0.94 Gram-negative porin
Peptidase_S13        PF02113.10   444 seq822_BIOID51099    -            477  2.3e-178  593.1   0.0   1   1  3.9e-182  2.6e-178  592.9   0.0     2   443    20   468    19   469 0.99 D-Ala-D-Ala carboxypeptidase 3 (S13) family
Beta-lactamase2      PF13354.1    197 seq822_BIOID51099    -            477   2.7e-09   36.6   0.3   1   1   7.8e-12   5.3e-08   32.4   0.1    27   195   261   441   252   442 0.75 Beta-lactamase enzyme family
GntR                 PF00392.16    64 seq825_BIOID51099    -            304     4e-12   45.2   0.0   1   1   2.4e-09   6.6e-06   25.3   0.0    22    55    26    59     7    63 0.82 Bacterial regulatory proteins, gntR family
FCD                  PF07729.7    125 seq825_BIOID51099    -            304   9.8e-12   45.1   3.4   1   1   7.7e-15   2.1e-11   44.0   2.4     1   124   159   286   159   287 0.83 FCD domain
Peptidase_A24        PF01478.13   106 seq826_BIOID51099    -            155   2.3e-23   82.2   8.7   1   1   1.7e-27   2.3e-23   82.2   6.0     2   103    10   116     8   121 0.88 Type IV leader peptidase family
ABC_tran             PF00005.22   118 seq827_BIOID51099    -            503   5.6e-36  123.3   0.0   1   2   1.1e-20   3.7e-17   62.6   0.0     1   118    50   178    50   178 0.89 ABC transporter
ABC_tran             PF00005.22   118 seq827_BIOID51099    -            503   5.6e-36  123.3   0.0   2   2   1.8e-19     6e-16   58.7   0.0     1   117   302   432   302   433 0.91 ABC transporter
LRR_1                PF00560.28    22 seq828_BIOID51099    -            443   2.1e-06   26.8  54.3   1   3   7.9e-05      0.36   10.9   0.3     1    13    33    45    33    62 0.78 Leucine Rich Repeat
LRR_1                PF00560.28    22 seq828_BIOID51099    -            443   2.1e-06   26.8  54.3   2   3   1.4e-05     0.064   13.1   0.0     2    15   196   209   195   214 0.92 Leucine Rich Repeat
LRR_1                PF00560.28    22 seq828_BIOID51099    -            443   2.1e-06   26.8  54.3   3   3   2.2e-05     0.098   12.6   1.2     4    22   219   238   216   238 0.90 Leucine Rich Repeat
TraI                 PF07057.6    126 seq829_BIOID51099    -            991   1.2e-59  199.6   0.0   1   1   1.1e-62   3.8e-59  198.0   0.0     1   126   669   795   669   795 0.98 DNA helicase TraI
AAA_30               PF13604.1    196 seq829_BIOID51099    -            991   7.2e-40  136.5   1.4   1   1   2.1e-43   7.2e-40  136.5   1.0     1   186   203   391   203   398 0.93 AAA domain
YdjC                 PF04794.7    261 seq831_BIOID51099    -            252   5.6e-71  238.9   0.0   1   1   4.6e-75   6.3e-71  238.7   0.0     2   260     4   241     3   242 0.92 YdjC-like protein
BPD_transp_2         PF02653.11   267 seq833_BIOID51099    -            393   1.2e-50  171.8  42.6   1   1   8.6e-55   1.2e-50  171.8  29.5     2   267    57   383    56   383 0.98 Branched-chain amino acid transport system / permease component
Antirestrict         PF03230.8     94 seq834_BIOID51099    -            141   1.1e-29  102.1   0.1   1   1     1e-33   1.4e-29  101.8   0.0     1    94    42   141    42   141 0.93 Antirestriction protein
HTH_Tnp_1            PF01527.15    76 seq835_BIOID51099    -            100   7.8e-15   54.4   0.1   1   1   7.1e-19   9.7e-15   54.1   0.1     2    75     3    75     2    76 0.96 Transposase
MFS_1                PF07690.11   354 seq837_BIOID51099    -            394   1.1e-36  126.1  55.2   1   2   1.5e-29     1e-25   90.1  17.3     2   188    17   198    16   220 0.86 Major Facilitator Superfamily
MFS_1                PF07690.11   354 seq837_BIOID51099    -            394   1.1e-36  126.1  55.2   2   2     1e-14   7.2e-11   41.3  16.1     3   175   218   387   216   394 0.89 Major Facilitator Superfamily
Sugar_tr             PF00083.19   451 seq837_BIOID51099    -            394   3.2e-12   45.6  16.5   1   1   4.7e-16   3.2e-12   45.6  11.4    43   188    39   181    11   184 0.83 Sugar (and other) transporter
DUF1266              PF06889.6    172 seq838_BIOID51099    -            286   5.5e-05   22.9   0.0   1   1   7.3e-09    0.0001   22.0   0.0     1    52   206   256   206   286 0.65 Protein of unknown function (DUF1266)
GyrI-like            PF06445.10   155 seq840_BIOID51099    -            157   5.5e-33  114.0   0.3   1   1   4.5e-37   6.1e-33  113.9   0.2     1   155     1   153     1   153 0.99 GyrI-like small molecule binding domain
rve                  PF00665.21   120 seq842_BIOID51099    -            272     1e-23   83.6   0.0   1   1   4.8e-27   1.7e-23   82.9   0.0     2   119   106   221   105   222 0.97 Integrase core domain
rve_3                PF13683.1     67 seq842_BIOID51099    -            272   6.3e-18   63.9   0.2   1   1   3.9e-21   1.3e-17   62.8   0.1     2    67   194   260   193   260 0.98 Integrase core domain
rve_2                PF13333.1     52 seq842_BIOID51099    -            272   2.8e-13   49.5   0.6   1   1   1.8e-16   6.3e-13   48.4   0.4     1    51   212   267   212   267 0.93 Integrase core domain
HTH_21               PF13276.1     60 seq842_BIOID51099    -            272     2e-09   37.2   3.9   1   1   1.5e-12   5.1e-09   35.8   2.7     3    59    27    82    23    83 0.89 HTH-like domain
MFS_1                PF07690.11   354 seq844_BIOID51099    -            453   9.5e-60  202.0  42.7   1   1   1.9e-61   2.6e-57  194.0  26.4     1   354    47   408    47   408 0.86 Major Facilitator Superfamily
DUF1380              PF07128.7    139 seq845_BIOID51099    -            140   9.2e-08   31.8   0.3   1   1   7.4e-12     1e-07   31.7   0.2     1   103     1   100     1   132 0.84 Protein of unknown function (DUF1380)
LysE                 PF01810.13   191 seq847_BIOID51099    -            206   7.4e-46  155.7  14.2   1   1   6.3e-50   8.6e-46  155.5   9.9     1   189    14   202    14   204 0.98 LysE type translocator
HTH_18               PF12833.2     81 seq848_BIOID51099    -            283   7.4e-21   73.9   1.7   1   1   1.7e-24   1.2e-20   73.2   0.1     1    81   191   270   191   270 0.97 Helix-turn-helix domain
HTH_AraC             PF00165.18    42 seq848_BIOID51099    -            283   2.8e-17   61.8   0.4   1   1   6.6e-15   4.5e-11   42.0   0.0     8    42   234   269   230   269 0.95 Bacterial regulatory helix-turn-helix proteins, AraC family
BPD_transp_2         PF02653.11   267 seq849_BIOID51099    -            332   2.6e-44  151.0  44.1   1   1   1.9e-48   2.6e-44  151.0  30.5     3   267    54   317    52   317 0.94 Branched-chain amino acid transport system / permease component
SmpA_OmlA            PF04355.8     71 seq850_BIOID51099    -            113   5.7e-27   93.0   0.3   1   1   5.1e-31     7e-27   92.7   0.2     1    70    35   104    35   105 0.98 SmpA / OmlA family
MFS_1                PF07690.11   354 seq851_BIOID51099    -            482   2.7e-10   39.4  69.1   1   1     2e-14   2.7e-10   39.4  47.9     2   354    63   439    58   439 0.70 Major Facilitator Superfamily
FUSC                 PF04632.7    650 seq852_BIOID51099    -            352   1.3e-16   60.1   2.0   1   1   2.3e-20   1.5e-16   59.8   1.4     3   281    21   313    19   348 0.81 Fusaric acid resistance protein family
FUSC_2               PF13515.1    128 seq852_BIOID51099    -            352   2.8e-13   49.7  12.8   1   1   6.3e-17   4.3e-13   49.1   8.8     2   128    33   158    28   158 0.83 Fusaric acid resistance protein-like
DUF1266              PF06889.6    172 seq853_BIOID51099    -            100   4.2e-14   52.5   2.6   1   1   3.3e-18   4.5e-14   52.4   1.8    87   171     1    92     1    93 0.87 Protein of unknown function (DUF1266)
Peripla_BP_3         PF13377.1    160 seq854_BIOID51099    -            392   2.7e-38  131.3   0.7   1   1   6.8e-40   2.3e-36  125.0   0.1     3   160   113   277   111   277 0.95 Periplasmic binding protein-like domain
HTH_AraC             PF00165.18    42 seq854_BIOID51099    -            392   3.3e-22   77.5   0.1   1   2   2.8e-11   9.7e-08   31.4   0.0     1    42   294   335   294   335 0.97 Bacterial regulatory helix-turn-helix proteins, AraC family
HTH_AraC             PF00165.18    42 seq854_BIOID51099    -            392   3.3e-22   77.5   0.1   2   2   9.9e-15   3.4e-11   42.4   0.1     6    41   348   384   346   385 0.95 Bacterial regulatory helix-turn-helix proteins, AraC family
HTH_18               PF12833.2     81 seq854_BIOID51099    -            392   8.3e-20   70.5   0.1   1   1   1.7e-22   5.8e-19   67.8   0.0     3    79   309   384   307   385 0.97 Helix-turn-helix domain
Peripla_BP_4         PF13407.1    258 seq854_BIOID51099    -            392   5.4e-13   48.7   0.0   1   1   2.6e-16   8.8e-13   48.0   0.0    75   258    72   258    52   258 0.85 Periplasmic binding protein domain
PfkB                 PF00294.19   301 seq855_BIOID51099    -            337   5.5e-70  235.7   0.0   1   1   4.9e-74   6.7e-70  235.4   0.0     2   297    31   331    30   335 0.97 pfkB family carbohydrate kinase
AzlC                 PF03591.9    143 seq857_BIOID51099    -            245   7.3e-42  142.5  10.2   1   1   5.3e-46   7.3e-42  142.5   7.1     1   141    23   165    23   167 0.97 AzlC protein
2-oxoacid_dh         PF00198.18   231 seq860_BIOID51099    -            405   7.8e-82  273.8   0.0   1   1   2.2e-85     1e-81  273.5   0.0     3   231   175   403   173   403 0.98 2-oxoacid dehydrogenases acyltransferase (catalytic domain)
Biotin_lipoyl        PF00364.17    74 seq860_BIOID51099    -            405   6.9e-18   63.9   0.3   1   1   3.6e-21   1.6e-17   62.7   0.2     2    73     5    76     4    77 0.96 Biotin-requiring enzyme
E3_binding           PF02817.12    39 seq860_BIOID51099    -            405   4.6e-15   54.8   2.3   1   1     1e-18   4.6e-15   54.8   0.1     5    39   114   148   111   148 0.96 e3 binding domain
Acetyltransf_1       PF00583.19    83 seq864_BIOID51099    -            167   6.3e-14   51.6   0.2   1   1   4.1e-17   9.3e-14   51.1   0.1     2    83    66   145    65   145 0.96 Acetyltransferase (GNAT) family
Acetyltransf_10      PF13673.1    117 seq864_BIOID51099    -            167   2.2e-11   43.8   0.0   1   1   1.1e-14   2.6e-11   43.5   0.0     1   117    18   144    18   144 0.84 Acetyltransferase (GNAT) domain
Acetyltransf_7       PF13508.1     79 seq864_BIOID51099    -            167   1.2e-10   41.2   0.1   1   1   8.5e-14   1.9e-10   40.6   0.1     3    78    60   145    58   146 0.84 Acetyltransferase (GNAT) domain
Acetyltransf_4       PF13420.1    155 seq864_BIOID51099    -            167   9.7e-10   38.4   0.0   1   1   5.3e-13   1.2e-09   38.1   0.0     2   137    12   147    11   153 0.86 Acetyltransferase (GNAT) domain
Acetyltransf_3       PF13302.1    142 seq864_BIOID51099    -            167   4.2e-06   26.9   0.0   1   1   2.4e-09   5.5e-06   26.6   0.0     4   142    11   145    10   145 0.74 Acetyltransferase (GNAT) domain
FR47                 PF08445.5     86 seq864_BIOID51099    -            167   1.2e-05   24.8   0.0   1   1   9.3e-09   2.1e-05   24.0   0.0    19    81    85   148    82   151 0.90 FR47-like protein
ADH_N                PF08240.7    109 seq865_BIOID51099    -            364   1.2e-29  102.1   0.7   1   1   4.8e-33   2.2e-29  101.2   0.5     2   107    39   153    38   155 0.92 Alcohol dehydrogenase GroES-like domain
ADH_zinc_N           PF00107.21   130 seq865_BIOID51099    -            364   1.6e-26   92.2   0.2   1   1   5.6e-30   2.5e-26   91.6   0.1     1   129   196   324   196   325 0.95 Zinc-binding dehydrogenase
Ldh_2                PF02615.9    335 seq867_BIOID51099    -            349  1.1e-139  464.7   0.1   1   1  8.9e-144  1.2e-139  464.5   0.0     1   334     1   333     1   334 0.99 Malate/L-lactate dehydrogenase
AzlD                 PF05437.7     99 seq869_BIOID51099    -            111   1.8e-12   46.9   5.7   1   1   1.5e-16   2.1e-12   46.7   4.0     1    98     5   104     5   105 0.92 Branched-chain amino acid transport protein (AzlD)
SmpB                 PF01668.13    68 seq870_BIOID51099    -            160   1.3e-29  101.6   0.0   1   1   1.5e-33   2.1e-29  100.9   0.0     2    67    13    78    12    80 0.96 SmpB protein
DUF496               PF04363.7     95 seq871_BIOID51099    -            109   1.8e-46  155.7   6.3   1   1   1.6e-50   2.1e-46  155.5   4.4     1    93     8   100     8   102 0.98 Protein of unknown function (DUF496)
TraX                 PF05857.6    219 seq876_BIOID51099    -            248   3.3e-52  177.2  11.8   1   1   2.7e-56   3.7e-52  177.0   8.2     2   218    32   247    31   248 0.96 TraX protein
Molybdopterin        PF00384.17   432 seq877_BIOID51099    -           1265  6.9e-167  555.4   0.0   1   1  1.3e-170  8.6e-167  555.1   0.0     1   432   127   851   127   851 0.99 Molybdopterin oxidoreductase
Molydop_binding      PF01568.16   109 seq877_BIOID51099    -           1265   6.5e-21   74.0   0.1   1   1     2e-24   1.3e-20   73.0   0.0     1   105  1105  1220  1105  1224 0.93 Molydopterin dinucleotide binding domain
FCD                  PF07729.7    125 seq878_BIOID51099    -            274   1.1e-22   80.5   6.2   1   1   2.4e-26   1.6e-22   80.0   4.3     1   124   116   246   116   247 0.90 FCD domain
GntR                 PF00392.16    64 seq878_BIOID51099    -            274     6e-14   51.1   0.2   1   1   1.8e-17   1.2e-13   50.1   0.1     4    62    31    89    29    91 0.95 Bacterial regulatory proteins, gntR family
MarR                 PF01047.17    59 seq880_BIOID51099    -            176   1.6e-17   62.8   2.8   1   1   1.3e-20     6e-17   60.9   0.1     1    58    53   112    53   113 0.98 MarR family
MarR_2               PF12802.2     62 seq880_BIOID51099    -            176     1e-08   34.5   0.1   1   1   4.8e-12   2.2e-08   33.5   0.0     5    61    55   111    51   112 0.90 MarR family
HTH_27               PF13463.1     68 seq880_BIOID51099    -            176   3.6e-07   30.3   0.1   1   1   1.8e-10   8.1e-07   29.1   0.0    17    68    70   121    54   121 0.86 Winged helix DNA-binding domain
RNase_H              PF00075.19   132 seq881_BIOID51099    -            155   2.6e-41  140.9   0.0   1   1   2.1e-45   2.9e-41  140.8   0.0     2   131     3   141     2   142 0.92 RNase H
HlyD                 PF00529.15   306 seq883_BIOID51099    -            397   1.4e-80  270.8  14.4   1   1     4e-84   1.4e-80  270.8  10.0     1   306    64   361    64   361 0.99 HlyD family secretion protein
HlyD_2               PF12700.2    328 seq883_BIOID51099    -            397   4.6e-19   68.6   1.0   1   1   1.7e-22   5.9e-19   68.2   0.7     2   328    45   361    44   361 0.79 HlyD family secretion protein
HlyD_3               PF13437.1    105 seq883_BIOID51099    -            397     2e-12   47.2   4.5   1   1   1.5e-13   5.1e-10   39.5   0.2     2   105   176   290   175   290 0.89 HlyD family secretion protein
Biotin_lipoyl_2      PF13533.1     50 seq883_BIOID51099    -            397   7.2e-11   41.4   9.5   1   1   9.9e-11   3.4e-07   29.7   0.1     4    49    67   121    48   122 0.89 Biotin-lipoyl like
ATP-grasp_2          PF08442.5    202 seq886_BIOID51099    -            388   1.4e-82  275.8   0.0   1   1   5.7e-86   1.9e-82  275.4   0.0     1   202     2   203     2   203 1.00 ATP-grasp domain
Ligase_CoA           PF00549.14   153 seq886_BIOID51099    -            388     1e-24   86.7   3.4   1   1   5.1e-28   1.8e-24   86.0   2.4     1   153   262   382   262   382 0.98 CoA-ligase
ATP-grasp_5          PF13549.1    222 seq886_BIOID51099    -            388   1.5e-13   50.3   0.1   1   1   1.2e-16     4e-13   48.9   0.1    10   219     3   215     1   217 0.83 ATP-grasp domain
ATP-grasp_4          PF13535.1    184 seq886_BIOID51099    -            388   7.1e-08   32.2   0.1   1   1   5.1e-11   1.7e-07   31.0   0.0     7   110     7   126     4   200 0.77 ATP-grasp domain
OTCace               PF00185.19   158 seq890_BIOID51099    -            334     4e-51  172.9   0.2   1   1   1.3e-54   8.9e-51  171.7   0.1     2   157   156   330   155   331 0.97 Aspartate/ornithine carbamoyltransferase, Asp/Orn binding domain
OTCace_N             PF02729.16   142 seq890_BIOID51099    -            334   2.5e-47  159.9   0.0   1   1   5.4e-51   3.7e-47  159.4   0.0     1   142     7   148     7   148 0.99 Aspartate/ornithine carbamoyltransferase, carbamoyl-P binding domain
Aldose_epim          PF01263.15   301 seq894_BIOID51099    -            290   2.4e-48  164.6   0.0   1   1     2e-52   2.7e-48  164.5   0.0     2   300     3   285     2   286 0.92 Aldose 1-epimerase
DUF1496              PF07383.7     56 seq895_BIOID51099    -             90     2e-26   90.8   0.3   1   1   1.8e-30   2.4e-26   90.6   0.2     1    55    33    89    33    90 0.96 Protein of unknown function (DUF1496)
CedA                 PF10729.4     80 seq896_BIOID51099    -             87   4.3e-53  176.7   0.7   1   1   3.6e-57   4.9e-53  176.5   0.5     1    80     8    87     8    87 0.99 Cell division activator CedA
HlyD                 PF00529.15   306 seq901_BIOID51099    -            390   3.6e-79  266.1  15.0   1   1   1.3e-82   4.5e-79  265.8  10.4     1   306    60   343    60   343 0.99 HlyD family secretion protein
HlyD_2               PF12700.2    328 seq901_BIOID51099    -            390   2.2e-17   63.1   1.3   1   1   9.2e-21   3.1e-17   62.6   0.9    20   234    60   290    51   316 0.77 HlyD family secretion protein
HlyD_3               PF13437.1    105 seq901_BIOID51099    -            390   5.2e-16   58.7   3.5   1   1   1.4e-16   4.9e-13   49.2   0.2     2   105   218   338   217   338 0.79 HlyD family secretion protein
Biotin_lipoyl_2      PF13533.1     50 seq901_BIOID51099    -            390   1.1e-08   34.4   1.6   1   1   5.4e-11   1.9e-07   30.5   0.1     2    49    61   108    60   109 0.91 Biotin-lipoyl like
Peptidase_M20        PF01546.23   171 seq902_BIOID51099    -            365   1.9e-26   92.5   0.0   1   1   3.4e-30   2.3e-26   92.2   0.0     3   169    33   358    31   360 0.93 Peptidase family M20/M25/M40
Peptidase_M42        PF05343.9    292 seq902_BIOID51099    -            365   7.4e-05   21.5   0.0   1   1   2.9e-08    0.0002   20.1   0.0   215   290   277   351   242   353 0.82 M42 glutamyl aminopeptidase
Abhydrolase_5        PF12695.2    142 seq903_BIOID51099    -            286   6.9e-21   74.3   0.0   1   1   5.2e-23   7.9e-20   70.9   0.0     1   141    27   262    27   263 0.86 Alpha/beta hydrolase family
Abhydrolase_6        PF12697.2    228 seq903_BIOID51099    -            286   2.5e-19   69.9   0.0   1   1   2.4e-22   3.6e-19   69.4   0.0     1   214    28   259    28   273 0.79 Alpha/beta hydrolase family
Abhydrolase_1        PF00561.15   230 seq903_BIOID51099    -            286   8.2e-19   67.9   0.0   1   1   6.2e-22   9.5e-19   67.7   0.0     1   228    54   274    54   276 0.91 alpha/beta hydrolase fold
Peptidase_S15        PF02129.13   272 seq903_BIOID51099    -            286   5.1e-15   55.4   0.0   1   1   7.2e-18   1.1e-14   54.4   0.0    51   256    47   250    18   259 0.78 X-Pro dipeptidyl-peptidase (S15 family)
Peptidase_S9         PF00326.16   213 seq903_BIOID51099    -            286   1.2e-10   40.8   0.0   1   1   1.8e-10   2.7e-07   29.8   0.0    10   103    49   137    43   165 0.83 Prolyl oligopeptidase family
Hydrolase_4          PF12146.3     79 seq903_BIOID51099    -            286   1.2e-08   34.5   0.0   1   1   1.4e-11   2.1e-08   33.7   0.0    11    64    19    74    11    88 0.82 Putative lysophospholipase
PulS_OutS            PF09691.5    109 seq908_BIOID51099    -            115   2.3e-08   33.8   0.0   1   1     2e-12   2.8e-08   33.6   0.0    21   102    26   106    14   113 0.89 Bacterial chaperone lipoprotein (PulS_OutS)
EcoRII-C             PF09019.6    164 seq909_BIOID51099    -            404   1.2e-72  242.9   0.1   1   1   2.7e-76   1.8e-72  242.3   0.1     1   164   229   393   229   393 0.99 EcoRII C terminal
EcoRII-N             PF09217.5    156 seq909_BIOID51099    -            404   2.2e-70  235.1   0.0   1   1   4.7e-74   3.2e-70  234.6   0.0     2   156    13   168    12   168 0.99 Restriction endonuclease EcoRII, N-terminal
Alpha-amylase        PF00128.19   316 seq911_BIOID51099    -            676     1e-42  146.5   5.9   1   1   1.9e-46   2.6e-42  145.2   4.1     1   308   226   595   226   598 0.74 Alpha amylase, catalytic domain
CDP-OH_P_transf      PF01066.16   101 seq913_BIOID51099    -            206   1.3e-08   34.9  17.5   1   1   4.8e-12   6.6e-08   32.6  12.1     3    77    26   113    24   197 0.82 CDP-alcohol phosphatidyltransferase
Lactamase_B          PF00753.22   194 seq914_BIOID51099    -            251   4.6e-34  117.6   0.4   1   1   8.5e-38   5.8e-34  117.3   0.3     3   194     9   165     7   165 0.93 Metallo-beta-lactamase superfamily
Lactamase_B_2        PF12706.2    194 seq914_BIOID51099    -            251   3.8e-08   33.0   0.1   1   1   8.1e-12   5.6e-08   32.4   0.1     3   187    25   198    23   204 0.52 Beta-lactamase superfamily domain
polyprenyl_synt      PF00348.12   260 seq915_BIOID51099    -            323   3.7e-90  301.1   0.0   1   1   3.2e-94   4.4e-90  300.9   0.0     2   257    32   282    31   285 0.97 Polyprenyl synthetase
Spermine_synth       PF01564.12   246 seq916_BIOID51099    -            288     7e-89  296.8   0.1   1   1   1.5e-92     1e-88  296.3   0.1     5   238     6   239     3   247 0.97 Spermine/spermidine synthase
Methyltransf_18      PF12847.2    112 seq916_BIOID51099    -            288   5.4e-07   30.0   0.0   1   1   1.5e-10   1.1e-06   29.1   0.0     3   110    79   191    77   193 0.79 Methyltransferase domain
ACR_tran             PF00873.14  1021 seq917_BIOID51099    -           1049         0 1473.8  17.9   1   1         0         0 1473.6  12.4     1  1021     1  1030     1  1030 1.00 AcrB/AcrD/AcrF family
CoA_binding          PF02629.14    96 seq920_BIOID51099    -            289   1.7e-30  105.2   0.7   1   1   4.9e-34   1.7e-30  105.2   0.5     1    96     6    99     6    99 0.99 CoA binding domain
Ligase_CoA           PF00549.14   153 seq920_BIOID51099    -            289   2.4e-20   72.5   0.6   1   1   1.2e-23     4e-20   71.8   0.4     1   152   151   271   151   272 0.96 CoA-ligase
Succ_CoA_lig         PF13607.1    138 seq920_BIOID51099    -            289   8.7e-12   44.7   0.0   1   1   4.4e-15   1.5e-11   43.9   0.0     1   138   145   284   145   287 0.83 Succinyl-CoA ligase like flavodoxin domain
ProQ                 PF04352.8    115 seq923_BIOID51099    -            185   6.4e-32  109.4   2.8   1   1   8.6e-35   5.9e-31  106.3   0.0     4   111    71   178    68   181 0.96 ProQ/FINO family
FinO_N               PF12602.3     72 seq923_BIOID51099    -            185   3.2e-25   88.0  11.5   1   1   9.2e-29   6.3e-25   87.1   8.0     1    72     1    62     1    62 0.98 Fertility inhibition protein N terminal
Acetyltransf_3       PF13302.1    142 seq925_BIOID51099    -            194   8.5e-20   71.3   0.1   1   1     3e-23     1e-19   71.1   0.0     1   142    17   162    17   162 0.87 Acetyltransferase (GNAT) domain
Acetyltransf_4       PF13420.1    155 seq925_BIOID51099    -            194   6.1e-14   52.1   0.2   1   1   2.4e-17   8.2e-14   51.7   0.1     2   154    21   181    20   182 0.78 Acetyltransferase (GNAT) domain
Acetyltransf_1       PF00583.19    83 seq925_BIOID51099    -            194   1.9e-08   34.0   0.1   1   1   8.7e-12     3e-08   33.4   0.0     2    83    83   162    82   162 0.96 Acetyltransferase (GNAT) family
Acetyltransf_8       PF13523.1    152 seq925_BIOID51099    -            194   1.5e-06   28.1   0.1   1   1   5.7e-10   1.9e-06   27.6   0.1    61   141    76   166    20   170 0.80 Acetyltransferase (GNAT) domain
Cupin_2              PF07883.6     71 seq928_BIOID51099    -            261   1.3e-14   53.2   0.2   1   1   6.6e-11   2.2e-07   30.1   0.0     3    49   184   230   182   234 0.88 Cupin domain
Cupin_3              PF05899.7     74 seq928_BIOID51099    -            261   6.5e-13   47.7   0.0   1   1   1.1e-13   3.6e-10   38.9   0.0     2    69    56   130    55   136 0.85 Protein of unknown function (DUF861)
Mif2                 PF11699.3     85 seq928_BIOID51099    -            261   6.2e-05   22.8   0.0   1   1   3.6e-08   0.00012   21.8   0.0    36    83    84   131    49   133 0.91 Mif2/CENP-C like
FAA_hydrolase        PF01557.13   217 seq929_BIOID51099    -            429  1.1e-100  335.3   0.0   1   2   1.2e-46   1.6e-42  145.3   0.0     2   217     5   204     4   204 0.93 Fumarylacetoacetate (FAA) hydrolase family
FAA_hydrolase        PF01557.13   217 seq929_BIOID51099    -            429  1.1e-100  335.3   0.0   2   2   7.9e-60   1.1e-55  188.3   0.0     2   217   225   423   224   423 0.95 Fumarylacetoacetate (FAA) hydrolase family
MFS_1                PF07690.11   354 seq930_BIOID51099    -            512   5.7e-55  186.3  38.3   1   1   4.2e-59   5.7e-55  186.3  26.5     1   353    19   413    19   414 0.89 Major Facilitator Superfamily
AdoMet_dc            PF02675.10   106 seq934_BIOID51099    -            264   1.8e-35  120.8   0.0   1   1   3.4e-39   4.7e-35  119.5   0.0    11   106    39   169    32   169 0.98 S-adenosylmethionine decarboxylase
Response_reg         PF00072.19   112 seq935_BIOID51099    -            260   1.2e-27   96.0   0.0   1   1     3e-31   2.1e-27   95.2   0.0     1   112    40   149    40   149 0.99 Response regulator receiver domain
Trans_reg_C          PF00486.23    77 seq935_BIOID51099    -            260   4.6e-25   87.2   0.0   1   1   1.6e-28   1.1e-24   86.0   0.0     3    77   182   255   178   255 0.95 Transcriptional regulatory protein, C terminal
DUF480               PF04337.7    148 seq938_BIOID51099    -            215   8.7e-65  216.9   0.5   1   1   1.1e-68   1.5e-64  216.2   0.3     1   148     5   158     5   158 0.99 Protein of unknown function, DUF480
AMP-binding          PF00501.23   418 seq939_BIOID51099    -            573   2.4e-84  282.9   0.0   1   1   2.2e-88   2.9e-84  282.7   0.0     2   413    49   483    48   486 0.95 AMP-binding enzyme
4HBT                 PF03061.17    79 seq943_BIOID51099    -            155   8.5e-19   67.3   0.1   1   1   1.7e-22   1.1e-18   66.9   0.1     2    78    57   145    56   146 0.97 Thioesterase superfamily
4HBT_3               PF13622.1    256 seq943_BIOID51099    -            155   7.1e-07   29.1   0.3   1   1   1.4e-10   9.4e-07   28.7   0.2     3    85    52   153    47   154 0.85 Thioesterase-like superfamily
LysM                 PF01476.15    44 seq944_BIOID51099    -            339   6.4e-29   99.4   0.0   1   2   2.2e-18   1.5e-14   53.4   0.0     1    43   230   271   230   272 0.98 LysM domain
LysM                 PF01476.15    44 seq944_BIOID51099    -            339   6.4e-29   99.4   0.0   2   2   1.1e-13   7.3e-10   38.4   0.0     1    42   289   328   289   330 0.90 LysM domain
SLT                  PF01464.15   121 seq944_BIOID51099    -            339   2.9e-24   84.7   0.1   1   1   6.8e-28   4.6e-24   84.1   0.0    14   118     2   102     1   105 0.96 Transglycosylase SLT domain
HTH_35               PF13693.1     78 seq945_BIOID51099    -             92   2.6e-38  129.5   0.2   1   1   2.1e-42   2.9e-38  129.3   0.1     1    78     7    85     7    85 0.98 Winged helix-turn-helix DNA-binding
GFO_IDH_MocA         PF01408.17   120 seq952_BIOID51099    -            307   2.2e-25   89.3   0.0   1   1   5.1e-29   3.5e-25   88.7   0.0     1   120     4   121     4   121 0.98 Oxidoreductase family, NAD-binding Rossmann fold
GFO_IDH_MocA_C       PF02894.12   115 seq952_BIOID51099    -            307   2.9e-07   30.1   0.1   1   1   9.2e-11   6.3e-07   29.0   0.0    19   114   141   226   132   227 0.92 Oxidoreductase family, C-terminal alpha/beta domain
EamA                 PF00892.15   126 seq953_BIOID51099    -            295   2.7e-17   62.8  33.8   1   2   3.4e-16   2.3e-12   46.9   8.4     1   123    18   142    18   145 0.90 EamA-like transporter family
EamA                 PF00892.15   126 seq953_BIOID51099    -            295   2.7e-17   62.8  33.8   2   2     9e-09   6.2e-05   22.9   8.8     1   125   159   284   159   285 0.84 EamA-like transporter family
EmrE                 PF13536.1    113 seq953_BIOID51099    -            295   2.9e-08   33.7  35.1   1   1   9.3e-12   6.4e-08   32.6   9.2     4   108    42   147    39   151 0.90 Multidrug resistance efflux transporter
HATPase_c            PF02518.21   111 seq954_BIOID51099    -            452   2.7e-14   52.6   0.0   1   1   1.1e-17     5e-14   51.8   0.0     2   109   345   449   344   451 0.88 Histidine kinase-, DNA gyrase B-, and HSP90-like ATPase
HisKA                PF00512.20    68 seq954_BIOID51099    -            452   1.7e-11   43.7   1.0   1   1     1e-14   4.5e-11   42.4   0.7     2    66   236   299   235   301 0.97 His Kinase A (phospho-acceptor) domain
HAMP                 PF00672.20    70 seq954_BIOID51099    -            452   5.1e-10   39.2   1.9   1   1   2.3e-13   1.1e-09   38.2   0.0     2    69   162   230   161   231 0.95 HAMP domain
Aldedh               PF00171.17   462 seq958_BIOID51099    -            488  1.3e-172  574.2   0.0   1   1  1.1e-176  1.4e-172  574.0   0.0     7   462    17   474     7   474 0.98 Aldehyde dehydrogenase family
Aminotran_1_2        PF00155.16   363 seq959_BIOID51099    -            452   1.4e-21   76.7   0.0   1   1   3.1e-25   4.3e-21   75.1   0.0   127   348   201   426    68   440 0.79 Aminotransferase class I and II
PTS_EIIA_2           PF00359.17   142 seq960_BIOID51099    -            658     3e-31  107.9   0.0   1   1   1.1e-34     5e-31  107.2   0.0     5   141    29   170    25   171 0.95 Phosphoenolpyruvate-dependent sugar phosphotransferase system, EIIA 2
PTS_IIB              PF02302.12    90 seq960_BIOID51099    -            658   1.4e-15   57.3   0.1   1   1   5.6e-19   2.6e-15   56.5   0.1     2    90   188   279   187   279 0.95 PTS system, Lactose/Cellobiose specific IIB subunit
PTS_EIIC             PF02378.13   321 seq960_BIOID51099    -            658   3.9e-11   42.2  35.1   1   1   5.9e-14   2.7e-10   39.4  23.9     2   268   312   562   311   632 0.72 Phosphotransferase system, EIIC
SNase                PF00565.12   108 seq962_BIOID51099    -            153   6.1e-25   87.4   0.1   1   1   5.5e-29   7.6e-25   87.1   0.1     1   108    44   140    44   140 0.98 Staphylococcal nuclease homologue
Fer4_11              PF13247.1     99 seq967_BIOID51099    -            514   1.8e-40  136.7   4.7   1   1   5.1e-44   1.8e-40  136.7   3.2     2    98   175   271   174   272 0.98 4Fe-4S dicluster domain
DUF4016              PF13208.1    200 seq968_BIOID51099    -            769   1.9e-59  200.4   0.0   1   1   3.6e-62   2.4e-58  196.8   0.0     1   199    95   297    95   298 0.91 Domain of unknown function (DUF4016)
TerB                 PF05099.8    140 seq968_BIOID51099    -            769   3.4e-08   33.2   0.0   1   1   2.2e-11   1.5e-07   31.0   0.0    20   134   507   623   493   627 0.90 Tellurite resistance protein TerB
MVIN                 PF03023.9    452 seq973_BIOID51099    -            511  4.7e-161  536.1  32.4   1   1  4.1e-165  5.7e-161  535.8  22.5     1   450    28   478    28   480 0.99 MviN-like protein
Epimerase            PF01370.16   236 seq975_BIOID51099    -            304   1.1e-24   87.0   0.0   1   1   4.1e-27   7.1e-24   84.4   0.0     1   233     5   206     5   209 0.89 NAD dependent epimerase/dehydratase family
NAD_binding_10       PF13460.1    183 seq975_BIOID51099    -            304   1.3e-21   77.3   0.0   1   1     1e-24   1.8e-21   76.8   0.0     1   177     5   192     5   197 0.85 NADH(P)-binding
NAD_binding_4        PF07993.7    249 seq975_BIOID51099    -            304   2.5e-16   59.2   0.3   1   2   8.2e-08   0.00014   20.7   0.1     1    33     7    37     7    51 0.81 Male sterility protein
NAD_binding_4        PF07993.7    249 seq975_BIOID51099    -            304   2.5e-16   59.2   0.3   2   2   7.8e-08   0.00013   20.8   0.0    79   137    55   114    40   121 0.86 Male sterility protein
3Beta_HSD            PF01073.14   280 seq975_BIOID51099    -            304   1.1e-15   56.9   0.0   1   1   4.2e-16   7.1e-13   47.7   0.0     1   212     6   179     6   207 0.80 3-beta hydroxysteroid dehydrogenase/isomerase family
NmrA                 PF05368.8    233 seq975_BIOID51099    -            304     1e-12   47.7   0.0   1   1   8.2e-16   1.4e-12   47.2   0.0     1   105     5   114     5   148 0.87 NmrA-like family
adh_short            PF00106.20   167 seq975_BIOID51099    -            304   1.8e-05   24.5   3.7   1   1   2.4e-08     4e-05   23.4   1.4     2   165     4   139     3   141 0.83 short chain dehydrogenase
PEP-utilizers_C      PF02896.13   294 seq981_BIOID51099    -            833  1.2e-110  368.9   0.0   1   1  5.7e-114  1.6e-110  368.5   0.0     2   293   363   653   362   654 0.99 PEP-utilising enzyme, TIM barrel domain
PTS_EIIA_2           PF00359.17   142 seq981_BIOID51099    -            833   4.5e-32  110.6   0.0   1   1   3.2e-35   8.8e-32  109.6   0.0     2   141   689   829   688   830 0.97 Phosphoenolpyruvate-dependent sugar phosphotransferase system, EIIA 2
PEP-utilizers        PF00391.18    81 seq981_BIOID51099    -            833   3.9e-19   67.8   0.0   1   1   4.2e-22   1.2e-18   66.3   0.0     7    81   262   337   259   337 0.93 PEP-utilising enzyme, mobile domain
PTS-HPr              PF00381.14    84 seq981_BIOID51099    -            833     3e-17   62.1   0.0   1   1   2.8e-20   7.6e-17   60.8   0.0     5    83     6    86     2    87 0.94 PTS HPr component phosphorylation site
PEP-utilisers_N      PF05524.8    123 seq981_BIOID51099    -            833     8e-14   51.3   1.1   1   1   4.8e-17   1.3e-13   50.6   0.0     2   123   119   238   118   238 0.87 PEP-utilising enzyme, N-terminal
adh_short            PF00106.20   167 seq983_BIOID51099    -            263   1.9e-26   92.8   3.4   1   1   3.8e-30   2.6e-26   92.3   2.4     1   165    33   189    33   191 0.85 short chain dehydrogenase
adh_short_C2         PF13561.1    243 seq983_BIOID51099    -            263   1.5e-24   87.0   0.0   1   1   2.8e-28   1.9e-24   86.7   0.0     5   240    41   259    39   262 0.89 Enoyl-(Acyl carrier protein) reductase
HOK_GEF              PF01848.11    43 seq986_BIOID51099    -             68   1.5e-17   62.5   3.7   1   1   1.4e-21   1.9e-17   62.1   2.6     1    43    22    64    22    64 0.99 Hok/gef family
LigB                 PF02900.13   272 seq989_BIOID51099    -            283   3.5e-61  206.4   0.0   1   1   2.9e-65   3.9e-61  206.2   0.0     2   271     7   279     6   280 0.94 Catalytic LigB subunit of aromatic ring-opening dioxygenase
PRK                  PF00485.13   194 seq992_BIOID51099    -            368   3.8e-13   49.3   0.0   1   1   5.3e-17   7.2e-13   48.4   0.0     1   148   142   296   142   306 0.87 Phosphoribulokinase / Uridine kinase family
YniB                 PF14002.1    166 seq993_BIOID51099    -            178   2.3e-78  261.2   3.1   1   1   1.9e-82   2.6e-78  261.1   2.1     1   166    15   177    15   177 0.99 YniB-like protein
PP-binding           PF00550.20    67 seq994_BIOID51099    -             82   1.2e-12   47.8   0.8   1   1   9.7e-17   1.3e-12   47.6   0.6     1    66     9    74     9    75 0.92 Phosphopantetheine attachment site
RepB-RCR_reg         PF10723.4     85 seq995_BIOID51099    -             82   6.4e-35  118.6   1.8   1   1     1e-38   6.8e-35  118.5   1.3     1    79     1    79     1    82 0.98 Replication regulatory protein RepB
RHH_1                PF01402.16    39 seq995_BIOID51099    -             82   3.7e-06   26.4   0.0   1   1   9.5e-10   6.5e-06   25.7   0.0     6    36    48    78    46    80 0.94 Ribbon-helix-helix protein, copG family
YbaJ                 PF10757.4    122 seq998_BIOID51099    -            124   4.7e-71  236.4   1.2   1   1   3.8e-75   5.2e-71  236.3   0.9     1   121     1   121     1   122 0.99 Biofilm formation regulator YbaJ
DUF3289              PF11692.3    277 seq1000_BIOID51099   -            284   3.1e-81  272.5   5.4   1   1   2.9e-85     4e-81  272.1   3.7     6   271    11   277     2   282 0.92 Protein of unknown function (DUF3289)
Aminotran_1_2        PF00155.16   363 seq1001_BIOID51099   -            390   3.1e-54  184.2   0.0   1   1   1.1e-57   3.6e-54  183.9   0.0     2   362    44   384    43   385 0.92 Aminotransferase class I and II
Aminotran_5          PF00266.14   371 seq1001_BIOID51099   -            390   1.1e-05   24.1   0.0   1   1   5.6e-09   1.9e-05   23.4   0.0    48   181    93   216    67   219 0.90 Aminotransferase class-V
Cys_Met_Meta_PP      PF01053.15   386 seq1001_BIOID51099   -            390   2.4e-05   22.6   0.0   1   1     1e-08   3.5e-05   22.1   0.0    26   183    55   216    47   239 0.89 Cys/Met metabolism PLP-dependent enzyme
Glyco_hydro_38       PF01074.17   277 seq1003_BIOID51099   -            877   2.5e-44  151.5   0.0   1   1   8.9e-48   4.1e-44  150.8   0.0     2   266     7   266     6   274 0.88 Glycosyl hydrolases family 38 N-terminal domain
Glyco_hydro_38C      PF07748.8    458 seq1003_BIOID51099   -            877   1.1e-28  100.1   0.0   1   1   3.5e-32   1.6e-28   99.5   0.0     2   417   386   843   385   862 0.79 Glycosyl hydrolases family 38 C-terminal domain
Alpha-mann_mid       PF09261.6     80 seq1003_BIOID51099   -            877   1.2e-06   28.4   0.0   1   1   6.3e-10   2.9e-06   27.2   0.0     2    79   280   356   279   357 0.88 Alpha mannosidase, middle domain
HHA                  PF05321.6     57 seq1004_BIOID51099   -            154   7.4e-30  102.7   0.3   1   1     8e-34   1.1e-29  102.2   0.2     1    57    95   151    95   151 0.99 Haemolysin expression modulating protein
Nitrate_red_del      PF02613.10   136 seq1005_BIOID51099   -            231   2.2e-25   88.9   2.1   1   1   3.1e-29   4.2e-25   88.0   1.4     7   133     9   154     3   157 0.85 Nitrate reductase delta subunit
Ribonuc_L-PSP        PF01042.16   121 seq1007_BIOID51099   -            131   6.5e-32  109.7   0.0   1   1   5.3e-36   7.3e-32  109.5   0.0     3   120    13   127    11   128 0.95 Endoribonuclease L-PSP
LysR_substrate       PF03466.15   209 seq1008_BIOID51099   -            304   1.1e-43  148.7   0.0   1   1   2.4e-47   1.7e-43  148.0   0.0     2   208    89   293    88   294 0.93 LysR substrate binding domain
HTH_1                PF00126.22    60 seq1008_BIOID51099   -            304   2.2e-21   75.2   1.4   1   1   1.2e-24   8.5e-21   73.3   0.9     3    60     7    64     5    64 0.97 Bacterial regulatory helix-turn-helix protein, lysR family
CHMI                 PF02962.10   124 seq1009_BIOID51099   -            126   2.5e-68  227.7   0.1   1   1     2e-72   2.8e-68  227.6   0.0     1   124     2   125     2   125 1.00 5-carboxymethyl-2-hydroxymuconate isomerase
IncFII_repA          PF02387.10   281 seq1011_BIOID51099   -            289   1.4e-97  326.1   0.1   1   1  1.2e-101   1.7e-97  325.8   0.1     3   271     9   269     1   276 0.98 IncFII RepA protein family
SlyX                 PF04102.7     69 seq1014_BIOID51099   -             72   4.1e-26   91.0   2.4   1   1   3.4e-30   4.6e-26   90.8   1.7     1    69     5    72     5    72 0.99 SlyX
Acyl_transf_3        PF01757.17   340 seq1015_BIOID51099   -            226   5.1e-08   32.0  33.6   1   1   5.1e-12     7e-08   31.5  23.3   122   334    18   205     4   213 0.61 Acyltransferase family
Mac                  PF12464.3     55 seq1016_BIOID51099   -            183   1.1e-18   66.8   0.4   1   1   2.7e-22   1.8e-18   66.1   0.3     1    54     5    58     5    59 0.97 Maltose acetyltransferase
Hexapep              PF00132.19    36 seq1016_BIOID51099   -            183   3.8e-14   51.3  17.2   1   1   2.3e-15   1.6e-11   43.0   5.3     2    36   130   164   129   164 0.96 Bacterial transferase hexapeptide (six repeats)
FAA_hydrolase        PF01557.13   217 seq1017_BIOID51099   -            273   1.1e-20   73.8   0.0   1   1   1.1e-24   1.5e-20   73.4   0.0     3   216    64   272    62   273 0.89 Fumarylacetoacetate (FAA) hydrolase family
PyrBI_leader         PF08052.6     44 seq1018_BIOID51099   -             63   1.4e-35  120.7   5.6   1   1     1e-39   1.4e-35  120.7   3.9     1    44    20    63    20    63 1.00 PyrBI operon leader peptide
Nitrate_red_gam      PF02665.9    223 seq1019_BIOID51099   -            226   2.1e-87  292.0  12.4   1   1   1.8e-91   2.4e-87  291.8   8.6     2   223     5   226     4   226 0.99 Nitrate reductase gamma subunit
DUF943               PF06092.7    157 seq1021_BIOID51099   -            159   1.2e-45  154.5   3.3   1   1   9.7e-50   1.3e-45  154.3   2.3     1   156     1   154     1   155 0.94 Enterobacterial putative membrane protein (DUF943)
DUF2791              PF10923.3    417 seq1022_BIOID51099   -            438  5.6e-171  568.6   0.0   1   1  9.4e-175  6.4e-171  568.4   0.0     1   416     6   413     6   414 0.99 P-loop Domain of unknown function (DUF2791)
OTCace_N             PF02729.16   142 seq1023_BIOID51099   -            311   1.7e-43  147.5   0.1   1   1   4.3e-47   2.9e-43  146.8   0.0     1   141     8   148     8   149 0.95 Aspartate/ornithine carbamoyltransferase, carbamoyl-P binding domain
OTCace               PF00185.19   158 seq1023_BIOID51099   -            311   2.5e-36  124.8   0.1   1   1   6.6e-40   4.5e-36  123.9   0.1     1   157   154   303   154   304 0.93 Aspartate/ornithine carbamoyltransferase, Asp/Orn binding domain
LysR_substrate       PF03466.15   209 seq1025_BIOID51099   -            327   4.4e-44  149.9   0.1   1   1   8.8e-48     6e-44  149.5   0.0     5   209   120   323   117   323 0.97 LysR substrate binding domain
HTH_1                PF00126.22    60 seq1025_BIOID51099   -            327   1.4e-24   85.4   1.2   1   1   2.9e-28     2e-24   84.9   0.2     1    60    34    93    34    93 0.98 Bacterial regulatory helix-turn-helix protein, lysR family
Ldh_2                PF02615.9    335 seq1026_BIOID51099   -            332  1.1e-143  477.9   0.0   1   1  8.9e-148  1.2e-143  477.7   0.0     1   334     1   331     1   332 0.99 Malate/L-lactate dehydrogenase
HisKA_3              PF07730.8     68 seq1028_BIOID51099   -            598   5.9e-19   68.0   0.9   1   1   1.7e-22   5.9e-19   68.0   0.6     1    64   390   453   390   457 0.97 Histidine kinase
PilJ                 PF13675.1    112 seq1028_BIOID51099   -            598   8.5e-19   67.8  14.4   1   1     3e-22     1e-18   67.5   1.3     2   108    34   131    33   135 0.91 Type IV pili methyl-accepting chemotaxis transducer N-term
HATPase_c            PF02518.21   111 seq1028_BIOID51099   -            598   1.7e-15   56.6   0.1   1   1   1.2e-18   4.1e-15   55.3   0.1     4   108   497   583   494   586 0.92 Histidine kinase-, DNA gyrase B-, and HSP90-like ATPase
HAMP                 PF00672.20    70 seq1028_BIOID51099   -            598   2.8e-11   43.3   3.2   1   1   8.1e-15   2.8e-11   43.3   2.2     4    69   159   224   158   225 0.93 HAMP domain
DUF3300              PF11737.3    228 seq1029_BIOID51099   -            585   3.1e-78  262.0   4.4   1   1   2.3e-82   3.1e-78  262.0   3.0     1   228    73   334    73   334 0.94 Protein of unknown function (DUF3300)
YlaC                 PF10777.4    156 seq1030_BIOID51099   -            156     6e-76  253.1   0.3   1   1   4.9e-80   6.7e-76  253.0   0.2     1   155     1   154     1   155 0.99 sigma70 family sigma factor YlaC
PhzC-PhzF            PF02567.11   282 seq1032_BIOID51099   -            297   2.4e-83  279.5   0.0   1   1   1.9e-87   2.7e-83  279.4   0.0     1   281     8   290     8   291 0.96 Phenazine biosynthesis-like protein
HpcH_HpaI            PF03328.9    221 seq1033_BIOID51099   -            267   3.2e-66  222.2   0.0   1   1   2.7e-70   3.7e-66  222.0   0.0     1   220    15   241    15   242 0.99 HpcH/HpaI aldolase/citrate lyase family
Transaldolase        PF00923.14   287 seq1034_BIOID51099   -            220   5.3e-48  163.4   0.1   1   1   8.2e-52   1.1e-47  162.4   0.0     1   244     3   206     3   218 0.94 Transaldolase
PyrI                 PF01948.13    96 seq1039_BIOID51099   -            153   7.1e-37  125.2   0.0   1   1   1.5e-40     1e-36  124.6   0.0     2    94     5    97     4    99 0.97 Aspartate carbamoyltransferase regulatory chain, allosteric domain
PyrI_C               PF02748.10    52 seq1039_BIOID51099   -            153   7.8e-21   73.1   1.7   1   1   1.8e-24   1.2e-20   72.5   1.2     1    51   101   151   101   152 0.95 Aspartate carbamoyltransferase regulatory chain, metal binding domain
Flg_bb_rod           PF00460.15    31 seq1041_BIOID51099   -            138   8.6e-13   47.5   0.2   1   1   1.5e-16   2.1e-12   46.3   0.2     1    31     9    39     9    39 0.98 Flagella basal body rod protein
EAL                  PF00563.15   236 seq1042_BIOID51099   -            518   1.4e-64  217.7   0.0   1   1   2.9e-68     2e-64  217.2   0.0     2   235   275   503   274   504 0.96 EAL domain
CSS-motif            PF12792.2    208 seq1042_BIOID51099   -            518   2.1e-41  141.4   0.0   1   1   5.5e-45   3.8e-41  140.6   0.0     2   208    38   249    37   249 0.94 CSS motif domain associated with EAL
DUF386               PF04074.7    153 seq1043_BIOID51099   -            155   1.4e-54  183.6   0.0   1   1   1.2e-58   1.6e-54  183.4   0.0     1   152     1   151     1   152 0.99 Domain of unknown function (DUF386)
MFS_1                PF07690.11   354 seq1044_BIOID51099   -            379   1.4e-15   56.8  60.7   1   1   1.7e-16   7.7e-13   47.7  31.6     1   326     9   316     9   319 0.82 Major Facilitator Superfamily
LacY_symp            PF01306.14   413 seq1044_BIOID51099   -            379   7.2e-13   47.7  27.3   1   1   3.1e-16   1.4e-12   46.7  19.0    12   390     9   366     4   372 0.78 LacY proton/sugar symporter
MFS_1_like           PF12832.2     77 seq1044_BIOID51099   -            379   2.6e-05   23.8   3.2   1   1   5.7e-09   2.6e-05   23.8   2.2     3    57     7    61     5    81 0.83 MFS_1 like family
Fe-ADH               PF00465.14   366 seq1047_BIOID51099   -            380   9.1e-64  215.2   5.9   1   1   1.6e-67   1.1e-63  214.9   4.1     1   366    21   361    21   361 0.92 Iron-containing alcohol dehydrogenase
Fe-ADH_2             PF13685.1    250 seq1047_BIOID51099   -            380   1.5e-33  116.0   0.1   1   1   2.8e-37   1.9e-33  115.6   0.0     3   250    27   289    25   289 0.82 Iron-containing alcohol dehydrogenase
DEAD                 PF00270.24   173 seq1048_BIOID51099   -            732   8.4e-29  100.1   0.0   1   1   2.1e-32   1.5e-28   99.3   0.0     2   172    26   201    25   202 0.87 DEAD/DEAH box helicase
Helicase_C           PF00271.26    78 seq1048_BIOID51099   -            732   1.7e-11   43.7   0.0   1   1   7.5e-15   5.1e-11   42.1   0.0    10    76   295   362   293   364 0.96 Helicase conserved C-terminal domain
Ribonuc_L-PSP        PF01042.16   121 seq1052_BIOID51099   -            141   5.1e-46  155.2   1.0   1   1   4.3e-50   5.9e-46  155.0   0.7     1   120    20   139    20   140 0.98 Endoribonuclease L-PSP
Flg_bbr_C            PF06429.8     74 seq1054_BIOID51099   -            134   1.5e-12   47.0   3.0   1   1   3.6e-16   2.5e-12   46.4   2.1    29    73    87   131    11   132 0.91 Flagellar basal body rod FlgEFG protein C-terminal
Flg_bb_rod           PF00460.15    31 seq1054_BIOID51099   -            134   2.7e-11   42.8   1.2   1   1   3.9e-15   2.7e-11   42.8   0.8     1    30     7    37     7    38 0.95 Flagella basal body rod protein
MFS_1                PF07690.11   354 seq1055_BIOID51099   -            399     5e-48  163.5  46.3   1   1   4.6e-51   2.1e-47  161.5  22.7    23   354     1   346     1   346 0.92 Major Facilitator Superfamily
Sugar_tr             PF00083.19   451 seq1055_BIOID51099   -            399   5.3e-10   38.3  27.6   1   1   2.7e-13   1.2e-09   37.1  19.1    46   432    10   377     3   383 0.78 Sugar (and other) transporter
ATG22                PF11700.3    477 seq1055_BIOID51099   -            399   2.2e-07   29.5  20.1   1   1   4.9e-11   2.2e-07   29.5  13.9   223   469   129   382    97   388 0.75 Vacuole effluxer Atg22 like
DUF2233              PF09992.4    170 seq1056_BIOID51099   -            254   1.2e-19   70.8   0.1   1   1   1.1e-23   1.5e-19   70.5   0.1     2   145    84   232    83   252 0.85 Predicted periplasmic protein (DUF2233)
DctQ                 PF04290.7    133 seq1057_BIOID51099   -            157   1.2e-29  102.6   7.5   1   1   1.1e-33   1.5e-29  102.3   5.2     2   132    17   145    16   147 0.92 Tripartite ATP-independent periplasmic transporters, DctQ component
Na_Ca_ex             PF01699.19   139 seq1058_BIOID51099   -            325   8.6e-54  180.8  24.0   1   2   1.1e-32   1.5e-28   99.0   6.4     1   138    13   142    13   143 0.98 Sodium/calcium exchanger protein
Na_Ca_ex             PF01699.19   139 seq1058_BIOID51099   -            325   8.6e-54  180.8  24.0   2   2     3e-29     4e-25   87.9   4.7     4   137   187   314   183   316 0.94 Sodium/calcium exchanger protein
HD                   PF01966.17   122 seq1060_BIOID51099   -            231   5.8e-15   55.2   0.7   1   1   9.1e-19   1.2e-14   54.1   0.5     4   121    29   131    27   132 0.90 HD domain
FlgD                 PF03963.9     82 seq1063_BIOID51099   -            231   9.9e-25   86.3   5.1   1   1   1.1e-27   4.8e-24   84.1   2.8     7    81     7    79     2    80 0.86 Flagellar hook capping protein - N-terminal region
FlgD_ig              PF13860.1     81 seq1063_BIOID51099   -            231   2.4e-21   75.1   2.5   1   1   5.2e-25   2.4e-21   75.1   1.8     9    81   119   189   105   189 0.91 FlgD Ig-like domain
FLgD_tudor           PF13861.1     61 seq1063_BIOID51099   -            231   4.4e-15   55.3   0.0   1   1   3.3e-18   1.5e-14   53.6   0.0     1    60    86   230    86   231 0.98 FlgD Tudor-like domain
DUF481               PF04338.7    210 seq1065_BIOID51099   -            252   8.2e-56  188.9  11.8   1   1   6.8e-60   9.3e-56  188.7   8.2     2   209    48   251    47   252 0.98 Protein of unknown function, DUF481
Response_reg         PF00072.19   112 seq1067_BIOID51099   -            216   6.3e-31  106.5   0.1   1   1   2.8e-34   9.5e-31  106.0   0.0     1   111     9   120     9   121 0.98 Response regulator receiver domain
GerE                 PF00196.14    58 seq1067_BIOID51099   -            216   6.5e-23   79.7   0.4   1   1   3.8e-26   1.3e-22   78.7   0.3     2    57   154   209   153   210 0.97 Bacterial regulatory proteins, luxR family
Sigma70_r4_2         PF08281.7     54 seq1067_BIOID51099   -            216   3.3e-10   39.1   0.1   1   1     2e-13   6.7e-10   38.1   0.0     9    54   154   198   151   198 0.95 Sigma-70, region 4
Sigma70_r4           PF04545.11    50 seq1067_BIOID51099   -            216   1.1e-06   27.6   0.4   1   1   7.6e-10   2.6e-06   26.5   0.1     3    49   154   199   153   200 0.93 Sigma-70, region 4
DctM                 PF06808.7    416 seq1069_BIOID51099   -            425  3.2e-128  427.7  50.4   1   1  5.5e-132  3.8e-128  427.4  34.9     2   415     8   415     7   416 0.99 DctM-like transporters
FlaE                 PF07559.9    130 seq1071_BIOID51099   -            401   5.4e-23   81.9  11.1   1   1   1.2e-26   5.4e-23   81.9   7.7     1   130   170   282   170   282 0.92 Flagellar basal body protein FlaE
Flg_bbr_C            PF06429.8     74 seq1071_BIOID51099   -            401   4.6e-21   74.3   1.6   1   1   4.6e-24   2.1e-20   72.2   1.1     2    74   323   400   322   400 0.92 Flagellar basal body rod FlgEFG protein C-terminal
Flg_bb_rod           PF00460.15    31 seq1071_BIOID51099   -            401   9.7e-12   44.2   4.1   1   1   2.1e-15   9.7e-12   44.2   2.8     2    31     4    33     3    33 0.96 Flagella basal body rod protein
Bac_Ubq_Cox          PF01654.12   436 seq1072_BIOID51099   -            523  1.2e-183  610.3  21.3   1   1    1e-187  1.4e-183  610.1  14.7     1   435     8   503     8   504 0.98 Bacterial Cytochrome Ubiquinol Oxidase
Flavin_Reduct        PF01613.13   154 seq1073_BIOID51099   -            189   6.1e-16   58.5   0.0   1   1   5.8e-20     8e-16   58.1   0.0     6   136    19   153    15   165 0.88 Flavin reductase like domain
DNA_methylase        PF00145.12   335 seq1074_BIOID51099   -            472   1.6e-76  257.4   0.0   1   1   1.8e-80   2.5e-76  256.8   0.0     1   331    87   448    87   451 0.88 C-5 cytosine-specific DNA methylase
DUF1287              PF06940.6    164 seq1075_BIOID51099   -            205   9.7e-78  259.1   0.0   1   1   1.7e-81   1.1e-77  258.8   0.0     1   164    39   202    39   202 0.99 Domain of unknown function (DUF1287)
Amidase_6            PF12671.2    157 seq1075_BIOID51099   -            205   0.00011   22.1   0.0   1   1   2.1e-08   0.00014   21.7   0.0    18   123    53   168    33   189 0.82 Putative amidase domain
SIS                  PF01380.17   131 seq1076_BIOID51099   -            335   4.7e-34  116.6   0.1   1   1   1.6e-37   1.1e-33  115.5   0.0     2   131    53   184    52   184 0.97 SIS domain
CBS                  PF00571.23    57 seq1076_BIOID51099   -            335   3.6e-14   52.0   3.5   1   2   2.5e-09   1.7e-05   24.2   0.3     1    54   213   268   213   270 0.96 CBS domain
CBS                  PF00571.23    57 seq1076_BIOID51099   -            335   3.6e-14   52.0   3.5   2   2   5.6e-10   3.8e-06   26.3   0.4     2    54   281   332   280   334 0.96 CBS domain
HTH_18               PF12833.2     81 seq1079_BIOID51099   -            297   4.5e-22   77.8   0.7   1   1     3e-25     1e-21   76.6   0.5     1    81   218   297   218   297 0.98 Helix-turn-helix domain
HTH_AraC             PF00165.18    42 seq1079_BIOID51099   -            297   3.4e-11   42.4   0.2   1   1   4.3e-10   1.5e-06   27.7   0.0     9    41   262   295   259   295 0.95 Bacterial regulatory helix-turn-helix proteins, AraC family
AraC_binding         PF02311.14   136 seq1079_BIOID51099   -            297   2.1e-07   30.6   1.5   1   1     6e-11   2.1e-07   30.6   1.0     9   132    39   170    31   174 0.69 AraC-like ligand binding domain
Cupin_2              PF07883.6     71 seq1079_BIOID51099   -            297   1.8e-06   27.2   0.1   1   1   9.4e-10   3.2e-06   26.4   0.1    10    70    45   105    43   106 0.92 Cupin domain
ABC_tran             PF00005.22   118 seq1086_BIOID51099   -            637     1e-36  125.7   1.1   1   2   2.4e-18   3.3e-15   56.3   0.0     1   118    41   178    41   178 0.87 ABC transporter
ABC_tran             PF00005.22   118 seq1086_BIOID51099   -            637     1e-36  125.7   1.1   2   2   2.6e-21   3.6e-18   65.9   0.0     1   118   352   459   352   459 0.92 ABC transporter
ABC_tran_2           PF12848.2     85 seq1086_BIOID51099   -            637   6.6e-29   99.4   4.3   1   1   4.8e-32   6.6e-29   99.4   3.0     1    83   217   298   217   302 0.93 ABC transporter
DNA_binding_1        PF01035.15    85 seq1088_BIOID51099   -            129     3e-29  100.4   0.0   1   1   2.9e-33     4e-29  100.0   0.0     2    84    32   114    31   115 0.97 6-O-methylguanine DNA methyltransferase, DNA binding domain
SBP_bac_7            PF03480.8    286 seq1092_BIOID51099   -            328  1.8e-103  345.4   0.0   1   1  1.5e-107    2e-103  345.2   0.0     1   285    30   312    30   313 0.99 Bacterial extracellular solute-binding protein, family 7
OEP                  PF02321.13   188 seq1093_BIOID51099   -            460     4e-51  173.1  39.1   1   2   7.3e-27     1e-22   80.5  12.6     3   188    65   247    63   247 0.97 Outer membrane efflux protein
OEP                  PF02321.13   188 seq1093_BIOID51099   -            460     4e-51  173.1  39.1   2   2   1.9e-32   2.6e-28   98.7   9.0     7   188   275   455   270   455 0.93 Outer membrane efflux protein
Lactamase_B_2        PF12706.2    194 seq1099_BIOID51099   -            312     3e-29  101.8   0.2   1   1   8.2e-33   3.7e-29  101.5   0.1     2   193    59   274    58   275 0.78 Beta-lactamase superfamily domain
Lactamase_B          PF00753.22   194 seq1099_BIOID51099   -            312   3.1e-13   49.7   1.3   1   1   7.4e-12   3.4e-08   33.2   0.0    10    57    53    95    46   108 0.91 Metallo-beta-lactamase superfamily
Lactamase_B_3        PF13483.1    163 seq1099_BIOID51099   -            312   4.7e-06   26.2   0.0   1   1   2.7e-09   1.2e-05   24.9   0.0    16   133    57   222    49   248 0.67 Beta-lactamase superfamily domain
Hydrolase_3          PF08282.7    254 seq1100_BIOID51099   -            188     1e-12   48.0   0.0   1   1   3.6e-15     5e-11   42.5   0.0   179   243    94   158    88   167 0.94 haloacid dehalogenase-like hydrolase
Flg_bbr_C            PF06429.8     74 seq1101_BIOID51099   -            251   8.8e-21   73.4   3.2   1   1   1.7e-24   1.2e-20   73.0   0.5     2    74   170   247   169   247 0.89 Flagellar basal body rod FlgEFG protein C-terminal
Flg_bb_rod           PF00460.15    31 seq1101_BIOID51099   -            251   2.2e-10   39.9   3.3   1   1   3.2e-14   2.2e-10   39.9   2.3     1    31     5    35     5    35 0.97 Flagella basal body rod protein
Vsr                  PF03852.10    75 seq1104_BIOID51099   -            156     3e-34  116.3   0.1   1   1   3.6e-38     5e-34  115.6   0.1     2    73     3    74     2    76 0.98 DNA mismatch endonuclease Vsr
Cyto_ox_2            PF02322.10   328 seq1105_BIOID51099   -            379  7.9e-121  403.1  36.0   1   1  6.7e-125  9.2e-121  402.8  25.0     2   327     7   362     6   363 0.99 Cytochrome oxidase subunit II
LptC                 PF06835.8    176 seq1107_BIOID51099   -            191   1.2e-53  180.9   2.1   1   1     1e-57   1.4e-53  180.8   1.4     2   176     9   183     8   183 0.97 Lipopolysaccharide-assembly, LptC-related
DrsE                 PF02635.10   117 seq1109_BIOID51099   -            117   3.9e-23   81.6   0.0   1   1   3.2e-27   4.4e-23   81.5   0.0     2   117     3   117     2   117 0.94 DsrE/DsrF-like family
FGGY_N               PF00370.16   245 seq1110_BIOID51099   -            498   2.5e-91  305.2   0.0   1   1   4.8e-95   3.3e-91  304.8   0.0     1   245     4   250     4   250 0.99 FGGY family of carbohydrate kinases, N-terminal domain
FGGY_C               PF02782.11   197 seq1110_BIOID51099   -            498   2.4e-22   79.4   0.4   1   1   1.3e-25   9.1e-22   77.5   0.2     3   196   261   441   259   442 0.80 FGGY family of carbohydrate kinases, C-terminal domain
Acyl_CoA_thio        PF02551.10   132 seq1111_BIOID51099   -            286   9.1e-69  229.0   0.0   1   2     3e-17   2.1e-13   49.9   0.0     5   126    21   103    17   115 0.89 Acyl-CoA thioesterase
Acyl_CoA_thio        PF02551.10   132 seq1111_BIOID51099   -            286   9.1e-69  229.0   0.0   2   2   3.2e-55   2.2e-51  172.8   0.0     2   132   148   281   147   281 0.99 Acyl-CoA thioesterase
4HBT_3               PF13622.1    256 seq1111_BIOID51099   -            286   7.4e-40  137.2   0.1   1   1   1.3e-43     9e-40  136.9   0.1    10   255    32   281    25   282 0.84 Thioesterase-like superfamily
Flg_bbr_C            PF06429.8     74 seq1112_BIOID51099   -            260   5.3e-27   93.4   3.1   1   1   1.6e-30   1.1e-26   92.4   1.3     2    74   183   260   182   260 0.91 Flagellar basal body rod FlgEFG protein C-terminal
Flg_bb_rod           PF00460.15    31 seq1112_BIOID51099   -            260   2.9e-14   52.2   1.2   1   1   1.1e-17   7.4e-14   50.9   0.8     1    31     5    35     5    35 0.98 Flagella basal body rod protein
rve                  PF00665.21   120 seq1113_BIOID51099   -            513   1.2e-16   60.7   0.0   1   1   1.9e-20   2.6e-16   59.7   0.0     2   119   137   268   136   269 0.96 Integrase core domain
OstA                 PF03968.9    113 seq1115_BIOID51099   -            185   8.9e-33  112.5   2.3   1   1   8.8e-37   1.2e-32  112.0   1.6     1   113    37   149    37   149 0.98 OstA-like protein
HpaB_N               PF11794.3    264 seq1116_BIOID51099   -            520   2.2e-99  332.0   0.0   1   1  4.2e-103   2.9e-99  331.6   0.0     1   264    15   281    15   281 0.98 4-hydroxyphenylacetate 3-hydroxylase N terminal
HpaB                 PF03241.8    205 seq1116_BIOID51099   -            520   7.4e-73  243.6   0.0   1   1   1.5e-76     1e-72  243.1   0.0     2   204   287   490   286   491 0.99 4-hydroxyphenylacetate 3-hydroxylase C terminal
Peptidase_M24        PF00557.19   205 seq1117_BIOID51099   -            264   2.2e-49  167.8   0.2   1   1   1.8e-53   2.5e-49  167.6   0.2     1   205    12   242    12   242 0.86 Metallopeptidase family M24
CusF_Ec              PF11604.3     70 seq1118_BIOID51099   -            110   1.2e-21   76.2   0.3   1   1   1.2e-25   1.6e-21   75.7   0.2     1    67    42   107    42   110 0.93 Copper binding periplasmic protein CusF
Abhydrolase_1        PF00561.15   230 seq1120_BIOID51099   -            340     3e-26   92.2   0.0   1   1   2.6e-29     9e-26   90.7   0.0     4   218   105   312   102   315 0.96 alpha/beta hydrolase fold
Abhydrolase_6        PF12697.2    228 seq1120_BIOID51099   -            340     3e-16   59.9   0.7   1   1   1.2e-19   4.2e-16   59.4   0.5     1   219    75   312    75   320 0.70 Alpha/beta hydrolase family
Abhydrolase_5        PF12695.2    142 seq1120_BIOID51099   -            340   7.6e-11   41.8   0.4   1   1   7.2e-14   2.5e-10   40.1   0.2     2   141    75   308    74   309 0.65 Alpha/beta hydrolase family
Peripla_BP_3         PF13377.1    160 seq1121_BIOID51099   -            315   5.9e-22   78.2   0.3   1   1   8.4e-25   2.9e-21   76.0   0.1     1   154   167   314   167   315 0.88 Periplasmic binding protein-like domain
LacI                 PF00356.16    46 seq1121_BIOID51099   -            315   1.2e-20   72.7   0.1   1   1   7.3e-24   2.5e-20   71.7   0.0     1    46     6    51     6    51 0.99 Bacterial regulatory proteins, lacI family
Peripla_BP_1         PF00532.16   279 seq1121_BIOID51099   -            315   8.9e-11   41.3   0.0   1   1   5.7e-14     2e-10   40.2   0.0    23   274    84   313    61   315 0.78 Periplasmic binding proteins and sugar binding domain of LacI family
HlyD_2               PF12700.2    328 seq1122_BIOID51099   -            407   1.4e-14   53.8   0.0   1   1   1.2e-17   8.3e-14   51.3   0.0   136   327   187   378    98   379 0.78 HlyD family secretion protein
HlyD_3               PF13437.1    105 seq1122_BIOID51099   -            407   1.6e-13   50.7   0.2   1   1     2e-14   1.4e-10   41.3   0.0     1   105   209   310   209   310 0.96 HlyD family secretion protein
YbgT_YccB            PF08173.6     28 seq1123_BIOID51099   -             37   6.1e-16   57.8   4.2   1   1   4.9e-20   6.7e-16   57.6   2.9     1    28     1    28     1    28 0.97 Membrane bound YbgT-like protein
ABC_tran             PF00005.22   118 seq1124_BIOID51099   -            241   1.2e-22   80.4   0.0   1   1   1.2e-25   5.3e-22   78.2   0.0     1   118    43   166    43   166 0.92 ABC transporter
BCA_ABC_TP_C         PF12399.3     23 seq1124_BIOID51099   -            241   8.9e-08   31.5   0.0   1   1   3.9e-11   1.8e-07   30.5   0.0     2    23   215   236   214   236 0.97 Branched-chain amino acid ATP-binding cassette transporter
Cyd_oper_YbgE        PF09600.5     82 seq1125_BIOID51099   -             97   1.5e-33  114.6   7.9   1   1   1.4e-37   1.9e-33  114.3   5.5     1    81    16    96    16    97 0.97 Cyd operon protein YbgE (Cyd_oper_YbgE)
tRNA-synt_2b         PF00587.20   173 seq1126_BIOID51099   -            642   1.3e-47  161.5   0.2   1   1   6.4e-51   2.2e-47  160.7   0.1     2   165   274   435   273   440 0.93 tRNA synthetase class II core domain (G, H, P, S and T)
HGTP_anticodon       PF03129.15    94 seq1126_BIOID51099   -            642   1.2e-23   82.7   1.0   1   1     1e-26   3.4e-23   81.2   0.7     1    93   541   630   541   631 0.98 Anticodon binding domain
tRNA_SAD             PF07973.9     44 seq1126_BIOID51099   -            642   1.2e-14   53.8   0.0   1   1     7e-18   2.4e-14   52.8   0.0     3    44   172   219   171   219 0.97 Threonyl and Alanyl tRNA synthetase second additional domain
TGS                  PF02824.16    60 seq1126_BIOID51099   -            642   1.8e-13   50.0   0.1   1   1   1.3e-15   4.3e-12   45.5   0.0     3    60     4    61     1    61 0.96 TGS domain
FlgH                 PF02107.11   180 seq1127_BIOID51099   -            232   3.4e-69  231.9   0.3   1   1   2.9e-73   3.9e-69  231.6   0.2     4   180    44   231    41   231 0.95 Flagellar L-ring protein
DUF808               PF05661.7    295 seq1128_BIOID51099   -            305  2.1e-134  446.8  16.4   1   1  1.8e-138  2.5e-134  446.6  11.4     1   293     3   292     3   294 0.95 Protein of unknown function (DUF808)
HSDR_N_2             PF13588.1    112 seq1130_BIOID51099   -            786   4.4e-11   42.4   0.0   1   1   3.1e-14   2.1e-10   40.2   0.0    34   100    63   128    37   137 0.82 Type I restriction enzyme R protein N terminus (HSDR_N)
HSDR_N               PF04313.9    194 seq1130_BIOID51099   -            786   1.4e-09   37.9   0.0   1   1   3.6e-13   2.4e-09   37.0   0.0   119   194    63   132    17   132 0.82 Type I restriction enzyme R protein N terminus (HSDR_N)
SpoU_methylase       PF00588.14   142 seq1132_BIOID51099   -            245   1.2e-31  109.3   0.1   1   1   1.3e-35   1.8e-31  108.8   0.1     2   142     5   154     4   154 0.89 SpoU rRNA Methylase family
GlnD_UR_UTase        PF08335.6    142 seq1133_BIOID51099   -            890   7.7e-40  135.8   0.3   1   1   2.8e-43   7.7e-40  135.8   0.2     1   142   192   331   192   331 0.98 GlnD PII-uridylyltransferase
ACT                  PF01842.20    66 seq1133_BIOID51099   -            890   4.6e-20   70.5   0.2   1   2   8.3e-12   2.3e-08   33.2   0.0     1    55   708   763   708   767 0.91 ACT domain
ACT                  PF01842.20    66 seq1133_BIOID51099   -            890   4.6e-20   70.5   0.2   2   2   2.7e-12   7.4e-09   34.8   0.1     3    63   817   874   815   877 0.82 ACT domain
HD                   PF01966.17   122 seq1133_BIOID51099   -            890     4e-15   55.7   0.2   1   1   4.4e-18   1.2e-14   54.2   0.1     1   121   468   601   468   602 0.93 HD domain
NTP_transf_2         PF01909.18    93 seq1133_BIOID51099   -            890   2.9e-11   43.3   0.0   1   1   2.7e-14   7.3e-11   42.1   0.0    11    92    78   168    68   169 0.84 Nucleotidyltransferase domain
DUF294               PF03445.8    169 seq1133_BIOID51099   -            890   1.7e-05   24.1   0.1   1   1   6.5e-08   0.00018   20.8   0.0     3    88    43   124    41   139 0.84 Putative nucleotidyltransferase DUF294
4HBT                 PF03061.17    79 seq1136_BIOID51099   -            134     8e-19   67.4   0.4   1   1   2.4e-22   1.1e-18   66.9   0.3     1    77    20   103    20   105 0.98 Thioesterase superfamily
4HBT_2               PF13279.1    121 seq1136_BIOID51099   -            134   2.7e-12   47.0   0.2   1   1   7.1e-16   3.2e-12   46.8   0.1     3   117    14   128    12   132 0.88 Thioesterase-like superfamily
Acyl-ACP_TE          PF01643.12   249 seq1136_BIOID51099   -            134   1.3e-05   24.2   0.1   1   1   3.1e-09   1.4e-05   24.0   0.0    31   132    33   132     4   134 0.79 Acyl-ACP thioesterase
OMPdecase            PF00215.19   226 seq1137_BIOID51099   -            220   5.3e-28   97.8   0.2   1   1   4.5e-32   6.1e-28   97.6   0.1     2   223     5   204     4   207 0.94 Orotidine 5'-phosphate decarboxylase / HUMPS family
Na_Ca_ex             PF01699.19   139 seq1139_BIOID51099   -            395   2.6e-08   33.4  11.9   1   1   1.9e-12   2.6e-08   33.4   8.3     3   138   263   392   261   393 0.78 Sodium/calcium exchanger protein
UPF0270              PF06794.7     70 seq1140_BIOID51099   -             72   9.2e-36  121.3   0.1   1   1   7.4e-40     1e-35  121.2   0.0     1    70     1    70     1    70 0.99 Uncharacterised protein family (UPF0270)
Sigma54_CBD          PF04963.8    195 seq1142_BIOID51099   -            477   8.2e-76  253.6   1.0   1   1   1.8e-79   8.2e-76  253.6   0.7     2   195   107   304   106   304 0.97 Sigma-54 factor, core binding domain
Sigma54_DBD          PF04552.8    160 seq1142_BIOID51099   -            477   3.8e-70  234.3   0.4   1   1   1.6e-73   7.5e-70  233.4   0.3     2   160   317   475   316   475 0.99 Sigma-54, DNA binding domain
Sigma54_AID          PF00309.15    49 seq1142_BIOID51099   -            477   7.9e-19   66.7  20.7   1   1   3.8e-22   1.8e-18   65.6  14.3     1    47     3    49     3    51 0.97 Sigma-54 factor, Activator interacting domain (AID)
PTS_EIIC             PF02378.13   321 seq1143_BIOID51099   -            473   6.7e-30  103.9  24.5   1   1   9.8e-34   6.7e-30  103.9  17.0     2   320   113   405   112   407 0.88 Phosphotransferase system, EIIC
PTS_EIIB             PF00367.15    35 seq1143_BIOID51099   -            473   2.9e-11   42.2   0.2   1   1   8.1e-15   5.5e-11   41.3   0.1     3    31    12    40    11    43 0.91 phosphotransferase system, EIIB
FlgI                 PF02119.11   342 seq1144_BIOID51099   -            366  3.2e-138  459.9  15.5   1   1  2.7e-142  3.6e-138  459.7  10.8     1   342    22   366    22   366 0.99 Flagellar P-ring protein
MotA_ExbB            PF01618.11   139 seq1145_BIOID51099   -            230   6.2e-47  158.6   0.2   1   1     6e-51   8.1e-47  158.2   0.1     2   138    74   210    73   211 0.98 MotA/TolQ/ExbB proton channel family
IstB_IS21            PF01695.12   178 seq1146_BIOID51099   -            249     1e-59  200.8   0.0   1   1   2.8e-63   1.3e-59  200.5   0.0     2   176    54   228    53   230 0.98 IstB-like ATP binding protein
IstB_IS21_ATP        PF08483.6     30 seq1146_BIOID51099   -            249   2.5e-13   49.3   0.1   1   1   1.3e-16   5.9e-13   48.1   0.1     1    30    22    52    22    52 0.97 IstB-like ATP binding N-terminal
Bac_DnaA             PF00308.13   219 seq1146_BIOID51099   -            249   4.6e-05   23.0   0.0   1   1   1.6e-08   7.1e-05   22.4   0.0    37   136   102   199    84   205 0.88 Bacterial dnaA  protein
PRK                  PF00485.13   194 seq1147_BIOID51099   -            289     3e-74  248.6   0.0   1   1   2.7e-78   3.6e-74  248.4   0.0     1   194     7   214     7   214 0.99 Phosphoribulokinase / Uridine kinase family
Flavin_Reduct        PF01613.13   154 seq1148_BIOID51099   -            170     5e-24   84.7   0.0   1   1   4.1e-28   5.6e-24   84.6   0.0     1   153    14   162    14   163 0.91 Flavin reductase like domain
ACR_tran             PF00873.14  1021 seq1149_BIOID51099   -           1047  2.5e-238  793.1   1.5   1   1  4.5e-242  3.1e-238  792.8   1.1     2  1019     6  1037     2  1039 0.98 AcrB/AcrD/AcrF family
DUF2158              PF09926.4     53 seq1150_BIOID51099   -             60   8.5e-19   66.6   0.4   1   1   7.3e-23     1e-18   66.3   0.3     1    53     3    49     3    49 0.98 Uncharacterized small protein (DUF2158)
AP_endonuc_2         PF01261.19   211 seq1151_BIOID51099   -            297   1.7e-31  109.0   0.0   1   1   1.6e-35   2.2e-31  108.7   0.0     3   211    36   245    34   245 0.96 Xylose isomerase-like TIM barrel
Rrf2                 PF02082.15    83 seq1153_BIOID51099   -            162   1.6e-27   95.3   0.0   1   1   2.1e-31   2.8e-27   94.5   0.0     1    83     1    83     1    83 0.99 Transcriptional regulator
GGDEF                PF00990.16   161 seq1156_BIOID51099   -            564   1.9e-46  157.4   0.1   1   1   2.4e-50   3.3e-46  156.6   0.0     1   161   398   557   398   557 0.97 GGDEF domain
ExbD                 PF02472.11   130 seq1159_BIOID51099   -            142     5e-23   81.3   0.1   1   1   4.1e-27   5.6e-23   81.2   0.1     2   129    10   141     9   142 0.89 Biopolymer transport protein ExbD/TolR
Aldedh               PF00171.17   462 seq1161_BIOID51099   -            681   3.4e-58  196.9   0.2   1   1     6e-62   4.1e-58  196.7   0.1    30   461    40   498    12   499 0.82 Aldehyde dehydrogenase family
MaoC_dehydratas      PF01575.14   123 seq1161_BIOID51099   -            681   2.8e-30  104.1   0.0   1   1   8.8e-34     6e-30  103.0   0.0     7   119   537   648   532   652 0.92 MaoC like domain
Glucosaminidase      PF01832.15   134 seq1163_BIOID51099   -            323   9.4e-38  129.2   0.9   1   1   2.5e-41   1.7e-37  128.4   0.6     5   133   170   305   167   306 0.96 Mannosyl-glycoprotein endo-beta-N-acetylglucosaminidase
Rod-binding          PF10135.4     49 seq1163_BIOID51099   -            323   9.2e-20   70.2   2.8   1   1   3.3e-23   2.2e-19   69.0   1.9     1    49    60   107    60   107 0.99 Rod binding protein
CstA                 PF02554.9    376 seq1164_BIOID51099   -            721  3.8e-155  516.0  26.1   1   1  5.6e-159  3.8e-155  516.0  18.1     2   359    40   427    39   460 0.94 Carbon starvation protein CstA
DUF4161              PF13722.1    127 seq1164_BIOID51099   -            721     2e-45  154.0   4.4   1   1   2.9e-49     2e-45  154.0   3.0     3   127   490   619   488   619 0.98 C-terminal domain on CstA (DUF4161)
Aminotran_5          PF00266.14   371 seq1165_BIOID51099   -            404   7.2e-93  311.1   0.0   1   1   1.8e-96   8.4e-93  310.9   0.0     1   370     5   368     5   369 0.97 Aminotransferase class-V
Beta_elim_lyase      PF01212.16   290 seq1165_BIOID51099   -            404   4.7e-07   29.1   0.1   1   1   1.5e-10   6.9e-07   28.5   0.1    34   231    54   239    39   297 0.75 Beta-eliminating lyase
Cys_Met_Meta_PP      PF01053.15   386 seq1165_BIOID51099   -            404   8.9e-06   24.1   0.0   1   1   5.1e-09   2.3e-05   22.7   0.0    58   185    52   188    25   211 0.76 Cys/Met metabolism PLP-dependent enzyme
LysR_substrate       PF03466.15   209 seq1166_BIOID51099   -            308   1.1e-20   73.5   0.1   1   1   2.2e-24   1.5e-20   73.0   0.1    18   205   105   290    87   294 0.89 LysR substrate binding domain
HTH_1                PF00126.22    60 seq1166_BIOID51099   -            308     1e-20   73.1   0.6   1   1   3.4e-24   2.3e-20   71.9   0.4     2    60     5    63     4    63 0.97 Bacterial regulatory helix-turn-helix protein, lysR family
TolA                 PF06519.6     96 seq1167_BIOID51099   -            421   2.2e-38  129.9   0.0   1   1   3.3e-42   2.2e-38  129.9   0.0     1    96   325   419   325   419 0.98 TolA C-terminal
TonB_2               PF13103.1     85 seq1167_BIOID51099   -            421   3.2e-05   23.7   0.0   1   1   1.4e-08   9.4e-05   22.2   0.0     2    73   338   405   337   414 0.86 TonB C terminal
Aldolase_II          PF00596.16   183 seq1168_BIOID51099   -            231   1.2e-45  155.2   1.1   1   1   1.1e-49   1.5e-45  154.9   0.8     2   181     8   196     7   198 0.91 Class II Aldolase and Adducin N-terminal domain
IF3_C                PF00707.17    88 seq1169_BIOID51099   -            144   7.7e-36  121.6   0.7   1   1   1.7e-39   1.2e-35  121.0   0.5     2    88    55   142    54   142 0.99 Translation initiation factor IF-3, C-terminal domain
IF3_N                PF05198.11    76 seq1169_BIOID51099   -            144     5e-23   80.7   0.1   1   1   1.3e-26   8.8e-23   79.9   0.1    28    76     1    49     1    49 0.99 Translation initiation factor IF-3, N-terminal domain
Ribosomal_S30AE      PF02482.14    94 seq1170_BIOID51099   -             95   6.8e-34  115.9   1.8   1   1   5.5e-38   7.5e-34  115.8   1.3     1    94     2    95     2    95 0.99 Sigma 54 modulation protein / S30EA ribosomal protein
Ldr_toxin            PF13940.1     35 seq1171_BIOID51099   -             44   3.1e-23   81.1   4.6   1   1   2.6e-27   3.6e-23   80.9   3.2     1    35    10    44    10    44 1.00 Toxin Ldr, type I toxin-antitoxin system
Alpha-amylase        PF00128.19   316 seq1172_BIOID51099   -            551  8.5e-111  370.2   0.0   1   1  1.7e-114  1.2e-110  369.8   0.0     1   313    30   371    30   378 0.98 Alpha amylase, catalytic domain
DUF3459              PF11941.3     89 seq1172_BIOID51099   -            551   8.2e-09   35.3   0.1   1   1   2.5e-11   1.7e-07   31.1   0.1     2    89   459   548   458   549 0.82 Domain of unknown function (DUF3459)
cNMP_binding         PF00027.24    91 seq1176_BIOID51099   -            210   8.9e-24   83.0   0.0   1   1     4e-27   1.4e-23   82.4   0.0     3    90    23   111    21   112 0.97 Cyclic nucleotide-binding domain
Crp                  PF00325.15    32 seq1176_BIOID51099   -            210   2.1e-15   55.7   0.4   1   1   1.1e-18   3.9e-15   54.8   0.3     1    32   166   197   166   197 0.98 Bacterial regulatory proteins, crp family
HTH_Crp_2            PF13545.1     76 seq1176_BIOID51099   -            210   2.2e-11   43.2   0.1   1   1   1.5e-14     5e-11   42.1   0.1     1    67   142   206   142   207 0.94 Crp-like helix-turn-helix domain
PTS_EIIA_2           PF00359.17   142 seq1177_BIOID51099   -            163   3.5e-37  127.1   0.1   1   1   2.9e-41     4e-37  126.9   0.0     2   141    13   155    12   156 0.96 Phosphoenolpyruvate-dependent sugar phosphotransferase system, EIIA 2
HTH_Tnp_1            PF01527.15    76 seq1180_BIOID51099   -             99   8.1e-08   32.0   5.1   1   1   8.1e-12   1.1e-07   31.5   3.5     4    76    12    79     9    83 0.92 Transposase
Ldr_toxin            PF13940.1     35 seq1181_BIOID51099   -             44   6.8e-23   80.0   5.5   1   1   5.6e-27   7.7e-23   79.8   3.8     1    35    10    44    10    44 1.00 Toxin Ldr, type I toxin-antitoxin system
Ribosomal_L20        PF00453.13   108 seq1183_BIOID51099   -            118   6.4e-48  161.0   8.9   1   1   5.3e-52   7.3e-48  160.8   6.2     1   108     2   109     2   109 0.99 Ribosomal protein L20
Flg_bbr_C            PF06429.8     74 seq1185_BIOID51099   -            547   7.8e-08   32.0   2.5   1   1   1.1e-11   7.8e-08   32.0   1.7    23    74   491   546   469   546 0.82 Flagellar basal body rod FlgEFG protein C-terminal
Flg_bb_rod           PF00460.15    31 seq1185_BIOID51099   -            547   2.8e-05   23.5  11.0   1   1   4.2e-09   2.8e-05   23.5   7.6     1    31     5    35     5    35 0.97 Flagella basal body rod protein
Rhodanese            PF00581.15   113 seq1186_BIOID51099   -            364   4.9e-06   26.7   0.0   1   1   1.4e-09     2e-05   24.8   0.0    12   111    16   129     6   131 0.71 Rhodanese-like domain
Hexapep              PF00132.19    36 seq1190_BIOID51099   -            274   2.1e-14   52.1   9.5   1   2   2.5e-09   3.5e-05   23.0   1.3     1    36   131   166   131   166 0.96 Bacterial transferase hexapeptide (six repeats)
Hexapep              PF00132.19    36 seq1190_BIOID51099   -            274   2.1e-14   52.1   9.5   2   2   6.2e-12   8.5e-08   31.2   0.9     2    35   176   209   175   210 0.96 Bacterial transferase hexapeptide (six repeats)
ATP_bind_2           PF03668.10   284 seq1192_BIOID51099   -            284  1.9e-147  489.6   0.0   1   1  1.6e-151  2.1e-147  489.5   0.0     1   284     1   282     1   282 1.00 P-loop ATPase protein family
DUF3304              PF11745.3    118 seq1193_BIOID51099   -            184   1.9e-20   73.0   0.0   1   1   1.9e-24   2.5e-20   72.7   0.0     5   116    41   145    37   147 0.92 Protein of unknown function (DUF3304)
NifU_N               PF01592.11   127 seq1194_BIOID51099   -            128   7.1e-56  187.4   0.2   1   1   5.7e-60   7.8e-56  187.3   0.2     1   125     2   126     2   128 0.97 NifU-like N terminal domain
FUSC-like            PF12805.2    284 seq1195_BIOID51099   -            696     3e-72  242.8   3.3   1   1   8.7e-76     3e-72  242.8   2.3     2   280    63   335    62   340 0.95 FUSC-like inner membrane protein yccS
FUSC_2               PF13515.1    128 seq1195_BIOID51099   -            696   8.6e-20   70.8  11.0   1   1   2.5e-23   8.6e-20   70.8   7.6     2   126   377   498   375   500 0.90 Fusaric acid resistance protein-like
FUSC                 PF04632.7    650 seq1195_BIOID51099   -            696   5.1e-08   31.7   4.2   1   1   1.5e-11   5.1e-08   31.7   2.9     7   280   369   659   363   690 0.80 Fusaric acid resistance protein family
ALMT                 PF11744.3    406 seq1195_BIOID51099   -            696   1.5e-05   23.7   1.9   1   1   1.7e-08   5.7e-05   21.8   1.0    41   193   389   528   373   594 0.80 Aluminium activated malate transporter
rve                  PF00665.21   120 seq1197_BIOID51099   -            143   6.1e-23   81.0   0.0   1   1   1.7e-26   7.9e-23   80.7   0.0    26   119     2    95     1    96 0.98 Integrase core domain
rve_2                PF13333.1     52 seq1197_BIOID51099   -            143   1.2e-19   69.9   0.1   1   1   4.4e-23     2e-19   69.2   0.1     1    52    86   142    86   142 0.98 Integrase core domain
rve_3                PF13683.1     67 seq1197_BIOID51099   -            143   1.1e-16   59.9   0.0   1   1   3.4e-20   1.6e-16   59.4   0.0     4    67    70   134    67   134 0.96 Integrase core domain
PD40                 PF07676.7     39 seq1198_BIOID51099   -            431   1.2e-35  120.5   5.0   1   4   2.5e-08   8.6e-05   21.9   0.0    11    34   203   224   198   227 0.82 WD40-like Beta Propeller Repeat
PD40                 PF07676.7     39 seq1198_BIOID51099   -            431   1.2e-35  120.5   5.0   2   4   8.4e-13   2.9e-09   36.2   0.0     2    39   238   273   237   273 0.95 WD40-like Beta Propeller Repeat
PD40                 PF07676.7     39 seq1198_BIOID51099   -            431   1.2e-35  120.5   5.0   3   4   6.4e-13   2.2e-09   36.6   0.1     2    38   282   316   281   317 0.96 WD40-like Beta Propeller Repeat
PD40                 PF07676.7     39 seq1198_BIOID51099   -            431   1.2e-35  120.5   5.0   4   4   4.2e-07    0.0014   18.0   0.0     3    30   370   397   368   403 0.93 WD40-like Beta Propeller Repeat
TolB_N               PF04052.8    105 seq1198_BIOID51099   -            431   9.2e-32  109.1   0.0   1   1   7.2e-35   2.5e-31  107.7   0.0     1    99    24   122    24   127 0.97 TolB amino-terminal domain
DPPIV_N              PF00930.16   353 seq1198_BIOID51099   -            431   1.6e-13   49.8   0.0   1   1   2.3e-13     8e-10   37.7   0.0   239   348   249   353   220   358 0.87 Dipeptidyl peptidase IV (DPP IV) N-terminal region
EII-GUT              PF03608.8    168 seq1200_BIOID51099   -            187     7e-77  256.8   0.7   1   1   5.9e-81     8e-77  256.6   0.5     2   168     5   171     4   171 0.99 PTS system enzyme II sorbitol-specific factor
tRNA-synt_2d         PF01409.15   247 seq1201_BIOID51099   -            331  1.2e-106  355.3   0.1   1   1  2.1e-110  1.4e-106  355.0   0.0     2   247    96   330    95   330 0.99 tRNA synthetases class II core domain (F)
Phe_tRNA-synt_N      PF02912.13    73 seq1201_BIOID51099   -            331   2.2e-29  100.8   1.7   1   1   5.5e-33   3.8e-29  100.1   0.7     2    73    21    92    20    92 0.98 Aminoacyl tRNA synthetase class II, N-terminal domain
MFS_2                PF13347.1    427 seq1204_BIOID51099   -            466  1.2e-104  350.0  37.7   1   1  3.1e-108  1.4e-104  349.7  26.1     1   426    24   448    24   449 0.97 MFS/sugar transport protein
MFS_1                PF07690.11   354 seq1204_BIOID51099   -            466   1.4e-09   37.0  44.0   1   1   3.2e-13   1.4e-09   37.0  30.5    12   326    38   361    33   393 0.73 Major Facilitator Superfamily
HSCB_C               PF07743.8     78 seq1209_BIOID51099   -            171     3e-21   75.5  13.5   1   1   1.8e-24   1.2e-20   73.6   6.8     2    77    87   162    86   163 0.97 HSCB C-terminal oligomerisation domain
DnaJ                 PF00226.26    64 seq1209_BIOID51099   -            171   8.3e-13   47.7   0.0   1   1   2.8e-16   1.9e-12   46.6   0.0     1    63     2    70     2    71 0.97 DnaJ domain
PTS-HPr              PF00381.14    84 seq1211_BIOID51099   -             90   6.4e-25   86.7   0.4   1   1   5.5e-29   7.6e-25   86.5   0.3     2    84     3    86     2    86 0.96 PTS HPr component phosphorylation site
Cu_amine_oxid        PF01179.15   414 seq1212_BIOID51099   -            757  1.2e-139  465.5   0.3   1   1  4.2e-143  1.4e-139  465.2   0.2     1   409   335   752   335   757 0.96 Copper amine oxidase, enzyme domain
Cu_amine_oxidN3      PF02728.11   101 seq1212_BIOID51099   -            757   7.8e-29   99.6   0.2   1   1   1.3e-31   4.6e-28   97.1   0.0     2   101   216   317   215   317 0.97 Copper amine oxidase, N3 domain
Cu_amine_oxidN2      PF02727.11    86 seq1212_BIOID51099   -            757   8.8e-27   92.9   1.6   1   1   5.1e-30   1.8e-26   91.9   0.2     1    85   124   209   124   210 0.96 Copper amine oxidase, N2 domain
Cu_amine_oxidN1      PF07833.6     93 seq1212_BIOID51099   -            757   5.1e-13   49.0   0.1   1   1   4.1e-16   1.4e-12   47.6   0.0     5    79    36   110    33   121 0.94 Copper amine oxidase N-terminal domain
EIIBC-GUT_N          PF03612.9    183 seq1214_BIOID51099   -            319   9.6e-72  240.3   1.8   1   1   2.7e-75   1.8e-71  239.3   1.3     2   183     3   171     2   171 0.95 Sorbitol phosphotransferase enzyme II N-terminus
EIIBC-GUT_C          PF07663.6     93 seq1214_BIOID51099   -            319   6.4e-48  160.7   5.0   1   1   9.3e-52   6.4e-48  160.7   3.5     1    93   226   318   226   318 0.99 Sorbitol phosphotransferase enzyme II C-terminus
DUF466               PF04328.8     65 seq1215_BIOID51099   -             67   4.9e-30  103.0   0.5   1   1   3.9e-34   5.3e-30  102.9   0.3     1    65     1    67     1    67 0.97 Protein of unknown function (DUF466)
DUF3461              PF11944.3    125 seq1216_BIOID51099   -            128   6.5e-59  197.1   2.9   1   1   5.3e-63   7.2e-59  196.9   2.0     1   125     1   125     1   125 1.00 Protein of unknown function (DUF3461)
cobW                 PF02492.14   178 seq1218_BIOID51099   -            346   3.7e-48  163.1   0.2   1   1   7.9e-52   5.4e-48  162.6   0.1     2   177    34   211    33   212 0.94 CobW/HypB/UreG, nucleotide-binding domain
CobW_C               PF07683.9     94 seq1218_BIOID51099   -            346   1.4e-18   66.2   0.0   1   1   3.6e-22   2.5e-18   65.4   0.0     1    92   252   343   252   345 0.95 Cobalamin synthesis protein cobW C-terminal domain
NRDD                 PF13597.1    547 seq1220_BIOID51099   -            712   4.5e-81  272.4   0.0   1   1   1.5e-83   6.7e-80  268.6   0.0     3   546   115   705   113   706 0.84 Anaerobic ribonucleoside-triphosphate reductase
Gly_radical          PF01228.16   106 seq1220_BIOID51099   -            712   4.7e-27   94.3   0.0   1   1   4.5e-30     2e-26   92.2   0.0     2   104   582   685   581   687 0.98 Glycine radical
ATP-cone             PF03477.11    90 seq1220_BIOID51099   -            712   5.6e-21   74.6   1.7   1   1     4e-24   1.8e-20   73.0   0.5     2    89     4    89     3    90 0.93 ATP cone domain
DUF2819              PF10995.3    317 seq1221_BIOID51099   -            523  3.2e-129  430.1   0.0   1   1    3e-133  4.1e-129  429.7   0.0     2   317   163   474   162   474 0.99 Protein of unknown function (DUF2819)
AA_permease          PF00324.16   479 seq1222_BIOID51099   -            470    1e-115  386.7  42.2   1   1  1.7e-119  1.1e-115  386.5  29.3     1   464    39   462    39   470 0.93 Amino acid permease
AA_permease_2        PF13520.1    426 seq1222_BIOID51099   -            470   2.2e-43  148.2  46.9   1   1   4.3e-47   2.9e-43  147.8  32.5     9   410    43   444    39   464 0.82 Amino acid permease
HSP70                PF00012.15   602 seq1226_BIOID51099   -            634  1.7e-202  673.4   0.1   1   1  2.9e-206    2e-202  673.2   0.1     2   600    40   617    39   619 0.97 Hsp70 protein
MreB_Mbl             PF06723.8    327 seq1226_BIOID51099   -            634   1.3e-17   63.3   0.1   1   1   7.5e-20   5.1e-16   58.0   0.0    66   318   140   391   131   398 0.86 MreB/Mbl protein
YrbL-PhoP_reg        PF10707.4    199 seq1227_BIOID51099   -            210   1.1e-62  210.7   0.0   1   1     1e-66   1.4e-62  210.4   0.0     1   198     2   185     2   186 0.97 PhoP regulatory network protein YrbL
Flagellin_N          PF00669.15   139 seq1228_BIOID51099   -            317   4.4e-34  117.1   9.6   1   1   3.2e-38   4.4e-34  117.1   6.7     2   139     4   141     3   141 0.99 Bacterial flagellin N-terminal helical region
AA_permease          PF00324.16   479 seq1229_BIOID51099   -            457  1.4e-126  422.5  47.7   1   1  2.3e-130  1.6e-126  422.3  33.1     1   476    19   454    19   457 0.98 Amino acid permease
AA_permease_2        PF13520.1    426 seq1229_BIOID51099   -            457   2.6e-44  151.3  51.0   1   1   4.8e-48   3.3e-44  151.0  35.4     8   413    22   427    18   444 0.86 Amino acid permease
DSRB                 PF10781.4     62 seq1230_BIOID51099   -             62   3.6e-41  138.3   0.2   1   1   2.8e-45   3.9e-41  138.2   0.1     1    61     1    61     1    62 0.98 Dextransucrase DSRB
B3_4                 PF03483.12   174 seq1231_BIOID51099   -            795   3.1e-72  241.5   0.0   1   1   1.4e-75   4.9e-72  240.8   0.0     1   174   212   385   212   385 1.00 B3/4 domain
FDX-ACB              PF03147.9     94 seq1231_BIOID51099   -            795   1.2e-28   99.0   0.0   1   1   6.5e-32   2.2e-28   98.1   0.0     1    94   701   794   701   794 0.99 Ferredoxin-fold anticodon binding domain
tRNA_bind            PF01588.15    95 seq1231_BIOID51099   -            795   2.7e-27   94.3   0.3   1   1   2.1e-30   7.2e-27   92.9   0.0     1    95    45   146    45   146 0.95 Putative tRNA binding domain
B5                   PF03484.10    70 seq1231_BIOID51099   -            795   9.9e-22   76.4   0.7   1   1   1.3e-24   4.6e-21   74.3   0.1     2    70   404   471   403   471 0.98 tRNA synthetase B5 domain
OmpA                 PF00691.15    97 seq1232_BIOID51099   -            173   1.1e-19   70.5   0.0   1   1   1.4e-23     2e-19   69.6   0.0     1    97    72   167    72   167 0.95 OmpA family
PTSIIA_gutA          PF03829.8    117 seq1234_BIOID51099   -            123   1.6e-44  150.2   0.0   1   1   1.4e-48   1.9e-44  149.9   0.0     1   116     1   116     1   118 0.98 PTS system glucitol/sorbitol-specific IIA component
DUF1680              PF07944.7    520 seq1235_BIOID51099   -            659  1.9e-197  656.5   0.0   1   1  1.6e-201  2.1e-197  656.3   0.0     2   520    11   560    10   560 0.98 Putative glycosyl hydrolase of unknown function (DUF1680)
adh_short            PF00106.20   167 seq1237_BIOID51099   -            259     4e-26   91.7   1.6   1   1   1.1e-29   4.9e-26   91.5   1.1     2   166     4   172     3   173 0.94 short chain dehydrogenase
adh_short_C2         PF13561.1    243 seq1237_BIOID51099   -            259   2.6e-16   60.0   0.0   1   1   8.4e-20   3.8e-16   59.4   0.0     7   241    13   255     9   256 0.87 Enoyl-(Acyl carrier protein) reductase
DUF2636              PF11120.3     62 seq1239_BIOID51099   -             63   5.2e-33  112.2   0.6   1   1   4.2e-37   5.7e-33  112.1   0.4     1    62     2    63     2    63 0.99 Protein of unknown function (DUF2636)
TPR_6                PF13174.1     33 seq1240_BIOID51099   -             57   5.8e-10   38.8   0.0   1   1   8.9e-13   6.1e-09   35.6   0.0     1    33    12    44    12    44 0.96 Tetratricopeptide repeat
DUF3260              PF11658.3    518 seq1241_BIOID51099   -            246   2.8e-75  253.3   0.1   1   1   2.3e-79   3.2e-75  253.1   0.0     2   207    24   246    23   246 0.98 Protein of unknown function (DUF3260)
GST_C_2              PF13410.1     69 seq1242_BIOID51099   -            304   5.3e-10   38.9   0.3   1   1   4.8e-13   1.3e-09   37.6   0.2     2    68   190   260   189   261 0.82 Glutathione S-transferase, C-terminal domain
GST_C                PF00043.20    95 seq1242_BIOID51099   -            304   9.3e-09   35.0   0.0   1   1   5.9e-12   1.6e-08   34.2   0.0    33    95   199   266   162   266 0.87 Glutathione S-transferase, C-terminal domain
GST_N_2              PF13409.1     70 seq1242_BIOID51099   -            304   1.8e-06   27.7   0.0   1   1   1.7e-09   4.7e-06   26.3   0.0     3    69    69   143    67   144 0.89 Glutathione S-transferase, N-terminal domain
GST_N                PF02798.15    76 seq1242_BIOID51099   -            304   3.4e-05   23.7   0.0   1   1   4.2e-08   0.00012   22.1   0.0    17    76    82   143    74   143 0.91 Glutathione S-transferase, N-terminal domain
GutM                 PF06923.6    109 seq1243_BIOID51099   -            119   6.1e-37  125.5   0.0   1   1   5.1e-41   6.9e-37  125.3   0.0     2   109     3   110     2   110 0.98 Glucitol operon activator protein (GutM)
Fer2                 PF00111.22    78 seq1244_BIOID51099   -            111   5.6e-16   57.9   3.5   1   1   5.4e-20   7.4e-16   57.5   2.4     5    78    14    92    11    92 0.90 2Fe-2S iron-sulfur cluster binding domain
MetJ                 PF01340.15   104 seq1246_BIOID51099   -            105   9.5e-70  230.8   0.1   1   1   7.7e-74     1e-69  230.6   0.1     1   104     2   105     2   105 1.00 Met Apo-repressor, MetJ
Fer4_12              PF13353.1    139 seq1247_BIOID51099   -            154   2.6e-51  173.2   0.0   1   1   4.3e-55   2.9e-51  173.1   0.0     1   139    12   151    12   151 0.97 4Fe-4S single cluster domain
Fer4_14              PF13394.1    117 seq1247_BIOID51099   -            154   3.1e-31  107.7   0.0   1   1   5.5e-35   3.8e-31  107.4   0.0     1   117    21   130    21   130 0.95 4Fe-4S single cluster domain
DUF3521              PF12035.3     35 seq1248_BIOID51099   -             85   1.2e-08   34.5   0.1   1   1   1.8e-12   2.5e-08   33.5   0.0     5    35    54    83    54    83 0.98 Protein of unknown function (DUF3521)
Fe-S_assembly        PF04384.8     64 seq1249_BIOID51099   -             66   8.4e-32  109.2   1.7   1   1   6.7e-36   9.1e-32  109.1   1.1     1    64     3    66     3    66 0.98 Iron-sulphur cluster assembly
DeoRC                PF00455.17   162 seq1251_BIOID51099   -            257   6.9e-53  178.4   0.6   1   1   2.4e-56   1.1e-52  177.8   0.3     3   161    74   232    72   233 0.97 DeoR C terminal sensor domain
HTH_DeoR             PF08220.7     57 seq1251_BIOID51099   -            257     9e-22   76.2   0.1   1   1   3.8e-25   1.7e-21   75.3   0.1     1    56     6    61     6    62 0.98 DeoR-like helix-turn-helix domain
HTH_11               PF08279.7     55 seq1251_BIOID51099   -            257   5.3e-09   35.4   0.1   1   1   3.9e-12   1.8e-08   33.8   0.0     1    46     6    50     6    56 0.92 HTH domain
DUF3260              PF11658.3    518 seq1252_BIOID51099   -            304  8.8e-147  489.2   0.0   1   1  7.2e-151  9.8e-147  489.0   0.0   218   518     2   299     1   299 1.00 Protein of unknown function (DUF3260)
Frataxin_Cyay        PF01491.11   109 seq1253_BIOID51099   -            106   3.6e-38  129.5   0.2   1   1   2.9e-42     4e-38  129.4   0.1     1   108     1   105     1   106 0.97 Frataxin-like domain
SgrR_N               PF12793.2    115 seq1254_BIOID51099   -            457   4.2e-38  129.7   2.0   1   1     1e-41   7.1e-38  129.0   1.4     2   115     6   119     5   119 0.98 Sugar transport-related sRNA regulator N-term
SBP_bac_5            PF00496.17   374 seq1254_BIOID51099   -            457   4.6e-19   68.3   0.0   1   1   1.2e-22   8.4e-19   67.5   0.0     2   158   165   303   164   306 0.90 Bacterial extracellular solute-binding proteins, family 5 Middle
DUF830               PF05708.7    158 seq1255_BIOID51099   -            202   2.9e-45  153.9   0.0   1   1   2.4e-49   3.2e-45  153.8   0.0     2   157    21   193    20   194 0.97 Orthopoxvirus protein of unknown function (DUF830)
Peptidase_M17        PF00883.16   311 seq1257_BIOID51099   -            456  1.5e-117  391.8   0.0   1   1  2.7e-121  1.8e-117  391.5   0.0     4   310   139   451   136   452 0.98 Cytosol aminopeptidase family, catalytic domain
DUF3663              PF12404.3     77 seq1257_BIOID51099   -            456   1.2e-33  114.5   0.1   1   1   3.6e-37   2.5e-33  113.5   0.1     1    77    34   110    34   110 0.99 Peptidase
Bac_DNA_binding      PF00216.16    90 seq1258_BIOID51099   -             99   6.2e-30  102.9   0.0   1   1   5.1e-34   6.9e-30  102.8   0.0     1    89     3    91     3    92 0.98 Bacterial DNA-binding protein
DEDD_Tnp_IS110       PF01548.12   144 seq1260_BIOID51099   -            326   4.2e-44  149.5   0.2   1   1   2.4e-47   1.7e-43  147.6   0.1     1   144     7   151     7   151 0.99 Transposase
Transposase_20       PF02371.11    87 seq1260_BIOID51099   -            326   1.1e-27   95.7   0.4   1   1     3e-31     2e-27   94.9   0.3     2    85   196   280   195   282 0.96 Transposase IS116/IS110/IS902 family
NadA                 PF02445.11   296 seq1265_BIOID51099   -            347  2.3e-105  351.5   0.0   1   1  1.9e-109  2.6e-105  351.3   0.0     2   295    31   340    30   341 0.98 Quinolinate synthetase A protein
QRPTase_C            PF01729.14   169 seq1267_BIOID51099   -            311   3.7e-65  218.4   0.1   1   1     7e-69   4.8e-65  218.0   0.1     1   169   145   309   145   309 0.99 Quinolinate phosphoribosyl transferase, C-terminal domain
QRPTase_N            PF02749.11    88 seq1267_BIOID51099   -            311   1.6e-27   95.0   0.0   1   1   8.8e-31     6e-27   93.1   0.0     4    88    57   143    55   143 0.98 Quinolinate phosphoribosyl transferase, N-terminal domain
FecCD                PF01032.13   311 seq1268_BIOID51099   -            326   3.2e-85  285.5  36.1   1   1   5.8e-89     4e-85  285.2  25.0     1   311    22   323    22   323 0.97 FecCD transport family
ABC-3                PF00950.12   258 seq1268_BIOID51099   -            326   8.9e-05   21.7   7.9   1   1   2.8e-08   0.00019   20.6   5.5    51   199   116   261    97   322 0.85 ABC 3 transport family
SIS                  PF01380.17   131 seq1269_BIOID51099   -            321   3.8e-27   94.3   0.0   1   1   9.9e-31   6.8e-27   93.5   0.0     2   130    39   169    38   170 0.98 SIS domain
CBS                  PF00571.23    57 seq1269_BIOID51099   -            321   2.9e-15   55.5   0.0   1   2   1.9e-08   0.00013   21.4   0.0     1    56   199   256   199   257 0.92 CBS domain
CBS                  PF00571.23    57 seq1269_BIOID51099   -            321   2.9e-15   55.5   0.0   2   2   1.9e-10   1.3e-06   27.8   0.0     2    51   266   315   265   318 0.89 CBS domain
HTH_Tnp_IS1          PF12759.2     50 seq1271_BIOID51099   -             90   6.8e-29   98.9   0.0   1   1   1.3e-32   8.6e-29   98.6   0.0     1    50    38    87    38    87 0.99 InsA C-terminal domain
Zn_Tnp_IS1           PF03811.8     36 seq1271_BIOID51099   -             90   1.1e-16   59.8   7.3   1   1   2.7e-20   1.8e-16   59.1   5.0     1    36     1    35     1    35 0.99 InsA N-terminal domain
Lipase_GDSL_2        PF13472.1    179 seq1273_BIOID51099   -            197   1.6e-28   99.9   0.0   1   1   2.9e-32     2e-28   99.6   0.0     1   175    20   177    20   180 0.89 GDSL-like Lipase/Acylhydrolase family
Lipase_GDSL          PF00657.17   234 seq1273_BIOID51099   -            197   5.9e-22   78.5   0.0   1   1     1e-25     7e-22   78.2   0.0     2   233    20   184    19   185 0.90 GDSL-like Lipase/Acylhydrolase
VacJ                 PF04333.8    200 seq1275_BIOID51099   -            251     2e-82  275.4   0.0   1   1   1.7e-86   2.3e-82  275.2   0.0     2   199    25   225    24   226 0.98 VacJ like lipoprotein
HTH_18               PF12833.2     81 seq1278_BIOID51099   -            301   8.5e-21   73.7   0.1   1   1   2.3e-24   1.6e-20   72.8   0.0     1    81   219   299   219   299 0.94 Helix-turn-helix domain
HTH_AraC             PF00165.18    42 seq1278_BIOID51099   -            301     4e-12   45.4   0.6   1   1   3.6e-15   2.5e-11   42.9   0.0     4    42   259   298   257   298 0.94 Bacterial regulatory helix-turn-helix proteins, AraC family
LysR_substrate       PF03466.15   209 seq1279_BIOID51099   -            324   2.7e-16   59.2   0.0   1   1     7e-20   4.8e-16   58.3   0.0    55   207   147   303    91   305 0.81 LysR substrate binding domain
HTH_1                PF00126.22    60 seq1279_BIOID51099   -            324   1.5e-12   46.8   0.0   1   1     4e-16   2.7e-12   46.1   0.0     2    59     9    66     8    67 0.97 Bacterial regulatory helix-turn-helix protein, lysR family
DDE_Tnp_IS1          PF03400.8    131 seq1280_BIOID51099   -            104   4.9e-32  110.6   0.1   1   1   4.6e-36   6.2e-32  110.3   0.1    61   127     1    67     1    70 0.98 IS1 transposase
Trp_Tyr_perm         PF03222.8    394 seq1284_BIOID51099   -            444   4.2e-05   22.4  38.4   1   1   5.5e-09   7.6e-05   21.5  26.6     7   374    42   425    38   436 0.76 Tryptophan/tyrosine permease family
adh_short            PF00106.20   167 seq1287_BIOID51099   -            269   1.1e-25   90.4   0.0   1   1   5.4e-29   1.5e-25   89.9   0.0     1   166    16   177    16   178 0.89 short chain dehydrogenase
KR                   PF08659.5    181 seq1287_BIOID51099   -            269   7.4e-12   45.1   0.0   1   1   4.6e-15   1.3e-11   44.4   0.0     3   165    18   175    17   194 0.80 KR domain
adh_short_C2         PF13561.1    243 seq1287_BIOID51099   -            269   2.3e-11   43.8   0.0   1   1   1.1e-14     3e-11   43.4   0.0     6   193    25   202    22   211 0.89 Enoyl-(Acyl carrier protein) reductase
NAD_binding_10       PF13460.1    183 seq1287_BIOID51099   -            269   5.8e-10   39.3   0.0   1   1     3e-13   8.3e-10   38.8   0.0     1   146    18   192    18   214 0.81 NADH(P)-binding
NMN_transporter      PF04973.7    182 seq1288_BIOID51099   -            239   1.6e-46  157.9  27.1   1   1   1.3e-48   1.8e-44  151.2  18.8     1   180    23   227    23   229 0.94 Nicotinamide mononucleotide transporter
GSHPx                PF00255.14   108 seq1289_BIOID51099   -            183   3.3e-46  154.9   0.0   1   1   3.1e-50   4.2e-46  154.6   0.0     3   107     7   111     5   112 0.97 Glutathione peroxidase
SseB                 PF07179.7    263 seq1290_BIOID51099   -            256  2.2e-119  397.1   0.4   1   1  1.9e-123  2.6e-119  396.9   0.3     1   236     1   231     1   239 0.98 SseB protein
LolB                 PF03550.9    157 seq1291_BIOID51099   -            207   4.5e-56  188.6   1.6   1   1   4.4e-60   6.1e-56  188.2   1.1     2   157    49   204    48   204 0.99 Outer membrane lipoprotein LolB
N_methyl_2           PF13544.1     31 seq1292_BIOID51099   -            146   3.3e-09   35.7   0.6   1   1   8.6e-13   5.9e-09   34.8   0.4    11    31     2    22     1    22 0.94 Type IV pilin N-term methylation site GFxxxE
N_methyl             PF07963.7     20 seq1292_BIOID51099   -            146   3.3e-07   29.5   3.6   1   1   9.3e-11   6.4e-07   28.6   2.5     1    20     5    24     5    24 0.95 Prokaryotic N-terminal methylation motif
ExsB                 PF06508.8    137 seq1294_BIOID51099   -            231     5e-57  191.4   0.0   1   1   1.4e-60   6.4e-57  191.0   0.0     1   137     3   140     3   140 0.99 ExsB
Asn_synthase         PF00733.16   255 seq1294_BIOID51099   -            231   2.2e-05   23.9   0.0   1   1   8.3e-09   3.8e-05   23.1   0.0    21    80     5    64     2    77 0.90 Asparagine synthase
Arginosuc_synth      PF00764.14   388 seq1294_BIOID51099   -            231   2.3e-05   23.5   0.1   1   1   8.8e-09     4e-05   22.7   0.0     1    59     5    63     5    75 0.91 Arginosuccinate synthase
N6_Mtase             PF02384.11   311 seq1298_BIOID51099   -            784   1.7e-58  198.0   0.0   1   1   5.7e-62   2.6e-58  197.4   0.0     3   279   158   459   156   474 0.87 N-6 DNA Methylase
HsdM_N               PF12161.3    137 seq1298_BIOID51099   -            784   3.4e-20   72.7   0.4   1   1   7.4e-24   3.4e-20   72.7   0.3     2   137    13   146    12   146 0.84 HsdM N-terminal domain
Methyltransf_26      PF13659.1    117 seq1298_BIOID51099   -            784   1.1e-08   34.9   0.0   1   1   8.1e-12   3.7e-08   33.2   0.0     3   114   213   354   212   357 0.70 Methyltransferase domain
DUF2655              PF10848.3     82 seq1299_BIOID51099   -            106   1.4e-57  191.3   1.3   1   1   1.3e-61   1.8e-57  191.0   0.9     1    82     1    82     1    82 1.00 Protein of unknown function (DUF2655)
T2SE                 PF00437.15   272 seq1300_BIOID51099   -            461     8e-84  280.6   0.6   1   1   1.6e-87   1.1e-83  280.1   0.4     4   271    89   353    86   354 0.98 Type II/IV secretion system protein
T2SE_Nter            PF05157.10   109 seq1300_BIOID51099   -            461   8.1e-06   25.7   0.0   1   1   3.6e-09   2.5e-05   24.1   0.0    43   104     8    68     6    73 0.92 Type II secretion system (T2SS), protein E, N-terminal domain
MFS_1                PF07690.11   354 seq1301_BIOID51099   -            393     2e-24   85.8  58.2   1   1   1.3e-26   1.8e-22   79.4  34.4     2   328    14   320    10   327 0.84 Major Facilitator Superfamily
ABC_tran             PF00005.22   118 seq1302_BIOID51099   -            249   2.3e-12   47.2   0.0   1   1   5.6e-16   3.8e-12   46.4   0.0     1   118    40   162    40   162 0.91 ABC transporter
DUF615               PF04751.9    158 seq1303_BIOID51099   -            183   1.5e-58  196.7   9.9   1   1   1.3e-62   1.8e-58  196.5   6.9     2   158    22   177    19   177 0.98 Protein of unknown function (DUF615)
PNP_UDP_1            PF01048.15   234 seq1304_BIOID51099   -            232   4.8e-50  169.5   2.1   1   1     4e-54   5.5e-50  169.4   1.4     1   233     2   226     2   227 0.94 Phosphorylase superfamily
GHMP_kinases_N       PF00288.21    67 seq1305_BIOID51099   -            283   2.5e-10   40.1   0.1   1   1   7.4e-14   5.1e-10   39.1   0.1     1    66    91   148    91   149 0.87 GHMP kinases N terminal domain
GHMP_kinases_C       PF08544.8     85 seq1305_BIOID51099   -            283   9.9e-07   28.7   0.0   1   1     3e-10     2e-06   27.7   0.0    28    81   214   263   191   266 0.83 GHMP kinases C terminal
Thioredoxin          PF00085.15   104 seq1306_BIOID51099   -            296   7.3e-19   67.2   0.0   1   1     2e-22   1.4e-18   66.3   0.0     3   103    19   120    17   121 0.94 Thioredoxin
PseudoU_synth_2      PF00849.17   164 seq1308_BIOID51099   -            319   2.6e-30  105.3   0.1   1   1   6.1e-34   4.2e-30  104.6   0.0     1   163   101   249   101   250 0.90 RNA pseudouridylate synthase
S4                   PF01479.20    48 seq1308_BIOID51099   -            319   1.7e-10   40.0   0.2   1   1   4.7e-14   3.2e-10   39.1   0.2     1    48    20    66    20    66 0.96 S4 domain
Peripla_BP_2         PF01497.13   238 seq1312_BIOID51099   -            266   1.7e-27   95.9   0.1   1   1   1.6e-31   2.1e-27   95.6   0.1     1   203    26   217    26   231 0.93 Periplasmic binding protein
NLPC_P60             PF00877.14   105 seq1314_BIOID51099   -            154   6.5e-31  106.1   0.1   1   1   5.7e-35   7.8e-31  105.9   0.0     1   105    47   153    47   153 0.98 NlpC/P60 family
Pribosyltran_N       PF13793.1    116 seq1316_BIOID51099   -            337     4e-49  165.0   0.2   1   1   6.8e-51   4.6e-47  158.4   0.0     1   116    26   143    26   143 0.98 N-terminal domain of ribose phosphate pyrophosphokinase
Pribosyltran         PF00156.22   125 seq1316_BIOID51099   -            337   3.9e-16   58.7   0.3   1   1   1.6e-19   1.1e-15   57.3   0.2    23   119   180   266   171   272 0.88 Phosphoribosyl transferase domain
Lactamase_B          PF00753.22   194 seq1317_BIOID51099   -            479   5.4e-28   97.8   0.2   1   1   1.6e-31   7.4e-28   97.4   0.1     2   158    31   179    30   246 0.90 Metallo-beta-lactamase superfamily
Rubredoxin           PF00301.15    47 seq1317_BIOID51099   -            479   1.2e-19   69.8   2.7   1   1   4.7e-23   2.2e-19   68.9   1.9     1    47   425   471   425   471 0.98 Rubredoxin
Flavodoxin_1         PF00258.20   143 seq1317_BIOID51099   -            479     1e-11   44.9   0.0   1   1   3.8e-15   1.7e-11   44.1   0.0     1   142   256   388   256   389 0.78 Flavodoxin
Porphobil_deam       PF01379.15   215 seq1318_BIOID51099   -            320   4.9e-92  306.5   0.0   1   1   8.8e-96     6e-92  306.2   0.0     2   214    13   223    12   224 0.99 Porphobilinogen deaminase, dipyromethane cofactor binding domain
Porphobil_deamC      PF03900.10    74 seq1318_BIOID51099   -            320   2.6e-25   88.2   0.1   1   1   7.3e-29     5e-25   87.2   0.1     1    74   232   303   232   303 0.97 Porphobilinogen deaminase, C-terminal domain
HOK_GEF              PF01848.11    43 seq1320_BIOID51099   -             50   7.7e-18   63.4   1.4   1   1   6.2e-22   8.5e-18   63.2   1.0     1    43     4    46     4    46 0.99 Hok/gef family
T2SF                 PF00482.18   124 seq1322_BIOID51099   -            400   9.7e-55  183.6   0.9   1   2   1.8e-31   2.4e-27   95.1   0.2     2   124    64   186    63   186 0.98 Type II secretion system (T2SS), protein F
T2SF                 PF00482.18   124 seq1322_BIOID51099   -            400   9.7e-55  183.6   0.9   2   2   5.2e-29   7.1e-25   87.2   0.0     3   124   268   388   266   388 0.98 Type II secretion system (T2SS), protein F
Pyr_redox_2          PF07992.9    200 seq1324_BIOID51099   -            847     2e-36  125.6   0.0   1   1   3.9e-39   8.8e-36  123.5   0.0     1   198     5   285     5   287 0.95 Pyridine nucleotide-disulphide oxidoreductase
NIR_SIR              PF01077.17   157 seq1324_BIOID51099   -            847   2.8e-27   94.8   0.1   1   1   3.5e-30     8e-27   93.4   0.0     2   150   632   770   631   776 0.94 Nitrite and sulphite reductase 4Fe-4S domain
Fer2_BFD             PF04324.10    55 seq1324_BIOID51099   -            847   2.8e-21   75.1   4.8   1   1     7e-19   1.6e-15   56.7   2.0     2    53   423   472   422   474 0.93 BFD-like [2Fe-2S] binding domain
Pyr_redox            PF00070.22    80 seq1324_BIOID51099   -            847   1.5e-15   57.2   0.7   1   1   6.4e-19   1.5e-15   57.2   0.5     2    72   148   219   147   229 0.91 Pyridine nucleotide-disulphide oxidoreductase
NIR_SIR_ferr         PF03460.12    69 seq1324_BIOID51099   -            847   4.4e-12   45.3   0.0   1   1     4e-15   9.1e-12   44.3   0.0     3    68   560   622   558   623 0.95 Nitrite/Sulfite reductase ferredoxin-like half domain
Pyr_redox_3          PF13738.1    203 seq1324_BIOID51099   -            847     2e-08   34.3   0.4   1   1   1.5e-09   3.5e-06   27.1   0.0    78   196    55   174    42   179 0.83 Pyridine nucleotide-disulphide oxidoreductase
EAL                  PF00563.15   236 seq1325_BIOID51099   -            237   1.2e-12   47.7   0.2   1   1   1.1e-16   1.6e-12   47.3   0.1    15   233    13   223     5   225 0.79 EAL domain
HOK_GEF              PF01848.11    43 seq1326_BIOID51099   -             83   7.1e-18   63.5   1.4   1   1   6.8e-22   9.3e-18   63.1   1.0     1    43    37    79    37    79 0.99 Hok/gef family
Glu_synthase         PF01645.12   368 seq1327_BIOID51099   -           1522  1.2e-158  527.7   0.0   1   1  7.4e-162  2.5e-158  526.6   0.0     1   367   829  1192   829  1193 0.99 Conserved region in glutamate synthase
GATase_2             PF00310.16   361 seq1327_BIOID51099   -           1522  5.3e-133  443.0   0.0   1   1  2.1e-136    7e-133  442.6   0.0     1   360    48   410    48   411 0.99 Glutamine amidotransferases class-II
Glu_syn_central      PF04898.9    288 seq1327_BIOID51099   -           1522  3.6e-113  377.4   0.0   1   1    2e-116  6.7e-113  376.5   0.0     3   287   492   773   490   774 0.99 Glutamate synthase central domain
GXGXG                PF01493.14   202 seq1327_BIOID51099   -           1522   6.6e-67  224.3   4.5   1   1   3.4e-70   1.2e-66  223.5   3.1     3   201  1271  1465  1269  1466 0.98 GXGXG motif
UPF0126              PF03458.8     81 seq1328_BIOID51099   -            207   5.3e-49  163.6  19.4   1   2   3.4e-30   4.7e-26   90.1   2.7     2    78     4    80     3    83 0.97 UPF0126 domain
UPF0126              PF03458.8     81 seq1328_BIOID51099   -            207   5.3e-49  163.6  19.4   2   2   7.9e-27   1.1e-22   79.3   5.3     3    76    92   164    90   169 0.94 UPF0126 domain
A2M_N_2              PF07703.9    136 seq1332_BIOID51099   -           1653   1.3e-25   89.6   0.0   1   1   1.5e-28     4e-25   88.0   0.0     2   136   759   906   758   906 0.95 Alpha-2-macroglobulin family N-terminal region
A2M_N                PF01835.14    99 seq1332_BIOID51099   -           1653   2.2e-23   82.2   0.2   1   1   1.1e-21   2.9e-18   65.8   0.0     2    99   388   479   387   479 0.93 MG2 domain
MG1                  PF11974.3     96 seq1332_BIOID51099   -           1653   8.1e-15   55.1   0.2   1   1   5.6e-17   1.5e-13   51.0   0.1     1    94   289   381   289   383 0.97 Alpha-2-macroglobulin MG1 domain
A2M                  PF00207.17    92 seq1332_BIOID51099   -           1653   3.4e-06   26.4   0.0   1   1   3.1e-09   8.5e-06   25.1   0.0     8    91   976  1056   972  1057 0.94 Alpha-2-macroglobulin family
DAHP_synth_1         PF00793.15   272 seq1333_BIOID51099   -            350  1.3e-105  351.8   0.0   1   1  1.1e-109  1.5e-105  351.6   0.0     8   271    40   338    25   339 0.96 DAHP synthetase I family
HEM4                 PF02602.10   231 seq1336_BIOID51099   -            246   3.8e-39  134.1   0.0   1   1   3.1e-43   4.3e-39  134.0   0.0     2   230    14   242    13   243 0.93 Uroporphyrinogen-III synthase HemD
Sulfate_transp       PF00916.15   280 seq1337_BIOID51099   -            559   3.6e-71  239.2  10.3   1   1   7.9e-75   3.6e-71  239.2   7.1     1   279   119   409   119   410 0.96 Sulfate transporter family
Sulfate_tra_GLY      PF13792.1     84 seq1337_BIOID51099   -            559   1.5e-24   85.3   5.5   1   1   3.3e-28   1.5e-24   85.3   3.8     6    82    20    95    12    97 0.96 Sulfate transporter N-terminal domain with GLY motif
STAS                 PF01740.16   117 seq1337_BIOID51099   -            559   5.5e-12   45.0   0.0   1   1   2.1e-15   9.4e-12   44.2   0.0     4   116   453   554   451   555 0.95 STAS domain
Methylase_S          PF01420.14   167 seq1339_BIOID51099   -            467     7e-24   84.5   2.9   1   2   9.7e-19   1.3e-14   54.3   0.1     1   166    25   204    25   208 0.87 Type I restriction modification DNA specificity domain
Methylase_S          PF01420.14   167 seq1339_BIOID51099   -            467     7e-24   84.5   2.9   2   2   1.8e-11   2.4e-07   30.7   0.2    42   155   289   417   265   428 0.68 Type I restriction modification DNA specificity domain
FBPase               PF00316.15   325 seq1340_BIOID51099   -            353  5.2e-144  478.9   0.0   1   1  4.3e-148  5.9e-144  478.7   0.0     2   324    24   349    23   350 0.98 Fructose-1-6-bisphosphatase
DUF177               PF02620.12   119 seq1341_BIOID51099   -            173   4.8e-23   81.3   0.7   1   1   5.4e-27   7.4e-23   80.7   0.5     1   119    61   171    61   171 0.90 Uncharacterized ACR, COG1399
UPF0061              PF02696.9    487 seq1342_BIOID51099   -            478  2.1e-217  722.1   0.1   1   1  1.7e-221  2.3e-217  721.9   0.0     1   487     1   454     1   454 0.99 Uncharacterized ACR, YdiU/UPF0061 family
Pyr_redox_2          PF07992.9    200 seq1347_BIOID51099   -            377   8.4e-27   94.2   0.0   1   1   1.9e-29   2.9e-26   92.4   0.0     2   198     5   277     4   279 0.90 Pyridine nucleotide-disulphide oxidoreductase
Pyr_redox            PF00070.22    80 seq1347_BIOID51099   -            377     3e-18   65.8   0.0   1   1   4.2e-20   6.4e-17   61.6   0.0     1    75   143   216   143   223 0.95 Pyridine nucleotide-disulphide oxidoreductase
K_oxygenase          PF13434.1    341 seq1347_BIOID51099   -            377   9.8e-10   37.7   0.0   1   1   2.9e-09   4.4e-06   25.7   0.0   139   216    91   167    66   179 0.84 L-lysine 6-monooxygenase (NADPH-requiring)
Band_7               PF01145.20   179 seq1349_BIOID51099   -            305   2.4e-35  121.9   0.5   1   1   1.7e-39   2.4e-35  121.9   0.3     1   178    21   203    21   204 0.96 SPFH domain / Band 7 family
Ribosomal_L32p       PF01783.18    56 seq1350_BIOID51099   -             57   4.1e-19   68.3   0.9   1   1   3.3e-23   4.4e-19   68.2   0.7     1    56     2    57     2    57 0.98 Ribosomal L32p protein family
HemX                 PF04375.9    372 seq1351_BIOID51099   -            411  1.5e-152  507.4  33.4   1   1  1.3e-156  1.8e-152  507.1  23.2     1   370     8   370     8   375 0.98 HemX
FA_synthesis         PF02504.10   323 seq1353_BIOID51099   -            346  4.2e-124  413.5   0.0   1   1  3.4e-128  4.7e-124  413.3   0.0     8   323     1   321     1   321 0.99 Fatty acid synthesis protein
DUF406               PF04175.7     94 seq1354_BIOID51099   -             94   1.1e-33  115.3   1.4   1   1     9e-38   1.2e-33  115.2   1.0     3    94     3    94     1    94 0.98 Protein of unknown function (DUF406)
2-Hacid_dh_C         PF02826.14   178 seq1356_BIOID51099   -            329   5.3e-53  178.6   0.0   1   1   1.8e-56   8.2e-53  178.0   0.0     1   178   110   297   110   297 0.94 D-isomer specific 2-hydroxyacid dehydrogenase, NAD binding domain
2-Hacid_dh           PF00389.25   133 seq1356_BIOID51099   -            329   2.3e-35  120.8   0.0   1   1   5.9e-39   2.7e-35  120.6   0.0     3   132     5   328     3   329 0.98 D-isomer specific 2-hydroxyacid dehydrogenase, catalytic domain
NAD_binding_2        PF03446.10   162 seq1356_BIOID51099   -            329   7.5e-06   25.8   0.0   1   1   5.1e-09   2.3e-05   24.2   0.0     3   119   146   259   144   263 0.91 NAD binding domain of 6-phosphogluconate dehydrogenase
ResIII               PF04851.10   184 seq1358_BIOID51099   -           1087   2.5e-13   50.1   1.8   1   1   6.1e-17   4.1e-13   49.4   0.1     3   183   310   513   308   514 0.74 Type III restriction enzyme, res subunit
HSDR_N               PF04313.9    194 seq1358_BIOID51099   -           1087   3.8e-11   42.9   0.2   1   1   5.6e-15   3.8e-11   42.9   0.1     7   165    11   208     6   239 0.67 Type I restriction enzyme R protein N terminus (HSDR_N)
NfeD                 PF01957.13   144 seq1360_BIOID51099   -            152   1.4e-24   86.7   5.7   1   1   1.2e-28   1.6e-24   86.5   3.9     1   142    12   149    12   151 0.91 NfeD-like C-terminal, partner-binding
Thiolase_N           PF00108.18   264 seq1361_BIOID51099   -            436   2.1e-66  223.4   0.9   1   1   6.4e-70   2.9e-66  223.0   0.6     3   264    14   288    12   288 0.97 Thiolase, N-terminal domain
Thiolase_C           PF02803.13   123 seq1361_BIOID51099   -            436   5.8e-37  125.7   0.8   1   1   3.4e-40   1.5e-36  124.3   0.1     3   122   297   434   295   435 0.98 Thiolase, C-terminal domain
CoaE                 PF01121.15   180 seq1362_BIOID51099   -            206     1e-77  259.4   0.4   1   1   3.6e-81   1.2e-77  259.2   0.2     1   176     3   177     3   181 0.99 Dephospho-CoA kinase
AAA_17               PF13207.1    121 seq1362_BIOID51099   -            206   2.8e-08   34.4   0.4   1   1   1.6e-10   5.3e-07   30.3   0.3     1    77     4   114     4   191 0.61 AAA domain
Rieske_2             PF13806.1    104 seq1364_BIOID51099   -            108   2.3e-40  136.3   0.0   1   1   1.9e-44   2.6e-40  136.2   0.0     1   103     3   106     3   107 0.98 Rieske-like [2Fe-2S] domain
HemY_N               PF07219.8    108 seq1365_BIOID51099   -            398   1.4e-37  127.4   1.8   1   1     2e-41   1.4e-37  127.4   1.3     1   108    26   133    26   133 1.00 HemY protein N-terminus
TPR_2                PF07719.12    34 seq1365_BIOID51099   -            398     7e-07   28.5  16.9   1   1   2.2e-09   1.5e-05   24.4   0.0     2    33   329   360   328   361 0.94 Tetratricopeptide repeat
ACP_syn_III_C        PF08541.5     90 seq1368_BIOID51099   -            317   2.8e-37  126.5   0.0   1   1   2.8e-40   9.5e-37  124.7   0.0     1    90   228   317   228   317 0.98 3-Oxoacyl-[acyl-carrier-protein (ACP)] synthase III C terminal
ACP_syn_III          PF08545.5     80 seq1368_BIOID51099   -            317   4.2e-30  103.1   1.3   1   1   2.3e-33     8e-30  102.2   0.9     1    80   106   183   106   183 0.99 3-Oxoacyl-[acyl-carrier-protein (ACP)] synthase III
HMG_CoA_synt_N       PF01154.12   174 seq1368_BIOID51099   -            317   1.2e-05   24.8   0.1   1   1   5.7e-09     2e-05   24.1   0.1     7   150     5   143     2   167 0.85 Hydroxymethylglutaryl-coenzyme A synthase N terminal
Chal_sti_synt_N      PF00195.14   227 seq1368_BIOID51099   -            317   2.5e-05   23.5   0.7   1   1   1.3e-08   4.5e-05   22.6   0.5    98   225    48   168    21   170 0.81 Chalcone and stilbene synthases, N-terminal domain
Aminotran_3          PF00202.16   339 seq1371_BIOID51099   -            426   8.1e-75  251.6   0.0   1   1     7e-79   9.6e-75  251.4   0.0     1   338    35   360    35   361 0.92 Aminotransferase class-III
Form_Nir_trans       PF01226.12   250 seq1372_BIOID51099   -            268   4.6e-62  209.0  28.1   1   1     4e-66   5.5e-62  208.7  19.5    16   249    20   248     4   249 0.92 Formate/nitrite transporter
DEAD                 PF00270.24   173 seq1373_BIOID51099   -            756   7.3e-19   67.7   0.0   1   1   5.3e-22   2.4e-18   66.0   0.0     4   168   227   386   224   391 0.83 DEAD/DEAH box helicase
Helicase_C           PF00271.26    78 seq1373_BIOID51099   -            756   6.6e-11   41.8   0.0   1   1   1.8e-11   8.2e-08   31.8   0.0     8    78   529   613   524   613 0.79 Helicase conserved C-terminal domain
ResIII               PF04851.10   184 seq1373_BIOID51099   -            756   3.6e-10   39.8   0.0   1   1   2.1e-13   9.7e-10   38.4   0.0     3   182   222   383   220   385 0.79 Type III restriction enzyme, res subunit
Pept_tRNA_hydro      PF01195.14   184 seq1374_BIOID51099   -            194   5.3e-64  214.9   0.0   1   1   4.3e-68   5.9e-64  214.8   0.0     1   184     5   189     5   189 0.99 Peptidyl-tRNA hydrolase
DUF1342              PF07072.6    211 seq1375_BIOID51099   -            247   6.4e-76  254.5   0.3   1   1   5.3e-80   7.3e-76  254.3   0.2     1   211    19   225    19   225 0.99 Protein of unknown function (DUF1342)
META                 PF03724.11   101 seq1376_BIOID51099   -            140   4.1e-18   64.9   0.2   1   1   3.7e-22   5.1e-18   64.6   0.1     2   100    30   125    29   126 0.93 META domain
ECH                  PF00378.15   245 seq1380_BIOID51099   -            714   1.2e-61  207.8   0.3   1   1   4.7e-65   2.1e-61  207.0   0.2     6   195    14   208    11   259 0.89 Enoyl-CoA hydratase/isomerase family
3HCDH_N              PF02737.13   180 seq1380_BIOID51099   -            714   2.4e-59  199.9   0.2   1   1     1e-62   4.7e-59  198.9   0.0     2   179   311   489   310   490 0.98 3-hydroxyacyl-CoA dehydrogenase, NAD binding domain
3HCDH                PF00725.17    97 seq1380_BIOID51099   -            714   2.5e-37  127.0   0.0   1   2   2.3e-32     1e-28   99.4   0.0     1    97   492   586   492   586 0.99 3-hydroxyacyl-CoA dehydrogenase, C-terminal domain
3HCDH                PF00725.17    97 seq1380_BIOID51099   -            714   2.5e-37  127.0   0.0   2   2   9.3e-09   4.2e-05   23.7   0.0     3    85   618   703   618   711 0.89 3-hydroxyacyl-CoA dehydrogenase, C-terminal domain
YchF-GTPase_C        PF06071.8     84 seq1384_BIOID51099   -            363   4.7e-41  138.3   0.6   1   1   1.8e-44     8e-41  137.6   0.4     1    84   279   362   279   362 0.99 Protein of unknown function (DUF933)
MMR_HSR1             PF01926.18   114 seq1384_BIOID51099   -            363   9.2e-19   67.4   0.0   1   1     5e-22   2.3e-18   66.1   0.0     1    89     4   109     4   208 0.81 50S ribosome-binding GTPase
FeoB_N               PF02421.13   189 seq1384_BIOID51099   -            363   8.1e-09   34.8   0.0   1   1   8.5e-12   3.9e-08   32.6   0.0     2    43     4    45     3    53 0.91 Ferrous iron transport protein B
Esterase             PF00756.15   251 seq1385_BIOID51099   -            400   1.2e-49  168.9   0.0   1   1   1.7e-53   1.2e-49  168.9   0.0     1   251   172   391   172   391 0.98 Putative esterase
DUF3327              PF11806.3    122 seq1385_BIOID51099   -            400   1.8e-37  128.2   2.5   1   1   4.2e-41   2.9e-37  127.5   0.3     3   121    29   155    21   156 0.97 Domain of unknown function (DUF3327)
Acyl_transf_1        PF00698.16   318 seq1386_BIOID51099   -            309   8.7e-43  146.7   3.3   1   1   7.6e-47     1e-42  146.4   2.3     2   281     6   290     5   306 0.90 Acyl transferase domain
DUF329               PF03884.9     57 seq1387_BIOID51099   -             65   2.2e-26   91.0   1.7   1   1     2e-30   2.7e-26   90.7   1.2     2    56     6    62     3    63 0.92 Domain of unknown function (DUF329)
TP_methylase         PF00590.15   210 seq1388_BIOID51099   -            457   9.3e-50  169.1   0.1   1   1   3.2e-53   1.5e-49  168.4   0.1     2   209   218   426   217   427 0.92 Tetrapyrrole (Corrin/Porphyrin) Methylases
NAD_binding_7        PF13241.1    103 seq1388_BIOID51099   -            457   6.1e-28   96.9   0.1   1   1   1.3e-29     6e-26   90.5   0.0     1   103     6   115     6   115 0.89 Putative NAD(P)-binding
CysG_dimeriser       PF10414.4     60 seq1388_BIOID51099   -            457   1.7e-19   68.9   0.9   1   1   3.7e-23   1.7e-19   68.9   0.6     2    60   150   209   149   209 0.97 Sirohaem synthase dimerisation region
POR_N                PF01855.14   230 seq1390_BIOID51099   -           1174   1.8e-81  272.9   1.2   1   1   2.7e-84   2.8e-81  272.2   0.8     2   230    13   244    12   244 0.98 Pyruvate flavodoxin/ferredoxin oxidoreductase, thiamine diP-bdg
POR                  PF01558.13   173 seq1390_BIOID51099   -           1174   4.4e-30  104.7   0.0   1   1   8.2e-33   8.6e-30  103.7   0.0     1   173   426   610   426   610 0.90 Pyruvate ferredoxin/flavodoxin oxidoreductase
EKR                  PF10371.4     60 seq1390_BIOID51099   -           1174   1.7e-23   81.7   0.0   1   1   3.6e-26   3.8e-23   80.7   0.0     6    59   625   678   620   679 0.93 Domain of unknown function
Fer4_7               PF12838.2     52 seq1390_BIOID51099   -           1174   1.9e-10   40.8   8.8   1   1   1.8e-13   1.9e-10   40.8   6.1     2    50   689   757   688   758 0.72 4Fe-4S dicluster domain
TPP_enzyme_C         PF02775.16   153 seq1390_BIOID51099   -           1174   5.4e-09   35.6   0.1   1   1   1.6e-11   1.7e-08   34.0   0.0    46   152   954  1066   939  1067 0.89 Thiamine pyrophosphate enzyme, C-terminal TPP binding domain
Fer4                 PF00037.22    24 seq1390_BIOID51099   -           1174   4.7e-09   35.3  20.6   1   2   1.7e-08   1.8e-05   24.0   0.9     2    24   683   705   682   705 0.93 4Fe-4S binding domain
Fer4                 PF00037.22    24 seq1390_BIOID51099   -           1174   4.7e-09   35.3  20.6   2   2   5.8e-08   6.1e-05   22.3   2.7     3    20   740   757   738   758 0.89 4Fe-4S binding domain
Fer4_16              PF13484.1     67 seq1390_BIOID51099   -           1174   2.9e-08   34.2   7.1   1   1   8.8e-11   9.3e-08   32.5   4.9     2    66   689   757   688   758 0.59 4Fe-4S double cluster binding domain
Fer4_6               PF12837.2     24 seq1390_BIOID51099   -           1174   5.9e-08   32.1  18.8   1   1   1.1e-08   1.2e-05   24.8   1.7     1    24   681   704   681   704 0.94 4Fe-4S binding domain
Fer4_10              PF13237.1     52 seq1390_BIOID51099   -           1174   1.7e-07   30.8  23.1   1   1   9.6e-10     1e-06   28.3   7.7     3    52   683   756   681   756 0.82 4Fe-4S dicluster domain
Fer4_17              PF13534.1     61 seq1390_BIOID51099   -           1174   2.3e-06   27.7   5.6   1   1   2.2e-09   2.3e-06   27.7   3.9     2    58   689   757   673   760 0.73 4Fe-4S dicluster domain
AA_permease          PF00324.16   479 seq1392_BIOID51099   -            514  3.2e-121  404.9  47.4   1   1  5.3e-125  3.6e-121  404.7  32.8     2   478    50   491    49   492 0.98 Amino acid permease
AA_permease_2        PF13520.1    426 seq1392_BIOID51099   -            514   3.8e-43  147.4  50.8   1   1   6.7e-47   4.5e-43  147.2  35.2     5   423    49   477    45   480 0.85 Amino acid permease
adh_short            PF00106.20   167 seq1395_BIOID51099   -            244   5.1e-40  136.9   1.7   1   1   3.2e-43   8.7e-40  136.2   1.2     1   166     6   169     6   170 0.92 short chain dehydrogenase
adh_short_C2         PF13561.1    243 seq1395_BIOID51099   -            244     3e-33  115.5   1.8   1   1   1.3e-36   3.7e-33  115.2   1.3     5   242    14   241    12   242 0.94 Enoyl-(Acyl carrier protein) reductase
KR                   PF08659.5    181 seq1395_BIOID51099   -            244   4.7e-21   75.1   0.9   1   1   2.8e-24   7.5e-21   74.4   0.6     3   174     8   180     7   196 0.84 KR domain
NAD_binding_10       PF13460.1    183 seq1395_BIOID51099   -            244   2.7e-06   27.3   0.4   1   1   2.5e-09   6.8e-06   26.0   0.3     2   125     9   156     8   190 0.72 NADH(P)-binding
Epimerase            PF01370.16   236 seq1395_BIOID51099   -            244   2.1e-05   23.9   0.2   1   1   1.1e-08   2.9e-05   23.4   0.1     1   119     8   142     8   192 0.77 NAD dependent epimerase/dehydratase family
Pyr_redox_2          PF07992.9    200 seq1396_BIOID51099   -            472   2.2e-14   53.7   0.5   1   1   7.4e-09   8.4e-06   25.6   0.0     1    47   148   195   148   270 0.80 Pyridine nucleotide-disulphide oxidoreductase
Pyr_redox            PF00070.22    80 seq1396_BIOID51099   -            472   5.6e-12   45.7   4.0   1   1   1.6e-08   1.8e-05   24.9   0.2     1    77   289   364   289   369 0.87 Pyridine nucleotide-disulphide oxidoreductase
NAD_binding_8        PF13450.1     68 seq1396_BIOID51099   -            472   1.1e-08   34.7   0.2   1   1   2.6e-11   2.9e-08   33.4   0.2     1    35   151   185   151   189 0.96 NAD(P)-binding Rossmann-like domain
Thi4                 PF01946.12   230 seq1396_BIOID51099   -            472   8.8e-07   28.1   1.0   1   1   1.2e-09   1.3e-06   27.5   0.1    18    83   147   213   138   223 0.80 Thi4 family
FAD_binding_3        PF01494.14   356 seq1396_BIOID51099   -            472   1.2e-06   27.7   0.1   1   1   1.9e-09   2.1e-06   26.9   0.0     3    34   148   179   147   182 0.95 FAD binding domain
MbtH                 PF03621.8     54 seq1399_BIOID51099   -             72   1.8e-21   75.1   0.6   1   1   1.6e-25   2.1e-21   74.8   0.4     1    53     1    54     1    55 0.96 MbtH-like protein
PPDK_N               PF01326.14   329 seq1400_BIOID51099   -            792   5.6e-99  331.1   1.6   1   1  2.3e-101     1e-97  327.0   1.6     3   313    20   348    18   361 0.96 Pyruvate phosphate dikinase, PEP/pyruvate binding domain
PEP-utilizers_C      PF02896.13   294 seq1400_BIOID51099   -            792   2.8e-59  200.3   0.0   1   1     1e-62   4.6e-59  199.5   0.0    16   291   480   789   468   792 0.90 PEP-utilising enzyme, TIM barrel domain
PEP-utilizers        PF00391.18    81 seq1400_BIOID51099   -            792   2.9e-27   93.9   0.4   1   1   1.6e-30   7.4e-27   92.6   0.3     4    81   382   457   379   460 0.90 PEP-utilising enzyme, mobile domain
AMP-binding          PF00501.23   418 seq1402_BIOID51099   -           1335  1.2e-116  389.3   0.0   1   1    6e-120  1.6e-116  388.9   0.0     1   417   524   928   524   929 0.96 AMP-binding enzyme
Condensation         PF00668.15   301 seq1402_BIOID51099   -           1335   1.5e-57  194.6   0.0   1   1   8.1e-61   2.2e-57  194.0   0.0     2   300    44   342    43   343 0.91 Condensation domain
Thioesterase         PF00975.15   229 seq1402_BIOID51099   -           1335   4.3e-46  157.8   0.6   1   1     7e-47   1.9e-43  149.2   0.1     2   216  1109  1320  1108  1333 0.95 Thioesterase domain
PP-binding           PF00550.20    67 seq1402_BIOID51099   -           1335   4.2e-11   42.8   0.1   1   1   4.7e-14   1.3e-10   41.2   0.1     3    65  1022  1082  1020  1084 0.91 Phosphopantetheine attachment site
Abhydrolase_6        PF12697.2    228 seq1402_BIOID51099   -           1335   5.9e-06   26.2   0.2   1   1   2.2e-09   5.9e-06   26.2   0.1     2   127  1111  1240  1110  1309 0.66 Alpha/beta hydrolase family
Transgly             PF00912.17   178 seq1405_BIOID51099   -            770   4.8e-54  182.2   0.0   1   1   1.4e-57   6.5e-54  181.8   0.0    10   177    60   226    49   227 0.94 Transglycosylase
BiPBP_C              PF06832.7     90 seq1405_BIOID51099   -            770   2.3e-18   65.7   0.1   1   1   1.9e-21   8.5e-18   63.9   0.0     5    90   685   767   681   767 0.95 Penicillin-Binding Protein C-terminus Family
Transpeptidase       PF00905.17   304 seq1405_BIOID51099   -            770   1.4e-13   50.3   0.0   1   1   5.9e-17   2.7e-13   49.5   0.0     6   282   306   535   301   549 0.83 Penicillin binding protein transpeptidase domain
DUF4223              PF13978.1     56 seq1406_BIOID51099   -             55   1.2e-36  124.0   0.7   1   1   9.5e-41   1.3e-36  123.9   0.5     1    55     1    55     1    55 0.99 Protein of unknown function (DUF4223)
Peripla_BP_3         PF13377.1    160 seq1407_BIOID51099   -            343   2.5e-44  150.9   0.0   1   1   1.4e-47   4.9e-44  150.0   0.0     1   160   178   339   178   339 0.95 Periplasmic binding protein-like domain
Peripla_BP_1         PF00532.16   279 seq1407_BIOID51099   -            343   2.1e-36  125.4   0.0   1   1   8.3e-40   2.8e-36  125.0   0.0     2   259    70   317    69   335 0.91 Periplasmic binding proteins and sugar binding domain of LacI family
LacI                 PF00356.16    46 seq1407_BIOID51099   -            343   1.6e-19   69.0   0.9   1   1     8e-23   2.7e-19   68.3   0.6     1    46    13    58    13    58 0.98 Bacterial regulatory proteins, lacI family
Peripla_BP_4         PF13407.1    258 seq1407_BIOID51099   -            343   3.5e-14   52.6   0.0   1   1   5.9e-17     2e-13   50.1   0.0     1   257    72   320    72   321 0.86 Periplasmic binding protein domain
PP-binding           PF00550.20    67 seq1411_BIOID51099   -             78   2.7e-16   59.4   0.4   1   1   4.4e-20     3e-16   59.3   0.3     1    67     6    73     6    73 0.96 Phosphopantetheine attachment site
DUF1493              PF07377.7    111 seq1411_BIOID51099   -             78   0.00024   21.0   0.4   1   1   4.1e-08   0.00028   20.8   0.3     1    59     1    55     1    62 0.91 Protein of unknown function (DUF1493)
Pertactin            PF03212.9    121 seq1412_BIOID51099   -            961   2.6e-39  133.5   3.4   1   1   3.9e-43   2.6e-39  133.5   2.4     1   120   494   615   494   616 0.98 Pertactin
Autotransporter      PF03797.14   265 seq1412_BIOID51099   -            961   2.2e-35  122.1  23.2   1   1   3.2e-39   2.2e-35  122.1  16.1     2   263   695   946   694   948 0.96 Autotransporter beta-domain
AA_permease_2        PF13520.1    426 seq1415_BIOID51099   -            462   2.8e-59  200.6  45.4   1   1     5e-63   3.5e-59  200.3  31.5     1   405    27   427    27   448 0.85 Amino acid permease
AA_permease          PF00324.16   479 seq1415_BIOID51099   -            462     5e-36  123.9  40.9   1   1   1.2e-39   8.5e-36  123.1  28.3     2   475    32   457    31   461 0.83 Amino acid permease
His_Phos_1           PF00300.17   158 seq1417_BIOID51099   -            161   1.1e-11   44.9   0.0   1   1   2.4e-15   3.3e-11   43.4   0.0     1    73     2    70     2   103 0.82 Histidine phosphatase superfamily (branch 1)
FliE                 PF02049.13    97 seq1420_BIOID51099   -            104   1.4e-27   95.3   4.5   1   1   1.2e-31   1.7e-27   95.1   3.1     6    97    12   104     5   104 0.95 Flagellar hook-basal body complex protein FliE
ketoacyl-synt        PF00109.21   255 seq1421_BIOID51099   -            413     6e-60  202.7   1.1   1   1   1.7e-63     6e-60  202.7   0.8     2   255     4   247     3   247 0.93 Beta-ketoacyl synthase, N-terminal domain
Ketoacyl-synt_C      PF02801.17   119 seq1421_BIOID51099   -            413   2.5e-39  133.6   1.7   1   1   1.4e-42   4.7e-39  132.7   1.2     1   119   255   370   255   370 0.97 Beta-ketoacyl synthase, C-terminal domain
Thiolase_N           PF00108.18   264 seq1421_BIOID51099   -            413   1.2e-06   27.6   0.1   1   1   8.7e-10     3e-06   26.3   0.0    80   120   156   196   145   216 0.93 Thiolase, N-terminal domain
Aldo_ket_red         PF00248.16   283 seq1423_BIOID51099   -            346   4.4e-75  251.9   0.0   1   1   3.7e-79   5.1e-75  251.7   0.0     2   282    28   332    27   333 0.96 Aldo/keto reductase family
DUF1016              PF06250.6    320 seq1426_BIOID51099   -            375  9.5e-139  461.6   0.2   1   2   2.4e-40   3.3e-36  124.7   0.0     1    97    15   112    15   117 0.98 Protein of unknown function (DUF1016)
DUF1016              PF06250.6    320 seq1426_BIOID51099   -            375  9.5e-139  461.6   0.2   2   2    2e-104  2.7e-100  335.3   0.0    81   319   122   363   117   364 0.96 Protein of unknown function (DUF1016)
SPOR                 PF05036.8     76 seq1430_BIOID51099   -            319   3.8e-17   62.1   0.4   1   1   1.3e-20   1.8e-16   59.9   0.0     3    72   246   312   244   315 0.91 Sporulation related domain
Aminotran_1_2        PF00155.16   363 seq1431_BIOID51099   -            470     4e-37  127.9   0.0   1   1   1.2e-40   5.4e-37  127.4   0.0    21   363   122   461   105   461 0.83 Aminotransferase class I and II
GntR                 PF00392.16    64 seq1431_BIOID51099   -            470   3.3e-16   58.3   0.1   1   1   1.6e-19   7.4e-16   57.2   0.1     2    64     4    66     3    66 0.98 Bacterial regulatory proteins, gntR family
Aminotran_MocR       PF12897.2    425 seq1431_BIOID51099   -            470   1.3e-05   23.8   0.0   1   1   1.8e-08     8e-05   21.2   0.0   128   217   196   284   161   296 0.87 Alanine-glyoxylate amino-transferase
Pyrophosphatase      PF00719.14   156 seq1434_BIOID51099   -            176   5.8e-61  204.3   0.1   1   1   4.8e-65   6.5e-61  204.2   0.0     2   155    18   174    17   175 0.98 Inorganic pyrophosphatase
PTS_EIIC             PF02378.13   321 seq1435_BIOID51099   -            485   3.7e-42  144.1  31.5   1   1   9.9e-46   6.8e-42  143.3  21.9     3   321   113   396   111   396 0.92 Phosphotransferase system, EIIC
PTS_EIIB             PF00367.15    35 seq1435_BIOID51099   -            485   1.5e-16   59.2   0.2   1   1   3.6e-20   2.4e-16   58.5   0.1     1    35     9    43     9    43 0.98 phosphotransferase system, EIIB
Fimbrial             PF00419.15   145 seq1436_BIOID51099   -            187   1.9e-16   60.4   6.9   1   1   2.1e-20   2.8e-16   59.9   4.8     3   144    34   186    32   187 0.77 Fimbrial protein
SIS                  PF01380.17   131 seq1440_BIOID51099   -            347   3.1e-21   75.2   0.0   1   2   1.2e-12   1.6e-08   34.0   0.0     5   122    51   170    48   175 0.87 SIS domain
SIS                  PF01380.17   131 seq1440_BIOID51099   -            347   3.1e-21   75.2   0.0   2   2     3e-14   4.1e-10   39.2   0.0     4    87   214   299   211   305 0.93 SIS domain
Aminotran_4          PF01063.14   231 seq1443_BIOID51099   -            269   1.2e-43  149.0   0.0   1   1   1.1e-47   1.5e-43  148.8   0.0     2   225    38   259    37   266 0.87 Aminotransferase class IV
TonB_dep_Rec         PF00593.19   276 seq1445_BIOID51099   -            700   2.1e-38  132.7  12.9   1   1     3e-42   2.1e-38  132.7   8.9     2   275   449   695   448   696 0.97 TonB dependent receptor
Plug                 PF07715.10   108 seq1445_BIOID51099   -            700   5.7e-23   81.1   2.1   1   1   1.9e-26   1.3e-22   80.0   1.5     3   108    41   151    39   151 0.96 TonB-dependent Receptor Plug Domain
Proteasome           PF00227.21   190 seq1449_BIOID51099   -            176   1.5e-25   89.4   0.2   1   1     2e-29   2.8e-25   88.6   0.1     5   186     2   168     2   172 0.94 Proteasome subunit
Usher                PF00577.15   552 seq1452_BIOID51099   -            883  2.2e-185  617.4  26.1   1   1  6.1e-189  2.8e-185  617.1  18.1     2   552   201   762   200   762 0.97 Type VII secretion system (T7SS), usher protein
PapC_N               PF13954.1    146 seq1452_BIOID51099   -            883   1.5e-40  138.0   0.1   1   1   5.9e-44   2.7e-40  137.1   0.0     2   145    38   184    37   185 0.98 PapC N-terminal domain
PapC_C               PF13953.1     68 seq1452_BIOID51099   -            883     7e-17   60.7   0.0   1   1   5.3e-20   2.4e-16   58.9   0.0     3    64   774   833   772   837 0.94 PapC C-terminal domain
NDK                  PF00334.14   135 seq1455_BIOID51099   -            143   1.5e-54  183.3   0.0   1   1   1.2e-58   1.7e-54  183.1   0.0     1   134     4   137     4   138 0.99 Nucleoside diphosphate kinase
adh_short_C2         PF13561.1    243 seq1456_BIOID51099   -            294   4.9e-30  104.9   0.0   1   1   1.3e-33   5.7e-30  104.7   0.0     5   241    58   290    55   292 0.92 Enoyl-(Acyl carrier protein) reductase
adh_short            PF00106.20   167 seq1456_BIOID51099   -            294   3.3e-26   92.0   0.2   1   1     9e-30   4.1e-26   91.7   0.1     3   166    52   217    50   218 0.95 short chain dehydrogenase
KR                   PF08659.5    181 seq1456_BIOID51099   -            294   2.3e-08   33.7   0.0   1   1   6.9e-12   3.2e-08   33.3   0.0     4   167    53   221    51   234 0.77 KR domain
Porin_1              PF00267.16   337 seq1459_BIOID51099   -            377  2.5e-148  493.7  27.3   1   1  4.1e-152  2.8e-148  493.5  19.0     1   337    27   377    27   377 0.98 Gram-negative porin
Porin_4              PF13609.1    311 seq1459_BIOID51099   -            377   1.4e-24   87.1  37.8   1   1   2.7e-28   1.9e-24   86.6  26.2     5   304    13   347     6   354 0.79 Gram-negative porin
YceG                 PF02618.11   297 seq1463_BIOID51099   -            340     4e-95  318.1   0.0   1   1   3.4e-99   4.6e-95  317.9   0.0     3   297    42   330    40   330 0.94 YceG-like family
AAA_2                PF07724.9    171 seq1465_BIOID51099   -            443   5.2e-52  176.0   0.7   1   2   6.4e-10   1.5e-06   28.1   0.0     5    66    52   113    49   115 0.92 AAA domain (Cdc48 subfamily)
AAA_2                PF07724.9    171 seq1465_BIOID51099   -            443   5.2e-52  176.0   0.7   2   2   3.9e-46   8.9e-43  146.0   0.1    10   171   188   329   170   329 0.89 AAA domain (Cdc48 subfamily)
AAA                  PF00004.24   132 seq1465_BIOID51099   -            443   1.8e-16   60.4   0.1   1   2   2.2e-10   5.1e-07   29.8   0.0     1    57    53   107    53   142 0.72 ATPase family associated with various cellular activities (AAA)
AAA                  PF00004.24   132 seq1465_BIOID51099   -            443   1.8e-16   60.4   0.1   2   2   9.6e-10   2.2e-06   27.7   0.0    39   130   226   332   188   334 0.73 ATPase family associated with various cellular activities (AAA)
AAA_5                PF07728.9    139 seq1465_BIOID51099   -            443   7.4e-08   32.1   0.3   1   1   1.4e-09   3.3e-06   26.7   0.0     1    99    52   149    52   206 0.77 AAA domain (dynein-related subfamily)
ClpB_D2-small        PF10431.4     81 seq1465_BIOID51099   -            443   2.3e-06   27.2   0.8   1   1     7e-09   1.6e-05   24.6   0.0     1    62   335   405   335   411 0.90 C-terminal, D2-small domain, of ClpB protein
Glyco_hydro_1        PF00232.13   455 seq1466_BIOID51099   -            476  5.7e-132  440.0   0.2   1   1  5.2e-136  7.1e-132  439.7   0.1     4   454     5   472     2   473 0.92 Glycosyl hydrolase family 1
AP_endonuc_2         PF01261.19   211 seq1467_BIOID51099   -            276   8.1e-32  110.1   0.0   1   1   7.5e-36     1e-31  109.7   0.0     1   210    19   225    19   226 0.97 Xylose isomerase-like TIM barrel
Radical_SAM          PF04055.16   166 seq1468_BIOID51099   -            384   4.6e-14   52.8   0.1   1   1   2.2e-17   1.5e-13   51.1   0.1     2   158   120   289   119   299 0.75 Radical SAM superfamily
PfkB                 PF00294.19   301 seq1472_BIOID51099   -            261   3.7e-37  127.9   0.2   1   1   3.8e-41   5.1e-37  127.4   0.1    34   294    22   260     7   261 0.87 pfkB family carbohydrate kinase
Thymidylate_kin      PF02223.12   186 seq1474_BIOID51099   -            213   1.2e-60  203.9   0.0   1   1   9.8e-65   1.3e-60  203.8   0.0     1   186     8   200     8   200 0.98 Thymidylate kinase
RHS_repeat           PF05593.9     38 seq1476_BIOID51099   -            964   2.9e-51  170.5  93.0   1   6   1.2e-08   5.3e-05   23.1   1.4     1    26    42    67    42    81 0.90 RHS Repeat
RHS_repeat           PF05593.9     38 seq1476_BIOID51099   -            964   2.9e-51  170.5  93.0   2   6   5.1e-09   2.3e-05   24.3   0.2     1    36    86   121    86   123 0.92 RHS Repeat
RHS_repeat           PF05593.9     38 seq1476_BIOID51099   -            964   2.9e-51  170.5  93.0   3   6   1.5e-13   6.8e-10   38.7   0.8     1    37   128   164   128   165 0.98 RHS Repeat
RHS_repeat           PF05593.9     38 seq1476_BIOID51099   -            964   2.9e-51  170.5  93.0   4   6   1.9e-12   8.5e-09   35.2   0.5     1    38   190   227   190   227 0.99 RHS Repeat
RHS_repeat           PF05593.9     38 seq1476_BIOID51099   -            964   2.9e-51  170.5  93.0   5   6     1e-08   4.5e-05   23.3   1.0     1    31   252   282   252   287 0.93 RHS Repeat
RHS_repeat           PF05593.9     38 seq1476_BIOID51099   -            964   2.9e-51  170.5  93.0   6   6   1.1e-10   5.1e-07   29.5   4.3     1    37   492   537   492   538 0.92 RHS Repeat
DUF4329              PF14220.1    124 seq1476_BIOID51099   -            964   1.9e-36  124.9   1.0   1   1   4.1e-40   1.9e-36  124.9   0.7     2   116   832   949   831   955 0.95 Domain of unknown function (DUF4329)
RHS                  PF03527.9     41 seq1476_BIOID51099   -            964   5.1e-24   83.6   3.0   1   1   1.5e-24   6.9e-21   73.6   0.3     1    41   696   736   696   736 0.98 RHS protein
Wzz                  PF02706.10   152 seq1477_BIOID51099   -            377   4.3e-25   88.1   0.9   1   1   3.2e-29   4.3e-25   88.1   0.6     1   150    25   173    25   175 0.92 Chain length determinant protein
Usp                  PF00582.21   140 seq1478_BIOID51099   -            144   4.6e-28   98.0   0.7   1   1   3.8e-32   5.2e-28   97.8   0.5     1   140     1   144     1   144 0.99 Universal stress protein family
DUF2592              PF10766.4     41 seq1481_BIOID51099   -             49     1e-26   91.8   4.7   1   1   8.2e-31   1.1e-26   91.7   3.3     1    41     4    44     4    44 0.98 Protein of unknown function (DUF2592)
UbiA                 PF01040.13   257 seq1482_BIOID51099   -            308   7.5e-37  126.8  21.2   1   1   7.1e-41   9.7e-37  126.4  14.7     1   226    21   274    21   306 0.76 UbiA prenyltransferase family
Lipoprotein_16       PF03923.8    159 seq1483_BIOID51099   -            192     9e-53  177.7   4.0   1   1   1.5e-56     1e-52  177.5   2.7     1   159    29   188    29   188 0.99 Uncharacterized lipoprotein
LPAM_1               PF08139.7     26 seq1483_BIOID51099   -            192   1.2e-08   34.7   4.2   1   1     3e-12     2e-08   33.9   2.9     7    26     1    20     1    20 0.97 Prokaryotic membrane lipoprotein lipid attachment site
MFS_1                PF07690.11   354 seq1486_BIOID51099   -            410   6.8e-33  113.7  44.3   1   1   9.9e-37   6.8e-33  113.7  30.7     6   348    23   355    18   364 0.78 Major Facilitator Superfamily
Sugar_tr             PF00083.19   451 seq1486_BIOID51099   -            410   4.7e-08   31.9  14.9   1   1   6.9e-12   4.7e-08   31.9  10.3    49   216    51   210    19   218 0.91 Sugar (and other) transporter
DUF4115              PF13464.1     77 seq1489_BIOID51099   -            337   6.3e-22   76.8   0.0   1   1   5.7e-25   1.5e-21   75.6   0.0     1    76   255   329   255   330 0.98 Domain of unknown function (DUF4115)
HTH_25               PF13413.1     62 seq1489_BIOID51099   -            337     5e-16   57.9   0.5   1   1   2.8e-19   7.5e-16   57.3   0.3     1    62    18    79    18    79 0.94 Helix-turn-helix domain
HTH_19               PF12844.2     64 seq1489_BIOID51099   -            337   1.5e-10   40.8   0.0   1   1   8.3e-14   2.3e-10   40.2   0.0     1    63    16    84    16    85 0.90 Helix-turn-helix domain
HTH_31               PF13560.1     64 seq1489_BIOID51099   -            337   2.7e-10   40.1   0.8   1   1   2.5e-13   6.8e-10   38.8   0.5     2    61    15    79    14    81 0.91 Helix-turn-helix domain
HTH_3                PF01381.17    55 seq1489_BIOID51099   -            337   7.7e-08   31.9   0.0   1   1   5.3e-11   1.5e-07   31.0   0.0     1    35    19    53    19    57 0.92 Helix-turn-helix
DNA_pol3_delta2      PF13177.1    162 seq1490_BIOID51099   -            334   4.4e-39  133.6   0.0   1   1   1.1e-42   7.5e-39  132.8   0.0     8   159    13   165     9   168 0.96 DNA polymerase III, delta subunit
DNApol3-delta_C      PF09115.5    119 seq1490_BIOID51099   -            334     2e-37  127.7   0.1   1   1   4.5e-41   3.1e-37  127.1   0.1     2   119   207   323   206   323 0.98 DNA polymerase III, delta subunit, C terminal
SBP_bac_11           PF13531.1    231 seq1492_BIOID51099   -            257   2.9e-55  187.3   4.6   1   1     5e-59   3.4e-55  187.0   3.2     1   231    29   255    29   255 0.95 Bacterial extracellular solute-binding protein
SBP_bac_1            PF01547.20   314 seq1492_BIOID51099   -            257   4.9e-17   62.5   6.8   1   1     9e-21   6.2e-17   62.1   4.7     1   313    34   246    34   247 0.90 Bacterial extracellular solute-binding protein
ATP_bind_3           PF01171.15   182 seq1493_BIOID51099   -            311   1.1e-14   54.2   0.0   1   1   1.3e-18   1.7e-14   53.5   0.0     2   161    42   205    41   209 0.84 PP-loop family
UTRA                 PF07702.8    141 seq1494_BIOID51099   -            265     2e-32  111.6   0.0   1   1   9.8e-36   4.5e-32  110.5   0.0     1   140   118   256   118   257 0.99 UTRA domain
GntR                 PF00392.16    64 seq1494_BIOID51099   -            265   8.6e-24   82.6   0.0   1   1   2.9e-27   1.3e-23   82.0   0.0     1    64    34    97    34    97 0.99 Bacterial regulatory proteins, gntR family
HTH_DeoR             PF08220.7     57 seq1494_BIOID51099   -            265   7.6e-05   22.0   0.0   1   1   3.8e-08   0.00017   20.9   0.0    18    54    61    97    46   100 0.88 DeoR-like helix-turn-helix domain
MFS_1                PF07690.11   354 seq1495_BIOID51099   -            491   7.7e-34  116.8  66.9   1   1   2.9e-36   3.9e-32  111.2  27.3     1   351    17   366    17   369 0.87 Major Facilitator Superfamily
YedD                 PF13987.1    111 seq1498_BIOID51099   -            138     1e-56  189.1   0.1   1   1   9.2e-61   1.3e-56  188.8   0.1     1   110    26   135    26   136 0.98 YedD-like protein
Cys_Met_Meta_PP      PF01053.15   386 seq1499_BIOID51099   -            440    6e-122  406.5   0.0   1   1    5e-126  6.8e-122  406.3   0.0     1   385    52   436    52   437 0.97 Cys/Met metabolism PLP-dependent enzyme
Pili_assembly_N      PF00345.15   122 seq1500_BIOID51099   -            250   1.4e-36  124.8   1.0   1   1   2.1e-40   1.4e-36  124.8   0.7     1   121    29   147    29   148 0.92 Gram-negative pili assembly chaperone, N-terminal domain
Pili_assembly_C      PF02753.12    68 seq1500_BIOID51099   -            250     3e-10   39.6   1.8   1   1   1.1e-13   7.3e-10   38.4   1.2     2    65   170   230   169   233 0.86 Gram-negative pili assembly chaperone, C-terminal domain
Methyltransf_6       PF03737.10   154 seq1501_BIOID51099   -            161   4.3e-55  185.6   0.4   1   1   3.5e-59   4.8e-55  185.5   0.2     1   153     1   152     1   153 0.99 Demethylmenaquinone methyltransferase
BPD_transp_1         PF00528.17   185 seq1502_BIOID51099   -            229     4e-22   78.5  13.4   1   1   3.7e-26     5e-22   78.1   9.3     2   175    26   215    25   227 0.78 Binding-protein-dependent transport system inner membrane component
Dak1                 PF02733.12   326 seq1504_BIOID51099   -            366  8.9e-139  461.4   0.0   1   1  7.4e-143    1e-138  461.2   0.0     1   325    26   365    26   366 0.99 Dak1 domain
TatD_DNase           PF01026.16   255 seq1505_BIOID51099   -            265   1.2e-76  257.2   0.0   1   1   9.8e-81   1.3e-76  257.0   0.0     1   255     4   255     4   255 0.96 TatD related DNase
GcpE                 PF04551.9    359 seq1506_BIOID51099   -            372  1.3e-128  428.6   0.2   1   1  1.1e-132  1.5e-128  428.4   0.1     2   357    13   354    12   356 0.98 GcpE protein
DUF445               PF04286.7    367 seq1508_BIOID51099   -            426  2.9e-105  352.6   2.7   1   1  2.5e-109  3.4e-105  352.4   1.8     1   366    44   417    44   418 0.99 Protein of unknown function (DUF445)
Fimbrial             PF00419.15   145 seq1510_BIOID51099   -            167   1.9e-23   83.1   0.4   1   1   1.7e-27   2.3e-23   82.9   0.3     7   145    38   167    30   167 0.88 Fimbrial protein
ABC_tran             PF00005.22   118 seq1511_BIOID51099   -            352   6.2e-26   90.9   0.0   1   1   2.9e-29   1.3e-25   89.9   0.0     1   117    38   156    38   157 0.91 ABC transporter
TOBE                 PF03459.12    64 seq1511_BIOID51099   -            352   3.5e-19   68.5   0.0   1   1     2e-20   9.2e-17   60.7   0.0     1    62   290   350   290   352 0.97 TOBE domain
Fimbrial             PF00419.15   145 seq1515_BIOID51099   -            158   1.4e-25   90.0   0.2   1   1   1.2e-29   1.6e-25   89.8   0.1     1   145    22   158    22   158 0.91 Fimbrial protein
SNARE_assoc          PF09335.6    123 seq1516_BIOID51099   -            233   3.9e-19   68.9   5.8   1   1   2.9e-23   3.9e-19   68.9   4.0     1   122    48   173    48   174 0.96 SNARE associated Golgi protein
MIP                  PF00230.15   227 seq1518_BIOID51099   -            281   1.8e-76  256.4  12.9   1   1   1.5e-80     2e-76  256.2   9.0     2   227     2   251     1   251 0.97 Major intrinsic protein
Dak2                 PF02734.12   175 seq1520_BIOID51099   -            210   3.6e-58  195.9   0.3   1   1     3e-62   4.1e-58  195.7   0.2     1   173    32   204    32   206 0.98 DAK2 domain
PTS_EIIC             PF02378.13   321 seq1521_BIOID51099   -            477   1.4e-80  270.4  33.4   1   1   2.1e-84   1.4e-80  270.4  23.2     1   321    13   320    13   320 0.94 Phosphotransferase system, EIIC
PTS_EIIB             PF00367.15    35 seq1521_BIOID51099   -            477   7.7e-14   50.5   0.1   1   1     2e-17   1.3e-13   49.7   0.0     3    35   404   436   402   436 0.95 phosphotransferase system, EIIB
tRNA-synt_His        PF13393.1    310 seq1523_BIOID51099   -            424   4.6e-48  163.7   0.0   1   1   1.7e-51   5.9e-48  163.3   0.0     1   310    10   312    10   312 0.89 Histidyl-tRNA synthetase
tRNA-synt_2b         PF00587.20   173 seq1523_BIOID51099   -            424   6.9e-29  100.5   0.0   1   1   3.3e-32   1.1e-28   99.8   0.0     1   170    21   185    21   188 0.94 tRNA synthetase class II core domain (G, H, P, S and T)
HGTP_anticodon       PF03129.15    94 seq1523_BIOID51099   -            424     3e-11   43.0   0.0   1   1     2e-14   6.9e-11   41.8   0.0     8    92   335   420   329   422 0.83 Anticodon binding domain
Fimbrial             PF00419.15   145 seq1524_BIOID51099   -            174   7.1e-16   58.6   0.0   1   1   6.1e-20   8.3e-16   58.4   0.0     2   144    28   173    27   174 0.80 Fimbrial protein
COX_ARM              PF06481.9     47 seq1526_BIOID51099   -            315   3.8e-19   67.9   0.6   1   1   1.2e-22     8e-19   66.9   0.4     1    47   239   286   239   286 0.98 COX Aromatic Rich Motif
COX2                 PF00116.15   120 seq1526_BIOID51099   -            315   3.5e-08   33.1   0.0   1   1   3.4e-11   2.3e-07   30.5   0.0    43   116   148   221   127   225 0.94 Cytochrome C oxidase subunit II, periplasmic domain
HGD-D                PF06050.8    349 seq1528_BIOID51099   -            383  3.7e-100  335.0   0.3   1   1  3.2e-104  4.3e-100  334.8   0.2     1   349    39   383    39   383 0.98 2-hydroxyglutaryl-CoA dehydratase, D-component
EIIA-man             PF03610.11   116 seq1533_BIOID51099   -            472   2.4e-26   91.9   2.7   1   1   1.4e-29   4.9e-26   90.9   1.8     2   116     4   121     3   121 0.98 PTS system fructose IIA component
PEP-utilisers_N      PF05524.8    123 seq1533_BIOID51099   -            472   3.3e-23   81.7   0.5   1   1   9.5e-27   3.3e-23   81.7   0.4    12   122   257   368   256   369 0.96 PEP-utilising enzyme, N-terminal
PTS-HPr              PF00381.14    84 seq1533_BIOID51099   -            472     4e-20   71.3   0.6   1   1     4e-23   1.4e-19   69.6   0.0     5    83   159   237   155   238 0.96 PTS HPr component phosphorylation site
PEP-utilizers        PF00391.18    81 seq1533_BIOID51099   -            472   1.1e-16   60.0   0.0   1   1   7.5e-20   2.6e-16   58.8   0.0     3    79   388   464   386   466 0.92 PEP-utilising enzyme, mobile domain
HEAT_2               PF13646.1     88 seq1535_BIOID51099   -            285   2.9e-26   91.4   0.2   1   2   7.8e-10   2.7e-06   27.4   0.0     3    86    32   119    31   121 0.94 HEAT repeats
HEAT_2               PF13646.1     88 seq1535_BIOID51099   -            285   2.9e-26   91.4   0.2   2   2   4.6e-11   1.6e-07   31.4   0.0    11    56   144   189   135   196 0.91 HEAT repeats
HEAT                 PF02985.17    31 seq1535_BIOID51099   -            285     6e-16   56.9   1.5   1   1   2.5e-07   0.00086   19.0   0.0     2    24   166   188   165   189 0.95 HEAT repeat
HEAT_PBS             PF03130.11    27 seq1535_BIOID51099   -            285   1.4e-05   24.9   0.9   1   1   4.5e-06     0.015   15.5   0.0     1    27   149   175   149   175 0.98 PBS lyase HEAT-like repeat
DUF2544              PF11245.3    230 seq1536_BIOID51099   -            279   5.5e-94  313.6   0.8   1   1   4.8e-98   6.5e-94  313.4   0.6     1   230    45   279    45   279 0.95 Protein of unknown function (DUF2544)
FGGY_N               PF00370.16   245 seq1537_BIOID51099   -            509   6.6e-93  310.4   0.2   1   1   1.4e-96   9.2e-93  309.9   0.1     1   245    13   260    13   260 0.99 FGGY family of carbohydrate kinases, N-terminal domain
FGGY_C               PF02782.11   197 seq1537_BIOID51099   -            509   9.6e-63  211.2   0.5   1   1     4e-66   2.8e-62  209.7   0.7     1   197   269   459   269   459 0.96 FGGY family of carbohydrate kinases, C-terminal domain
HTH_18               PF12833.2     81 seq1540_BIOID51099   -            303   1.6e-17   63.2   0.1   1   1     1e-20   3.5e-17   62.1   0.0     1    81   202   281   202   281 0.97 Helix-turn-helix domain
AraC_binding         PF02311.14   136 seq1540_BIOID51099   -            303   2.6e-12   46.4   0.0   1   1   1.2e-15   4.1e-12   45.8   0.0    10   135    29   157    22   158 0.90 AraC-like ligand binding domain
Cupin_2              PF07883.6     71 seq1540_BIOID51099   -            303   2.6e-11   42.7   0.1   1   1   1.3e-14   4.5e-11   41.9   0.0     6    65    30    89    27    94 0.94 Cupin domain
HTH_AraC             PF00165.18    42 seq1540_BIOID51099   -            303   2.6e-09   36.4   0.2   1   1   2.9e-08    0.0001   21.9   0.0    13    42   250   280   242   280 0.91 Bacterial regulatory helix-turn-helix proteins, AraC family
COX1                 PF00115.15   447 seq1544_BIOID51099   -            663  5.5e-154  512.9  72.0   1   1    4e-158  5.5e-154  512.9  49.9     1   446    54   504    54   505 0.98 Cytochrome C and Quinol oxidase polypeptide I
MFS_1                PF07690.11   354 seq1546_BIOID51099   -            416   1.6e-25   89.5  61.2   1   2   3.7e-20   2.5e-16   59.2  19.0     1   224    22   237    22   242 0.81 Major Facilitator Superfamily
MFS_1                PF07690.11   354 seq1546_BIOID51099   -            416   1.6e-25   89.5  61.2   2   2   7.4e-13     5e-09   35.2  19.8    10   179   237   409   232   415 0.80 Major Facilitator Superfamily
MFS_3                PF05977.8    524 seq1546_BIOID51099   -            416   4.8e-21   74.3  33.9   1   1   9.1e-25   6.2e-21   73.9  23.5     9   396    16   400    12   414 0.89 Transmembrane secretion effector
DUF2133              PF09976.4     43 seq1547_BIOID51099   -            206   2.3e-15   55.7   0.9   1   1   3.5e-19   4.8e-15   54.7   0.6     2    42    10    50     9    51 0.96 Uncharacterized protein conserved in bacteria (DUF2133)
Lactonase            PF10282.4    344 seq1548_BIOID51099   -            331   4.7e-87  292.1   0.0   1   1   1.3e-90     6e-87  291.7   0.0     2   343     5   327     4   328 0.95 Lactonase, 7-bladed beta-propeller
DcuC                 PF03606.10   463 seq1549_BIOID51099   -            455    2e-127  425.1  48.2   1   1  1.7e-131  2.3e-127  424.9  33.4     1   462     2   454     2   455 0.97 C4-dicarboxylate anaerobic carrier
RHS                  PF03527.9     41 seq1551_BIOID51099   -            312   7.7e-21   73.4   1.9   1   1   6.3e-25   8.6e-21   73.3   0.3     1    41    46    86    46    86 0.98 RHS protein
Fe-ADH               PF00465.14   366 seq1552_BIOID51099   -            387   1.1e-87  293.9   0.1   1   1   1.9e-91   1.3e-87  293.7   0.0     1   351     9   363     9   377 0.91 Iron-containing alcohol dehydrogenase
Fe-ADH_2             PF13685.1    250 seq1552_BIOID51099   -            387   2.7e-13   49.6   0.1   1   1   3.3e-11   2.3e-07   30.3   0.0     4   101    16   111    13   114 0.81 Iron-containing alcohol dehydrogenase
BcrAD_BadFG          PF01869.15   271 seq1553_BIOID51099   -            257   1.8e-67  227.3   0.3   1   1   1.5e-71     2e-67  227.2   0.2     1   270     7   249     7   250 0.97 BadF/BadG/BcrA/BcrD ATPase family
Peptidase_S24        PF00717.18    70 seq1556_BIOID51099   -            215   4.3e-14   51.7   0.7   1   1   3.4e-17   9.4e-14   50.6   0.2     2    67   125   189   124   192 0.84 Peptidase S24-like
HTH_26               PF13443.1     63 seq1556_BIOID51099   -            215   9.1e-09   35.2   0.0   1   1   1.4e-11   3.9e-08   33.2   0.0    11    59     1    49     1    52 0.97 Cro/C1-type HTH DNA-binding domain
HTH_19               PF12844.2     64 seq1556_BIOID51099   -            215   2.2e-07   30.7   0.0   1   1   1.6e-10   4.3e-07   29.7   0.0    13    61     1    50     1    53 0.95 Helix-turn-helix domain
HTH_3                PF01381.17    55 seq1556_BIOID51099   -            215   3.2e-07   29.9   0.1   1   1     2e-10   5.4e-07   29.2   0.0    11    55     2    47     1    47 0.95 Helix-turn-helix
HTH_37               PF13744.1     80 seq1556_BIOID51099   -            215   7.8e-07   28.6   0.0   1   1     5e-10   1.4e-06   27.9   0.0    36    75     5    44     2    45 0.95 Helix-turn-helix domain
PQQ_2                PF13360.1    238 seq1560_BIOID51099   -            392   4.9e-61  206.1  19.0   1   1   2.5e-56   1.1e-52  178.7   6.7     2   238    78   319    77   319 0.95 PQQ-like domain
YWTD                 PF13570.1     40 seq1560_BIOID51099   -            392     1e-38  130.4  18.5   1   3   3.6e-10   1.6e-06   28.0   0.1     1    39    89   137    89   138 0.87 YWTD domain
YWTD                 PF13570.1     40 seq1560_BIOID51099   -            392     1e-38  130.4  18.5   2   3   8.4e-10   3.8e-06   26.8   0.0     1    38   139   176   139   178 0.95 YWTD domain
YWTD                 PF13570.1     40 seq1560_BIOID51099   -            392     1e-38  130.4  18.5   3   3   6.8e-09   3.1e-05   23.9   0.0     1    40   224   274   224   274 0.79 YWTD domain
PQQ                  PF01011.16    38 seq1560_BIOID51099   -            392   9.8e-34  113.1   2.5   1   3   6.1e-09   2.8e-05   23.3   0.1     1    35    70   104    70   107 0.90 PQQ enzyme repeat
PQQ                  PF01011.16    38 seq1560_BIOID51099   -            392   9.8e-34  113.1   2.5   2   3   1.7e-08   7.8e-05   21.8   0.0     1    37   120   156   120   157 0.94 PQQ enzyme repeat
PQQ                  PF01011.16    38 seq1560_BIOID51099   -            392   9.8e-34  113.1   2.5   3   3   1.4e-09   6.6e-06   25.2   0.0     1    32   256   287   256   292 0.92 PQQ enzyme repeat
GGDEF                PF00990.16   161 seq1561_BIOID51099   -            430   1.3e-45  154.7   0.0   1   1   4.8e-49   2.2e-45  154.0   0.0     1   161   273   426   273   426 0.96 GGDEF domain
PAS_4                PF08448.5    110 seq1561_BIOID51099   -            430   6.7e-09   35.6   0.0   1   1   6.9e-12   3.2e-08   33.4   0.0     6   110   162   264   156   264 0.89 PAS fold
PAS_8                PF13188.1     64 seq1561_BIOID51099   -            430   6.1e-07   28.9   0.0   1   2   6.3e-05      0.29   10.9   0.0     5    34    27    58    24    98 0.75 PAS domain
PAS_8                PF13188.1     64 seq1561_BIOID51099   -            430   6.1e-07   28.9   0.0   2   2   3.7e-06     0.017   14.8   0.0     9    37   157   191   150   217 0.74 PAS domain
MTS                  PF05175.9    170 seq1562_BIOID51099   -            397   1.9e-20   72.8   0.0   1   1     3e-23   3.7e-20   71.8   0.0    31   138   219   347   211   359 0.92 Methyltransferase small domain
Methyltransf_26      PF13659.1    117 seq1562_BIOID51099   -            397     1e-18   67.3   0.0   1   1   1.6e-21     2e-18   66.4   0.0     2   116   221   350   220   351 0.92 Methyltransferase domain
Methyltransf_31      PF13847.1    152 seq1562_BIOID51099   -            397   2.9e-16   59.2   0.0   1   1   1.1e-18   1.4e-15   57.0   0.0     2   118   218   357   217   379 0.80 Methyltransferase domain
Methyltransf_18      PF12847.2    112 seq1562_BIOID51099   -            397   1.4e-12   48.0   0.0   1   1   2.8e-15   3.5e-12   46.7   0.0     3   110   221   348   219   350 0.82 Methyltransferase domain
PrmA                 PF06325.8    295 seq1562_BIOID51099   -            397   1.9e-08   33.6   0.0   1   1   2.4e-11     3e-08   33.0   0.0   159   232   217   294   211   295 0.84 Ribosomal protein L11 methyltransferase (PrmA)
Methyltransf_25      PF13649.1    101 seq1562_BIOID51099   -            397   1.1e-07   31.9   0.0   1   1   2.1e-10   2.6e-07   30.8   0.0     1    73   223   293   223   341 0.90 Methyltransferase domain
UPF0020              PF01170.13   180 seq1562_BIOID51099   -            397   2.1e-06   27.3   0.0   1   1   3.3e-09   4.1e-06   26.3   0.0    30   117   221   298   211   304 0.84 Putative RNA methylase family UPF0020
Methyltransf_15      PF09445.5    164 seq1562_BIOID51099   -            397   2.9e-06   26.8   0.0   1   1   3.9e-09   4.8e-06   26.1   0.0     3    79   222   296   220   301 0.92 RNA cap guanine-N2 methyltransferase
Met_10               PF02475.11   200 seq1562_BIOID51099   -            397   9.5e-06   25.2   0.0   1   1   1.3e-08   1.6e-05   24.4   0.0   100   179   218   297   209   308 0.90 Met-10+ like-protein
Ubie_methyltran      PF01209.13   233 seq1562_BIOID51099   -            397   4.4e-05   22.5   0.0   1   1   6.2e-08   7.7e-05   21.8   0.0    45    98   217   269   208   282 0.88 ubiE/COQ5 methyltransferase family
Cons_hypoth95        PF03602.10   183 seq1562_BIOID51099   -            397    0.0001   21.6   0.0   1   1   1.4e-07   0.00018   20.8   0.0    42   128   219   301   203   314 0.81 Conserved hypothetical protein 95
PMSR                 PF01625.16   156 seq1565_BIOID51099   -            221   1.6e-62  209.9   0.0   1   1   1.5e-66     2e-62  209.5   0.0     2   153    54   209    53   211 0.98 Peptide methionine sulfoxide reductase
Trehalase            PF01204.13   512 seq1566_BIOID51099   -            565  5.5e-171  569.5   5.6   1   1  1.5e-174  6.6e-171  569.2   3.9     1   511    55   532    55   533 0.97 Trehalase
GDE_C                PF06202.9    370 seq1566_BIOID51099   -            565   6.3e-11   41.4   0.0   1   1   3.2e-14   1.5e-10   40.2   0.0    46   273   171   441   157   448 0.86 Amylo-alpha-1,6-glucosidase
DUF3343              PF11823.3     73 seq1567_BIOID51099   -             88   1.9e-14   52.5   0.0   1   1   1.6e-18   2.2e-14   52.3   0.0     1    72     1    69     1    70 0.93 Protein of unknown function (DUF3343)
FBPase_glpX          PF03320.8    309 seq1568_BIOID51099   -            336  5.5e-135  448.8   7.6   1   1  4.6e-139  6.2e-135  448.6   5.3     2   309     3   322     2   322 0.99 Bacterial fructose-1,6-bisphosphatase, glpX-encoded
zf-C4_ClpX           PF06689.8     41 seq1571_BIOID51099   -             67   1.1e-10   40.7   4.7   1   1   1.1e-14   1.5e-10   40.3   3.3     3    36     6    41     5    46 0.85 ClpX C4-type zinc finger
Flagellin_N          PF00669.15   139 seq1573_BIOID51099   -            670   1.8e-42  144.3  18.8   1   1     4e-46   1.8e-42  144.3  13.0     1   137     5   141     5   143 0.99 Bacterial flagellin N-terminal helical region
Flagellin_C          PF00700.16    86 seq1573_BIOID51099   -            670   6.1e-30  103.1   7.7   1   1   1.3e-33   6.1e-30  103.1   5.4     2    86   584   668   583   668 0.98 Bacterial flagellin C-terminal helical region
FliC                 PF12445.3    129 seq1573_BIOID51099   -            670   2.1e-25   89.1  26.9   1   1   4.6e-29   2.1e-25   89.1  18.6     5   129   440   574   436   574 0.90 Flagellin protein
Aldo_ket_red         PF00248.16   283 seq1574_BIOID51099   -            275   7.7e-57  192.1   0.0   1   1   6.7e-61   9.2e-57  191.8   0.0     2   282    18   261    17   262 0.96 Aldo/keto reductase family
Pentapeptide         PF00805.17    40 seq1577_BIOID51099   -            710   1.7e-32  109.9  32.6   1   4   7.7e-12   3.5e-08   32.3   1.0     7    40   387   420   383   422 0.76 Pentapeptide repeats (8 copies)
Pentapeptide         PF00805.17    40 seq1577_BIOID51099   -            710   1.7e-32  109.9  32.6   2   4   1.4e-12   6.2e-09   34.7   0.0     1    39   411   449   411   450 0.97 Pentapeptide repeats (8 copies)
Pentapeptide         PF00805.17    40 seq1577_BIOID51099   -            710   1.7e-32  109.9  32.6   3   4   3.8e-14   1.7e-10   39.7   1.2     1    39   457   495   457   496 0.96 Pentapeptide repeats (8 copies)
Pentapeptide         PF00805.17    40 seq1577_BIOID51099   -            710   1.7e-32  109.9  32.6   4   4   3.1e-09   1.4e-05   24.0   2.5     4    36   530   562   527   563 0.84 Pentapeptide repeats (8 copies)
Pentapeptide_4       PF13599.1     78 seq1577_BIOID51099   -            710   3.5e-25   87.5  36.7   1   3     3e-14   1.4e-10   40.7   0.6     7    78   387   459   383   459 0.88 Pentapeptide repeats (9 copies)
Pentapeptide_4       PF13599.1     78 seq1577_BIOID51099   -            710   3.5e-25   87.5  36.7   2   3   9.6e-12   4.4e-08   32.7   1.2     4    76   455   527   452   529 0.79 Pentapeptide repeats (9 copies)
Pentapeptide_4       PF13599.1     78 seq1577_BIOID51099   -            710   3.5e-25   87.5  36.7   3   3   2.9e-11   1.3e-07   31.1  10.3     2    75   533   606   532   609 0.92 Pentapeptide repeats (9 copies)
COX3                 PF00510.13   258 seq1580_BIOID51099   -            204   1.8e-18   66.8  17.5   1   1   2.2e-22   3.1e-18   66.0  12.1    65   257    16   202     4   203 0.85 Cytochrome c oxidase subunit III
Chorismate_synt      PF01264.16   346 seq1582_BIOID51099   -            361  3.6e-148  492.5   0.0   1   1    3e-152  4.1e-148  492.3   0.0     1   346    10   346    10   346 0.98 Chorismate synthase
MMR_HSR1             PF01926.18   114 seq1583_BIOID51099   -            499   4.7e-49  165.0   0.0   1   2   3.1e-27   4.2e-24   84.6   0.0     2   114    14   128    13   128 0.89 50S ribosome-binding GTPase
MMR_HSR1             PF01926.18   114 seq1583_BIOID51099   -            499   4.7e-49  165.0   0.0   2   2   2.8e-25   3.8e-22   78.3   0.1     2   114   214   331   213   331 0.82 50S ribosome-binding GTPase
FeoB_N               PF02421.13   189 seq1583_BIOID51099   -            499     3e-33  114.5   0.0   1   2     3e-20   4.1e-17   61.9   0.0     3   158    14   169    12   200 0.83 Ferrous iron transport protein B
FeoB_N               PF02421.13   189 seq1583_BIOID51099   -            499     3e-33  114.5   0.0   2   2   8.8e-17   1.2e-13   50.5   0.0     1   167   212   388   212   407 0.83 Ferrous iron transport protein B
GTP_EFTU             PF00009.22   188 seq1583_BIOID51099   -            499   3.3e-22   78.7   0.1   1   2   9.2e-08   0.00013   21.3   0.0    89   138    86   135     9   170 0.69 Elongation factor Tu GTP binding domain
GTP_EFTU             PF00009.22   188 seq1583_BIOID51099   -            499   3.3e-22   78.7   0.1   2   2   7.1e-15   9.7e-12   44.5   0.0     5   184   213   379   210   383 0.81 Elongation factor Tu GTP binding domain
Miro                 PF08477.8    119 seq1583_BIOID51099   -            499     9e-17   61.5   0.0   1   2   7.3e-10     1e-06   29.1   0.0     2   119    14   130    13   130 0.84 Miro-like protein
Miro                 PF08477.8    119 seq1583_BIOID51099   -            499     9e-17   61.5   0.0   2   2   3.6e-10   4.9e-07   30.1   0.0     1   103   213   323   213   333 0.64 Miro-like protein
AIG1                 PF04548.11   212 seq1583_BIOID51099   -            499   8.6e-10   37.9   0.0   1   1     1e-08   1.4e-05   24.2   0.0     3   105   214   316   212   327 0.87 AIG1 family
DUF21                PF01595.15   183 seq1584_BIOID51099   -            447   2.7e-44  150.5   3.3   1   1   9.2e-48   4.2e-44  149.9   2.3     3   183     5   197     3   197 0.98 Domain of unknown function DUF21
CorC_HlyC            PF03471.12    81 seq1584_BIOID51099   -            447   2.8e-23   81.4   0.1   1   1   1.3e-26     6e-23   80.3   0.0     2    80   347   425   346   426 0.94 Transporter associated domain
CBS                  PF00571.23    57 seq1584_BIOID51099   -            447   5.5e-11   41.8   0.7   1   2   4.9e-07    0.0022   17.4   0.0     9    56   222   270   215   271 0.80 CBS domain
CBS                  PF00571.23    57 seq1584_BIOID51099   -            447   5.5e-11   41.8   0.7   2   2   2.7e-08   0.00012   21.5   0.0     9    55   286   332   280   334 0.91 CBS domain
NAD_binding_1        PF00175.16   109 seq1587_BIOID51099   -            248   5.7e-17   62.1   0.0   1   1   1.2e-20   8.1e-17   61.6   0.0     1   109   111   223   111   223 0.89 Oxidoreductase NAD-binding domain
FAD_binding_6        PF00970.19    99 seq1587_BIOID51099   -            248   2.8e-10   40.0   0.0   1   1     8e-14   5.5e-10   39.1   0.0     9    90    14    90     6    98 0.85 Oxidoreductase FAD-binding domain
PrpF                 PF04303.8    371 seq1588_BIOID51099   -            350    7e-162  538.2   1.9   1   1  1.1e-165  7.8e-162  538.1   1.3     1   371     1   350     1   350 0.99 PrpF protein
COX4_pro             PF03626.9     75 seq1594_BIOID51099   -            109   2.9e-17   62.3  18.9   1   1   2.5e-21   3.5e-17   62.1  13.1     1    75    18   100    18   100 0.97 Prokaryotic Cytochrome C oxidase subunit IV
DUF3828              PF12883.2    120 seq1596_BIOID51099   -            308   8.4e-12   44.9   2.7   1   1   4.2e-11   2.8e-07   30.3   0.1     2   118    26   142    25   144 0.88 Protein of unknown function (DUF3828)
Lumazine_bd          PF12870.2    111 seq1596_BIOID51099   -            308   3.1e-07   30.3   3.1   1   1   1.8e-08   0.00012   21.9   0.1    66   110   240   283   196   284 0.92 Lumazine-binding domain
HIT                  PF01230.18    98 seq1597_BIOID51099   -            125   9.1e-30  102.9   0.0   1   1   1.6e-33   1.1e-29  102.7   0.0     1    97    18   115    18   116 0.97 HIT domain
DcpS_C               PF11969.3    116 seq1597_BIOID51099   -            125   2.7e-25   88.7   0.0   1   1   4.3e-29     3e-25   88.6   0.0     2   103    11   112    10   123 0.96 Scavenger mRNA decapping enzyme C-term binding
Chorismate_bind      PF00425.13   257 seq1598_BIOID51099   -            391     2e-68  230.3   0.0   1   1   1.8e-72   2.5e-68  230.0   0.0     2   257   126   380   125   380 0.97 chorismate binding enzyme
UbiA                 PF01040.13   257 seq1601_BIOID51099   -            296     2e-33  115.6  26.3   1   1   1.7e-37   2.4e-33  115.3  18.2     5   252    19   269    15   279 0.81 UbiA prenyltransferase family
DUF2303              PF10065.4    276 seq1603_BIOID51099   -            274   7.8e-94  313.4   0.3   1   1   6.4e-98   8.7e-94  313.3   0.2     1   276     1   273     1   273 0.98 Uncharacterized conserved protein (DUF2303)
DUF1425              PF07233.7     94 seq1607_BIOID51099   -            125   1.6e-23   81.9   0.0   1   1   1.4e-27   1.9e-23   81.7   0.0     2    93    34   124    33   125 0.98 Protein of unknown function (DUF1425)
Peptidase_M74        PF03411.8    240 seq1608_BIOID51099   -            274    7e-137  454.1   0.1   1   1  5.9e-141    8e-137  453.9   0.0     1   239    35   273    35   274 1.00 Penicillin-insensitive murein endopeptidase
Na_sulph_symp        PF00939.14   471 seq1611_BIOID51099   -            477  2.2e-177  590.5  46.1   1   1  1.8e-181  2.5e-177  590.3  32.0     2   471     4   474     3   474 0.99 Sodium:sulfate symporter transmembrane region
DUF3897              PF13036.1    180 seq1612_BIOID51099   -            213   7.9e-53  178.6   0.0   1   1     7e-57   9.5e-53  178.3   0.0     1   180    10   210    10   210 0.92 Protein of unknown function (DUF3897)
DUF1407              PF07191.7     70 seq1615_BIOID51099   -             78   1.8e-31  107.5   6.5   1   1   2.9e-35     2e-31  107.4   4.5     1    69     9    77     9    78 0.97 Protein of unknown function (DUF1407)
TF_Zn_Ribbon         PF08271.7     43 seq1615_BIOID51099   -             78   8.6e-07   28.0   0.5   1   1   1.3e-10   8.6e-07   28.0   0.4     2    31    11    37    10    40 0.94 TFIIB zinc-binding
Sigma70_r3           PF04539.11    78 seq1619_BIOID51099   -            239   9.3e-20   70.1   1.5   1   1   5.4e-23   1.8e-19   69.2   0.4     2    72    96   166    95   171 0.95 Sigma-70 region 3
Sigma70_r4           PF04545.11    50 seq1619_BIOID51099   -            239     7e-18   63.5   4.4   1   1   1.1e-20   3.6e-17   61.2   1.0     1    49   185   233   185   234 0.98 Sigma-70, region 4
Sigma70_r2           PF04542.9     71 seq1619_BIOID51099   -            239   2.2e-17   62.2   0.5   1   1   1.4e-20   4.7e-17   61.2   0.3     1    70    16    88    16    89 0.98 Sigma-70 region 2
Sigma70_r4_2         PF08281.7     54 seq1619_BIOID51099   -            239   3.7e-10   38.9   2.9   1   1   6.9e-13   2.4e-09   36.4   0.9     1    54   179   232   179   232 0.98 Sigma-70, region 4
AMP-binding          PF00501.23   418 seq1620_BIOID51099   -            536   4.5e-86  288.7   0.0   1   1   7.8e-90   5.3e-86  288.4   0.0     1   417    50   461    50   462 0.95 AMP-binding enzyme
DUF4009              PF13193.1     41 seq1620_BIOID51099   -            536     8e-08   31.4   0.1   1   1   3.6e-11   2.4e-07   29.9   0.0     1    29   501   529   501   535 0.92 Domain of unknown function (DUF4009)
DUF1778              PF08681.6     80 seq1622_BIOID51099   -            103   1.6e-23   82.2   3.0   1   1   1.4e-27   1.9e-23   81.9   2.1     1    77    19    95    19    98 0.97 Protein of unknown function (DUF1778)
YcgR                 PF07317.7    108 seq1623_BIOID51099   -            244   5.2e-39  132.2   0.0   1   1   1.1e-42   7.5e-39  131.6   0.0     1   108     7   111     7   111 0.99 Flagellar regulator YcgR
PilZ                 PF07238.9    102 seq1623_BIOID51099   -            244     2e-17   62.9   0.0   1   1     1e-20   7.1e-17   61.1   0.0     1   102   112   230   112   230 0.94 PilZ domain
TauE                 PF01925.14   240 seq1624_BIOID51099   -            269   1.2e-40  139.3  27.2   1   1   1.1e-44   1.5e-40  139.0  18.8     1   240    18   253    18   253 0.95 Sulfite exporter TauE/SafE
YtfJ_HI0045          PF09695.5    160 seq1626_BIOID51099   -            184   4.6e-75  250.2   0.1   1   1   3.8e-79   5.2e-75  250.0   0.1     2   159    24   181    23   182 0.99 Bacterial protein of unknown function (YtfJ_HI0045)
Peptidase_M20        PF01546.23   171 seq1627_BIOID51099   -            441   1.6e-24   86.2   5.5   1   1   5.4e-28   3.7e-24   85.1   3.8     1   170   117   433   117   434 0.91 Peptidase family M20/M25/M40
M20_dimer            PF07687.9    109 seq1627_BIOID51099   -            441   6.5e-10   38.6   0.4   1   1   2.7e-13   1.9e-09   37.1   0.3     9    98   236   325   231   331 0.83 Peptidase dimerisation domain
SdiA-regulated       PF06977.6    249 seq1628_BIOID51099   -            280   1.2e-87  292.9   0.1   1   1     2e-91   1.4e-87  292.6   0.1     6   249    35   275    30   275 0.97 SdiA-regulated
Phytase-like         PF13449.1    326 seq1628_BIOID51099   -            280   2.8e-07   30.0   0.0   1   1   5.4e-10   3.7e-06   26.3   0.0    83   189    92   183    38   206 0.75 Esterase-like activity of phytase
APH                  PF01636.18   239 seq1629_BIOID51099   -            274   2.9e-19   69.6   7.6   1   1   4.2e-23   2.9e-19   69.6   5.3     2   237    25   233    24   235 0.78 Phosphotransferase enzyme family
Choline_kinase       PF01633.15   211 seq1629_BIOID51099   -            274   5.9e-06   25.8   0.0   1   1   1.3e-09   8.6e-06   25.3   0.0   142   194   158   212   140   235 0.78 Choline/ethanolamine kinase
DDE_Tnp_1            PF01609.16   211 seq1630_BIOID51099   -            402     8e-25   87.5   0.0   1   1   9.1e-29   1.2e-24   86.9   0.0     4   208    91   328    88   331 0.93 Transposase DDE domain
Acetyltransf_7       PF13508.1     79 seq1631_BIOID51099   -            180     1e-10   41.4   0.0   1   1   2.4e-14   1.7e-10   40.8   0.0    10    78    63   156    55   157 0.77 Acetyltransferase (GNAT) domain
Acetyltransf_1       PF00583.19    83 seq1631_BIOID51099   -            180     4e-06   26.6   0.0   1   1   1.1e-09   7.4e-06   25.7   0.0     5    82    65   155    61   156 0.73 Acetyltransferase (GNAT) family
DUF1454              PF07305.7    200 seq1633_BIOID51099   -            199  1.4e-111  370.1   1.7   1   1  1.2e-115  1.6e-111  369.9   1.2     1   200     1   199     1   199 1.00 Protein of unknown function (DUF1454)
Phage_integr_N       PF02899.12    84 seq1634_BIOID51099   -            195   3.5e-14   52.6   0.2   1   1   9.3e-17   1.3e-12   47.6   0.0     2    81   102   176   101   178 0.93 Phage integrase, N-terminal SAM-like domain
HypA                 PF01155.14   113 seq1636_BIOID51099   -            120   9.1e-33  112.2   6.4   1   1   7.4e-37     1e-32  112.0   4.4     1   112     5   117     5   118 0.98 Hydrogenase expression/synthesis hypA family
DUF462               PF04315.7    165 seq1637_BIOID51099   -            182   1.4e-77  258.6   0.1   1   1   1.2e-81   1.6e-77  258.4   0.0     1   163    13   176    13   178 0.99 Protein of unknown function, DUF462
Glyco_hydro_3        PF00933.16   299 seq1641_BIOID51099   -            341   1.2e-72  244.3   0.0   1   1   1.1e-76   1.5e-72  244.0   0.0     2   294     6   319     5   320 0.95 Glycosyl hydrolase family 3 N terminal domain
DUF1228              PF06779.9     85 seq1643_BIOID51099   -            392     5e-31  106.4   4.8   1   1   7.3e-35     5e-31  106.4   3.3     1    84    24   109    24   110 0.97 Protein of unknown function (DUF1228)
MFS_1                PF07690.11   354 seq1643_BIOID51099   -            392   1.1e-16   60.4  57.1   1   1   1.6e-20   1.1e-16   60.4  39.6     2   330    21   322    20   330 0.82 Major Facilitator Superfamily
Aconitase            PF00330.15   465 seq1644_BIOID51099   -            753   1.7e-47  161.8   0.1   1   1   3.6e-51   2.4e-47  161.3   0.0    91   450   113   456    38   471 0.87 Aconitase family (aconitate hydratase)
Aconitase_C          PF00694.14   131 seq1644_BIOID51099   -            753   6.8e-06   26.1   0.0   1   1     2e-09   1.4e-05   25.1   0.0    84   129   637   683   624   685 0.89 Aconitase C-terminal domain
cobW                 PF02492.14   178 seq1645_BIOID51099   -            290     1e-48  165.0   0.0   1   1   9.8e-53   1.3e-48  164.6   0.0     2   177   106   267   105   268 0.98 CobW/HypB/UreG, nucleotide-binding domain
TIM                  PF00121.13   244 seq1647_BIOID51099   -            255   3.2e-93  311.1   1.0   1   1   2.6e-97   3.6e-93  311.0   0.7     1   243     4   245     4   246 0.97 Triosephosphate isomerase
SBP_bac_3            PF00497.15   225 seq1649_BIOID51099   -            285   4.4e-72  241.8   0.7   1   1   3.8e-76   5.3e-72  241.6   0.5     2   224    63   280    62   281 0.97 Bacterial extracellular solute-binding proteins, family 3
IMPDH                PF00478.20   351 seq1650_BIOID51099   -            511  1.4e-148  494.3   6.1   1   1  4.8e-152  1.6e-148  494.1   4.2     2   351    31   496    30   496 0.99 IMP dehydrogenase / GMP reductase domain
CBS                  PF00571.23    57 seq1650_BIOID51099   -            511   2.5e-18   65.3   2.5   1   2   3.1e-12     1e-08   34.5   0.1     5    52   117   163   113   165 0.93 CBS domain
CBS                  PF00571.23    57 seq1650_BIOID51099   -            511   2.5e-18   65.3   2.5   2   2   4.1e-10   1.4e-06   27.7   0.3     3    53   174   226   172   229 0.93 CBS domain
NMO                  PF03060.10   330 seq1650_BIOID51099   -            511   1.1e-11   44.3  16.6   1   2   1.6e-08   5.3e-05   22.3   0.7     2   137    55   203    54   271 0.74 Nitronate monooxygenase
NMO                  PF03060.10   330 seq1650_BIOID51099   -            511   1.1e-11   44.3  16.6   2   2   5.4e-09   1.8e-05   23.9   8.0   142   229   300   394   209   401 0.70 Nitronate monooxygenase
FMN_dh               PF01070.13   357 seq1650_BIOID51099   -            511   1.4e-09   37.1   8.2   1   1   8.8e-12     3e-08   32.7   4.1   216   310   283   385   194   391 0.74 FMN-dependent dehydrogenase
YfcL                 PF08891.6     85 seq1651_BIOID51099   -             92     2e-34  117.3   0.3   1   1   1.6e-38   2.2e-34  117.1   0.2     1    85     2    88     2    88 0.98 YfcL protein
PTS_EIIA_2           PF00359.17   142 seq1652_BIOID51099   -            637   6.7e-33  113.2   0.0   1   1   2.5e-36   1.1e-32  112.5   0.0     5   140   498   634   495   636 0.95 Phosphoenolpyruvate-dependent sugar phosphotransferase system, EIIA 2
PTS_EIIC             PF02378.13   321 seq1652_BIOID51099   -            637   2.5e-19   69.1  33.4   1   1   5.5e-23   2.5e-19   69.1  23.2     1   321    17   277    17   277 0.92 Phosphotransferase system, EIIC
PTS_IIB              PF02302.12    90 seq1652_BIOID51099   -            637   1.9e-09   37.6   0.3   1   1   1.1e-12   4.9e-09   36.3   0.0     1    79   379   453   379   458 0.87 PTS system, Lactose/Cellobiose specific IIB subunit
Peptidase_S66        PF02016.10   285 seq1654_BIOID51099   -            304   1.6e-76  256.8   0.0   1   1   1.3e-80   1.8e-76  256.6   0.0     3   285     6   286     4   286 0.92 LD-carboxypeptidase
Peptidase_M20        PF01546.23   171 seq1655_BIOID51099   -            481   2.2e-05   23.9   0.1   1   1   2.8e-09   3.8e-05   23.2   0.0     2    92    78   265    77   370 0.70 Peptidase family M20/M25/M40
DUF1043              PF06295.7    128 seq1657_BIOID51099   -            134   2.2e-57  192.1   0.0   1   1   1.8e-61   2.4e-57  191.9   0.0     1   127     7   132     7   133 0.99 Protein of unknown function (DUF1043)
Isochorismatase      PF00857.15   174 seq1658_BIOID51099   -            285   5.9e-38  130.3   0.0   1   1   1.1e-41   7.6e-38  130.0   0.0     2   173    32   204    31   205 0.97 Isochorismatase family
PP-binding           PF00550.20    67 seq1658_BIOID51099   -            285   2.5e-08   33.9   0.0   1   1   9.9e-12   6.8e-08   32.5   0.0     2    62   217   275   216   280 0.86 Phosphopantetheine attachment site
HupF_HypC            PF01455.13    68 seq1660_BIOID51099   -             90     2e-25   88.4   0.1   1   1   1.7e-29   2.3e-25   88.2   0.1     1    68     1    72     1    72 0.98 HupF/HypC family
UPF0227              PF05728.7    187 seq1661_BIOID51099   -            180   4.7e-72  241.5   0.0   1   1   3.9e-76   5.3e-72  241.3   0.0     1   186     1   177     1   178 0.99 Uncharacterised protein family (UPF0227)
PDZ                  PF00595.19    81 seq1662_BIOID51099   -            455   5.7e-29   99.9   6.3   1   2   7.2e-19   2.5e-15   56.3   0.0     5    80   261   345   257   346 0.94 PDZ domain (Also known as DHR or GLGF)
PDZ                  PF00595.19    81 seq1662_BIOID51099   -            455   5.7e-29   99.9   6.3   2   2   5.6e-15   1.9e-11   43.8   0.8    12    80   376   443   366   444 0.87 PDZ domain (Also known as DHR or GLGF)
PDZ_2                PF13180.1     82 seq1662_BIOID51099   -            455   9.5e-29   99.0   0.6   1   2   3.1e-21   1.1e-17   63.5   0.0     7    82   273   358   267   358 0.89 PDZ domain
PDZ_2                PF13180.1     82 seq1662_BIOID51099   -            455   9.5e-29   99.0   0.6   2   2     1e-11   3.4e-08   33.1   0.1    13    59   389   435   375   451 0.86 PDZ domain
Trypsin_2            PF13365.1    120 seq1662_BIOID51099   -            455   6.1e-20   71.2   0.3   1   1   3.1e-23     1e-19   70.5   0.2     1   120    92   228    92   228 0.80 Trypsin-like peptidase domain
Trypsin              PF00089.21   220 seq1662_BIOID51099   -            455   1.1e-16   60.9   0.0   1   1   5.4e-20   1.9e-16   60.2   0.0    28   215    93   250    84   254 0.82 Trypsin
PALP                 PF00291.20   307 seq1663_BIOID51099   -            360     3e-39  134.9   0.1   1   1   2.6e-43   3.5e-39  134.7   0.1     5   307    48   348    44   348 0.81 Pyridoxal-phosphate dependent enzyme
MFS_1                PF07690.11   354 seq1665_BIOID51099   -            454   1.5e-46  158.7  60.3   1   2   2.9e-44     2e-40  138.5  28.6     4   353    20   354    17   354 0.81 Major Facilitator Superfamily
MFS_1                PF07690.11   354 seq1665_BIOID51099   -            454   1.5e-46  158.7  60.3   2   2   1.5e-12   1.1e-08   34.1   7.7    62   181   278   395   276   427 0.83 Major Facilitator Superfamily
Sugar_tr             PF00083.19   451 seq1665_BIOID51099   -            454   5.2e-09   35.0  15.1   1   1   7.6e-13   5.2e-09   35.0  10.4    43   194    45   189    14   198 0.88 Sugar (and other) transporter
HypD                 PF01924.11   356 seq1666_BIOID51099   -            373  9.8e-154  511.2   0.0   1   1  8.2e-158  1.1e-153  511.0   0.0     5   355    13   368     9   369 0.96 Hydrogenase formation hypA family
adh_short_C2         PF13561.1    243 seq1667_BIOID51099   -            258   1.9e-29  103.1   0.1   1   1   5.1e-33   2.3e-29  102.7   0.1     3   242    24   254    22   255 0.93 Enoyl-(Acyl carrier protein) reductase
adh_short            PF00106.20   167 seq1667_BIOID51099   -            258   1.6e-27   96.3   9.2   1   1   2.3e-30     1e-26   93.7   6.4     2   164    17   170    16   173 0.89 short chain dehydrogenase
KR                   PF08659.5    181 seq1667_BIOID51099   -            258   1.3e-10   41.1   8.7   1   1   4.9e-13   2.2e-09   37.1   5.8    54   160    55   165    17   183 0.90 KR domain
Big_1                PF02369.11   100 seq1669_BIOID51099   -           1746  2.1e-112  367.5 111.6   1   7   1.8e-16   8.1e-13   48.0   4.2     3    92   745   828   737   837 0.79 Bacterial Ig-like domain (group 1)
Big_1                PF02369.11   100 seq1669_BIOID51099   -           1746  2.1e-112  367.5 111.6   2   7   7.5e-22   3.4e-18   65.2   2.7     4    97   840   932   836   935 0.83 Bacterial Ig-like domain (group 1)
Big_1                PF02369.11   100 seq1669_BIOID51099   -           1746  2.1e-112  367.5 111.6   3   7   9.8e-21   4.5e-17   61.6   4.6    11    98   948  1038   940  1040 0.86 Bacterial Ig-like domain (group 1)
Big_1                PF02369.11   100 seq1669_BIOID51099   -           1746  2.1e-112  367.5 111.6   4   7   7.2e-18   3.3e-14   52.4   6.0    12    92  1052  1130  1041  1137 0.84 Bacterial Ig-like domain (group 1)
Big_1                PF02369.11   100 seq1669_BIOID51099   -           1746  2.1e-112  367.5 111.6   5   7     1e-16   4.7e-13   48.7   2.5     7   100  1147  1238  1142  1238 0.80 Bacterial Ig-like domain (group 1)
Big_1                PF02369.11   100 seq1669_BIOID51099   -           1746  2.1e-112  367.5 111.6   6   7   3.3e-18   1.5e-14   53.5   4.4     6    99  1242  1333  1237  1334 0.88 Bacterial Ig-like domain (group 1)
Big_1                PF02369.11   100 seq1669_BIOID51099   -           1746  2.1e-112  367.5 111.6   7   7   4.4e-15     2e-11   43.5   7.1     2    95  1338  1432  1337  1438 0.84 Bacterial Ig-like domain (group 1)
DUF3442              PF11924.3    280 seq1669_BIOID51099   -           1746  8.1e-101  337.1   2.3   1   1  1.8e-104  8.1e-101  337.1   1.6     3   280   145   423   143   423 0.99 Protein of unknown function (DUF3442)
Na_H_Exchanger       PF00999.16   384 seq1670_BIOID51099   -            578   4.6e-57  193.1  45.7   1   1   1.3e-60   5.7e-57  192.8  31.7     3   383    15   388    10   389 0.95 Sodium/hydrogen exchanger family
TrkA_C               PF02080.16    71 seq1670_BIOID51099   -            578     1e-11   44.1   0.0   1   1     5e-15   2.3e-11   43.0   0.0     5    70   420   483   417   484 0.94 TrkA-C domain
CorC_HlyC            PF03471.12    81 seq1670_BIOID51099   -            578   1.3e-09   37.5   0.1   1   1     6e-13   2.7e-09   36.5   0.1     2    79   493   571   492   573 0.86 Transporter associated domain
DUF3596              PF12167.3     88 seq1671_BIOID51099   -            390   9.6e-27   92.2   0.6   1   1   3.6e-30   2.4e-26   90.9   0.1     1    87    10   100    10   101 0.95 Domain of unknown function (DUF3596)
Phage_integrase      PF00589.17   173 seq1671_BIOID51099   -            390   3.7e-18   65.6   0.0   1   1   1.2e-21   8.4e-18   64.5   0.0     3   166   202   370   200   376 0.83 Phage integrase family
5_nucleotid_C        PF02872.13   156 seq1672_BIOID51099   -            650   9.4e-27   93.7   0.1   1   1   3.8e-30   2.6e-26   92.3   0.1     1   149   358   553   358   558 0.82 5'-nucleotidase, C-terminal domain
Metallophos          PF00149.23   201 seq1672_BIOID51099   -            650   2.1e-20   72.9   0.0   1   1   5.4e-24   3.7e-20   72.1   0.0     1   199    27   262    27   264 0.94 Calcineurin-like phosphoesterase
ABG_transport        PF03806.8    502 seq1673_BIOID51099   -            336  4.4e-120  400.9  15.6   1   1  3.9e-124  5.4e-120  400.6  10.8     1   312    16   319    16   329 0.97 AbgT putative transporter family
GATase               PF00117.23   192 seq1674_BIOID51099   -            525   1.4e-40  138.7   0.0   1   1   8.7e-44     2e-40  138.2   0.0     2   190    12   199    11   201 0.93 Glutamine amidotransferase class-I
GMP_synt_C           PF00958.17    93 seq1674_BIOID51099   -            525   8.7e-41  137.4   0.0   1   1   8.4e-44   1.9e-40  136.3   0.0     2    93   433   524   432   524 0.99 GMP synthase C terminal domain
NAD_synthase         PF02540.12   242 seq1674_BIOID51099   -            525   2.1e-09   36.5   0.0   1   1   4.1e-10   9.3e-07   27.8   0.0    14    45   223   254   211   306 0.77 NAD synthase
Peptidase_C26        PF07722.8    217 seq1674_BIOID51099   -            525   7.9e-09   35.1   0.0   1   1   7.3e-12   1.7e-08   34.0   0.0   103   217    76   183    72   183 0.80 Peptidase C26
Asn_synthase         PF00733.16   255 seq1674_BIOID51099   -            525   1.1e-05   24.9   0.0   1   1   3.4e-08   7.7e-05   22.1   0.0     8    66   216   273   211   296 0.70 Asparagine synthase
tRNA_Me_trans        PF03054.11   356 seq1674_BIOID51099   -            525   8.9e-06   24.3   0.1   1   1   1.9e-08   4.4e-05   22.1   0.0     2    33   229   261   228   273 0.84 tRNA methyl transferase
Pyr_redox_2          PF07992.9    200 seq1675_BIOID51099   -            434   1.8e-33  116.0   0.0   1   1   1.6e-36   4.3e-33  114.7   0.0     1   197     7   318     7   320 0.91 Pyridine nucleotide-disulphide oxidoreductase
Pyr_redox            PF00070.22    80 seq1675_BIOID51099   -            434   2.5e-19   69.3   3.8   1   2     5e-08   0.00014   22.0   0.1     1    36     7    48     7    93 0.86 Pyridine nucleotide-disulphide oxidoreductase
Pyr_redox            PF00070.22    80 seq1675_BIOID51099   -            434   2.5e-19   69.3   3.8   2   2     1e-15   2.8e-12   46.7   0.5     1    68   172   254   172   265 0.91 Pyridine nucleotide-disulphide oxidoreductase
DAO                  PF01266.19   358 seq1675_BIOID51099   -            434   2.7e-11   42.8  10.3   1   1   1.2e-09   3.4e-06   26.1   0.0   147   236   226   308   223   336 0.80 FAD dependent oxidoreductase
4HBT                 PF03061.17    79 seq1677_BIOID51099   -            137   7.5e-17   61.1   0.1   1   1   8.9e-21   1.2e-16   60.4   0.1     1    79    50   127    50   127 0.98 Thioesterase superfamily
BPD_transp_1         PF00528.17   185 seq1680_BIOID51099   -            222   1.8e-25   89.4  10.8   1   1   1.7e-29   2.4e-25   89.0   7.5     1   183    33   214    33   216 0.97 Binding-protein-dependent transport system inner membrane component
Mannitol_dh_C        PF08125.8    245 seq1681_BIOID51099   -            470   2.3e-71  239.7   0.0   1   1   9.9e-75   4.5e-71  238.7   0.0     1   244   236   461   236   462 0.98 Mannitol dehydrogenase C-terminal domain
Mannitol_dh          PF01232.18   151 seq1681_BIOID51099   -            470   9.4e-28   96.9   0.1   1   1   4.1e-31   1.9e-27   95.9   0.1     1   151    89   211    89   211 0.97 Mannitol dehydrogenase Rossmann domain
DUF3521              PF12035.3     35 seq1681_BIOID51099   -            470   7.5e-08   31.9   4.7   1   1   3.7e-11   1.7e-07   30.8   3.2     4    33    26    58    25    59 0.81 Protein of unknown function (DUF3521)
AIRS_C               PF02769.17   153 seq1683_BIOID51099   -            336   5.4e-24   84.8   1.7   1   1   1.3e-27   9.2e-24   84.0   1.2     2   149   166   313   165   315 0.95 AIR synthase related protein, C-terminal domain
AIRS                 PF00586.19    96 seq1683_BIOID51099   -            336   2.9e-13   49.7   3.0   1   1   5.2e-17   3.6e-13   49.4   0.1    10    96    44   132    35   132 0.90 AIR synthase related protein, N-terminal domain
Trypsin              PF00089.21   220 seq1684_BIOID51099   -            355   6.1e-17   61.8   0.0   1   1   3.8e-20   1.3e-16   60.7   0.0    23   214    72   239    50   245 0.79 Trypsin
Trypsin_2            PF13365.1    120 seq1684_BIOID51099   -            355   9.6e-17   60.9   0.5   1   1   4.5e-20   1.5e-16   60.3   0.4     1   120    80   215    80   215 0.82 Trypsin-like peptidase domain
PDZ_2                PF13180.1     82 seq1684_BIOID51099   -            355   8.9e-14   51.0   0.5   1   1     1e-16   3.5e-13   49.1   0.1     3    82   259   348   257   348 0.87 PDZ domain
PDZ                  PF00595.19    81 seq1684_BIOID51099   -            355   3.5e-11   42.9   1.2   1   1     1e-14   3.5e-11   42.9   0.8    12    80   259   335   248   336 0.76 PDZ domain (Also known as DHR or GLGF)
CstA                 PF02554.9    376 seq1685_BIOID51099   -            701  5.2e-156  518.8  28.7   1   1  7.7e-160  5.2e-156  518.8  19.9     1   359    32   420    32   436 0.95 Carbon starvation protein CstA
DUF4161              PF13722.1    127 seq1685_BIOID51099   -            701   1.8e-46  157.4   7.5   1   1   2.7e-50   1.8e-46  157.4   5.2     3   127   467   596   464   596 0.98 C-terminal domain on CstA (DUF4161)
ABC_tran             PF00005.22   118 seq1686_BIOID51099   -            250   6.4e-27   94.1   0.0   1   1   5.1e-30     1e-26   93.5   0.0     1   118    43   173    43   173 0.88 ABC transporter
AAA_21               PF13304.1    303 seq1686_BIOID51099   -            250   1.6e-15   57.7   0.0   1   1   1.6e-11   3.1e-08   33.8   0.0   234   299   142   204   135   207 0.94 AAA domain
AAA_22               PF13401.1    131 seq1686_BIOID51099   -            250   1.3e-08   34.8   0.1   1   1     8e-11   1.6e-07   31.4   0.1     5   121    30   200    26   207 0.83 AAA domain
AAA_16               PF13191.1    166 seq1686_BIOID51099   -            250   7.1e-08   32.8   0.3   1   1   7.7e-11   1.5e-07   31.8   0.2    19   104    26   130    19   215 0.60 AAA ATPase domain
AAA_10               PF12846.2    328 seq1686_BIOID51099   -            250   2.7e-07   30.0   0.0   1   1   1.9e-10   3.7e-07   29.6   0.0     4   191    32   236    30   243 0.65 AAA-like domain
ABG_transport        PF03806.8    502 seq1687_BIOID51099   -            173   5.1e-72  242.3  18.1   1   1   4.1e-76   5.6e-72  242.2  12.6   331   500     1   170     1   172 0.99 AbgT putative transporter family
ketoacyl-synt        PF00109.21   255 seq1688_BIOID51099   -            406   4.2e-43  147.5   2.7   1   1   1.3e-46   5.9e-43  147.0   1.9     2   255     2   246     1   246 0.87 Beta-ketoacyl synthase, N-terminal domain
Ketoacyl-synt_C      PF02801.17   119 seq1688_BIOID51099   -            406   8.3e-30  102.9   2.1   1   1   4.5e-33     2e-29  101.6   0.4     1   119   254   362   254   362 0.96 Beta-ketoacyl synthase, C-terminal domain
Thiolase_N           PF00108.18   264 seq1688_BIOID51099   -            406   6.2e-05   21.9   0.2   1   1   2.8e-08   0.00013   20.9   0.1    68   146   143   223   132   232 0.78 Thiolase, N-terminal domain
DUF2554              PF10829.3     76 seq1693_BIOID51099   -             76   5.7e-52  173.6   0.6   1   1   4.6e-56   6.3e-52  173.5   0.4     1    76     1    76     1    76 0.99 Protein of unknown function (DUF2554)
ApbA_C               PF08546.6    125 seq1694_BIOID51099   -            303   1.4e-39  134.7   0.2   1   1   3.1e-43   2.1e-39  134.1   0.2     1   125   168   289   168   289 0.97 Ketopantoate reductase PanE/ApbA C terminal
ApbA                 PF02558.11   151 seq1694_BIOID51099   -            303   2.2e-28   98.5   0.1   1   1   5.1e-32   3.5e-28   97.8   0.1     1   150     3   143     3   144 0.87 Ketopantoate reductase PanE/ApbA
DNA_binding_1        PF01035.15    85 seq1696_BIOID51099   -            171     6e-33  112.3   0.0   1   1   1.2e-36   8.2e-33  111.8   0.0     1    82    87   168    87   171 0.98 6-O-methylguanine DNA methyltransferase, DNA binding domain
Methyltransf_1N      PF02870.10    77 seq1696_BIOID51099   -            171     1e-19   70.7   0.0   1   1     2e-23   1.4e-19   70.3   0.0     2    76     4    83     3    84 0.97 6-O-methylguanine DNA methyltransferase, ribonuclease-like domain
Sigma54_activat      PF00158.21   168 seq1698_BIOID51099   -            692   4.3e-71  237.6   0.1   1   1   3.8e-74   7.4e-71  236.9   0.0     1   168   381   548   381   548 0.99 Sigma-54 interaction domain
GAF_3                PF13492.1    129 seq1698_BIOID51099   -            692   1.1e-17   64.1   0.0   1   1   6.6e-15   1.3e-11   44.5   0.0     1   129   202   346   202   346 0.85 GAF domain
GAF                  PF01590.21   154 seq1698_BIOID51099   -            692   2.4e-16   60.1   0.1   1   1   1.5e-14     3e-11   43.6   0.0     1   154   202   344   202   344 0.91 GAF domain
GAF_2                PF13185.1    148 seq1698_BIOID51099   -            692   4.7e-13   49.7   0.0   1   1   5.4e-12     1e-08   35.6   0.0     3   148   202   345   194   345 0.76 GAF domain
AAA_5                PF07728.9    139 seq1698_BIOID51099   -            692   5.3e-08   32.5   0.1   1   1   6.5e-11   1.3e-07   31.3   0.0     2   130   405   529   404   538 0.79 AAA domain (dynein-related subfamily)
AAA                  PF00004.24   132 seq1698_BIOID51099   -            692   3.3e-06   27.2   0.0   1   1   4.7e-09   9.2e-06   25.7   0.0     1   112   405   525   405   541 0.81 ATPase family associated with various cellular activities (AAA)
HTH_8                PF02954.14    42 seq1698_BIOID51099   -            692   7.6e-05   22.0   0.2   1   1   3.9e-08   7.6e-05   22.0   0.1     6    42   645   684   642   684 0.90 Bacterial regulatory protein, Fis family
Rick_17kDa_Anti      PF05433.10    42 seq1700_BIOID51099   -            179   1.7e-11   43.4  15.7   1   1   5.1e-15   1.7e-11   43.4  10.9     2    42    73   113    72   113 0.96 Glycine zipper 2TM domain
Gly-zipper_OmpA      PF13436.1    118 seq1700_BIOID51099   -            179   5.2e-09   35.6   3.0   1   1   1.5e-12   5.2e-09   35.6   2.1     5   112    28   134    24   136 0.78 Glycine-zipper containing OmpA-like membrane domain
Gly-zipper_YMGG      PF13441.1     45 seq1700_BIOID51099   -            179   3.6e-08   32.6  12.7   1   1     1e-11   3.6e-08   32.6   8.8     2    45    69   111    68   111 0.97 YMGG-like Gly-zipper
Gly-zipper_Omp       PF13488.1     46 seq1700_BIOID51099   -            179   1.8e-05   24.1  13.8   1   1   5.3e-09   1.8e-05   24.1   9.6     2    42    73   112    72   118 0.82 Glycine zipper
MtlR                 PF05068.7    170 seq1704_BIOID51099   -            195   4.1e-76  254.0   0.0   1   1   3.5e-80   4.8e-76  253.8   0.0     5   169    26   188     2   189 0.96 Mannitol repressor
Phage_integrase      PF00589.17   173 seq1706_BIOID51099   -            413   1.2e-31  109.5   0.0   1   1   3.3e-35   2.3e-31  108.6   0.0     3   171   214   378   212   380 0.92 Phage integrase family
DUF4102              PF13356.1     89 seq1706_BIOID51099   -            413     4e-23   81.0   0.1   1   1   1.3e-26   9.2e-23   79.8   0.1     1    87     8    95     8    97 0.94 Domain of unknown function (DUF4102)
Autoind_bind         PF03472.10   149 seq1708_BIOID51099   -            240   1.1e-31  109.0   0.1   1   1   2.1e-35   1.4e-31  108.6   0.1     2   141    23   157    22   165 0.92 Autoinducer binding domain
GerE                 PF00196.14    58 seq1708_BIOID51099   -            240   3.7e-23   80.4   0.5   1   1   9.4e-27   6.5e-23   79.7   0.4     2    58   178   234   177   234 0.97 Bacterial regulatory proteins, luxR family
cNMP_binding         PF00027.24    91 seq1710_BIOID51099   -            264   5.3e-16   58.1   0.0   1   1     2e-19     9e-16   57.3   0.0     4    90    66   151    63   152 0.95 Cyclic nucleotide-binding domain
Crp                  PF00325.15    32 seq1710_BIOID51099   -            264   3.7e-15   54.9   1.4   1   1   9.7e-19   4.4e-15   54.7   0.3     1    32   207   238   207   238 0.97 Bacterial regulatory proteins, crp family
HTH_Crp_2            PF13545.1     76 seq1710_BIOID51099   -            264   5.5e-13   48.4   0.0   1   1   2.2e-16     1e-12   47.5   0.0     1    76   182   256   182   256 0.96 Crp-like helix-turn-helix domain
DJ-1_PfpI            PF01965.19   147 seq1711_BIOID51099   -            196   7.5e-34  116.1   0.0   1   1   1.4e-37   9.8e-34  115.8   0.0     2   146    32   172    31   173 0.93 DJ-1/PfpI family
DUF4066              PF13278.1    166 seq1711_BIOID51099   -            196   1.2e-07   31.1   0.1   1   1   5.4e-11   3.7e-07   29.4   0.0     4   165    11   169     8   170 0.78 Putative amidotransferase
NmrA                 PF05368.8    233 seq1712_BIOID51099   -            286   1.9e-24   86.0   0.5   1   1   1.3e-27   2.6e-24   85.6   0.3     1   232     2   220     2   221 0.89 NmrA-like family
NAD_binding_10       PF13460.1    183 seq1712_BIOID51099   -            286   4.6e-19   69.0   3.4   1   1   4.1e-22   8.1e-19   68.2   2.4     1   181     2   182     2   184 0.90 NADH(P)-binding
3Beta_HSD            PF01073.14   280 seq1712_BIOID51099   -            286   2.7e-06   26.1   0.1   1   1   3.4e-09   6.7e-06   24.8   0.0     2   117     4   105     3   128 0.83 3-beta hydroxysteroid dehydrogenase/isomerase family
NAD_binding_4        PF07993.7    249 seq1712_BIOID51099   -            286   4.4e-06   25.7   0.0   1   1   4.5e-09   8.7e-06   24.7   0.0     1    40     4    43     4    92 0.86 Male sterility protein
TrkA_N               PF02254.13   116 seq1712_BIOID51099   -            286   9.3e-06   25.5   0.1   1   1   1.1e-08   2.2e-05   24.2   0.1     1    58     2    62     2    78 0.88 TrkA-N domain
adh_short            PF00106.20   167 seq1712_BIOID51099   -            286   5.6e-05   23.0   0.5   1   1   2.8e-08   5.6e-05   23.0   0.4     4    75     3    67     1    71 0.84 short chain dehydrogenase
MFS_1                PF07690.11   354 seq1716_BIOID51099   -            392   1.8e-32  112.3  67.0   1   2   7.1e-21   9.7e-17   60.6  22.5     1   233    20   242    20   251 0.83 Major Facilitator Superfamily
MFS_1                PF07690.11   354 seq1716_BIOID51099   -            392   1.8e-32  112.3  67.0   2   2   1.3e-18   1.8e-14   53.1  24.4     3   173   223   389   222   392 0.89 Major Facilitator Superfamily
DUF2810              PF10928.3     54 seq1718_BIOID51099   -            120   3.1e-32  109.9   2.6   1   1   2.4e-36   3.3e-32  109.8   1.1     1    53    66   118    66   119 0.96 Protein of unknown function (DUF2810)
DUF1471              PF07338.8     56 seq1722_BIOID51099   -             85   8.5e-20   70.0   0.1   1   1   8.2e-24   1.1e-19   69.6   0.0     2    56    33    85    32    85 0.98 Protein of unknown function (DUF1471)
DUF466               PF04328.8     65 seq1725_BIOID51099   -             65   2.9e-32  110.1   0.5   1   1   2.3e-36   3.1e-32  110.0   0.3     1    65     1    65     1    65 0.99 Protein of unknown function (DUF466)
Usp                  PF00582.21   140 seq1726_BIOID51099   -            316   1.9e-33  115.5   0.0   1   2   4.8e-21   6.6e-17   61.9   0.0     1   140     3   146     3   146 0.98 Universal stress protein family
Usp                  PF00582.21   140 seq1726_BIOID51099   -            316   1.9e-33  115.5   0.0   2   2   6.6e-18   9.1e-14   51.7   0.1    16   140   174   300   156   300 0.88 Universal stress protein family
Arg_repressor        PF01316.16    70 seq1727_BIOID51099   -            156   3.1e-26   90.5   0.1   1   1   7.1e-30   4.9e-26   89.9   0.0     2    69     6    74     5    75 0.97 Arginine repressor, DNA binding domain
Arg_repressor_C      PF02863.13    70 seq1727_BIOID51099   -            156   2.1e-24   84.6   0.1   1   1   5.1e-28   3.5e-24   83.9   0.1     2    69    82   150    81   151 0.96 Arginine repressor, C-terminal domain
EamA                 PF00892.15   126 seq1729_BIOID51099   -            324   2.2e-13   50.2  27.0   1   1   4.7e-14   3.2e-10   40.0   4.0     1   121    16   137    16   144 0.86 EamA-like transporter family
EmrE                 PF13536.1    113 seq1729_BIOID51099   -            324   7.8e-07   29.1   3.7   1   1   1.1e-10   7.8e-07   29.1   2.6     4   107    40   143    37   150 0.75 Multidrug resistance efflux transporter
FAD-oxidase_C        PF02913.14   249 seq1730_BIOID51099   -           1018   9.5e-65  218.2   0.1   1   1   3.1e-68   1.4e-64  217.6   0.0     1   249   281   539   281   539 0.98 FAD linked oxidases, C-terminal domain
FAD_binding_4        PF01565.18   139 seq1730_BIOID51099   -           1018   4.5e-38  129.7   0.2   1   1   2.4e-41   1.1e-37  128.5   0.0     1   138    52   192    52   193 0.96 FAD binding domain
Fer4_8               PF13183.1     57 seq1730_BIOID51099   -           1018     7e-09   35.4   0.4   1   1   4.5e-12     2e-08   33.9   0.2     4    57   577   687   574   687 0.79 4Fe-4S dicluster domain
Response_reg         PF00072.19   112 seq1731_BIOID51099   -            218   4.3e-30  103.9   0.1   1   1   1.5e-33   6.9e-30  103.2   0.1     1   111     4   115     4   116 0.98 Response regulator receiver domain
GerE                 PF00196.14    58 seq1731_BIOID51099   -            218   3.5e-22   77.3   2.1   1   1   9.9e-26   4.5e-22   77.0   0.1     2    58   148   204   147   204 0.98 Bacterial regulatory proteins, luxR family
Sigma70_r4_2         PF08281.7     54 seq1731_BIOID51099   -            218   1.6e-06   27.3   0.3   1   1   7.2e-10   3.3e-06   26.3   0.1     9    50   148   188   147   192 0.92 Sigma-70, region 4
DEAD                 PF00270.24   173 seq1732_BIOID51099   -            361   5.7e-29  100.6   0.0   1   1   7.6e-30   5.2e-26   91.0   0.0    44   171    16   146     1   149 0.88 DEAD/DEAH box helicase
Helicase_C           PF00271.26    78 seq1732_BIOID51099   -            361   2.7e-25   87.9   0.0   1   1   1.3e-28   8.7e-25   86.2   0.0     3    78   216   291   214   291 0.97 Helicase conserved C-terminal domain
MASE1                PF05231.9    299 seq1733_BIOID51099   -            747   5.5e-61  206.0  31.7   1   1   1.1e-64   7.2e-61  205.6  21.9     1   299    15   320    15   320 0.99 MASE1
EAL                  PF00563.15   236 seq1733_BIOID51099   -            747   4.2e-60  203.0   0.3   1   1   8.7e-64   5.9e-60  202.5   0.2     2   236   498   730   497   730 0.95 EAL domain
DUF3251              PF11622.3    165 seq1734_BIOID51099   -            227     4e-07   29.4   3.5   1   1   1.7e-10   2.3e-06   27.0   2.4    12   152    50   203    36   215 0.67 Protein of unknown function (DUF3251)
DUF1471              PF07338.8     56 seq1736_BIOID51099   -            104     1e-22   79.3   0.2   1   1   1.2e-26   1.6e-22   78.7   0.1     2    56    51   104    50   104 0.97 Protein of unknown function (DUF1471)
BATS                 PF06968.8     92 seq1737_BIOID51099   -            346   1.7e-29  101.3   0.0   1   1   5.5e-33   3.7e-29  100.2   0.0     1    92   220   312   220   312 0.99 Biotin and Thiamin Synthesis associated domain
Radical_SAM          PF04055.16   166 seq1737_BIOID51099   -            346   3.9e-19   69.3   0.0   1   1   4.6e-22   3.2e-18   66.3   0.0     4   160    50   203    47   209 0.92 Radical SAM superfamily
BenE                 PF03594.8    378 seq1738_BIOID51099   -            478  3.6e-155  516.0  47.8   1   1  3.1e-159  4.3e-155  515.8  33.1     4   378    94   468    91   468 0.99 Benzoate membrane transport protein
UvrC_HhH_N           PF08459.6    155 seq1739_BIOID51099   -            610   6.8e-52  175.0   0.0   1   1     4e-55   1.4e-51  174.0   0.0     1   155   383   542   383   542 0.96 UvrC Helix-hairpin-helix N-terminal
GIY-YIG              PF01541.19    80 seq1739_BIOID51099   -            610   2.8e-12   46.6   0.1   1   1   1.8e-15   6.2e-12   45.6   0.1     2    80    18    93    17    93 0.83 GIY-YIG catalytic domain
HHH                  PF00633.18    30 seq1739_BIOID51099   -            610   1.1e-10   40.4   0.0   1   1     1e-09   3.5e-06   26.2   0.0     2    29   579   606   578   607 0.94 Helix-hairpin-helix motif
UVR                  PF02151.14    36 seq1739_BIOID51099   -            610   1.9e-10   39.7   1.0   1   1   1.2e-13   4.3e-10   38.6   0.7     1    34   204   237   204   239 0.94 UvrB/uvrC motif
Response_reg         PF00072.19   112 seq1740_BIOID51099   -            232   5.1e-29  100.4   0.4   1   1   1.2e-32     8e-29   99.8   0.3     1   112     4   112     4   112 0.98 Response regulator receiver domain
Trans_reg_C          PF00486.23    77 seq1740_BIOID51099   -            232   1.4e-21   76.0   0.0   1   1   5.1e-25   3.5e-21   74.7   0.0     1    77   152   228   152   228 0.95 Transcriptional regulatory protein, C terminal
MutS_V               PF00488.16   235 seq1742_BIOID51099   -            853  7.7e-105  349.3   0.0   1   1  4.6e-108  1.3e-104  348.6   0.0     1   234   567   798   567   799 0.99 MutS domain V
MutS_III             PF05192.13   204 seq1742_BIOID51099   -            853   3.1e-49  167.4   3.1   1   1   2.1e-52   5.7e-49  166.5   2.2     1   204   271   560   271   560 0.96 MutS domain III
MutS_I               PF01624.15   113 seq1742_BIOID51099   -            853   2.8e-44  149.6   0.0   1   1   2.8e-47   7.6e-44  148.2   0.0     1   112    11   122    11   123 0.99 MutS domain I
MutS_II              PF05188.12   137 seq1742_BIOID51099   -            853   1.9e-33  115.3   0.0   1   1   1.6e-36   4.5e-33  114.1   0.0     1   137   131   256   131   256 0.98 MutS domain II
MutS_IV              PF05190.13    92 seq1742_BIOID51099   -            853   3.6e-28   97.4   0.1   1   1   3.6e-31   9.9e-28   96.0   0.1     1    90   428   517   428   519 0.97 MutS family domain IV
SpoVR                PF04293.8    427 seq1743_BIOID51099   -            510  2.9e-200  665.0   7.2   1   1  2.5e-204  3.4e-200  664.7   5.0     2   427    18   453    17   453 0.98 SpoVR like protein
Hemerythrin          PF01814.18   132 seq1744_BIOID51099   -            220     1e-28   99.9   0.2   1   1   2.6e-32   1.8e-28   99.2   0.1     2   132    76   216    75   216 0.98 Hemerythrin HHE cation binding domain
ScdA_N               PF04405.9     56 seq1744_BIOID51099   -            220   1.6e-20   72.1   0.0   1   1   3.8e-24   2.6e-20   71.4   0.0     2    55     5    58     4    59 0.97 Domain of Unknown function (DUF542)
HIM                  PF05662.9     21 seq1747_BIOID51099   -           1616     5e-84  272.7 100.8   1   8   1.7e-09   4.8e-06   25.9   0.2     1    21   382   405   382   405 0.99 Haemagglutinin
HIM                  PF05662.9     21 seq1747_BIOID51099   -           1616     5e-84  272.7 100.8   2   8   7.3e-11     2e-07   30.3   1.2     2    21   570   592   569   592 0.97 Haemagglutinin
HIM                  PF05662.9     21 seq1747_BIOID51099   -           1616     5e-84  272.7 100.8   3   8   3.5e-11   9.5e-08   31.3   0.9     2    21   655   677   654   677 0.97 Haemagglutinin
HIM                  PF05662.9     21 seq1747_BIOID51099   -           1616     5e-84  272.7 100.8   4   8   3.1e-11   8.4e-08   31.5   0.7     3    21  1028  1049  1026  1049 0.97 Haemagglutinin
HIM                  PF05662.9     21 seq1747_BIOID51099   -           1616     5e-84  272.7 100.8   5   8   1.3e-09   3.5e-06   26.4   0.0     1    21  1183  1203  1183  1203 0.98 Haemagglutinin
HIM                  PF05662.9     21 seq1747_BIOID51099   -           1616     5e-84  272.7 100.8   6   8   3.6e-12   9.8e-09   34.4   1.9     1    21  1319  1339  1319  1339 0.98 Haemagglutinin
HIM                  PF05662.9     21 seq1747_BIOID51099   -           1616     5e-84  272.7 100.8   7   8   7.9e-13   2.2e-09   36.5   1.6     1    21  1440  1460  1440  1460 0.98 Haemagglutinin
HIM                  PF05662.9     21 seq1747_BIOID51099   -           1616     5e-84  272.7 100.8   8   8   6.1e-10   1.7e-06   27.4   1.5     1    21  1493  1513  1493  1513 0.96 Haemagglutinin
Hep_Hag              PF05658.9     28 seq1747_BIOID51099   -           1616   2.8e-71  232.6 183.7   1  13   1.1e-07   0.00031   20.7   0.0     1    27   130   156   130   157 0.94 Hep_Hag
Hep_Hag              PF05658.9     28 seq1747_BIOID51099   -           1616   2.8e-71  232.6 183.7   2  13   5.9e-09   1.6e-05   24.7   1.5     1    26   158   183   158   185 0.94 Hep_Hag
Hep_Hag              PF05658.9     28 seq1747_BIOID51099   -           1616   2.8e-71  232.6 183.7   3  13   1.1e-08     3e-05   23.9   1.5     1    27   200   226   200   227 0.95 Hep_Hag
Hep_Hag              PF05658.9     28 seq1747_BIOID51099   -           1616   2.8e-71  232.6 183.7   4  13   3.5e-09   9.5e-06   25.5   0.2     1    27   214   240   214   241 0.95 Hep_Hag
Hep_Hag              PF05658.9     28 seq1747_BIOID51099   -           1616   2.8e-71  232.6 183.7   5  13     7e-09   1.9e-05   24.5   2.5     1    26   228   253   228   255 0.96 Hep_Hag
Hep_Hag              PF05658.9     28 seq1747_BIOID51099   -           1616   2.8e-71  232.6 183.7   6  13   7.3e-09     2e-05   24.4   2.2     3    27   257   281   256   282 0.94 Hep_Hag
Hep_Hag              PF05658.9     28 seq1747_BIOID51099   -           1616   2.8e-71  232.6 183.7   7  13     6e-10   1.6e-06   27.9   0.5     1    28   269   296   269   296 0.97 Hep_Hag
Hep_Hag              PF05658.9     28 seq1747_BIOID51099   -           1616   2.8e-71  232.6 183.7   8  13   1.3e-09   3.5e-06   26.8   2.2     1    28   297   324   297   324 0.95 Hep_Hag
Hep_Hag              PF05658.9     28 seq1747_BIOID51099   -           1616   2.8e-71  232.6 183.7   9  13   4.2e-09   1.1e-05   25.2   2.4     3    27   327   351   325   352 0.94 Hep_Hag
Hep_Hag              PF05658.9     28 seq1747_BIOID51099   -           1616   2.8e-71  232.6 183.7  10  13   2.2e-08     6e-05   22.9   2.5     1    27   353   379   353   380 0.96 Hep_Hag
Hep_Hag              PF05658.9     28 seq1747_BIOID51099   -           1616   2.8e-71  232.6 183.7  11  13   3.4e-10   9.3e-07   28.6   3.9     1    27  1099  1125  1099  1126 0.95 Hep_Hag
Hep_Hag              PF05658.9     28 seq1747_BIOID51099   -           1616   2.8e-71  232.6 183.7  12  13   1.3e-07   0.00034   20.5   4.4     1    28  1259  1286  1259  1286 0.96 Hep_Hag
Hep_Hag              PF05658.9     28 seq1747_BIOID51099   -           1616   2.8e-71  232.6 183.7  13  13     3e-10   8.2e-07   28.8   4.5     1    28  1397  1424  1397  1424 0.96 Hep_Hag
YadA                 PF03895.10    78 seq1747_BIOID51099   -           1616   7.5e-24   83.4  10.1   1   1   2.7e-27   7.5e-24   83.4   7.0     2    78  1539  1616  1538  1616 0.98 YadA-like C-terminal region
ESPR                 PF13018.1     24 seq1747_BIOID51099   -           1616   1.7e-09   36.7   1.3   1   1   3.8e-12     1e-08   34.3   0.2     1    24     1    24     1    24 0.98 Extended Signal Peptide of Type V secretion system
Aminotran_1_2        PF00155.16   363 seq1750_BIOID51099   -            386   1.2e-57  195.4   0.0   1   1     4e-61   1.4e-57  195.2   0.0     3   363    32   383    30   383 0.94 Aminotransferase class I and II
Cys_Met_Meta_PP      PF01053.15   386 seq1750_BIOID51099   -            386   4.9e-08   31.5   0.0   1   1   2.5e-11   8.4e-08   30.7   0.0    75   180    96   205    63   212 0.85 Cys/Met metabolism PLP-dependent enzyme
DegT_DnrJ_EryC1      PF01041.12   363 seq1750_BIOID51099   -            386   1.4e-05   24.2   0.0   1   1   9.6e-09   3.3e-05   23.0   0.0    46   146    97   202    86   204 0.88 DegT/DnrJ/EryC1/StrS aminotransferase family
Aminotran_5          PF00266.14   371 seq1750_BIOID51099   -            386   3.1e-05   22.7   0.0   1   1   1.3e-08   4.5e-05   22.2   0.0    46   165    74   189    48   236 0.80 Aminotransferase class-V
Exonuc_VII_S         PF02609.11    53 seq1751_BIOID51099   -             80   9.5e-23   79.6   3.9   1   1   8.5e-27   1.2e-22   79.3   2.7     1    53    11    63    11    63 0.99 Exonuclease VII small subunit
MS_channel           PF00924.13   206 seq1752_BIOID51099   -            343   1.1e-63  214.2   0.4   1   1   7.9e-68   1.1e-63  214.2   0.3     2   205   120   323   119   324 0.99 Mechanosensitive ion channel
Ppx-GppA             PF02541.11   285 seq1753_BIOID51099   -            494  1.3e-103  345.9   0.6   1   1  1.7e-107  2.3e-103  345.1   0.4     1   283    21   301    21   303 0.99 Ppx/GppA phosphatase family
2-Hacid_dh_C         PF02826.14   178 seq1756_BIOID51099   -            378   8.2e-33  112.9   0.0   1   1   2.8e-36   1.3e-32  112.3   0.0    29   178   109   256   102   256 0.88 D-isomer specific 2-hydroxyacid dehydrogenase, NAD binding domain
DUF3410              PF11890.3     82 seq1756_BIOID51099   -            378   5.3e-24   83.5   0.0   1   1   1.9e-27   8.5e-24   82.8   0.0     2    82   289   369   288   369 0.98 Domain of unknown function (DUF3410)
2-Hacid_dh           PF00389.25   133 seq1756_BIOID51099   -            378   1.1e-18   66.8   0.0   1   1   3.5e-22   1.6e-18   66.3   0.0     3   126     5   281     3   285 0.94 D-isomer specific 2-hydroxyacid dehydrogenase, catalytic domain
polyprenyl_synt      PF00348.12   260 seq1757_BIOID51099   -            299   5.8e-92  307.0   0.4   1   1   4.9e-96   6.7e-92  306.8   0.3     2   259    33   294    32   295 0.98 Polyprenyl synthetase
HATPase_c            PF02518.21   111 seq1758_BIOID51099   -            457     1e-25   89.4   0.0   1   1   2.3e-28   7.9e-25   86.6   0.0     2   110   346   453   345   454 0.97 Histidine kinase-, DNA gyrase B-, and HSP90-like ATPase
HisKA                PF00512.20    68 seq1758_BIOID51099   -            457   9.8e-15   54.1   3.5   1   1   2.9e-18   9.8e-15   54.1   2.4     1    67   238   299   238   300 0.95 His Kinase A (phospho-acceptor) domain
HAMP                 PF00672.20    70 seq1758_BIOID51099   -            457   8.2e-13   48.2   0.1   1   1   2.4e-16   8.2e-13   48.2   0.1     2    70   165   234   164   234 0.96 HAMP domain
HATPase_c_3          PF13589.1    137 seq1758_BIOID51099   -            457   5.7e-07   29.1   0.0   1   1   3.4e-10   1.2e-06   28.1   0.0     3    82   350   424   348   430 0.88 Histidine kinase-, DNA gyrase B-, and HSP90-like ATPase
Aminotran_1_2        PF00155.16   363 seq1759_BIOID51099   -            384   1.6e-68  231.2   0.0   1   1   3.9e-72   1.8e-68  231.0   0.0     2   363    40   380    39   380 0.96 Aminotransferase class I and II
Beta_elim_lyase      PF01212.16   290 seq1759_BIOID51099   -            384   4.7e-07   29.1   0.0   1   1   4.2e-10   1.9e-06   27.1   0.0    28    95    83   147    71   206 0.73 Beta-eliminating lyase
Cys_Met_Meta_PP      PF01053.15   386 seq1759_BIOID51099   -            384   1.2e-05   23.6   0.0   1   1   4.1e-09   1.9e-05   23.0   0.0    57   185    86   212    82   215 0.87 Cys/Met metabolism PLP-dependent enzyme
HTH_Tnp_1            PF01527.15    76 seq1764_BIOID51099   -             99   7.6e-09   35.2   2.9   1   1   7.1e-13   9.7e-09   34.9   2.0     3    76    11    79     9    79 0.90 Transposase
Gate                 PF07670.9    109 seq1765_BIOID51099   -            231   9.6e-12   44.6   2.8   1   1     7e-16   9.6e-12   44.6   2.0     2    93    88   185    87   211 0.74 Nucleoside recognition
Trans_reg_C          PF00486.23    77 seq1766_BIOID51099   -            219   1.8e-22   78.8   0.5   1   1     5e-26   3.4e-22   78.0   0.1     1    77   145   216   145   216 0.98 Transcriptional regulatory protein, C terminal
Response_reg         PF00072.19   112 seq1766_BIOID51099   -            219   3.7e-21   75.0   0.0   1   1   7.5e-25   5.1e-21   74.6   0.0     1   111     3   112     3   113 0.98 Response regulator receiver domain
DXP_synthase_N       PF13292.1    270 seq1768_BIOID51099   -            620  7.6e-113  375.7   0.0   1   1  5.1e-116  1.2e-112  375.1   0.0     2   270    12   282    11   282 0.99 1-deoxy-D-xylulose-5-phosphate synthase
Transket_pyr         PF02779.19   178 seq1768_BIOID51099   -            620   7.3e-40  136.2   0.0   1   1   5.6e-43   1.3e-39  135.4   0.0     4   174   320   480   318   482 0.98 Transketolase, pyrimidine binding domain
Transketolase_C      PF02780.15   124 seq1768_BIOID51099   -            620   1.7e-28   98.9   0.0   1   1   2.1e-31   4.7e-28   97.5   0.0     1   122   495   609   495   611 0.96 Transketolase, C-terminal domain
E1_dh                PF00676.15   300 seq1768_BIOID51099   -            620   6.9e-07   28.1   0.1   1   1   5.1e-10   1.2e-06   27.4   0.0   104   166   124   186    93   193 0.86 Dehydrogenase E1 component
[truncated: 1,426,907 more chars]
