# Supplementary material for: A domain sequence approach to pangenomics: applications to Escherichia coli
Source: F1000Res. 2013 May 29;1:19. Originally published 2012 Oct 1. [Version 2] doi: 10.12688/f1000research.1-19.v2 (PMC3901455; doi:10.12688/f1000research.1-19.v2)
Supplement: The 347 text files show the results from scanning each of the fasta-files against the Pfam-A database [file f1000research-1-1101-s0002.tgz › Escherichia_coli_990741_BIOID51103.txt]

#                                                                            --- full sequence --- -------------- this domain -------------   hmm coord   ali coord   env coord
# target name        accession   tlen query name           accession   qlen   E-value  score  bias   #  of  c-Evalue  i-Evalue  score  bias  from    to  from    to  from    to  acc description of target
#------------------- ---------- ----- -------------------- ---------- ----- --------- ------ ----- --- --- --------- --------- ------ ----- ----- ----- ----- ----- ----- ----- ---- ---------------------
Phage_cap_P2         PF05125.7    333 seq1_BIOID51103      -            100   6.9e-43  146.7   0.3   1   1   5.5e-47   7.6e-43  146.5   0.2   249   333     1    85     1    85 0.99 Phage major capsid protein, P2 family
HTH_Tnp_IS1          PF12759.2     50 seq3_BIOID51103      -             91   6.1e-32  108.7   0.1   1   1   1.4e-35   9.3e-32  108.1   0.1     1    50    39    88    39    88 0.99 InsA C-terminal domain
Zn_Tnp_IS1           PF03811.8     36 seq3_BIOID51103      -             91   1.2e-21   75.8   4.5   1   1   3.1e-25   2.1e-21   74.9   3.1     1    36     1    36     1    36 0.99 InsA N-terminal domain
Glyco_hydro_3        PF00933.16   299 seq4_BIOID51103      -            654   7.3e-74  248.3   0.0   1   1   3.1e-77   1.4e-73  247.3   0.0    69   298     6   240     2   241 0.98 Glycosyl hydrolase family 3 N terminal domain
Glyco_hydro_3_C      PF01915.17   227 seq4_BIOID51103      -            654     5e-70  235.4   0.8   1   1   2.2e-73     1e-69  234.4   0.6     1   227   284   539   284   539 0.94 Glycosyl hydrolase family 3 C-terminal domain
Fn3-like             PF14310.1     71 seq4_BIOID51103      -            654   1.9e-23   82.0   0.0   1   1   8.6e-27   3.9e-23   81.0   0.0     2    71   575   643   574   643 0.98 Fibronectin type III-like domain
PGM_PMM_I            PF02878.11   138 seq8_BIOID51103      -            100   6.3e-23   80.6   0.1   1   1   5.4e-27   7.4e-23   80.4   0.0     1    80     3    82     3    85 0.97 Phosphoglucomutase/phosphomannomutase, alpha/beta/alpha domain I
AraC_binding         PF02311.14   136 seq10_BIOID51103     -            117   6.4e-05   22.5   0.0   1   1   6.3e-09   8.6e-05   22.1   0.0    27    74    65   112    51   115 0.91 AraC-like ligand binding domain
DUF1287              PF06940.6    164 seq13_BIOID51103     -            205   1.2e-76  255.5   0.0   1   1     1e-80   1.4e-76  255.3   0.0     1   164    39   202    39   202 0.99 Domain of unknown function (DUF1287)
rve_3                PF13683.1     67 seq14_BIOID51103     -             74   6.8e-17   60.6   0.4   1   1   1.3e-20   8.7e-17   60.2   0.3     7    67     1    62     1    62 0.98 Integrase core domain
rve_2                PF13333.1     52 seq14_BIOID51103     -             74   8.2e-14   51.3   0.7   1   1   1.6e-17   1.1e-13   50.9   0.5     1    51    14    69    14    69 0.93 Integrase core domain
DUF3296              PF11726.3    180 seq16_BIOID51103     -            243   7.1e-45  152.6   0.1   1   1   4.5e-48   6.1e-44  149.6   0.1     2   180    13   234    12   234 0.95 Protein of unknown function (DUF3296)
tRNA-synt_1c         PF00749.16   314 seq17_BIOID51103     -            471  5.1e-126  419.4   0.0   1   1  5.9e-130  8.1e-126  418.8   0.0     1   314     2   305     2   305 0.99 tRNA synthetases class I (E and Q), catalytic domain
DUF905               PF06006.7     71 seq21_BIOID51103     -             77   2.2e-40  135.7   0.0   1   1   1.8e-44   2.5e-40  135.5   0.0     2    71     7    76     6    76 0.98 Bacterial protein of unknown function (DUF905)
DDE_Tnp_IS1          PF03400.8    131 seq23_BIOID51103     -            115   4.8e-64  214.1   1.6   1   1   3.9e-68   5.3e-64  214.0   1.1    18   131     2   115     1   115 0.99 IS1 transposase
HOK_GEF              PF01848.11    43 seq28_BIOID51103     -             49   2.4e-20   71.4   2.9   1   1   1.9e-24   2.7e-20   71.3   2.0     2    43     5    46     4    46 0.97 Hok/gef family
BCCT                 PF02028.12   485 seq29_BIOID51103     -            667  3.5e-195  648.7  42.8   1   1    3e-199  4.1e-195  648.5  29.7     1   485    21   506    21   506 0.98 BCCT family transporter
Transposase_mut      PF00872.13   381 seq30_BIOID51103     -            402  1.7e-121  405.2   0.0   1   1  2.7e-125  1.9e-121  405.1   0.0    11   379    12   377     1   379 0.94 Transposase, Mutator family
MULE                 PF10551.4     93 seq30_BIOID51103     -            402   3.2e-13   49.5   0.0   1   1     3e-16   2.1e-12   46.9   0.0    16    91   185   260   171   262 0.84 MULE transposase domain
GST_N_3              PF13417.1     75 seq31_BIOID51103     -            202   1.2e-15   57.3   0.0   1   1   5.8e-19     2e-15   56.6   0.0     1    68     3    71     3    78 0.94 Glutathione S-transferase, N-terminal domain
GST_N_2              PF13409.1     70 seq31_BIOID51103     -            202   6.5e-10   38.7   0.0   1   1   3.3e-13   1.1e-09   37.9   0.0     2    68     9    71     8    72 0.92 Glutathione S-transferase, N-terminal domain
GST_C                PF00043.20    95 seq31_BIOID51103     -            202   2.1e-09   37.1   0.0   1   1   8.2e-13   2.8e-09   36.7   0.0     2    95    97   192    96   192 0.96 Glutathione S-transferase, C-terminal domain
GST_N                PF02798.15    76 seq31_BIOID51103     -            202   2.5e-06   27.4   0.0   1   1   1.9e-09   6.4e-06   26.1   0.0    11    75    11    71     2    71 0.87 Glutathione S-transferase, N-terminal domain
DUF932               PF06067.6    239 seq34_BIOID51103     -            272   6.7e-63  212.0   0.0   1   1   5.6e-67   7.6e-63  211.8   0.0     1   239    36   261    36   261 0.99 Domain of unknown function (DUF932)
HTH_Tnp_1            PF01527.15    76 seq38_BIOID51103     -            160     2e-13   49.9   0.0   1   1   3.9e-17   2.7e-13   49.5   0.0     3    49    11    58     9   100 0.87 Transposase
HTH_28               PF13518.1     52 seq38_BIOID51103     -            160   4.4e-05   23.2   0.0   1   1   1.1e-08   7.7e-05   22.4   0.0     1    41    19    60    19    67 0.92 Helix-turn-helix domain
DUF3644              PF12358.3     77 seq40_BIOID51103     -            292   1.1e-10   41.5   0.1   1   1   2.8e-14   1.9e-10   40.7   0.1     1    76    22    84    22    85 0.95 Protein of unknown function (DUF3644)
Mrr_cat              PF04471.7    115 seq40_BIOID51103     -            292     2e-10   40.3   0.0   1   1   9.8e-13   6.7e-09   35.4   0.0     6   113   144   248   142   250 0.90 Restriction endonuclease
SelA                 PF03841.8    367 seq41_BIOID51103     -            463  1.7e-176  586.3   0.0   1   1  2.9e-180    2e-176  586.0   0.0     1   366    83   451    83   452 0.99 L-seryl-tRNA selenium transferase
Se-cys_synth_N       PF12390.3     40 seq41_BIOID51103     -            463   2.8e-10   40.0   0.5   1   1   4.1e-14   2.8e-10   40.0   0.4     1    40     9    48     9    48 0.99 Selenocysteine synthase N terminal
TnpB_IS66            PF05717.8    108 seq43_BIOID51103     -            116   1.1e-40  137.2   0.0   1   1   9.1e-45   1.2e-40  137.1   0.0     2   104     7   107     6   111 0.97 IS66 Orf2 like protein
PRK                  PF00485.13   194 seq48_BIOID51103     -            368   3.9e-13   49.2   0.0   1   1   5.3e-17   7.2e-13   48.4   0.0     1   148   142   296   142   306 0.87 Phosphoribulokinase / Uridine kinase family
Antirestrict         PF03230.8     94 seq49_BIOID51103     -            159     1e-38  131.0   0.1   1   1   9.8e-43   1.3e-38  130.6   0.1     1    94    62   159    62   159 0.98 Antirestriction protein
DDE_Tnp_IS66         PF03050.9    271 seq51_BIOID51103     -            349   2.7e-40  138.1   4.9   1   1     7e-44   3.2e-40  137.9   0.0     1   120   196   326   196   330 0.98 Transposase IS66 family
HTH_Tnp_IS66         PF13005.2     59 seq51_BIOID51103     -            349   7.5e-15   54.3   4.2   1   1   1.6e-18   7.5e-15   54.3   2.9     1    59   134   190   134   190 0.98 putative Helix-turn-helix domain of transposase IS66
LZ_Tnp_IS66          PF13007.2     78 seq51_BIOID51103     -            349   9.3e-14   51.7   8.9   1   1     2e-17   9.3e-14   51.7   6.2     1    76    59   130    59   132 0.90 Transposase C of IS166 homeodomain
LysR_substrate       PF03466.15   209 seq52_BIOID51103     -            298   6.9e-18   64.3   0.5   1   1   1.6e-21   1.1e-17   63.7   0.3     5   191    96   279    92   293 0.78 LysR substrate binding domain
HTH_1                PF00126.22    60 seq52_BIOID51103     -            298   1.8e-16   59.4   0.1   1   1   6.9e-20   4.7e-16   58.1   0.0     1    60     9    68     9    68 0.97 Bacterial regulatory helix-turn-helix protein, lysR family
DUF770               PF05591.7    158 seq53_BIOID51103     -            166   3.6e-55  185.7   0.1   1   1     3e-59   4.2e-55  185.5   0.1     2   157     7   162     6   163 0.97 Protein of unknown function (DUF770)
Gp_dh_C              PF02800.15   157 seq54_BIOID51103     -            333   1.1e-60  203.5   0.1   1   1   3.1e-64   2.1e-60  202.5   0.1     1   157   155   313   155   313 0.97 Glyceraldehyde 3-phosphate dehydrogenase, C-terminal domain
Gp_dh_N              PF00044.19   151 seq54_BIOID51103     -            333   3.9e-52  176.1   0.0   1   1     1e-55   6.9e-52  175.3   0.0     2   151     3   150     2   150 0.98 Glyceraldehyde 3-phosphate dehydrogenase, NAD binding domain
RadC                 PF04002.10   123 seq57_BIOID51103     -            158   4.9e-47  158.5   0.0   1   1   4.6e-51   6.2e-47  158.1   0.0     2   123    37   158    36   158 0.98 RadC-like JAB domain
OpuAC                PF04069.7    257 seq58_BIOID51103     -            305   2.8e-61  206.9   4.5   1   1   2.4e-65   3.3e-61  206.7   3.1     2   257    26   300    25   300 0.96 Substrate binding domain of ABC-type glycine betaine transport system
Transposase_mut      PF00872.13   381 seq59_BIOID51103     -             87     7e-24   83.9   0.0   1   1   1.1e-27   7.7e-24   83.8   0.0   209   282    14    87     7    87 0.96 Transposase, Mutator family
MULE                 PF10551.4     93 seq59_BIOID51103     -             87   2.6e-08   33.7   0.0   1   1   4.6e-12   3.2e-08   33.5   0.0    41    91    17    67     6    69 0.73 MULE transposase domain
DUF877               PF05943.7    423 seq66_BIOID51103     -            491  4.1e-187  621.7   0.0   1   1  3.9e-191  5.3e-187  621.3   0.0     1   423    68   489    68   489 1.00 Protein of unknown function (DUF877)
Transposase_mut      PF00872.13   381 seq67_BIOID51103     -             79   2.8e-11   42.4   0.1   1   1   2.3e-15   3.1e-11   42.3   0.1   335   380     3    48     1    49 0.97 Transposase, Mutator family
Response_reg         PF00072.19   112 seq68_BIOID51103     -            260   1.4e-27   95.8   0.0   1   1   3.3e-31   2.3e-27   95.1   0.0     1   112    40   149    40   149 0.99 Response regulator receiver domain
Trans_reg_C          PF00486.23    77 seq68_BIOID51103     -            260     5e-25   87.0   0.0   1   1   1.6e-28   1.1e-24   86.0   0.0     3    77   182   255   178   255 0.95 Transcriptional regulatory protein, C terminal
DUF987               PF06174.6     66 seq70_BIOID51103     -             73   4.9e-43  144.3   0.1   1   1     4e-47   5.4e-43  144.2   0.1     1    66     1    66     1    66 0.99 Protein of unknown function (DUF987)
DUF2254              PF10011.4    371 seq71_BIOID51103     -            137     1e-32  112.9  10.8   1   1   9.1e-37   1.2e-32  112.6   7.5     3   106    14   113    12   118 0.98 Predicted membrane protein (DUF2254)
GTP_EFTU             PF00009.22   188 seq74_BIOID51103     -            614   2.2e-37  128.2   0.0   1   1   1.4e-40   3.8e-37  127.4   0.0     5   184     2   163     1   166 0.95 Elongation factor Tu GTP binding domain
SelB-wing_3          PF09107.6     50 seq74_BIOID51103     -            614   9.1e-20   69.6   0.6   1   1   9.4e-23   2.6e-19   68.2   0.4     1    50   557   606   557   606 0.96 Elongation factor SelB, winged helix
SelB-wing_2          PF09106.6     59 seq74_BIOID51103     -            614   3.3e-19   68.4   1.1   1   1   4.4e-22   1.2e-18   66.6   0.8     1    59   423   480   423   480 0.99 Elongation factor SelB, winged helix
GTP_EFTU_D2          PF03144.20    74 seq74_BIOID51103     -            614   5.6e-09   35.8   0.0   1   1   6.6e-12   1.8e-08   34.2   0.0     1    73   189   256   189   257 0.94 Elongation factor Tu domain 2
MMR_HSR1             PF01926.18   114 seq74_BIOID51103     -            614   2.1e-05   24.3   0.0   1   1   2.4e-08   6.4e-05   22.8   0.0     2   109     3   107     2   132 0.73 50S ribosome-binding GTPase
DDE_Tnp_IS66         PF03050.9    271 seq75_BIOID51103     -            188     9e-43  146.3   0.3   1   1   1.5e-46     1e-42  146.1   0.2   138   271     2   138     1   138 0.97 Transposase IS66 family
DDE_Tnp_IS66_C       PF13817.1     39 seq75_BIOID51103     -            188   1.8e-20   72.5   0.2   1   1   4.7e-24   3.2e-20   71.7   0.1     2    39   145   182   144   182 0.99 IS66 C-terminal element
Pterin_bind          PF00809.17   210 seq76_BIOID51103     -            298   5.1e-58  195.7   0.0   1   1   4.5e-62   6.2e-58  195.5   0.0     1   209    37   243    37   244 0.98 Pterin binding enzyme
YagB_YeeU_YfjZ       PF06154.6    105 seq80_BIOID51103     -            122   2.7e-52  175.3   0.0   1   1   2.3e-56   3.2e-52  175.0   0.0     2   104    16   118    15   119 0.98 YagB/YeeU/YfjZ family
EAL                  PF00563.15   236 seq82_BIOID51103     -            749   3.4e-55  186.9   0.3   1   1   7.2e-59     5e-55  186.4   0.2     3   236   514   744   512   744 0.91 EAL domain
MASE1                PF05231.9    299 seq82_BIOID51103     -            749   1.9e-54  184.5  40.5   1   1   3.6e-58   2.5e-54  184.2  28.1     2   297    36   334    35   336 0.98 MASE1
BPD_transp_1         PF00528.17   185 seq83_BIOID51103     -            385   9.9e-22   77.2  23.1   1   1   7.3e-26   9.9e-22   77.2  16.0     1   178   195   378   191   383 0.89 Binding-protein-dependent transport system inner membrane component
HATPase_c            PF02518.21   111 seq85_BIOID51103     -            452   2.1e-13   49.8   0.0   1   1   8.9e-17     4e-13   48.9   0.0     2   109   345   449   344   451 0.86 Histidine kinase-, DNA gyrase B-, and HSP90-like ATPase
HisKA                PF00512.20    68 seq85_BIOID51103     -            452   1.7e-11   43.7   1.0   1   1     1e-14   4.5e-11   42.4   0.7     2    66   236   299   235   301 0.97 His Kinase A (phospho-acceptor) domain
HAMP                 PF00672.20    70 seq85_BIOID51103     -            452   2.1e-10   40.4   2.1   1   1   8.5e-14   3.9e-10   39.6   0.0     2    69   162   230   161   231 0.95 HAMP domain
Transposase_mut      PF00872.13   381 seq86_BIOID51103     -            256   1.3e-76  257.5   0.1   1   1   2.2e-80   1.5e-76  257.3   0.1   101   352    10   255     3   256 0.97 Transposase, Mutator family
MULE                 PF10551.4     93 seq86_BIOID51103     -            256   5.4e-10   39.1   0.0   1   1   1.7e-13   1.1e-09   38.1   0.0    16    91    94   169    79   171 0.83 MULE transposase domain
DUF1219              PF06755.7    117 seq87_BIOID51103     -            124     4e-60  200.3   0.0   1   1   3.4e-64   4.6e-60  200.1   0.0     1   113     1   113     1   123 0.97 Protein of unknown function (DUF1219)
DUF4238              PF14022.1    267 seq89_BIOID51103     -            187   1.8e-21   76.4   0.0   1   1   1.7e-25   2.3e-21   76.1   0.0   152   264    18   167    10   170 0.90 Protein of unknown function (DUF4238)
Histone_HNS          PF00816.16    93 seq92_BIOID51103     -            146   5.2e-14   52.4   0.2   1   1   5.1e-18     7e-14   51.9   0.1     5    93    40   129    36   129 0.87 H-NS histone family
GPW_gp25             PF04965.9     99 seq94_BIOID51103     -            137   1.7e-17   62.6   0.1   1   1   1.6e-21   2.2e-17   62.2   0.0     4    95    30   119    27   124 0.90 Gene 25-like lysozyme
ABC_tran             PF00005.22   118 seq97_BIOID51103     -            308   8.4e-22   77.6   0.0   1   1   2.1e-25   1.4e-21   76.8   0.0     1   117    41   162    41   163 0.93 ABC transporter
Sugar_tr             PF00083.19   451 seq98_BIOID51103     -            462   1.1e-38  132.8  36.6   1   2   1.4e-31   6.5e-28   97.3   6.2     3   194    54   251    52   253 0.90 Sugar (and other) transporter
Sugar_tr             PF00083.19   451 seq98_BIOID51103     -            462   1.1e-38  132.8  36.6   2   2   1.7e-15   7.9e-12   44.3  12.5   225   431   253   449   245   460 0.69 Sugar (and other) transporter
MFS_1                PF07690.11   354 seq98_BIOID51103     -            462   9.4e-31  106.7  59.5   1   1   2.1e-30   9.8e-27   93.5  23.5    31   347    92   412    58   419 0.78 Major Facilitator Superfamily
MFS_2                PF13347.1    427 seq98_BIOID51103     -            462   9.3e-08   30.7  18.5   1   1     2e-11   9.3e-08   30.7  12.8    56   335   108   387   105   396 0.70 MFS/sugar transport protein
DUF957               PF06117.6     65 seq100_BIOID51103    -             65   5.6e-34  115.3   0.7   1   1   4.4e-38   6.1e-34  115.2   0.5     1    65     1    65     1    65 0.98 Enterobacterial protein of unknown function (DUF957)
ABC_tran             PF00005.22   118 seq102_BIOID51103    -            343   2.1e-27   95.6   0.0   1   1   1.3e-30   4.4e-27   94.6   0.0     1   118    45   169    45   169 0.95 ABC transporter
NIL                  PF09383.5     76 seq102_BIOID51103    -            343   7.6e-23   79.7   0.0   1   1   4.6e-26   1.6e-22   78.7   0.0     4    76   268   340   266   340 0.98 NIL domain
AAA_21               PF13304.1    303 seq102_BIOID51103    -            343   1.3e-12   48.1   0.1   1   1   1.8e-11     6e-08   32.8   0.0   220   298   124   200    87   205 0.84 AAA domain
DUF879               PF05947.7    602 seq107_BIOID51103    -            616  4.6e-196  652.6   0.2   1   1  3.9e-200  5.3e-196  652.4   0.2     2   602     5   616     4   616 0.95 Bacterial protein of unknown function (DUF879)
DUF4111              PF13427.1    106 seq109_BIOID51103    -            312   1.3e-40  137.3   0.0   1   1   3.4e-44   2.3e-40  136.5   0.0     1   106   199   306   199   306 0.99 Domain of unknown function (DUF4111)
NTP_transf_2         PF01909.18    93 seq109_BIOID51103    -            312   1.9e-10   40.7   0.1   1   1   6.2e-13   4.2e-09   36.4   0.0     2    79    63   154    62   166 0.67 Nucleotidyltransferase domain
DEDD_Tnp_IS110       PF01548.12   144 seq111_BIOID51103    -            367   1.5e-28   99.1   0.2   1   1   2.2e-32   1.5e-28   99.1   0.1     2   143    34   164    33   165 0.95 Transposase
Transposase_20       PF02371.11    87 seq111_BIOID51103    -            367   5.7e-25   87.1   0.1   1   1   1.8e-28   1.2e-24   86.0   0.1     1    76   238   313   238   325 0.93 Transposase IS116/IS110/IS902 family
Fe-ADH               PF00465.14   366 seq114_BIOID51103    -            383  2.6e-121  404.6   9.2   1   1  4.2e-125  2.9e-121  404.4   6.4     1   366     9   375     9   375 0.97 Iron-containing alcohol dehydrogenase
Fe-ADH_2             PF13685.1    250 seq114_BIOID51103    -            383   8.1e-20   71.0   5.3   1   1   4.8e-21   3.3e-17   62.5   3.7     2   246    14   278    13   280 0.91 Iron-containing alcohol dehydrogenase
AA_permease          PF00324.16   479 seq119_BIOID51103    -            119   1.3e-07   30.2   7.3   1   1   9.4e-12   1.3e-07   30.2   5.0     2    46    35    78    34    82 0.92 Amino acid permease
BPD_transp_1         PF00528.17   185 seq120_BIOID51103    -            243   6.7e-23   81.0  14.6   1   1   4.9e-27   6.7e-23   81.0  10.1     1   183    68   238    68   240 0.96 Binding-protein-dependent transport system inner membrane component
AA_permease          PF00324.16   479 seq124_BIOID51103    -            430  1.4e-108  363.2  40.6   1   1  2.3e-112  1.5e-108  363.0  28.1    39   478     2   407     1   408 0.97 Amino acid permease
AA_permease_2        PF13520.1    426 seq124_BIOID51103    -            430   1.1e-38  132.8  45.1   1   1   1.9e-42   1.3e-38  132.5  31.2    45   423     6   393     1   396 0.84 Amino acid permease
BPD_transp_1         PF00528.17   185 seq125_BIOID51103    -            217   1.5e-20   73.4  20.1   1   1   1.1e-24   1.5e-20   73.4  14.0     2   181    32   216    27   217 0.85 Binding-protein-dependent transport system inner membrane component
DDE_Tnp_IS240        PF13610.1    140 seq127_BIOID51103    -            238   1.3e-50  170.8   0.1   1   1     4e-54   1.8e-50  170.4   0.0     4   139    79   216    77   217 0.99 DDE domain
rve                  PF00665.21   120 seq127_BIOID51103    -            238   8.2e-11   41.9   0.1   1   1   3.4e-13   1.6e-09   37.8   0.0     9   119    79   186    74   187 0.89 Integrase core domain
DDE_Tnp_IS66         PF03050.9    271 seq127_BIOID51103    -            238   4.1e-10   39.2   0.6   1   1   1.3e-13   5.7e-10   38.7   0.4     5   132    14   148    10   174 0.87 Transposase IS66 family
Antibiotic_NAT       PF02522.9    229 seq129_BIOID51103    -            300   7.7e-75  250.9   0.0   1   1     7e-79   9.6e-75  250.6   0.0     1   228    43   283    43   284 0.97 Aminoglycoside 3-N-acetyltransferase
Aldedh               PF00171.17   462 seq133_BIOID51103    -            542  6.7e-163  542.1   0.0   1   1  5.6e-167  7.6e-163  541.9   0.0     1   460    63   528    63   530 0.96 Aldehyde dehydrogenase family
Methyltransf_27      PF13708.1    194 seq134_BIOID51103    -            189   2.6e-60  203.1   0.1   1   1   2.4e-64   3.2e-60  202.8   0.0    34   194    27   187    23   187 0.99 Methyltransferase domain
Lipoprotein_9        PF03180.9    237 seq135_BIOID51103    -            271  4.3e-101  336.6   2.9   1   1  7.1e-105  4.9e-101  336.4   2.0     1   237    33   271    33   271 0.99 NLPA lipoprotein
OpuAC                PF04069.7    257 seq135_BIOID51103    -            271     9e-05   21.8   1.1   1   1   1.9e-08   0.00013   21.3   0.8     2   113    32   132    31   261 0.82 Substrate binding domain of ABC-type glycine betaine transport system
DUF1305              PF06996.6    303 seq137_BIOID51103    -            362   1.2e-91  306.7   0.2   1   1     1e-95   1.4e-91  306.5   0.1     3   303    35   349    33   349 0.97 Protein of unknown function (DUF1305)
DUF3296              PF11726.3    180 seq138_BIOID51103    -            188     4e-33  114.3   0.7   1   1   3.3e-37   4.5e-33  114.2   0.5     3   179    15   172    13   173 0.88 Protein of unknown function (DUF3296)
EcoRII-N             PF09217.5    156 seq139_BIOID51103    -            314   2.2e-73  244.9   0.0   1   1   4.2e-77   2.8e-73  244.5   0.0     1   156    12   168    12   168 0.99 Restriction endonuclease EcoRII, N-terminal
EcoRII-C             PF09019.6    164 seq139_BIOID51103    -            314     2e-21   76.4   0.0   1   1   4.5e-25   3.1e-21   75.8   0.0     1    69   229   298   229   308 0.94 EcoRII C terminal
Phage_integrase      PF00589.17   173 seq140_BIOID51103    -            246   8.8e-27   93.7   0.1   1   1   8.9e-31   1.2e-26   93.2   0.0     2   171    44   217    43   219 0.88 Phage integrase family
Cpn10                PF00166.16    93 seq142_BIOID51103    -            130     3e-33  113.4   2.3   1   1   2.6e-37   3.6e-33  113.2   1.6     1    92    37   128    37   129 0.98 Chaperonin 10 Kd subunit
HTH_Tnp_1            PF01527.15    76 seq143_BIOID51103    -            136   4.5e-19   68.0   0.6   1   1   1.2e-22     8e-19   67.2   0.4     2    74    23   102    22   104 0.89 Transposase
HTH_28               PF13518.1     52 seq143_BIOID51103    -            136   2.1e-06   27.4   0.5   1   1   6.5e-10   4.4e-06   26.4   0.0     1    43    32    75    32    78 0.93 Helix-turn-helix domain
Nramp                PF01566.13   357 seq144_BIOID51103    -            412    3e-127  424.1  30.6   1   1  3.3e-131  4.6e-127  423.5  21.2     1   357    38   384    38   384 0.98 Natural resistance-associated macrophage protein
5TM-5TMR_LYT         PF07694.7    169 seq147_BIOID51103    -            561   1.1e-54  184.1  14.5   1   1   3.6e-58   1.6e-54  183.6  10.0     2   168    28   196    27   197 0.97 5TMR of 5TMR-LYT
His_kinase           PF06580.8     82 seq147_BIOID51103    -            561   5.6e-28   96.5   2.1   1   1   2.5e-31   1.1e-27   95.6   1.5     1    82   371   452   371   452 0.98 Histidine kinase
HATPase_c            PF02518.21   111 seq147_BIOID51103    -            561   2.8e-07   30.1   0.0   1   1   2.1e-10   9.7e-07   28.3   0.0    11   109   469   556   464   558 0.91 Histidine kinase-, DNA gyrase B-, and HSP90-like ATPase
rve                  PF00665.21   120 seq149_BIOID51103    -            301   1.2e-21   76.9   0.1   1   1   5.5e-25   2.5e-21   75.8   0.0     3   119   123   243   121   244 0.96 Integrase core domain
rve_3                PF13683.1     67 seq149_BIOID51103    -            301   1.5e-17   62.7   0.1   1   1   9.9e-21   4.5e-17   61.2   0.0     2    67   216   281   215   281 0.98 Integrase core domain
HTH_21               PF13276.1     60 seq149_BIOID51103    -            301   5.2e-16   58.2   1.9   1   1   5.2e-18   2.4e-14   52.9   0.4     6    57    49   106    44   109 0.80 HTH-like domain
Cpn60_TCP1           PF00118.19   488 seq150_BIOID51103    -            545  5.1e-129  430.9  11.2   1   1  4.3e-133  5.8e-129  430.7   7.7     1   487    23   524    23   525 0.95 TCP-1/cpn60 chaperonin family
Trans_reg_C          PF00486.23    77 seq156_BIOID51103    -            512   7.9e-18   64.0   0.0   1   1   1.1e-21   1.5e-17   63.1   0.0     1    77    24   100    24   100 0.96 Transcriptional regulatory protein, C terminal
EcoRII-C             PF09019.6    164 seq158_BIOID51103    -             85   3.7e-32  111.3   0.0   1   1     3e-36   4.1e-32  111.1   0.0    91   164     1    74     1    74 0.99 EcoRII C terminal
UPF0066              PF01980.11   120 seq159_BIOID51103    -            235   1.3e-40  137.9   0.0   1   1   3.5e-44   4.8e-40  136.1   0.0     1   118    18   142    18   144 0.95 Uncharacterised protein family UPF0066
Phage_AlpA           PF05930.7     51 seq163_BIOID51103    -             78   7.2e-18   63.9   0.1   1   1   6.4e-22   8.8e-18   63.6   0.1     3    51    19    66    17    66 0.97 Prophage CP4-57 regulatory protein (AlpA)
Nterm_IS4            PF13006.2     98 seq165_BIOID51103    -            442   1.4e-31  108.2   0.1   1   1     6e-35   4.1e-31  106.7   0.1     3    97    17   109    15   110 0.97 Insertion element 4 transposase N-terminal
DDE_Tnp_1            PF01609.16   211 seq165_BIOID51103    -            442   9.7e-23   80.7   0.0   1   1   1.9e-26   1.3e-22   80.3   0.0     4   211   127   352   124   352 0.84 Transposase DDE domain
TonB_dep_Rec         PF00593.19   276 seq168_BIOID51103    -            700   2.6e-37  129.1  12.5   1   1   3.9e-41   2.6e-37  129.1   8.7     2   275   449   695   448   696 0.97 TonB dependent receptor
Plug                 PF07715.10   108 seq168_BIOID51103    -            700   7.4e-23   80.8   2.1   1   1   2.5e-26   1.7e-22   79.6   1.4     3   108    41   151    39   151 0.96 TonB-dependent Receptor Plug Domain
tRNA-synt_2b         PF00587.20   173 seq170_BIOID51103    -            572   7.4e-43  145.9   0.0   1   1   2.4e-46   1.1e-42  145.4   0.0     3   169    51   215    49   219 0.97 tRNA synthetase class II core domain (G, H, P, S and T)
YbaK                 PF04073.10   123 seq170_BIOID51103    -            572   5.8e-27   93.8   0.1   1   1   2.4e-30   1.1e-26   92.9   0.1     1   119   257   376   257   379 0.96 YbaK / prolyl-tRNA synthetases associated domain
HGTP_anticodon       PF03129.15    94 seq170_BIOID51103    -            572   7.3e-22   77.0   0.1   1   1   3.7e-25   1.7e-21   75.8   0.1     1    93   475   568   475   569 0.97 Anticodon binding domain
HD                   PF01966.17   122 seq171_BIOID51103    -            241   7.1e-15   54.9   1.2   1   1   1.1e-18   1.5e-14   53.9   0.8     4   121    39   141    37   142 0.89 HD domain
ABC_tran             PF00005.22   118 seq172_BIOID51103    -             88   1.4e-09   38.1   0.0   1   1   1.7e-13   2.4e-09   37.4   0.0    86   118    16    48     3    48 0.89 ABC transporter
Response_reg         PF00072.19   112 seq174_BIOID51103    -            244   1.7e-25   89.1   0.0   1   1   4.4e-29     3e-25   88.2   0.0     1   111     9   117     9   118 0.97 Response regulator receiver domain
LytTR                PF04397.10    98 seq174_BIOID51103    -            244   3.6e-24   84.6   0.0   1   1   1.1e-27   7.7e-24   83.5   0.0     2    97   149   242   148   243 0.96 LytTr DNA-binding domain
T6SS-SciN            PF12790.2    142 seq175_BIOID51103    -            174   7.4e-33  113.0   0.0   1   1   6.2e-37   8.5e-33  112.8   0.0     1   142    13   167    13   167 0.98 Type VI secretion lipoprotein
Y2_Tnp               PF04986.8    183 seq178_BIOID51103    -            509   8.7e-56  188.4   0.0   1   1   2.6e-59   1.8e-55  187.4   0.0     1   182   179   404   179   407 0.97 Putative transposase
Zn_Tnp_IS91          PF14319.1    111 seq178_BIOID51103    -            509   1.1e-23   82.7   0.1   1   1   6.3e-27   4.3e-23   80.8   0.0     3   108    39   149    37   151 0.91 Transposase zinc-binding domain
DNA_methylase        PF00145.12   335 seq180_BIOID51103    -            472   9.1e-77  258.2   0.0   1   1     1e-80   1.4e-76  257.6   0.0     1   331    87   448    87   451 0.88 C-5 cytosine-specific DNA methylase
DUF876               PF05936.7    425 seq182_BIOID51103    -            443  1.1e-146  488.4   0.7   1   1  9.4e-151  1.3e-146  488.2   0.5     1   425    20   442    20   442 0.99 Bacterial protein of unknown function (DUF876)
DDE_Tnp_IS1          PF03400.8    131 seq183_BIOID51103    -             88   5.1e-45  152.6   0.4   1   1   4.1e-49   5.6e-45  152.5   0.3    44   131     1    88     1    88 0.99 IS1 transposase
YcfA                 PF07927.7     58 seq184_BIOID51103    -             61   1.7e-22   79.0   2.1   1   1   1.3e-26   1.8e-22   78.8   1.4     2    58     4    59     3    59 0.97 YcfA-like protein
AA_permease_2        PF13520.1    426 seq185_BIOID51103    -            444     2e-40  138.5  55.6   1   1   4.6e-44   3.1e-40  137.8  38.5     1   423     7   420     7   424 0.85 Amino acid permease
AA_permease          PF00324.16   479 seq185_BIOID51103    -            444   3.8e-22   78.1  47.2   1   1   1.1e-25   7.8e-22   77.1  32.7     8   391    18   377     8   435 0.81 Amino acid permease
UPF0150              PF03681.10    48 seq186_BIOID51103    -            136   1.2e-12   47.1   0.0   1   1   1.3e-16   1.7e-12   46.6   0.0     1    48     2    49     2    49 0.98 Uncharacterised protein family (UPF0150)
MetJ                 PF01340.15   104 seq187_BIOID51103    -            105   9.5e-70  230.8   0.1   1   1   7.7e-74     1e-69  230.6   0.1     1   104     2   105     2   105 1.00 Met Apo-repressor, MetJ
DUF1456              PF07308.8     68 seq188_BIOID51103    -            156   3.5e-52  174.1   0.4   1   2   3.8e-30   5.2e-26   90.3   0.0     2    68     4    70     3    70 0.99 Protein of unknown function (DUF1456)
DUF1456              PF07308.8     68 seq188_BIOID51103    -            156   3.5e-52  174.1   0.4   2   2     1e-27   1.4e-23   82.5   0.1     1    66    86   151    86   153 0.97 Protein of unknown function (DUF1456)
Flavodoxin_2         PF02525.12   199 seq192_BIOID51103    -            201   5.8e-48  162.9   0.0   1   1   9.7e-52   6.6e-48  162.7   0.0     2   195     3   195     2   199 0.91 Flavodoxin-like fold
FMN_red              PF03358.10   152 seq192_BIOID51103    -            201   4.4e-12   45.6   0.0   1   1   8.2e-16   5.6e-12   45.2   0.0     2   148     3   174     2   178 0.77 NADPH-dependent FMN reductase
DUF830               PF05708.7    158 seq195_BIOID51103    -            202   1.4e-45  155.0   0.0   1   1   1.2e-49   1.6e-45  154.8   0.0     2   157    21   193    20   194 0.98 Orthopoxvirus protein of unknown function (DUF830)
TetR_N               PF00440.18    47 seq196_BIOID51103    -            222   2.1e-16   59.1   0.0   1   1   2.6e-20   3.5e-16   58.4   0.0     2    47    44    89    43    89 0.96 Bacterial regulatory proteins, tetR family
TetR_C_2             PF08361.6    121 seq198_BIOID51103    -            220   2.9e-46  156.1   0.7   1   1   1.1e-49     5e-46  155.4   0.2     1   120    84   202    84   203 0.99 MAATS-type transcriptional repressor, C-terminal region
TetR_N               PF00440.18    47 seq198_BIOID51103    -            220   1.7e-18   65.8   0.0   1   1   1.1e-21     5e-18   64.3   0.0     1    47    16    62    16    62 0.98 Bacterial regulatory proteins, tetR family
TetR_C_4             PF08359.6    133 seq198_BIOID51103    -            220   1.5e-06   28.0   0.1   1   1   1.5e-09   6.9e-06   25.9   0.1    72   126   139   193   121   201 0.91 YsiA-like protein, C-terminal region
DUF830               PF05708.7    158 seq201_BIOID51103    -            274   7.7e-17   61.6   0.0   1   1   1.9e-20   1.3e-16   60.8   0.0     2   123    65   220    64   239 0.95 Orthopoxvirus protein of unknown function (DUF830)
NLPC_P60             PF00877.14   105 seq201_BIOID51103    -            274   4.1e-09   36.0   0.0   1   1     2e-09   1.4e-05   24.7   0.0    14    96    28   121    22   130 0.86 NlpC/P60 family
Glucokinase          PF02685.11   316 seq203_BIOID51103    -            321    4e-124  413.3   0.0   1   1  3.3e-128  4.5e-124  413.2   0.0     1   315     6   315     6   316 0.99 Glucokinase
Zn_Tnp_IS91          PF14319.1    111 seq206_BIOID51103    -            258   4.2e-26   90.5   0.2   1   1   1.1e-29   7.8e-26   89.6   0.1     8   109    23   123    14   125 0.90 Transposase zinc-binding domain
Y2_Tnp               PF04986.8    183 seq206_BIOID51103    -            258   8.9e-21   74.3   2.9   1   1   1.8e-24   1.3e-20   73.8   2.0     1   102   147   247   147   253 0.96 Putative transposase
Vsr                  PF03852.10    75 seq208_BIOID51103    -            156   3.4e-34  116.1   0.1   1   1   4.1e-38   5.6e-34  115.4   0.1     2    73     3    74     2    76 0.98 DNA mismatch endonuclease Vsr
DUF2077              PF09850.4    206 seq209_BIOID51103    -            253   2.6e-59  200.0   0.2   1   1   2.3e-63   3.1e-59  199.7   0.2     1   205    32   236    32   237 0.97 Uncharacterized protein conserved in bacteria (DUF2077)
UxaC                 PF02614.9    469 seq210_BIOID51103    -            491  4.7e-227  754.0   0.2   1   1  3.9e-231  5.3e-227  753.8   0.1     1   467    22   489    22   491 0.99 Glucuronate isomerase
OKR_DC_1             PF01276.15   417 seq214_BIOID51103    -            728    3e-199  661.7   0.2   1   1  9.5e-203  4.3e-199  661.1   0.1     1   417   143   558   143   558 1.00 Orn/Lys/Arg decarboxylase, major domain
OKR_DC_1_C           PF03711.10   137 seq214_BIOID51103    -            728   3.3e-54  182.5   1.0   1   1   1.5e-57   6.8e-54  181.5   0.7     1   136   583   716   583   717 0.99 Orn/Lys/Arg decarboxylase, C-terminal domain
OKR_DC_1_N           PF03709.10   115 seq214_BIOID51103    -            728   4.9e-29  100.6   0.1   1   1   2.1e-32   9.5e-29   99.6   0.1     1   115    27   137    27   137 0.99 Orn/Lys/Arg decarboxylase, N-terminal domain
Transposase_mut      PF00872.13   381 seq215_BIOID51103    -            411  3.9e-125  417.2   0.0   1   1  7.2e-129  4.9e-125  416.9   0.0    18   380    30   387    18   388 0.96 Transposase, Mutator family
MULE                 PF10551.4     93 seq215_BIOID51103    -            411   8.6e-11   41.7   0.0   1   1   3.7e-14   2.5e-10   40.2   0.0    16    91   193   268   181   270 0.83 MULE transposase domain
DEAD                 PF00270.24   173 seq216_BIOID51103    -            756   7.4e-19   67.7   0.0   1   1   5.3e-22   2.4e-18   66.0   0.0     4   168   227   386   224   391 0.83 DEAD/DEAH box helicase
Helicase_C           PF00271.26    78 seq216_BIOID51103    -            756   7.3e-11   41.6   0.0   1   1     2e-11   9.1e-08   31.7   0.0    20    78   543   613   525   613 0.80 Helicase conserved C-terminal domain
ResIII               PF04851.10   184 seq216_BIOID51103    -            756   3.6e-10   39.8   0.0   1   1   2.1e-13   9.7e-10   38.4   0.0     3   182   222   383   220   385 0.79 Type III restriction enzyme, res subunit
Sulfatase            PF00884.18   379 seq217_BIOID51103    -            143   2.7e-11   43.0   0.1   1   1   2.4e-15   3.3e-11   42.7   0.0    16   187     1   138     1   141 0.81 Sulfatase
AAA_2                PF07724.9    171 seq221_BIOID51103    -            927     1e-38  132.8   0.0   1   1   1.9e-41   3.8e-38  130.9   0.0     1   170   650   811   650   812 0.97 AAA domain (Cdc48 subfamily)
AAA                  PF00004.24   132 seq221_BIOID51103    -            927   6.8e-17   61.7   0.0   1   2   4.5e-10   8.9e-07   29.0   0.0     3   110   223   334   221   358 0.75 ATPase family associated with various cellular activities (AAA)
AAA                  PF00004.24   132 seq221_BIOID51103    -            927   6.8e-17   61.7   0.0   2   2   6.3e-10   1.2e-06   28.5   0.0     2   110   656   773   655   848 0.86 ATPase family associated with various cellular activities (AAA)
AAA_5                PF07728.9    139 seq221_BIOID51103    -            927   6.5e-14   51.7   0.0   1   1   1.5e-14   2.9e-11   43.1   0.0     2   124   655   775   654   795 0.76 AAA domain (dynein-related subfamily)
ClpB_D2-small        PF10431.4     81 seq221_BIOID51103    -            927   4.9e-12   45.4   0.3   1   1   6.7e-15   1.3e-11   44.1   0.2     1    76   817   893   817   899 0.92 C-terminal, D2-small domain, of ClpB protein
AAA_16               PF13191.1    166 seq221_BIOID51103    -            927     1e-08   35.6   2.0   1   1     8e-10   1.6e-06   28.5   0.0     2    91   199   294   198   401 0.69 AAA ATPase domain
PTS_IIB              PF02302.12    90 seq223_BIOID51103    -            109   6.9e-17   61.5   1.0   1   1     6e-21   8.2e-17   61.3   0.7     2    90     8    99     7    99 0.95 PTS system, Lactose/Cellobiose specific IIB subunit
SpoU_methylase       PF00588.14   142 seq227_BIOID51103    -            370   7.3e-29  100.3   0.0   1   1   1.6e-32   1.1e-28   99.7   0.0     3   141   224   361   222   362 0.95 SpoU rRNA Methylase family
SpoU_sub_bind        PF08032.7     76 seq227_BIOID51103    -            370   3.1e-12   46.3   0.0   1   1     1e-15     7e-12   45.2   0.0     2    73   135   206   134   209 0.96 RNA 2'-O ribose methyltransferase substrate binding
PTS_EIIC             PF02378.13   321 seq230_BIOID51103    -            415   1.2e-13   50.4  35.5   1   1   8.9e-18   1.2e-13   50.4  24.6     2   320    41   347    40   348 0.76 Phosphotransferase system, EIIC
TetR_N               PF00440.18    47 seq235_BIOID51103    -             91   1.6e-15   56.3   0.0   1   1   1.5e-19   2.1e-15   55.9   0.0     2    47    11    56    10    56 0.97 Bacterial regulatory proteins, tetR family
Antitoxin-MazE       PF04014.13    47 seq236_BIOID51103    -             75   4.5e-06   26.1   0.2   1   1     5e-10   6.8e-06   25.5   0.2     3    42     8    51     6    55 0.82 Antidote-toxin recognition MazE
GD_AH_C              PF04295.8    397 seq237_BIOID51103    -            495  2.9e-154  513.4   0.0   1   1  5.2e-158  3.6e-154  513.1   0.0     3   397   106   495   104   495 0.99 D-galactarate dehydratase / Altronate hydrolase, C terminus
SAF                  PF08666.7     63 seq237_BIOID51103    -            495     1e-16   60.9   0.6   1   1   3.2e-20   2.2e-16   59.9   0.4     1    62    10    80    10    81 0.98 SAF domain
DUF808               PF05661.7    295 seq239_BIOID51103    -            305  2.1e-134  446.8  16.4   1   1  1.8e-138  2.5e-134  446.6  11.4     1   293     3   292     3   294 0.95 Protein of unknown function (DUF808)
PIN                  PF01850.16   121 seq240_BIOID51103    -            132   4.9e-16   59.0   0.0   1   1     4e-20   5.5e-16   58.8   0.0     2   120     5   125     4   126 0.93 PIN domain
Citrate_synt         PF00285.16   356 seq241_BIOID51103    -            427  8.7e-134  445.6   0.0   1   1  7.2e-138  9.9e-134  445.4   0.0     1   356    46   409    46   409 0.99 Citrate synthase
Multi_Drug_Res       PF00893.14    93 seq242_BIOID51103    -            115   3.6e-32  110.5  10.4   1   1   3.3e-36   4.5e-32  110.2   7.2     2    93     3    94     2    94 0.99 Small Multidrug Resistance protein
Acetyltransf_4       PF13420.1    155 seq245_BIOID51103    -            172   3.8e-21   75.5   0.0   1   1   2.2e-24   4.3e-21   75.3   0.0     1   152     3   154     3   157 0.91 Acetyltransferase (GNAT) domain
Acetyltransf_1       PF00583.19    83 seq245_BIOID51103    -            172   3.6e-17   62.0   0.0   1   1   3.3e-20   6.4e-17   61.2   0.0     2    82    57   136    56   137 0.95 Acetyltransferase (GNAT) family
Acetyltransf_3       PF13302.1    142 seq245_BIOID51103    -            172   1.9e-11   44.3   0.0   1   1   1.2e-14   2.3e-11   44.0   0.0     4   142     3   137     1   137 0.82 Acetyltransferase (GNAT) domain
Acetyltransf_10      PF13673.1    117 seq245_BIOID51103    -            172   5.9e-09   35.9   0.1   1   1   3.9e-12   7.7e-09   35.5   0.0     1   117    10   136    10   136 0.71 Acetyltransferase (GNAT) domain
FR47                 PF08445.5     86 seq245_BIOID51103    -            172   9.1e-09   34.8   0.0   1   1   8.2e-12   1.6e-08   34.0   0.0    26    80    84   139    79   144 0.91 FR47-like protein
Acetyltransf_7       PF13508.1     79 seq245_BIOID51103    -            172   1.6e-08   34.4   0.0   1   1   1.2e-11   2.4e-08   33.9   0.0     5    78    53   137    49   138 0.75 Acetyltransferase (GNAT) domain
Acetyltransf_9       PF13527.1    128 seq245_BIOID51103    -            172   3.5e-06   26.7   0.0   1   1     5e-09   9.8e-06   25.3   0.0     2   109     3   115     2   123 0.89 Acetyltransferase (GNAT) domain
Pterin_bind          PF00809.17   210 seq247_BIOID51103    -            308   4.5e-56  189.4   0.0   1   1   4.1e-60   5.6e-56  189.1   0.0     1   210    36   245    36   245 0.98 Pterin binding enzyme
B12-binding          PF02310.14   121 seq248_BIOID51103    -            170   2.4e-12   46.6   0.2   1   1   2.2e-16     3e-12   46.3   0.1     2    91    26   116    25   138 0.93 B12 binding domain
MMR_HSR1             PF01926.18   114 seq250_BIOID51103    -            294   1.4e-13   50.6   0.0   1   1   8.7e-17   2.4e-13   49.9   0.0     2    98    41   137    40   159 0.75 50S ribosome-binding GTPase
Gtr1_RagA            PF04670.7    231 seq250_BIOID51103    -            294   1.7e-05   24.0   0.0   1   1   8.7e-09   2.4e-05   23.5   0.0     4   101    43   141    41   180 0.84 Gtr1/RagA G protein conserved region
AIG1                 PF04548.11   212 seq250_BIOID51103    -            294   5.6e-05   22.2   0.0   1   1   4.6e-08   0.00012   21.0   0.0     5    69    43   106    40   123 0.89 AIG1 family
UPF0253              PF06786.7     66 seq251_BIOID51103    -             66   1.7e-35  120.8   1.8   1   1   1.3e-39   1.8e-35  120.7   1.3     1    66     1    66     1    66 0.99 Uncharacterised protein family (UPF0253)
DUF606               PF04657.8    138 seq253_BIOID51103    -            149     1e-21   77.3  22.2   1   1   8.4e-26   1.2e-21   77.1  15.4     2   138     6   143     5   143 0.95 Protein of unknown function, DUF606
ROF                  PF07073.7     80 seq255_BIOID51103    -             86   1.2e-24   86.0   0.0   1   1   9.8e-29   1.3e-24   85.8   0.0     1    80     9    83     9    83 0.97 Modulator of Rho-dependent transcription termination (ROF)
PTR2                 PF00854.16   373 seq256_BIOID51103    -            485   2.3e-68  230.5  17.7   1   1     6e-72   4.1e-68  229.7  12.3     3   370    77   417    75   420 0.95 POT family
MFS_1                PF07690.11   354 seq256_BIOID51103    -            485   1.1e-18   67.0  48.5   1   1   1.6e-22   1.1e-18   67.0  33.6     9   348    21   418    13   425 0.76 Major Facilitator Superfamily
Peptidase_M24        PF00557.19   205 seq259_BIOID51103    -            361   5.4e-63  212.2   0.0   1   1   1.1e-66   7.3e-63  211.8   0.0     1   205   134   342   134   342 0.94 Metallopeptidase family M24
Creatinase_N         PF01321.13   131 seq259_BIOID51103    -            361   3.1e-13   50.2   0.1   1   1   8.9e-17   6.1e-13   49.3   0.1     2   130     4   126     4   127 0.94 Creatinase/Prolidase N-terminal domain
MutL                 PF13941.1    457 seq260_BIOID51103    -            462  2.3e-148  494.2   0.0   1   1  1.9e-152  2.6e-148  494.0   0.0     2   455     3   460     2   462 0.97 MutL protein
DUF2158              PF09926.4     53 seq262_BIOID51103    -             60   8.5e-19   66.6   0.4   1   1   7.3e-23     1e-18   66.3   0.3     1    53     3    49     3    49 0.98 Uncharacterized small protein (DUF2158)
tRNA_U5-meth_tr      PF05958.6    352 seq264_BIOID51103    -            366  3.7e-186  617.7   0.9   1   1  1.5e-189  4.2e-186  617.6   0.6     1   351    10   365    10   366 0.99 tRNA (Uracil-5-)-methyltransferase
Methyltransf_4       PF02390.12   197 seq264_BIOID51103    -            366   5.4e-07   28.7   0.1   1   1   3.8e-10     1e-06   27.8   0.1    21    86   211   275   179   286 0.81 Putative methyltransferase
MTS                  PF05175.9    170 seq264_BIOID51103    -            366   8.7e-06   25.1   0.0   1   1   5.9e-09   1.6e-05   24.2   0.0    31    87   210   264   188   281 0.86 Methyltransferase small domain
Cons_hypoth95        PF03602.10   183 seq264_BIOID51103    -            366   1.7e-05   24.1   0.2   1   1   2.3e-08   6.3e-05   22.3   0.1    41   123   209   301   195   351 0.74 Conserved hypothetical protein 95
Peripla_BP_3         PF13377.1    160 seq266_BIOID51103    -            343   2.5e-44  150.9   0.0   1   1   1.4e-47   4.9e-44  150.0   0.0     1   160   178   339   178   339 0.95 Periplasmic binding protein-like domain
Peripla_BP_1         PF00532.16   279 seq266_BIOID51103    -            343   2.1e-36  125.4   0.0   1   1   8.3e-40   2.8e-36  125.0   0.0     2   259    70   317    69   335 0.91 Periplasmic binding proteins and sugar binding domain of LacI family
LacI                 PF00356.16    46 seq266_BIOID51103    -            343   1.6e-19   69.0   0.9   1   1     8e-23   2.7e-19   68.3   0.6     1    46    13    58    13    58 0.98 Bacterial regulatory proteins, lacI family
Peripla_BP_4         PF13407.1    258 seq266_BIOID51103    -            343   3.5e-14   52.6   0.0   1   1   5.9e-17     2e-13   50.1   0.0     1   257    72   320    72   321 0.86 Periplasmic binding protein domain
GGDEF                PF00990.16   161 seq269_BIOID51103    -            564   6.6e-47  158.9   0.0   1   1   8.5e-51   1.2e-46  158.1   0.0     1   161   398   557   398   557 0.97 GGDEF domain
rve                  PF00665.21   120 seq270_BIOID51103    -            135   2.1e-11   43.8   0.0   1   1     2e-15   2.7e-11   43.4   0.0     2    77    45   118    44   131 0.93 Integrase core domain
Acetyltransf_1       PF00583.19    83 seq272_BIOID51103    -            166   9.2e-15   54.3   0.0   1   1   4.6e-18   1.6e-14   53.5   0.0     5    83    65   144    61   144 0.93 Acetyltransferase (GNAT) family
Acetyltransf_10      PF13673.1    117 seq272_BIOID51103    -            166   5.4e-13   48.9   0.1   1   1     2e-16   6.9e-13   48.6   0.1     1   117    16   143    16   143 0.83 Acetyltransferase (GNAT) domain
Acetyltransf_7       PF13508.1     79 seq272_BIOID51103    -            166   6.8e-09   35.6   0.0   1   1   3.1e-12   1.1e-08   35.0   0.0     4    78    57   144    54   145 0.82 Acetyltransferase (GNAT) domain
Acetyltransf_8       PF13523.1    152 seq272_BIOID51103    -            166   1.3e-06   28.3   0.0   1   1   4.7e-10   1.6e-06   27.9   0.0     2   143    10   150     9   155 0.85 Acetyltransferase (GNAT) domain
HTH_18               PF12833.2     81 seq273_BIOID51103    -            271   2.6e-18   65.7   0.6   1   1   1.1e-21   4.8e-18   64.9   0.4     1    81   184   263   184   263 0.98 Helix-turn-helix domain
HTH_AraC             PF00165.18    42 seq273_BIOID51103    -            271   6.8e-11   41.5   0.0   1   1   4.7e-12   2.1e-08   33.5   0.0     6    40   225   260   223   262 0.92 Bacterial regulatory helix-turn-helix proteins, AraC family
AraC_binding         PF02311.14   136 seq273_BIOID51103    -            271   1.6e-07   30.9   0.1   1   1   6.2e-11   2.8e-07   30.1   0.1    16   122    26   131    21   146 0.90 AraC-like ligand binding domain
Imp-YgjV             PF10688.4    164 seq276_BIOID51103    -            184   5.5e-60  201.4  10.9   1   1   4.5e-64   6.1e-60  201.2   7.6     1   163     3   165     3   166 0.99 Bacterial inner membrane protein
Gly_radical          PF01228.16   106 seq277_BIOID51103    -            127   8.1e-26   90.3   0.1   1   1   9.1e-30   1.2e-25   89.7   0.0    20   106    16   108     4   108 0.86 Glycine radical
ADH_N                PF08240.7    109 seq280_BIOID51103    -            353   1.2e-27   95.7   1.0   1   1   7.2e-31     2e-27   95.0   0.7     1   109    42   152    42   152 0.96 Alcohol dehydrogenase GroES-like domain
ADH_zinc_N           PF00107.21   130 seq280_BIOID51103    -            353   1.4e-22   79.5   0.0   1   1   7.8e-26   2.1e-22   78.9   0.0     1   129   193   315   193   316 0.98 Zinc-binding dehydrogenase
ADH_zinc_N_2         PF13602.1    127 seq280_BIOID51103    -            353   4.4e-08   33.9   0.0   1   1   2.8e-11   7.6e-08   33.1   0.0     1   127   225   349   225   349 0.73 Zinc-binding dehydrogenase
2-Hacid_dh_C         PF02826.14   178 seq280_BIOID51103    -            353   3.8e-06   26.0   0.0   1   1   2.3e-09   6.2e-06   25.3   0.0    34    80   181   227   171   262 0.72 D-isomer specific 2-hydroxyacid dehydrogenase, NAD binding domain
AlaDh_PNT_C          PF01262.16   168 seq280_BIOID51103    -            353   1.6e-05   24.4   0.0   1   1     1e-08   2.8e-05   23.6   0.0    21    74   184   237   175   258 0.85 Alanine dehydrogenase/PNT, C-terminal domain
Fimbrial             PF00419.15   145 seq281_BIOID51103    -            188   5.5e-19   68.6   1.5   1   1   4.9e-23   6.7e-19   68.4   1.1     1   145    31   188    31   188 0.85 Fimbrial protein
Peptidase_M42        PF05343.9    292 seq283_BIOID51103    -            345   1.2e-84  283.4   0.0   1   1   4.1e-88   1.9e-84  282.8   0.0     1   292    43   325    43   325 0.97 M42 glutamyl aminopeptidase
Peptidase_M20        PF01546.23   171 seq283_BIOID51103    -            345   9.2e-10   38.2   0.0   1   1   3.3e-13   1.5e-09   37.5   0.0    22   170   164   331   161   332 0.89 Peptidase family M20/M25/M40
Peptidase_M18        PF02127.10   432 seq283_BIOID51103    -            345     4e-05   22.1   0.0   1   1   4.8e-08   0.00022   19.7   0.0   331   431   233   329   211   330 0.86 Aminopeptidase I zinc metalloprotease (M18)
DUF3121              PF11319.3    183 seq284_BIOID51103    -            247   1.4e-55  187.4   0.0   1   1   1.3e-59   1.7e-55  187.2   0.0     2   183    53   238    52   238 0.95 Protein of unknown function (DUF3121)
DEDD_Tnp_IS110       PF01548.12   144 seq285_BIOID51103    -            348   2.3e-25   88.8   0.1   1   1   1.4e-28   9.4e-25   86.8   0.0     3   138     3   136     1   141 0.93 Transposase
Transposase_20       PF02371.11    87 seq285_BIOID51103    -            348     6e-12   45.3   0.1   1   1   1.8e-15   1.2e-11   44.3   0.1     9    86   228   305   222   306 0.93 Transposase IS116/IS110/IS902 family
Glt_symporter        PF03616.9    368 seq287_BIOID51103    -            401  4.6e-164  545.1  27.4   1   1  8.1e-168  5.6e-164  544.8  19.0     2   368     2   366     1   366 0.98 Sodium/glutamate symporter
SPOR                 PF05036.8     76 seq288_BIOID51103    -            319   3.8e-17   62.1   0.4   1   1   1.3e-20   1.8e-16   59.9   0.0     3    72   246   312   244   315 0.91 Sporulation related domain
Met_asp_mut_E        PF06368.6    441 seq289_BIOID51103    -            481  4.4e-222  736.9   0.0   1   1  3.7e-226    5e-222  736.7   0.0     1   441    43   481    43   481 1.00 Methylaspartate mutase E chain (MutE)
DDE_Tnp_IS240        PF13610.1    140 seq290_BIOID51103    -            264   1.5e-51  173.9   0.0   1   1   4.3e-55     2e-51  173.5   0.0     3   139    83   221    81   222 0.98 DDE domain
rve                  PF00665.21   120 seq290_BIOID51103    -            264   1.6e-11   44.2   0.0   1   1   5.4e-14   2.5e-10   40.4   0.0     8   117    83   189    79   192 0.90 Integrase core domain
DDE_Tnp_IS66         PF03050.9    271 seq290_BIOID51103    -            264   1.7e-07   30.6   0.4   1   1   5.7e-11   2.6e-07   30.0   0.3    11   132    26   153    18   191 0.85 Transposase IS66 family
Usher                PF00577.15   552 seq291_BIOID51103    -            819  2.1e-174  581.1  23.1   1   1  5.7e-178  2.6e-174  580.9  16.0     2   551   183   733   182   734 0.97 Type VII secretion system (T7SS), usher protein
PapC_N               PF13954.1    146 seq291_BIOID51103    -            819     1e-39  135.3   0.1   1   1   5.2e-43   2.4e-39  134.1   0.1     1   145    25   167    25   168 0.95 PapC N-terminal domain
PapC_C               PF13953.1     68 seq291_BIOID51103    -            819   3.4e-15   55.3   0.0   1   1   2.5e-18   1.2e-14   53.6   0.0     3    62   746   804   744   810 0.92 PapC C-terminal domain
tRNA-synt_2          PF00152.15   335 seq292_BIOID51103    -            505   1.5e-98  329.5   1.0   1   1  4.3e-102     2e-98  329.1   0.7     1   334   162   502   162   503 0.90 tRNA synthetases class II (D, K and N)
tRNA_anti            PF01336.20    76 seq292_BIOID51103    -            505   1.2e-15   56.9   0.0   1   1   4.7e-19   2.1e-15   56.1   0.0     1    76    68   146    68   146 0.98 OB-fold nucleic acid binding domain
HTH_1                PF00126.22    60 seq294_BIOID51103    -            155   9.9e-17   60.3   0.1   1   1   2.6e-20   1.8e-16   59.4   0.1     1    60     3    62     3    62 0.96 Bacterial regulatory helix-turn-helix protein, lysR family
LysR_substrate       PF03466.15   209 seq294_BIOID51103    -            155   4.7e-13   48.6   0.0   1   1   9.7e-17   6.6e-13   48.1   0.0     3    69    87   153    85   155 0.94 LysR substrate binding domain
ImpA-rel_N           PF06812.7     62 seq295_BIOID51103    -            471   1.1e-08   34.6   0.8   1   1   7.7e-13   1.1e-08   34.6   0.5     1    61    54   111    54   112 0.95 ImpA-related N-terminal
PEP-utilizers_C      PF02896.13   294 seq296_BIOID51103    -            831  3.1e-104  347.8   0.0   1   1  1.7e-107  4.6e-104  347.2   0.0     2   293   360   650   359   651 0.99 PEP-utilising enzyme, TIM barrel domain
PTS_EIIA_2           PF00359.17   142 seq296_BIOID51103    -            831   2.5e-33  114.6   0.1   1   1   3.4e-36   9.3e-33  112.8   0.0     3   141   687   827   685   828 0.96 Phosphoenolpyruvate-dependent sugar phosphotransferase system, EIIA 2
PEP-utilisers_N      PF05524.8    123 seq296_BIOID51103    -            831   2.3e-18   66.0   0.5   1   1   8.3e-22   2.3e-18   66.0   0.3     2   123   118   235   117   235 0.92 PEP-utilising enzyme, N-terminal
PEP-utilizers        PF00391.18    81 seq296_BIOID51103    -            831     1e-17   63.2   0.0   1   1   7.9e-21   2.2e-17   62.2   0.0     8    81   260   334   254   334 0.94 PEP-utilising enzyme, mobile domain
PTS-HPr              PF00381.14    84 seq296_BIOID51103    -            831   1.3e-16   60.1   0.0   1   1   1.1e-19     3e-16   58.9   0.0     1    82     1    84     1    86 0.96 PTS HPr component phosphorylation site
LysR_substrate       PF03466.15   209 seq298_BIOID51103    -            135   1.5e-22   79.6   0.0   1   1   1.2e-26   1.7e-22   79.4   0.0    76   206     2   130     1   132 0.96 LysR substrate binding domain
DDE_Tnp_IS240        PF13610.1    140 seq300_BIOID51103    -             85   1.7e-08   34.3   0.0   1   1   1.6e-12   2.2e-08   34.0   0.0    98   139     1    42     1    43 0.98 DDE domain
Proteasome           PF00227.21   190 seq301_BIOID51103    -            176   1.5e-25   89.4   0.2   1   1     2e-29   2.8e-25   88.6   0.1     5   186     2   168     2   172 0.94 Proteasome subunit
ADH_N                PF08240.7    109 seq304_BIOID51103    -            343   6.2e-26   90.1   3.2   1   1   1.1e-29   7.2e-26   89.9   1.4     3   108    29   139    27   140 0.94 Alcohol dehydrogenase GroES-like domain
ADH_zinc_N           PF00107.21   130 seq304_BIOID51103    -            343   1.2e-25   89.4   0.0   1   1   3.2e-29   2.2e-25   88.6   0.0     1   129   180   304   180   305 0.97 Zinc-binding dehydrogenase
HTH_1                PF00126.22    60 seq306_BIOID51103    -             41   3.1e-13   49.1   0.1   1   1   2.4e-17   3.3e-13   49.0   0.1     1    38     3    40     3    41 0.96 Bacterial regulatory helix-turn-helix protein, lysR family
MAAL_C               PF07476.6    249 seq308_BIOID51103    -            413    4e-116  386.1   0.0   1   1  1.6e-119  7.5e-116  385.2   0.0     4   248   164   410   161   411 0.98 Methylaspartate ammonia-lyase C-terminus
MAAL_N               PF05034.8    159 seq308_BIOID51103    -            413   1.5e-79  265.2   0.0   1   1   4.9e-83   2.2e-79  264.6   0.0     1   159     1   160     1   160 0.99 Methylaspartate ammonia-lyase N-terminus
MR_MLE_C             PF13378.1    111 seq308_BIOID51103    -            413   1.2e-05   25.1   0.1   1   1   5.5e-09   2.5e-05   24.0   0.1     1    73   307   381   307   408 0.86 Enolase C-terminal domain-like
HTH_20               PF12840.2     61 seq309_BIOID51103    -            110   7.2e-14   51.2   0.2   1   1   2.1e-17   9.5e-14   50.8   0.1     3    61     9    69     7    69 0.97 Helix-turn-helix domain
HTH_5                PF01022.15    47 seq309_BIOID51103    -            110   2.5e-06   26.9   0.1   1   1   9.3e-10   4.2e-06   26.2   0.0     2    47    16    64    15    64 0.94 Bacterial regulatory protein, arsR family
AAA_2                PF07724.9    171 seq311_BIOID51103    -            443   5.3e-52  176.0   0.7   1   2   6.4e-10   1.5e-06   28.1   0.0     5    66    52   113    49   115 0.92 AAA domain (Cdc48 subfamily)
AAA_2                PF07724.9    171 seq311_BIOID51103    -            443   5.3e-52  176.0   0.7   2   2   3.9e-46   8.9e-43  146.0   0.1    10   171   188   329   170   329 0.89 AAA domain (Cdc48 subfamily)
AAA                  PF00004.24   132 seq311_BIOID51103    -            443     2e-16   60.2   0.1   1   2   2.2e-10   5.1e-07   29.8   0.0     1    57    53   107    53   142 0.72 ATPase family associated with various cellular activities (AAA)
AAA                  PF00004.24   132 seq311_BIOID51103    -            443     2e-16   60.2   0.1   2   2   9.6e-10   2.2e-06   27.7   0.0    39   130   226   332   188   334 0.73 ATPase family associated with various cellular activities (AAA)
AAA_5                PF07728.9    139 seq311_BIOID51103    -            443   7.6e-08   32.0   0.3   1   1   1.4e-09   3.3e-06   26.7   0.0     1    99    52   149    52   206 0.77 AAA domain (dynein-related subfamily)
ClpB_D2-small        PF10431.4     81 seq311_BIOID51103    -            443   2.2e-06   27.3   0.8   1   1   6.9e-09   1.6e-05   24.6   0.0     1    62   335   405   335   412 0.90 C-terminal, D2-small domain, of ClpB protein
FMN_red              PF03358.10   152 seq313_BIOID51103    -            112   8.2e-10   38.2   0.0   1   1   8.2e-14   1.1e-09   37.8   0.0     2    76    36   105    35   106 0.87 NADPH-dependent FMN reductase
IcmF-related         PF06761.7    312 seq314_BIOID51103    -           1174   4.4e-85  285.6   9.3   1   1   9.5e-89   4.4e-85  285.6   6.4     1   311   505   818   505   819 0.98 Intracellular multiplication and human macrophage-killing
ImcF-related_N       PF14331.1    266 seq314_BIOID51103    -           1174     2e-61  207.1   3.3   1   1   4.3e-65     2e-61  207.1   2.3     7   261   205   455   200   462 0.91 ImcF-related N-terminal domain
DUF1215              PF06744.7    125 seq314_BIOID51103    -           1174   5.8e-34  116.3   1.0   1   1   3.7e-37   1.7e-33  114.8   0.1     2   125   914  1033   913  1033 0.95 Protein of unknown function (DUF1215)
DSRB                 PF10781.4     62 seq318_BIOID51103    -             62   3.6e-41  138.3   0.2   1   1   2.8e-45   3.9e-41  138.2   0.1     1    61     1    61     1    62 0.98 Dextransucrase DSRB
adh_short            PF00106.20   167 seq319_BIOID51103    -            254   3.1e-34  118.2   0.3   1   1   1.5e-37   6.9e-34  117.0   0.1     2   166    11   176    10   177 0.94 short chain dehydrogenase
adh_short_C2         PF13561.1    243 seq319_BIOID51103    -            254   1.2e-27   97.2   0.0   1   1   2.9e-31   1.3e-27   97.0   0.0     5   242    18   250    15   251 0.97 Enoyl-(Acyl carrier protein) reductase
KR                   PF08659.5    181 seq319_BIOID51103    -            254   3.5e-12   46.2   0.1   1   1   1.3e-15   5.8e-12   45.5   0.1     3   154    12   163    11   177 0.89 KR domain
Pili_assembly_N      PF00345.15   122 seq320_BIOID51103    -            243   1.9e-37  127.6   0.4   1   1   5.1e-41   3.5e-37  126.7   0.1     2   121    22   142    21   143 0.91 Gram-negative pili assembly chaperone, N-terminal domain
Pili_assembly_C      PF02753.12    68 seq320_BIOID51103    -            243     2e-10   40.2   0.2   1   1   1.1e-13   7.7e-10   38.3   0.1     1    64   163   224   163   228 0.91 Gram-negative pili assembly chaperone, C-terminal domain
N6_Mtase             PF02384.11   311 seq321_BIOID51103    -            426   1.6e-59  201.4   0.5   1   1   4.3e-63     2e-59  201.1   0.3     4   306    62   380    59   385 0.88 N-6 DNA Methylase
Methyltransf_26      PF13659.1    117 seq321_BIOID51103    -            426     5e-10   39.3   0.0   1   1   1.7e-13   7.8e-10   38.6   0.0     3   116   113   257   111   258 0.76 Methyltransferase domain
Eco57I               PF07669.6    106 seq321_BIOID51103    -            426     2e-07   31.2   0.1   1   1   1.5e-10   6.8e-07   29.4   0.1     2   103   187   307   185   310 0.82 Eco57I restriction-modification methylase
Fimbrial             PF00419.15   145 seq323_BIOID51103    -            189   3.3e-20   72.6   6.3   1   1   2.9e-24     4e-20   72.3   4.4     1   145    39   189    39   189 0.87 Fimbrial protein
DUF1446              PF07287.6    362 seq324_BIOID51103    -            456   2.9e-22   78.5   0.0   1   1   3.9e-25   5.3e-21   74.3   0.0    57   353    61   342    54   353 0.83 Protein of unknown function (DUF1446)
Methyltransf_26      PF13659.1    117 seq325_BIOID51103    -            257   1.1e-16   60.7   0.0   1   1   1.5e-19   1.9e-16   60.0   0.0     3   116    59   182    57   183 0.86 Methyltransferase domain
MTS                  PF05175.9    170 seq325_BIOID51103    -            257   1.1e-14   54.1   0.0   1   1   1.2e-17   1.5e-14   53.6   0.0    32   146    57   187    40   204 0.86 Methyltransferase small domain
Methyltransf_18      PF12847.2    112 seq325_BIOID51103    -            257   1.8e-11   44.5   0.0   1   1   1.9e-14   2.4e-11   44.0   0.0     3    80    58   150    56   182 0.75 Methyltransferase domain
Methyltransf_31      PF13847.1    152 seq325_BIOID51103    -            257     1e-08   34.8   0.0   1   1   1.1e-11   1.3e-08   34.4   0.0     6   112    59   183    56   220 0.81 Methyltransferase domain
Cons_hypoth95        PF03602.10   183 seq325_BIOID51103    -            257   4.8e-07   29.2   0.0   1   1   5.3e-10   6.6e-07   28.7   0.0    42   129    56   142    47   174 0.80 Conserved hypothetical protein 95
Methyltransf_25      PF13649.1    101 seq325_BIOID51103    -            257   2.2e-06   27.8   0.0   1   1   2.6e-09   3.3e-06   27.2   0.0     2    74    61   140    60   175 0.77 Methyltransferase domain
UPF0020              PF01170.13   180 seq325_BIOID51103    -            257     4e-06   26.4   0.0   1   1   4.4e-09   5.4e-06   25.9   0.0    53   117    77   141    45   174 0.79 Putative RNA methylase family UPF0020
Methyltransf_3       PF01596.12   205 seq325_BIOID51103    -            257   3.3e-06   26.1   0.0   1   1   3.8e-09   4.8e-06   25.6   0.0    26   112    38   123    24   133 0.87 O-methyltransferase
PrmA                 PF06325.8    295 seq325_BIOID51103    -            257   6.1e-06   25.4   0.1   1   1   6.9e-09   8.6e-06   24.9   0.0   163   232    58   134    50   135 0.78 Ribosomal protein L11 methyltransferase (PrmA)
PCMT                 PF01135.14   210 seq325_BIOID51103    -            257   1.7e-05   24.3   0.0   1   1   1.9e-08   2.4e-05   23.8   0.0    71   138    54   122    43   134 0.86 Protein-L-isoaspartate(D-aspartate) O-methyltransferase (PCMT)
PRMT5                PF05185.11   448 seq325_BIOID51103    -            257     3e-05   23.0   0.1   1   1   3.3e-08   4.1e-05   22.5   0.1   193   264    63   133    55   134 0.90 PRMT5 arginine-N-methyltransferase
UbiA                 PF01040.13   257 seq326_BIOID51103    -            308   7.6e-37  126.7  21.2   1   1   7.3e-41     1e-36  126.4  14.7     1   225    21   273    21   306 0.76 UbiA prenyltransferase family
APH                  PF01636.18   239 seq327_BIOID51103    -            267   4.5e-29  101.7   2.7   1   1   7.5e-33   5.1e-29  101.5   1.9     3   239    16   258    14   258 0.84 Phosphotransferase enzyme family
Fructosamin_kin      PF03881.9    288 seq327_BIOID51103    -            267   0.00011   21.1   0.0   1   1   3.2e-08   0.00022   20.1   0.0    25   117    18   124     8   144 0.79 Fructosamine kinase
GntP_permease        PF02447.11   441 seq328_BIOID51103    -            439  1.2e-182  607.2  48.9   1   1  3.1e-186  1.4e-182  606.9  33.9     1   440     1   436     1   437 0.99 GntP family permease
CitMHS               PF03600.11   349 seq328_BIOID51103    -            439   1.8e-11   43.1  39.9   1   1   4.6e-15   2.1e-11   42.9  27.2     8   344    12   382     3   391 0.78 Citrate transporter
DctM                 PF06808.7    416 seq328_BIOID51103    -            439     6e-06   24.9  18.5   1   1   1.3e-09     6e-06   24.9  12.8   200   357   198   379   153   393 0.71 DctM-like transporters
Fimbrial             PF00419.15   145 seq329_BIOID51103    -            353   6.2e-14   52.3   0.2   1   1   2.6e-17   3.6e-13   49.8   0.1     8   145   213   353   202   353 0.86 Fimbrial protein
Fimbrial             PF00419.15   145 seq330_BIOID51103    -            166   3.9e-10   40.0   0.0   1   1   3.3e-14   4.5e-10   39.8   0.0     3   145    20   166    18   166 0.84 Fimbrial protein
APH_6_hur            PF04655.9    253 seq332_BIOID51103    -            278  2.6e-101  337.8   0.3   1   1  2.3e-105  3.1e-101  337.6   0.2     1   252    10   257    10   258 0.99 Aminoglycoside/hydroxyurea antibiotic resistance kinase
Methylase_S          PF01420.14   167 seq333_BIOID51103    -            410     1e-22   80.8   0.1   1   2   8.3e-17   1.1e-12   48.1   0.3     7   167     8   183     4   183 0.88 Type I restriction modification DNA specificity domain
Methylase_S          PF01420.14   167 seq333_BIOID51103    -            410     1e-22   80.8   0.1   2   2   2.4e-11   3.3e-07   30.3   0.0     3   137   226   363   224   390 0.86 Type I restriction modification DNA specificity domain
Pyr_redox_2          PF07992.9    200 seq334_BIOID51103    -            466   6.1e-32  111.0   0.0   1   1   6.2e-35   1.2e-31  110.0   0.0     1   198     8   315     8   317 0.89 Pyridine nucleotide-disulphide oxidoreductase
Pyr_redox_dim        PF02852.17   110 seq334_BIOID51103    -            466   4.1e-30  103.9   0.8   1   1   5.4e-33   1.1e-29  102.5   0.5     1   109   346   457   346   458 0.97 Pyridine nucleotide-disulphide oxidoreductase, dimerisation domain
Pyr_redox            PF00070.22    80 seq334_BIOID51103    -            466   2.4e-18   66.1   1.8   1   1   4.2e-19   8.3e-16   58.0   0.0     1    76   178   251   178   258 0.94 Pyridine nucleotide-disulphide oxidoreductase
Pyr_redox_3          PF13738.1    203 seq334_BIOID51103    -            466   4.7e-08   33.1   0.0   1   1   2.3e-10   4.5e-07   30.0   0.0     1   176    10   185    10   212 0.71 Pyridine nucleotide-disulphide oxidoreductase
Thi4                 PF01946.12   230 seq334_BIOID51103    -            466   3.2e-06   26.2   0.5   1   1   7.2e-09   1.4e-05   24.1   0.2    17    61     6    50     2    64 0.89 Thi4 family
FAD_binding_2        PF00890.19   421 seq334_BIOID51103    -            466   1.2e-05   24.2   3.8   1   1   5.4e-08   0.00011   21.1   1.8     1    40     8    48     8    51 0.96 FAD binding domain
Usher                PF00577.15   552 seq335_BIOID51103    -            852  1.3e-177  591.8  21.9   1   1  3.3e-181  1.5e-177  591.5  15.2     2   552   213   766   212   766 0.97 Type VII secretion system (T7SS), usher protein
PapC_N               PF13954.1    146 seq335_BIOID51103    -            852   5.7e-43  145.8   0.0   1   1   2.6e-46   1.2e-42  144.8   0.0     1   145    44   197    44   198 0.97 PapC N-terminal domain
PapC_C               PF13953.1     68 seq335_BIOID51103    -            852   2.2e-19   68.7   0.1   1   1   2.4e-22   1.1e-18   66.5   0.0     3    63   778   836   776   841 0.95 PapC C-terminal domain
Methyltransf_6       PF03737.10   154 seq336_BIOID51103    -            161   4.3e-55  185.6   0.4   1   1   3.5e-59   4.8e-55  185.5   0.2     1   153     1   152     1   153 0.99 Demethylmenaquinone methyltransferase
DUF4387              PF14330.1     99 seq337_BIOID51103    -            105   4.4e-41  139.1   0.0   1   1   3.5e-45   4.8e-41  138.9   0.0     2    98     6   102     5   103 0.98 Domain of unknown function (DUF4387)
AmoA                 PF05145.7    318 seq341_BIOID51103    -            363  2.3e-114  381.6  34.2   1   1  2.2e-118    3e-114  381.2  23.7     1   317    44   358    44   359 0.99 Putative ammonia monooxygenase
Peripla_BP_3         PF13377.1    160 seq342_BIOID51103    -            332   1.6e-23   83.3   0.0   1   1   1.7e-26   5.8e-23   81.5   0.0    10   156   182   328   172   332 0.82 Periplasmic binding protein-like domain
Peripla_BP_1         PF00532.16   279 seq342_BIOID51103    -            332   2.6e-21   75.9   0.0   1   1     1e-24   3.5e-21   75.5   0.0     3   267    65   317    63   324 0.87 Periplasmic binding proteins and sugar binding domain of LacI family
LacI                 PF00356.16    46 seq342_BIOID51103    -            332   1.7e-19   69.0   0.3   1   1   1.2e-22   4.1e-19   67.8   0.1     1    46     7    52     7    52 0.98 Bacterial regulatory proteins, lacI family
Peripla_BP_4         PF13407.1    258 seq342_BIOID51103    -            332   8.8e-17   61.1   0.0   1   1   4.2e-20   1.4e-16   60.4   0.0     2   256    67   312    66   314 0.88 Periplasmic binding protein domain
SDF                  PF00375.13   390 seq343_BIOID51103    -            430  7.2e-103  344.2  45.9   1   1  5.9e-107  8.1e-103  344.0  31.8     1   390    10   406    10   406 0.96 Sodium:dicarboxylate symporter family
APH                  PF01636.18   239 seq347_BIOID51103    -            271   8.7e-32  110.6   0.0   1   1   7.1e-36   9.7e-32  110.4   0.0     7   229    33   254    27   264 0.87 Phosphotransferase enzyme family
MIP                  PF00230.15   227 seq349_BIOID51103    -            281   1.8e-76  256.4  12.9   1   1   1.5e-80     2e-76  256.2   9.0     2   227     2   251     1   251 0.97 Major intrinsic protein
MTS                  PF05175.9    170 seq350_BIOID51103    -            378   2.9e-59  199.1   0.0   1   1   4.9e-60   6.7e-57  191.4   0.0     2   170   199   370   198   370 0.98 Methyltransferase small domain
Methyltransf_31      PF13847.1    152 seq350_BIOID51103    -            378   1.3e-14   53.9   0.0   1   1   6.7e-17   9.2e-14   51.1   0.0     6   117   231   347   227   371 0.84 Methyltransferase domain
Methyltransf_26      PF13659.1    117 seq350_BIOID51103    -            378     1e-11   44.7   0.0   1   1   2.1e-14   2.9e-11   43.3   0.0     3   115   231   340   229   342 0.88 Methyltransferase domain
Methyltransf_18      PF12847.2    112 seq350_BIOID51103    -            378   1.7e-11   44.5   0.0   1   1   6.7e-14   9.1e-11   42.2   0.0     3   110   230   339   229   341 0.81 Methyltransferase domain
Methyltransf_12      PF08242.7     99 seq350_BIOID51103    -            378   3.3e-09   36.9   0.0   1   1   6.7e-11   9.1e-08   32.3   0.0     1    99   233   336   233   336 0.91 Methyltransferase domain
Methyltransf_25      PF13649.1    101 seq350_BIOID51103    -            378   5.4e-06   26.5   0.0   1   1     1e-08   1.4e-05   25.2   0.0     1   101   232   334   232   334 0.79 Methyltransferase domain
PrmA                 PF06325.8    295 seq350_BIOID51103    -            378   9.5e-06   24.8   0.0   1   1   3.2e-08   4.4e-05   22.6   0.0   163   232   230   305   219   327 0.74 Ribosomal protein L11 methyltransferase (PrmA)
DUF3702              PF12486.3    148 seq352_BIOID51103    -            450   1.9e-43  147.5  10.4   1   1   2.7e-47   1.9e-43  147.5   7.2     1   148   292   436   292   436 0.99 ImpA domain protein
ImpA-rel_N           PF06812.7     62 seq352_BIOID51103    -            450   8.4e-21   73.3   0.9   1   1     3e-24   2.1e-20   72.1   0.2     1    60    41   100    41   102 0.98 ImpA-related N-terminal
Sigma70_r4_2         PF08281.7     54 seq353_BIOID51103    -            191   1.3e-19   69.2   0.2   1   1   1.1e-22   3.7e-19   67.8   0.2     2    53   129   180   122   181 0.95 Sigma-70, region 4
Sigma70_r2           PF04542.9     71 seq353_BIOID51103    -            191   6.3e-18   64.0   0.2   1   1   3.6e-21   1.2e-17   63.1   0.2     1    71    25    92    25    92 0.96 Sigma-70 region 2
Sigma70_r4           PF04545.11    50 seq353_BIOID51103    -            191     2e-10   39.6   0.0   1   1   1.4e-13   4.9e-10   38.4   0.0     2    47   135   180   134   182 0.95 Sigma-70, region 4
Sigma70_ECF          PF07638.6    185 seq353_BIOID51103    -            191   8.8e-09   35.1   0.1   1   1   8.3e-12   2.9e-08   33.5   0.1     7   181    10   183     3   186 0.71 ECF sigma factor
DUF853               PF05872.7    504 seq354_BIOID51103    -            500  2.1e-252  837.8   0.2   1   1  1.4e-255  2.3e-252  837.6   0.1     3   504     5   500     3   500 0.98 Bacterial protein of unknown function (DUF853)
AAA_10               PF12846.2    328 seq354_BIOID51103    -            500   5.4e-20   71.7   0.0   1   2   5.3e-10   9.1e-07   28.3   0.0     1    47    23    69    23   112 0.94 AAA-like domain
AAA_10               PF12846.2    328 seq354_BIOID51103    -            500   5.4e-20   71.7   0.0   2   2   5.6e-14   9.5e-11   41.3   0.0   245   307   255   319   222   341 0.79 AAA-like domain
TrwB_AAD_bind        PF10412.4    386 seq354_BIOID51103    -            500   8.4e-08   31.1   0.1   1   1   2.9e-08   4.9e-05   21.9   0.0    14    56    22    64    14    82 0.93 Type IV secretion-system coupling protein DNA-binding domain
FtsK_SpoIIIE         PF01580.13   205 seq354_BIOID51103    -            500   4.3e-07   29.4   0.0   1   1   1.8e-09   3.1e-06   26.6   0.0    35    86    18    66     7    77 0.85 FtsK/SpoIIIE family
DUF87                PF01935.12   229 seq354_BIOID51103    -            500   4.3e-06   26.5   0.0   1   1   4.6e-09   7.9e-06   25.7   0.0    20    69    20    73    12   227 0.74 Domain of unknown function DUF87
EAL                  PF00563.15   236 seq357_BIOID51103    -            646   1.9e-32  112.5   0.4   1   1   5.8e-36     4e-32  111.4   0.1     8   234   407   628   400   630 0.92 EAL domain
GGDEF                PF00990.16   161 seq357_BIOID51103    -            646   7.1e-32  110.1   0.1   1   1   1.9e-35   1.3e-31  109.2   0.1     1   160   224   380   224   381 0.96 GGDEF domain
Fumerase             PF05681.9    271 seq359_BIOID51103    -            550   9.3e-84  280.5   0.0   1   1   1.7e-87   1.2e-83  280.2   0.0     2   271    47   327    46   327 0.97 Fumarate hydratase (Fumerase)
Fumerase_C           PF05683.7    206 seq359_BIOID51103    -            550   7.3e-76  253.7   0.0   1   1   1.6e-79   1.1e-75  253.1   0.0     1   205   331   539   331   540 0.97 Fumarase C-terminus
FGGY_N               PF00370.16   245 seq360_BIOID51103    -            509   6.6e-93  310.4   0.2   1   1   1.4e-96   9.2e-93  309.9   0.1     1   245    13   260    13   260 0.99 FGGY family of carbohydrate kinases, N-terminal domain
FGGY_C               PF02782.11   197 seq360_BIOID51103    -            509   9.6e-63  211.2   0.5   1   1     4e-66   2.8e-62  209.7   0.7     1   197   269   459   269   459 0.96 FGGY family of carbohydrate kinases, C-terminal domain
RseA_N               PF03872.8     87 seq361_BIOID51103    -            216   1.8e-32  111.3   0.6   1   1   2.6e-36   1.8e-32  111.3   0.4     1    87     1    89     1    89 0.98 Anti sigma-E protein RseA, N-terminal domain
RseA_C               PF03873.8     53 seq361_BIOID51103    -            216   3.9e-27   93.7   3.7   1   1   5.7e-31   3.9e-27   93.7   2.6     1    53   131   186   131   186 0.98 Anti sigma-E protein RseA, C-terminal domain
PfkB                 PF00294.19   301 seq362_BIOID51103    -            306   5.4e-72  242.3   0.0   1   1   4.7e-76   6.4e-72  242.1   0.0     2   299     3   298     2   300 0.95 pfkB family carbohydrate kinase
Pili_assembly_N      PF00345.15   122 seq365_BIOID51103    -            244   4.4e-38  129.6   0.4   1   1   9.4e-42   6.4e-38  129.1   0.2     1   122    27   147    27   147 0.92 Gram-negative pili assembly chaperone, N-terminal domain
Pili_assembly_C      PF02753.12    68 seq365_BIOID51103    -            244   6.4e-12   45.0   0.1   1   1   2.1e-15   1.5e-11   43.8   0.1     2    63   168   226   167   230 0.83 Gram-negative pili assembly chaperone, C-terminal domain
MucB_RseB            PF03888.9    285 seq367_BIOID51103    -            318  2.9e-123  410.3   0.0   1   1  2.5e-127  3.4e-123  410.1   0.0     1   284    31   314    31   315 0.99 MucB/RseB family
DUF796               PF05638.7    134 seq368_BIOID51103    -            160   2.7e-31  108.2   0.1   1   1   2.4e-35   3.3e-31  107.9   0.1     1   134     6   145     6   145 0.93 Protein of unknown function (DUF796)
Aminotran_1_2        PF00155.16   363 seq369_BIOID51103    -            412   1.7e-60  204.8   0.0   1   1   1.4e-64   1.9e-60  204.6   0.0     2   348    37   376    36   390 0.92 Aminotransferase class I and II
LamB                 PF02264.10   398 seq372_BIOID51103    -            505  1.8e-120  402.5  11.8   1   1  3.3e-124  2.3e-120  402.2   8.2     1   398    97   505    97   505 0.98 LamB porin
Sugarporin_N         PF11471.3     60 seq372_BIOID51103    -            505   2.4e-07   30.1   5.0   1   1   3.6e-11   2.4e-07   30.1   3.5     1    58     1    57     1    59 0.89 Maltoporin periplasmic N-terminal extension
CobA_CobO_BtuR       PF02572.10   172 seq377_BIOID51103    -            200   2.8e-72  241.8   0.2   1   1   2.5e-76   3.4e-72  241.5   0.1     1   172    30   200    30   200 0.99 ATP:corrinoid adenosyltransferase BtuR/CobO/CobP
FBPase_glpX          PF03320.8    309 seq378_BIOID51103    -            379  8.4e-135  448.2   7.6   1   1  7.1e-139  9.8e-135  448.0   5.3     2   309    46   365    45   365 0.99 Bacterial fructose-1,6-bisphosphatase, glpX-encoded
DUF2554              PF10829.3     76 seq379_BIOID51103    -             76   1.5e-51  172.2   0.6   1   1   1.2e-55   1.7e-51  172.1   0.4     1    76     1    76     1    76 0.99 Protein of unknown function (DUF2554)
RseC_MucC            PF04246.7    135 seq380_BIOID51103    -            159   5.1e-41  139.2   0.8   1   1   4.6e-45   6.3e-41  139.0   0.6     1   134     8   141     8   142 0.99 Positive regulator of sigma(E), RseC/MucC
MreB_Mbl             PF06723.8    327 seq382_BIOID51103    -            367  1.1e-150  500.5   3.4   1   1  4.2e-154  1.4e-150  500.2   2.4     2   324    31   358    30   360 0.99 MreB/Mbl protein
HSP70                PF00012.15   602 seq382_BIOID51103    -            367   3.5e-13   48.2   0.2   1   1   2.2e-16   7.4e-13   47.1   0.0   136   241   128   227   104   241 0.86 Hsp70 protein
Actin                PF00022.14   393 seq382_BIOID51103    -            367   9.3e-11   40.6   0.0   1   1   1.8e-10   6.1e-07   28.0   0.0    45   211    72   246    31   258 0.79 Actin
FtsA                 PF14450.1    120 seq382_BIOID51103    -            367   1.3e-08   34.6   0.2   1   1   1.4e-11   4.7e-08   32.7   0.0     2    98   182   339   181   348 0.92 Cell division protein FtsA
Fimbrial             PF00419.15   145 seq383_BIOID51103    -            178     4e-13   49.7   0.0   1   1   3.4e-17   4.7e-13   49.4   0.0     1   144    24   177    24   178 0.87 Fimbrial protein
IclR                 PF01614.13   129 seq384_BIOID51103    -            282   2.1e-44  150.1   0.0   1   1   4.7e-48   3.2e-44  149.6   0.0     2   128   143   268   142   269 0.97 Bacterial transcriptional regulator
HTH_IclR             PF09339.5     52 seq384_BIOID51103    -            282   1.8e-14   52.9   0.0   1   1   5.2e-18   3.5e-14   51.9   0.0     1    50    25    74    25    76 0.96 IclR helix-turn-helix domain
GTP_EFTU             PF00009.22   188 seq387_BIOID51103    -            599   7.5e-52  175.3   0.0   1   1   6.2e-55   1.7e-51  174.2   0.0     1   187     2   181     2   182 0.94 Elongation factor Tu GTP binding domain
LepA_C               PF06421.7    108 seq387_BIOID51103    -            599   6.9e-52  173.7   3.3   1   1   4.3e-55   1.2e-51  173.0   2.3     1   107   487   593   487   594 0.99 GTP-binding protein LepA C-terminus
EFG_C                PF00679.19    89 seq387_BIOID51103    -            599   3.3e-19   68.4   0.0   1   1   2.5e-22   6.9e-19   67.3   0.0     2    86   399   483   398   486 0.95 Elongation factor G C-terminus
GTP_EFTU_D2          PF03144.20    74 seq387_BIOID51103    -            599   8.8e-10   38.4   0.3   1   1   7.1e-13   1.9e-09   37.3   0.2     1    74   205   275   205   275 0.86 Elongation factor Tu domain 2
Ras                  PF00071.17   162 seq387_BIOID51103    -            599   8.7e-05   21.8   0.0   1   1   5.7e-08   0.00016   21.0   0.0    30   160    52   180    42   182 0.79 Ras family
Fimbrial             PF00419.15   145 seq388_BIOID51103    -            175   6.8e-19   68.4   7.1   1   1   5.7e-23   7.8e-19   68.2   4.9     2   144    29   174    28   175 0.87 Fimbrial protein
PTS_EIIC             PF02378.13   321 seq390_BIOID51103    -            456   7.9e-47  159.5  40.1   1   1   1.2e-50   7.9e-47  159.5  27.8     1   321   110   395   110   395 0.93 Phosphotransferase system, EIIC
PTS_EIIB             PF00367.15    35 seq390_BIOID51103    -            456   1.7e-13   49.3   0.0   1   1   4.9e-17   3.4e-13   48.4   0.0     1    35     7    41     7    41 0.95 phosphotransferase system, EIIB
NAD_binding_1        PF00175.16   109 seq391_BIOID51103    -            248   4.3e-17   62.5   0.0   1   1     9e-21   6.2e-17   62.0   0.0     1   109   111   223   111   223 0.89 Oxidoreductase NAD-binding domain
FAD_binding_6        PF00970.19    99 seq391_BIOID51103    -            248   2.8e-10   40.0   0.0   1   1     8e-14   5.5e-10   39.1   0.0     9    90    14    90     6    98 0.85 Oxidoreductase FAD-binding domain
MreC                 PF04085.9    152 seq393_BIOID51103    -            367     1e-47  161.2   0.3   1   1   1.1e-51   1.4e-47  160.7   0.2     1   150   122   270   122   272 0.99 rod shape-determining protein MreC
Fimbrial             PF00419.15   145 seq394_BIOID51103    -            176   3.1e-13   50.0   5.3   1   1   2.8e-17   3.9e-13   49.7   3.7     1   145    33   176    33   176 0.87 Fimbrial protein
Fer4_11              PF13247.1     99 seq399_BIOID51103    -            157   1.2e-17   63.5  23.1   1   1   2.5e-20   3.4e-17   62.0  11.9     7    98    55   143    49   144 0.88 4Fe-4S dicluster domain
Fer4                 PF00037.22    24 seq399_BIOID51103    -            157   3.1e-14   51.7  39.8   1   1   9.9e-11   1.4e-07   30.7   0.7     3    23    84   104    82   105 0.90 4Fe-4S binding domain
Fer4_6               PF12837.2     24 seq399_BIOID51103    -            157   6.1e-14   51.0  35.5   1   1   1.1e-08   1.5e-05   24.5   0.7     2    23    82   103    81   104 0.91 4Fe-4S binding domain
Fer4_9               PF13187.1     55 seq399_BIOID51103    -            157     5e-13   48.9  29.7   1   1   6.7e-11   9.2e-08   32.1   6.3     1    54    88   138    88   139 0.88 4Fe-4S dicluster domain
Fer4_7               PF12838.2     52 seq399_BIOID51103    -            157   2.7e-11   43.5  36.5   1   1   2.5e-10   3.5e-07   30.3   7.9     1    52    88   138    88   138 0.85 4Fe-4S dicluster domain
Fer4_2               PF12797.2     22 seq399_BIOID51103    -            157   4.6e-10   38.6  12.8   1   1     7e-10   9.5e-07   28.2   0.9     2    21    81   100    80   101 0.94 4Fe-4S binding domain
Fer4_10              PF13237.1     52 seq399_BIOID51103    -            157     8e-10   38.2  35.5   1   1   2.2e-10     3e-07   29.9   7.0     2    52    82   135    81   135 0.83 4Fe-4S dicluster domain
Fer4_3               PF12798.2     15 seq399_BIOID51103    -            157   1.8e-08   34.2  48.1   1   2   2.2e-06     0.003   17.8   2.9     1    15    89   103    89   103 0.98 4Fe-4S binding domain
Fer4_3               PF12798.2     15 seq399_BIOID51103    -            157   1.8e-08   34.2  48.1   2   2   2.2e-07    0.0003   21.0   2.7     1    15   118   138   118   138 0.98 4Fe-4S binding domain
Fer4_4               PF12800.2     17 seq399_BIOID51103    -            157   1.9e-05   24.4  42.8   1   2   0.00011      0.15   12.3   3.1     2    14    10    22     9    25 0.91 4Fe-4S binding domain
Fer4_4               PF12800.2     17 seq399_BIOID51103    -            157   1.9e-05   24.4  42.8   2   2   1.8e-07   0.00025   21.0   2.1     1    17    86   102    86   102 0.92 4Fe-4S binding domain
PapG_C               PF03628.8    108 seq403_BIOID51103    -            359   9.7e-27   92.6   0.7   1   1   2.8e-30   3.8e-26   90.7   0.1     1   106   248   357   248   359 0.90 PapG chaperone-binding domain
Peptidase_M17        PF00883.16   311 seq404_BIOID51103    -            503  5.1e-133  442.6   0.1   1   1  1.3e-136  8.6e-133  441.8   0.0     2   310   185   490   184   491 0.99 Cytosol aminopeptidase family, catalytic domain
Peptidase_M17_N      PF02789.12   125 seq404_BIOID51103    -            503   5.3e-31  106.8   0.0   1   1   2.2e-34   1.5e-30  105.4   0.0     1   125    19   147    19   147 0.96 Cytosol aminopeptidase family, N-terminal domain
PTR2                 PF00854.16   373 seq406_BIOID51103    -            493   1.9e-73  247.2  15.7   1   1   3.5e-77   2.4e-73  246.9  10.9     2   371    77   424    76   426 0.97 POT family
MFS_1                PF07690.11   354 seq406_BIOID51103    -            493   5.4e-17   61.4  44.0   1   1   7.2e-20   4.9e-16   58.3  29.2     9   347    22   423    14   431 0.73 Major Facilitator Superfamily
Peptidase_M20        PF01546.23   171 seq407_BIOID51103    -            396     1e-31  109.7   0.0   1   1   5.1e-35   3.5e-31  107.9   0.0     1   169    89   390    89   392 0.96 Peptidase family M20/M25/M40
M20_dimer            PF07687.9    109 seq407_BIOID51103    -            396   5.3e-25   87.1   0.0   1   1   1.4e-28   9.8e-25   86.3   0.0     2   107   191   301   190   303 0.87 Peptidase dimerisation domain
DUF2545              PF10810.3     80 seq409_BIOID51103    -             80   2.1e-49  165.6  14.1   1   1   1.7e-53   2.3e-49  165.5   9.7     1    80     1    80     1    80 1.00 Protein of unknown function (DUF2545)
MreD                 PF04093.7    160 seq411_BIOID51103    -            162   1.2e-46  158.3  22.1   1   1     1e-50   1.4e-46  158.1  15.3     2   160     5   155     4   155 0.99 rod shape-determining protein MreD
Glyco_hydro_32N      PF00251.15   308 seq412_BIOID51103    -            469   1.1e-97  327.0   1.3   1   1  1.9e-101   1.3e-97  326.7   0.9     1   308    31   336    31   336 0.96 Glycosyl hydrolases family 32 N-terminal domain
Glyco_hydro_43       PF04616.9    286 seq412_BIOID51103    -            469   4.8e-08   32.3   1.8   1   1     3e-09   2.1e-05   23.6   0.3    15   206    45   243    32   249 0.79 Glycosyl hydrolases family 43
Peptidase_S24        PF00717.18    70 seq413_BIOID51103    -            324   8.7e-21   73.2   0.1   1   1   2.5e-24   1.7e-20   72.2   0.1     1    63    86   159    86   170 0.92 Peptidase S24-like
Peptidase_S26        PF10502.4    138 seq413_BIOID51103    -            324   6.3e-09   35.3   0.0   1   1   2.1e-11   1.4e-07   30.9   0.0    96   138   260   302   233   302 0.84 Signal peptidase, peptidase S26
BenE                 PF03594.8    378 seq416_BIOID51103    -            403  8.2e-156  518.1  48.2   1   1    7e-160  9.5e-156  517.9  33.4     3   378    19   394    17   394 0.99 Benzoate membrane transport protein
Maf                  PF02545.9    195 seq418_BIOID51103    -            197   1.2e-71  239.7   0.0   1   1     1e-75   1.4e-71  239.5   0.0     2   194     3   191     2   192 0.98 Maf-like protein
YfdX                 PF10938.3    155 seq420_BIOID51103    -            210   4.5e-52  175.6   4.4   1   1   3.3e-56   4.5e-52  175.6   3.0     1   153    54   206    54   208 0.99 YfdX protein
HTH_Tnp_1            PF01527.15    76 seq421_BIOID51103    -            111   9.5e-16   57.4   0.2   1   1   8.4e-20   1.2e-15   57.1   0.1     2    75     3    75     2    76 0.95 Transposase
RNase_H              PF00075.19   132 seq423_BIOID51103    -            155   2.6e-41  140.9   0.0   1   1   2.1e-45   2.9e-41  140.8   0.0     2   131     3   141     2   142 0.92 RNase H
DUF1454              PF07305.7    200 seq425_BIOID51103    -            199  1.9e-111  369.7   1.6   1   1  1.5e-115  2.1e-111  369.6   1.1     1   200     1   199     1   199 0.99 Protein of unknown function (DUF1454)
RNase_E_G            PF10150.4    271 seq427_BIOID51103    -            489  3.6e-113  377.1   2.0   1   1  6.1e-117  4.2e-113  376.9   0.8     1   271   124   394   124   394 0.99 Ribonuclease E/G family
S1                   PF00575.18    74 seq427_BIOID51103    -            489   4.1e-17   61.9   0.3   1   1   3.8e-20   2.6e-16   59.3   0.0     3    73    37   121    35   122 0.97 S1 RNA binding domain
PEPcase              PF00311.12   793 seq433_BIOID51103    -            883  1.8e-292  971.9   0.0   1   1  1.6e-296  2.2e-292  971.5   0.0     2   793   129   883   128   883 0.98 Phosphoenolpyruvate carboxylase
Ribonuclease_3       PF00636.21   114 seq434_BIOID51103    -            226   5.6e-21   75.0   0.0   1   1   2.4e-24   1.6e-20   73.5   0.0     1   113    38   127    38   128 0.90 Ribonuclease III domain
dsrm                 PF00035.20    67 seq434_BIOID51103    -            226   8.7e-15   54.9   0.0   1   1   2.1e-18   1.5e-14   54.2   0.0     1    67   156   223   156   223 0.95 Double-stranded RNA binding motif
MarR                 PF01047.17    59 seq435_BIOID51103    -            138   1.9e-16   59.3   0.8   1   1   1.3e-19     6e-16   57.7   0.1     1    58    24    83    24    84 0.97 MarR family
MarR_2               PF12802.2     62 seq435_BIOID51103    -            138   3.6e-10   39.2   0.0   1   1   1.3e-13   5.9e-10   38.5   0.0     1    62    22    83    22    83 0.97 MarR family
HTH_27               PF13463.1     68 seq435_BIOID51103    -            138   2.6e-05   24.3   0.2   1   1   1.7e-08   7.7e-05   22.8   0.0    19    68    43    92    27    92 0.88 Winged helix DNA-binding domain
DNA_pol3_chi         PF04364.8    137 seq437_BIOID51103    -            147   5.2e-45  152.5   0.0   1   1   4.2e-49   5.8e-45  152.3   0.0     1   137     1   143     1   143 0.97 DNA polymerase III chi subunit, HolC
LacI                 PF00356.16    46 seq440_BIOID51103    -            335   2.2e-19   68.6   0.1   1   1   1.4e-22   4.9e-19   67.5   0.0     1    46     8    56     8    56 0.96 Bacterial regulatory proteins, lacI family
Peripla_BP_3         PF13377.1    160 seq440_BIOID51103    -            335   1.6e-16   60.6   0.0   1   1   8.3e-19   2.8e-15   56.5   0.0    12   157   186   333   178   334 0.90 Periplasmic binding protein-like domain
Peripla_BP_4         PF13407.1    258 seq440_BIOID51103    -            335   6.7e-11   41.9   0.0   1   1   3.1e-14     1e-10   41.2   0.0     1   216    70   279    70   318 0.84 Periplasmic binding protein domain
Peripla_BP_1         PF00532.16   279 seq440_BIOID51103    -            335   2.3e-09   36.7   0.0   1   1   9.6e-13   3.3e-09   36.2   0.0     2   201    68   266    67   329 0.78 Periplasmic binding proteins and sugar binding domain of LacI family
TIM                  PF00121.13   244 seq442_BIOID51103    -            255   3.2e-93  311.1   1.0   1   1   2.6e-97   3.6e-93  311.0   0.7     1   243     4   245     4   246 0.97 Triosephosphate isomerase
CoA_transf_3         PF02515.12   191 seq443_BIOID51103    -            416     3e-43  147.1   0.0   1   1   3.2e-47   4.4e-43  146.6   0.0     1   147    70   215    70   244 0.96 CoA-transferase family III
tRNA-synt_1          PF00133.17   601 seq444_BIOID51103    -            951  4.5e-227  754.7   0.6   1   1  8.4e-230  2.3e-226  752.3   0.4     2   601    14   631    13   631 0.97 tRNA synthetases class I (I, L, M and V)
Anticodon_1          PF08264.8    153 seq444_BIOID51103    -            951   1.1e-42  145.2   0.0   1   1   9.7e-46   2.7e-42  144.0   0.0     1   151   674   824   674   826 0.90 Anticodon-binding domain of tRNA
tRNA-synt_1g         PF09334.6    391 seq444_BIOID51103    -            951   6.8e-19   67.6   0.1   1   1   3.6e-11   9.9e-08   30.9   0.1     5   125    39   178    35   209 0.62 tRNA synthetases class I (M)
Val_tRNA-synt_C      PF10458.4     66 seq444_BIOID51103    -            951   2.7e-17   62.4   7.1   1   1   2.2e-20   6.1e-17   61.3   4.9     3    61   886   944   884   949 0.95 Valyl tRNA synthetase tRNA binding arm
tRNA-synt_1_2        PF13603.1    185 seq444_BIOID51103    -            951   2.4e-09   36.6   0.0   1   1   4.4e-10   1.2e-06   27.8   0.0    86   161   247   319   243   348 0.76 Leucyl-tRNA synthetase, Domain 2
MMR_HSR1             PF01926.18   114 seq447_BIOID51103    -            301   8.7e-22   77.1   0.1   1   1   8.9e-25   1.5e-21   76.3   0.1     2   114    11   125    10   125 0.81 50S ribosome-binding GTPase
KH_2                 PF07650.12    78 seq447_BIOID51103    -            301   2.1e-18   65.5   0.7   1   1   3.5e-21     6e-18   64.0   0.5     1    77   209   285   209   286 0.94 KH domain
FeoB_N               PF02421.13   189 seq447_BIOID51103    -            301   6.7e-14   51.4   0.1   1   1   5.9e-17     1e-13   50.8   0.0     3   164    11   177    10   203 0.82 Ferrous iron transport protein B
GTP_EFTU             PF00009.22   188 seq447_BIOID51103    -            301   2.9e-10   39.7   0.7   1   1   8.2e-12   1.4e-08   34.2   0.5     6   187    11   174     9   175 0.68 Elongation factor Tu GTP binding domain
Dynamin_N            PF00350.18   168 seq447_BIOID51103    -            301   4.4e-08   33.0   0.2   1   1   2.8e-08   4.8e-05   23.0   0.1     1    35    11    45    11    57 0.84 Dynamin family
AIG1                 PF04548.11   212 seq447_BIOID51103    -            301   5.1e-07   28.9   0.0   1   1   5.3e-10     9e-07   28.0   0.0     3   108    11   113    10   117 0.74 AIG1 family
PduV-EutP            PF10662.4    143 seq447_BIOID51103    -            301     1e-06   28.1   0.3   1   1   7.9e-09   1.3e-05   24.5   0.2     4   141    11   169     9   171 0.72 Ethanolamine utilisation - propanediol utilisation
Miro                 PF08477.8    119 seq447_BIOID51103    -            301   1.8e-05   25.0   0.0   1   1   2.9e-08   4.9e-05   23.6   0.0     2   119    11   127    11   127 0.64 Miro-like protein
Lactamase_B          PF00753.22   194 seq448_BIOID51103    -            251   6.4e-34  117.1   0.7   1   1   1.2e-37   8.1e-34  116.8   0.5     3   194     9   165     7   165 0.94 Metallo-beta-lactamase superfamily
Lactamase_B_2        PF12706.2    194 seq448_BIOID51103    -            251   2.8e-08   33.4   0.1   1   1   6.8e-12   4.6e-08   32.7   0.0     3   187    25   198    23   205 0.58 Beta-lactamase superfamily domain
Pili_assembly_N      PF00345.15   122 seq450_BIOID51103    -            230   1.4e-29  102.2   0.1   1   1   3.7e-33   2.5e-29  101.4   0.1     4   121    25   145    23   146 0.91 Gram-negative pili assembly chaperone, N-terminal domain
Pili_assembly_C      PF02753.12    68 seq450_BIOID51103    -            230   3.7e-13   48.9   0.6   1   1   5.5e-17   3.7e-13   48.9   0.4     2    66   166   225   165   227 0.95 Gram-negative pili assembly chaperone, C-terminal domain
DUF3971              PF13116.1    289 seq452_BIOID51103    -           1266   1.7e-94  316.3   2.2   1   1   3.8e-97   2.6e-93  312.4   1.0     2   289   505   789   504   789 0.97 Protein of unknown function
AsmA_2               PF13502.1    220 seq452_BIOID51103    -           1266   2.4e-61  206.7  12.1   1   1   2.8e-62   1.9e-58  197.2   0.4     1   220  1009  1252  1009  1252 0.95 AsmA-like C-terminal region
LysM                 PF01476.15    44 seq457_BIOID51103    -            452   5.6e-28   96.4   0.0   1   2     1e-17   7.1e-14   51.3   0.0     1    43   343   384   343   385 0.97 LysM domain
LysM                 PF01476.15    44 seq457_BIOID51103    -            452   5.6e-28   96.4   0.0   2   2   1.6e-13   1.1e-09   37.9   0.0     1    42   402   441   402   443 0.90 LysM domain
SLT                  PF01464.15   121 seq457_BIOID51103    -            452   5.8e-26   90.2   0.1   1   1   1.4e-29   9.4e-26   89.5   0.1     2   118   103   215   102   218 0.97 Transglycosylase SLT domain
RecO_N               PF11967.3     80 seq459_BIOID51103    -            242   4.6e-24   83.9   0.0   1   1   1.1e-27   7.7e-24   83.2   0.0     5    78     4    76     1    78 0.95 Recombination protein O N terminal
RecO_C               PF02565.10   118 seq459_BIOID51103    -            242   3.3e-20   71.9   0.0   1   1   6.3e-24   4.3e-20   71.6   0.0     3   118    82   226    80   226 0.91 Recombination protein O C terminal
TPP_enzyme_N         PF02776.13   172 seq461_BIOID51103    -            564   2.2e-47  160.5   1.1   1   1   3.5e-50   1.6e-46  157.8   0.2     3   171    10   178     8   179 0.96 Thiamine pyrophosphate enzyme, N-terminal TPP binding domain
TPP_enzyme_M         PF00205.17   137 seq461_BIOID51103    -            564   9.8e-33  112.6   0.3   1   1   5.9e-36   2.7e-32  111.2   0.1     2   135   202   327   201   329 0.93 Thiamine pyrophosphate enzyme, central domain
TPP_enzyme_C         PF02775.16   153 seq461_BIOID51103    -            564   1.8e-25   89.1   0.7   1   1   2.3e-28   1.1e-24   86.6   0.0     9   153   402   540   394   540 0.89 Thiamine pyrophosphate enzyme, C-terminal TPP binding domain
Usher                PF00577.15   552 seq462_BIOID51103    -            466     5e-79  266.3  10.2   1   1   8.9e-83   6.1e-79  266.0   7.1     1   301   172   461   172   466 0.94 Type VII secretion system (T7SS), usher protein
PapC_N               PF13954.1    146 seq462_BIOID51103    -            466   1.2e-19   70.2   0.2   1   1     3e-23   2.1e-19   69.4   0.1     5   145    31   157    27   158 0.91 PapC N-terminal domain
Glucosaminidase      PF01832.15   134 seq463_BIOID51103    -            274   1.9e-24   86.2   1.6   1   1   1.4e-28   1.9e-24   86.2   1.1     8   133   142   267   136   268 0.82 Mannosyl-glycoprotein endo-beta-N-acetylglucosaminidase
PdxJ                 PF03740.8    239 seq465_BIOID51103    -            247  4.6e-106  353.1   4.7   1   1  3.9e-110  5.3e-106  352.9   3.3     2   237     9   242     8   244 0.99 Pyridoxal phosphate biosynthesis protein PdxJ
OMP_b-brl            PF13505.1    176 seq468_BIOID51103    -            248   7.9e-25   87.6  16.0   1   1   3.5e-28   9.5e-25   87.4  11.1     1   176    11   248    11   248 0.80 Outer membrane protein beta-barrel domain
Opacity              PF02462.10   132 seq468_BIOID51103    -            248   2.2e-07   30.7   5.4   1   1   7.6e-10   2.1e-06   27.5   1.4    25   118   118   221   105   248 0.81 Opacity family porin protein
OmpW                 PF03922.9    192 seq468_BIOID51103    -            248   2.9e-07   30.2   0.9   1   1   2.8e-10   7.6e-07   28.8   0.3    87   192   129   248   110   248 0.89 OmpW family
OMP_b-brl_2          PF13568.1    173 seq468_BIOID51103    -            248   1.9e-06   27.6   6.1   1   1   6.9e-10   1.9e-06   27.6   4.2     2   166    21   211    20   218 0.76 Outer membrane protein beta-barrel domain
OmpA_membrane        PF01389.12   183 seq468_BIOID51103    -            248   7.2e-06   25.5   7.7   1   1   3.7e-09     1e-05   25.0   5.3     4   170    30   235    27   248 0.74 OmpA-like transmembrane domain
FliE                 PF02049.13    97 seq469_BIOID51103    -            106   1.7e-27   95.1   3.6   1   1   1.5e-31     2e-27   94.9   2.5     6    97    14   106     7   106 0.94 Flagellar hook-basal body complex protein FliE
Sulfatase            PF00884.18   379 seq470_BIOID51103    -            577   1.3e-48  165.7   6.3   1   1     3e-52     2e-48  165.1   4.3     2   308   238   535   237   565 0.93 Sulfatase
DUF1705              PF08019.7    156 seq470_BIOID51103    -            577     5e-05   22.7   7.5   1   1   7.3e-09     5e-05   22.7   5.2    11   149    59   206    50   211 0.60 Domain of unknown function (DUF1705)
ACPS                 PF01648.15   113 seq472_BIOID51103    -            126   9.5e-22   76.9   0.1   1   1   7.7e-26   1.1e-21   76.7   0.0     1   113     5   122     5   122 0.96 4'-phosphopantetheinyl transferase superfamily
Usher                PF00577.15   552 seq476_BIOID51103    -            290   5.2e-42  144.1   1.9   1   1   9.1e-46   6.2e-42  143.9   1.3   358   552     4   198     1   198 0.96 Type VII secretion system (T7SS), usher protein
PapC_C               PF13953.1     68 seq476_BIOID51103    -            290   3.2e-16   58.5   0.0   1   1   9.1e-20   6.2e-16   57.6   0.0     1    56   208   264   208   277 0.87 PapC C-terminal domain
Mem_trans            PF03547.13   385 seq477_BIOID51103    -            314   1.7e-58  197.6  21.9   1   2   2.8e-37   3.8e-33  114.2   2.3     4   155     7   161     4   168 0.96 Membrane transport protein
Mem_trans            PF03547.13   385 seq477_BIOID51103    -            314   1.7e-58  197.6  21.9   2   2   9.4e-30   1.3e-25   89.4   8.0   236   385   165   307   160   307 0.96 Membrane transport protein
WYL                  PF13280.1    172 seq479_BIOID51103    -            298   5.2e-24   84.9   0.2   1   1   6.8e-28   9.3e-24   84.1   0.0     2   169   128   289   127   292 0.89 WYL domain
ParA                 PF10609.4     81 seq481_BIOID51103    -            369   3.8e-36  122.7   0.4   1   1   2.9e-39   7.9e-36  121.6   0.3     1    81   216   296   216   296 0.99 ParA/MinD ATPase like
CbiA                 PF01656.18   195 seq481_BIOID51103    -            369   4.4e-18   65.2   0.1   1   1   2.6e-21   7.1e-18   64.6   0.1     1   157   110   278   110   281 0.77 CobQ/CobB/MinD/ParA nucleotide binding domain
AAA_31               PF13614.1    157 seq481_BIOID51103    -            369     1e-10   41.6   0.0   1   1   5.1e-13   1.4e-09   37.9   0.0     1    53   108   160   108   237 0.79 AAA domain
MipZ                 PF09140.6    261 seq481_BIOID51103    -            369   1.9e-08   33.6   0.0   1   1   1.3e-11   3.5e-08   32.7   0.0     2   117   109   235   108   263 0.68 ATPase MipZ
Aldedh               PF00171.17   462 seq485_BIOID51103    -            681   4.7e-59  199.8   0.4   1   1   8.2e-63   5.6e-59  199.5   0.2    30   461    40   498    12   499 0.82 Aldehyde dehydrogenase family
MaoC_dehydratas      PF01575.14   123 seq485_BIOID51103    -            681   2.5e-30  104.2   0.0   1   1   8.8e-34     6e-30  103.0   0.0     7   119   537   648   532   652 0.92 MaoC like domain
CoA_transf_3         PF02515.12   191 seq488_BIOID51103    -            394   1.8e-65  219.6   0.0   1   1   1.7e-69   2.4e-65  219.2   0.0     1   191    87   275    87   275 0.99 CoA-transferase family III
HTH_18               PF12833.2     81 seq492_BIOID51103    -            283   2.4e-20   72.2   1.7   1   1   6.9e-24   4.7e-20   71.3   0.1     1    81   191   270   191   270 0.97 Helix-turn-helix domain
HTH_AraC             PF00165.18    42 seq492_BIOID51103    -            283   2.7e-17   61.8   0.4   1   1   6.6e-15   4.5e-11   42.0   0.0     8    42   234   269   230   269 0.95 Bacterial regulatory helix-turn-helix proteins, AraC family
Pili_assembly_N      PF00345.15   122 seq493_BIOID51103    -            233   1.1e-35  121.9   4.1   1   1   8.8e-39     6e-35  119.5   0.5     1   121    24   146    24   147 0.91 Gram-negative pili assembly chaperone, N-terminal domain
Pili_assembly_C      PF02753.12    68 seq493_BIOID51103    -            233   2.8e-17   62.1   3.9   1   1   4.1e-21   2.8e-17   62.1   2.7     2    67   169   229   168   230 0.84 Gram-negative pili assembly chaperone, C-terminal domain
Peptidase_S6         PF02395.11   769 seq494_BIOID51103    -            157   3.5e-48  164.2   0.4   1   1   2.8e-52   3.8e-48  164.1   0.3    76   232     3   156     1   157 0.97 Immunoglobulin A1 protease
Acetyltransf_1       PF00583.19    83 seq495_BIOID51103    -            167   9.2e-14   51.1   0.1   1   1   6.1e-17   1.4e-13   50.5   0.1     2    83    66   145    65   145 0.96 Acetyltransferase (GNAT) family
Acetyltransf_10      PF13673.1    117 seq495_BIOID51103    -            167     3e-11   43.3   0.0   1   1   1.6e-14   3.6e-11   43.1   0.0     1   117    18   144    18   144 0.85 Acetyltransferase (GNAT) domain
Acetyltransf_4       PF13420.1    155 seq495_BIOID51103    -            167   7.3e-11   42.1   0.0   1   1     4e-14   9.2e-11   41.8   0.0     2   137    12   147    11   153 0.85 Acetyltransferase (GNAT) domain
Acetyltransf_7       PF13508.1     79 seq495_BIOID51103    -            167   2.7e-10   40.1   0.1   1   1   1.9e-13   4.3e-10   39.4   0.0     3    78    60   145    58   146 0.84 Acetyltransferase (GNAT) domain
Acetyltransf_3       PF13302.1    142 seq495_BIOID51103    -            167   7.4e-07   29.4   0.0   1   1   4.3e-10   9.7e-07   29.0   0.0     4   142    11   145    10   145 0.74 Acetyltransferase (GNAT) domain
FR47                 PF08445.5     86 seq495_BIOID51103    -            167     3e-05   23.5   0.0   1   1   2.4e-08   5.6e-05   22.7   0.0    19    81    85   148    82   151 0.90 FR47-like protein
LysR_substrate       PF03466.15   209 seq496_BIOID51103    -            304   1.1e-43  148.6   0.0   1   1   2.5e-47   1.7e-43  148.0   0.0     2   208    89   293    88   294 0.93 LysR substrate binding domain
HTH_1                PF00126.22    60 seq496_BIOID51103    -            304   2.2e-21   75.2   1.2   1   1   1.3e-24   8.6e-21   73.3   0.8     3    60     7    64     5    64 0.97 Bacterial regulatory helix-turn-helix protein, lysR family
OMP_b-brl            PF13505.1    176 seq497_BIOID51103    -            251   8.5e-25   87.5  11.2   1   1   3.2e-28   1.1e-24   87.2   7.8     2   176    14   251    13   251 0.78 Outer membrane protein beta-barrel domain
OmpA_membrane        PF01389.12   183 seq497_BIOID51103    -            251   2.3e-08   33.6   1.8   1   1   1.8e-11   6.2e-08   32.2   1.3     5   179    33   251    29   251 0.72 OmpA-like transmembrane domain
Opacity              PF02462.10   132 seq497_BIOID51103    -            251   5.4e-07   29.4   1.8   1   1   7.8e-10   2.7e-06   27.2   1.3    24   114   119   220    52   251 0.79 Opacity family porin protein
DUF2574              PF10836.3     93 seq501_BIOID51103    -             93   6.1e-51  169.9   0.2   1   1   4.9e-55   6.7e-51  169.8   0.1     1    93     1    93     1    93 1.00 Protein of unknown function (DUF2574)
Peptidase_S6         PF02395.11   769 seq502_BIOID51103    -            145   2.1e-22   78.9   2.4   1   1   1.8e-26   2.5e-22   78.7   1.6   233   330     2    94     1    96 0.95 Immunoglobulin A1 protease
PmbA_TldD            PF01523.11   293 seq503_BIOID51103    -            481   4.8e-75  252.4   1.1   1   1   5.3e-79   7.2e-75  251.8   0.8     1   293    34   332    34   332 0.92 Putative modulator of DNA gyrase
Usher                PF00577.15   552 seq506_BIOID51103    -            845  2.3e-162  541.4  23.7   1   1  6.4e-166  2.9e-162  541.1  16.4     1   552   196   756   196   756 0.95 Type VII secretion system (T7SS), usher protein
PapC_N               PF13954.1    146 seq506_BIOID51103    -            845   1.5e-32  112.0   0.4   1   1   3.3e-36   1.5e-32  112.0   0.3     2   145    37   182    36   183 0.90 PapC N-terminal domain
PapC_C               PF13953.1     68 seq506_BIOID51103    -            845     4e-25   87.1   0.4   1   1   2.8e-28   1.3e-24   85.5   0.1     1    67   766   834   766   835 0.91 PapC C-terminal domain
HAD                  PF12710.2    191 seq508_BIOID51103    -            211   5.3e-09   36.4   0.0   1   1   5.5e-13   7.5e-09   35.9   0.0     1   186     9   188     9   193 0.60 haloacid dehalogenase-like hydrolase
Fimbrial             PF00419.15   145 seq510_BIOID51103    -            180   4.6e-13   49.4   0.7   1   1   4.2e-17   5.8e-13   49.1   0.5     2   143    31   178    30   180 0.79 Fimbrial protein
Sulfatase            PF00884.18   379 seq512_BIOID51103    -            500   1.2e-31  110.0   0.1   1   1   1.1e-35   1.6e-31  109.6   0.1     2   308   193   459   192   489 0.80 Sulfatase
OTCace               PF00185.19   158 seq515_BIOID51103    -            334     4e-51  172.9   0.2   1   1   1.3e-54   8.9e-51  171.7   0.1     2   157   156   330   155   331 0.97 Aspartate/ornithine carbamoyltransferase, Asp/Orn binding domain
OTCace_N             PF02729.16   142 seq515_BIOID51103    -            334   2.5e-47  159.9   0.0   1   1   5.4e-51   3.7e-47  159.4   0.0     1   142     7   148     7   148 0.99 Aspartate/ornithine carbamoyltransferase, carbamoyl-P binding domain
dCMP_cyt_deam_1      PF00383.17   102 seq516_BIOID51103    -            178   2.3e-27   94.5   0.0   1   1   2.4e-31   3.2e-27   94.0   0.0     3   101    18   116    16   117 0.96 Cytidine and deoxycytidylate deaminase zinc-binding region
Pili_assembly_N      PF00345.15   122 seq518_BIOID51103    -            224     6e-39  132.4   1.6   1   1     1e-42   7.1e-39  132.2   0.1     1   121    19   141    19   142 0.94 Gram-negative pili assembly chaperone, N-terminal domain
Pili_assembly_C      PF02753.12    68 seq518_BIOID51103    -            224   7.9e-10   38.3   1.9   1   1     3e-13   2.1e-09   36.9   1.3     1    65   161   221   161   224 0.94 Gram-negative pili assembly chaperone, C-terminal domain
Cu_amine_oxid        PF01179.15   414 seq519_BIOID51103    -            757  6.8e-139  463.0   0.4   1   1  2.5e-142  8.4e-139  462.7   0.3     1   409   335   752   335   757 0.95 Copper amine oxidase, enzyme domain
Cu_amine_oxidN3      PF02728.11   101 seq519_BIOID51103    -            757   4.2e-29  100.4   0.2   1   1   7.1e-32   2.4e-28   98.0   0.0     2   101   216   317   215   317 0.98 Copper amine oxidase, N3 domain
Cu_amine_oxidN2      PF02727.11    86 seq519_BIOID51103    -            757   8.3e-27   92.9   1.5   1   1   5.1e-30   1.8e-26   91.9   0.2     1    85   124   209   124   210 0.96 Copper amine oxidase, N2 domain
Cu_amine_oxidN1      PF07833.6     93 seq519_BIOID51103    -            757   6.6e-13   48.6   0.0   1   1   5.2e-16   1.8e-12   47.3   0.0     5    79    36   110    33   121 0.94 Copper amine oxidase N-terminal domain
Usher                PF00577.15   552 seq520_BIOID51103    -            826  5.5e-181  602.9  28.6   1   1  1.6e-184  7.2e-181  602.5  19.8     1   552   177   743   177   743 0.98 Type VII secretion system (T7SS), usher protein
PapC_N               PF13954.1    146 seq520_BIOID51103    -            826   2.1e-33  114.8   0.1   1   1   9.6e-37   4.4e-33  113.8   0.1     2   145    26   162    25   163 0.91 PapC N-terminal domain
PapC_C               PF13953.1     68 seq520_BIOID51103    -            826   2.8e-09   36.3   0.0   1   1   2.3e-12     1e-08   34.5   0.0     4    61   756   813   753   820 0.93 PapC C-terminal domain
Potass_KdpF          PF09604.5     25 seq521_BIOID51103    -             67   1.4e-05   24.6   8.1   1   1     1e-09   1.4e-05   24.6   5.6     2    25    44    67    43    67 0.96 F subunit of K+-transporting ATPase (Potass_KdpF)
FliB                 PF03692.10    85 seq522_BIOID51103    -             88   1.4e-05   25.3  15.5   1   1   1.5e-09   2.1e-05   24.7   1.0    41    73    30    65    18    83 0.75 Flagellin N-methylase
KdpA                 PF03814.10   552 seq524_BIOID51103    -            557  2.1e-244  811.5  29.3   1   1  1.8e-248  2.4e-244  811.3  20.3     1   552     9   557     9   557 0.99 Potassium-transporting ATPase A subunit
YedD                 PF13987.1    111 seq525_BIOID51103    -            138   1.4e-56  188.7   0.1   1   1   1.2e-60   1.7e-56  188.4   0.1     1   109    26   134    26   136 0.98 YedD-like protein
DUF1656              PF07869.7     58 seq527_BIOID51103    -             90   1.5e-20   72.6  10.5   1   1   1.5e-24     2e-20   72.1   7.3     2    58    29    85    28    85 0.97 Protein of unknown function (DUF1656)
Sulfatase            PF00884.18   379 seq531_BIOID51103    -            557     4e-39  134.5   0.3   1   1   3.9e-43   5.3e-39  134.1   0.2     3   295   250   497   248   535 0.89 Sulfatase
HlyD                 PF00529.15   306 seq533_BIOID51103    -            310   8.4e-47  159.8  13.4   1   2   3.9e-19   1.3e-15   57.3   1.8     2    68    47   113    46   115 0.93 HlyD family secretion protein
HlyD                 PF00529.15   306 seq533_BIOID51103    -            310   8.4e-47  159.8  13.4   2   2   1.2e-34   3.9e-31  108.3   4.8   103   306   101   285   100   285 0.97 HlyD family secretion protein
Biotin_lipoyl_2      PF13533.1     50 seq533_BIOID51103    -            310   5.5e-19   67.4   7.7   1   1     6e-22   2.1e-18   65.6   1.4     2    50    47    95    46    95 0.97 Biotin-lipoyl like
HlyD_2               PF12700.2    328 seq533_BIOID51103    -            310   6.6e-18   64.8   0.5   1   1   2.6e-21   8.9e-18   64.3   0.4    22   272    48   272    43   275 0.84 HlyD family secretion protein
HlyD_3               PF13437.1    105 seq533_BIOID51103    -            310   3.4e-16   59.3   1.1   1   1   1.4e-14   4.7e-11   42.8   0.0     1    94   156   249   156   278 0.83 HlyD family secretion protein
LysR_substrate       PF03466.15   209 seq535_BIOID51103    -            354   1.4e-33  115.6   0.0   1   1     3e-37     2e-33  115.1   0.0     6   208   148   352   143   353 0.97 LysR substrate binding domain
HTH_1                PF00126.22    60 seq535_BIOID51103    -            354   6.2e-19   67.3   2.6   1   1   1.9e-22   1.3e-18   66.3   1.8     1    60    60   119    60   119 0.94 Bacterial regulatory helix-turn-helix protein, lysR family
AP_endonuc_2         PF01261.19   211 seq537_BIOID51103    -            444   2.3e-20   72.7   0.3   1   1   3.6e-23   4.9e-19   68.3   0.0    25   200   107   312    90   318 0.79 Xylose isomerase-like TIM barrel
GATase_5             PF13507.1    259 seq538_BIOID51103    -           1295  6.4e-104  346.3   0.0   1   1  2.3e-107    1e-103  345.6   0.0     1   257  1039  1292  1039  1293 0.97 CobB/CobQ-like glutamine amidotransferase domain
AIRS_C               PF02769.17   153 seq538_BIOID51103    -           1295   1.5e-47  161.2   2.8   1   2   4.9e-26   2.3e-22   79.5   0.0     2   151   432   589   431   591 0.93 AIR synthase related protein, C-terminal domain
AIRS_C               PF02769.17   153 seq538_BIOID51103    -           1295   1.5e-47  161.2   2.8   2   2   1.9e-26   8.6e-23   80.9   1.0     2   150   822   966   821   969 0.92 AIR synthase related protein, C-terminal domain
AIRS                 PF00586.19    96 seq538_BIOID51103    -           1295     8e-28   96.4   3.6   1   1   7.2e-31   3.3e-27   94.4   0.0     1    96   257   389   257   389 0.98 AIR synthase related protein, N-terminal domain
DDE_Tnp_IS66         PF03050.9    271 seq540_BIOID51103    -            172     3e-36  124.9   0.3   1   1   4.9e-40   3.3e-36  124.7   0.2   159   271     8   122     1   122 0.95 Transposase IS66 family
DDE_Tnp_IS66_C       PF13817.1     39 seq540_BIOID51103    -            172   4.1e-20   71.3   0.0   1   1   1.3e-23   9.2e-20   70.2   0.0     1    39   128   166   128   166 0.98 IS66 C-terminal element
HATPase_c            PF02518.21   111 seq541_BIOID51103    -            543   3.1e-22   78.2   0.0   1   1   2.3e-25   7.7e-22   77.0   0.0     5   109   434   535   430   537 0.95 Histidine kinase-, DNA gyrase B-, and HSP90-like ATPase
PAS                  PF00989.19   113 seq541_BIOID51103    -            543     1e-14   54.1   0.1   1   1     2e-17   6.8e-14   51.4   0.0     1   112   222   323   222   324 0.94 PAS fold
PAS_10               PF13596.1    106 seq541_BIOID51103    -            543   2.1e-07   31.0   0.1   1   1   3.5e-10   1.2e-06   28.6   0.0     2   104   225   323   224   325 0.87 PAS domain
PAS_8                PF13188.1     64 seq541_BIOID51103    -            543     2e-06   27.3   0.0   1   1   1.6e-09   5.5e-06   25.9   0.0     3    45   224   269   222   293 0.76 PAS domain
FUSC                 PF04632.7    650 seq543_BIOID51103    -            655  2.1e-149  498.8  20.0   1   1  5.4e-153  2.5e-149  498.6  13.9     2   649    11   651    10   654 0.97 Fusaric acid resistance protein family
FUSC_2               PF13515.1    128 seq543_BIOID51103    -            655     7e-17   61.4  38.1   1   1   2.7e-18   1.2e-14   54.1  11.4     1   127    23   162    21   163 0.87 Fusaric acid resistance protein-like
ALMT                 PF11744.3    406 seq543_BIOID51103    -            655   0.00013   20.6   3.0   1   1   2.8e-08   0.00013   20.6   2.1    10   189    10   183     3   230 0.70 Aluminium activated malate transporter
Hydrolase            PF00702.21   204 seq544_BIOID51103    -            682   2.7e-36  125.9   4.6   1   1   7.9e-40   2.7e-36  125.9   3.2     1   204   301   530   301   530 0.81 haloacid dehalogenase-like hydrolase
E1-E2_ATPase         PF00122.15   230 seq544_BIOID51103    -            682   1.4e-34  118.9   0.2   1   1   4.2e-38   1.4e-34  118.9   0.1     3   230    73   297    71   297 0.93 E1-E2 ATPase
HAD                  PF12710.2    191 seq544_BIOID51103    -            682     3e-14   53.5   0.0   1   1   2.2e-17   7.4e-14   52.2   0.0     2   190   305   526   304   527 0.66 haloacid dehalogenase-like hydrolase
Hydrolase_3          PF08282.7    254 seq544_BIOID51103    -            682   2.2e-05   24.0   1.2   1   1   4.3e-08   0.00015   21.3   0.3   193   241   501   549   497   556 0.89 haloacid dehalogenase-like hydrolase
HTH_Tnp_1            PF01527.15    76 seq547_BIOID51103    -            141   6.5e-17   61.1   0.2   1   1   1.7e-20   1.2e-16   60.3   0.0     3    53    10    61     8    99 0.78 Transposase
HTH_23               PF13384.1     50 seq547_BIOID51103    -            141   3.7e-07   29.4   0.0   1   1     1e-10   6.8e-07   28.6   0.0     5    45    17    58    13    64 0.89 Homeodomain-like domain
tRNA_bind            PF01588.15    95 seq548_BIOID51103    -            110   1.3e-31  108.1   0.5   1   1   1.1e-35   1.5e-31  107.9   0.4     1    94    14   107    14   108 0.98 Putative tRNA binding domain
Fimbrial             PF00419.15   145 seq553_BIOID51103    -            344   2.5e-11   43.8   6.3   1   1   1.8e-15   2.5e-11   43.8   4.3     3   145   183   344   181   344 0.80 Fimbrial protein
TnpB_IS66            PF05717.8    108 seq554_BIOID51103    -            116   2.2e-41  139.5   0.0   1   1   1.8e-45   2.4e-41  139.3   0.0     2   105     7   108     6   111 0.96 IS66 Orf2 like protein
FGGY_N               PF00370.16   245 seq555_BIOID51103    -            450   1.6e-89  299.3   0.0   1   1   3.4e-93   2.4e-89  298.7   0.0     1   245     1   240     1   240 0.99 FGGY family of carbohydrate kinases, N-terminal domain
FGGY_C               PF02782.11   197 seq555_BIOID51103    -            450   1.4e-30  106.2   0.4   1   1   3.4e-34   2.3e-30  105.5   0.3     1   175   249   413   249   423 0.92 FGGY family of carbohydrate kinases, C-terminal domain
adh_short            PF00106.20   167 seq556_BIOID51103    -            263   1.9e-26   92.8   3.4   1   1   3.8e-30   2.6e-26   92.3   2.4     1   165    33   189    33   191 0.85 short chain dehydrogenase
adh_short_C2         PF13561.1    243 seq556_BIOID51103    -            263   7.3e-25   88.0   0.0   1   1   1.3e-28   9.2e-25   87.7   0.0     5   240    41   259    39   262 0.89 Enoyl-(Acyl carrier protein) reductase
DDE_Tnp_IS66         PF03050.9    271 seq557_BIOID51103    -            537   7.7e-97  323.6   0.0   1   1  2.2e-100   7.7e-97  323.6   0.0     1   271   196   487   196   487 0.98 Transposase IS66 family
DDE_Tnp_IS66_C       PF13817.1     39 seq557_BIOID51103    -            537   4.7e-20   71.2   0.2   1   1   4.2e-23   1.5e-19   69.6   0.1     2    39   494   531   493   531 0.99 IS66 C-terminal element
HTH_Tnp_IS66         PF13005.2     59 seq557_BIOID51103    -            537   1.4e-14   53.5   4.2   1   1   4.1e-18   1.4e-14   53.5   2.9     1    59   134   190   134   190 0.98 putative Helix-turn-helix domain of transposase IS66
LZ_Tnp_IS66          PF13007.2     78 seq557_BIOID51103    -            537   1.4e-12   47.9   9.6   1   1   4.2e-16   1.4e-12   47.9   6.7     1    77    59   131    59   132 0.75 Transposase C of IS166 homeodomain
DDE_Tnp_1            PF01609.16   211 seq559_BIOID51103    -            402     8e-25   87.5   0.0   1   1   9.1e-29   1.2e-24   86.9   0.0     4   208    91   328    88   331 0.93 Transposase DDE domain
Response_reg         PF00072.19   112 seq562_BIOID51103    -            239   2.5e-18   66.0   0.1   1   1   2.6e-22   3.5e-18   65.5   0.1     1   111     4   117     4   118 0.96 Response regulator receiver domain
HlyD                 PF00529.15   306 seq563_BIOID51103    -            387   2.1e-79  266.9   9.7   1   1   8.9e-83   2.4e-79  266.6   6.7     4   305    56   335    53   336 0.98 HlyD family secretion protein
HlyD_3               PF13437.1    105 seq563_BIOID51103    -            387     3e-17   62.7   2.5   1   1   2.3e-17   6.2e-14   52.0   0.1     2    98   211   324   210   331 0.77 HlyD family secretion protein
HlyD_2               PF12700.2    328 seq563_BIOID51103    -            387   1.1e-15   57.5   5.3   1   1     5e-19   1.4e-15   57.2   3.7    19   239    52   288    38   322 0.82 HlyD family secretion protein
Biotin_lipoyl_2      PF13533.1     50 seq563_BIOID51103    -            387   1.2e-13   50.3   1.0   1   1   3.7e-11     1e-07   31.3   0.2     4    50    56   102    54   102 0.97 Biotin-lipoyl like
HTH_18               PF12833.2     81 seq564_BIOID51103    -            301   8.6e-21   73.7   0.1   1   1   2.3e-24   1.6e-20   72.8   0.0     1    81   219   299   219   299 0.94 Helix-turn-helix domain
HTH_AraC             PF00165.18    42 seq564_BIOID51103    -            301     4e-12   45.4   0.6   1   1   3.6e-15   2.5e-11   42.9   0.0     4    42   259   298   257   298 0.94 Bacterial regulatory helix-turn-helix proteins, AraC family
Ribonuc_L-PSP        PF01042.16   121 seq567_BIOID51103    -            131   4.5e-32  110.2   0.0   1   1   3.7e-36   5.1e-32  110.0   0.0     3   120    13   127    11   128 0.95 Endoribonuclease L-PSP
KdpC                 PF02669.10   188 seq570_BIOID51103    -            190  1.6e-101  337.6   0.2   1   1  1.3e-105  1.7e-101  337.5   0.1     1   188     1   188     1   188 0.99 K+-transporting ATPase, c chain
Barstar              PF01337.13    90 seq571_BIOID51103    -             90   8.2e-20   70.3   0.4   1   1   6.9e-24   9.4e-20   70.1   0.3     1    84     4    82     4    87 0.96 Barstar (barnase inhibitor)
MCPsignal            PF00015.16   213 seq574_BIOID51103    -            506   5.4e-51  173.0  37.2   1   1   3.7e-53     1e-49  168.8  17.2     5   208   314   503   310   506 0.95 Methyl-accepting chemotaxis protein (MCP) signalling domain
PAS_3                PF08447.6     91 seq574_BIOID51103    -            506     8e-15   54.6   0.0   1   1   5.4e-18   1.5e-14   53.7   0.0     2    89    31   113    30   115 0.95 PAS fold
PAS_9                PF13426.1    104 seq574_BIOID51103    -            506   2.4e-13   50.2   0.0   1   1   3.2e-16   8.8e-13   48.4   0.0     6    98    23   114    18   120 0.93 PAS domain
HAMP                 PF00672.20    70 seq574_BIOID51103    -            506   4.7e-08   32.9  11.0   1   1   3.4e-10   9.2e-07   28.8   0.0     3    61   188   246   186   250 0.90 HAMP domain
PAS                  PF00989.19   113 seq574_BIOID51103    -            506   9.1e-07   28.5   0.0   1   1     8e-10   2.2e-06   27.3   0.0    14   106    21   111    14   114 0.92 PAS fold
PyrBI_leader         PF08052.6     44 seq575_BIOID51103    -             66   1.6e-35  120.5   5.6   1   1   1.2e-39   1.6e-35  120.5   3.9     1    44    23    66    23    66 1.00 PyrBI operon leader peptide
YiaAB                PF05360.9     53 seq576_BIOID51103    -            117   7.8e-18   63.6  13.2   1   1   5.4e-20   7.4e-16   57.3   3.9     2    51     9    58     8    60 0.95 yiaA/B two helix domain
Peptidase_M24        PF00557.19   205 seq577_BIOID51103    -            264   2.2e-49  167.8   0.2   1   1   1.8e-53   2.5e-49  167.6   0.2     1   205    12   242    12   242 0.86 Metallopeptidase family M24
MFS_1                PF07690.11   354 seq580_BIOID51103    -            512   1.8e-52  178.1  38.1   1   1   2.7e-56   1.8e-52  178.1  26.4     1   353    23   417    23   418 0.88 Major Facilitator Superfamily
TRI12                PF06609.8    599 seq580_BIOID51103    -            512   5.3e-07   28.0  14.2   1   1   7.8e-11   5.3e-07   28.0   9.9    57   320    31   283    15   317 0.77 Fungal trichothecene efflux pump (TRI12)
OTCace_N             PF02729.16   142 seq582_BIOID51103    -            311   1.7e-43  147.5   0.1   1   1   4.3e-47   2.9e-43  146.8   0.0     1   141     8   148     8   149 0.95 Aspartate/ornithine carbamoyltransferase, carbamoyl-P binding domain
OTCace               PF00185.19   158 seq582_BIOID51103    -            311   2.5e-36  124.8   0.1   1   1   6.6e-40   4.5e-36  123.9   0.1     1   157   154   303   154   304 0.93 Aspartate/ornithine carbamoyltransferase, Asp/Orn binding domain
DcuA_DcuB            PF03605.9    364 seq583_BIOID51103    -            446    5e-164  545.3  20.1   1   1  4.3e-168  5.9e-164  545.0  13.9     1   364     6   376     6   376 0.98 Anaerobic c4-dicarboxylate membrane transporter
KdpD                 PF02702.12   211 seq584_BIOID51103    -            894   3.6e-99  330.0   0.0   1   1  2.4e-102   5.5e-99  329.4   0.0     2   211    21   230    20   230 0.99 Osmosensitive K+ channel His kinase sensor domain
HATPase_c            PF02518.21   111 seq584_BIOID51103    -            894   1.1e-24   86.1   0.0   1   1   1.1e-27   2.5e-24   84.9   0.0     6   110   778   881   774   882 0.97 Histidine kinase-, DNA gyrase B-, and HSP90-like ATPase
DUF4118              PF13493.1    105 seq584_BIOID51103    -            894   6.4e-15   55.1  14.3   1   1   4.8e-18   1.1e-14   54.3   9.9     5   103   407   499   402   501 0.84 Domain of unknown function (DUF4118)
HisKA                PF00512.20    68 seq584_BIOID51103    -            894   2.6e-11   43.2   1.8   1   1   1.1e-14   2.6e-11   43.2   1.2     2    68   664   730   663   730 0.88 His Kinase A (phospho-acceptor) domain
GAF_3                PF13492.1    129 seq584_BIOID51103    -            894   3.1e-10   40.1   0.0   1   1   3.8e-13   8.7e-10   38.6   0.0     2   129   528   644   527   644 0.86 GAF domain
Usp                  PF00582.21   140 seq584_BIOID51103    -            894   3.4e-05   23.9   0.6   1   1   6.9e-08   0.00016   21.7   0.4     3   133   251   365   249   373 0.85 Universal stress protein family
YiaAB                PF05360.9     53 seq586_BIOID51103    -            145   1.3e-45  152.5  15.1   1   2   8.4e-28   1.1e-23   82.3   1.5     1    53    12    64    12    64 0.99 yiaA/B two helix domain
YiaAB                PF05360.9     53 seq586_BIOID51103    -            145   1.3e-45  152.5  15.1   2   2   6.5e-26   8.9e-22   76.2   3.7     1    53    75   127    75   127 0.99 yiaA/B two helix domain
Flagellin_N          PF00669.15   139 seq587_BIOID51103    -            562   6.6e-42  142.4  19.2   1   1   1.4e-45   6.6e-42  142.4  13.3     1   137     5   141     5   143 0.99 Bacterial flagellin N-terminal helical region
FliC                 PF12445.3    129 seq587_BIOID51103    -            562   1.1e-31  109.5  24.5   1   1   2.3e-35   1.1e-31  109.5  17.0     7   129   349   466   343   466 0.97 Flagellin protein
Flagellin_C          PF00700.16    86 seq587_BIOID51103    -            562   5.6e-30  103.2   8.4   1   1   1.2e-33   5.6e-30  103.2   5.9     2    86   476   560   475   560 0.98 Bacterial flagellin C-terminal helical region
PEP-utilizers_C      PF02896.13   294 seq589_BIOID51103    -            833    4e-111  370.4   0.0   1   1  1.9e-114  5.3e-111  370.0   0.0     2   293   363   653   362   654 0.99 PEP-utilising enzyme, TIM barrel domain
PTS_EIIA_2           PF00359.17   142 seq589_BIOID51103    -            833     4e-32  110.7   0.0   1   1   3.2e-35   8.8e-32  109.6   0.0     2   141   689   829   688   830 0.97 Phosphoenolpyruvate-dependent sugar phosphotransferase system, EIIA 2
PEP-utilizers        PF00391.18    81 seq589_BIOID51103    -            833   3.8e-19   67.9   0.0   1   1   4.2e-22   1.2e-18   66.3   0.0     7    81   262   337   259   337 0.93 PEP-utilising enzyme, mobile domain
PTS-HPr              PF00381.14    84 seq589_BIOID51103    -            833   5.2e-17   61.4   0.0   1   1   4.7e-20   1.3e-16   60.1   0.0     5    83     6    86     2    87 0.94 PTS HPr component phosphorylation site
PEP-utilisers_N      PF05524.8    123 seq589_BIOID51103    -            833   8.2e-14   51.3   1.5   1   1   3.7e-17     1e-13   51.0   0.0     2   123   119   238   118   238 0.87 PEP-utilising enzyme, N-terminal
Trns_repr_metal      PF02583.12    85 seq592_BIOID51103    -             90   5.9e-24   83.9   2.8   1   1   4.7e-28   6.5e-24   83.8   2.0     2    85     6    88     5    88 0.96 Metal-sensitive transcriptional repressor
GlnD_UR_UTase        PF08335.6    142 seq594_BIOID51103    -            890   7.7e-40  135.8   0.3   1   1   2.8e-43   7.7e-40  135.8   0.2     1   142   192   331   192   331 0.98 GlnD PII-uridylyltransferase
ACT                  PF01842.20    66 seq594_BIOID51103    -            890   6.3e-20   70.1   0.3   1   2   1.1e-11     3e-08   32.8   0.0     1    55   708   763   708   767 0.91 ACT domain
ACT                  PF01842.20    66 seq594_BIOID51103    -            890   6.3e-20   70.1   0.3   2   2   2.7e-12   7.4e-09   34.8   0.1     3    63   817   874   815   877 0.82 ACT domain
HD                   PF01966.17   122 seq594_BIOID51103    -            890   4.1e-15   55.7   0.2   1   1   4.4e-18   1.2e-14   54.2   0.1     1   121   468   601   468   602 0.93 HD domain
NTP_transf_2         PF01909.18    93 seq594_BIOID51103    -            890   2.9e-11   43.3   0.0   1   1   2.7e-14   7.3e-11   42.1   0.0    11    92    78   168    68   169 0.84 Nucleotidyltransferase domain
DUF294               PF03445.8    169 seq594_BIOID51103    -            890   1.7e-05   24.1   0.1   1   1   6.5e-08   0.00018   20.8   0.0     3    88    43   124    41   139 0.84 Putative nucleotidyltransferase DUF294
SLT                  PF01464.15   121 seq597_BIOID51103    -            200   1.7e-31  108.1   0.0   1   1   1.6e-35   2.1e-31  107.7   0.0     2   117    53   167    52   171 0.95 Transglycosylase SLT domain
PyrI                 PF01948.13    96 seq598_BIOID51103    -            153   7.1e-37  125.2   0.0   1   1   1.5e-40     1e-36  124.6   0.0     2    94     5    97     4    99 0.97 Aspartate carbamoyltransferase regulatory chain, allosteric domain
PyrI_C               PF02748.10    52 seq598_BIOID51103    -            153   7.8e-21   73.1   1.7   1   1   1.8e-24   1.2e-20   72.5   1.2     1    51   101   151   101   152 0.95 Aspartate carbamoyltransferase regulatory chain, metal binding domain
Phage_integrase      PF00589.17   173 seq599_BIOID51103    -            445   3.9e-10   39.5   0.1   1   1   1.1e-13   1.5e-09   37.6   0.0     6   170   256   429   253   432 0.81 Phage integrase family
HATPase_c            PF02518.21   111 seq600_BIOID51103    -            496     5e-20   71.1   0.0   1   1     2e-23   9.2e-20   70.3   0.0     3   109   383   490   381   492 0.97 Histidine kinase-, DNA gyrase B-, and HSP90-like ATPase
HisKA                PF00512.20    68 seq600_BIOID51103    -            496     2e-15   56.4   0.4   1   1   4.3e-19     2e-15   56.4   0.3     2    67   271   337   270   338 0.97 His Kinase A (phospho-acceptor) domain
HAMP                 PF00672.20    70 seq600_BIOID51103    -            496     2e-08   34.1   8.7   1   1     2e-11   9.3e-08   32.0   0.1     2    69   197   265   196   266 0.93 HAMP domain
Ldh_1_N              PF00056.18   142 seq601_BIOID51103    -            334   3.4e-48  162.8   0.9   1   1   7.1e-52   4.9e-48  162.3   0.6     1   141    23   166    23   167 0.97 lactate/malate dehydrogenase, NAD binding domain
Ldh_1_C              PF02866.13   174 seq601_BIOID51103    -            334   8.7e-48  162.2   0.0   1   1   1.8e-51   1.2e-47  161.7   0.0     1   174   169   332   169   332 0.99 lactate/malate dehydrogenase, alpha/beta C-terminal domain
Ribonuc_L-PSP        PF01042.16   121 seq603_BIOID51103    -            141   3.6e-46  155.7   0.9   1   1     3e-50   4.1e-46  155.5   0.6     1   120    20   139    20   140 0.98 Endoribonuclease L-PSP
Fumerase             PF05681.9    271 seq604_BIOID51103    -            548   1.5e-91  306.0   0.0   1   1   2.9e-95     2e-91  305.7   0.0     2   271    48   328    47   328 0.98 Fumarate hydratase (Fumerase)
Fumerase_C           PF05683.7    206 seq604_BIOID51103    -            548   7.4e-83  276.6   0.0   1   1     2e-86   1.4e-82  275.7   0.0     1   204   332   539   332   541 0.98 Fumarase C-terminus
YsaB                 PF13983.1     77 seq605_BIOID51103    -            102   8.6e-49  163.5   0.3   1   1   7.4e-53     1e-48  163.2   0.2     1    77    26   102    26   102 1.00 YsaB-like lipoprotein
DUF3521              PF12035.3     35 seq606_BIOID51103    -             42   3.2e-16   58.7   3.9   1   1   3.3e-20   4.6e-16   58.2   2.7     1    35     8    40     4    40 0.96 Protein of unknown function (DUF3521)
tRNA-synt_2e         PF02091.10   284 seq608_BIOID51103    -            303  4.6e-160  531.1   0.0   1   1  3.8e-164  5.1e-160  530.9   0.0     1   284     9   298     9   298 0.99 Glycyl-tRNA synthetase alpha subunit
FAD_binding_9        PF08021.6    117 seq609_BIOID51103    -            254   1.2e-33  115.4   0.0   1   1   7.4e-37   5.1e-33  113.4   0.0     1   116    21   132    21   133 0.96 Siderophore-interacting FAD-binding domain
SIP                  PF04954.8    119 seq609_BIOID51103    -            254     6e-21   74.9   0.5   1   1   1.2e-24   8.3e-21   74.4   0.4     4   118   142   253   139   254 0.95 Siderophore-interacting protein
Sigma70_r3           PF04539.11    78 seq611_BIOID51103    -            239   9.3e-20   70.1   1.5   1   1   5.4e-23   1.8e-19   69.2   0.4     2    72    96   166    95   171 0.95 Sigma-70 region 3
Sigma70_r4           PF04545.11    50 seq611_BIOID51103    -            239     7e-18   63.5   4.4   1   1   1.1e-20   3.6e-17   61.2   1.0     1    49   185   233   185   234 0.98 Sigma-70, region 4
Sigma70_r2           PF04542.9     71 seq611_BIOID51103    -            239   2.2e-17   62.2   0.5   1   1   1.4e-20   4.7e-17   61.2   0.3     1    70    16    88    16    89 0.98 Sigma-70 region 2
Sigma70_r4_2         PF08281.7     54 seq611_BIOID51103    -            239   3.7e-10   38.9   2.9   1   1   6.9e-13   2.4e-09   36.4   0.9     1    54   179   232   179   232 0.98 Sigma-70, region 4
HNH                  PF01844.18    47 seq612_BIOID51103    -            241   1.1e-12   47.4   0.5   1   1     8e-17   1.1e-12   47.4   0.4     1    45   181   230   181   232 0.91 HNH endonuclease
Response_reg         PF00072.19   112 seq614_BIOID51103    -            225   1.1e-29  102.5   0.0   1   1   2.5e-33   1.7e-29  101.9   0.0     1   111     4   112     4   113 0.98 Response regulator receiver domain
Trans_reg_C          PF00486.23    77 seq614_BIOID51103    -            225     2e-22   78.7   0.0   1   1   6.4e-26   4.4e-22   77.6   0.0     2    77   148   223   146   223 0.97 Transcriptional regulatory protein, C terminal
Lipoprotein_20       PF13942.1    180 seq616_BIOID51103    -            292   1.2e-80  269.1   4.0   1   1   1.1e-84   1.5e-80  268.8   2.8     2   178    99   275    98   277 0.98 YfhG lipoprotein
Transaldolase        PF00923.14   287 seq618_BIOID51103    -            220   3.5e-48  164.0   0.1   1   1   5.4e-52   7.4e-48  163.0   0.0     1   244     3   206     3   218 0.94 Transaldolase
Phage_integr_N       PF02899.12    84 seq620_BIOID51103    -            195     4e-14   52.3   0.1   1   1   9.2e-17   1.3e-12   47.6   0.0     2    81   102   176   101   178 0.94 Phage integrase, N-terminal SAM-like domain
tRNA_synt_2f         PF02092.12   549 seq622_BIOID51103    -            689  1.4e-228  759.7   0.0   1   1  2.7e-232  1.9e-228  759.4   0.0     1   548     6   552     6   553 1.00 Glycyl-tRNA synthetase beta subunit
DALR_1               PF05746.10   119 seq622_BIOID51103    -            689   7.8e-09   35.4   0.8   1   1   3.6e-12   2.4e-08   33.8   0.5     4   104   582   679   579   685 0.90 DALR anticodon binding domain
DUF2238              PF09997.4    143 seq623_BIOID51103    -            209     3e-59  198.4   1.3   1   1   3.1e-63   4.2e-59  197.9   0.9     1   143    41   182    41   182 0.99 Predicted membrane protein (DUF2238)
Peripla_BP_1         PF00532.16   279 seq624_BIOID51103    -            362   1.3e-89  300.0   0.0   1   1   3.5e-93   1.6e-89  299.7   0.0     2   279    92   360    91   360 0.99 Periplasmic binding proteins and sugar binding domain of LacI family
Peripla_BP_3         PF13377.1    160 seq624_BIOID51103    -            362   4.8e-25   88.3   0.2   1   1   3.1e-27   1.4e-23   83.5   0.0     2   160   201   362   200   362 0.88 Periplasmic binding protein-like domain
LacI                 PF00356.16    46 seq624_BIOID51103    -            362   3.8e-21   74.3   0.4   1   1   1.4e-24   6.4e-21   73.5   0.3     1    46    34    79    34    79 0.98 Bacterial regulatory proteins, lacI family
UDG                  PF03167.14   152 seq626_BIOID51103    -            168   6.4e-26   90.5   0.0   1   1   5.2e-30   7.1e-26   90.3   0.0     5   151     7   159     3   163 0.91 Uracil DNA glycosylase superfamily
2-Hacid_dh_C         PF02826.14   178 seq627_BIOID51103    -            329   5.3e-53  178.6   0.0   1   1   1.8e-56   8.2e-53  178.0   0.0     1   178   110   297   110   297 0.94 D-isomer specific 2-hydroxyacid dehydrogenase, NAD binding domain
2-Hacid_dh           PF00389.25   133 seq627_BIOID51103    -            329   2.3e-35  120.8   0.0   1   1   5.9e-39   2.7e-35  120.6   0.0     3   132     5   328     3   329 0.98 D-isomer specific 2-hydroxyacid dehydrogenase, catalytic domain
NAD_binding_2        PF03446.10   162 seq627_BIOID51103    -            329   7.5e-06   25.8   0.0   1   1   5.1e-09   2.3e-05   24.2   0.0     3   119   146   259   144   263 0.91 NAD binding domain of 6-phosphogluconate dehydrogenase
Hexapep              PF00132.19    36 seq628_BIOID51103    -            274   2.1e-14   52.1   9.5   1   2   2.5e-09   3.5e-05   23.0   1.3     1    36   131   166   131   166 0.96 Bacterial transferase hexapeptide (six repeats)
Hexapep              PF00132.19    36 seq628_BIOID51103    -            274   2.1e-14   52.1   9.5   2   2   6.2e-12   8.5e-08   31.2   0.9     2    35   176   209   175   210 0.96 Bacterial transferase hexapeptide (six repeats)
OKR_DC_1             PF01276.15   417 seq630_BIOID51103    -            731  2.5e-202  671.8   0.0   1   1  6.8e-206  3.1e-202  671.5   0.0     1   417   121   563   121   563 1.00 Orn/Lys/Arg decarboxylase, major domain
OKR_DC_1_C           PF03711.10   137 seq630_BIOID51103    -            731   5.3e-52  175.4   0.0   1   1   5.3e-55   2.4e-51  173.2   0.0     1   135   588   719   588   721 0.98 Orn/Lys/Arg decarboxylase, C-terminal domain
OKR_DC_1_N           PF03709.10   115 seq630_BIOID51103    -            731     9e-14   51.3   0.0   1   1   4.1e-17   1.9e-13   50.3   0.0     1   112    24   112    24   115 0.89 Orn/Lys/Arg decarboxylase, N-terminal domain
Fe-ADH               PF00465.14   366 seq633_BIOID51103    -            380   3.7e-64  216.5   6.2   1   1   6.6e-68   4.5e-64  216.2   4.3     1   366    21   361    21   361 0.91 Iron-containing alcohol dehydrogenase
Fe-ADH_2             PF13685.1    250 seq633_BIOID51103    -            380     1e-33  116.6   0.1   1   1   1.9e-37   1.3e-33  116.2   0.1     3   250    27   289    25   289 0.82 Iron-containing alcohol dehydrogenase
Sigma54_activat      PF00158.21   168 seq634_BIOID51103    -            444   1.9e-72  242.1   0.0   1   1   1.7e-75   5.9e-72  240.5   0.0     1   167   136   302   136   303 0.98 Sigma-54 interaction domain
Response_reg         PF00072.19   112 seq634_BIOID51103    -            444     3e-29  101.1   0.0   1   1   1.8e-32   6.2e-29  100.1   0.0     1   111     8   117     8   118 0.98 Response regulator receiver domain
AAA_5                PF07728.9    139 seq634_BIOID51103    -            444   4.5e-06   26.3   0.0   1   1   2.5e-09   8.7e-06   25.3   0.0     2   104   160   267   159   293 0.74 AAA domain (dynein-related subfamily)
SBP_bac_3            PF00497.15   225 seq635_BIOID51103    -            285   4.8e-72  241.7   0.7   1   1   4.2e-76   5.8e-72  241.4   0.5     2   224    63   280    62   281 0.97 Bacterial extracellular solute-binding proteins, family 3
META                 PF03724.11   101 seq637_BIOID51103    -            140   3.5e-18   65.2   0.2   1   1   3.1e-22   4.3e-18   64.9   0.1     2   100    30   125    29   126 0.93 META domain
DUF3461              PF11944.3    125 seq638_BIOID51103    -            128   6.5e-59  197.1   2.9   1   1   5.3e-63   7.2e-59  196.9   2.0     1   125     1   125     1   125 1.00 Protein of unknown function (DUF3461)
PALP                 PF00291.20   307 seq639_BIOID51103    -            360   8.9e-39  133.3   0.1   1   1   7.5e-43     1e-38  133.1   0.1     5   307    48   348    44   348 0.81 Pyridoxal-phosphate dependent enzyme
P-II                 PF00543.17   102 seq641_BIOID51103    -            112   1.3e-43  147.5   2.6   1   1     1e-47   1.4e-43  147.3   1.8     1   102     4   105     4   105 0.99 Nitrogen regulatory protein P-II
Peripla_BP_3         PF13377.1    160 seq643_BIOID51103    -            315   4.9e-22   78.5   0.5   1   1   8.4e-25   2.9e-21   76.0   0.1     1   154   167   314   167   315 0.88 Periplasmic binding protein-like domain
LacI                 PF00356.16    46 seq643_BIOID51103    -            315   3.6e-21   74.4   0.1   1   1   2.1e-24   7.3e-21   73.4   0.1     1    46     6    51     6    51 0.99 Bacterial regulatory proteins, lacI family
Peripla_BP_1         PF00532.16   279 seq643_BIOID51103    -            315   1.1e-10   41.0   0.0   1   1   6.4e-14   2.2e-10   40.1   0.0    23   274    84   313    61   315 0.78 Periplasmic binding proteins and sugar binding domain of LacI family
HTH_3                PF01381.17    55 seq643_BIOID51103    -            315   8.8e-05   22.1   0.1   1   1   7.2e-08   0.00025   20.7   0.0     8    40     3    35     1    45 0.87 Helix-turn-helix
POR_N                PF01855.14   230 seq648_BIOID51103    -           1174   3.2e-81  272.1   1.2   1   1   4.8e-84     5e-81  271.4   0.9     2   230    13   244    12   244 0.98 Pyruvate flavodoxin/ferredoxin oxidoreductase, thiamine diP-bdg
POR                  PF01558.13   173 seq648_BIOID51103    -           1174   1.1e-29  103.4   0.0   1   1     2e-32   2.1e-29  102.5   0.0     1   173   426   610   426   610 0.90 Pyruvate ferredoxin/flavodoxin oxidoreductase
EKR                  PF10371.4     60 seq648_BIOID51103    -           1174   1.7e-23   81.8   0.0   1   1   3.6e-26   3.8e-23   80.7   0.0     6    59   625   678   620   679 0.93 Domain of unknown function
Fer4_7               PF12838.2     52 seq648_BIOID51103    -           1174   1.9e-10   40.8   8.8   1   1   1.8e-13   1.9e-10   40.8   6.1     2    50   689   757   688   758 0.72 4Fe-4S dicluster domain
TPP_enzyme_C         PF02775.16   153 seq648_BIOID51103    -           1174   3.6e-09   36.2   0.0   1   1   8.3e-12   8.8e-09   35.0   0.0    46   152   954  1066   939  1067 0.89 Thiamine pyrophosphate enzyme, C-terminal TPP binding domain
Fer4                 PF00037.22    24 seq648_BIOID51103    -           1174   4.8e-09   35.3  20.6   1   2   1.7e-08   1.8e-05   24.0   0.9     2    24   683   705   682   705 0.93 4Fe-4S binding domain
Fer4                 PF00037.22    24 seq648_BIOID51103    -           1174   4.8e-09   35.3  20.6   2   2   5.8e-08   6.1e-05   22.3   2.7     3    20   740   757   738   758 0.89 4Fe-4S binding domain
Fer4_16              PF13484.1     67 seq648_BIOID51103    -           1174   2.8e-08   34.2   7.1   1   1   8.8e-11   9.3e-08   32.5   4.9     2    66   689   757   688   758 0.59 4Fe-4S double cluster binding domain
Fer4_6               PF12837.2     24 seq648_BIOID51103    -           1174   5.9e-08   32.1  18.8   1   1   1.1e-08   1.2e-05   24.8   1.7     1    24   681   704   681   704 0.94 4Fe-4S binding domain
Fer4_10              PF13237.1     52 seq648_BIOID51103    -           1174   1.7e-07   30.8  23.1   1   1   9.6e-10     1e-06   28.3   7.7     3    52   683   756   681   756 0.82 4Fe-4S dicluster domain
Fer4_17              PF13534.1     61 seq648_BIOID51103    -           1174   1.8e-06   28.1   5.3   1   1   1.7e-09   1.8e-06   28.1   3.6     2    58   689   757   672   760 0.73 4Fe-4S dicluster domain
HTH_28               PF13518.1     52 seq650_BIOID51103    -            173   5.9e-23   80.3   0.3   1   2   2.2e-13   5.9e-10   38.8   0.0     1    49    10    59    10    61 0.93 Helix-turn-helix domain
HTH_28               PF13518.1     52 seq650_BIOID51103    -            173   5.9e-23   80.3   0.3   2   2   1.3e-13   3.7e-10   39.4   0.1     2    47    68   115    67   121 0.93 Helix-turn-helix domain
HTH_23               PF13384.1     50 seq650_BIOID51103    -            173   4.8e-11   41.8   0.6   1   1   1.4e-09   3.9e-06   26.2   0.0     5    49     9    54     6    55 0.88 Homeodomain-like domain
AFG1_ATPase          PF03969.11   362 seq651_BIOID51103    -            375  9.4e-165  547.6   0.1   1   1  7.8e-169  1.1e-164  547.4   0.1     2   362     5   371     4   371 0.99 AFG1-like ATPase
BPD_transp_1         PF00528.17   185 seq652_BIOID51103    -            222   3.3e-25   88.5  10.5   1   1   3.4e-29   4.7e-25   88.0   7.3     1   183    33   214    33   216 0.96 Binding-protein-dependent transport system inner membrane component
Abhydrolase_6        PF12697.2    228 seq653_BIOID51103    -            254   1.6e-35  122.9   5.4   1   1   6.7e-39   1.8e-35  122.7   3.7     1   227    19   246    19   247 0.79 Alpha/beta hydrolase family
Abhydrolase_1        PF00561.15   230 seq653_BIOID51103    -            254   2.9e-21   75.9   0.6   1   2   8.6e-17   2.4e-13   50.1   0.2     3    80    45   124    43   184 0.79 alpha/beta hydrolase fold
Abhydrolase_1        PF00561.15   230 seq653_BIOID51103    -            254   2.9e-21   75.9   0.6   2   2   5.8e-09   1.6e-05   24.4   0.0   173   228   193   248   187   250 0.93 alpha/beta hydrolase fold
Abhydrolase_5        PF12695.2    142 seq653_BIOID51103    -            254   5.3e-16   58.5   0.2   1   1   4.5e-19   1.2e-15   57.3   0.1     1   141    18   234    18   235 0.85 Alpha/beta hydrolase family
PGAP1                PF07819.8    225 seq653_BIOID51103    -            254   4.4e-09   36.1   0.1   1   1   2.4e-11   6.5e-08   32.3   0.1     3   144    15   138    13   159 0.80 PGAP1-like protein
PfkB                 PF00294.19   301 seq655_BIOID51103    -            304   1.2e-69  234.6   0.0   1   1     1e-73   1.4e-69  234.4   0.0     2   299     3   298     2   300 0.96 pfkB family carbohydrate kinase
rve                  PF00665.21   120 seq656_BIOID51103    -            283   3.1e-28   98.1   0.0   1   1   1.8e-31   4.8e-28   97.5   0.0     2   120   118   234   117   234 0.97 Integrase core domain
rve_2                PF13333.1     52 seq656_BIOID51103    -            283   2.5e-21   75.3   1.1   1   1   2.3e-24   6.2e-21   74.1   0.8     1    51   224   278   224   279 0.96 Integrase core domain
rve_3                PF13683.1     67 seq656_BIOID51103    -            283   5.6e-16   57.7   0.0   1   1   7.2e-19     2e-15   55.9   0.0     1    67   205   271   205   271 0.98 Integrase core domain
HTH_21               PF13276.1     60 seq656_BIOID51103    -            283   5.9e-15   54.9   4.2   1   1   2.1e-18   5.9e-15   54.9   2.9     6    60    43    96    38    97 0.90 HTH-like domain
DDE_Tnp_IS240        PF13610.1    140 seq656_BIOID51103    -            283   7.5e-10   38.8   0.0   1   1   4.9e-13   1.3e-09   37.9   0.0     2   137   123   261   122   264 0.92 DDE domain
PTS_EIIC             PF02378.13   321 seq657_BIOID51103    -            473   6.7e-30  103.9  24.5   1   1   9.8e-34   6.7e-30  103.9  17.0     2   320   113   405   112   407 0.88 Phosphotransferase system, EIIC
PTS_EIIB             PF00367.15    35 seq657_BIOID51103    -            473   2.9e-11   42.2   0.2   1   1   8.1e-15   5.5e-11   41.3   0.1     3    31    12    40    11    43 0.91 phosphotransferase system, EIIB
ABC_tran             PF00005.22   118 seq658_BIOID51103    -            250   6.6e-27   94.1   0.0   1   1   5.3e-30     1e-26   93.4   0.0     1   118    43   173    43   173 0.87 ABC transporter
AAA_21               PF13304.1    303 seq658_BIOID51103    -            250   1.6e-15   57.7   0.0   1   1   1.6e-11   3.1e-08   33.8   0.0   234   299   142   204   135   207 0.94 AAA domain
AAA_22               PF13401.1    131 seq658_BIOID51103    -            250   1.1e-08   35.1   0.1   1   1     8e-11   1.6e-07   31.4   0.1     5   121    30   200    26   207 0.82 AAA domain
AAA_16               PF13191.1    166 seq658_BIOID51103    -            250   4.9e-08   33.3   0.3   1   1   5.4e-11     1e-07   32.3   0.2    19   104    26   130    17   200 0.57 AAA ATPase domain
AAA_10               PF12846.2    328 seq658_BIOID51103    -            250   3.7e-07   29.5   0.0   1   1   2.6e-10   5.1e-07   29.1   0.0     4   191    32   236    30   243 0.72 AAA-like domain
RHH_1                PF01402.16    39 seq660_BIOID51103    -            120   3.8e-09   35.9   2.0   1   1     5e-13   6.8e-09   35.1   1.4     1    37    75   111    75   113 0.95 Ribbon-helix-helix protein, copG family
SHMT                 PF00464.14   399 seq661_BIOID51103    -            417    5e-192  637.4   0.3   1   1  1.7e-195  5.8e-192  637.2   0.2     1   399     8   386     8   386 0.99 Serine hydroxymethyltransferase
Aminotran_1_2        PF00155.16   363 seq661_BIOID51103    -            417   1.3e-10   40.7   0.0   1   1   5.1e-14   1.8e-10   40.2   0.0    55   350    84   368    33   378 0.69 Aminotransferase class I and II
Beta_elim_lyase      PF01212.16   290 seq661_BIOID51103    -            417   1.6e-06   27.3   0.0   1   1   9.2e-10   3.2e-06   26.4   0.0    35   166    79   202    49   242 0.79 Beta-eliminating lyase
Aminotran_5          PF00266.14   371 seq661_BIOID51103    -            417   8.1e-06   24.6   0.0   1   1   3.5e-09   1.2e-05   24.1   0.0    50   207    80   236    38   261 0.73 Aminotransferase class-V
HOK_GEF              PF01848.11    43 seq662_BIOID51103    -             70   7.3e-23   79.5   2.7   1   1   6.7e-27   9.2e-23   79.1   1.9     1    43    24    66    24    66 0.99 Hok/gef family
Ribosomal_L13        PF00572.13   128 seq663_BIOID51103    -            142   4.3e-55  185.0   0.3   1   1   3.6e-59   4.9e-55  184.9   0.2     1   127    15   141    15   142 0.99 Ribosomal protein L13
LacY_symp            PF01306.14   413 seq665_BIOID51103    -            415  1.2e-193  643.2  37.2   1   1  2.9e-197  1.3e-193  643.0  25.8     2   412     5   410     4   411 0.99 LacY proton/sugar symporter
MFS_1                PF07690.11   354 seq665_BIOID51103    -            415   1.8e-24   86.0  54.3   1   1     9e-24   4.1e-20   71.7  22.9     5   311    19   316    15   346 0.76 Major Facilitator Superfamily
Nuc_H_symport        PF03825.11   400 seq665_BIOID51103    -            415   1.1e-06   27.5  31.8   1   1   4.2e-10   1.9e-06   26.7  22.0    11   338    19   347    12   402 0.68 Nucleoside H+ symporter
HTH_AraC             PF00165.18    42 seq667_BIOID51103    -            302   6.2e-21   73.4   0.2   1   2   8.7e-11   5.9e-07   28.9   0.0     1    42   200   241   200   241 0.97 Bacterial regulatory helix-turn-helix proteins, AraC family
HTH_AraC             PF00165.18    42 seq667_BIOID51103    -            302   6.2e-21   73.4   0.2   2   2   6.7e-15   4.6e-11   42.0   0.1     6    42   254   291   252   291 0.94 Bacterial regulatory helix-turn-helix proteins, AraC family
HTH_18               PF12833.2     81 seq667_BIOID51103    -            302   3.1e-19   68.7   0.2   1   1   9.3e-23   6.4e-19   67.7   0.1     2    80   214   291   213   292 0.95 Helix-turn-helix domain
HTH_36               PF13730.1     55 seq668_BIOID51103    -            229   1.8e-07   31.0   0.3   1   1   2.5e-11   3.4e-07   30.1   0.2     2    55    30    83    29    83 0.93 Helix-turn-helix domain
Flavodoxin_1         PF00258.20   143 seq670_BIOID51103    -            176   3.1e-33  114.6   0.1   1   1     1e-36   3.6e-33  114.4   0.0     1   143     6   160     6   160 0.95 Flavodoxin
Flavodoxin_3         PF12641.2    160 seq670_BIOID51103    -            176   1.1e-11   44.3   0.0   1   1   3.6e-15   1.2e-11   44.1   0.0     2   110     6   124     5   164 0.85 Flavodoxin domain
Flavodoxin_5         PF12724.2    143 seq670_BIOID51103    -            176   4.1e-08   33.2   0.0   1   1   1.7e-11   5.7e-08   32.7   0.0     2    84     6    89     5   108 0.83 Flavodoxin domain
Autoind_bind         PF03472.10   149 seq671_BIOID51103    -            240   2.3e-31  107.9   0.1   1   1   4.5e-35   3.1e-31  107.5   0.1     2   141    23   157    22   165 0.92 Autoinducer binding domain
GerE                 PF00196.14    58 seq671_BIOID51103    -            240   3.4e-23   80.6   0.5   1   1   9.4e-27   6.5e-23   79.7   0.4     2    58   178   234   177   234 0.97 Bacterial regulatory proteins, luxR family
Ribosomal_S9         PF00380.14   121 seq673_BIOID51103    -            130   1.4e-47  160.8   2.1   1   1   1.1e-51   1.5e-47  160.6   1.5     1   121    10   130    10   130 1.00 Ribosomal protein S9/S16
Alpha-amylase        PF00128.19   316 seq677_BIOID51103    -            551    5e-110  367.7   0.0   1   1  9.9e-114  6.8e-110  367.2   0.0     1   313    30   371    30   378 0.98 Alpha amylase, catalytic domain
DUF3459              PF11941.3     89 seq677_BIOID51103    -            551   7.3e-09   35.5   0.1   1   1   3.4e-11   2.3e-07   30.7   0.1     2    89   459   548   458   549 0.80 Domain of unknown function (DUF3459)
FUR                  PF01475.14   120 seq682_BIOID51103    -            148   4.9e-49  165.1   0.2   1   1   4.3e-53   5.8e-49  164.8   0.1     1   120    10   130    10   130 0.99 Ferric uptake regulator family
GST_N_3              PF13417.1     75 seq684_BIOID51103    -            212     2e-20   72.6   0.1   1   1   1.4e-23   3.8e-20   71.7   0.0     1    75    13    87    13    87 0.98 Glutathione S-transferase, N-terminal domain
GST_N                PF02798.15    76 seq684_BIOID51103    -            212     2e-17   62.9   0.0   1   1   4.2e-20   1.1e-16   60.5   0.0     2    76    10    81     9    81 0.95 Glutathione S-transferase, N-terminal domain
GST_N_2              PF13409.1     70 seq684_BIOID51103    -            212   4.3e-14   52.1   0.1   1   1   3.6e-17   9.8e-14   51.0   0.0     4    69    21    81    19    82 0.93 Glutathione S-transferase, N-terminal domain
GST_C                PF00043.20    95 seq684_BIOID51103    -            212     6e-11   42.0   0.0   1   1   3.3e-14     9e-11   41.5   0.0     2    95   102   194   101   194 0.93 Glutathione S-transferase, C-terminal domain
GST_C_2              PF13410.1     69 seq684_BIOID51103    -            212   3.1e-09   36.4   0.0   1   1   2.4e-12   6.6e-09   35.4   0.0     3    53   124   174   109   189 0.85 Glutathione S-transferase, C-terminal domain
Peptidase_M22        PF00814.20   268 seq685_BIOID51103    -            337  4.2e-102  341.1   0.0   1   1  3.5e-106  4.7e-102  340.9   0.0     2   268    24   307    23   307 0.98 Glycoprotease family
OKR_DC_1             PF01276.15   417 seq686_BIOID51103    -            756  1.2e-190  633.4   0.0   1   1  3.1e-194  1.4e-190  633.1   0.0     1   416   141   590   141   591 0.99 Orn/Lys/Arg decarboxylase, major domain
OKR_DC_1_C           PF03711.10   137 seq686_BIOID51103    -            756   4.4e-43  146.5   0.0   1   1     2e-46   9.1e-43  145.4   0.0     1   131   616   744   616   748 0.99 Orn/Lys/Arg decarboxylase, C-terminal domain
OKR_DC_1_N           PF03709.10   115 seq686_BIOID51103    -            756   2.7e-27   94.9   0.1   1   1   1.1e-30     5e-27   94.1   0.0     3   115    19   135    17   135 0.98 Orn/Lys/Arg decarboxylase, N-terminal domain
DUF3053              PF11254.3    229 seq689_BIOID51103    -            276   1.6e-97  325.1   2.3   1   1  1.3e-101   1.8e-97  324.9   1.6     1   228    48   274    48   275 0.99 Protein of unknown function (DUF3053)
Response_reg         PF00072.19   112 seq697_BIOID51103    -            218   4.3e-30  103.9   0.1   1   1   1.5e-33   6.9e-30  103.2   0.1     1   111     4   115     4   116 0.98 Response regulator receiver domain
GerE                 PF00196.14    58 seq697_BIOID51103    -            218   3.5e-22   77.3   2.1   1   1   9.9e-26   4.5e-22   77.0   0.1     2    58   148   204   147   204 0.98 Bacterial regulatory proteins, luxR family
Sigma70_r4_2         PF08281.7     54 seq697_BIOID51103    -            218   1.6e-06   27.3   0.3   1   1   7.2e-10   3.3e-06   26.3   0.1     9    50   148   188   147   192 0.92 Sigma-70, region 4
SspB                 PF04386.8    155 seq699_BIOID51103    -            165   2.8e-47  160.0   0.0   1   1   2.6e-51   3.5e-47  159.7   0.0     5   155     8   165     5   165 0.91 Stringent starvation protein B
HK                   PF02110.10   246 seq700_BIOID51103    -            262  1.8e-103  344.8   0.8   1   1  4.5e-107  2.1e-103  344.6   0.5     1   246    15   259    15   259 0.99 Hydroxyethylthiazole kinase family
Phos_pyr_kin         PF08543.7    246 seq700_BIOID51103    -            262   6.9e-09   35.1   0.3   1   1   2.8e-12   1.3e-08   34.2   0.2    66   241    71   241    32   245 0.79 Phosphomethylpyrimidine kinase
Carb_kinase          PF01256.12   242 seq700_BIOID51103    -            262   5.8e-07   28.9   0.6   1   1   1.6e-10   7.3e-07   28.5   0.4    45   226    46   238     4   252 0.83 Carbohydrate kinase
Porin_1              PF00267.16   337 seq703_BIOID51103    -            377  2.4e-148  493.8  27.8   1   1  3.9e-152  2.7e-148  493.6  19.3     1   337    27   377    27   377 0.98 Gram-negative porin
Porin_4              PF13609.1    311 seq703_BIOID51103    -            377     2e-24   86.5  38.3   1   1     4e-28   2.7e-24   86.1  26.5     5   304    13   347     6   354 0.79 Gram-negative porin
PNP_UDP_1            PF01048.15   234 seq706_BIOID51103    -            232   4.8e-50  169.5   2.1   1   1     4e-54   5.5e-50  169.4   1.4     1   233     2   226     2   227 0.94 Phosphorylase superfamily
UvrC_HhH_N           PF08459.6    155 seq707_BIOID51103    -            610   3.5e-52  175.9   0.0   1   1   2.1e-55   7.1e-52  174.9   0.0     1   155   383   542   383   542 0.96 UvrC Helix-hairpin-helix N-terminal
GIY-YIG              PF01541.19    80 seq707_BIOID51103    -            610     3e-12   46.6   0.1   1   1   1.8e-15   6.2e-12   45.6   0.1     2    80    18    93    17    93 0.83 GIY-YIG catalytic domain
HHH                  PF00633.18    30 seq707_BIOID51103    -            610   1.1e-10   40.4   0.0   1   1     1e-09   3.5e-06   26.2   0.0     2    29   579   606   578   607 0.94 Helix-hairpin-helix motif
UVR                  PF02151.14    36 seq707_BIOID51103    -            610   3.5e-10   38.9   0.7   1   1   2.2e-13   7.6e-10   37.8   0.5     1    34   204   237   204   239 0.94 UvrB/uvrC motif
TPR_16               PF13432.1     65 seq708_BIOID51103    -           1096   1.7e-18   66.6  30.4   1   1   3.4e-10   7.7e-07   29.4   5.2     1    56   499   561   499   562 0.96 Tetratricopeptide repeat
TPR_11               PF13414.1     69 seq708_BIOID51103    -           1096     8e-15   54.1  24.0   1   1   1.4e-10   3.3e-07   29.7   1.3     8    69   749   810   745   810 0.95 TPR repeat
TPR_1                PF00515.23    34 seq708_BIOID51103    -           1096   4.1e-10   38.7  18.2   1   1   2.9e-06    0.0066   15.8   0.0     7    28   541   562   537   563 0.93 Tetratricopeptide repeat
TPR_2                PF07719.12    34 seq708_BIOID51103    -           1096   4.5e-10   38.5  31.2   1   1   2.3e-05     0.053   13.3   0.0     3    33   746   776   744   777 0.92 Tetratricopeptide repeat
Phos_pyr_kin         PF08543.7    246 seq711_BIOID51103    -            266   9.1e-95  316.4   0.0   1   1   1.5e-98     1e-94  316.2   0.0     1   246    13   260    13   260 0.98 Phosphomethylpyrimidine kinase
PfkB                 PF00294.19   301 seq711_BIOID51103    -            266   1.9e-07   30.4   0.0   1   1   3.3e-11   2.2e-07   30.1   0.0   136   282    80   237    39   251 0.84 pfkB family carbohydrate kinase
NRDD                 PF13597.1    547 seq712_BIOID51103    -            712   4.5e-81  272.4   0.0   1   1   1.5e-83   6.7e-80  268.6   0.0     3   546   115   705   113   706 0.84 Anaerobic ribonucleoside-triphosphate reductase
Gly_radical          PF01228.16   106 seq712_BIOID51103    -            712   4.8e-27   94.2   0.0   1   1   4.5e-30     2e-26   92.2   0.0     2   104   582   685   581   687 0.98 Glycine radical
ATP-cone             PF03477.11    90 seq712_BIOID51103    -            712   5.8e-21   74.6   1.8   1   1     4e-24   1.8e-20   73.0   0.5     2    89     4    89     3    90 0.93 ATP cone domain
Methyltransf_4       PF02390.12   197 seq714_BIOID51103    -            239   1.8e-65  219.5   0.0   1   1   1.6e-69   2.2e-65  219.3   0.0     5   197    49   238    42   238 0.97 Putative methyltransferase
VacJ                 PF04333.8    200 seq715_BIOID51103    -            251   1.6e-82  275.7   0.0   1   1   1.3e-86   1.8e-82  275.5   0.0     2   199    25   225    24   226 0.98 VacJ like lipoprotein
Peripla_BP_2         PF01497.13   238 seq716_BIOID51103    -            266   1.7e-27   95.9   0.1   1   1   1.6e-31   2.1e-27   95.6   0.1     1   203    26   217    26   231 0.93 Periplasmic binding protein
Usp                  PF00582.21   140 seq719_BIOID51103    -            144     3e-28   98.6   0.7   1   1   2.5e-32   3.4e-28   98.4   0.5     1   140     1   144     1   144 0.99 Universal stress protein family
Glyco_hydro_25       PF01183.15   181 seq720_BIOID51103    -            275   1.4e-51  174.8   0.3   1   1   1.3e-55   1.8e-51  174.3   0.2     1   181    73   248    73   248 0.96 Glycosyl hydrolases family 25
DUF469               PF04320.9    101 seq723_BIOID51103    -            108   1.2e-41  141.4   0.3   1   1   9.7e-46   1.3e-41  141.2   0.2     1   101     7   107     7   107 1.00 Protein with unknown function (DUF469)
HTH_AraC             PF00165.18    42 seq727_BIOID51103    -            253   3.7e-18   64.6   0.7   1   2   5.9e-11     4e-07   29.5   0.0     1    42   155   195   155   195 0.97 Bacterial regulatory helix-turn-helix proteins, AraC family
HTH_AraC             PF00165.18    42 seq727_BIOID51103    -            253   3.7e-18   64.6   0.7   2   2   3.3e-12   2.2e-08   33.5   0.1     8    39   210   242   207   245 0.91 Bacterial regulatory helix-turn-helix proteins, AraC family
HTH_18               PF12833.2     81 seq727_BIOID51103    -            253   1.6e-13   50.4   0.0   1   1   3.9e-17   2.7e-13   49.7   0.0     2    80   169   245   168   246 0.95 Helix-turn-helix domain
UPF0126              PF03458.8     81 seq728_BIOID51103    -            207   5.3e-49  163.6  19.4   1   2   3.4e-30   4.7e-26   90.1   2.7     2    78     4    80     3    83 0.97 UPF0126 domain
UPF0126              PF03458.8     81 seq728_BIOID51103    -            207   5.3e-49  163.6  19.4   2   2   7.9e-27   1.1e-22   79.3   5.3     3    76    92   164    90   169 0.94 UPF0126 domain
DUF3521              PF12035.3     35 seq729_BIOID51103    -             46   1.3e-09   37.6   0.4   1   1   1.3e-13   1.8e-09   37.1   0.3     1    35     1    28     1    28 0.99 Protein of unknown function (DUF3521)
FCD                  PF07729.7    125 seq730_BIOID51103    -            263   3.3e-22   79.0   7.4   1   1   4.8e-26   3.3e-22   79.0   5.1     3   124   125   246   123   247 0.94 FCD domain
GntR                 PF00392.16    64 seq730_BIOID51103    -            263   4.7e-21   73.8   0.9   1   1   1.2e-24     8e-21   73.1   0.6     1    64    32    95    32    95 0.97 Bacterial regulatory proteins, gntR family
ATP_bind_3           PF01171.15   182 seq731_BIOID51103    -            311   1.1e-14   54.2   0.0   1   1   1.3e-18   1.7e-14   53.5   0.0     2   161    42   205    41   209 0.84 PP-loop family
DUF2884              PF11101.3    229 seq732_BIOID51103    -            239   2.1e-59  200.5   2.3   1   1   1.7e-63   2.3e-59  200.4   1.6     1   215    24   234    24   239 0.98 Protein of unknown function (DUF2884)
Molybdopterin        PF00384.17   432 seq733_BIOID51103    -            777  9.6e-113  377.0   0.0   1   1  1.7e-116  1.2e-112  376.7   0.0     1   432    56   517    56   517 0.97 Molybdopterin oxidoreductase
Molydop_binding      PF01568.16   109 seq733_BIOID51103    -            777     2e-23   82.1   0.0   1   1   7.8e-27   5.3e-23   80.7   0.0     2    95   637   740   636   754 0.92 Molydopterin dinucleotide binding domain
CDP-OH_P_transf      PF01066.16   101 seq734_BIOID51103    -            182   1.7e-16   60.2  10.8   1   1   1.2e-20   1.7e-16   60.2   7.5     2    77     3    91     2   141 0.81 CDP-alcohol phosphatidyltransferase
UTRA                 PF07702.8    141 seq736_BIOID51103    -            248   1.3e-35  122.0   0.2   1   1   5.5e-39   1.9e-35  121.4   0.2     2   140   108   242   107   243 0.98 UTRA domain
GntR                 PF00392.16    64 seq736_BIOID51103    -            248   1.7e-16   59.2   0.4   1   1   1.2e-19     4e-16   58.0   0.1     6    64    29    87    24    87 0.94 Bacterial regulatory proteins, gntR family
AA_permease_2        PF13520.1    426 seq737_BIOID51103    -            445   1.4e-52  178.5  55.6   1   1   2.7e-56   1.8e-52  178.1  38.6     2   401    11   403    10   428 0.89 Amino acid permease
AA_permease          PF00324.16   479 seq737_BIOID51103    -            445     7e-35  120.1  50.8   1   1   1.7e-38   1.1e-34  119.4  35.2     2   421    15   405    14   429 0.88 Amino acid permease
Fer4_12              PF13353.1    139 seq739_BIOID51103    -            154   9.3e-52  174.7   0.0   1   1   1.5e-55     1e-51  174.5   0.0     1   139    12   151    12   151 0.97 4Fe-4S single cluster domain
Fer4_14              PF13394.1    117 seq739_BIOID51103    -            154   1.8e-31  108.5   0.0   1   1   3.1e-35   2.1e-31  108.2   0.0     1   117    21   130    21   130 0.95 4Fe-4S single cluster domain
DHDPS                PF00701.17   289 seq740_BIOID51103    -            297  3.8e-107  357.0   0.0   1   1  3.2e-111  4.3e-107  356.8   0.0     2   289     5   293     4   293 0.99 Dihydrodipicolinate synthetase family
Asparaginase         PF00710.15   313 seq741_BIOID51103    -            348   2.5e-88  295.8   4.1   1   1   2.1e-92   2.8e-88  295.6   2.8     1   313    25   342    25   342 0.95 Asparaginase
UPF0149              PF03695.8    178 seq743_BIOID51103    -            221   2.9e-36  124.9   6.6   1   1   4.8e-40   3.3e-36  124.7   4.6     1   177    11   185    11   186 0.95 Uncharacterised protein family (UPF0149)
SEC-C                PF02810.10    21 seq743_BIOID51103    -            221   1.2e-10   40.5   9.7   1   1   2.6e-14   1.8e-10   40.0   6.7     1    18   203   220   203   221 0.96 SEC-C motif
LysR_substrate       PF03466.15   209 seq744_BIOID51103    -            310   1.1e-34  119.3   0.0   1   1     2e-38   1.4e-34  118.9   0.0     2   208    92   296    91   297 0.95 LysR substrate binding domain
HTH_1                PF00126.22    60 seq744_BIOID51103    -            310   1.2e-15   56.8   1.2   1   1   1.7e-19   1.2e-15   56.8   0.9     2    60     9    67     8    67 0.98 Bacterial regulatory helix-turn-helix protein, lysR family
Peripla_BP_4         PF13407.1    258 seq748_BIOID51103    -            327   1.2e-30  106.6  11.2   1   1   2.2e-34   1.5e-30  106.3   7.8    10   256    40   294    33   300 0.88 Periplasmic binding protein domain
Peripla_BP_1         PF00532.16   279 seq748_BIOID51103    -            327   8.9e-17   61.0   1.6   1   1   1.8e-20   1.2e-16   60.6   1.1     3   279    32   312    30   312 0.82 Periplasmic binding proteins and sugar binding domain of LacI family
MFS_1                PF07690.11   354 seq750_BIOID51103    -            506   4.2e-38  130.8  60.6   1   2   5.2e-29   3.5e-25   88.3  23.8     2   286    36   298    35   306 0.70 Major Facilitator Superfamily
MFS_1                PF07690.11   354 seq750_BIOID51103    -            506   4.2e-38  130.8  60.6   2   2   1.6e-15   1.1e-11   44.0  16.8     2   175   291   462   289   500 0.80 Major Facilitator Superfamily
Sugar_tr             PF00083.19   451 seq750_BIOID51103    -            506   1.1e-26   93.3  11.4   1   1   1.6e-30   1.1e-26   93.3   7.9     2   197    31   210    30   221 0.91 Sugar (and other) transporter
Sulfatase            PF00884.18   379 seq754_BIOID51103    -            557   2.2e-56  191.3   0.4   1   1   4.2e-60   2.9e-56  191.0   0.3     3   310   248   539   246   554 0.93 Sulfatase
DUF1705              PF08019.7    156 seq754_BIOID51103    -            557   3.4e-45  153.2   9.4   1   1     5e-49   3.4e-45  153.2   6.5     2   154    68   221    67   223 0.97 Domain of unknown function (DUF1705)
DUF1202              PF06717.6    308 seq755_BIOID51103    -            335  6.8e-175  580.5  16.8   1   1  5.7e-179  7.8e-175  580.3  11.7     1   307    13   322    13   323 0.99 Protein of unknown function (DUF1202)
Aminotran_3          PF00202.16   339 seq757_BIOID51103    -            426   3.4e-75  252.9   0.0   1   1   2.9e-79     4e-75  252.6   0.0     1   338    35   360    35   361 0.92 Aminotransferase class-III
Terminase_6          PF03237.10   384 seq758_BIOID51103    -            590     2e-99  332.8   0.0   1   1  7.3e-103   2.5e-99  332.5   0.0     2   384   164   572   163   572 0.98 Terminase-like family
Terminase_5          PF06056.7     58 seq758_BIOID51103    -            590   3.8e-26   90.2   0.8   1   1   2.2e-29   7.6e-26   89.3   0.1     1    58    12    69    12    69 0.98 Putative ATPase subunit of terminase (gpP-like)
HTH_23               PF13384.1     50 seq758_BIOID51103    -            590   2.1e-06   27.0   0.0   1   1   1.7e-09     6e-06   25.6   0.0     7    45    14    49     9    54 0.86 Homeodomain-like domain
HTH_28               PF13518.1     52 seq758_BIOID51103    -            590   1.7e-05   24.5   0.1   1   1     3e-08    0.0001   22.0   0.0     2    48    14    57    14    59 0.90 Helix-turn-helix domain
ABC_tran             PF00005.22   118 seq759_BIOID51103    -            503   6.3e-36  123.2   0.0   1   2   1.1e-20   3.7e-17   62.6   0.0     1   118    50   178    50   178 0.89 ABC transporter
ABC_tran             PF00005.22   118 seq759_BIOID51103    -            503   6.3e-36  123.2   0.0   2   2     2e-19   6.8e-16   58.5   0.0     1   117   302   432   302   433 0.90 ABC transporter
FolB                 PF02152.13   113 seq761_BIOID51103    -            122   2.1e-32  111.4   0.2   1   1   1.7e-36   2.4e-32  111.3   0.1     1   113     4   114     4   114 0.99 Dihydroneopterin aldolase
DUF406               PF04175.7     94 seq762_BIOID51103    -             94   1.2e-33  115.3   1.5   1   1   9.5e-38   1.3e-33  115.2   1.1     3    94     3    94     1    94 0.98 Protein of unknown function (DUF406)
DUF615               PF04751.9    158 seq765_BIOID51103    -            183   1.5e-58  196.7   9.9   1   1   1.3e-62   1.8e-58  196.5   6.9     2   158    22   177    19   177 0.98 Protein of unknown function (DUF615)
NanE                 PF04131.9    192 seq766_BIOID51103    -            229   8.2e-93  308.5   0.5   1   1   7.1e-97   9.7e-93  308.3   0.4     1   192    35   226    35   226 0.99 Putative N-acetylmannosamine-6-phosphate epimerase
DUF2492              PF10678.4     78 seq767_BIOID51103    -             79   1.7e-35  120.8   0.1   1   1   1.4e-39   1.9e-35  120.6   0.1     1    78     1    78     1    78 0.99 Protein of unknown function (DUF2492)
BacA                 PF02673.13   259 seq768_BIOID51103    -            273   1.3e-91  306.2  14.1   1   1   1.1e-95   1.5e-91  306.0   9.8     2   258    10   267     9   268 0.96 Bacitracin resistance protein BacA
Autotransporter      PF03797.14   265 seq769_BIOID51103    -            232   8.9e-09   34.9   3.4   1   1     1e-12   1.4e-08   34.3   2.4   125   259    89   215    86   223 0.86 Autotransporter beta-domain
Thiolase_N           PF00108.18   264 seq771_BIOID51103    -            436   4.7e-66  222.3   0.5   1   1   1.4e-69   6.4e-66  221.9   0.3     3   264    14   288    12   288 0.97 Thiolase, N-terminal domain
Thiolase_C           PF02803.13   123 seq771_BIOID51103    -            436   3.6e-37  126.4   0.7   1   1   2.2e-40   9.9e-37  124.9   0.1     3   122   297   434   295   435 0.98 Thiolase, C-terminal domain
Response_reg         PF00072.19   112 seq772_BIOID51103    -            222   5.1e-26   90.7   0.0   1   1     1e-29   6.9e-26   90.3   0.0     1   112     3   113     3   113 0.99 Response regulator receiver domain
Trans_reg_C          PF00486.23    77 seq772_BIOID51103    -            222   3.2e-20   71.7   0.5   1   1   2.1e-23   1.4e-19   69.6   0.0     1    77   145   216   145   216 0.97 Transcriptional regulatory protein, C terminal
Glucosamine_iso      PF01182.15   199 seq775_BIOID51103    -            266   9.1e-25   87.4   0.0   1   1   8.8e-29   1.2e-24   87.0   0.0     4   198    15   216    12   217 0.85 Glucosamine-6-phosphate isomerases/6-phosphogluconolactonase
GGDEF                PF00990.16   161 seq776_BIOID51103    -            430   1.3e-45  154.7   0.0   1   1   4.8e-49   2.2e-45  154.0   0.0     1   161   273   426   273   426 0.96 GGDEF domain
PAS_4                PF08448.5    110 seq776_BIOID51103    -            430   7.1e-09   35.5   0.0   1   1   7.7e-12   3.5e-08   33.3   0.0     6   110   162   264   157   264 0.89 PAS fold
PAS_8                PF13188.1     64 seq776_BIOID51103    -            430   8.3e-08   31.7   0.0   1   2   6.3e-05      0.29   10.9   0.0     5    34    27    58    24    98 0.75 PAS domain
PAS_8                PF13188.1     64 seq776_BIOID51103    -            430   8.3e-08   31.7   0.0   2   2   4.8e-07    0.0022   17.6   0.0     3    37   151   191   149   217 0.78 PAS domain
ROK                  PF00480.15   179 seq777_BIOID51103    -            291     2e-54  184.0   0.1   1   1   2.4e-58   3.2e-54  183.3   0.0     1   179     5   183     5   183 0.98 ROK family
BPD_transp_2         PF02653.11   267 seq778_BIOID51103    -            340   1.4e-43  148.6  43.9   1   1     1e-47   1.4e-43  148.6  30.4     3   267    62   325    60   325 0.94 Branched-chain amino acid transport system / permease component
HATPase_c            PF02518.21   111 seq780_BIOID51103    -            366   1.1e-18   66.8   0.0   1   1   3.9e-22   1.8e-18   66.1   0.0     1   110   252   358   252   359 0.95 Histidine kinase-, DNA gyrase B-, and HSP90-like ATPase
HAMP                 PF00672.20    70 seq780_BIOID51103    -            366   1.3e-08   34.8   3.5   1   1   3.8e-11   1.7e-07   31.1   0.2     2    69    73   140    72   141 0.91 HAMP domain
HisKA                PF00512.20    68 seq780_BIOID51103    -            366   2.1e-08   33.9   4.5   1   1   5.4e-12   2.5e-08   33.6   1.3     3    66   147   203   145   205 0.76 His Kinase A (phospho-acceptor) domain
DeoC                 PF01791.4    236 seq781_BIOID51103    -            374   6.6e-67  225.1   0.0   1   1   5.8e-71   7.9e-67  224.8   0.0     2   236    93   350    92   350 0.98 DeoC/LacD family aldolase
MFS_1                PF07690.11   354 seq782_BIOID51103    -            402   2.2e-34  118.6  43.4   1   2   1.2e-23   1.7e-19   69.6  10.3    14   226    28   231    13   237 0.80 Major Facilitator Superfamily
MFS_1                PF07690.11   354 seq782_BIOID51103    -            402   2.2e-34  118.6  43.4   2   2   7.4e-19     1e-14   53.9  18.0     4   176   221   388   218   400 0.81 Major Facilitator Superfamily
Phage_portal         PF04860.7    347 seq784_BIOID51103    -            329   3.8e-62  209.8   0.0   1   1   3.5e-66   4.8e-62  209.5   0.0     8   316    31   324    24   328 0.92 Phage portal protein
Amidohydro_1         PF01979.15   333 seq787_BIOID51103    -            382   3.2e-39  135.3   0.3   1   1   8.3e-43   3.8e-39  135.1   0.2     1   332    50   363    50   364 0.94 Amidohydrolase family
Amidohydro_4         PF13147.1    304 seq787_BIOID51103    -            382   1.2e-12   48.3   0.1   1   1   3.4e-15   1.6e-11   44.7   0.0     2   304    46   361    45   361 0.64 Amidohydrolase
ECH                  PF00378.15   245 seq788_BIOID51103    -            714   1.7e-62  210.6   0.5   1   1   6.3e-66   2.9e-62  209.8   0.3     6   193    14   206    11   259 0.90 Enoyl-CoA hydratase/isomerase family
3HCDH_N              PF02737.13   180 seq788_BIOID51103    -            714   2.9e-59  199.6   0.3   1   1   1.5e-62   6.6e-59  198.4   0.0     2   179   311   489   310   490 0.98 3-hydroxyacyl-CoA dehydrogenase, NAD binding domain
3HCDH                PF00725.17    97 seq788_BIOID51103    -            714   1.7e-37  127.6   0.0   1   2   2.3e-32     1e-28   99.4   0.0     1    97   492   586   492   586 0.99 3-hydroxyacyl-CoA dehydrogenase, C-terminal domain
3HCDH                PF00725.17    97 seq788_BIOID51103    -            714   1.7e-37  127.6   0.0   2   2   7.3e-09   3.3e-05   24.0   0.0     3    85   618   703   618   711 0.91 3-hydroxyacyl-CoA dehydrogenase, C-terminal domain
DUF386               PF04074.7    153 seq789_BIOID51103    -            154     6e-54  181.5   0.0   1   1   4.9e-58   6.7e-54  181.4   0.0     1   152     1   150     1   151 0.99 Domain of unknown function (DUF386)
DUF2766              PF10964.3     79 seq790_BIOID51103    -             83   5.1e-51  170.3   2.9   1   1   4.1e-55   5.6e-51  170.2   2.0     1    79     1    79     1    79 0.99 Protein of unknown function (DUF2766)
ADH_N                PF08240.7    109 seq791_BIOID51103    -            364   1.2e-29  102.1   0.7   1   1   4.8e-33   2.2e-29  101.2   0.5     2   107    39   153    38   155 0.92 Alcohol dehydrogenase GroES-like domain
ADH_zinc_N           PF00107.21   130 seq791_BIOID51103    -            364     1e-26   92.8   0.3   1   1   3.5e-30   1.6e-26   92.2   0.2     1   129   196   324   196   325 0.95 Zinc-binding dehydrogenase
FBPase               PF00316.15   325 seq793_BIOID51103    -            353  5.2e-144  478.9   0.0   1   1  4.3e-148  5.9e-144  478.7   0.0     2   324    24   349    23   350 0.98 Fructose-1-6-bisphosphatase
F_bP_aldolase        PF01116.15   287 seq795_BIOID51103    -            286  1.9e-106  355.2   1.2   1   1  1.6e-110  2.1e-106  355.0   0.8     2   287     5   286     4   286 0.99 Fructose-bisphosphate aldolase class-II
ROK                  PF00480.15   179 seq799_BIOID51103    -            406   1.5e-59  200.7   0.2   1   1   5.1e-63   3.5e-59  199.5   0.0     1   179    90   274    90   274 0.99 ROK family
MarR                 PF01047.17    59 seq799_BIOID51103    -            406   8.4e-08   31.7   0.0   1   1     4e-11   2.8e-07   30.0   0.0    10    48    25    63    18    67 0.94 MarR family
MethyltransfD12      PF02086.10   260 seq800_BIOID51103    -            335   3.1e-21   75.8   2.5   1   1   3.2e-25   4.3e-21   75.4   1.7     1   245    37   279    37   292 0.74 D12 class N6 adenine-specific DNA methyltransferase
Sulfatase            PF00884.18   379 seq801_BIOID51103    -            574   2.5e-51  174.7   0.0   1   1   4.9e-55   3.3e-51  174.3   0.0     3   314   261   560   259   569 0.86 Sulfatase
DUF1705              PF08019.7    156 seq801_BIOID51103    -            574   7.3e-13   48.1   7.4   1   1   1.1e-16   7.3e-13   48.1   5.1     2   112    69   180    65   191 0.78 Domain of unknown function (DUF1705)
Aldose_epim          PF01263.15   301 seq805_BIOID51103    -            290   1.7e-46  158.6   0.0   1   1   1.4e-50   1.8e-46  158.4   0.0     2   300     3   285     2   286 0.92 Aldose 1-epimerase
CYTH                 PF01928.16   185 seq806_BIOID51103    -            433   1.5e-40  138.7   0.0   1   1     2e-44   2.8e-40  137.8   0.0     2   183     3   200     2   202 0.92 CYTH domain
Tagatose_6_P_K       PF08013.6    424 seq809_BIOID51103    -            420  6.4e-199  660.6   0.2   1   1  5.2e-203  7.1e-199  660.4   0.1     4   423     1   419     1   420 0.99 Tagatose 6 phosphate kinase
Peripla_BP_1         PF00532.16   279 seq810_BIOID51103    -            329   1.7e-96  322.5   0.0   1   1  2.9e-100     2e-96  322.3   0.0     2   278    26   319    25   320 0.99 Periplasmic binding proteins and sugar binding domain of LacI family
Peripla_BP_4         PF13407.1    258 seq810_BIOID51103    -            329   5.8e-22   78.1   1.7   1   1   1.1e-25   7.3e-22   77.8   1.2     2   253    29   293    28   297 0.86 Periplasmic binding protein domain
Hydrolase_6          PF13344.1    101 seq811_BIOID51103    -            250   5.2e-23   80.7   0.0   1   1     3e-26     1e-22   79.7   0.0     1   101     6   105     6   105 0.98 Haloacid dehalogenase-like hydrolase
Hydrolase_like       PF13242.1     75 seq811_BIOID51103    -            250   2.4e-19   68.6   0.0   1   1   2.4e-22   8.1e-19   67.0   0.0     2    74   174   246   173   247 0.97 HAD-hyrolase-like
HAD_2                PF13419.1    176 seq811_BIOID51103    -            250   2.8e-10   40.6   0.0   1   1   3.2e-08   0.00011   22.4   0.0   131   176   174   220   136   220 0.90 Haloacid dehalogenase-like hydrolase
Hydrolase            PF00702.21   204 seq811_BIOID51103    -            250   1.7e-09   38.4   0.0   1   1   4.2e-11   1.4e-07   32.1   0.0     1   204     3   214     3   214 0.62 haloacid dehalogenase-like hydrolase
His_Phos_1           PF00300.17   158 seq812_BIOID51103    -            161   1.1e-11   44.9   0.0   1   1   2.4e-15   3.3e-11   43.4   0.0     1    73     2    70     2   103 0.82 Histidine phosphatase superfamily (branch 1)
GlnE                 PF03710.10   248 seq814_BIOID51103    -            970  3.7e-188  622.3   3.1   1   2   1.2e-93   7.9e-90  300.3   0.0     4   247    56   300    53   301 0.98 Glutamate-ammonia ligase adenylyltransferase
GlnE                 PF03710.10   248 seq814_BIOID51103    -            970  3.7e-188  622.3   3.1   2   2  3.8e-100   2.6e-96  321.5   0.2     2   246   577   828   576   830 0.98 Glutamate-ammonia ligase adenylyltransferase
GlnD_UR_UTase        PF08335.6    142 seq814_BIOID51103    -            970   1.2e-51  174.2   8.2   1   2   5.8e-44     4e-40  136.8   0.9     1   142   321   460   321   460 0.99 GlnD PII-uridylyltransferase
GlnD_UR_UTase        PF08335.6    142 seq814_BIOID51103    -            970   1.2e-51  174.2   8.2   2   2   3.6e-14   2.4e-10   40.2   0.6     1    91   849   940   846   945 0.92 GlnD PII-uridylyltransferase
ABC_tran             PF00005.22   118 seq815_BIOID51103    -            519   1.5e-35  122.0   0.0   1   2   2.5e-24   8.5e-21   74.4   0.0     1   118    62   187    62   187 0.93 ABC transporter
ABC_tran             PF00005.22   118 seq815_BIOID51103    -            519   1.5e-35  122.0   0.0   2   2     2e-15   6.8e-12   45.6   0.0     1   117   311   442   311   443 0.88 ABC transporter
PTS_EIIA_2           PF00359.17   142 seq816_BIOID51103    -            150   1.4e-22   79.8   0.1   1   1   1.2e-26   1.6e-22   79.6   0.1    13   139    11   141     2   144 0.89 Phosphoenolpyruvate-dependent sugar phosphotransferase system, EIIA 2
Asn_synthase         PF00733.16   255 seq820_BIOID51103    -            554   1.5e-76  257.1   0.1   1   1   1.3e-79   3.5e-76  255.9   0.0     1   255   211   450   211   450 0.99 Asparagine synthase
GATase_7             PF13537.1    124 seq820_BIOID51103    -            554   3.5e-42  142.9   0.0   1   1   2.7e-45   7.4e-42  141.9   0.0     1   123    48   166    48   167 0.96 Glutamine amidotransferase domain
GATase_6             PF13522.1    133 seq820_BIOID51103    -            554   4.8e-37  126.7   0.0   1   1     5e-40   1.4e-36  125.3   0.0     1   133    33   161    33   161 0.98 Glutamine amidotransferase domain
DUF3700              PF12481.3    228 seq820_BIOID51103    -            554     6e-11   41.8   0.0   1   1     4e-14   1.1e-10   41.0   0.0    83   204    76   193    59   204 0.80 Aluminium induced protein
PTS_IIB              PF02302.12    90 seq821_BIOID51103    -             94   1.5e-10   41.2   0.2   1   1   1.3e-14   1.7e-10   41.0   0.1     1    82     4    79     4    89 0.83 PTS system, Lactose/Cellobiose specific IIB subunit
Fimbrial             PF00419.15   145 seq822_BIOID51103    -            188   3.3e-18   66.1   2.8   1   1   3.1e-22   4.2e-18   65.8   2.0     1   144    32   187    32   188 0.83 Fimbrial protein
SBP_bac_5            PF00496.17   374 seq823_BIOID51103    -            535    2e-107  359.1   7.4   1   1  1.8e-111  2.4e-107  358.8   5.1     1   372    73   453    73   455 0.94 Bacterial extracellular solute-binding proteins, family 5 Middle
EIIC-GAT             PF03611.9    415 seq824_BIOID51103    -            451     9e-87  291.3  33.1   1   1     9e-91   1.2e-86  290.9  22.9     2   414     7   398     6   399 0.99 PTS system sugar-specific permease component
HTH_18               PF12833.2     81 seq825_BIOID51103    -            271   2.8e-20   72.0   0.2   1   1   2.2e-23   7.7e-20   70.6   0.1     1    81   180   258   180   258 0.97 Helix-turn-helix domain
AraC_binding         PF02311.14   136 seq825_BIOID51103    -            271   5.6e-08   32.4   0.1   1   1   6.8e-11   2.3e-07   30.4   0.1    15    70    27    80    18   172 0.86 AraC-like ligand binding domain
Cupin_2              PF07883.6     71 seq825_BIOID51103    -            271   1.3e-06   27.7   0.1   1   1   7.3e-10   2.5e-06   26.7   0.0     8    67    25    83    21    87 0.92 Cupin domain
Usher                PF00577.15   552 seq826_BIOID51103    -            883  9.7e-187  621.9  26.3   1   1  2.6e-190  1.2e-186  621.6  18.2     2   552   200   761   199   761 0.97 Type VII secretion system (T7SS), usher protein
PapC_N               PF13954.1    146 seq826_BIOID51103    -            883   1.2e-39  135.0   0.0   1   1   5.2e-43   2.4e-39  134.1   0.0     2   146    38   185    37   185 0.98 PapC N-terminal domain
PapC_C               PF13953.1     68 seq826_BIOID51103    -            883     5e-18   64.3   0.2   1   1   3.5e-21   1.6e-17   62.7   0.0     3    64   773   832   771   836 0.94 PapC C-terminal domain
BPD_transp_2         PF02653.11   267 seq827_BIOID51103    -            329     5e-47  159.9  37.5   1   1   3.7e-51     5e-47  159.9  26.0     9   267    59   316    51   316 0.96 Branched-chain amino acid transport system / permease component
T2SE                 PF00437.15   272 seq828_BIOID51103    -            351   2.3e-41  141.4   0.0   1   1   2.8e-45   3.8e-41  140.6   0.0    74   265    98   285    30   291 0.82 Type II/IV secretion system protein
ADH_N                PF08240.7    109 seq830_BIOID51103    -            346   7.3e-30  102.8   0.0   1   1   2.8e-33   1.3e-29  102.0   0.0     2   108    26   130    25   131 0.95 Alcohol dehydrogenase GroES-like domain
ADH_zinc_N           PF00107.21   130 seq830_BIOID51103    -            346   6.3e-21   74.1   0.0   1   1   2.9e-24   1.3e-20   73.1   0.0     2   128   172   306   171   308 0.91 Zinc-binding dehydrogenase
BPD_transp_1         PF00528.17   185 seq832_BIOID51103    -            360   1.8e-46  157.8  14.4   1   1   1.3e-50   1.8e-46  157.8  10.0     1   184   135   357   135   358 0.99 Binding-protein-dependent transport system inner membrane component
Trehalose_PPase      PF02358.11   235 seq833_BIOID51103    -            334   7.6e-54  181.9   0.0   1   1   1.4e-57   9.5e-54  181.6   0.0     1   231    86   298    86   302 0.97 Trehalose-phosphatase
PfkB                 PF00294.19   301 seq839_BIOID51103    -            477   3.1e-55  187.3   0.5   1   1   1.4e-58   4.8e-55  186.6   0.1     2   299    11   305    10   307 0.87 pfkB family carbohydrate kinase
CTP_transf_2         PF01467.21   157 seq839_BIOID51103    -            477   1.6e-11   44.3   0.0   1   1   1.9e-14   6.5e-11   42.4   0.0     1   156   344   469   344   470 0.90 Cytidylyltransferase
Phos_pyr_kin         PF08543.7    246 seq839_BIOID51103    -            477   1.3e-08   34.3   0.0   1   1   8.5e-12   2.9e-08   33.1   0.0   118   224   187   287   166   293 0.89 Phosphomethylpyrimidine kinase
Carb_kinase          PF01256.12   242 seq839_BIOID51103    -            477     4e-06   26.1   0.1   1   1   1.9e-09   6.4e-06   25.5   0.0    61   212   137   287    82   310 0.74 Carbohydrate kinase
PhnA                 PF03831.9     56 seq840_BIOID51103    -            137   3.1e-29  100.0   6.8   1   1   5.8e-33     4e-29   99.6   4.7     1    56    69   123    69   123 0.98 PhnA protein
PhnA_Zn_Ribbon       PF08274.7     30 seq840_BIOID51103    -            137     1e-15   57.1   7.4   1   1   2.4e-19   1.7e-15   56.3   5.1     1    30    28    57    28    57 0.97 PhnA Zinc-Ribbon
Peptidase_M20        PF01546.23   171 seq841_BIOID51103    -            441     1e-23   83.6   4.1   1   1   3.7e-27   2.5e-23   82.4   2.9     1   170   117   433   117   434 0.90 Peptidase family M20/M25/M40
M20_dimer            PF07687.9    109 seq841_BIOID51103    -            441   6.5e-10   38.6   0.6   1   1   2.7e-13   1.9e-09   37.1   0.3     9    98   236   325   231   331 0.83 Peptidase dimerisation domain
DeoRC                PF00455.17   162 seq843_BIOID51103    -            259   1.2e-51  174.4   3.3   1   1     5e-55   1.7e-51  173.9   2.3     4   161    83   239    80   240 0.98 DeoR C terminal sensor domain
HTH_DeoR             PF08220.7     57 seq843_BIOID51103    -            259   1.3e-16   59.7   0.1   1   1   8.1e-20   2.8e-16   58.6   0.1     1    53     8    60     8    63 0.96 DeoR-like helix-turn-helix domain
GntR                 PF00392.16    64 seq843_BIOID51103    -            259   1.2e-05   24.5   0.2   1   1   9.7e-09   3.3e-05   23.1   0.1    10    63     9    60     9    61 0.95 Bacterial regulatory proteins, gntR family
HTH_11               PF08279.7     55 seq843_BIOID51103    -            259   2.6e-05   23.6   0.0   1   1   1.6e-08   5.5e-05   22.6   0.0     1    44     8    50     8    63 0.92 HTH domain
Glyco_transf_20      PF00982.16   474 seq844_BIOID51103    -            474  6.2e-152  506.2   0.0   1   1  5.1e-156    7e-152  506.0   0.0    27   474    17   453     2   453 0.96 Glycosyltransferase family 20
BPD_transp_1         PF00528.17   185 seq845_BIOID51103    -            300   4.7e-31  107.6  17.3   1   1   1.6e-34   1.1e-30  106.4   8.9     1   184   116   299   116   300 0.98 Binding-protein-dependent transport system inner membrane component
OppC_N               PF12911.2     56 seq845_BIOID51103    -            300   8.2e-17   60.2   0.9   1   1   1.2e-20   8.2e-17   60.2   0.6     2    55    16    69    15    70 0.90 N-terminal TM domain of oligopeptide transport permease C
3-dmu-9_3-mt         PF06983.8    116 seq846_BIOID51103    -            147   3.1e-07   30.6   0.6   1   1   3.6e-10   2.5e-06   27.7   0.5     5   115     5   138     2   139 0.74 3-demethylubiquinone-9 3-methyltransferase
Glyoxalase           PF00903.20   128 seq846_BIOID51103    -            147   3.4e-05   23.6   0.0   1   1   7.7e-09   5.2e-05   23.0   0.0     7   128     8   138     3   138 0.86 Glyoxalase/Bleomycin resistance protein/Dioxygenase superfamily
Pyrophosphatase      PF00719.14   156 seq849_BIOID51103    -            176   2.9e-61  205.3   0.1   1   1   2.4e-65   3.3e-61  205.1   0.0     2   155    18   174    17   175 0.98 Inorganic pyrophosphatase
Pili_assembly_N      PF00345.15   122 seq850_BIOID51103    -            249   7.8e-37  125.6   0.3   1   1   1.1e-40   7.8e-37  125.6   0.2     1   121    28   146    28   147 0.91 Gram-negative pili assembly chaperone, N-terminal domain
Pili_assembly_C      PF02753.12    68 seq850_BIOID51103    -            249   4.5e-09   35.9   2.1   1   1   1.3e-12   8.6e-09   34.9   1.0     2    66   169   230   168   232 0.83 Gram-negative pili assembly chaperone, C-terminal domain
ABC_tran             PF00005.22   118 seq851_BIOID51103    -            262   1.3e-24   86.6   0.0   1   1   3.4e-28   2.3e-24   85.8   0.0     1   117    44   180    44   181 0.89 ABC transporter
LysR_substrate       PF03466.15   209 seq852_BIOID51103    -            327   5.4e-44  149.6   0.1   1   1   1.1e-47   7.3e-44  149.2   0.0     5   209   120   323   117   323 0.97 LysR substrate binding domain
HTH_1                PF00126.22    60 seq852_BIOID51103    -            327   1.5e-24   85.3   1.5   1   1   2.9e-28     2e-24   84.9   0.2     1    60    34    93    34    93 0.98 Bacterial regulatory helix-turn-helix protein, lysR family
Peptidase_M20        PF01546.23   171 seq853_BIOID51103    -            481   2.6e-05   23.7   0.3   1   1   5.9e-09     4e-05   23.1   0.1     2    92    78   265    77   370 0.71 Peptidase family M20/M25/M40
M20_dimer            PF07687.9    109 seq853_BIOID51103    -            481   6.8e-05   22.4   0.2   1   1     3e-08    0.0002   20.9   0.1    12   103   192   280   182   284 0.84 Peptidase dimerisation domain
oligo_HPY            PF08352.7     64 seq854_BIOID51103    -            327   2.2e-19   69.4   0.3   1   1   8.4e-23   3.8e-19   68.6   0.2     1    64   233   297   233   297 0.99 Oligopeptide/dipeptide transporter, C-terminal region
ABC_tran             PF00005.22   118 seq854_BIOID51103    -            327   1.5e-18   67.1   0.0   1   1   6.4e-22   2.9e-18   66.2   0.0    15   118    65   182    52   182 0.88 ABC transporter
AAA_21               PF13304.1    303 seq854_BIOID51103    -            327   7.2e-10   39.1   0.1   1   1   2.9e-12   1.3e-08   35.0   0.0   231   302   148   217   125   218 0.94 AAA domain
Radical_SAM          PF04055.16   166 seq855_BIOID51103    -            474   4.8e-30  104.7   0.0   1   1   1.7e-33   7.9e-30  104.0   0.0     1   166   151   325   151   325 0.97 Radical SAM superfamily
UPF0004              PF00919.15    98 seq855_BIOID51103    -            474   7.8e-29   99.2   0.0   1   1     3e-32   1.4e-28   98.4   0.0     1    98     4   104     4   104 0.95 Uncharacterized protein family UPF0004
TRAM                 PF01938.15    61 seq855_BIOID51103    -            474   4.6e-20   71.0   0.1   1   1   2.3e-23   1.1e-19   69.9   0.1     1    61   378   440   378   440 0.96 TRAM domain
Fimbrial             PF00419.15   145 seq856_BIOID51103    -            163     3e-25   89.0   2.4   1   1   2.6e-29   3.5e-25   88.7   1.7     7   145    32   163    26   163 0.86 Fimbrial protein
Phosphonate-bd       PF12974.2    243 seq858_BIOID51103    -            338   2.1e-73  246.5   0.0   1   1     2e-77   2.8e-73  246.1   0.0     1   240    35   277    35   280 0.97 ABC transporter, phosphonate, periplasmic substrate-binding protein
Fimbrial             PF00419.15   145 seq859_BIOID51103    -            159   2.5e-27   95.7   2.1   1   1   2.2e-31     3e-27   95.5   1.5     1   145    23   159    23   159 0.89 Fimbrial protein
oligo_HPY            PF08352.7     64 seq860_BIOID51103    -            334     5e-20   71.4   0.7   1   1   2.2e-23   9.8e-20   70.5   0.5     1    64   241   306   241   306 0.97 Oligopeptide/dipeptide transporter, C-terminal region
ABC_tran             PF00005.22   118 seq860_BIOID51103    -            334   1.6e-19   70.2   0.0   1   1     6e-23   2.7e-19   69.5   0.0     1   117    62   189    62   190 0.82 ABC transporter
MFS_1                PF07690.11   354 seq861_BIOID51103    -            379   1.1e-15   57.1  60.7   1   1   1.4e-16   6.4e-13   48.0  31.6     1   326     9   316     9   319 0.82 Major Facilitator Superfamily
LacY_symp            PF01306.14   413 seq861_BIOID51103    -            379   5.7e-13   48.0  27.4   1   1   2.4e-16   1.1e-12   47.1  19.0    12   390     9   366     4   372 0.78 LacY proton/sugar symporter
MFS_1_like           PF12832.2     77 seq861_BIOID51103    -            379   2.6e-05   23.8   3.2   1   1   5.7e-09   2.6e-05   23.8   2.2     3    57     7    61     5    81 0.83 MFS_1 like family
Radical_SAM          PF04055.16   166 seq862_BIOID51103    -            320   1.9e-15   57.2   0.0   1   1   2.3e-19   3.1e-15   56.6   0.0     9   165    54   213    43   214 0.90 Radical SAM superfamily
Fimbrial             PF00419.15   145 seq865_BIOID51103    -            181     2e-18   66.8   0.3   1   1   1.7e-22   2.4e-18   66.6   0.2     2   144    35   180    34   181 0.89 Fimbrial protein
ABG_transport        PF03806.8    502 seq868_BIOID51103    -            510  7.3e-207  687.2  35.1   1   1    6e-211  8.3e-207  687.0  24.3     1   500    16   507    16   509 0.98 AbgT putative transporter family
BPD_transp_1         PF00528.17   185 seq869_BIOID51103    -            259   4.6e-23   81.5   4.9   1   1   3.3e-27   4.6e-23   81.5   3.4     2   179    88   258    87   259 0.98 Binding-protein-dependent transport system inner membrane component
PhoH                 PF02562.11   205 seq870_BIOID51103    -            359     8e-97  322.2   0.0   1   1  1.5e-100     1e-96  321.9   0.0     2   205   131   334   130   334 0.99 PhoH-like protein
AAA_30               PF13604.1    196 seq870_BIOID51103    -            359   7.3e-08   32.1   0.0   1   1   5.1e-11   3.5e-07   29.8   0.0     4   133   136   287   134   289 0.84 AAA domain
DUF2544              PF11245.3    230 seq871_BIOID51103    -            287  7.9e-100  332.8   2.6   1   1  6.9e-104  9.5e-100  332.5   1.8     1   230    44   287    44   287 0.96 Protein of unknown function (DUF2544)
FlhD                 PF05247.8    104 seq872_BIOID51103    -            116   3.8e-45  152.0   4.6   1   1   3.2e-49   4.4e-45  151.8   3.2     1   102     1   102     1   104 0.98 Flagellar transcriptional activator (FlhD)
FlhC                 PF05280.6    176 seq874_BIOID51103    -            192   2.4e-87  290.7   0.0   1   1     2e-91   2.8e-87  290.6   0.0     1   174     1   174     1   176 0.99 Flagellar transcriptional activator (FlhC)
HTH_19               PF12844.2     64 seq875_BIOID51103    -             97   1.6e-09   37.5   0.0   1   1   3.1e-13   2.1e-09   37.1   0.0     2    47     5    50     4    69 0.86 Helix-turn-helix domain
HTH_3                PF01381.17    55 seq875_BIOID51103    -             97   1.1e-06   28.2   0.0   1   1   2.5e-10   1.7e-06   27.6   0.0     1    44     7    50     7    52 0.97 Helix-turn-helix
HATPase_c            PF02518.21   111 seq876_BIOID51103    -            778     5e-31  106.5   0.1   1   1     1e-33   1.7e-30  104.8   0.1     2   109   395   504   394   506 0.96 Histidine kinase-, DNA gyrase B-, and HSP90-like ATPase
Response_reg         PF00072.19   112 seq876_BIOID51103    -            778   5.1e-22   77.8   0.1   1   1   8.6e-25   1.5e-21   76.4   0.1     1   111   528   639   528   640 0.93 Response regulator receiver domain
PAS                  PF00989.19   113 seq876_BIOID51103    -            778   2.9e-18   65.5   0.0   1   1   5.7e-21   9.8e-18   63.8   0.0     2   113   156   266   155   266 0.91 PAS fold
HisKA                PF00512.20    68 seq876_BIOID51103    -            778   6.2e-17   61.2   1.5   1   1   2.2e-19   3.7e-16   58.7   0.1     2    67   283   346   282   347 0.97 His Kinase A (phospho-acceptor) domain
PAS_4                PF08448.5    110 seq876_BIOID51103    -            778   2.5e-15   56.3   0.0   1   1   7.7e-18   1.3e-14   54.0   0.0     1   110   161   271   161   271 0.99 PAS fold
Hpt                  PF01627.18    90 seq876_BIOID51103    -            778   5.7e-13   48.5   2.1   1   1   4.4e-15   7.6e-12   44.9   0.0     3    90   686   771   684   771 0.96 Hpt domain
PAS_9                PF13426.1    104 seq876_BIOID51103    -            778   8.8e-11   42.0   0.0   1   1   6.1e-13     1e-09   38.5   0.0     1   104   165   268   165   268 0.98 PAS domain
HATPase_c_3          PF13589.1    137 seq876_BIOID51103    -            778   2.9e-07   30.1   0.0   1   1   3.9e-10   6.7e-07   28.9   0.0     6   114   402   514   397   525 0.79 Histidine kinase-, DNA gyrase B-, and HSP90-like ATPase
Antitoxin-MazE       PF04014.13    47 seq877_BIOID51103    -            132   1.1e-08   34.5   0.2   1   1   1.1e-12   1.5e-08   34.0   0.1     1    40    63   105    63   112 0.86 Antidote-toxin recognition MazE
UTRA                 PF07702.8    141 seq879_BIOID51103    -            241   1.5e-32  112.0   0.1   1   1   7.9e-36   2.7e-32  111.2   0.0     1   140    96   235    96   236 0.94 UTRA domain
GntR                 PF00392.16    64 seq879_BIOID51103    -            241     4e-22   77.3   0.3   1   1   2.2e-25   7.5e-22   76.4   0.2     2    64    14    75    13    75 0.98 Bacterial regulatory proteins, gntR family
MarR                 PF01047.17    59 seq879_BIOID51103    -            241   4.8e-06   26.0   0.0   1   1   4.1e-09   1.4e-05   24.5   0.0    21    51    39    69    35    71 0.95 MarR family
Phage_integrase      PF00589.17   173 seq880_BIOID51103    -            336   1.2e-25   90.0   0.1   1   1   2.4e-29   3.3e-25   88.6   0.1     2   171   174   318   173   320 0.94 Phage integrase family
PIN                  PF01850.16   121 seq883_BIOID51103    -            138   2.7e-10   40.5   0.0   1   1   2.2e-14     3e-10   40.3   0.0     1   119     5   129     5   131 0.91 PIN domain
UPF0054              PF02130.12   145 seq884_BIOID51103    -            155   1.6e-43  147.3   0.0   1   1   1.3e-47   1.8e-43  147.1   0.0    13   144    22   144     9   145 0.88 Uncharacterized protein family UPF0054
MotA_ExbB            PF01618.11   139 seq887_BIOID51103    -            295   4.1e-06   26.3   0.6   1   1     3e-10   4.1e-06   26.3   0.4    29   135   136   239   116   242 0.88 MotA/TolQ/ExbB proton channel family
LigT_PEase           PF02834.11    87 seq888_BIOID51103    -            176     2e-23   82.0   0.4   1   2   2.5e-16   1.7e-12   47.0   0.0     1    87    11    89    11    89 0.92 LigT like Phosphoesterase
LigT_PEase           PF02834.11    87 seq888_BIOID51103    -            176     2e-23   82.0   0.4   2   2   1.1e-11   7.3e-08   32.1   0.0     4    87    92   166    90   166 0.74 LigT like Phosphoesterase
2_5_RNA_ligase2      PF13563.1    153 seq888_BIOID51103    -            176   9.6e-11   41.5   0.0   1   1   1.6e-14   1.1e-10   41.3   0.0     2   121    14   135    13   162 0.87 2'-5' RNA ligase superfamily
DNA_binding_1        PF01035.15    85 seq889_BIOID51103    -            171     6e-33  112.3   0.0   1   1   1.2e-36   8.2e-33  111.8   0.0     1    82    87   168    87   171 0.98 6-O-methylguanine DNA methyltransferase, DNA binding domain
Methyltransf_1N      PF02870.10    77 seq889_BIOID51103    -            171   1.6e-20   73.3   0.0   1   1   3.2e-24   2.2e-20   72.9   0.0     2    76     4    83     3    84 0.97 6-O-methylguanine DNA methyltransferase, ribonuclease-like domain
GlgS                 PF08971.6     66 seq890_BIOID51103    -             66   1.8e-41  139.8   0.6   1   1   1.4e-45   1.9e-41  139.6   0.4     1    66     1    66     1    66 0.99 Glycogen synthesis protein
MTS                  PF05175.9    170 seq892_BIOID51103    -            421   1.9e-20   72.8   0.0   1   1   3.1e-23   3.9e-20   71.8   0.0    31   138   243   371   235   383 0.92 Methyltransferase small domain
Methyltransf_26      PF13659.1    117 seq892_BIOID51103    -            421     9e-19   67.5   0.0   1   1   1.5e-21   1.9e-18   66.4   0.0     2   116   245   374   244   375 0.92 Methyltransferase domain
Methyltransf_31      PF13847.1    152 seq892_BIOID51103    -            421   2.5e-16   59.5   0.0   1   1   9.2e-19   1.1e-15   57.3   0.0     2   117   242   380   241   402 0.80 Methyltransferase domain
Methyltransf_18      PF12847.2    112 seq892_BIOID51103    -            421   8.3e-13   48.7   0.0   1   1   1.6e-15     2e-12   47.5   0.0     3   110   245   372   243   374 0.82 Methyltransferase domain
PrmA                 PF06325.8    295 seq892_BIOID51103    -            421   2.8e-08   33.1   0.0   1   1   3.4e-11   4.2e-08   32.5   0.0   159   232   241   318   235   319 0.84 Ribosomal protein L11 methyltransferase (PrmA)
Methyltransf_25      PF13649.1    101 seq892_BIOID51103    -            421   1.8e-07   31.3   0.0   1   1   3.3e-10   4.1e-07   30.1   0.0     1    73   247   317   247   364 0.90 Methyltransferase domain
UPF0020              PF01170.13   180 seq892_BIOID51103    -            421   2.5e-06   27.0   0.0   1   1   3.9e-09   4.8e-06   26.1   0.0    30   117   245   322   235   328 0.85 Putative RNA methylase family UPF0020
Methyltransf_15      PF09445.5    164 seq892_BIOID51103    -            421   3.6e-06   26.5   0.0   1   1   4.8e-09     6e-06   25.8   0.0     3    79   246   320   244   325 0.92 RNA cap guanine-N2 methyltransferase
Met_10               PF02475.11   200 seq892_BIOID51103    -            421   7.7e-06   25.5   0.0   1   1   1.1e-08   1.4e-05   24.7   0.0   100   179   242   321   233   332 0.91 Met-10+ like-protein
Ubie_methyltran      PF01209.13   233 seq892_BIOID51103    -            421     7e-05   21.9   0.0   1   1   9.6e-08   0.00012   21.1   0.0    45    98   241   293   232   306 0.88 ubiE/COQ5 methyltransferase family
Cons_hypoth95        PF03602.10   183 seq892_BIOID51103    -            421   0.00015   21.1   0.0   1   1     2e-07   0.00025   20.3   0.0    42   128   243   325   227   338 0.80 Conserved hypothetical protein 95
AAA_15               PF13175.1    415 seq893_BIOID51103    -            521   4.6e-15   55.4   0.1   1   1     5e-11   2.3e-07   30.1   0.0   332   414   235   318   183   319 0.74 AAA ATPase domain
AAA_21               PF13304.1    303 seq893_BIOID51103    -            521     9e-12   45.4   0.1   1   1   6.3e-10   2.9e-06   27.3   0.1   261   301   280   318   243   320 0.90 AAA domain
AAA_23               PF13476.1    202 seq893_BIOID51103    -            521     5e-10   39.9   0.0   1   1   5.1e-13   2.3e-09   37.7   0.0     1    53     6    58     6   115 0.85 AAA domain
PhnG                 PF06754.7    147 seq894_BIOID51103    -            150   2.4e-60  202.2   4.0   1   1     2e-64   2.7e-60  202.1   2.8     2   147     4   149     3   149 0.99 Phosphonate metabolism protein PhnG
CorC_HlyC            PF03471.12    81 seq895_BIOID51103    -            292   3.5e-24   84.3   0.4   1   1   1.6e-27   1.1e-23   82.7   0.0     2    79   206   281   205   283 0.94 Transporter associated domain
CBS                  PF00571.23    57 seq895_BIOID51103    -            292   1.2e-21   75.9   3.1   1   2   4.4e-14     3e-10   39.5   0.1     1    52    69   123    69   128 0.96 CBS domain
CBS                  PF00571.23    57 seq895_BIOID51103    -            292   1.2e-21   75.9   3.1   2   2   3.1e-13   2.1e-09   36.7   0.3     4    56   138   189   135   190 0.92 CBS domain
SfsA                 PF03749.8    216 seq897_BIOID51103    -            234   6.7e-83  277.2   0.0   1   1   5.5e-87   7.6e-83  277.1   0.0     1   213    13   228    13   231 0.98 Sugar fermentation stimulation protein
cNMP_binding         PF00027.24    91 seq898_BIOID51103    -            264   5.3e-16   58.1   0.0   1   1     2e-19     9e-16   57.3   0.0     4    90    66   151    63   152 0.95 Cyclic nucleotide-binding domain
Crp                  PF00325.15    32 seq898_BIOID51103    -            264   3.7e-15   54.9   1.4   1   1   9.7e-19   4.4e-15   54.7   0.3     1    32   207   238   207   238 0.97 Bacterial regulatory proteins, crp family
HTH_Crp_2            PF13545.1     76 seq898_BIOID51103    -            264   5.5e-13   48.4   0.0   1   1   2.2e-16     1e-12   47.5   0.0     1    76   182   256   182   256 0.96 Crp-like helix-turn-helix domain
PhnH                 PF05845.7    192 seq899_BIOID51103    -            194     2e-66  223.0   0.4   1   1   1.6e-70   2.2e-66  222.8   0.3     1   192     3   193     3   193 0.99 Bacterial phosphonate metabolism protein (PhnH)
MotB_plug            PF13677.1     58 seq900_BIOID51103    -            308   1.4e-23   81.7   0.6   1   1   3.9e-27   2.6e-23   80.9   0.4     3    57    12    66    10    67 0.88 Membrane MotB of proton-channel complex MotA/MotB
OmpA                 PF00691.15    97 seq900_BIOID51103    -            308     3e-11   43.4   0.0   1   1   9.6e-15   6.6e-11   42.3   0.0     1    95   160   258   160   259 0.86 OmpA family
Ldr_toxin            PF13940.1     35 seq901_BIOID51103    -             35   3.3e-25   87.4   1.7   1   1   2.6e-29   3.5e-25   87.3   1.2     1    35     1    35     1    35 1.00 Toxin Ldr, type I toxin-antitoxin system
DHBP_synthase        PF00926.14   194 seq902_BIOID51103    -            217     6e-80  266.9   0.8   1   1   4.9e-84   6.7e-80  266.7   0.6     1   194    16   209    16   209 0.99 3,4-dihydroxy-2-butanone 4-phosphate synthase
PhnI                 PF05861.7    359 seq904_BIOID51103    -            394  3.2e-167  555.4   0.0   1   1  2.7e-171  3.7e-167  555.2   0.0     1   357    41   392    41   394 0.99 Bacterial phosphonate metabolism protein (PhnI)
Ldr_toxin            PF13940.1     35 seq905_BIOID51103    -             65     2e-24   84.9   1.7   1   1   1.9e-28   2.6e-24   84.5   1.2     1    35    31    65    31    65 1.00 Toxin Ldr, type I toxin-antitoxin system
CN_hydrolase         PF00795.17   184 seq906_BIOID51103    -            513   3.6e-27   94.7   0.0   1   1   4.3e-31   5.9e-27   94.0   0.0     2   184   224   412   223   412 0.89 Carbon-nitrogen hydrolase
zf-dskA_traR         PF01258.12    36 seq907_BIOID51103    -            151   5.7e-10   38.6   3.6   1   1   7.5e-14     1e-09   37.8   2.5     2    35   110   143   109   147 0.87 Prokaryotic dksA/traR C4-type zinc finger
Response_reg         PF00072.19   112 seq908_BIOID51103    -            232   5.1e-29  100.4   0.4   1   1   1.2e-32     8e-29   99.8   0.3     1   112     4   112     4   112 0.98 Response regulator receiver domain
Trans_reg_C          PF00486.23    77 seq908_BIOID51103    -            232   1.4e-21   76.0   0.0   1   1   5.1e-25   3.5e-21   74.7   0.0     1    77   152   228   152   228 0.95 Transcriptional regulatory protein, C terminal
Chorismate_synt      PF01264.16   346 seq909_BIOID51103    -            361  3.6e-148  492.5   0.0   1   1    3e-152  4.1e-148  492.3   0.0     1   346    10   346    10   346 0.98 Chorismate synthase
Usp                  PF00582.21   140 seq910_BIOID51103    -            316   1.9e-33  115.5   0.0   1   2   4.8e-21   6.6e-17   61.9   0.0     1   140     3   146     3   146 0.98 Universal stress protein family
Usp                  PF00582.21   140 seq910_BIOID51103    -            316   1.9e-33  115.5   0.0   2   2   6.6e-18   9.1e-14   51.7   0.1    16   140   174   300   156   300 0.88 Universal stress protein family
CheW                 PF01584.14   138 seq912_BIOID51103    -            667   1.5e-27   95.6   1.1   1   1     1e-30   2.9e-27   94.7   0.7     2   133   527   653   526   656 0.97 CheW-like domain
CheY-binding         PF09078.6     65 seq912_BIOID51103    -            667   3.1e-26   91.0   2.3   1   1   1.5e-29   4.1e-26   90.6   0.7     2    65   174   237   173   237 0.98 CheY binding
HATPase_c            PF02518.21   111 seq912_BIOID51103    -            667   1.9e-22   78.9   0.5   1   1   2.2e-25   5.9e-22   77.3   0.2     3   110   384   520   382   521 0.98 Histidine kinase-, DNA gyrase B-, and HSP90-like ATPase
Hpt                  PF01627.18    90 seq912_BIOID51103    -            667   1.1e-21   76.5   0.8   1   1   3.9e-25   1.1e-21   76.5   0.6     2    89    21   120    20   121 0.96 Hpt domain
H-kinase_dim         PF02895.9     68 seq912_BIOID51103    -            667   1.4e-18   66.8   2.7   1   1   5.1e-22   1.4e-18   66.8   1.9     1    68   274   337   274   337 0.97 Signal transducing histidine kinase, homodimeric domain
DJ-1_PfpI            PF01965.19   147 seq915_BIOID51103    -            220   5.8e-23   80.8   0.2   1   1   5.7e-27   7.8e-23   80.4   0.1     1   145    48   204    48   206 0.85 DJ-1/PfpI family
tRNA-synt_1c         PF00749.16   314 seq917_BIOID51103    -            308   1.3e-50  171.7   0.0   1   1   3.5e-54   4.7e-50  169.9   0.0     5   295    19   284    17   297 0.93 tRNA synthetases class I (E and Q), catalytic domain
HATPase_c            PF02518.21   111 seq918_BIOID51103    -            457     1e-25   89.4   0.0   1   1   2.3e-28   7.9e-25   86.6   0.0     2   110   346   453   345   454 0.97 Histidine kinase-, DNA gyrase B-, and HSP90-like ATPase
HisKA                PF00512.20    68 seq918_BIOID51103    -            457   9.8e-15   54.1   3.5   1   1   2.9e-18   9.8e-15   54.1   2.4     1    67   238   299   238   300 0.95 His Kinase A (phospho-acceptor) domain
HAMP                 PF00672.20    70 seq918_BIOID51103    -            457   8.2e-13   48.2   0.1   1   1   2.4e-16   8.2e-13   48.2   0.1     2    70   165   234   164   234 0.96 HAMP domain
HATPase_c_3          PF13589.1    137 seq918_BIOID51103    -            457   5.7e-07   29.1   0.0   1   1   3.4e-10   1.2e-06   28.1   0.0     3    82   350   424   348   430 0.88 Histidine kinase-, DNA gyrase B-, and HSP90-like ATPase
PhnJ                 PF06007.6    279 seq920_BIOID51103    -            281  6.8e-155  513.7   0.1   1   1  5.6e-159  7.6e-155  513.5   0.1     3   277     5   279     3   281 0.99 Phosphonate metabolism protein PhnJ
Transgly             PF00912.17   178 seq921_BIOID51103    -            242   4.1e-54  182.4   0.0   1   1   3.8e-58   5.2e-54  182.1   0.0     9   178    59   228    50   228 0.96 Transglycosylase
Peptidase_M74        PF03411.8    240 seq922_BIOID51103    -            274  1.4e-136  453.1   0.1   1   1  1.2e-140  1.6e-136  452.9   0.0     1   239    35   273    35   274 1.00 Penicillin-insensitive murein endopeptidase
SpoU_methylase       PF00588.14   142 seq923_BIOID51103    -            246   1.3e-31  109.3   0.1   1   1   1.3e-35   1.8e-31  108.8   0.1     2   142     5   154     4   154 0.89 SpoU rRNA Methylase family
PolyA_pol_arg_C      PF12626.2    124 seq924_BIOID51103    -            472   8.3e-43  144.8   2.1   1   1   3.6e-46   1.6e-42  143.8   1.4     1   123   342   465   342   466 0.93 Polymerase A arginine-rich C-terminus
PolyA_pol            PF01743.15   126 seq924_BIOID51103    -            472   9.7e-40  135.5   0.5   1   1   9.9e-43   4.5e-39  133.4   0.1     1   126    69   200    69   200 0.93 Poly A polymerase head domain
PolyA_pol_RNAbd      PF12627.2     64 seq924_BIOID51103    -            472   9.6e-22   76.2   0.2   1   1   8.3e-25   3.8e-21   74.3   0.0     1    61   227   287   227   290 0.96 Probable RNA and SrmB- binding site of polymerase A
DUF2684              PF10885.3     89 seq925_BIOID51103    -             83   8.6e-49  163.1   0.4   1   1   6.7e-53   9.2e-49  163.1   0.3     1    79     1    79     1    83 0.97 Protein of unknown function (DUF2684)
MS_channel           PF00924.13   206 seq926_BIOID51103    -            343   1.1e-63  214.2   0.4   1   1   7.9e-68   1.1e-63  214.2   0.3     2   205   120   323   119   324 0.99 Mechanosensitive ion channel
ABC_tran             PF00005.22   118 seq927_BIOID51103    -            252   4.9e-22   78.4   0.0   1   1   1.5e-25     7e-22   77.9   0.0     1   117    45   173    45   174 0.86 ABC transporter
oligo_HPY            PF08352.7     64 seq927_BIOID51103    -            252   2.6e-06   27.5   0.0   1   1     1e-09   4.6e-06   26.7   0.0     1    26   225   250   225   252 0.94 Oligopeptide/dipeptide transporter, C-terminal region
TauE                 PF01925.14   240 seq928_BIOID51103    -            269   1.8e-40  138.8  27.2   1   1   1.6e-44   2.2e-40  138.4  18.9     1   240    18   253    18   253 0.95 Sulfite exporter TauE/SafE
PMSR                 PF01625.16   156 seq929_BIOID51103    -            221   1.6e-62  209.8   0.0   1   1   1.5e-66   2.1e-62  209.5   0.0     2   153    54   209    53   211 0.98 Peptide methionine sulfoxide reductase
YqgB                 PF11036.3     43 seq930_BIOID51103    -             48   3.2e-33  112.8   0.7   1   1   2.6e-37   3.6e-33  112.6   0.5     1    43     6    48     6    48 0.99 Virulence promoting factor
Orn_Arg_deC_N        PF02784.11   251 seq932_BIOID51103    -            658   1.2e-71  240.7   0.1   1   1   2.3e-75   1.6e-71  240.3   0.1     2   251    99   368    98   368 0.98 Pyridoxal-dependent decarboxylase, pyridoxal binding domain
Orn_DAP_Arg_deC      PF00278.17   116 seq932_BIOID51103    -            658   2.1e-30  104.7   0.0   1   1   5.6e-34   3.8e-30  103.8   0.0     1   115   371   586   371   587 0.87 Pyridoxal-dependent decarboxylase, C-terminal sheet domain
Rrf2                 PF02082.15    83 seq933_BIOID51103    -            162   1.6e-27   95.2   0.0   1   1   2.1e-31   2.8e-27   94.5   0.0     1    83     1    83     1    83 0.99 Transcriptional regulator
CheW                 PF01584.14   138 seq935_BIOID51103    -            167   7.3e-36  122.5   1.7   1   1   6.2e-40   8.5e-36  122.3   1.2     1   138    18   155    18   155 0.96 CheW-like domain
ABC_tran             PF00005.22   118 seq938_BIOID51103    -            264   4.5e-20   72.0   0.0   1   1   2.1e-23   9.4e-20   71.0   0.0     1   118    86   216    86   216 0.92 ABC transporter
AAA_16               PF13191.1    166 seq938_BIOID51103    -            264   4.3e-07   30.3   0.1   1   1   1.7e-10   7.8e-07   29.5   0.1    15    60    65   109    57   240 0.76 AAA ATPase domain
DUF462               PF04315.7    165 seq939_BIOID51103    -            182   2.8e-77  257.5   0.1   1   1   2.4e-81   3.2e-77  257.4   0.1     1   163    13   176    13   178 0.99 Protein of unknown function, DUF462
HPPK                 PF01288.15   127 seq940_BIOID51103    -            159   1.8e-44  150.4   0.0   1   1   1.5e-48   2.1e-44  150.1   0.0     1   127     5   132     5   132 0.99 7,8-dihydro-6-hydroxymethylpterin-pyrophosphokinase (HPPK)
MCPsignal            PF00015.16   213 seq942_BIOID51103    -            553   5.2e-74  248.2  41.7   1   1   2.8e-74   1.3e-70  237.1  19.5     1   212   322   515   315   516 0.97 Methyl-accepting chemotaxis protein (MCP) signalling domain
TarH                 PF02203.10   171 seq942_BIOID51103    -            553   2.3e-44  151.1   4.3   1   1     5e-48   2.3e-44  151.1   3.0     1   165     1   169     1   175 0.97 Tar ligand binding domain homologue
HAMP                 PF00672.20    70 seq942_BIOID51103    -            553   6.9e-15   54.8   2.2   1   1   1.5e-18   6.9e-15   54.8   1.5     2    69   195   262   194   263 0.96 HAMP domain
Aminotran_5          PF00266.14   371 seq943_BIOID51103    -            411   7.6e-93  311.0   0.0   1   1     2e-96     9e-93  310.8   0.0     1   370    12   375    12   376 0.97 Aminotransferase class-V
Beta_elim_lyase      PF01212.16   290 seq943_BIOID51103    -            411     5e-07   29.0   0.1   1   1   1.6e-10   7.3e-07   28.5   0.1    34   231    61   246    46   304 0.75 Beta-eliminating lyase
Cys_Met_Meta_PP      PF01053.15   386 seq943_BIOID51103    -            411   9.2e-06   24.0   0.0   1   1   5.3e-09   2.4e-05   22.6   0.0    58   185    59   195    32   218 0.76 Cys/Met metabolism PLP-dependent enzyme
DUF21                PF01595.15   183 seq944_BIOID51103    -            447   2.4e-44  150.7   3.6   1   1   8.2e-48   3.7e-44  150.0   2.5     3   183     5   197     3   197 0.98 Domain of unknown function DUF21
CorC_HlyC            PF03471.12    81 seq944_BIOID51103    -            447   2.8e-23   81.4   0.1   1   1   1.3e-26     6e-23   80.3   0.0     2    80   347   425   346   426 0.94 Transporter associated domain
CBS                  PF00571.23    57 seq944_BIOID51103    -            447   5.5e-11   41.8   0.7   1   2   4.9e-07    0.0022   17.4   0.0     9    56   222   270   215   271 0.80 CBS domain
CBS                  PF00571.23    57 seq944_BIOID51103    -            447   5.5e-11   41.8   0.7   2   2   2.7e-08   0.00012   21.5   0.0     9    55   286   332   280   334 0.91 CBS domain
Amidohydro_4         PF13147.1    304 seq945_BIOID51103    -            378   3.2e-29  102.7   5.9   1   1   1.4e-32   4.9e-29  102.1   4.1     1   304    41   356    41   356 0.86 Amidohydrolase
Amidohydro_3         PF07969.6    404 seq945_BIOID51103    -            378     3e-11   43.0   2.4   1   1   1.5e-14   5.2e-11   42.2   0.4   266   404   245   357   189   357 0.73 Amidohydrolase family
Amidohydro_1         PF01979.15   333 seq945_BIOID51103    -            378   2.7e-09   37.0   0.8   1   1   2.1e-10   7.3e-07   29.0   0.0   231   331   248   357   229   358 0.56 Amidohydrolase family
Amidohydro_5         PF13594.1     68 seq945_BIOID51103    -            378   1.5e-07   31.0   0.1   1   1   1.3e-10   4.6e-07   29.4   0.0     3    68    21    92    20    92 0.73 Amidohydrolase
YfcL                 PF08891.6     85 seq946_BIOID51103    -             92     2e-34  117.3   0.3   1   1   1.6e-38   2.2e-34  117.1   0.2     1    85     2    88     2    88 0.98 YfcL protein
Fimbrial             PF00419.15   145 seq947_BIOID51103    -            194   4.4e-15   56.0   9.9   1   1     4e-19   5.4e-15   55.7   6.9     2   145    31   194    30   194 0.78 Fimbrial protein
DUF2629              PF10945.3     44 seq948_BIOID51103    -             62     2e-27   94.1   2.0   1   1   1.8e-31   2.5e-27   93.8   1.4     2    44    18    60    17    60 0.98 Protein of unknown function (DUF2629)
SBP_bac_3            PF00497.15   225 seq949_BIOID51103    -            302   9.1e-49  165.5   0.6   1   1   1.7e-52   1.1e-48  165.2   0.4     1   224    42   271    42   272 0.93 Bacterial extracellular solute-binding proteins, family 3
NMT1                 PF09084.6    216 seq949_BIOID51103    -            302     2e-06   27.4   0.3   1   1   1.7e-09   1.1e-05   24.9   0.1    20   141    85   199    81   218 0.82 NMT1/THI5 like
YhjQ                 PF06564.7    244 seq950_BIOID51103    -            250  1.3e-126  420.8   4.5   1   1  4.5e-130  1.5e-126  420.5   3.1     1   241     1   241     1   244 0.99 YhjQ protein
AAA_31               PF13614.1    157 seq950_BIOID51103    -            250   2.9e-08   33.7   0.0   1   1     4e-11   1.4e-07   31.5   0.0     2   149     3   148     2   152 0.74 AAA domain
CbiA                 PF01656.18   195 seq950_BIOID51103    -            250   2.9e-07   29.9   0.0   1   1   1.1e-10   3.7e-07   29.6   0.0     5   161     8   176     4   207 0.66 CobQ/CobB/MinD/ParA nucleotide binding domain
ArsA_ATPase          PF02374.10   305 seq950_BIOID51103    -            250   6.7e-06   25.2   0.0   1   1   3.3e-09   1.1e-05   24.5   0.0     9    54    10    55     2    61 0.93 Anion-transporting ATPase
NifU_N               PF01592.11   127 seq952_BIOID51103    -            128   7.1e-56  187.4   0.2   1   1   5.7e-60   7.8e-56  187.3   0.2     1   125     2   126     2   128 0.97 NifU-like N terminal domain
Pili_assembly_N      PF00345.15   122 seq955_BIOID51103    -            246   2.4e-43  146.6   0.0   1   1   5.1e-47   3.5e-43  146.1   0.0     2   121    27   151    26   152 0.93 Gram-negative pili assembly chaperone, N-terminal domain
Pili_assembly_C      PF02753.12    68 seq955_BIOID51103    -            246   1.3e-16   60.0   0.1   1   1   3.7e-20   2.6e-16   59.1   0.0     1    66   175   242   175   244 0.95 Gram-negative pili assembly chaperone, C-terminal domain
AAA_18               PF13238.1    129 seq956_BIOID51103    -            185   1.2e-08   35.2   0.0   1   1   3.4e-11   1.5e-07   31.6   0.0     1   118     6   138     6   148 0.66 AAA domain
AAA_33               PF13671.1    143 seq956_BIOID51103    -            185   2.2e-07   30.7   0.4   1   1   1.5e-10     7e-07   29.1   0.3     1   136     5   150     5   153 0.76 AAA domain
Guanylate_kin        PF00625.16   183 seq956_BIOID51103    -            185   1.1e-05   24.8   0.0   1   1   2.9e-09   1.3e-05   24.5   0.0     3   152     4   149     2   177 0.81 Guanylate kinase
Fe-S_biosyn          PF01521.15    91 seq959_BIOID51103    -            107   3.7e-30  103.4   0.0   1   1   3.1e-34   4.2e-30  103.2   0.0     1    91     3    93     3    93 0.99 Iron-sulphur cluster biosynthesis
MCPsignal            PF00015.16   213 seq960_BIOID51103    -            533   4.4e-63  212.5  30.9   1   1   9.7e-67   4.4e-63  212.5  21.4     2   212   321   513   314   514 0.96 Methyl-accepting chemotaxis protein (MCP) signalling domain
TarH                 PF02203.10   171 seq960_BIOID51103    -            533   1.9e-39  135.1   6.7   1   1   4.2e-43   1.9e-39  135.1   4.7     1   168     1   170     1   173 0.96 Tar ligand binding domain homologue
HAMP                 PF00672.20    70 seq960_BIOID51103    -            533     1e-08   35.1   0.1   1   1   2.2e-12     1e-08   35.1   0.1     3    69   195   260   192   261 0.87 HAMP domain
Glyco_tranf_2_3      PF13641.1    230 seq962_BIOID51103    -            872   1.7e-32  113.0   0.0   1   1   1.3e-35   2.5e-32  112.4   0.0     1   230   273   500   273   500 0.87 Glycosyltransferase like family 2
Glycos_transf_2      PF00535.21   169 seq962_BIOID51103    -            872   3.9e-30  104.6   0.0   1   1   3.2e-33   6.2e-30  103.9   0.0     1   169   276   447   276   447 0.98 Glycosyl transferase family 2
Glyco_trans_2_3      PF13632.1    192 seq962_BIOID51103    -            872   4.7e-19   68.7   1.1   1   1   2.4e-22   4.7e-19   68.7   0.7     2   187   356   555   355   570 0.70 Glycosyl transferase family group 2
Cellulose_synt       PF03552.9    722 seq962_BIOID51103    -            872   1.1e-16   60.3   6.6   1   1   3.3e-16   6.5e-13   47.7   1.8   414   651   445   662   434   684 0.76 Cellulose synthase
PilZ                 PF07238.9    102 seq962_BIOID51103    -            872   4.9e-15   55.2   0.1   1   1   4.6e-18     9e-15   54.4   0.0     1   101   694   790   694   791 0.95 PilZ domain
Glyco_transf_21      PF13506.1    174 seq962_BIOID51103    -            872   1.2e-13   50.6   0.0   1   1   1.1e-16   2.1e-13   49.8   0.0    12   174   334   499   325   499 0.87 Glycosyl transferase family 21
Glyco_tranf_2_2      PF10111.4    281 seq962_BIOID51103    -            872   2.5e-06   26.6   0.0   1   1   1.9e-09   3.7e-06   26.1   0.0    32   185   303   448   277   474 0.84 Glycosyltransferase like family 2
YtfJ_HI0045          PF09695.5    160 seq964_BIOID51103    -            184   3.4e-75  250.6   0.3   1   1   2.8e-79   3.9e-75  250.4   0.2     2   159    24   181    23   182 0.99 Bacterial protein of unknown function (YtfJ_HI0045)
BPD_transp_1         PF00528.17   185 seq965_BIOID51103    -            246   3.6e-27   94.9   8.0   1   1   2.6e-31   3.6e-27   94.9   5.6     4   184    46   238    43   239 0.96 Binding-protein-dependent transport system inner membrane component
Acetyltransf_1       PF00583.19    83 seq967_BIOID51103    -            144     1e-14   54.2   0.3   1   1   3.8e-18   1.8e-14   53.4   0.2     3    83    54   134    52   134 0.95 Acetyltransferase (GNAT) family
Acetyltransf_7       PF13508.1     79 seq967_BIOID51103    -            144   1.2e-09   38.0   0.0   1   1   3.3e-13   1.5e-09   37.7   0.0    11    78    55   134    30   135 0.76 Acetyltransferase (GNAT) domain
Acetyltransf_10      PF13673.1    117 seq967_BIOID51103    -            144   5.3e-09   36.0   0.1   1   1   1.4e-12   6.2e-09   35.8   0.0    39   117    42   133    13   133 0.82 Acetyltransferase (GNAT) domain
HSCB_C               PF07743.8     78 seq968_BIOID51103    -            171   2.5e-21   75.8  12.9   1   1   1.4e-24   9.9e-21   73.8   6.4     2    77    87   162    86   163 0.97 HSCB C-terminal oligomerisation domain
DnaJ                 PF00226.26    64 seq968_BIOID51103    -            171   9.5e-13   47.5   0.0   1   1   2.8e-16   1.9e-12   46.6   0.0     1    63     2    70     2    71 0.97 DnaJ domain
Usher                PF00577.15   552 seq969_BIOID51103    -            882  9.6e-159  529.5  24.7   1   1  2.8e-162  1.3e-158  529.0  17.1     1   552   216   788   216   788 0.96 Type VII secretion system (T7SS), usher protein
PapC_N               PF13954.1    146 seq969_BIOID51103    -            882   2.8e-35  120.9   1.9   1   1   1.2e-38   5.3e-35  120.0   0.5     2   145    51   202    50   203 0.91 PapC N-terminal domain
PapC_C               PF13953.1     68 seq969_BIOID51103    -            882     2e-15   56.0   0.1   1   1   1.1e-18   4.8e-15   54.8   0.1     1    67   798   865   798   866 0.93 PapC C-terminal domain
RhaT                 PF06379.7    344 seq970_BIOID51103    -            344  2.6e-217  720.3  32.7   1   1  2.1e-221  2.9e-217  720.1  22.7     1   343     1   343     1   344 1.00 L-rhamnose-proton symport protein (RhaT)
Arginase             PF00491.16   275 seq971_BIOID51103    -            306   2.4e-83  279.5   0.5   1   1   2.1e-87   2.8e-83  279.3   0.3     1   274    33   297    33   298 0.92 Arginase family
Lactamase_B_2        PF12706.2    194 seq973_BIOID51103    -            252   8.5e-15   54.6   0.0   1   1   7.3e-19     1e-14   54.4   0.0    28   194    66   223    29   223 0.83 Beta-lactamase superfamily domain
HSP70                PF00012.15   602 seq974_BIOID51103    -            634  2.2e-202  673.0   0.1   1   1  3.9e-206  2.7e-202  672.8   0.1     2   600    40   617    39   619 0.97 Hsp70 protein
MreB_Mbl             PF06723.8    327 seq974_BIOID51103    -            634   1.3e-17   63.3   0.1   1   1   7.5e-20   5.1e-16   58.0   0.0    66   318   140   391   131   398 0.86 MreB/Mbl protein
BPD_transp_1         PF00528.17   185 seq975_BIOID51103    -            224   8.1e-19   67.7  19.7   1   1   7.8e-23   1.1e-18   67.3  13.6     1   183    34   223    12   224 0.92 Binding-protein-dependent transport system inner membrane component
Abhydrolase_5        PF12695.2    142 seq976_BIOID51103    -            310   3.9e-17   62.2   0.0   1   1   2.1e-20   7.3e-17   61.3   0.0     2   142    41   286    40   286 0.85 Alpha/beta hydrolase family
Abhydrolase_6        PF12697.2    228 seq976_BIOID51103    -            310   6.8e-14   52.1   0.0   1   1   2.4e-17   8.1e-14   51.9   0.0     1   220    41   290    41   298 0.67 Alpha/beta hydrolase family
DLH                  PF01738.13   218 seq976_BIOID51103    -            310   5.8e-09   35.4   0.1   1   1   3.8e-12   1.3e-08   34.2   0.1    10   126    34   141    23   145 0.84 Dienelactone hydrolase family
Peptidase_S9         PF00326.16   213 seq976_BIOID51103    -            310   4.3e-06   25.9   0.2   1   1   2.8e-09   9.4e-06   24.8   0.1    10    92    62   142    54   174 0.85 Prolyl oligopeptidase family
DUF4051              PF13260.1     54 seq977_BIOID51103    -             61   3.3e-31  106.2   2.2   1   1   2.7e-35   3.6e-31  106.1   1.5     1    51     6    56     6    59 0.96 Protein of unknown function (DUF4051)
ketoacyl-synt        PF00109.21   255 seq978_BIOID51103    -            406   4.2e-43  147.5   2.7   1   1   1.3e-46   5.9e-43  147.0   1.9     2   255     2   246     1   246 0.87 Beta-ketoacyl synthase, N-terminal domain
Ketoacyl-synt_C      PF02801.17   119 seq978_BIOID51103    -            406   9.7e-30  102.7   2.0   1   1   5.4e-33   2.4e-29  101.4   0.4     1   119   254   362   254   362 0.96 Beta-ketoacyl synthase, C-terminal domain
Thiolase_N           PF00108.18   264 seq978_BIOID51103    -            406   6.3e-05   21.9   0.2   1   1   2.8e-08   0.00013   20.9   0.1    68   146   143   223   132   232 0.78 Thiolase, N-terminal domain
CheR                 PF01739.13   196 seq979_BIOID51103    -            286   3.5e-62  209.0   0.0   1   1     1e-65   7.1e-62  208.0   0.0     1   194    92   281    92   283 0.96 CheR methyltransferase, SAM binding domain
CheR_N               PF03705.10    57 seq979_BIOID51103    -            286   4.3e-22   77.1   1.5   1   1   2.1e-25   1.4e-21   75.4   1.0     1    56    23    78    23    79 0.98 CheR methyltransferase, all-alpha domain
ABC_tran             PF00005.22   118 seq980_BIOID51103    -            241   2.8e-27   95.3   0.0   1   1   5.6e-31   3.9e-27   94.8   0.0     1   118    41   165    41   165 0.95 ABC transporter
NAD_binding_10       PF13460.1    183 seq984_BIOID51103    -            212     6e-35  120.7   0.0   1   1     2e-38   6.8e-35  120.6   0.0     1   182     4   187     4   188 0.96 NADH(P)-binding
NmrA                 PF05368.8    233 seq984_BIOID51103    -            212   1.5e-09   37.3   0.8   1   1   1.7e-12   5.7e-09   35.4   0.1     1   100     4   100     4   116 0.87 NmrA-like family
Epimerase            PF01370.16   236 seq984_BIOID51103    -            212   7.4e-07   28.7   0.0   1   1   1.6e-08   5.6e-05   22.5   0.0     1   148     4   137     4   151 0.74 NAD dependent epimerase/dehydratase family
3Beta_HSD            PF01073.14   280 seq984_BIOID51103    -            212     1e-05   24.2   0.1   1   1   1.3e-08   4.4e-05   22.2   0.0     1    71     5    71     5   112 0.81 3-beta hydroxysteroid dehydrogenase/isomerase family
LigB                 PF02900.13   272 seq985_BIOID51103    -            271   6.9e-57  192.3   0.2   1   1   5.8e-61   7.9e-57  192.1   0.1     1   271    16   270    16   271 0.92 Catalytic LigB subunit of aromatic ring-opening dioxygenase
CheB_methylest       PF01339.12   182 seq987_BIOID51103    -            349   8.7e-68  227.2   1.7   1   1   1.8e-71   1.3e-67  226.7   0.3     1   180   158   338   158   340 0.94 CheB methylesterase
Response_reg         PF00072.19   112 seq987_BIOID51103    -            349   2.1e-24   85.5   0.2   1   1   8.5e-28   5.8e-24   84.1   0.2     1   101     6   108     6   117 0.92 Response regulator receiver domain
IU_nuc_hydro         PF01156.14   314 seq988_BIOID51103    -            311  2.3e-101  339.0   0.1   1   1  1.8e-105  2.5e-101  338.9   0.1     3   311     4   308     2   311 0.96 Inosine-uridine preferring nucleoside hydrolase
Lactamase_B          PF00753.22   194 seq990_BIOID51103    -            665   1.3e-37  129.2   0.2   1   1   1.4e-41     2e-37  128.6   0.1     2   194   134   359   133   359 0.99 Metallo-beta-lactamase superfamily
MFS_1                PF07690.11   354 seq991_BIOID51103    -            392   3.1e-32  111.6  66.1   1   2   1.7e-20   2.4e-16   59.3  23.9     1   238    20   246    20   255 0.82 Major Facilitator Superfamily
MFS_1                PF07690.11   354 seq991_BIOID51103    -            392   3.1e-32  111.6  66.1   2   2   1.6e-18   2.2e-14   52.9  23.5     3   173   223   389   222   392 0.90 Major Facilitator Superfamily
Fer2                 PF00111.22    78 seq993_BIOID51103    -            111   1.4e-15   56.6   3.5   1   1   1.4e-19   1.9e-15   56.2   2.4     5    78    14    92    11    92 0.89 2Fe-2S iron-sulfur cluster binding domain
BcsB                 PF03170.8    605 seq995_BIOID51103    -            779    3e-225  748.7   2.1   1   1  2.7e-229  3.7e-225  748.4   1.5     4   605    68   681    65   681 0.99 Bacterial cellulose synthase subunit
Transketolase_N      PF00456.16   333 seq997_BIOID51103    -            663  6.4e-171  567.4   0.2   1   1  2.7e-174  9.1e-171  566.9   0.1     2   333     4   334     3   334 1.00 Transketolase, thiamine diphosphate binding domain
Transket_pyr         PF02779.19   178 seq997_BIOID51103    -            663   1.3e-44  151.6   0.0   1   1   9.7e-48   3.3e-44  150.3   0.0     2   176   354   524   353   526 0.96 Transketolase, pyrimidine binding domain
Transketolase_C      PF02780.15   124 seq997_BIOID51103    -            663   1.9e-17   63.2   0.1   1   1   1.2e-20   4.2e-17   62.1   0.1     1   124   540   655   540   655 0.94 Transketolase, C-terminal domain
DXP_synthase_N       PF13292.1    270 seq997_BIOID51103    -            663   5.2e-09   35.3   0.0   1   1   8.6e-09   2.9e-05   23.0   0.0    18   179     4   193     1   199 0.80 1-deoxy-D-xylulose-5-phosphate synthase
5_nucleotid_C        PF02872.13   156 seq998_BIOID51103    -            650     2e-27   95.9   0.1   1   1   8.1e-31   5.5e-27   94.5   0.1     1   149   358   553   358   558 0.82 5'-nucleotidase, C-terminal domain
Metallophos          PF00149.23   201 seq998_BIOID51103    -            650   2.2e-20   72.8   0.0   1   1   5.6e-24   3.8e-20   72.0   0.0     1   199    27   262    27   264 0.94 Calcineurin-like phosphoesterase
Peptidase_M14        PF00246.19   279 seq999_BIOID51103    -            242   6.7e-17   61.8   0.0   1   1   2.4e-20   1.1e-16   61.1   0.0    45   177    38   158    16   195 0.82 Zinc carboxypeptidase
DUF2817              PF10994.3    341 seq999_BIOID51103    -            242   5.2e-06   25.6   0.0   1   1   1.5e-09   6.8e-06   25.2   0.0    55   122    43   105    29   150 0.67 Protein of unknown function (DUF2817)
Fimbrial             PF00419.15   145 seq1000_BIOID51103   -            202   9.3e-18   64.7   4.1   1   1   8.3e-22   1.1e-17   64.4   2.9     1   145    42   202    42   202 0.87 Fimbrial protein
Fe-S_assembly        PF04384.8     64 seq1001_BIOID51103   -             66   8.4e-32  109.2   1.7   1   1   6.7e-36   9.1e-32  109.1   1.1     1    64     3    66     3    66 0.98 Iron-sulphur cluster assembly
Peptidase_M17        PF00883.16   311 seq1003_BIOID51103   -            505  1.2e-116  388.8   0.0   1   1  2.2e-120  1.5e-116  388.5   0.0     4   310   188   500   185   501 0.98 Cytosol aminopeptidase family, catalytic domain
DUF3663              PF12404.3     77 seq1003_BIOID51103   -            505   1.8e-33  114.0   0.1   1   1   5.7e-37   3.9e-33  112.9   0.0     1    77    83   159    83   159 0.99 Peptidase
Response_reg         PF00072.19   112 seq1005_BIOID51103   -            129   2.4e-31  107.8   0.0   1   1     2e-35   2.8e-31  107.7   0.0     2   111     9   120     8   121 0.98 Response regulator receiver domain
FGGY_N               PF00370.16   245 seq1006_BIOID51103   -            489   3.6e-30  104.9   0.0   1   1   7.5e-34   5.1e-30  104.4   0.0     3   242     7   241     5   244 0.86 FGGY family of carbohydrate kinases, N-terminal domain
FGGY_C               PF02782.11   197 seq1006_BIOID51103   -            489   1.4e-25   90.0   0.2   1   1   4.8e-29   3.3e-25   88.7   0.0     1   195   253   439   253   441 0.90 FGGY family of carbohydrate kinases, C-terminal domain
Fimbrial             PF00419.15   145 seq1009_BIOID51103   -            202   3.4e-18   66.1   9.7   1   1   3.1e-22   4.2e-18   65.8   6.7     2   145    36   202    33   202 0.74 Fimbrial protein
CheZ                 PF04344.8    214 seq1011_BIOID51103   -            214   7.9e-76  254.3   5.4   1   1   6.7e-80   9.1e-76  254.1   3.8     3   214    16   214    14   214 0.95 Chemotaxis phosphatase, CheZ
tRNA-synt_1_2        PF13603.1    185 seq1013_BIOID51103   -            907   1.1e-79  265.9   0.0   1   1   7.5e-83     2e-79  265.0   0.0     1   184   268   450   268   451 0.98 Leucyl-tRNA synthetase, Domain 2
tRNA-synt_1          PF00133.17   601 seq1013_BIOID51103   -            907   1.1e-70  238.2   9.2   1   5   1.6e-29   4.2e-26   90.9   0.2     4   178    63   218    60   221 0.88 tRNA synthetases class I (I, L, M and V)
tRNA-synt_1          PF00133.17   601 seq1013_BIOID51103   -            907   1.1e-70  238.2   9.2   2   5   6.4e-09   1.7e-05   22.9   0.2   361   412   221   272   217   276 0.95 tRNA synthetases class I (I, L, M and V)
tRNA-synt_1          PF00133.17   601 seq1013_BIOID51103   -            907   1.1e-70  238.2   9.2   3   5   2.6e-22     7e-19   67.1   0.0   188   349   277   455   272   464 0.79 tRNA synthetases class I (I, L, M and V)
tRNA-synt_1          PF00133.17   601 seq1013_BIOID51103   -            907   1.1e-70  238.2   9.2   4   5     1e-10   2.7e-07   28.8   0.0   414   557   464   619   457   621 0.64 tRNA synthetases class I (I, L, M and V)
tRNA-synt_1          PF00133.17   601 seq1013_BIOID51103   -            907   1.1e-70  238.2   9.2   5   5     4e-10   1.1e-06   26.8   0.0   560   593   665   698   655   706 0.87 tRNA synthetases class I (I, L, M and V)
tRNA-synt_1g         PF09334.6    391 seq1013_BIOID51103   -            907   8.8e-34  116.6   0.0   1   2   6.2e-27   1.7e-23   82.8   0.0     5   218    86   271    82   287 0.83 tRNA synthetases class I (M)
tRNA-synt_1g         PF09334.6    391 seq1013_BIOID51103   -            907   8.8e-34  116.6   0.0   2   2   5.8e-09   1.6e-05   23.6   0.0   314   364   653   703   642   717 0.81 tRNA synthetases class I (M)
Anticodon_1          PF08264.8    153 seq1013_BIOID51103   -            907   2.1e-17   63.2   0.0   1   1   1.3e-20   3.6e-17   62.4   0.0     3   148   747   868   745   874 0.80 Anticodon-binding domain of tRNA
Bac_export_2         PF01312.14   343 seq1015_BIOID51103   -            382  4.4e-133  443.3   0.0   1   1  3.7e-137  5.1e-133  443.0   0.0     2   343     5   347     4   347 0.99 FlhB HrpN YscU SpaS Family
Redoxin              PF08534.5    146 seq1016_BIOID51103   -            168   4.5e-29  100.7   0.1   1   1     8e-33   5.5e-29  100.4   0.1     1   146    20   163    20   163 0.96 Redoxin
AhpC-TSA             PF00578.16   124 seq1016_BIOID51103   -            168   4.3e-16   58.5   0.0   1   1   7.6e-20   5.2e-16   58.3   0.0     2   122    22   145    21   147 0.95 AhpC/TSA family
2-Hacid_dh_C         PF02826.14   178 seq1018_BIOID51103   -            378   6.6e-33  113.2   0.0   1   1   2.3e-36   1.1e-32  112.5   0.0    29   178   109   256   103   256 0.89 D-isomer specific 2-hydroxyacid dehydrogenase, NAD binding domain
DUF3410              PF11890.3     82 seq1018_BIOID51103   -            378   5.3e-24   83.5   0.0   1   1   1.9e-27   8.5e-24   82.8   0.0     2    82   289   369   288   369 0.98 Domain of unknown function (DUF3410)
2-Hacid_dh           PF00389.25   133 seq1018_BIOID51103   -            378   1.5e-18   66.4   0.0   1   1   4.5e-22   2.1e-18   65.9   0.0     2   126     4   281     3   285 0.94 D-isomer specific 2-hydroxyacid dehydrogenase, catalytic domain
SseB                 PF07179.7    263 seq1019_BIOID51103   -            258  1.9e-140  466.2   0.0   1   1  1.5e-144  2.1e-140  466.0   0.0     1   263     1   258     1   258 0.99 SseB protein
Fimbrial             PF00419.15   145 seq1020_BIOID51103   -            411     1e-12   48.3   6.5   1   1   7.4e-17     1e-12   48.3   4.5     3   144   241   410   239   411 0.69 Fimbrial protein
RhaA                 PF06134.6    417 seq1021_BIOID51103   -            419  7.8e-239  792.4   0.0   1   1  6.5e-243  8.9e-239  792.2   0.0     1   417     3   418     3   418 1.00 L-rhamnose isomerase (RhaA)
Glyco_hydro_8        PF01270.12   342 seq1022_BIOID51103   -            368  6.5e-120  399.8   3.0   1   1  5.6e-124  7.6e-120  399.5   2.1     1   342     1   346     1   346 0.98 Glycosyl hydrolases family 8
HlyD                 PF00529.15   306 seq1023_BIOID51103   -            343   3.2e-54  184.1   5.7   1   1   1.1e-57   3.6e-54  184.0   4.0     2   305    48   337    47   338 0.94 HlyD family secretion protein
HlyD_3               PF13437.1    105 seq1023_BIOID51103   -            343   6.3e-20   71.3   0.1   1   1   6.3e-17   2.2e-13   50.3   0.0     1    85   210   293   210   333 0.91 HlyD family secretion protein
Biotin_lipoyl_2      PF13533.1     50 seq1023_BIOID51103   -            343     1e-19   69.8   0.0   1   1   2.3e-19   7.9e-16   57.3   0.1     4    49    50    95    47    96 0.93 Biotin-lipoyl like
HlyD_2               PF12700.2    328 seq1023_BIOID51103   -            343   9.2e-19   67.6   0.0   1   1   3.7e-22   1.3e-18   67.1   0.0    19   239    46   287    39   298 0.73 HlyD family secretion protein
NmrA                 PF05368.8    233 seq1024_BIOID51103   -            286   3.7e-24   85.1   0.4   1   1   2.5e-27   5.7e-24   84.5   0.2     1   232     2   220     2   221 0.89 NmrA-like family
NAD_binding_10       PF13460.1    183 seq1024_BIOID51103   -            286   1.8e-18   67.0   3.4   1   1   1.4e-21   3.1e-18   66.3   2.3     1   181     2   182     2   184 0.90 NADH(P)-binding
3Beta_HSD            PF01073.14   280 seq1024_BIOID51103   -            286   9.1e-07   27.7   0.0   1   1   9.9e-10   2.3e-06   26.4   0.0     2   117     4   105     3   128 0.84 3-beta hydroxysteroid dehydrogenase/isomerase family
TrkA_N               PF02254.13   116 seq1024_BIOID51103   -            286   9.9e-06   25.4   0.1   1   1     1e-08   2.4e-05   24.2   0.1     1    58     2    62     2    78 0.88 TrkA-N domain
adh_short            PF00106.20   167 seq1024_BIOID51103   -            286   3.5e-05   23.6   0.6   1   1   1.6e-08   3.5e-05   23.6   0.4     4    75     3    67     1    71 0.84 short chain dehydrogenase
NAD_binding_4        PF07993.7    249 seq1024_BIOID51103   -            286   2.3e-05   23.3   0.0   1   1     2e-08   4.6e-05   22.3   0.0     1    40     4    43     4    92 0.86 Male sterility protein
FHIPEP               PF00771.15   658 seq1026_BIOID51103   -            692  5.9e-271  900.4   4.2   1   1    5e-275  6.9e-271  900.2   2.9     2   657    31   682    30   683 0.98 FHIPEP family
ABC_tran             PF00005.22   118 seq1027_BIOID51103   -            269   7.1e-19   68.1   0.0   1   1   1.4e-22   9.9e-19   67.7   0.0     1   117    48   172    48   173 0.94 ABC transporter
AAA_21               PF13304.1    303 seq1027_BIOID51103   -            269   3.2e-12   46.9   0.0   1   1   5.5e-11   3.8e-07   30.2   0.0   234   302   142   209   136   210 0.93 AAA domain
Semialdhyde_dhC      PF02774.13   184 seq1028_BIOID51103   -            337   5.5e-42  143.5   0.0   1   1   1.7e-45   7.6e-42  143.1   0.0     1   183   141   317   141   318 0.94 Semialdehyde dehydrogenase, dimerisation domain
Semialdhyde_dh       PF01118.19   121 seq1028_BIOID51103   -            337   6.2e-25   87.7   0.0   1   1   3.4e-28   1.5e-24   86.4   0.0     1   118     6   118     6   121 0.96 Semialdehyde dehydrogenase, NAD binding domain
DXP_reductoisom      PF02670.11   129 seq1028_BIOID51103   -            337   7.9e-05   23.0   0.0   1   1   3.2e-08   0.00015   22.2   0.0     1   106     7   104     7   109 0.86 1-deoxy-D-xylulose 5-phosphate reductoisomerase
FUSC                 PF04632.7    650 seq1029_BIOID51103   -            683   3.2e-56  190.9  20.9   1   1     7e-60   3.2e-56  190.9  14.5     9   523    37   534    32   546 0.86 Fusaric acid resistance protein family
FUSC_2               PF13515.1    128 seq1029_BIOID51103   -            683     2e-08   34.0   9.9   1   1   4.4e-12     2e-08   34.0   6.8     2   127   364   495   359   496 0.75 Fusaric acid resistance protein-like
ALMT                 PF11744.3    406 seq1029_BIOID51103   -            683   4.1e-05   22.3  10.5   1   1   1.8e-08     8e-05   21.3   1.6    27   194   362   525   348   582 0.82 Aluminium activated malate transporter
BCSC_C               PF05420.6    342 seq1030_BIOID51103   -           1157  2.9e-124  414.5  11.9   1   1  3.6e-127  5.5e-124  413.6   8.2     2   341   802  1139   801  1140 0.97 Cellulose synthase operon protein C C-terminus (BCSC_C)
TPR_16               PF13432.1     65 seq1030_BIOID51103   -           1157   1.5e-28   98.7  66.9   1   2     1e-11   1.6e-08   34.8   2.8     2    64   274   336   273   337 0.96 Tetratricopeptide repeat
TPR_16               PF13432.1     65 seq1030_BIOID51103   -           1157   1.5e-28   98.7  66.9   2   2     4e-12     6e-09   36.2   1.7     2    63   356   417   355   419 0.95 Tetratricopeptide repeat
TPR_11               PF13414.1     69 seq1030_BIOID51103   -           1157   5.3e-25   86.7  35.9   1   2   9.6e-14   1.5e-10   40.4   0.6     2    69   268   334   267   334 0.96 TPR repeat
TPR_11               PF13414.1     69 seq1030_BIOID51103   -           1157   5.3e-25   86.7  35.9   2   2   1.4e-09   2.2e-06   27.1   0.2     5    59   387   439   383   463 0.78 TPR repeat
TPR_2                PF07719.12    34 seq1030_BIOID51103   -           1157     3e-19   67.2  29.5   1   1   3.5e-08   5.3e-05   22.7   0.1     2    33   304   335   303   336 0.95 Tetratricopeptide repeat
TPR_7                PF13176.1     36 seq1030_BIOID51103   -           1157   8.5e-14   50.0  15.7   1   1   3.9e-07    0.0006   19.3   0.0     1    32   305   334   305   341 0.85 Tetratricopeptide repeat
TPR_8                PF13181.1     34 seq1030_BIOID51103   -           1157   3.4e-11   41.9  12.8   1   1   3.7e-08   5.6e-05   22.5   0.1     2    32   304   334   303   337 0.93 Tetratricopeptide repeat
TPR_1                PF00515.23    34 seq1030_BIOID51103   -           1157   4.6e-11   41.7  18.1   1   1   5.4e-08   8.3e-05   21.9   0.1     2    33   304   335   303   336 0.95 Tetratricopeptide repeat
Pantoate_transf      PF02548.10   261 seq1033_BIOID51103   -            264    5e-108  360.0   0.3   1   1  4.2e-112  5.7e-108  359.8   0.2     2   261     3   260     2   260 0.99 Ketopantoate hydroxymethyltransferase
PTS_EIIA_2           PF00359.17   142 seq1034_BIOID51103   -            147   3.2e-28   98.1   0.0   1   1   2.6e-32   3.5e-28   97.9   0.0     2   141     6   146     5   147 0.93 Phosphoenolpyruvate-dependent sugar phosphotransferase system, EIIA 2
EamA                 PF00892.15   126 seq1035_BIOID51103   -            324   4.4e-13   49.2  26.4   1   1   5.9e-14     4e-10   39.6   3.9     1   112    16   126    16   144 0.87 EamA-like transporter family
EmrE                 PF13536.1    113 seq1035_BIOID51103   -            324   5.9e-07   29.5   4.2   1   1   8.6e-11   5.9e-07   29.5   2.9     4   111    40   149    37   151 0.78 Multidrug resistance efflux transporter
Aldolase_II          PF00596.16   183 seq1036_BIOID51103   -            274   7.1e-30  103.9   0.0   1   1     7e-34   9.6e-30  103.4   0.0     2   182    12   238    11   239 0.88 Class II Aldolase and Adducin N-terminal domain
VWA                  PF00092.23   179 seq1037_BIOID51103   -            219   4.9e-11   42.5   0.0   1   1   1.2e-14   8.2e-11   41.8   0.0     4   154    24   173    23   179 0.85 von Willebrand factor type A domain
VWA_2                PF13519.1    172 seq1037_BIOID51103   -            219   1.5e-08   34.7   0.0   1   1   4.2e-12   2.8e-08   33.9   0.0     3   147    23   172    21   208 0.76 von Willebrand factor type A domain
NUDIX                PF00293.23   135 seq1038_BIOID51103   -            209   3.2e-14   52.6   0.2   1   1   3.5e-18   4.7e-14   52.0   0.1     4   127    59   187    56   198 0.87 NUDIX domain
LptE                 PF04390.7    155 seq1039_BIOID51103   -            193   8.2e-34  116.4   0.0   1   1   7.9e-38   1.1e-33  116.0   0.0     2   153    10   159     9   161 0.94 Lipopolysaccharide-assembly
PTS_EIIC             PF02378.13   321 seq1040_BIOID51103   -            462   9.4e-22   77.1  31.8   1   1   1.4e-25   9.4e-22   77.1  22.0     2   321    19   277    18   278 0.93 Phosphotransferase system, EIIC
PTS_IIB              PF02302.12    90 seq1040_BIOID51103   -            462   1.2e-12   47.9   0.2   1   1   4.4e-16     3e-12   46.6   0.0     1    90   372   455   372   455 0.94 PTS system, Lactose/Cellobiose specific IIB subunit
Permease             PF02405.11   215 seq1042_BIOID51103   -            260   1.8e-73  246.4  16.5   1   1   1.6e-77   2.2e-73  246.1  11.4     3   215    44   257    42   257 0.99 Permease
Pantoate_ligase      PF02569.10   280 seq1043_BIOID51103   -            283  2.5e-123  410.2   0.1   1   1    2e-127  2.8e-123  410.0   0.0     1   280     1   280     1   280 0.97 Pantoate-beta-alanine ligase
PseudoU_synth_1      PF01416.15   105 seq1044_BIOID51103   -            270   9.1e-34  115.9   0.0   1   2   1.7e-17   2.4e-13   50.3   0.0     3   105    16   112    14   112 0.94 tRNA pseudouridine synthase
PseudoU_synth_1      PF01416.15   105 seq1044_BIOID51103   -            270   9.1e-34  115.9   0.0   2   2   1.1e-21   1.5e-17   63.8   0.0     2   105   152   253   151   253 0.95 tRNA pseudouridine synthase
DUF718               PF05336.8    106 seq1046_BIOID51103   -            104   4.9e-37  125.8   0.4   1   1     4e-41   5.4e-37  125.7   0.3     2   105     3   103     2   104 0.99 Domain of unknown function (DUF718)
MFS_1                PF07690.11   354 seq1047_BIOID51103   -            397   2.8e-15   55.8  62.8   1   1   1.7e-15   2.3e-11   42.9  19.6     1   186    18   211    18   221 0.81 Major Facilitator Superfamily
PP2C_2               PF13672.1    211 seq1048_BIOID51103   -            253   1.6e-45  155.0   0.0   1   1   1.3e-49   1.7e-45  154.8   0.0     1   206    11   220    11   232 0.89 Protein phosphatase 2C
DUF1249              PF06853.7    121 seq1049_BIOID51103   -            140   6.9e-46  154.6   0.2   1   1   5.8e-50     8e-46  154.4   0.1     2   118    21   136    20   139 0.97 Protein of unknown function (DUF1249)
DNA_pol3_delta       PF06144.8    172 seq1050_BIOID51103   -            343   1.9e-48  164.1   0.2   1   1   2.2e-52     3e-48  163.4   0.1     1   172    21   190    21   190 0.99 DNA polymerase III, delta subunit
Hemerythrin          PF01814.18   132 seq1052_BIOID51103   -            220   1.2e-28   99.7   0.2   1   1   3.1e-32   2.1e-28   98.9   0.1     2   132    76   216    75   216 0.98 Hemerythrin HHE cation binding domain
ScdA_N               PF04405.9     56 seq1052_BIOID51103   -            220   1.6e-20   72.1   0.0   1   1   3.8e-24   2.6e-20   71.4   0.0     2    55     5    58     4    59 0.97 Domain of Unknown function (DUF542)
A2M_N_2              PF07703.9    136 seq1053_BIOID51103   -           1653   1.6e-25   89.3   0.0   1   1   1.5e-28   4.1e-25   88.0   0.0     2   136   759   906   758   906 0.95 Alpha-2-macroglobulin family N-terminal region
A2M_N                PF01835.14    99 seq1053_BIOID51103   -           1653   3.2e-23   81.7   0.1   1   1   1.7e-21   4.8e-18   65.1   0.0     2    99   388   479   387   479 0.92 MG2 domain
MG1                  PF11974.3     96 seq1053_BIOID51103   -           1653   6.3e-15   55.4   0.2   1   1   5.6e-17   1.5e-13   51.0   0.1     1    94   289   381   289   383 0.97 Alpha-2-macroglobulin MG1 domain
A2M                  PF00207.17    92 seq1053_BIOID51103   -           1653   1.7e-06   27.3   0.0   1   1   3.1e-09   8.5e-06   25.1   0.0     8    91   976  1056   972  1057 0.94 Alpha-2-macroglobulin family
MCE                  PF02470.15    81 seq1055_BIOID51103   -            183   1.1e-21   76.5   0.0   1   1   1.1e-25   1.5e-21   76.0   0.0     2    80    39   116    38   117 0.97 mce related protein
Metallophos          PF00149.23   201 seq1056_BIOID51103   -            275     1e-14   54.3   1.3   1   1   2.7e-18   1.8e-14   53.5   0.9     2   200    16   206    15   207 0.88 Calcineurin-like phosphoesterase
Metallophos_2        PF12850.2    156 seq1056_BIOID51103   -            275   3.2e-12   46.4   0.0   1   1   7.3e-16     5e-12   45.8   0.0     2   139    16   225    15   239 0.69 Calcineurin-like phosphoesterase superfamily domain
FlhE                 PF06366.8    106 seq1057_BIOID51103   -            131   8.7e-42  141.1   0.0   1   1   7.5e-46     1e-41  140.9   0.0     1   106    29   131    29   131 0.99 Flagellar protein FlhE
SNARE_assoc          PF09335.6    123 seq1058_BIOID51103   -            219   6.6e-27   94.0   2.7   1   1   4.8e-31   6.6e-27   94.0   1.8     1   123    49   177    49   177 0.96 SNARE associated Golgi protein
OEP                  PF02321.13   188 seq1062_BIOID51103   -            499   2.2e-18   66.3  13.9   1   1     6e-15   8.2e-11   41.7   2.1     6   188   306   487   301   487 0.89 Outer membrane efflux protein
ADH_zinc_N           PF00107.21   130 seq1063_BIOID51103   -            425   1.5e-17   63.2   0.2   1   1   6.4e-21   4.4e-17   61.7   0.1     1   128   186   329   186   331 0.95 Zinc-binding dehydrogenase
ADH_N                PF08240.7    109 seq1063_BIOID51103   -            425   8.3e-08   31.8   0.1   1   1     3e-11     2e-07   30.6   0.1     2    66    27    98    26   126 0.82 Alcohol dehydrogenase GroES-like domain
Tol_Tol_Ttg2         PF05494.7    170 seq1064_BIOID51103   -            211   8.4e-48  162.0   0.0   1   1   7.2e-52   9.9e-48  161.7   0.0     2   168    32   199    31   201 0.96 Toluene tolerance, Ttg2
CTP_transf_2         PF01467.21   157 seq1065_BIOID51103   -            213   2.8e-41  141.0   0.0   1   1   2.3e-45   3.2e-41  140.8   0.0     1   157     7   187     7   187 0.98 Cytidylyltransferase
UPF0227              PF05728.7    187 seq1066_BIOID51103   -            193   2.1e-74  249.2   0.0   1   1   3.4e-78   2.3e-74  249.0   0.0     2   186     4   188     3   189 0.99 Uncharacterised protein family (UPF0227)
Abhydrolase_5        PF12695.2    142 seq1066_BIOID51103   -            193   1.4e-06   28.0   0.0   1   1   3.3e-10   2.2e-06   27.3   0.0     1   141     3   172     3   173 0.67 Alpha/beta hydrolase family
Carboxyl_trans       PF01039.17   493 seq1067_BIOID51103   -            332   1.3e-19   69.8   0.0   1   1     2e-23   2.7e-19   68.7   0.0     7   181    82   269    79   330 0.77 Carboxyl transferase domain
STAS_2               PF13466.1     80 seq1070_BIOID51103   -             97   4.9e-18   64.8   0.1   1   1   8.3e-22   5.6e-18   64.6   0.1     1    79    14    90    14    91 0.98 STAS domain
STAS                 PF01740.16   117 seq1070_BIOID51103   -             97   1.7e-05   24.0   0.0   1   1   3.2e-09   2.2e-05   23.7   0.0    53   103    42    92    32    95 0.92 STAS domain
His_Phos_1           PF00300.17   158 seq1071_BIOID51103   -            204   1.4e-36  125.8   0.2   1   1   1.2e-40   1.7e-36  125.6   0.1     1   156     3   155     3   157 0.96 Histidine phosphatase superfamily (branch 1)
DNA_gyraseB          PF00204.20   173 seq1073_BIOID51103   -            630   3.7e-40  136.8   0.0   1   1     2e-43   6.8e-40  135.9   0.0     1   169   218   384   218   388 0.90 DNA gyrase B
DNA_gyraseB_C        PF00986.16    65 seq1073_BIOID51103   -            630   6.4e-25   86.5   2.7   1   1   3.6e-28   1.2e-24   85.6   1.9     2    65   554   620   553   620 0.92 DNA gyrase B subunit, carboxyl terminus
Toprim               PF01751.17    88 seq1073_BIOID51103   -            630   4.4e-16   58.4   0.0   1   1   2.5e-19   8.7e-16   57.4   0.0     1    86   413   522   413   524 0.93 Toprim domain
HATPase_c            PF02518.21   111 seq1073_BIOID51103   -            630   4.7e-13   48.7   0.1   1   1   2.4e-16   8.2e-13   47.9   0.1     2   109    28   170    27   172 0.93 Histidine kinase-, DNA gyrase B-, and HSP90-like ATPase
BolA                 PF01722.13    75 seq1074_BIOID51103   -             89   1.1e-20   73.1   0.0   1   1     1e-24   1.4e-20   72.8   0.0     3    75    16    80    12    80 0.92 BolA-like protein
FBPase_glpX          PF03320.8    309 seq1075_BIOID51103   -            321  8.7e-125  415.3   1.5   1   1  7.1e-129  9.7e-125  415.1   1.0     3   309     3   321     1   321 0.99 Bacterial fructose-1,6-bisphosphatase, glpX-encoded
Asp_decarbox         PF02261.11   116 seq1076_BIOID51103   -            126   3.7e-49  165.0   0.1   1   1     3e-53   4.1e-49  164.8   0.0     1   115     1   115     1   116 0.99 Aspartate decarboxylase
EPSP_synthase        PF00275.15   419 seq1077_BIOID51103   -            419  8.9e-129  429.4   0.9   1   1  7.5e-133    1e-128  429.2   0.6     1   419     6   406     6   406 0.97 EPSP synthase (3-phosphoshikimate 1-carboxyvinyltransferase)
EAL                  PF00563.15   236 seq1079_BIOID51103   -            651   1.6e-55  188.0   1.2   1   1   2.4e-58   1.1e-54  185.3   0.0     3   236   404   637   402   637 0.91 EAL domain
GGDEF                PF00990.16   161 seq1079_BIOID51103   -            651   1.7e-11   43.8   0.0   1   1     2e-14   9.1e-11   41.4   0.0     6   161   236   383   231   383 0.94 GGDEF domain
HAMP                 PF00672.20    70 seq1079_BIOID51103   -            651   5.5e-11   42.3   0.3   1   1   1.2e-14   5.5e-11   42.3   0.2     3    69   151   221   149   222 0.84 HAMP domain
Mur_ligase_M         PF08245.7    189 seq1081_BIOID51103   -            422   3.1e-14   53.3   0.0   1   1   1.1e-17   7.3e-14   52.1   0.0     1   114    54   201    54   268 0.80 Mur ligase middle domain
Mur_ligase_C         PF02875.16    91 seq1081_BIOID51103   -            422     3e-07   30.2   0.0   1   1   1.1e-10   7.2e-07   29.0   0.0     2    68   287   346   286   366 0.83 Mur ligase family, glutamate ligase domain
Molybdopterin        PF00384.17   432 seq1082_BIOID51103   -            139   9.1e-20   70.6   0.0   1   1   1.6e-23   1.1e-19   70.4   0.0     1    82    61   138    61   139 0.94 Molybdopterin oxidoreductase
Molybdop_Fe4S4       PF04879.11    55 seq1082_BIOID51103   -            139   6.7e-17   60.9   0.8   1   1   1.6e-20   1.1e-16   60.2   0.6     1    54     1    53     1    54 0.95 Molybdopterin oxidoreductase Fe4S4 domain
Oligomerisation      PF02410.10   100 seq1084_BIOID51103   -            105   3.4e-33  113.5   0.2   1   1   2.8e-37   3.8e-33  113.3   0.1     4   100     9   104     6   104 0.97 Oligomerisation domain
SPOUT_MTase          PF02590.12   155 seq1086_BIOID51103   -            155   4.9e-52  175.6   0.0   1   1     4e-56   5.5e-52  175.4   0.0     1   155     1   153     1   153 0.99 Predicted SPOUT methyltransferase
YecM                 PF06185.7    186 seq1087_BIOID51103   -            188   2.6e-78  261.3   0.0   1   1   2.2e-82     3e-78  261.2   0.0     2   186     6   185     5   185 0.98 YecM protein
Molybdopterin        PF00384.17   432 seq1088_BIOID51103   -            559   4.6e-89  299.0   0.1   1   1     1e-92     7e-89  298.4   0.1   102   431     1   331     1   332 0.96 Molybdopterin oxidoreductase
Molydop_binding      PF01568.16   109 seq1088_BIOID51103   -            559   1.6e-26   92.1   0.0   1   1   4.8e-30   3.3e-26   91.1   0.0     2   109   420   526   419   526 0.96 Molydopterin dinucleotide binding domain
MtlR                 PF05068.7    170 seq1089_BIOID51103   -            169   5.1e-71  237.4   0.3   1   1   4.1e-75   5.6e-71  237.3   0.2     1   169     1   168     1   169 0.99 Mannitol repressor
OapA                 PF04225.7     85 seq1091_BIOID51103   -            224   5.8e-35  118.9   0.0   1   1   1.2e-38   8.1e-35  118.4   0.0     1    84   139   223   139   224 0.98 Opacity-associated protein A LysM-like domain
OapA_N               PF08525.6     30 seq1091_BIOID51103   -            224     9e-10   37.8   0.4   1   1   1.9e-13   1.3e-09   37.3   0.3     1    30    34    63    34    63 0.96 Opacity-associated protein A N-terminal motif
Transpeptidase       PF00905.17   304 seq1093_BIOID51103   -            633   2.1e-90  302.7   0.1   1   1   4.1e-94   2.8e-90  302.3   0.0     2   304   272   609   271   609 0.97 Penicillin binding protein transpeptidase domain
PBP_dimer            PF03717.10   190 seq1093_BIOID51103   -            633   1.8e-42  145.3   1.0   1   1   3.8e-46   2.6e-42  144.8   0.7     2   189    64   239    63   240 0.95 Penicillin-binding Protein dimerisation domain
CutC                 PF03932.9    202 seq1094_BIOID51103   -            248   1.9e-85  285.1   0.1   1   1   1.6e-89   2.2e-85  284.8   0.1     2   201     3   200     2   201 0.99 CutC family
SPOR                 PF05036.8     76 seq1097_BIOID51103   -            216     2e-11   43.7   0.0   1   1   2.2e-15     3e-11   43.1   0.0     2    74   137   210   136   212 0.94 Sporulation related domain
AlkA_N               PF06029.6    116 seq1099_BIOID51103   -            285   5.6e-29  100.4   0.0   1   1   1.4e-32   9.4e-29   99.7   0.0     3   116     3   112     1   112 0.98 AlkA N-terminal domain
HhH-GPD              PF00730.20   121 seq1099_BIOID51103   -            285     1e-16   61.1   0.0   1   1   2.2e-20   1.5e-16   60.5   0.0     1   120   118   261   118   263 0.92 HhH-GPD superfamily base excision DNA repair protein
Sigma54_activat      PF00158.21   168 seq1101_BIOID51103   -            325   1.2e-62  210.2   0.0   1   1   5.1e-66   1.7e-62  209.6   0.0     2   163     9   170     8   175 0.98 Sigma-54 interaction domain
AAA_5                PF07728.9    139 seq1101_BIOID51103   -            325   1.2e-07   31.4   0.0   1   1   6.6e-11   2.2e-07   30.5   0.0     1   122    31   149    31   169 0.82 AAA domain (dynein-related subfamily)
HTH_8                PF02954.14    42 seq1101_BIOID51103   -            325   1.2e-05   24.5   0.7   1   1   7.1e-09   2.4e-05   23.6   0.5     6    41   287   322   283   323 0.89 Bacterial regulatory protein, Fis family
SDF                  PF00375.13   390 seq1103_BIOID51103   -            428  1.3e-114  382.9  40.9   1   1    1e-118  1.4e-114  382.7  28.3     1   390     9   401     9   401 0.97 Sodium:dicarboxylate symporter family
Y1_Tnp               PF01797.11   121 seq1104_BIOID51103   -            152   2.4e-37  127.3   0.6   1   1     2e-41   2.7e-37  127.1   0.4     2   121    12   129    11   129 0.98 Transposase IS200 like
Sel1                 PF08238.7     39 seq1106_BIOID51103   -            229     3e-18   65.7  15.4   1   4     2e-07    0.0027   18.1   0.4     2    39    36    66    35    66 0.82 Sel1 repeat
Sel1                 PF08238.7     39 seq1106_BIOID51103   -            229     3e-18   65.7  15.4   2   4    0.0012        17    6.1   0.0     3    39    69   101    67   101 0.69 Sel1 repeat
Sel1                 PF08238.7     39 seq1106_BIOID51103   -            229     3e-18   65.7  15.4   3   4   9.1e-10   1.2e-05   25.6   0.0     2    34   143   172   142   174 0.92 Sel1 repeat
Sel1                 PF08238.7     39 seq1106_BIOID51103   -            229     3e-18   65.7  15.4   4   4   4.8e-08   0.00066   20.1   0.1     4    38   182   215   179   216 0.85 Sel1 repeat
Transgly             PF00912.17   178 seq1108_BIOID51103   -            770   8.7e-54  181.4   0.0   1   1   2.6e-57   1.2e-53  180.9   0.0    10   177    60   226    49   227 0.94 Transglycosylase
BiPBP_C              PF06832.7     90 seq1108_BIOID51103   -            770   5.5e-18   64.5   0.1   1   1   4.5e-21   2.1e-17   62.7   0.0     6    90   686   767   681   767 0.96 Penicillin-Binding Protein C-terminus Family
Transpeptidase       PF00905.17   304 seq1108_BIOID51103   -            770   2.2e-12   46.5   0.0   1   1     9e-16   4.1e-12   45.6   0.0     6   282   306   535   301   549 0.83 Penicillin binding protein transpeptidase domain
GATase_2             PF00310.16   361 seq1109_BIOID51103   -            505   3.1e-31  108.2   0.7   1   2   1.5e-07   0.00041   19.0   0.0     1    57     2    47     2    54 0.89 Glutamine amidotransferases class-II
GATase_2             PF00310.16   361 seq1109_BIOID51103   -            505   3.1e-31  108.2   0.7   2   2   1.8e-28   4.9e-25   87.8   0.0   183   360    54   210    48   211 0.91 Glutamine amidotransferases class-II
GATase_6             PF13522.1    133 seq1109_BIOID51103   -            505   8.9e-18   64.4   0.0   1   1     8e-21   2.2e-17   63.1   0.0     9   132    63   209    52   210 0.80 Glutamine amidotransferase domain
GATase_7             PF13537.1    124 seq1109_BIOID51103   -            505   7.6e-16   57.9   0.0   1   1   5.8e-19   1.6e-15   56.8   0.0     4   123    75   215    72   216 0.85 Glutamine amidotransferase domain
Pribosyltran         PF00156.22   125 seq1109_BIOID51103   -            505   3.4e-13   49.2   0.1   1   1   2.3e-16   6.2e-13   48.4   0.1    10   123   276   395   269   397 0.91 Phosphoribosyl transferase domain
GATase_4             PF13230.1    272 seq1109_BIOID51103   -            505   2.1e-07   29.7   0.0   1   1   1.3e-10   3.6e-07   29.0   0.0    62   167    57   165     1   213 0.71 Glutamine amidotransferases class-II
Molybdop_Fe4S4       PF04879.11    55 seq1110_BIOID51103   -            195   8.1e-20   70.2   0.3   1   1   2.3e-23   1.6e-19   69.3   0.1     2    55    44   104    43   104 0.91 Molybdopterin oxidoreductase Fe4S4 domain
Molybdopterin        PF00384.17   432 seq1110_BIOID51103   -            195   1.8e-06   26.8   0.0   1   1   3.2e-10   2.2e-06   26.6   0.0     1    56   107   155   107   191 0.75 Molybdopterin oxidoreductase
Ribosomal_L21p       PF00829.16    96 seq1111_BIOID51103   -            111   8.7e-38  128.2   2.3   1   1   7.2e-42   9.8e-38  128.0   1.6     1    96     9   104     9   104 0.99 Ribosomal prokaryotic L21 protein
Y1_Tnp               PF01797.11   121 seq1112_BIOID51103   -             95   2.7e-25   88.4   0.0   1   1   2.4e-29   3.2e-25   88.2   0.0     2    77    20    95    19    95 0.97 Transposase IS200 like
FTSW_RODA_SPOVE      PF01098.14   359 seq1113_BIOID51103   -            351  2.2e-123  411.4  30.3   1   1  1.8e-127  2.5e-123  411.2  21.0     5   358     3   345     1   346 0.96 Cell cycle protein
Cytochrom_NNT        PF03264.9    174 seq1114_BIOID51103   -            366   1.5e-65  219.7   4.8   1   1   3.9e-67   1.8e-63  212.9   3.4     5   173     5   174     1   175 0.95 NapC/NirT cytochrome c family, N-terminal region
Ribosomal_L27        PF01016.14    81 seq1117_BIOID51103   -             85   1.6e-39  133.3   2.9   1   1   1.3e-43   1.8e-39  133.2   2.0     1    80     2    82     2    83 0.98 Ribosomal L27 protein
Molybdopterin        PF00384.17   432 seq1118_BIOID51103   -            804   6.4e-22   77.7   0.0   1   1   1.4e-24   9.4e-21   73.9   0.0   103   380     2   378     1   380 0.82 Molybdopterin oxidoreductase
Molydop_binding      PF01568.16   109 seq1118_BIOID51103   -            804   2.1e-16   59.5   0.0   1   1   9.2e-20   6.3e-16   58.0   0.0     4   108   682   797   679   798 0.95 Molydopterin dinucleotide binding domain
Peptidase_M16_C      PF05193.16   184 seq1119_BIOID51103   -            498   1.4e-18   67.0   0.0   1   1   6.3e-22   4.3e-18   65.5   0.0     3   183   201   377   199   378 0.83 Peptidase M16 inactive domain
Peptidase_M16        PF00675.15   149 seq1119_BIOID51103   -            498     6e-07   29.2   0.0   1   1   2.2e-10   1.5e-06   27.8   0.0     2   123    46   169    45   190 0.86 Insulinase (Peptidase family M16)
EamA                 PF00892.15   126 seq1120_BIOID51103   -            321   5.2e-42  142.7  28.5   1   2   1.9e-29   1.3e-25   89.7   5.9     1   124    17   142    17   144 0.98 EamA-like transporter family
EamA                 PF00892.15   126 seq1120_BIOID51103   -            321   5.2e-42  142.7  28.5   2   2   5.9e-20     4e-16   59.0   8.3     2   125   170   291   169   292 0.97 EamA-like transporter family
EmrE                 PF13536.1    113 seq1120_BIOID51103   -            321   5.2e-10   39.3   6.8   1   1   7.7e-14   5.2e-10   39.3   4.7     3   103    41   141    39   147 0.94 Multidrug resistance efflux transporter
Pro_CA               PF00484.14   148 seq1122_BIOID51103   -            220   5.2e-48  162.6   0.0   1   1   4.7e-52   6.4e-48  162.3   0.0     2   147    38   187    37   188 0.91 Carbonic anhydrase
ABC_tran             PF00005.22   118 seq1124_BIOID51103   -            269   1.1e-19   70.8   0.0   1   1   2.2e-23   1.5e-19   70.3   0.0     1   118    49   174    49   174 0.92 ABC transporter
DUF2686              PF10887.3    276 seq1125_BIOID51103   -            264  1.2e-140  466.9   0.1   1   1  9.4e-145  1.3e-140  466.7   0.0     1   276     1   264     1   264 0.99 Protein of unknown function (DUF2686)
SPOR                 PF05036.8     76 seq1126_BIOID51103   -            362   4.8e-17   61.7   2.1   1   1   1.7e-20   1.1e-16   60.5   1.5     1    75   287   359   287   360 0.92 Sporulation related domain
DPBB_1               PF03330.13    78 seq1126_BIOID51103   -            362   2.3e-15   56.2   0.0   1   1     7e-19   4.8e-15   55.2   0.0     2    76    79   166    78   167 0.86 Rare lipoprotein A (RlpA)-like double-psi beta-barrel
Molybdopterin        PF00384.17   432 seq1127_BIOID51103   -            809  1.7e-103  346.6   0.2   1   1    3e-107  2.1e-103  346.2   0.2     1   431    84   550    84   551 0.97 Molybdopterin oxidoreductase
Molydop_binding      PF01568.16   109 seq1127_BIOID51103   -            809   3.6e-23   81.3   0.1   1   1   1.8e-26   1.2e-22   79.6   0.0     1    99   670   776   670   785 0.93 Molydopterin dinucleotide binding domain
Flavoprotein         PF02441.14   129 seq1129_BIOID51103   -            189   2.5e-27   94.9   0.0   1   1   2.5e-31   3.5e-27   94.5   0.0     1   122     2   127     2   132 0.91 Flavoprotein
HTH_Tnp_IS1          PF12759.2     50 seq1132_BIOID51103   -             91   6.1e-32  108.7   0.1   1   1   1.4e-35   9.3e-32  108.1   0.1     1    50    39    88    39    88 0.99 InsA C-terminal domain
Zn_Tnp_IS1           PF03811.8     36 seq1132_BIOID51103   -             91   1.2e-21   75.8   4.5   1   1   3.1e-25   2.1e-21   74.9   3.1     1    36     1    36     1    36 0.99 InsA N-terminal domain
GTP1_OBG             PF01018.17   156 seq1133_BIOID51103   -            390   1.1e-71  239.4   5.5   1   1   3.5e-75   1.6e-71  238.9   3.8     1   156     3   158     3   158 0.99 GTP1/OBG
MMR_HSR1             PF01926.18   114 seq1133_BIOID51103   -            390   1.3e-21   76.5   0.0   1   1   4.7e-25   2.1e-21   75.9   0.0     1   114   161   284   161   284 0.82 50S ribosome-binding GTPase
FeoB_N               PF02421.13   189 seq1133_BIOID51103   -            390   3.2e-09   36.1   0.0   1   1   2.2e-10     1e-06   28.0   0.0     3    57   162   217   160   224 0.94 Ferrous iron transport protein B
FecCD                PF01032.13   311 seq1134_BIOID51103   -            327   2.6e-88  295.7  38.1   1   1   2.3e-92   3.1e-88  295.4  26.4     1   310    14   323    11   324 0.94 FecCD transport family
DDE_Tnp_IS1          PF03400.8    131 seq1136_BIOID51103   -            115   4.4e-65  217.5   1.3   1   1   3.5e-69   4.8e-65  217.4   0.9    18   131     2   115     1   115 0.99 IS1 transposase
NDK                  PF00334.14   135 seq1137_BIOID51103   -            143   1.1e-54  183.7   0.0   1   1   8.8e-59   1.2e-54  183.6   0.0     1   134     4   137     4   138 0.99 Nucleoside diphosphate kinase
SBP_bac_3            PF00497.15   225 seq1138_BIOID51103   -            260     4e-65  219.0   1.2   1   1   6.7e-69   4.6e-65  218.9   0.8     1   224    28   254    28   255 0.97 Bacterial extracellular solute-binding proteins, family 3
NMT1                 PF09084.6    216 seq1138_BIOID51103   -            260     3e-06   26.8   0.1   1   1   1.8e-08   0.00013   21.5   0.0    76   145   115   181   109   236 0.88 NMT1/THI5 like
PQQ                  PF01011.16    38 seq1139_BIOID51103   -            796   2.1e-55  181.4   7.8   1   5   1.7e-11   7.8e-08   31.3   0.0     2    34   226   258   225   262 0.88 PQQ enzyme repeat
PQQ                  PF01011.16    38 seq1139_BIOID51103   -            796   2.1e-55  181.4   7.8   2   5   7.3e-09   3.3e-05   23.0   0.0     8    34   361   387   353   391 0.85 PQQ enzyme repeat
PQQ                  PF01011.16    38 seq1139_BIOID51103   -            796   2.1e-55  181.4   7.8   3   5   1.2e-11   5.6e-08   31.8   0.0     8    37   439   468   436   469 0.91 PQQ enzyme repeat
PQQ                  PF01011.16    38 seq1139_BIOID51103   -            796   2.1e-55  181.4   7.8   4   5   2.7e-11   1.2e-07   30.7   0.0     3    36   662   696   660   698 0.91 PQQ enzyme repeat
PQQ                  PF01011.16    38 seq1139_BIOID51103   -            796   2.1e-55  181.4   7.8   5   5   5.8e-10   2.6e-06   26.5   0.0     2    38   722   759   721   759 0.93 PQQ enzyme repeat
PQQ_2                PF13360.1    238 seq1139_BIOID51103   -            796   1.9e-28   99.4   0.0   1   2   4.3e-16   1.9e-12   47.0   0.0    14   148   195   379   181   390 0.77 PQQ-like domain
PQQ_2                PF13360.1    238 seq1139_BIOID51103   -            796   1.9e-28   99.4   0.0   2   2   9.1e-11   4.2e-07   29.5   0.0     4    86   671   774   669   780 0.77 PQQ-like domain
Peptidase_S11        PF00768.15   241 seq1140_BIOID51103   -            403  6.1e-100  333.3   0.1   1   1  1.8e-103    8e-100  332.9   0.0     4   240    38   272    35   273 0.98 D-alanyl-D-alanine carboxypeptidase
PBP5_C               PF07943.8     91 seq1140_BIOID51103   -            403   2.6e-25   88.1   0.0   1   1   9.9e-29   4.5e-25   87.3   0.0     1    91   292   383   292   383 0.99 Penicillin-binding protein 5, C-terminal domain
Beta-lactamase2      PF13354.1    197 seq1140_BIOID51103   -            403   2.6e-08   33.4   0.0   1   1   7.9e-12   3.6e-08   32.9   0.0     2   141    55   206    54   249 0.81 Beta-lactamase enzyme family
Gp_dh_C              PF02800.15   157 seq1141_BIOID51103   -            367   4.4e-53  178.8   0.2   1   1   9.4e-57   6.4e-53  178.2   0.1     1   157   188   344   188   344 0.99 Glyceraldehyde 3-phosphate dehydrogenase, C-terminal domain
Gp_dh_N              PF00044.19   151 seq1141_BIOID51103   -            367     1e-52  177.9   0.1   1   1   4.1e-56   2.8e-52  176.5   0.0     1   151    31   183    31   183 0.99 Glyceraldehyde 3-phosphate dehydrogenase, NAD binding domain
FecCD                PF01032.13   311 seq1143_BIOID51103   -            349   4.6e-83  278.4  37.1   1   1   4.2e-87   5.7e-83  278.1  25.7     3   310    37   343    33   344 0.98 FecCD transport family
Radical_SAM          PF04055.16   166 seq1144_BIOID51103   -            384   4.6e-14   52.8   0.1   1   1   2.2e-17   1.5e-13   51.1   0.1     2   158   120   289   119   299 0.75 Radical SAM superfamily
Fer4_11              PF13247.1     99 seq1145_BIOID51103   -            300   1.4e-28   98.5  12.8   1   1   1.6e-31   1.8e-28   98.1   5.3     2    98    92   188    91   189 0.94 4Fe-4S dicluster domain
Form-deh_trans       PF09163.6     44 seq1145_BIOID51103   -            300   4.7e-21   73.8   0.1   1   1   8.7e-24   9.9e-21   72.8   0.1     1    43   246   288   246   289 0.98 Formate dehydrogenase N, transmembrane
Fer4_7               PF12838.2     52 seq1145_BIOID51103   -            300   5.4e-15   55.3  22.3   1   1   7.4e-11   8.4e-08   32.3   3.7     1    50    38   114    38   117 0.90 4Fe-4S dicluster domain
Fer4_9               PF13187.1     55 seq1145_BIOID51103   -            300   4.7e-14   52.2  24.0   1   1     1e-10   1.2e-07   31.7   7.7     2    55   133   184   132   184 0.97 4Fe-4S dicluster domain
Fer4_10              PF13237.1     52 seq1145_BIOID51103   -            300   1.8e-12   46.7  26.0   1   1   1.2e-10   1.4e-07   31.0   7.4     2    52    93   144    92   144 0.91 4Fe-4S dicluster domain
Fer4_3               PF12798.2     15 seq1145_BIOID51103   -            300   2.6e-07   30.6  41.4   1   3    0.0005      0.57   10.7   3.8     1    14   100   116   100   117 0.87 4Fe-4S binding domain
Fer4_3               PF12798.2     15 seq1145_BIOID51103   -            300   2.6e-07   30.6  41.4   2   3   7.2e-05     0.082   13.3   2.8     1    14   133   146   133   147 0.94 4Fe-4S binding domain
Fer4_3               PF12798.2     15 seq1145_BIOID51103   -            300   2.6e-07   30.6  41.4   3   3   5.6e-06    0.0063   16.8   2.9     1    15   160   183   160   183 0.98 4Fe-4S binding domain
Fer4_4               PF12800.2     17 seq1145_BIOID51103   -            300   8.1e-07   28.7  31.6   1   2     5e-05     0.057   13.6   1.7     3    15    38    50    36    56 0.91 4Fe-4S binding domain
Fer4_4               PF12800.2     17 seq1145_BIOID51103   -            300   8.1e-07   28.7  31.6   2   2   4.7e-07   0.00053   19.9   2.0     1    17   130   146   130   146 0.90 4Fe-4S binding domain
Fer4                 PF00037.22    24 seq1145_BIOID51103   -            300   1.5e-06   27.3  37.4   1   1     7e-08   7.9e-05   21.9   1.8     5    22   130   147   126   149 0.87 4Fe-4S binding domain
SBP_bac_3            PF00497.15   225 seq1147_BIOID51103   -            260   5.1e-66  222.0   0.2   1   1   8.6e-70   5.9e-66  221.8   0.1     1   224    28   254    28   255 0.96 Bacterial extracellular solute-binding proteins, family 3
PRK                  PF00485.13   194 seq1148_BIOID51103   -            213     7e-45  152.8   0.0   1   1   2.3e-48     8e-45  152.6   0.0     1   193    10   199    10   200 0.94 Phosphoribulokinase / Uridine kinase family
AAA_18               PF13238.1    129 seq1148_BIOID51103   -            213   1.5e-08   34.8   0.0   1   1   6.7e-12   2.3e-08   34.2   0.0     1   118    11   158    11   169 0.81 AAA domain
AAA_17               PF13207.1    121 seq1148_BIOID51103   -            213     5e-07   30.4   0.0   1   1   2.5e-10   8.4e-07   29.6   0.0     1   119    10   161    10   163 0.71 AAA domain
EAL                  PF00563.15   236 seq1149_BIOID51103   -            255   9.7e-29  100.3   0.0   1   1   8.9e-33   1.2e-28  100.0   0.0    13   236    30   242    17   242 0.81 EAL domain
PGK                  PF00162.14   384 seq1150_BIOID51103   -            387  8.1e-142  472.2   0.3   1   1  6.7e-146  9.2e-142  472.0   0.2     2   384     6   373     5   373 0.99 Phosphoglycerate kinase
DUF493               PF04359.9     85 seq1151_BIOID51103   -             87   2.5e-31  107.7   0.0   1   1     2e-35   2.7e-31  107.6   0.0     2    85     6    87     5    87 0.98 Protein of unknown function (DUF493)
DUF1471              PF07338.8     56 seq1152_BIOID51103   -             91   1.2e-21   75.9   0.2   1   1   1.2e-25   1.7e-21   75.5   0.1     2    56    35    91    34    91 0.98 Protein of unknown function (DUF1471)
Cytochrom_B_N        PF00033.14   188 seq1153_BIOID51103   -            211   1.7e-23   82.8  20.0   1   1   3.3e-27   2.3e-23   82.4  13.8     2   188     8   184     7   184 0.88 Cytochrome b(N-terminal)/b6/petB
Ni_hydr_CYTB         PF01292.15   182 seq1153_BIOID51103   -            211   3.2e-22   78.6  18.2   1   1   5.9e-26     4e-22   78.3  12.6     1   182     9   184     9   184 0.88 Prokaryotic cytochrome b561
Peripla_BP_2         PF01497.13   238 seq1154_BIOID51103   -            315   2.2e-28   98.9   0.0   1   1     2e-32   2.8e-28   98.5   0.0     7   234    48   282    42   285 0.82 Periplasmic binding protein
BPL_LplA_LipB        PF03099.14   125 seq1156_BIOID51103   -            213     1e-18   67.4   0.0   1   1   1.1e-22   1.4e-18   66.9   0.0    15   125    57   159    47   159 0.85 Biotin/lipoate A/B protein ligase family
DCD                  PF06559.6    366 seq1158_BIOID51103   -            193   5.8e-10   37.9   0.0   1   1   3.3e-11   2.3e-07   29.4   0.0    12   127     3   125     2   139 0.86 2'-deoxycytidine 5'-triphosphate deaminase (DCD)
dUTPase              PF00692.14   129 seq1158_BIOID51103   -            193   2.8e-08   33.1   0.0   1   1   6.5e-12   4.4e-08   32.5   0.0    21   125    78   185    71   189 0.92 dUTPase
BPD_transp_1         PF00528.17   185 seq1160_BIOID51103   -            228   2.8e-23   82.3  11.7   1   1   2.6e-27   3.5e-23   81.9   8.1     2   183    28   219    24   221 0.95 Binding-protein-dependent transport system inner membrane component
DUF4115              PF13464.1     77 seq1162_BIOID51103   -            337   6.2e-22   76.9   0.0   1   1   5.7e-25   1.5e-21   75.6   0.0     1    76   255   329   255   330 0.98 Domain of unknown function (DUF4115)
HTH_25               PF13413.1     62 seq1162_BIOID51103   -            337     5e-16   57.9   0.5   1   1   2.8e-19   7.5e-16   57.3   0.3     1    62    18    79    18    79 0.94 Helix-turn-helix domain
HTH_19               PF12844.2     64 seq1162_BIOID51103   -            337   1.5e-10   40.8   0.0   1   1   8.3e-14   2.3e-10   40.2   0.0     1    63    16    84    16    85 0.90 Helix-turn-helix domain
HTH_31               PF13560.1     64 seq1162_BIOID51103   -            337   2.7e-10   40.1   0.8   1   1   2.5e-13   6.8e-10   38.8   0.5     2    61    15    79    14    81 0.91 Helix-turn-helix domain
HTH_3                PF01381.17    55 seq1162_BIOID51103   -            337   7.8e-08   31.9   0.0   1   1   5.3e-11   1.5e-07   31.0   0.0     1    35    19    53    19    57 0.92 Helix-turn-helix
AsmA                 PF05170.9    604 seq1163_BIOID51103   -            691  4.2e-172  573.7   0.0   1   1  7.2e-176  4.9e-172  573.5   0.0     1   603     6   587     6   588 0.99 AsmA family
AsmA_2               PF13502.1    220 seq1163_BIOID51103   -            691   5.3e-28   97.7   3.3   1   1     5e-30   3.4e-26   91.8   1.0     2   220   438   640   437   640 0.89 AsmA-like C-terminal region
FdhE                 PF04216.7    293 seq1165_BIOID51103   -            309  7.4e-114  380.2   1.0   1   1  6.5e-118  8.9e-114  380.0   0.7     5   293    19   304     9   304 0.98 Protein involved in formate dehydrogenase formation
GreA_GreB_N          PF03449.10    74 seq1166_BIOID51103   -            158   1.8e-32  111.0   1.1   1   1   3.6e-36   2.4e-32  110.6   0.8     4    74     3    74     1    74 0.97 Transcription elongation factor, N-terminal
GreA_GreB            PF01272.14    77 seq1166_BIOID51103   -            158     8e-29   99.0   0.5   1   1   1.6e-32   1.1e-28   98.6   0.3     3    77    83   157    80   157 0.97 Transcription elongation factor, GreA/GreB, C-term
AsmA                 PF05170.9    604 seq1167_BIOID51103   -            250   1.3e-65  222.0   0.3   1   1   1.1e-69   1.5e-65  221.8   0.2     1   266     1   241     1   243 0.99 AsmA family
BPD_transp_1         PF00528.17   185 seq1168_BIOID51103   -            238   1.9e-15   56.7  13.1   1   1   1.4e-19   1.9e-15   56.7   9.1     1   179    37   224    37   230 0.81 Binding-protein-dependent transport system inner membrane component
SIS                  PF01380.17   131 seq1169_BIOID51103   -            295   2.6e-11   43.1   0.0   1   1   6.5e-15   4.4e-11   42.3   0.0     2   110   138   246   137   264 0.94 SIS domain
HTH_6                PF01418.12    77 seq1169_BIOID51103   -            295   8.4e-10   38.1   0.0   1   1   2.4e-13   1.7e-09   37.1   0.0     6    72    15    81    12    85 0.93 Helix-turn-helix domain, rpiR family
F_bP_aldolase        PF01116.15   287 seq1170_BIOID51103   -            359   9.7e-98  326.6   0.0   1   1    8e-102   1.1e-97  326.5   0.0     2   284    15   356    14   359 0.95 Fructose-bisphosphate aldolase class-II
LysR_substrate       PF03466.15   209 seq1171_BIOID51103   -            317   1.9e-17   62.9   0.0   1   1   3.7e-21   2.5e-17   62.5   0.0     5   207   116   316   114   317 0.93 LysR substrate binding domain
HTH_1                PF00126.22    60 seq1171_BIOID51103   -            317   1.2e-14   53.6   0.0   1   1   3.1e-18   2.1e-14   52.8   0.0     1    59    31    89    31    90 0.96 Bacterial regulatory helix-turn-helix protein, lysR family
GcpE                 PF04551.9    359 seq1175_BIOID51103   -            372  1.3e-128  428.6   0.2   1   1  1.1e-132  1.5e-128  428.4   0.1     2   357    13   354    12   356 0.98 GcpE protein
AsmA                 PF05170.9    604 seq1176_BIOID51103   -            357   1.7e-69  234.9   5.2   1   1   3.4e-73   2.3e-69  234.4   3.6   349   604     4   252     1   252 0.98 AsmA family
AsmA_2               PF13502.1    220 seq1176_BIOID51103   -            357   8.9e-26   90.4   6.7   1   1   1.4e-29   9.8e-26   90.3   2.8     1   218    97   311    97   313 0.89 AsmA-like C-terminal region
ABC_tran             PF00005.22   118 seq1177_BIOID51103   -            257   1.7e-25   89.5   0.0   1   1   4.1e-29   2.8e-25   88.8   0.0     1   118    45   181    45   181 0.87 ABC transporter
AAA_21               PF13304.1    303 seq1177_BIOID51103   -            257     3e-15   56.8   0.0   1   1   1.1e-12   7.5e-09   35.8   0.0   191   298   117   211    72   214 0.79 AAA domain
FtsJ                 PF01728.14   181 seq1178_BIOID51103   -            209     7e-57  192.2   0.0   1   1   6.1e-61   8.3e-57  191.9   0.0     1   181    31   207    31   207 0.98 FtsJ-like methyltransferase
Gln-synt_C           PF00120.19   259 seq1183_BIOID51103   -            472   1.3e-76  257.0   0.0   1   1   1.3e-80   1.7e-76  256.6   0.0     3   257   135   388   133   390 0.95 Glutamine synthetase, catalytic domain
Radical_SAM          PF04055.16   166 seq1184_BIOID51103   -            321   1.7e-14   54.2   0.0   1   1   1.9e-18   2.6e-14   53.6   0.0     4   165    91   251    88   252 0.91 Radical SAM superfamily
MS_channel           PF00924.13   206 seq1185_BIOID51103   -            286   9.4e-60  201.3   2.3   1   1   1.4e-63   9.4e-60  201.3   1.6     3   206    72   268    70   268 0.99 Mechanosensitive ion channel
TM_helix             PF05552.7     53 seq1185_BIOID51103   -            286   1.4e-14   53.3   6.9   1   1     2e-18   1.4e-14   53.3   4.8     2    53    15    66    14    66 0.97 Conserved TM helix
Peptidase_M41        PF01434.13   213 seq1187_BIOID51103   -            647     8e-84  280.2   0.7   1   1   4.6e-87   1.3e-83  279.6   0.5     2   212   385   594   384   595 0.98 Peptidase family M41
AAA                  PF00004.24   132 seq1187_BIOID51103   -            647   1.7e-46  157.6   0.0   1   1   1.7e-49   4.7e-46  156.1   0.0     1   131   191   323   191   324 0.97 ATPase family associated with various cellular activities (AAA)
FtsH_ext             PF06480.10   110 seq1187_BIOID51103   -            647   1.4e-16   60.5   0.2   1   1   5.1e-20   1.4e-16   60.5   0.1     1   110     8    96     8    96 0.95 FtsH Extracellular
AAA_5                PF07728.9    139 seq1187_BIOID51103   -            647   7.9e-07   28.7   0.0   1   1   1.5e-09     4e-06   26.4   0.0     1   137   190   312   190   313 0.82 AAA domain (dynein-related subfamily)
PulS_OutS            PF09691.5    109 seq1191_BIOID51103   -            115   2.3e-08   33.8   0.0   1   1     2e-12   2.8e-08   33.6   0.0    21   102    26   106    14   113 0.89 Bacterial chaperone lipoprotein (PulS_OutS)
Transposase_31       PF04754.7    205 seq1192_BIOID51103   -            296   2.9e-84  281.4   0.1   1   1   2.8e-88   3.8e-84  281.0   0.1     1   204     8   209     8   210 0.99 Putative transposase, YhgA-like
tRNA-synt_His        PF13393.1    310 seq1193_BIOID51103   -            424   1.7e-48  165.1   0.0   1   1   6.4e-52   2.2e-48  164.7   0.0     1   310    10   312    10   312 0.89 Histidyl-tRNA synthetase
tRNA-synt_2b         PF00587.20   173 seq1193_BIOID51103   -            424   8.2e-29  100.2   0.0   1   1     4e-32   1.4e-28   99.5   0.0     1   168    21   183    21   188 0.94 tRNA synthetase class II core domain (G, H, P, S and T)
HGTP_anticodon       PF03129.15    94 seq1193_BIOID51103   -            424   2.8e-11   43.1   0.0   1   1     2e-14   6.9e-11   41.8   0.0     8    92   335   420   329   422 0.83 Anticodon binding domain
LysE                 PF01810.13   191 seq1197_BIOID51103   -            211   9.9e-60  200.9  15.7   1   1   8.2e-64   1.1e-59  200.7  10.9     2   190    14   201    13   202 0.96 LysE type translocator
AA_permease          PF00324.16   479 seq1198_BIOID51103   -            461   3.7e-43  147.4  35.4   1   1   6.6e-47   4.5e-43  147.1  24.5     2   428    27   421    26   442 0.81 Amino acid permease
AA_permease_2        PF13520.1    426 seq1198_BIOID51103   -            461   3.6e-32  111.3  36.8   1   1   6.7e-36   4.6e-32  110.9  25.5    39   400    61   416    22   435 0.79 Amino acid permease
tRNA-synt_2          PF00152.15   335 seq1199_BIOID51103   -            590    8e-132  438.9   0.0   1   1  2.8e-135  9.5e-132  438.6   0.0     2   334   118   558   117   559 0.99 tRNA synthetases class II (D, K and N)
GAD                  PF02938.9     95 seq1199_BIOID51103   -            590   9.1e-32  108.9   0.1   1   1   4.8e-35   1.7e-31  108.1   0.1     1    95   307   406   307   406 0.97 GAD domain
tRNA_anti            PF01336.20    76 seq1199_BIOID51103   -            590   1.3e-16   60.0   0.1   1   1   8.5e-20   2.9e-16   58.9   0.0     1    76    18   102    18   102 0.95 OB-fold nucleic acid binding domain
AdoMet_dc            PF02675.10   106 seq1200_BIOID51103   -            264   1.8e-35  120.8   0.0   1   1   3.4e-39   4.7e-35  119.5   0.0    11   106    39   169    32   169 0.98 S-adenosylmethionine decarboxylase
DUF2133              PF09976.4     43 seq1201_BIOID51103   -            206   2.2e-15   55.7   0.9   1   1   3.5e-19   4.8e-15   54.7   0.6     2    42    10    50     9    51 0.96 Uncharacterized protein conserved in bacteria (DUF2133)
SIMPL                PF04402.9    210 seq1203_BIOID51103   -            246   1.5e-48  165.3   7.8   1   1   1.3e-52   1.8e-48  165.0   5.4     1   210    30   232    30   232 0.93 Protein of unknown function (DUF541)
Pterin_bind          PF00809.17   210 seq1205_BIOID51103   -            297   1.6e-76  256.2   0.0   1   1   1.7e-80   2.3e-76  255.7   0.0     1   210    35   240    35   240 0.99 Pterin binding enzyme
CRCB                 PF02537.10   117 seq1206_BIOID51103   -            127   2.8e-29  101.2  12.7   1   1   2.3e-33   3.2e-29  101.0   8.8     2   116     6   118     5   119 0.95 CrcB-like protein
PQQ_2                PF13360.1    238 seq1207_BIOID51103   -            392   1.9e-62  210.6  19.8   1   2   1.6e-56   7.3e-53  179.3   6.8     2   238    78   319    77   319 0.95 PQQ-like domain
PQQ_2                PF13360.1    238 seq1207_BIOID51103   -            392   1.9e-62  210.6  19.8   2   2   4.4e-10     2e-06   27.3   0.2     2    91   302   390   301   392 0.92 PQQ-like domain
YWTD                 PF13570.1     40 seq1207_BIOID51103   -            392   6.6e-39  130.9  18.7   1   3   3.6e-10   1.6e-06   28.0   0.1     1    39    89   137    89   138 0.87 YWTD domain
YWTD                 PF13570.1     40 seq1207_BIOID51103   -            392   6.6e-39  130.9  18.7   2   3   8.4e-10   3.8e-06   26.8   0.0     1    38   139   176   139   178 0.95 YWTD domain
YWTD                 PF13570.1     40 seq1207_BIOID51103   -            392   6.6e-39  130.9  18.7   3   3   6.8e-09   3.1e-05   23.9   0.0     1    40   224   274   224   274 0.79 YWTD domain
PQQ                  PF01011.16    38 seq1207_BIOID51103   -            392   9.8e-34  113.1   2.5   1   3   6.1e-09   2.8e-05   23.3   0.1     1    35    70   104    70   107 0.90 PQQ enzyme repeat
PQQ                  PF01011.16    38 seq1207_BIOID51103   -            392   9.8e-34  113.1   2.5   2   3   1.7e-08   7.8e-05   21.8   0.0     1    37   120   156   120   157 0.94 PQQ enzyme repeat
PQQ                  PF01011.16    38 seq1207_BIOID51103   -            392   9.8e-34  113.1   2.5   3   3   1.4e-09   6.6e-06   25.2   0.0     1    32   256   287   256   292 0.92 PQQ enzyme repeat
AMP-binding          PF00501.23   418 seq1209_BIOID51103   -            652  7.6e-112  373.5   0.0   1   1    2e-115  9.2e-112  373.3   0.0     1   418   109   547   109   547 0.97 AMP-binding enzyme
DUF3448              PF11930.3     82 seq1209_BIOID51103   -            652   1.4e-30  104.6   0.2   1   1     8e-34   3.7e-30  103.3   0.1     3    81    20   101    17   102 0.96 Domain of unknown function (DUF3448)
DUF4009              PF13193.1     41 seq1209_BIOID51103   -            652   8.6e-16   56.9   0.0   1   1   3.5e-19   1.6e-15   56.1   0.0     2    41   591   634   590   634 0.95 Domain of unknown function (DUF4009)
HTH_1                PF00126.22    60 seq1210_BIOID51103   -             91   5.3e-14   51.5   0.0   1   1   4.9e-18   6.6e-14   51.2   0.0     2    60     7    65     6    65 0.96 Bacterial regulatory helix-turn-helix protein, lysR family
Lactamase_B_2        PF12706.2    194 seq1211_BIOID51103   -            356   2.2e-24   85.9   0.3   1   1     4e-28   2.8e-24   85.6   0.2     2   194    59   284    58   284 0.80 Beta-lactamase superfamily domain
Lactamase_B_3        PF13483.1    163 seq1211_BIOID51103   -            356   1.7e-16   60.2   0.1   1   1   3.5e-20   2.4e-16   59.7   0.0     4   163    44   283    42   283 0.85 Beta-lactamase superfamily domain
BOF                  PF04076.8    103 seq1213_BIOID51103   -            130   5.9e-46  154.4   1.4   1   1   5.5e-50   7.5e-46  154.0   1.0     1   103    25   127    24   127 0.99 Bacterial OB fold (BOF) protein
LysR_substrate       PF03466.15   209 seq1215_BIOID51103   -            203   1.1e-10   40.8   0.0   1   1   9.1e-15   1.3e-10   40.6   0.0    28   194    19   187     2   197 0.86 LysR substrate binding domain
Poly_export          PF02563.11    83 seq1216_BIOID51103   -            379   6.1e-30  102.7   0.6   1   1   2.1e-32   1.5e-28   98.2   0.0     4    82    77   166    74   167 0.87 Polysaccharide biosynthesis/export protein
SLBB                 PF10531.4     59 seq1216_BIOID51103   -            379   3.6e-12   45.8   0.4   1   1     3e-09   2.1e-05   24.2   0.0     3    45   174   217   172   223 0.92 SLBB domain
DUF2543              PF10820.3     81 seq1217_BIOID51103   -             81   9.2e-51  169.6   1.1   1   1   7.4e-55     1e-50  169.5   0.7     1    81     1    81     1    81 1.00 Protein of unknown function (DUF2543)
PGM_PMM_I            PF02878.11   138 seq1218_BIOID51103   -            445   2.6e-45  153.1   0.0   1   1   1.8e-48   6.1e-45  151.9   0.0     1   134     4   136     4   138 0.98 Phosphoglucomutase/phosphomannomutase, alpha/beta/alpha domain I
PGM_PMM_III          PF02880.11   111 seq1218_BIOID51103   -            445   5.3e-32  110.0   0.1   1   1   3.8e-35   1.3e-31  108.8   0.0     1   109   258   367   258   369 0.95 Phosphoglucomutase/phosphomannomutase, alpha/beta/alpha domain III
PGM_PMM_II           PF02879.11   104 seq1218_BIOID51103   -            445   3.9e-21   75.2   0.1   1   1   2.5e-24   8.5e-21   74.1   0.0     2   104   157   254   156   254 0.91 Phosphoglucomutase/phosphomannomutase, alpha/beta/alpha domain II
PGM_PMM_IV           PF00408.15    73 seq1218_BIOID51103   -            445   7.7e-16   57.7   0.2   1   1   9.3e-19   3.2e-15   55.7   0.2     1    73   373   443   373   443 0.96 Phosphoglucomutase/phosphomannomutase, C-terminal domain
GyrI-like            PF06445.10   155 seq1219_BIOID51103   -            160   1.4e-30  106.2   0.0   1   1   1.1e-34   1.5e-30  106.1   0.0     2   154     7   159     6   160 0.98 GyrI-like small molecule binding domain
NUDIX                PF00293.23   135 seq1221_BIOID51103   -            169   1.2e-21   76.6   0.3   1   1     1e-25   1.4e-21   76.4   0.2     3   134    29   166    27   167 0.90 NUDIX domain
GST_N_3              PF13417.1     75 seq1222_BIOID51103   -            214   7.5e-14   51.6   0.0   1   1   3.2e-17   1.4e-13   50.7   0.0     6    74    15    86    13    87 0.87 Glutathione S-transferase, N-terminal domain
GST_N                PF02798.15    76 seq1222_BIOID51103   -            214   1.4e-12   47.4   0.0   1   1   5.4e-16   2.5e-12   46.6   0.0    12    75    19    80     6    81 0.93 Glutathione S-transferase, N-terminal domain
GST_N_2              PF13409.1     70 seq1222_BIOID51103   -            214     3e-09   36.6   0.0   1   1     1e-12   4.6e-09   36.0   0.0     1    69    15    81    15    82 0.87 Glutathione S-transferase, N-terminal domain
SBP_bac_5            PF00496.17   374 seq1225_BIOID51103   -            547   1.5e-82  277.2   0.2   1   1   1.3e-86   1.8e-82  277.0   0.2     3   371    80   456    78   459 0.94 Bacterial extracellular solute-binding proteins, family 5 Middle
MMR_HSR1             PF01926.18   114 seq1226_BIOID51103   -            499   4.7e-49  165.0   0.0   1   2   3.1e-27   4.2e-24   84.6   0.0     2   114    14   128    13   128 0.89 50S ribosome-binding GTPase
MMR_HSR1             PF01926.18   114 seq1226_BIOID51103   -            499   4.7e-49  165.0   0.0   2   2   2.8e-25   3.8e-22   78.3   0.1     2   114   214   331   213   331 0.82 50S ribosome-binding GTPase
FeoB_N               PF02421.13   189 seq1226_BIOID51103   -            499     3e-33  114.5   0.0   1   2     3e-20   4.1e-17   61.9   0.0     3   158    14   169    12   200 0.83 Ferrous iron transport protein B
FeoB_N               PF02421.13   189 seq1226_BIOID51103   -            499     3e-33  114.5   0.0   2   2   8.8e-17   1.2e-13   50.5   0.0     1   167   212   388   212   407 0.83 Ferrous iron transport protein B
GTP_EFTU             PF00009.22   188 seq1226_BIOID51103   -            499   3.3e-22   78.7   0.1   1   2   9.2e-08   0.00013   21.3   0.0    89   138    86   135     9   170 0.69 Elongation factor Tu GTP binding domain
GTP_EFTU             PF00009.22   188 seq1226_BIOID51103   -            499   3.3e-22   78.7   0.1   2   2   7.1e-15   9.7e-12   44.5   0.0     5   184   213   379   210   383 0.81 Elongation factor Tu GTP binding domain
Miro                 PF08477.8    119 seq1226_BIOID51103   -            499     9e-17   61.5   0.0   1   2   7.3e-10     1e-06   29.1   0.0     2   119    14   130    13   130 0.84 Miro-like protein
Miro                 PF08477.8    119 seq1226_BIOID51103   -            499     9e-17   61.5   0.0   2   2   3.6e-10   4.9e-07   30.1   0.0     1   103   213   323   213   333 0.64 Miro-like protein
AIG1                 PF04548.11   212 seq1226_BIOID51103   -            499   8.6e-10   37.9   0.0   1   1     1e-08   1.4e-05   24.2   0.0     3   105   214   316   212   327 0.87 AIG1 family
DeoRC                PF00455.17   162 seq1228_BIOID51103   -            251   3.8e-38  130.5   0.0   1   1   1.1e-41   4.8e-38  130.2   0.0     2   161    75   231    74   232 0.97 DeoR C terminal sensor domain
HTH_DeoR             PF08220.7     57 seq1228_BIOID51103   -            251   5.9e-21   73.6   0.6   1   1   4.2e-24   1.9e-20   72.0   0.1     1    57     6    62     6    62 0.98 DeoR-like helix-turn-helix domain
HTH_11               PF08279.7     55 seq1228_BIOID51103   -            251   1.2e-05   24.7   0.4   1   1   6.5e-09     3e-05   23.4   0.0     5    49    10    52     6    55 0.81 HTH domain
Transcrip_reg        PF01709.15   234 seq1229_BIOID51103   -            246     4e-99  330.3   0.2   1   1  3.3e-103   4.5e-99  330.2   0.1     1   233     5   236     5   237 0.98 Transcriptional regulator
LMWPc                PF01451.16   138 seq1231_BIOID51103   -            147   2.1e-44  151.0   0.0   1   1   1.8e-48   2.4e-44  150.8   0.0     1   138     5   139     5   139 0.97 Low molecular weight phosphotyrosine protein phosphatase
Metallophos_2        PF12850.2    156 seq1233_BIOID51103   -            183   2.3e-26   92.3   0.0   1   1   4.3e-30   2.9e-26   92.0   0.0     1   152     1   161     1   164 0.88 Calcineurin-like phosphoesterase superfamily domain
Metallophos          PF00149.23   201 seq1233_BIOID51103   -            183   1.1e-12   47.7   0.3   1   1   2.1e-14   1.4e-10   40.8   0.2     1   201     1   130     1   130 0.84 Calcineurin-like phosphoesterase
DcuC                 PF03606.10   463 seq1234_BIOID51103   -            461  4.6e-138  460.2  49.6   1   1  7.7e-142  5.2e-138  460.0  34.4     2   462     6   451     5   452 0.99 C4-dicarboxylate anaerobic carrier
DctM                 PF06808.7    416 seq1234_BIOID51103   -            461   1.6e-08   33.4  42.4   1   1   2.4e-12   1.6e-08   33.4  29.4    97   412   124   449   117   453 0.79 DctM-like transporters
DNA_topoisoIV        PF00521.15   426 seq1235_BIOID51103   -            752  3.9e-133  444.2   0.0   1   1  6.8e-137  4.6e-133  444.0   0.0     1   426    29   466    29   466 0.97 DNA gyrase/topoisomerase IV, subunit A
DNA_gyraseA_C        PF03989.8     48 seq1235_BIOID51103   -            752   8.5e-11   40.8   0.0   1   2     3e-07     0.002   17.2   0.0     2    41   593   630   592   636 0.91 DNA gyrase C-terminal domain, beta-propeller
DNA_gyraseA_C        PF03989.8     48 seq1235_BIOID51103   -            752   8.5e-11   40.8   0.0   2   2   5.1e-08   0.00035   19.7   0.0     1    36   641   675   641   685 0.95 DNA gyrase C-terminal domain, beta-propeller
Wzz                  PF02706.10   152 seq1237_BIOID51103   -            732     1e-50  171.3   3.5   1   1   9.7e-54   2.6e-50  170.0   0.0     1   152    28   264    28   264 0.99 Chain length determinant protein
GNVR                 PF13807.1     82 seq1237_BIOID51103   -            732   3.2e-30  103.5   1.9   1   1   3.2e-33   8.8e-30  102.1   0.6     1    81   379   459   379   460 0.98 G-rich domain on putative tyrosine kinase
AAA_31               PF13614.1    157 seq1237_BIOID51103   -            732   3.4e-17   62.7   0.0   1   1   2.3e-20   6.2e-17   61.8   0.0     2   151   540   681   539   687 0.90 AAA domain
CbiA                 PF01656.18   195 seq1237_BIOID51103   -            732   3.5e-12   46.0   0.0   1   1   3.8e-15     1e-11   44.4   0.0    10   161   550   713   541   728 0.68 CobQ/CobB/MinD/ParA nucleotide binding domain
GerE                 PF00196.14    58 seq1238_BIOID51103   -            200   6.9e-22   76.4   1.3   1   1   3.1e-25   1.1e-21   75.8   0.9     2    57   140   195   139   196 0.97 Bacterial regulatory proteins, luxR family
Sigma70_r4_2         PF08281.7     54 seq1238_BIOID51103   -            200   6.7e-09   34.9   0.2   1   1   3.8e-12   1.3e-08   34.0   0.1     8    47   139   177   139   184 0.93 Sigma-70, region 4
Sigma70_r4           PF04545.11    50 seq1238_BIOID51103   -            200     1e-06   27.7   0.3   1   1   5.9e-10     2e-06   26.8   0.2     2    48   139   184   139   186 0.91 Sigma-70, region 4
SecG                 PF03840.9     74 seq1239_BIOID51103   -            110   8.9e-27   92.5   9.6   1   1   7.6e-31     1e-26   92.3   6.7     2    74     3    75     2    75 0.97 Preprotein translocase SecG subunit
DUF485               PF04341.7     91 seq1240_BIOID51103   -            104   1.9e-35  120.3   0.0   1   1   1.5e-39   2.1e-35  120.1   0.0     1    91     9   100     9   100 0.98 Protein of unknown function, DUF485
RuvC                 PF02075.12   149 seq1241_BIOID51103   -            173   1.2e-66  223.0   0.5   1   1     1e-70   1.4e-66  222.7   0.3     1   149     4   150     4   150 1.00 Crossover junction endodeoxyribonuclease RuvC
NUDIX                PF00293.23   135 seq1242_BIOID51103   -            180   5.4e-17   61.5   0.3   1   1   7.2e-21   9.8e-17   60.7   0.2     1   125    36   155    36   165 0.83 NUDIX domain
SSF                  PF00474.12   406 seq1243_BIOID51103   -            549  5.4e-140  466.5  38.5   1   1  5.5e-144  7.6e-140  466.0  26.7     1   406    63   468    63   468 1.00 Sodium:solute symporter family
DUF1407              PF07191.7     70 seq1244_BIOID51103   -             71   1.7e-31  107.6   6.7   1   1   1.3e-35   1.8e-31  107.5   4.6     1    69     2    70     2    71 0.97 Protein of unknown function (DUF1407)
BPD_transp_1         PF00528.17   185 seq1245_BIOID51103   -            321   2.3e-44  151.0  11.0   1   1   1.6e-48   2.3e-44  151.0   7.6     1   181    92   311    92   315 0.99 Binding-protein-dependent transport system inner membrane component
Sulfatase            PF00884.18   379 seq1246_BIOID51103   -            542   5.1e-45  154.0   2.0   1   1   4.8e-49   6.6e-45  153.6   1.4     2   301   225   477   224   518 0.90 Sulfatase
DUF1471              PF07338.8     56 seq1247_BIOID51103   -            109   9.6e-16   57.0   0.2   1   1   9.5e-20   1.3e-15   56.6   0.2     1    56    52   108    52   108 0.98 Protein of unknown function (DUF1471)
LysR_substrate       PF03466.15   209 seq1249_BIOID51103   -             76   6.9e-07   28.4   0.2   1   1   5.6e-11   7.6e-07   28.3   0.1   151   208    15    72     6    73 0.94 LysR substrate binding domain
DUF3300              PF11737.3    228 seq1250_BIOID51103   -            617   7.2e-77  257.5   5.8   1   1   5.3e-81   7.2e-77  257.5   4.0     2   228    74   334    73   334 0.94 Protein of unknown function (DUF3300)
DUF1471              PF07338.8     56 seq1251_BIOID51103   -             95   1.7e-19   69.1   0.0   1   1   1.8e-23   2.4e-19   68.5   0.0     1    55    38    94    38    95 0.98 Protein of unknown function (DUF1471)
RuvA_N               PF01330.16    61 seq1252_BIOID51103   -            203   1.4e-24   85.4   0.4   1   1   7.7e-28   3.5e-24   84.2   0.1     1    61     1    62     1    62 1.00 RuvA N terminal domain
RuvA_C               PF07499.8     47 seq1252_BIOID51103   -            203   1.4e-15   57.0   2.0   1   1     3e-19   1.4e-15   57.0   1.4     1    45   158   201   158   203 0.95 RuvA, C-terminal domain
Rib_5-P_isom_A       PF06026.9    173 seq1253_BIOID51103   -            231   2.7e-63  212.2   0.5   1   1   2.6e-67   3.5e-63  211.9   0.3     3   173    61   227    59   227 0.98 Ribose 5-phosphate isomerase A (phosphoriboisomerase A)
BPD_transp_1         PF00528.17   185 seq1254_BIOID51103   -            296   1.4e-18   67.0  14.0   1   1     2e-22   1.4e-18   67.0   9.7     1   180   113   292   113   296 0.91 Binding-protein-dependent transport system inner membrane component
OppC_N               PF12911.2     56 seq1254_BIOID51103   -            296   1.1e-10   40.5   1.6   1   1   1.9e-12   1.3e-08   33.9   0.0     5    56    16    67    12    67 0.94 N-terminal TM domain of oligopeptide transport permease C
RuvB_N               PF05496.7    234 seq1256_BIOID51103   -            336  9.5e-116  384.7   0.1   1   1  4.3e-119  1.2e-115  384.3   0.0     3   233     8   238     6   239 0.98 Holliday junction DNA helicase ruvB N-terminus
RuvB_C               PF05491.8     76 seq1256_BIOID51103   -            336   8.2e-33  111.7   0.0   1   1   6.1e-36   1.7e-32  110.7   0.0     1    75   256   330   256   331 0.98 Holliday junction DNA helicase ruvB C-terminus
AAA                  PF00004.24   132 seq1256_BIOID51103   -            336   8.3e-20   71.2   0.0   1   1   6.5e-23   1.8e-19   70.1   0.0     1   130    58   181    58   183 0.94 ATPase family associated with various cellular activities (AAA)
Acyltransferase      PF01553.16   132 seq1257_BIOID51103   -            245   3.6e-33  113.6   0.0   1   1   3.9e-37   5.3e-33  113.1   0.0     4   132    55   180    52   180 0.95 Acyltransferase
Glycos_transf_2      PF00535.21   169 seq1258_BIOID51103   -            279   1.6e-29  102.6   0.0   1   1   3.9e-33   2.7e-29  101.9   0.0     1   125     8   132     8   172 0.84 Glycosyl transferase family 2
Glyco_tranf_2_3      PF13641.1    230 seq1258_BIOID51103   -            279   1.9e-10   40.8   0.0   1   1   3.4e-14   2.3e-10   40.5   0.0     3   111     7   109     4   187 0.85 Glycosyltransferase like family 2
IMPDH                PF00478.20   351 seq1259_BIOID51103   -            511  1.5e-148  494.3   6.1   1   1  4.9e-152  1.7e-148  494.1   4.2     2   351    31   496    30   496 0.99 IMP dehydrogenase / GMP reductase domain
CBS                  PF00571.23    57 seq1259_BIOID51103   -            511   2.5e-18   65.3   2.5   1   2   3.1e-12     1e-08   34.5   0.1     5    52   117   163   113   165 0.93 CBS domain
CBS                  PF00571.23    57 seq1259_BIOID51103   -            511   2.5e-18   65.3   2.5   2   2   4.1e-10   1.4e-06   27.7   0.3     3    53   174   226   172   229 0.93 CBS domain
NMO                  PF03060.10   330 seq1259_BIOID51103   -            511   1.1e-11   44.4  16.4   1   2   1.9e-08   6.6e-05   22.0   0.8     2   136    55   202    54   279 0.74 Nitronate monooxygenase
NMO                  PF03060.10   330 seq1259_BIOID51103   -            511   1.1e-11   44.4  16.4   2   2   5.4e-09   1.8e-05   23.9   8.0   142   229   300   394   218   401 0.70 Nitronate monooxygenase
FMN_dh               PF01070.13   357 seq1259_BIOID51103   -            511   1.3e-09   37.3   8.1   1   1   7.8e-12   2.7e-08   32.9   3.9   216   310   283   385   195   391 0.74 FMN-dependent dehydrogenase
Pentapeptide         PF00805.17    40 seq1260_BIOID51103   -            430     7e-22   76.1  29.8   1   3     2e-08   9.3e-05   21.4   0.1     2    35   163   196   162   201 0.71 Pentapeptide repeats (8 copies)
Pentapeptide         PF00805.17    40 seq1260_BIOID51103   -            430     7e-22   76.1  29.8   2   3     7e-11   3.2e-07   29.3   1.6     2    38   268   304   267   306 0.97 Pentapeptide repeats (8 copies)
Pentapeptide         PF00805.17    40 seq1260_BIOID51103   -            430     7e-22   76.1  29.8   3   3     1e-11   4.6e-08   32.0   2.5     2    39   308   345   307   346 0.94 Pentapeptide repeats (8 copies)
Pentapeptide_4       PF13599.1     78 seq1260_BIOID51103   -            430   2.8e-18   65.3  28.4   1   1   3.9e-13   1.8e-09   37.1   2.0     6    75   147   216   143   219 0.92 Pentapeptide repeats (9 copies)
ABC_tran             PF00005.22   118 seq1261_BIOID51103   -            330   3.1e-19   69.3   0.0   1   1   7.1e-22   3.3e-18   66.0   0.0     1   118    47   187    47   187 0.91 ABC transporter
oligo_HPY            PF08352.7     64 seq1261_BIOID51103   -            330   4.6e-18   65.2   0.4   1   1     2e-21   9.1e-18   64.2   0.2     1    64   238   305   238   305 0.96 Oligopeptide/dipeptide transporter, C-terminal region
AAA_21               PF13304.1    303 seq1261_BIOID51103   -            330   7.7e-11   42.3   0.2   1   1   7.7e-11   3.5e-07   30.3   0.0   234   300   156   220   131   223 0.86 AAA domain
2-Hacid_dh_C         PF02826.14   178 seq1262_BIOID51103   -            410   1.5e-50  170.7   0.0   1   1   8.2e-54   2.8e-50  169.8   0.0     2   178   118   294   117   294 0.93 D-isomer specific 2-hydroxyacid dehydrogenase, NAD binding domain
2-Hacid_dh           PF00389.25   133 seq1262_BIOID51103   -            410   7.1e-38  128.9   0.0   1   1   3.3e-41   1.1e-37  128.3   0.0     2   133    14   326    13   326 0.99 D-isomer specific 2-hydroxyacid dehydrogenase, catalytic domain
ACT                  PF01842.20    66 seq1262_BIOID51103   -            410   1.7e-10   40.0   0.1   1   1   2.1e-13   7.2e-10   38.0   0.0     7    66   344   402   339   402 0.95 ACT domain
NAD_binding_2        PF03446.10   162 seq1262_BIOID51103   -            410   2.2e-06   27.5   0.7   1   1   7.7e-09   2.6e-05   24.0   0.0     2   112   152   258   151   265 0.92 NAD binding domain of 6-phosphogluconate dehydrogenase
CCP_MauG             PF03150.9    159 seq1263_BIOID51103   -            465   6.1e-52  175.9   0.0   1   1     2e-52   9.1e-49  165.6   0.0     2   159   184   335   183   335 0.97 Di-haem cytochrome c peroxidase
Haem_bd              PF14376.1    137 seq1263_BIOID51103   -            465   9.4e-42  141.8   0.0   1   1   2.1e-45   9.4e-42  141.8   0.0     2   137    17   155    16   155 0.99 Haem-binding domain
Cytochrom_C          PF00034.16    91 seq1263_BIOID51103   -            465     5e-15   55.9   0.1   1   1   4.1e-11   1.9e-07   31.7   0.0     2    90   340   453   339   454 0.86 Cytochrome c
Cu-oxidase_3         PF07732.10   120 seq1264_BIOID51103   -            470   9.7e-27   92.9   0.4   1   1   6.5e-30     3e-26   91.4   0.1     1   118    51   166    51   168 0.96 Multicopper oxidase
Cu-oxidase_2         PF07731.9    138 seq1264_BIOID51103   -            470   4.3e-10   39.1   0.0   1   1   1.9e-13   8.6e-10   38.1   0.0    17   136   367   468   339   470 0.83 Multicopper oxidase
Cu-oxidase           PF00394.17   159 seq1264_BIOID51103   -            470   0.00011   21.9   0.0   1   1   6.6e-08    0.0003   20.6   0.0    63   126   223   287   187   302 0.82 Multicopper oxidase
Hexapep              PF00132.19    36 seq1265_BIOID51103   -            162   4.5e-12   44.7  15.7   1   1   2.2e-13     3e-09   35.8   3.3     2    34   109   141   108   143 0.96 Bacterial transferase hexapeptide (six repeats)
ABC_tran             PF00005.22   118 seq1268_BIOID51103   -            268   1.6e-20   73.5   0.0   1   1   4.5e-24   3.1e-20   72.5   0.0     1   117    54   178    54   179 0.88 ABC transporter
Glycos_transf_1      PF00534.15   172 seq1269_BIOID51103   -            405   2.9e-08   33.2   0.0   1   1   1.7e-11   1.1e-07   31.2   0.0    74   149   287   362   284   381 0.86 Glycosyl transferases group 1
Citrate_ly_lig       PF08218.6    182 seq1270_BIOID51103   -            352   8.2e-82  272.9   0.0   1   1   2.1e-85   1.4e-81  272.1   0.0     1   182   147   333   147   333 0.99 Citrate lyase ligase C-terminal domain
GATase               PF00117.23   192 seq1271_BIOID51103   -            525   1.3e-40  138.7   0.0   1   1   8.7e-44     2e-40  138.2   0.0     2   190    12   199    11   201 0.93 Glutamine amidotransferase class-I
GMP_synt_C           PF00958.17    93 seq1271_BIOID51103   -            525   8.7e-41  137.4   0.0   1   1   8.4e-44   1.9e-40  136.3   0.0     2    93   433   524   432   524 0.99 GMP synthase C terminal domain
NAD_synthase         PF02540.12   242 seq1271_BIOID51103   -            525   2.5e-09   36.2   0.1   1   1   4.8e-10   1.1e-06   27.6   0.0    14    45   223   254   211   297 0.80 NAD synthase
Peptidase_C26        PF07722.8    217 seq1271_BIOID51103   -            525     8e-09   35.1   0.0   1   1   7.3e-12   1.7e-08   34.0   0.0   103   217    76   183    72   183 0.80 Peptidase C26
Asn_synthase         PF00733.16   255 seq1271_BIOID51103   -            525   1.2e-05   24.8   0.0   1   1   3.7e-08   8.5e-05   22.0   0.0     8    53   216   263   211   296 0.72 Asparagine synthase
tRNA_Me_trans        PF03054.11   356 seq1271_BIOID51103   -            525   8.9e-06   24.3   0.1   1   1   1.9e-08   4.4e-05   22.1   0.0     2    33   229   261   228   273 0.84 tRNA methyl transferase
Pyridoxal_deC        PF00282.14   373 seq1272_BIOID51103   -            487  3.2e-108  361.3   0.0   1   1  5.7e-112  3.9e-108  361.0   0.0     1   373    54   404    54   404 0.98 Pyridoxal-dependent decarboxylase conserved domain
Radical_SAM_N        PF08497.5    302 seq1274_BIOID51103   -            739  1.2e-153  510.2   0.0   1   1  6.3e-157  2.9e-153  509.0   0.0     1   302    29   379    29   379 0.99 Radical SAM N-terminal
DUF3362              PF11842.3    151 seq1274_BIOID51103   -            739   4.2e-43  146.7   1.9   1   1   1.5e-46     7e-43  146.0   1.3     1   129   594   720   594   735 0.81 Domain of unknown function (DUF3362)
Radical_SAM          PF04055.16   166 seq1274_BIOID51103   -            739   9.9e-21   74.4   0.0   1   1   1.7e-23   7.7e-20   71.5   0.1     1   165   380   585   380   586 0.93 Radical SAM superfamily
DUF150               PF02576.12   141 seq1275_BIOID51103   -            150     3e-47  159.6   0.0   1   1   2.5e-51   3.4e-47  159.4   0.0     2   141    12   146    11   146 0.96 Uncharacterised BCR, YhbC family COG0779
SBP_bac_9            PF01297.12   256 seq1278_BIOID51103   -            352   1.1e-61  208.1   0.0   1   1   9.6e-66   1.3e-61  207.9   0.0     1   256    70   349    70   349 0.89 Periplasmic solute binding protein family
ACP                  PF06857.6     87 seq1279_BIOID51103   -             98   1.2e-33  114.7   0.1   1   1   9.9e-38   1.4e-33  114.5   0.1     1    86     2    87     2    88 0.98 Malonate decarboxylase delta subunit (MdcD)
NusA_N               PF08529.6    122 seq1280_BIOID51103   -            495   1.2e-42  144.5   7.5   1   1   5.9e-46   2.7e-42  143.5   5.2     1   121     4   124     4   125 0.99 NusA N-terminal domain
KH_5                 PF13184.1     69 seq1280_BIOID51103   -            495   3.3e-28   97.1   1.4   1   1   1.8e-30   8.3e-27   92.6   0.1     1    67   230   296   230   298 0.98 NusA-like KH domain
S1                   PF00575.18    74 seq1280_BIOID51103   -            495     1e-11   44.6   0.4   1   1   8.9e-15     4e-11   42.7   0.0     2    72   132   196   131   198 0.96 S1 RNA binding domain
HpcH_HpaI            PF03328.9    221 seq1281_BIOID51103   -            302   1.5e-81  272.3   0.2   1   1   4.1e-85   5.6e-81  270.5   0.0     1   221    15   234    15   234 0.99 HpcH/HpaI aldolase/citrate lyase family
UPF0149              PF03695.8    178 seq1283_BIOID51103   -            192   4.7e-42  143.7   1.4   1   1   3.9e-46   5.4e-42  143.5   1.0     1   175    10   177    10   180 0.94 Uncharacterised protein family (UPF0149)
Peptidase_M23        PF01551.17    96 seq1287_BIOID51103   -            440   2.3e-34  117.2   0.2   1   1   1.4e-37   4.8e-34  116.1   0.2     2    96   313   407   312   407 0.98 Peptidase family M23
OapA                 PF04225.7     85 seq1287_BIOID51103   -            440   8.3e-11   41.5   0.5   1   1   3.5e-11   1.2e-07   31.3   0.0     3    81    96   172    94   176 0.88 Opacity-associated protein A LysM-like domain
LysM                 PF01476.15    44 seq1287_BIOID51103   -            440   9.3e-08   31.7   0.9   1   1     6e-11     2e-07   30.6   0.1     1    43    98   141    98   142 0.94 LysM domain
OapA_N               PF08525.6     30 seq1287_BIOID51103   -            440   3.5e-07   29.6   0.2   1   1   1.8e-10     6e-07   28.9   0.2     2    29    11    39    10    40 0.92 Opacity-associated protein A N-terminal motif
Peptidase_M24        PF00557.19   205 seq1288_BIOID51103   -            512   3.3e-64  216.1   0.1   1   1   7.1e-68   4.9e-64  215.6   0.1     3   205   256   485   254   485 0.91 Metallopeptidase family M24
AMP_N                PF05195.11   134 seq1288_BIOID51103   -            512   3.5e-41  139.6   0.1   1   1     1e-44   7.1e-41  138.6   0.1     1   128    75   204    75   210 0.93 Aminopeptidase P, N-terminal domain
Glycos_transf_2      PF00535.21   169 seq1289_BIOID51103   -            248   4.2e-16   58.9   0.0   1   1   3.6e-20   4.9e-16   58.7   0.0     1   105     4   108     4   178 0.85 Glycosyl transferase family 2
CitF                 PF04223.7    466 seq1293_BIOID51103   -            510  2.6e-274  909.8   2.0   1   1  2.1e-278  2.9e-274  909.6   1.4     1   466    43   508    43   508 1.00 Citrate lyase, alpha subunit (CitF)
HTH_AraC             PF00165.18    42 seq1294_BIOID51103   -            274   1.1e-20   72.6   0.6   1   2   4.8e-11   3.3e-07   29.8   0.0     1    42   151   191   151   191 0.95 Bacterial regulatory helix-turn-helix proteins, AraC family
HTH_AraC             PF00165.18    42 seq1294_BIOID51103   -            274   1.1e-20   72.6   0.6   2   2   1.3e-14   8.8e-11   41.1   0.1     9    41   207   240   205   241 0.95 Bacterial regulatory helix-turn-helix proteins, AraC family
HTH_18               PF12833.2     81 seq1294_BIOID51103   -            274   2.7e-16   59.3   0.0   1   1   6.7e-20   4.6e-16   58.5   0.0     1    81   164   242   164   242 0.96 Helix-turn-helix domain
DUF412               PF04217.8    143 seq1296_BIOID51103   -            151   9.2e-60  200.4   0.2   1   1   7.6e-64     1e-59  200.3   0.1     1   142    10   149    10   150 0.98 Protein of unknown function, DUF412
GTP_EFTU             PF00009.22   188 seq1298_BIOID51103   -            890   3.7e-42  143.7   0.9   1   1   2.7e-45   3.7e-42  143.7   0.6     4   185   392   551   389   554 0.95 Elongation factor Tu GTP binding domain
IF-2                 PF11987.3    109 seq1298_BIOID51103   -            890   5.6e-41  138.7   3.0   1   1   1.8e-43   2.4e-40  136.6   2.1     2   109   673   780   672   780 0.99 Translation-initiation factor 2
IF2_N                PF04760.10    54 seq1298_BIOID51103   -            890   3.2e-22   77.8   5.4   1   2   1.6e-09   2.2e-06   27.0   0.1     1    54     1    52     1    52 0.95 Translation initiation factor IF-2, N-terminal region
IF2_N                PF04760.10    54 seq1298_BIOID51103   -            890   3.2e-22   77.8   5.4   2   2   2.6e-17   3.6e-14   52.0   0.8     2    54   314   364   313   364 0.97 Translation initiation factor IF-2, N-terminal region
IF2_assoc            PF08364.6     41 seq1298_BIOID51103   -            890   2.3e-17   62.6   3.8   1   1   3.9e-20   5.3e-17   61.4   2.6     1    41    55    95    55    95 0.97 Bacterial translation initiation factor IF-2 associated region
GTP_EFTU_D2          PF03144.20    74 seq1298_BIOID51103   -            890     1e-16   60.6   5.3   1   2   1.6e-10   2.2e-07   30.8   0.1     1    73   579   641   579   642 0.94 Elongation factor Tu domain 2
GTP_EFTU_D2          PF03144.20    74 seq1298_BIOID51103   -            890     1e-16   60.6   5.3   2   2   1.7e-10   2.3e-07   30.6   0.5     1    73   810   877   810   878 0.97 Elongation factor Tu domain 2
Miro                 PF08477.8    119 seq1298_BIOID51103   -            890   6.2e-08   33.0   1.0   1   1   4.2e-10   5.8e-07   29.9   0.1     2   119   394   501   393   501 0.89 Miro-like protein
MMR_HSR1             PF01926.18   114 seq1298_BIOID51103   -            890   1.6e-07   31.1   0.1   1   1   3.7e-10     5e-07   29.6   0.0     2   114   394   499   393   499 0.74 50S ribosome-binding GTPase
Arf                  PF00025.16   175 seq1298_BIOID51103   -            890   9.1e-06   24.9   0.0   1   1   2.6e-08   3.5e-05   22.9   0.0    19   171   396   548   387   552 0.83 ADP-ribosylation factor family
Ras                  PF00071.17   162 seq1298_BIOID51103   -            890   1.3e-05   24.5   0.0   1   1   9.2e-09   1.3e-05   24.5   0.0     3   158   395   550   393   554 0.82 Ras family
PduV-EutP            PF10662.4    143 seq1298_BIOID51103   -            890   1.6e-05   24.3   0.3   1   1   5.1e-08     7e-05   22.2   0.0     4   140   394   547   392   549 0.71 Ethanolamine utilisation - propanediol utilisation
Hexapep              PF00132.19    36 seq1299_BIOID51103   -            182   5.7e-13   47.6   6.4   1   1   7.5e-12     1e-07   31.0   0.2     2    34   125   157   124   159 0.93 Bacterial transferase hexapeptide (six repeats)
YfbU                 PF03887.9    166 seq1300_BIOID51103   -            164   4.2e-85  283.2   3.1   1   1   3.4e-89   4.7e-85  283.1   2.1     1   166     1   164     1   164 1.00 YfbU domain
HAD_2                PF13419.1    176 seq1306_BIOID51103   -            216   7.2e-23   81.6   0.0   1   1   2.4e-26   8.3e-23   81.4   0.0     2   176     7   181     6   181 0.85 Haloacid dehalogenase-like hydrolase
Hydrolase            PF00702.21   204 seq1306_BIOID51103   -            216   1.3e-18   68.1   0.0   1   1   4.9e-21   1.7e-17   64.5   0.0     2   204     4   175     3   175 0.85 haloacid dehalogenase-like hydrolase
Hydrolase_like       PF13242.1     75 seq1306_BIOID51103   -            216   2.1e-07   30.3   0.0   1   1   2.5e-10   8.6e-07   28.4   0.0     2    49   136   182   135   202 0.93 HAD-hyrolase-like
HAD                  PF12710.2    191 seq1306_BIOID51103   -            216   3.8e-07   30.3   0.0   1   1   1.3e-10   4.5e-07   30.0   0.0     1   138     6   134     6   191 0.61 haloacid dehalogenase-like hydrolase
HTH_AraC             PF00165.18    42 seq1307_BIOID51103   -            242   4.3e-19   67.5   0.9   1   2     1e-08   6.8e-05   22.4   0.0     1    37   145   181   145   186 0.88 Bacterial regulatory helix-turn-helix proteins, AraC family
HTH_AraC             PF00165.18    42 seq1307_BIOID51103   -            242   4.3e-19   67.5   0.9   2   2   2.8e-15   1.9e-11   43.2   0.1     6    40   198   233   196   235 0.91 Bacterial regulatory helix-turn-helix proteins, AraC family
HTH_18               PF12833.2     81 seq1307_BIOID51103   -            242   3.4e-12   46.1   0.3   1   1   8.5e-16   5.8e-12   45.4   0.2     1    80   158   235   158   236 0.93 Helix-turn-helix domain
Epimerase            PF01370.16   236 seq1308_BIOID51103   -            373   6.3e-72  241.6   0.0   1   1   1.1e-75   7.8e-72  241.3   0.0     1   236     5   252     5   252 0.98 NAD dependent epimerase/dehydratase family
RmlD_sub_bind        PF04321.12   287 seq1308_BIOID51103   -            373     8e-09   34.6   0.0   1   1   1.9e-12   1.3e-08   33.9   0.0     3   130     5   162     2   173 0.94 RmlD substrate binding domain
Lip_A_acyltrans      PF03279.8    295 seq1309_BIOID51103   -            323  4.5e-113  376.8   0.0   1   1  3.7e-117  5.1e-113  376.7   0.0     2   295    12   305    11   305 1.00 Bacterial lipid A biosynthesis acyltransferase
FAD_binding_3        PF01494.14   356 seq1311_BIOID51103   -            392   3.1e-22   79.0   3.4   1   1   1.1e-25   3.8e-22   78.7   2.4     3   345     2   336     1   345 0.77 FAD binding domain
MASE1                PF05231.9    299 seq1312_BIOID51103   -            747   1.3e-61  208.1  31.9   1   1   2.5e-65   1.7e-61  207.7  22.1     1   299    15   320    15   320 0.99 MASE1
EAL                  PF00563.15   236 seq1312_BIOID51103   -            747   1.6e-60  204.4   0.4   1   1   3.3e-64   2.3e-60  203.9   0.3     2   236   498   730   497   730 0.95 EAL domain
CitX                 PF03802.9    170 seq1313_BIOID51103   -            183   1.4e-59  200.2   0.0   1   1   1.2e-63   1.6e-59  200.0   0.0     2   169    12   180    11   181 0.98 Apo-citrate lyase phosphoribosyl-dephospho-CoA transferase
HTH_18               PF12833.2     81 seq1317_BIOID51103   -            107   5.2e-24   84.0   1.3   1   1     9e-28   6.1e-24   83.8   0.9     1    81    27   106    27   106 0.97 Helix-turn-helix domain
HTH_AraC             PF00165.18    42 seq1317_BIOID51103   -            107   5.1e-17   60.9   0.1   1   1   3.4e-16   2.3e-12   46.1   0.0     1    42    66   105    66   105 0.96 Bacterial regulatory helix-turn-helix proteins, AraC family
CitMHS               PF03600.11   349 seq1318_BIOID51103   -            610   1.5e-81  273.6   7.5   1   1   2.3e-78     8e-75  251.4   0.0     3   349    11   558     9   558 0.98 Citrate transporter
TrkA_C               PF02080.16    71 seq1318_BIOID51103   -            610   6.7e-27   92.7   0.5   1   2   1.5e-15   5.1e-12   45.1   0.1     2    64   231   297   230   305 0.90 TrkA-C domain
TrkA_C               PF02080.16    71 seq1318_BIOID51103   -            610   6.7e-27   92.7   0.5   2   2   8.8e-16     3e-12   45.8   0.0     1    66   326   392   326   395 0.89 TrkA-C domain
Na_sulph_symp        PF00939.14   471 seq1318_BIOID51103   -            610   4.2e-24   85.1  47.2   1   3   1.8e-08   6.1e-05   21.9   3.2    34   118     9    90     4    92 0.92 Sodium:sulfate symporter transmembrane region
Na_sulph_symp        PF00939.14   471 seq1318_BIOID51103   -            610   4.2e-24   85.1  47.2   2   3   2.9e-10     1e-06   27.8   8.1   341   433    74   163    72   200 0.78 Sodium:sulfate symporter transmembrane region
Na_sulph_symp        PF00939.14   471 seq1318_BIOID51103   -            610   4.2e-24   85.1  47.2   3   3   1.7e-16   5.8e-13   48.4  11.5   277   461   427   604   416   609 0.88 Sodium:sulfate symporter transmembrane region
DctM                 PF06808.7    416 seq1318_BIOID51103   -            610   3.7e-08   32.2  52.6   1   1   2.4e-10   8.3e-07   27.7  16.2   215   411   414   604   392   609 0.79 DctM-like transporters
CitG                 PF01874.11   277 seq1319_BIOID51103   -            292   9.3e-84  280.7   0.0   1   1     8e-88   1.1e-83  280.5   0.0     5   276    24   290    20   291 0.97 ATP:dephospho-CoA triphosphoribosyl transferase
PfkB                 PF00294.19   301 seq1322_BIOID51103   -            315   3.9e-54  183.7   0.0   1   1   3.3e-58   4.5e-54  183.5   0.0     1   299    18   302    18   304 0.93 pfkB family carbohydrate kinase
Epimerase            PF01370.16   236 seq1323_BIOID51103   -            321   1.3e-70  237.4   0.0   1   1   2.2e-74   1.5e-70  237.1   0.0     1   236     6   246     6   246 0.95 NAD dependent epimerase/dehydratase family
RmlD_sub_bind        PF04321.12   287 seq1323_BIOID51103   -            321   4.2e-08   32.3   0.1   1   1   1.3e-11   9.2e-08   31.1   0.1     2    69     5    73     4   283 0.78 RmlD substrate binding domain
FAD_binding_3        PF01494.14   356 seq1324_BIOID51103   -            400   1.3e-31  109.8   0.2   1   1   1.3e-34   2.9e-31  108.7   0.1     2   351     4   345     3   349 0.77 FAD binding domain
Na_sulph_symp        PF00939.14   471 seq1325_BIOID51103   -            487  9.8e-183  608.1  37.3   1   1  8.3e-187  1.1e-182  607.9  25.9     2   471     6   486     5   486 0.99 Sodium:sulfate symporter transmembrane region
DeoRC                PF00455.17   162 seq1326_BIOID51103   -            262   3.3e-47  159.9   0.4   1   1   2.8e-50   4.8e-47  159.4   0.3     4   161    80   237    78   238 0.99 DeoR C terminal sensor domain
HTH_DeoR             PF08220.7     57 seq1326_BIOID51103   -            262   1.5e-23   81.9   1.6   1   1   8.5e-27   1.5e-23   81.9   1.1     1    56    11    66    11    67 0.97 DeoR-like helix-turn-helix domain
HTH_11               PF08279.7     55 seq1326_BIOID51103   -            262   2.9e-10   39.5   0.1   1   1     4e-13   6.8e-10   38.3   0.1     2    44    12    53    11    60 0.89 HTH domain
HTH_20               PF12840.2     61 seq1326_BIOID51103   -            262   6.8e-08   32.0   1.3   1   1   3.1e-10   5.3e-07   29.2   0.1     3    57     3    57     2    61 0.88 Helix-turn-helix domain
HTH_27               PF13463.1     68 seq1326_BIOID51103   -            262   8.3e-07   29.1   0.1   1   1   1.1e-09   1.8e-06   28.0   0.1     2    50     9    56     9    67 0.92 Winged helix DNA-binding domain
GntR                 PF00392.16    64 seq1326_BIOID51103   -            262     7e-07   28.4   0.1   1   1     1e-09   1.7e-06   27.2   0.1    27    62    27    62    19    64 0.91 Bacterial regulatory proteins, gntR family
MarR                 PF01047.17    59 seq1326_BIOID51103   -            262   4.3e-06   26.2   0.1   1   1   4.8e-09   8.2e-06   25.3   0.0     8    50    15    57     9    59 0.94 MarR family
NUDIX                PF00293.23   135 seq1327_BIOID51103   -            160   1.4e-19   69.9   0.0   1   1   1.2e-23   1.6e-19   69.7   0.0     6   126    22   145    17   154 0.91 NUDIX domain
RBFA                 PF02033.13   104 seq1328_BIOID51103   -            143     1e-34  118.5   0.1   1   1   8.9e-39   1.2e-34  118.3   0.0     1   103    17   122    17   123 0.94 Ribosome-binding factor A
TruB_N               PF01509.13   149 seq1330_BIOID51103   -            314   8.5e-58  194.6   0.0   1   1   1.7e-61   1.1e-57  194.2   0.0     1   149    33   180    33   180 0.99 TruB family pseudouridylate synthase (N terminal domain)
TruB-C_2             PF09157.6     58 seq1330_BIOID51103   -            314   1.7e-19   69.3   0.1   1   1   5.8e-23     4e-19   68.1   0.0     1    58   252   309   252   309 0.97 Pseudouridine synthase II TruB, C-terminal
Glyco_trans_4_4      PF13579.1    160 seq1331_BIOID51103   -            407     2e-26   92.8   0.0   1   1   8.2e-30   3.7e-26   92.0   0.0     1   160    15   204    15   204 0.84 Glycosyl transferase 4-like domain
Glycos_transf_1      PF00534.15   172 seq1331_BIOID51103   -            407   1.5e-19   69.9   0.0   1   1   4.7e-23   2.1e-19   69.4   0.0     3   170   219   389   217   391 0.90 Glycosyl transferases group 1
Glyco_trans_1_4      PF13692.1    135 seq1331_BIOID51103   -            407   9.6e-08   32.1   0.0   1   1   2.2e-10   9.9e-07   28.8   0.0     3   133   232   375   230   376 0.80 Glycosyl transferases group 1
GCV_T                PF01571.16   211 seq1335_BIOID51103   -            405     1e-67  227.5   0.1   1   1   2.1e-71   1.4e-67  227.0   0.1     1   211    87   295    87   295 0.93 Aminomethyltransferase folate-binding domain
GCV_T_C              PF08669.6     95 seq1335_BIOID51103   -            405   2.8e-18   65.6   0.1   1   1   7.7e-22   5.3e-18   64.7   0.1     1    94   303   394   303   395 0.91 Glycine cleavage T-protein C-terminal barrel domain
AraC_N               PF06719.8    155 seq1337_BIOID51103   -            355   1.9e-46  157.0   0.0   1   1   6.8e-50   3.1e-46  156.3   0.0     3   155    84   236    82   236 0.97 AraC-type transcriptional regulator N-terminus
HTH_18               PF12833.2     81 seq1337_BIOID51103   -            355   3.9e-21   74.8   1.1   1   1   2.1e-24   9.7e-21   73.5   0.4     1    77   269   344   269   348 0.97 Helix-turn-helix domain
HTH_AraC             PF00165.18    42 seq1337_BIOID51103   -            355   2.1e-18   65.3   0.2   1   2   7.7e-12   3.5e-08   32.8   0.0     1    42   256   297   256   297 0.97 Bacterial regulatory helix-turn-helix proteins, AraC family
HTH_AraC             PF00165.18    42 seq1337_BIOID51103   -            355   2.1e-18   65.3   0.2   2   2   6.9e-11   3.1e-07   29.8   0.0    15    39   319   344   311   345 0.94 Bacterial regulatory helix-turn-helix proteins, AraC family
Ribonuclease_T2      PF00445.13   189 seq1338_BIOID51103   -            274     2e-31  108.9   0.0   1   1     2e-35   2.7e-31  108.5   0.0     1   181    40   244    40   252 0.81 Ribonuclease T2 family
Ribosomal_S15        PF00312.17    83 seq1341_BIOID51103   -             89   4.8e-35  119.0   0.9   1   1   3.9e-39   5.3e-35  118.9   0.6     2    83     7    88     6    88 0.98 Ribosomal protein S15
NTP_transferase      PF00483.18   248 seq1343_BIOID51103   -            478   1.9e-84  282.7   0.0   1   1   1.2e-87   4.2e-84  281.6   0.0     2   247     8   295     7   296 0.97 Nucleotidyl transferase
MannoseP_isomer      PF01050.13   151 seq1343_BIOID51103   -            478   4.7e-76  253.4   2.0   1   1   2.7e-79   9.1e-76  252.4   1.4     1   151   323   473   323   473 0.99 Mannose-6-phosphate isomerase
Cupin_2              PF07883.6     71 seq1343_BIOID51103   -            478   4.5e-11   41.9   0.9   1   1   6.1e-14   2.1e-10   39.8   0.1     3    70   390   457   388   458 0.89 Cupin domain
NTP_transf_3         PF12804.2    179 seq1343_BIOID51103   -            478     2e-09   37.7   0.1   1   1   2.3e-12     8e-09   35.8   0.1     2   112     9   136     8   255 0.71 MobA-like NTP transferase domain
AA_permease          PF00324.16   479 seq1344_BIOID51103   -            457  1.5e-127  425.7  47.5   1   1  2.4e-131  1.7e-127  425.6  32.9     1   476    19   454    19   457 0.98 Amino acid permease
AA_permease_2        PF13520.1    426 seq1344_BIOID51103   -            457   1.6e-44  152.0  50.7   1   1   2.9e-48     2e-44  151.7  35.2     8   412    22   426    18   444 0.86 Amino acid permease
G6PD_C               PF02781.11   294 seq1346_BIOID51103   -            491    1e-130  434.7   0.1   1   1  1.9e-134  1.3e-130  434.3   0.1     1   293   188   489   188   490 0.99 Glucose-6-phosphate dehydrogenase, C-terminal domain
G6PD_N               PF00479.17   183 seq1346_BIOID51103   -            491   1.8e-59  200.9   0.0   1   1     6e-63   4.1e-59  199.7   0.0     1   183    13   186    13   186 0.99 Glucose-6-phosphate dehydrogenase, NAD binding domain
GCV_H                PF01597.14   122 seq1347_BIOID51103   -            129   2.3e-50  169.2   0.1   1   1   1.9e-54   2.6e-50  169.0   0.1     1   121     8   128     8   129 0.99 Glycine cleavage H-protein
RNase_PH             PF01138.16   132 seq1348_BIOID51103   -            711   3.7e-41  140.4   0.0   1   2   1.3e-21     3e-18   66.3   0.0     5   132    16   144    13   144 0.90 3' exoribonuclease family, domain 1
RNase_PH             PF01138.16   132 seq1348_BIOID51103   -            711   3.7e-41  140.4   0.0   2   2   3.7e-23   8.5e-20   71.3   0.0     2   132   324   456   323   456 0.90 3' exoribonuclease family, domain 1
PNPase               PF03726.9     83 seq1348_BIOID51103   -            711   2.4e-26   91.6   2.1   1   1   1.1e-29   2.4e-26   91.6   1.5     2    83   242   320   241   320 0.98 Polyribonucleotide nucleotidyltransferase, RNA binding domain
RNase_PH_C           PF03725.10    68 seq1348_BIOID51103   -            711   1.4e-23   82.5   8.4   1   2   9.7e-19   2.2e-15   56.2   0.1     1    67   147   210   147   211 0.96 3' exoribonuclease family, domain 2
RNase_PH_C           PF03725.10    68 seq1348_BIOID51103   -            711   1.4e-23   82.5   8.4   2   2   2.4e-10   5.5e-07   29.3   0.5     1    66   459   527   459   529 0.92 3' exoribonuclease family, domain 2
S1                   PF00575.18    74 seq1348_BIOID51103   -            711   2.6e-22   78.5   2.9   1   1   1.1e-25   2.6e-22   78.5   2.0     3    74   620   690   618   690 0.97 S1 RNA binding domain
KH_1                 PF00013.24    58 seq1348_BIOID51103   -            711   3.1e-13   49.0   5.1   1   1   4.9e-16   1.1e-12   47.2   3.6     3    58   557   612   555   612 0.95 KH domain
KH_3                 PF13014.1     43 seq1348_BIOID51103   -            711     9e-07   28.3   0.2   1   1   1.2e-09   2.8e-06   26.7   0.2     2    28   565   591   564   605 0.86 KH domain
ABC_tran             PF00005.22   118 seq1349_BIOID51103   -            940   1.3e-25   89.9   0.0   1   1   2.1e-20   4.8e-17   62.3   0.0     1   118   647   861   647   861 0.95 ABC transporter
GreA_GreB            PF01272.14    77 seq1351_BIOID51103   -            136   1.9e-18   65.7   0.0   1   1     2e-22   2.7e-18   65.3   0.0     2    77    50   126    49   126 0.97 Transcription elongation factor, GreA/GreB, C-term
GDC-P                PF02347.11   429 seq1353_BIOID51103   -            985  1.2e-202  673.2   4.8   1   2  7.7e-193  3.5e-189  628.8   1.3     1   429    44   468    44   468 0.99 Glycine cleavage system P-protein
GDC-P                PF02347.11   429 seq1353_BIOID51103   -            985  1.2e-202  673.2   4.8   2   2   8.2e-14   3.8e-10   38.9   0.0    43   287   507   766   488   778 0.82 Glycine cleavage system P-protein
Beta_elim_lyase      PF01212.16   290 seq1353_BIOID51103   -            985   2.1e-08   33.5   2.1   1   1   1.4e-11   6.5e-08   31.9   0.1    27   166   573   711   568   744 0.79 Beta-eliminating lyase
IclR                 PF01614.13   129 seq1354_BIOID51103   -            266   6.6e-22   77.4   0.1   1   1   1.5e-25     1e-21   76.8   0.1     2   128   127   250   126   251 0.93 Bacterial transcriptional regulator
HTH_IclR             PF09339.5     52 seq1354_BIOID51103   -            266   3.2e-11   42.5   0.0   1   1   9.3e-15   6.4e-11   41.5   0.0     4    51    15    62    13    63 0.97 IclR helix-turn-helix domain
adh_short_C2         PF13561.1    243 seq1359_BIOID51103   -            262   1.9e-79  266.7   0.1   1   1   3.1e-83   2.1e-79  266.6   0.1     1   243    13   252    13   252 0.98 Enoyl-(Acyl carrier protein) reductase
adh_short            PF00106.20   167 seq1359_BIOID51103   -            262   4.3e-09   36.3   0.2   1   1   8.1e-13   5.5e-09   36.0   0.1     2   165     8   176     7   178 0.83 short chain dehydrogenase
Usp                  PF00582.21   140 seq1360_BIOID51103   -            142   2.5e-25   89.2   0.4   1   1     2e-29   2.8e-25   89.0   0.3     1   140     1   142     1   142 0.97 Universal stress protein family
PGM_PMM_I            PF02878.11   138 seq1365_BIOID51103   -            456   2.5e-34  117.5   0.0   1   1   2.2e-37   7.4e-34  116.0   0.0     3   135     6   134     4   137 0.94 Phosphoglucomutase/phosphomannomutase, alpha/beta/alpha domain I
PGM_PMM_III          PF02880.11   111 seq1365_BIOID51103   -            456     3e-31  107.6   0.0   1   1   1.4e-34   4.9e-31  106.9   0.0     1   111   262   373   262   373 0.96 Phosphoglucomutase/phosphomannomutase, alpha/beta/alpha domain III
PGM_PMM_II           PF02879.11   104 seq1365_BIOID51103   -            456     4e-22   78.4   0.1   1   1   2.6e-25   8.9e-22   77.2   0.0     1   104   153   258   153   258 0.95 Phosphoglucomutase/phosphomannomutase, alpha/beta/alpha domain II
PGM_PMM_IV           PF00408.15    73 seq1365_BIOID51103   -            456   5.1e-10   39.1   0.0   1   1   3.1e-13     1e-09   38.0   0.0     1    64   378   446   378   455 0.85 Phosphoglucomutase/phosphomannomutase, C-terminal domain
LysR_substrate       PF03466.15   209 seq1366_BIOID51103   -            312   3.3e-28   98.0   0.3   1   1   9.4e-32   6.4e-28   97.1   0.2     4   204    97   284    95   288 0.92 LysR substrate binding domain
HTH_1                PF00126.22    60 seq1366_BIOID51103   -            312   4.7e-18   64.5   1.7   1   1   1.2e-21   7.9e-18   63.8   1.2     1    59    13    71    13    72 0.97 Bacterial regulatory helix-turn-helix protein, lysR family
ILVD_EDD             PF00920.16   521 seq1370_BIOID51103   -            603  1.5e-169  564.6   0.1   1   1  1.3e-173  1.8e-169  564.4   0.1     2   521    66   598    65   598 0.96 Dehydratase family
TPR_2                PF07719.12    34 seq1375_BIOID51103   -            294   6.5e-17   59.9   8.6   1   3   3.4e-06    0.0059   16.3   0.1     1    33    62    94    62    95 0.96 Tetratricopeptide repeat
TPR_2                PF07719.12    34 seq1375_BIOID51103   -            294   6.5e-17   59.9   8.6   2   3   3.3e-08   5.6e-05   22.6   0.0     1    34    96   129    96   129 0.95 Tetratricopeptide repeat
TPR_2                PF07719.12    34 seq1375_BIOID51103   -            294   6.5e-17   59.9   8.6   3   3   1.1e-05     0.019   14.7   0.0     2    30   235   263   234   267 0.91 Tetratricopeptide repeat
TPR_1                PF00515.23    34 seq1375_BIOID51103   -            294   6.8e-15   53.8   6.9   1   2   6.5e-07    0.0011   18.3   0.0     1    33    62    94    62    95 0.96 Tetratricopeptide repeat
TPR_1                PF00515.23    34 seq1375_BIOID51103   -            294   6.8e-15   53.8   6.9   2   2   6.7e-09   1.1e-05   24.6   0.0     2    34    97   129    96   129 0.95 Tetratricopeptide repeat
TPR_11               PF13414.1     69 seq1375_BIOID51103   -            294   2.4e-14   52.5  10.8   1   1   3.7e-12   6.4e-09   35.2   0.7     3    69    96   161    94   161 0.89 TPR repeat
TPR_8                PF13181.1     34 seq1375_BIOID51103   -            294     2e-11   42.6   2.0   1   3   5.9e-05       0.1   12.3   0.0     1    33    62    94    62    95 0.94 Tetratricopeptide repeat
TPR_8                PF13181.1     34 seq1375_BIOID51103   -            294     2e-11   42.6   2.0   2   3   1.3e-05     0.021   14.4   0.0     9    34   104   129    97   130 0.83 Tetratricopeptide repeat
TPR_8                PF13181.1     34 seq1375_BIOID51103   -            294     2e-11   42.6   2.0   3   3   3.8e-05     0.064   12.9   0.1     3    28   236   261   234   264 0.90 Tetratricopeptide repeat
TPR_9                PF13371.1     73 seq1375_BIOID51103   -            294   3.2e-10   39.6   7.1   1   2   4.7e-07   0.00081   19.0   1.1    11    64    44    97    35    98 0.92 Tetratricopeptide repeat
TPR_9                PF13371.1     73 seq1375_BIOID51103   -            294   3.2e-10   39.6   7.1   2   2   2.5e-08   4.2e-05   23.2   0.2     6    63   107   164   102   174 0.93 Tetratricopeptide repeat
MotA_ExbB            PF01618.11   139 seq1376_BIOID51103   -            244   4.1e-42  142.9   0.7   1   1   6.8e-46   9.3e-42  141.8   0.5     5   137    80   212    76   214 0.93 MotA/TolQ/ExbB proton channel family
QRPTase_C            PF01729.14   169 seq1378_BIOID51103   -            311   5.4e-64  214.6   0.1   1   1     1e-67   6.9e-64  214.3   0.1     1   169   145   309   145   309 0.99 Quinolinate phosphoribosyl transferase, C-terminal domain
QRPTase_N            PF02749.11    88 seq1378_BIOID51103   -            311   1.5e-27   95.1   0.0   1   1   8.8e-31     6e-27   93.1   0.0     4    88    57   143    55   143 0.98 Quinolinate phosphoribosyl transferase, N-terminal domain
Bac_transf           PF02397.11   187 seq1379_BIOID51103   -            464     3e-75  251.3   0.2   1   1   1.2e-78   8.1e-75  249.9   0.0     1   185   274   462   274   464 0.95 Bacterial sugar transferase
CoA_binding_3        PF13727.1    175 seq1379_BIOID51103   -            464   4.5e-42  143.7   0.0   1   1   6.7e-46   4.5e-42  143.7   0.0     2   175    65   238    64   238 0.92 CoA-binding domain
Oxidored_q4          PF00507.14   102 seq1380_BIOID51103   -            147   7.6e-27   92.9   1.1   1   1   5.5e-31   7.6e-27   92.9   0.8     2   102    26   125    25   125 0.95 NADH-ubiquinone/plastoquinone oxidoreductase, chain 3
RNB                  PF00773.14   325 seq1381_BIOID51103   -            644   3.4e-82  276.2   0.0   1   1     1e-85   4.5e-82  275.8   0.0     1   324   189   516   189   517 0.95 RNB domain
OB_RNB               PF08206.6     58 seq1381_BIOID51103   -            644   1.4e-18   66.0   0.0   1   1   8.3e-22   3.8e-18   64.6   0.0     1    57    24    80    24    81 0.95 Ribonuclease B OB domain
S1                   PF00575.18    74 seq1381_BIOID51103   -            644   1.8e-11   43.8   0.6   1   1   5.5e-12   2.5e-08   33.7   0.1     4    69   560   638   557   640 0.80 S1 RNA binding domain
ExbD                 PF02472.11   130 seq1382_BIOID51103   -            141   1.5e-29  102.4   0.5   1   1   1.2e-33   1.7e-29  102.3   0.4     3   127    13   134    11   137 0.96 Biopolymer transport protein ExbD/TolR
DEAD                 PF00270.24   173 seq1385_BIOID51103   -            650     2e-50  170.5   0.0   1   1   1.1e-52   3.7e-49  166.3   0.0     2   171    48   212    47   214 0.96 DEAD/DEAH box helicase
Helicase_C           PF00271.26    78 seq1385_BIOID51103   -            650   2.4e-26   91.2   0.1   1   1   3.1e-29   1.1e-25   89.2   0.0     2    78   281   357   280   357 0.98 Helicase conserved C-terminal domain
DbpA                 PF03880.10    74 seq1385_BIOID51103   -            650   9.8e-23   79.4   0.0   1   1   6.8e-26   2.3e-22   78.3   0.0     3    73   506   576   504   577 0.97 DbpA RNA binding domain
DEADboxA             PF12343.3     63 seq1385_BIOID51103   -            650   7.2e-09   35.6  50.9   1   1   2.1e-12   7.2e-09   35.6  35.3     1    63   585   650   585   650 0.94 Cold shock protein DEAD box A
Oxidored_q6          PF01058.17   131 seq1386_BIOID51103   -            220   2.2e-22   78.9   0.2   1   1   2.2e-26     3e-22   78.5   0.1     4   129    64   170    62   172 0.82 NADH ubiquinone oxidoreductase, 20 Kd subunit
Aldolase             PF01081.14   196 seq1387_BIOID51103   -            213   3.4e-95  316.7   0.8   1   1   2.8e-99   3.8e-95  316.5   0.5     2   196     9   203     8   203 0.99 KDPG and KHG aldolase
adh_short            PF00106.20   167 seq1390_BIOID51103   -            247   1.7e-35  122.3   4.4   1   1   6.1e-39   2.1e-35  122.0   3.1     2   165     3   173     2   175 0.93 short chain dehydrogenase
adh_short_C2         PF13561.1    243 seq1390_BIOID51103   -            247   3.3e-26   92.4   0.1   1   1   1.2e-29     4e-26   92.1   0.0     5   241    10   246     8   247 0.93 Enoyl-(Acyl carrier protein) reductase
KR                   PF08659.5    181 seq1390_BIOID51103   -            247   1.3e-17   63.9   2.6   1   1   5.5e-21   1.9e-17   63.4   1.8     2   160     3   167     2   182 0.86 KR domain
Epimerase            PF01370.16   236 seq1390_BIOID51103   -            247   3.4e-05   23.2   1.1   1   1     4e-08   0.00014   21.3   0.3     1   103     4   116     4   206 0.66 NAD dependent epimerase/dehydratase family
N_methyl_2           PF13544.1     31 seq1393_BIOID51103   -            146   3.2e-09   35.7   0.6   1   1   8.6e-13   5.9e-09   34.8   0.4    11    31     2    22     1    22 0.94 Type IV pilin N-term methylation site GFxxxE
N_methyl             PF07963.7     20 seq1393_BIOID51103   -            146   3.3e-07   29.5   3.6   1   1   9.3e-11   6.4e-07   28.6   2.5     1    20     5    24     5    24 0.95 Prokaryotic N-terminal methylation motif
HdeA                 PF06411.6     94 seq1394_BIOID51103   -            110   2.6e-26   91.3   0.2   1   1   2.2e-30     3e-26   91.0   0.2     4    94     6    98     3    98 0.91 HdeA/HdeB family
Polysacc_synt        PF01943.12   273 seq1397_BIOID51103   -            492   9.8e-61  205.2  16.1   1   1   1.4e-64   9.8e-61  205.2  11.2     5   273    11   276     8   276 0.96 Polysaccharide biosynthesis protein
Polysacc_synt_3      PF13440.1    251 seq1397_BIOID51103   -            492   6.4e-16   58.4  14.9   1   1   9.4e-20   6.4e-16   58.4  10.3     3   250    24   274    22   275 0.88 Polysaccharide biosynthesis protein
Complex1_49kDa       PF00346.14   272 seq1398_BIOID51103   -            600  5.6e-120  399.3   0.0   1   1  1.1e-123  7.2e-120  398.9   0.0     1   272   329   600   329   600 1.00 Respiratory-chain NADH dehydrogenase, 49 Kd subunit
Complex1_30kDa       PF00329.14   103 seq1398_BIOID51103   -            600   8.1e-35  119.0   0.1   1   1   2.4e-38   1.6e-34  118.0   0.0     1   103    59   171    59   171 0.97 Respiratory-chain NADH dehydrogenase, 30 Kd subunit
Pribosyltran         PF00156.22   125 seq1399_BIOID51103   -            208   7.3e-16   57.9   0.2   1   1   7.4e-20     1e-15   57.4   0.1    21   125    63   160    41   160 0.93 Phosphoribosyl transferase domain
Thioredoxin_2        PF13098.1    112 seq1400_BIOID51103   -            268   6.3e-11   42.3   0.1   1   1   6.2e-14   4.2e-10   39.6   0.0     7   108   136   261   130   265 0.62 Thioredoxin-like domain
Thioredoxin_4        PF13462.1    163 seq1400_BIOID51103   -            268   2.1e-07   30.9   0.0   1   1   7.4e-11   5.1e-07   29.7   0.0     9    82   130   199   122   247 0.76 Thioredoxin
Gln-synt_C           PF00120.19   259 seq1401_BIOID51103   -            469  2.1e-106  354.7   0.0   1   1    4e-110  2.7e-106  354.3   0.0     2   259   103   379   102   379 0.98 Glutamine synthetase, catalytic domain
Gln-synt_N           PF03951.14    84 seq1401_BIOID51103   -            469   2.1e-31  107.1   0.1   1   1   6.2e-35   4.2e-31  106.2   0.1     1    84    14    95    14    95 0.98 Glutamine synthetase, beta-Grasp domain
T2SE                 PF00437.15   272 seq1402_BIOID51103   -            461   4.5e-84  281.4   0.8   1   1   9.1e-88   6.2e-84  280.9   0.5     4   271    89   353    86   354 0.98 Type II/IV secretion system protein
T2SE_Nter            PF05157.10   109 seq1402_BIOID51103   -            461   4.2e-06   26.6   0.0   1   1   1.9e-09   1.3e-05   25.0   0.0    43   104     8    68     6    73 0.92 Type II secretion system (T2SS), protein E, N-terminal domain
HdeA                 PF06411.6     94 seq1403_BIOID51103   -            112   1.4e-28   98.5   0.5   1   1   1.2e-32   1.6e-28   98.3   0.3     4    93    13   101    10   102 0.90 HdeA/HdeB family
MgtC                 PF02308.11   135 seq1406_BIOID51103   -            191   4.5e-40  136.5   6.7   1   1   4.8e-44   6.6e-40  135.9   4.7    17   128     1   112     1   119 0.95 MgtC family
UPF0114              PF03350.11   124 seq1407_BIOID51103   -            164     4e-39  133.2   6.1   1   1   4.5e-43   6.2e-39  132.6   4.2     2   124     9   126     8   126 0.99 Uncharacterized protein family, UPF0114
Xan_ur_permease      PF00860.15   389 seq1408_BIOID51103   -            429  1.6e-108  362.5  42.7   1   1  1.7e-112  2.4e-108  362.0  29.6     2   387    16   383    15   385 0.98 Permease family
HTH_1                PF00126.22    60 seq1410_BIOID51103   -            312   1.2e-19   69.6   0.0   1   1   3.8e-23   2.6e-19   68.5   0.0     1    59    24    82    24    83 0.97 Bacterial regulatory helix-turn-helix protein, lysR family
LysR_substrate       PF03466.15   209 seq1410_BIOID51103   -            312   6.8e-10   38.2   0.0   1   1   1.4e-13   9.6e-10   37.7   0.0    44   207   149   311   138   312 0.91 LysR substrate binding domain
EAL                  PF00563.15   236 seq1411_BIOID51103   -            661   5.6e-58  196.1   1.0   1   1   2.8e-61   9.4e-58  195.3   0.7     3   236   412   644   410   644 0.94 EAL domain
GGDEF                PF00990.16   161 seq1411_BIOID51103   -            661   9.4e-46  155.2   0.0   1   1   4.9e-49   1.7e-45  154.3   0.0     1   160   237   390   237   391 0.97 GGDEF domain
PAS_9                PF13426.1    104 seq1411_BIOID51103   -            661   5.6e-10   39.4   0.0   1   1   4.3e-13   1.5e-09   38.1   0.0     2   104   122   225   121   225 0.78 PAS domain
PAS                  PF00989.19   113 seq1411_BIOID51103   -            661     5e-07   29.3   0.0   1   1   5.3e-10   1.8e-06   27.5   0.0     4   107   114   217   111   223 0.64 PAS fold
YebG                 PF07130.7     75 seq1413_BIOID51103   -             96   2.2e-34  116.8   1.4   1   1     2e-38   2.8e-34  116.5   1.0     1    74     1    74     1    75 0.99 YebG protein
Trp_Tyr_perm         PF03222.8    394 seq1414_BIOID51103   -            414  9.6e-155  515.1  28.6   1   1  8.1e-159  1.1e-154  514.9  19.8     2   394    10   402     9   402 0.99 Tryptophan/tyrosine permease family
T2SF                 PF00482.18   124 seq1415_BIOID51103   -            400   1.4e-53  179.9   1.7   1   2     5e-31   6.8e-27   93.7   0.2     2   124    64   186    63   186 0.98 Type II secretion system (T2SS), protein F
T2SF                 PF00482.18   124 seq1415_BIOID51103   -            400   1.4e-53  179.9   1.7   2   2   1.7e-28   2.3e-24   85.5   0.0     3   124   268   388   266   388 0.98 Type II secretion system (T2SS), protein F
PS_pyruv_trans       PF04230.8    286 seq1416_BIOID51103   -            426   3.9e-39  134.9   0.0   1   1     4e-43   5.4e-39  134.4   0.0     1   286    13   356    13   356 0.94 Polysaccharide pyruvyl transferase
YebF                 PF13995.1     89 seq1417_BIOID51103   -            122   4.1e-37  125.9   0.3   1   1   3.7e-41   5.1e-37  125.6   0.2     2    89    33   120    32   120 0.98 YebF-like protein
Complex1_24kDa       PF01257.14   145 seq1419_BIOID51103   -            166   5.6e-51  171.8   0.0   1   1   4.7e-55   6.4e-51  171.6   0.0     2   145    23   166    22   166 0.98 Respiratory-chain NADH dehydrogenase 24 Kd subunit
ASCH                 PF04266.9    104 seq1420_BIOID51103   -            103   6.5e-16   58.4   0.2   1   1   5.3e-20   7.3e-16   58.3   0.1     1   101     6   101     6   103 0.92 ASCH domain
HATPase_c            PF02518.21   111 seq1421_BIOID51103   -            349   7.9e-20   70.5   0.0   1   1   3.2e-23   1.5e-19   69.6   0.0     2   109   234   346   233   348 0.91 Histidine kinase-, DNA gyrase B-, and HSP90-like ATPase
HisKA                PF00512.20    68 seq1421_BIOID51103   -            349   1.4e-13   50.4   2.9   1   1     1e-16   4.6e-13   48.8   0.1     3    60   131   186   129   189 0.97 His Kinase A (phospho-acceptor) domain
PAS                  PF00989.19   113 seq1421_BIOID51103   -            349   7.2e-08   32.0   0.0   1   1   5.4e-11   2.4e-07   30.3   0.0     5    96    11    99    10   108 0.91 PAS fold
Bac_DnaA             PF00308.13   219 seq1423_BIOID51103   -            248     2e-16   60.2   0.0   1   1   1.9e-19   2.6e-15   56.5   0.0     6   212    33   226    29   232 0.87 Bacterial dnaA  protein
DUF3440              PF11922.3    181 seq1424_BIOID51103   -            406   8.3e-56  188.2   0.9   1   2   7.6e-45   3.5e-41  140.6   0.1     1   106   237   344   237   347 0.96 Domain of unknown function (DUF3440)
DUF3440              PF11922.3    181 seq1424_BIOID51103   -            406   8.3e-56  188.2   0.9   2   2   7.5e-16   3.4e-12   46.1   0.0   137   181   346   387   341   387 0.89 Domain of unknown function (DUF3440)
PAPS_reduct          PF01507.14   174 seq1424_BIOID51103   -            406   8.3e-16   58.1   0.1   1   1   1.3e-18   6.1e-15   55.3   0.1     2   163    30   234    29   237 0.78 Phosphoadenosine phosphosulfate reductase family
HlyIII               PF03006.15   222 seq1425_BIOID51103   -            219   2.9e-48  164.0  23.7   1   1   2.4e-52   3.3e-48  163.9  16.4     1   222    11   209    11   209 0.95 Haemolysin-III related
Complex1_51K         PF01512.12   151 seq1426_BIOID51103   -            445     1e-49  168.0   0.0   1   1   3.2e-53   1.5e-49  167.5   0.0     1   150    54   226    54   227 0.97 Respiratory-chain NADH dehydrogenase 51 Kd subunit
NADH_4Fe-4S          PF10589.4     46 seq1426_BIOID51103   -            445   2.8e-18   64.6   0.0   1   1   1.2e-21   5.6e-18   63.6   0.0     1    46   336   381   336   381 0.97 NADH-ubiquinone oxidoreductase-F iron-sulfur binding region
SLBB                 PF10531.4     59 seq1426_BIOID51103   -            445   6.8e-08   32.1   0.0   1   1   4.5e-11     2e-07   30.6   0.0     5    55   253   296   252   300 0.91 SLBB domain
DUF533               PF04391.7    189 seq1427_BIOID51103   -            219   2.3e-53  180.2   1.4   1   1   2.2e-57     3e-53  179.8   1.0     7   188    31   210    19   211 0.95 Protein of unknown function (DUF533)
DLH                  PF01738.13   218 seq1429_BIOID51103   -            278   1.6e-51  174.5   0.1   1   1   8.2e-55   1.9e-51  174.3   0.1     2   218    68   277    67   277 0.93 Dienelactone hydrolase family
Abhydrolase_5        PF12695.2    142 seq1429_BIOID51103   -            278     4e-11   42.7   0.1   1   1   2.5e-14   5.7e-11   42.2   0.0     1   141    83   247    83   248 0.76 Alpha/beta hydrolase family
BAAT_C               PF08840.6    213 seq1429_BIOID51103   -            278   3.8e-06   26.6   0.6   1   1   5.5e-08   0.00012   21.7   0.0     6    67   146   206   143   240 0.83 BAAT / Acyl-CoA thioester hydrolase C terminal
Peptidase_S15        PF02129.13   272 seq1429_BIOID51103   -            278     8e-06   25.3   0.0   1   1   4.4e-09     1e-05   25.0   0.0    83   134   143   193    72   260 0.87 X-Pro dipeptidyl-peptidase (S15 family)
Glycos_transf_1      PF00534.15   172 seq1430_BIOID51103   -            406   2.1e-38  131.3   0.0   1   1   1.1e-41   3.9e-38  130.4   0.0    11   169   218   382   209   385 0.92 Glycosyl transferases group 1
Glyco_trans_1_4      PF13692.1    135 seq1430_BIOID51103   -            406   4.4e-17   62.3   0.0   1   1   2.8e-20   9.5e-17   61.2   0.0     5   131   225   366   222   369 0.89 Glycosyl transferases group 1
Sigma54_activat      PF00158.21   168 seq1431_BIOID51103   -            489   4.7e-71  237.5   0.0   1   1   2.7e-74   7.4e-71  236.9   0.0     1   167   160   326   160   327 0.99 Sigma-54 interaction domain
Response_reg         PF00072.19   112 seq1431_BIOID51103   -            489   1.3e-32  111.9   0.0   1   1     1e-35   2.9e-32  110.8   0.0     1   111    26   135    26   136 0.97 Response regulator receiver domain
HTH_8                PF02954.14    42 seq1431_BIOID51103   -            489   2.3e-15   55.7   3.9   1   1   1.7e-18   4.5e-15   54.7   1.0     3    42   447   486   445   486 0.96 Bacterial regulatory protein, Fis family
AAA_5                PF07728.9    139 seq1431_BIOID51103   -            489   3.1e-08   33.3   0.0   1   1   2.5e-11   6.9e-08   32.2   0.0     2   125   184   304   183   321 0.86 AAA domain (dynein-related subfamily)
AAA_2                PF07724.9    171 seq1431_BIOID51103   -            489   2.7e-05   24.0   0.0   1   1   1.8e-08     5e-05   23.1   0.0     2   125   180   299   179   336 0.79 AAA domain (Cdc48 subfamily)
rve                  PF00665.21   120 seq1433_BIOID51103   -            448   2.2e-23   82.5   0.0   1   1   3.6e-26   6.1e-23   81.0   0.0     2   119   284   399   283   400 0.98 Integrase core domain
rve_2                PF13333.1     52 seq1433_BIOID51103   -            448   1.5e-20   72.8   3.6   1   1   1.3e-23   2.2e-20   72.3   1.2     1    50   390   443   390   444 0.95 Integrase core domain
HTH_28               PF13518.1     52 seq1433_BIOID51103   -            448   3.3e-19   68.3   1.2   1   2     2e-09   3.5e-06   26.7   0.0     2    50     8    57     7    59 0.96 Helix-turn-helix domain
HTH_28               PF13518.1     52 seq1433_BIOID51103   -            448   3.3e-19   68.3   1.2   2   2     2e-12   3.5e-09   36.3   0.0     2    50    64   114    63   116 0.92 Helix-turn-helix domain
HTH_21               PF13276.1     60 seq1433_BIOID51103   -            448   8.4e-17   60.8   0.9   1   1   1.5e-19   2.6e-16   59.2   0.6     6    59   209   261   203   263 0.89 HTH-like domain
rve_3                PF13683.1     67 seq1433_BIOID51103   -            448     2e-12   46.2   0.6   1   1   7.5e-15   1.3e-11   43.7   0.0     3    67   373   437   371   437 0.96 Integrase core domain
DeoRC                PF00455.17   162 seq1435_BIOID51103   -            317   2.7e-46  157.0   0.1   1   1   1.7e-49   4.7e-46  156.2   0.0     2   162   136   296   135   296 0.98 DeoR C terminal sensor domain
HTH_DeoR             PF08220.7     57 seq1435_BIOID51103   -            317   6.7e-16   57.4   0.4   1   1   6.4e-19   1.8e-15   56.1   0.2     1    56    72   127    72   128 0.98 DeoR-like helix-turn-helix domain
HTH_11               PF08279.7     55 seq1435_BIOID51103   -            317   2.9e-09   36.3   0.5   1   1   3.5e-12   9.7e-09   34.6   0.1     1    42    72   112    72   121 0.91 HTH domain
HTH_Mga              PF08280.6     59 seq1435_BIOID51103   -            317     2e-06   27.3   0.0   1   1   1.9e-09   5.2e-06   26.0   0.0     5    44    71   110    69   114 0.94 M protein trans-acting positive regulator (MGA) HTH domain
YkuD                 PF03734.9    146 seq1436_BIOID51103   -            239   7.5e-05   22.9   0.0   1   1   9.2e-09   0.00013   22.1   0.0    25   141    79   171    53   183 0.67 L,D-transpeptidase catalytic domain
ParBc                PF02195.13    90 seq1437_BIOID51103   -            209   4.8e-16   58.5   0.0   1   1   6.1e-20   8.3e-16   57.7   0.0     2    90    52   146    51   146 0.96 ParB-like nuclease domain
DUF2623              PF11115.3     95 seq1438_BIOID51103   -             95     2e-54  181.4   1.9   1   1   1.6e-58   2.1e-54  181.3   1.3     1    95     1    95     1    95 0.99 Protein of unknown function (DUF2623)
NADH-G_4Fe-4S_3      PF10588.4     41 seq1440_BIOID51103   -            910   5.3e-17   60.6   0.2   1   1   4.6e-20     1e-16   59.7   0.2     1    41    90   130    90   130 0.98 NADH-ubiquinone oxidoreductase-G iron-sulfur binding region
Fer2_4               PF13510.1     82 seq1440_BIOID51103   -            910   2.4e-11   43.1   0.2   1   1   1.4e-13   3.3e-10   39.5   0.0     5    78     5    80     3    84 0.88 2Fe-2S iron-sulfur cluster binding domain
Molybdop_Fe4S4       PF04879.11    55 seq1440_BIOID51103   -            910   3.4e-11   42.6   0.1   1   1   4.1e-14   9.4e-11   41.2   0.1     1    54   223   276   223   277 0.97 Molybdopterin oxidoreductase Fe4S4 domain
Molybdopterin        PF00384.17   432 seq1440_BIOID51103   -            910     3e-10   39.2   0.0   1   1   3.2e-11   7.2e-08   31.4   0.0   340   417   564   640   515   645 0.90 Molybdopterin oxidoreductase
Fer2                 PF00111.22    78 seq1440_BIOID51103   -            910   2.3e-09   36.7   1.4   1   1   1.9e-12   4.3e-09   35.8   0.1     1    77     6    73     6    74 0.79 2Fe-2S iron-sulfur cluster binding domain
Molydop_binding      PF01568.16   109 seq1440_BIOID51103   -            910   2.6e-07   30.2   0.0   1   1     3e-10   6.8e-07   28.9   0.0    20    81   831   892   823   906 0.89 Molydopterin dinucleotide binding domain
Oxidored_q6          PF01058.17   131 seq1443_BIOID51103   -            372   1.6e-32  111.7   1.4   1   1   1.7e-36   2.3e-32  111.2   0.5     1   130    59   204    59   205 0.96 NADH ubiquinone oxidoreductase, 20 Kd subunit
CoaE                 PF01121.15   180 seq1444_BIOID51103   -            206   3.2e-77  257.8   0.2   1   1   1.1e-80   3.8e-77  257.6   0.1     1   176     3   177     3   181 0.99 Dephospho-CoA kinase
AAA_17               PF13207.1    121 seq1444_BIOID51103   -            206     3e-08   34.3   0.5   1   1   1.5e-10   5.1e-07   30.3   0.3     1    76     4   113     4   194 0.60 AAA domain
Sdh5                 PF03937.11    51 seq1447_BIOID51103   -             88   3.7e-22   77.8   2.9   1   1   3.1e-26   4.2e-22   77.7   1.3     1    51    11    60    11    60 0.99 Flavinator of succinate dehydrogenase
Y1_Tnp               PF01797.11   121 seq1449_BIOID51103   -            141     2e-39  134.0   0.0   1   1   1.7e-43   2.4e-39  133.8   0.0     1   121    18   137    18   137 0.97 Transposase IS200 like
DUF1434              PF07254.7    132 seq1452_BIOID51103   -            135   1.3e-63  212.5  15.6   1   1   1.2e-67   1.6e-63  212.2  10.8     1   132     1   131     1   131 0.98 Protein of unknown function (DUF1434)
Rick_17kDa_Anti      PF05433.10    42 seq1454_BIOID51103   -             72     2e-08   33.6  20.8   1   1     2e-12   2.7e-08   33.1  14.4     2    42    33    71    32    71 0.96 Glycine zipper 2TM domain
DUF1342              PF07072.6    211 seq1455_BIOID51103   -            247   6.4e-76  254.5   0.3   1   1   5.3e-80   7.3e-76  254.3   0.2     1   211    19   225    19   225 0.99 Protein of unknown function (DUF1342)
Peptidase_S9_N       PF02897.10   414 seq1457_BIOID51103   -            686  5.2e-116  387.4   3.3   1   1  9.2e-120  6.3e-116  387.2   2.3     1   413     3   403     3   404 0.97 Prolyl oligopeptidase, N-terminal beta-propeller domain
Peptidase_S9         PF00326.16   213 seq1457_BIOID51103   -            686   5.8e-70  234.6   0.1   1   1   1.4e-73   9.4e-70  234.0   0.1     2   210   462   676   461   679 0.97 Prolyl oligopeptidase family
Fer4_11              PF13247.1     99 seq1459_BIOID51103   -            328   6.6e-29   99.6  14.6   1   1   4.2e-32   7.2e-29   99.4   7.0     3    99   105   207   103   207 0.91 4Fe-4S dicluster domain
Fer4_7               PF12838.2     52 seq1459_BIOID51103   -            328   2.9e-15   56.2  19.8   1   2   1.2e-10     2e-07   31.1   2.6     2    52    47   128    46   128 0.63 4Fe-4S dicluster domain
Fer4_7               PF12838.2     52 seq1459_BIOID51103   -            328   2.9e-15   56.2  19.8   2   2   3.2e-10   5.4e-07   29.7   5.9     2    52   145   201   144   201 0.86 4Fe-4S dicluster domain
Fer4_9               PF13187.1     55 seq1459_BIOID51103   -            328   4.9e-14   52.2  26.4   1   1   1.3e-11   2.3e-08   34.0   6.3     2    54   145   201   144   202 0.94 4Fe-4S dicluster domain
Fer4                 PF00037.22    24 seq1459_BIOID51103   -            328   1.3e-09   37.1  37.7   1   1   3.6e-09   6.1e-06   25.5   2.4     2    23   139   160   138   161 0.91 4Fe-4S binding domain
Fer4_3               PF12798.2     15 seq1459_BIOID51103   -            328   9.9e-07   28.7  43.7   1   3    0.0004      0.68   10.5   4.5     1    15   112   128   112   128 0.95 4Fe-4S binding domain
Fer4_3               PF12798.2     15 seq1459_BIOID51103   -            328   9.9e-07   28.7  43.7   2   3     9e-05      0.15   12.5   3.6     1    14   145   158   145   159 0.95 4Fe-4S binding domain
Fer4_3               PF12798.2     15 seq1459_BIOID51103   -            328   9.9e-07   28.7  43.7   3   3     3e-06    0.0052   17.1   1.7     1    15   174   201   174   201 0.96 4Fe-4S binding domain
Fe-ADH               PF00465.14   366 seq1460_BIOID51103   -            362   7.7e-47  159.5   0.2   1   1   1.6e-50   1.1e-46  159.0   0.1     1   364    12   348    12   350 0.91 Iron-containing alcohol dehydrogenase
Fe-ADH_2             PF13685.1    250 seq1460_BIOID51103   -            362   3.2e-23   82.2   0.0   1   1   6.3e-27   4.3e-23   81.8   0.0     4   250    19   279    17   279 0.85 Iron-containing alcohol dehydrogenase
DUF329               PF03884.9     57 seq1461_BIOID51103   -             65   2.2e-26   91.0   1.7   1   1     2e-30   2.7e-26   90.7   1.2     2    56     6    62     3    63 0.92 Domain of unknown function (DUF329)
ADH_zinc_N           PF00107.21   130 seq1462_BIOID51103   -            354   9.2e-30  102.7   0.0   1   1   3.5e-33   1.6e-29  101.9   0.0     1   108   179   285   179   312 0.90 Zinc-binding dehydrogenase
ADH_zinc_N_2         PF13602.1    127 seq1462_BIOID51103   -            354   6.4e-15   56.0   0.0   1   1   2.5e-18   1.1e-14   55.2   0.0     2   123   212   348   211   352 0.81 Zinc-binding dehydrogenase
ADH_N                PF08240.7    109 seq1462_BIOID51103   -            354   1.2e-13   50.6   0.1   1   1   1.6e-16   7.5e-13   48.0   0.0     2    62    56   115    55   134 0.94 Alcohol dehydrogenase GroES-like domain
Epimerase            PF01370.16   236 seq1463_BIOID51103   -            331   1.5e-29  102.9   0.2   1   1   1.1e-32   2.5e-29  102.2   0.1     1   234     5   222     5   223 0.89 NAD dependent epimerase/dehydratase family
3Beta_HSD            PF01073.14   280 seq1463_BIOID51103   -            331   1.8e-28   98.9   0.1   1   1   1.2e-31   2.7e-28   98.3   0.1     1   274     6   248     6   253 0.78 3-beta hydroxysteroid dehydrogenase/isomerase family
NAD_binding_10       PF13460.1    183 seq1463_BIOID51103   -            331   2.1e-22   79.8   0.0   1   1   1.9e-25   4.3e-22   78.8   0.0     1   153     5   171     5   198 0.85 NADH(P)-binding
RmlD_sub_bind        PF04321.12   287 seq1463_BIOID51103   -            331   1.8e-16   59.7   0.0   1   1   9.1e-20   2.1e-16   59.5   0.0     2   232     4   243     2   312 0.87 RmlD substrate binding domain
NAD_binding_4        PF07993.7    249 seq1463_BIOID51103   -            331   1.3e-15   56.8   0.2   1   1   3.9e-17   8.9e-14   50.8   0.0    80   209    53   175    48   207 0.78 Male sterility protein
Polysacc_synt_2      PF02719.10   294 seq1463_BIOID51103   -            331   6.6e-08   31.6   0.0   1   1   1.8e-10   4.2e-07   29.0   0.0    35   167    22   160     5   188 0.70 Polysaccharide biosynthesis protein
Phage_integrase      PF00589.17   173 seq1464_BIOID51103   -            298   1.7e-53  180.7   0.1   1   1   3.9e-57   2.7e-53  180.0   0.0     3   172   113   285   111   286 0.97 Phage integrase family
Phage_integr_N       PF02899.12    84 seq1464_BIOID51103   -            298   3.4e-25   87.8   2.8   1   1     5e-29   3.4e-25   87.8   2.0     1    84     8    90     8    90 0.99 Phage integrase, N-terminal SAM-like domain
NrfD                 PF03916.9    313 seq1467_BIOID51103   -            392   7.8e-19   68.1  21.9   1   1   1.1e-22   1.5e-18   67.1  15.2     5   302    45   330    41   337 0.80 Polysulphide reductase, NrfD
NADHdh               PF00146.16   311 seq1469_BIOID51103   -            325  5.5e-124  413.1  15.7   1   1  4.7e-128  6.4e-124  412.9  10.9     2   310    14   320    13   321 0.99 NADH dehydrogenase
UPF0118              PF01594.11   327 seq1470_BIOID51103   -            353   1.9e-83  280.0  41.3   1   1   1.6e-87   2.2e-83  279.8  28.6     3   326    20   345    18   346 0.97 Domain of unknown function DUF20
Thioredoxin_2        PF13098.1    112 seq1471_BIOID51103   -            236   3.2e-25   88.3   0.0   1   1   1.7e-28   5.8e-25   87.5   0.0     3   112   104   226   101   226 0.75 Thioredoxin-like domain
DsbC_N               PF10411.4     57 seq1471_BIOID51103   -            236   7.8e-17   60.1   0.1   1   1   5.4e-20   1.8e-16   58.9   0.0     1    56    25    77    25    78 0.96 Disulfide bond isomerase protein N-terminus
NTP_transferase      PF00483.18   248 seq1476_BIOID51103   -            297   1.1e-21   77.2   0.0   1   1   1.9e-25   1.3e-21   76.9   0.0     1   242     5   273     5   278 0.87 Nucleotidyl transferase
NTP_transf_3         PF12804.2    179 seq1476_BIOID51103   -            297   4.6e-07   30.0   0.0   1   1     1e-10   7.1e-07   29.4   0.0     2   111     7   147     6   258 0.73 MobA-like NTP transferase domain
TonB_dep_Rec         PF00593.19   276 seq1479_BIOID51103   -            660     1e-28  100.9  17.4   1   1   1.5e-32     1e-28  100.9  12.1     2   275   412   658   411   659 0.93 TonB dependent receptor
Plug                 PF07715.10   108 seq1479_BIOID51103   -            660   2.6e-26   91.9   0.5   1   1   1.3e-29   8.8e-26   90.2   0.4     4   108    45   147    42   147 0.96 TonB-dependent Receptor Plug Domain
SCP2                 PF02036.12   101 seq1480_BIOID51103   -            174   3.6e-19   68.7   0.1   1   1   3.8e-23   5.2e-19   68.2   0.1    11   101    45   133    33   133 0.93 SCP-2 sterol transfer family
NiFeSe_Hases         PF00374.14   507 seq1481_BIOID51103   -            567  2.6e-222  738.9   0.0   1   1  2.2e-226  2.9e-222  738.8   0.0     1   507    39   552    39   552 0.98 Nickel-dependent hydrogenase
DHH                  PF01368.15   137 seq1482_BIOID51103   -            577   4.4e-19   68.3   0.0   1   1   9.4e-23   6.4e-19   67.8   0.0     3   137    69   234    67   234 0.89 DHH family
DHHA1                PF02272.14    68 seq1482_BIOID51103   -            577   1.1e-15   56.9   0.0   1   1     3e-19   2.1e-15   56.0   0.0     1    66   382   449   382   451 0.94 DHHA1 domain
MMR_HSR1             PF01926.18   114 seq1483_BIOID51103   -            210   5.6e-18   64.9   0.0   1   1   2.1e-21   7.3e-18   64.5   0.0     1   114    28   146    28   166 0.86 50S ribosome-binding GTPase
FeoB_N               PF02421.13   189 seq1483_BIOID51103   -            210   3.8e-06   26.1   0.1   1   1   2.1e-09     7e-06   25.2   0.1     1   164    27   201    27   208 0.73 Ferrous iron transport protein B
Fer4                 PF00037.22    24 seq1484_BIOID51103   -            180   1.5e-14   52.7  16.5   1   2   4.5e-08   5.6e-05   22.4   6.2     5    24    57    76    56    76 0.95 4Fe-4S binding domain
Fer4                 PF00037.22    24 seq1484_BIOID51103   -            180   1.5e-14   52.7  16.5   2   2   4.4e-12   5.5e-09   35.1   0.6     2    24    93   115    92   115 0.93 4Fe-4S binding domain
Fer4_7               PF12838.2     52 seq1484_BIOID51103   -            180   1.4e-12   47.6   8.3   1   1   1.9e-15   2.3e-12   46.9   5.8     1    52    59   113    59   123 0.93 4Fe-4S dicluster domain
Fer4_10              PF13237.1     52 seq1484_BIOID51103   -            180   7.3e-08   31.9  10.5   1   1   1.4e-10   1.8e-07   30.7   7.3     6    52    57   110    55   110 0.97 4Fe-4S dicluster domain
Fer4_4               PF12800.2     17 seq1484_BIOID51103   -            180   2.2e-05   24.3  13.5   1   2   4.9e-05     0.061   13.5   3.6     2    16    58    72    57    79 0.92 4Fe-4S binding domain
Fer4_4               PF12800.2     17 seq1484_BIOID51103   -            180   2.2e-05   24.3  13.5   2   2     1e-05     0.013   15.6   0.8     2    16    97   111    96   121 0.92 4Fe-4S binding domain
Acetyltransf_9       PF13527.1    128 seq1487_BIOID51103   -            167   9.1e-11   41.6   0.0   1   1   3.6e-14   1.2e-10   41.1   0.0     9   128    10   125     3   125 0.86 Acetyltransferase (GNAT) domain
Acetyltransf_1       PF00583.19    83 seq1487_BIOID51103   -            167     1e-10   41.3   0.0   1   1   4.7e-14   1.6e-10   40.7   0.0     3    83    49   123    47   123 0.93 Acetyltransferase (GNAT) family
Acetyltransf_7       PF13508.1     79 seq1487_BIOID51103   -            167   9.7e-07   28.7   0.0   1   1   5.1e-10   1.8e-06   27.9   0.0     6    78    45   123    43   124 0.74 Acetyltransferase (GNAT) domain
Acetyltransf_10      PF13673.1    117 seq1487_BIOID51103   -            167   4.9e-05   23.3   0.0   1   1   2.3e-08   7.8e-05   22.6   0.0     1   117    10   122    10   122 0.71 Acetyltransferase (GNAT) domain
Oxidored_q3          PF00499.15   144 seq1490_BIOID51103   -            184   6.2e-21   74.5  15.2   1   1   6.1e-25   8.3e-21   74.1  10.5     1   141    13   156    13   158 0.76 NADH-ubiquinone/plastoquinone oxidoreductase chain 6
Polysacc_synt        PF01943.12   273 seq1492_BIOID51103   -            411   3.3e-59  200.2  34.4   1   1   2.4e-63   3.3e-59  200.2  23.8     1   273     1   271     1   271 0.97 Polysaccharide biosynthesis protein
Oxidored_q2          PF00420.19    95 seq1495_BIOID51103   -            100   1.9e-23   81.7   5.4   1   1   1.5e-27   2.1e-23   81.6   3.8     3    94     8    99     6   100 0.97 NADH-ubiquinone/plastoquinone oxidoreductase chain 4L
GTP_cyclohydro2      PF00925.15   169 seq1497_BIOID51103   -            196     1e-69  233.0   0.0   1   1   8.5e-74   1.2e-69  232.8   0.0     2   169     4   171     3   171 0.99 GTP cyclohydrolase II
Oxidored_q1          PF00361.15   270 seq1500_BIOID51103   -            613   2.3e-86  289.2  14.9   1   1   3.4e-90   2.3e-86  289.2  10.3     1   269   133   405   133   407 0.98 NADH-Ubiquinone/plastoquinone (complex I), various chains
Oxidored_q1_N        PF00662.15    62 seq1500_BIOID51103   -            613   1.2e-22   79.1   0.7   1   1   1.7e-26   1.2e-22   79.1   0.5     2    61    62   121    61   122 0.97 NADH-Ubiquinone oxidoreductase (complex I), chain 5 N-terminus
CopC                 PF04234.7     97 seq1501_BIOID51103   -            124   2.6e-31  107.9   0.5   1   1   2.2e-35     3e-31  107.7   0.3     1    97    27   124    27   124 0.98 CopC domain
HycI                 PF01750.13   130 seq1502_BIOID51103   -            164   1.5e-35  121.4   0.1   1   1   1.3e-39   1.7e-35  121.2   0.0     1   129    20   147    20   148 0.97 Hydrogenase maturation protease
HemS                 PF05171.7    129 seq1504_BIOID51103   -            342   7.2e-84  277.9   3.1   1   2   2.1e-42   1.5e-38  131.4   0.1     1   129    27   155    27   155 0.99 Haemin-degrading HemS.ChuX domain
HemS                 PF05171.7    129 seq1504_BIOID51103   -            342   7.2e-84  277.9   3.1   2   2   2.6e-47   1.8e-43  147.3   0.2     2   129   204   335   203   335 0.98 Haemin-degrading HemS.ChuX domain
ChuX_HutX            PF06228.8    141 seq1504_BIOID51103   -            342   1.7e-41  140.7   0.5   1   2   1.7e-26   1.1e-22   79.7   0.0     1   136    22   154    22   157 0.88 Haem utilisation ChuX/HutX
ChuX_HutX            PF06228.8    141 seq1504_BIOID51103   -            342   1.7e-41  140.7   0.5   2   2   2.7e-20   1.8e-16   59.6   0.0     4   140   201   335   198   336 0.91 Haem utilisation ChuX/HutX
CopD                 PF05425.8    105 seq1505_BIOID51103   -            290   9.8e-22   77.0  10.9   1   1   7.2e-26   9.8e-22   77.0   7.6     2   105   185   284   184   284 0.93 Copper resistance protein D
RF-1                 PF00472.15   114 seq1506_BIOID51103   -            293   5.1e-40  135.6   1.0   1   1   1.2e-43     8e-40  135.0   0.7     2   114   154   265   153   265 0.98 RF-1 domain
PCRF                 PF03462.13   116 seq1506_BIOID51103   -            293   1.2e-34  118.4   1.8   1   1   1.7e-38   1.2e-34  118.4   1.2     5   116    16   123    13   123 0.96 PCRF domain
Glycos_transf_2      PF00535.21   169 seq1508_BIOID51103   -            241     3e-30  105.0   6.0   1   1   9.1e-34   4.1e-30  104.5   3.7     1   130     7   134     7   171 0.88 Glycosyl transferase family 2
Glyco_tranf_2_3      PF13641.1    230 seq1508_BIOID51103   -            241   7.8e-11   42.1   0.0   1   1   1.4e-13   6.6e-10   39.1   0.0     1   205     4   190     3   206 0.84 Glycosyltransferase like family 2
Glyco_tranf_2_2      PF10111.4    281 seq1508_BIOID51103   -            241   2.2e-07   30.1   5.3   1   1     1e-10   4.7e-07   29.0   3.7     2   120     8   111     7   205 0.84 Glycosyltransferase like family 2
DUF3457              PF11939.3    156 seq1509_BIOID51103   -            162   1.3e-43  148.0   0.0   1   1   1.1e-47   1.5e-43  147.8   0.0     3   155    10   157     8   158 0.98 Protein of unknown function (DUF3457)
NAD_binding_10       PF13460.1    183 seq1512_BIOID51103   -            211   2.1e-16   60.3   0.0   1   1   7.2e-20   2.4e-16   60.1   0.0     1   182     4   191     4   192 0.84 NADH(P)-binding
Semialdhyde_dh       PF01118.19   121 seq1512_BIOID51103   -            211   6.4e-08   32.8   0.0   1   1   1.6e-10   5.3e-07   29.8   0.0     2    84     4    80     3   100 0.77 Semialdehyde dehydrogenase, NAD binding domain
Epimerase            PF01370.16   236 seq1512_BIOID51103   -            211   1.2e-05   24.7   0.0   1   1   9.6e-09   3.3e-05   23.3   0.0     1   115     4   110     4   167 0.85 NAD dependent epimerase/dehydratase family
FUR                  PF01475.14   120 seq1513_BIOID51103   -            171   2.5e-15   56.3   0.1   1   1   4.2e-19   5.7e-15   55.1   0.0     2   118    20   138    19   140 0.90 Ferric uptake regulator family
HypA                 PF01155.14   113 seq1514_BIOID51103   -            113   1.9e-35  120.8   6.1   1   1   1.6e-39   2.1e-35  120.6   4.3     1   113     1   113     1   113 0.99 Hydrogenase expression/synthesis hypA family
DUF2511              PF10709.4     87 seq1517_BIOID51103   -            117   1.2e-35  121.5   0.0   1   1   1.1e-39   1.5e-35  121.3   0.0     1    87    30   117    30   117 0.99 Protein of unknown function (DUF2511)
tRNA-synt_2          PF00152.15   335 seq1518_BIOID51103   -            505   1.6e-98  329.4   0.5   1   1  4.6e-102   2.1e-98  329.0   0.3     2   334   163   502   162   503 0.91 tRNA synthetases class II (D, K and N)
tRNA_anti            PF01336.20    76 seq1518_BIOID51103   -            505   4.9e-15   55.0   0.0   1   1     2e-18   9.2e-15   54.1   0.0     1    76    68   146    68   146 0.98 OB-fold nucleic acid binding domain
HupF_HypC            PF01455.13    68 seq1519_BIOID51103   -             82   2.6e-26   91.2   0.8   1   1   2.2e-30     3e-26   91.0   0.5     1    68     1    73     1    73 0.98 HupF/HypC family
DUF318               PF03773.8    307 seq1520_BIOID51103   -            346   5.6e-82  275.0  24.3   1   1   5.4e-86   7.4e-82  274.6  16.8     2   305    62   343    61   345 0.98 Predicted permease
Metallophos          PF00149.23   201 seq1522_BIOID51103   -            218   2.3e-15   56.4   1.2   1   1   4.1e-19   2.8e-15   56.1   0.8     2   171    18   159    17   204 0.86 Calcineurin-like phosphoesterase
Metallophos_2        PF12850.2    156 seq1522_BIOID51103   -            218   5.4e-07   29.4   0.1   1   1   1.2e-10   8.1e-07   28.8   0.1     6   138    22   208    18   213 0.65 Calcineurin-like phosphoesterase superfamily domain
Oxidored_q1          PF00361.15   270 seq1523_BIOID51103   -            509   7.5e-66  222.0  24.2   1   1   5.5e-70   7.5e-66  222.0  16.8     3   269   135   413   133   414 0.92 NADH-Ubiquinone/plastoquinone (complex I), various chains
Glycos_transf_1      PF00534.15   172 seq1526_BIOID51103   -            355   4.1e-25   88.0   0.0   1   1   1.2e-28   8.1e-25   87.1   0.0    13   158   179   316   168   328 0.86 Glycosyl transferases group 1
Glyco_trans_1_4      PF13692.1    135 seq1526_BIOID51103   -            355   6.8e-14   52.0   0.0   1   1   1.7e-17   1.1e-13   51.3   0.0     7   131   186   312   183   316 0.83 Glycosyl transferases group 1
Acyltransferase      PF01553.16   132 seq1529_BIOID51103   -            310     3e-14   52.4   0.0   1   1   3.1e-18   4.2e-14   51.9   0.0     3   119    84   220    82   238 0.82 Acyltransferase
GSP_synth            PF03738.9     97 seq1531_BIOID51103   -            619   1.4e-27   95.6   0.1   1   1     6e-31   4.1e-27   94.1   0.1     2    96   382   495   381   496 0.94 Glutathionylspermidine synthase preATP-grasp
CHAP                 PF05257.11   125 seq1531_BIOID51103   -            619   1.7e-23   82.5   0.0   1   1   5.5e-27   3.8e-23   81.3   0.0     7   124    45   175    39   176 0.94 CHAP domain
Epimerase            PF01370.16   236 seq1534_BIOID51103   -            338   7.1e-52  176.0   0.0   1   1     5e-55   8.5e-52  175.8   0.0     1   236     3   262     3   262 0.93 NAD dependent epimerase/dehydratase family
Epimerase_Csub       PF13950.1     62 seq1534_BIOID51103   -            338   2.4e-26   91.3   0.3   1   1   2.4e-29     4e-26   90.6   0.2     1    62   275   336   275   336 0.98 UDP-glucose 4-epimerase C-term subunit
3Beta_HSD            PF01073.14   280 seq1534_BIOID51103   -            338   1.9e-17   62.7   0.0   1   1   3.2e-20   5.6e-17   61.2   0.0     1   156     4   159     4   172 0.85 3-beta hydroxysteroid dehydrogenase/isomerase family
Polysacc_synt_2      PF02719.10   294 seq1534_BIOID51103   -            338   1.6e-15   56.6   0.0   1   1   1.5e-17   2.5e-14   52.7   0.0     1   170     3   179     3   186 0.76 Polysaccharide biosynthesis protein
NAD_binding_4        PF07993.7    249 seq1534_BIOID51103   -            338   1.1e-10   40.8   0.0   1   1   1.4e-13   2.4e-10   39.6   0.0     1   210     5   192     5   217 0.85 Male sterility protein
RmlD_sub_bind        PF04321.12   287 seq1534_BIOID51103   -            338   2.1e-09   36.5   0.0   1   1   1.7e-12   2.9e-09   36.1   0.0     1   139     1   166     1   185 0.90 RmlD substrate binding domain
NAD_binding_10       PF13460.1    183 seq1534_BIOID51103   -            338   2.6e-07   30.7   0.0   1   1   2.4e-10   4.2e-07   30.0   0.0     1   142     3   176     3   200 0.81 NADH(P)-binding
adh_short            PF00106.20   167 seq1534_BIOID51103   -            338   4.8e-06   26.4   0.0   1   1   4.6e-09   7.8e-06   25.7   0.0     3   144     3   132     1   135 0.86 short chain dehydrogenase
Oxidored_q1          PF00361.15   270 seq1535_BIOID51103   -            485   4.1e-72  242.5  19.9   1   1     3e-76   4.1e-72  242.5  13.8     1   268   122   400   122   402 0.98 NADH-Ubiquinone/plastoquinone (complex I), various chains
Acyltransferase      PF01553.16   132 seq1538_BIOID51103   -            827   3.9e-25   87.6   0.0   1   1   5.1e-29   6.9e-25   86.8   0.0     2   131   302   444   301   445 0.95 Acyltransferase
DUF1730              PF08331.5     78 seq1539_BIOID51103   -            394   4.7e-30  102.9   0.0   1   1   2.9e-33   1.3e-29  101.4   0.0     1    78    77   155    77   155 0.99 Domain of unknown function (DUF1730)
Fer4_16              PF13484.1     67 seq1539_BIOID51103   -            394     2e-15   57.1   3.6   1   1   8.2e-19   3.7e-15   56.2   2.5     2    67   208   271   207   271 0.99 4Fe-4S double cluster binding domain
Fer4_10              PF13237.1     52 seq1539_BIOID51103   -            394   3.7e-08   32.9   5.7   1   1   1.5e-11   6.9e-08   32.0   3.9     4    52   203   269   200   277 0.97 4Fe-4S dicluster domain
Glycos_transf_1      PF00534.15   172 seq1540_BIOID51103   -            335   6.2e-29  100.5   0.1   1   1   3.5e-32   1.2e-28   99.5   0.1    10   164   161   307   155   314 0.91 Glycosyl transferases group 1
Glyco_transf_4       PF13439.1    177 seq1540_BIOID51103   -            335   2.3e-13   50.1   0.5   1   1     3e-16     1e-12   47.9   0.2    93   175    77   158     8   159 0.73 Glycosyltransferase Family 4
Glyco_trans_1_4      PF13692.1    135 seq1540_BIOID51103   -            335   6.6e-12   45.6   0.0   1   1   3.4e-15   1.2e-11   44.8   0.0     4   130   168   296   166   301 0.82 Glycosyl transferases group 1
Glyco_trans_4_4      PF13579.1    160 seq1540_BIOID51103   -            335   6.5e-08   32.7   0.0   1   1   5.1e-11   1.7e-07   31.3   0.0    94   160    85   153    50   153 0.82 Glycosyl transferase 4-like domain
PHO4                 PF01384.15   326 seq1543_BIOID51103   -            499  4.6e-102  340.8  17.1   1   1    4e-106  5.5e-102  340.6  11.9     1   326    30   488    30   488 0.89 Phosphate transporter family
Peripla_BP_2         PF01497.13   238 seq1545_BIOID51103   -            318   4.7e-31  107.6   0.6   1   1     4e-35   5.5e-31  107.3   0.4     1   236    49   297    49   299 0.95 Periplasmic binding protein
Fer4_11              PF13247.1     99 seq1546_BIOID51103   -            644     4e-16   58.5  14.9   1   1   3.8e-19     4e-16   58.5  10.3     6    97    57   142    53   144 0.90 4Fe-4S dicluster domain
Fer4_7               PF12838.2     52 seq1546_BIOID51103   -            644   1.1e-14   54.4  57.1   1   1   5.5e-10   5.8e-07   29.6  11.0     1    52    60   106    60   106 0.94 4Fe-4S dicluster domain
Pyr_redox_2          PF07992.9    200 seq1546_BIOID51103   -            644   7.8e-11   42.1   0.0   1   1   3.3e-13   3.4e-10   40.0   0.0     1   198   317   617   317   619 0.87 Pyridine nucleotide-disulphide oxidoreductase
Pyr_redox            PF00070.22    80 seq1546_BIOID51103   -            644   2.1e-10   40.7   1.0   1   1   4.8e-08     5e-05   23.4   0.1     1    63   317   388   317   393 0.81 Pyridine nucleotide-disulphide oxidoreductase
Fer4_9               PF13187.1     55 seq1546_BIOID51103   -            644   4.1e-10   39.6  44.0   1   1   2.2e-09   2.3e-06   27.6   8.3     1    54    91   138    91   139 0.94 4Fe-4S dicluster domain
NAD_binding_8        PF13450.1     68 seq1546_BIOID51103   -            644   7.5e-09   35.3   0.1   1   1   1.9e-11     2e-08   34.0   0.0     1    35   320   354   320   362 0.96 NAD(P)-binding Rossmann-like domain
Fer4_6               PF12837.2     24 seq1546_BIOID51103   -            644   2.1e-08   33.5  55.3   1   1   3.9e-09   4.1e-06   26.3   1.4     2    23    85   106    84   107 0.91 4Fe-4S binding domain
Fer4_10              PF13237.1     52 seq1546_BIOID51103   -            644   1.5e-07   30.9  46.2   1   1   1.7e-09   1.8e-06   27.4   7.2     3    52    86   135    84   135 0.86 4Fe-4S dicluster domain
Fer4                 PF00037.22    24 seq1546_BIOID51103   -            644     1e-06   27.9   3.0   1   1   9.8e-10     1e-06   27.9   2.1     2    23    86   107    85   108 0.90 4Fe-4S binding domain
FAD_binding_3        PF01494.14   356 seq1546_BIOID51103   -            644   6.5e-06   25.3   0.1   1   1   1.6e-08   1.7e-05   23.9   0.1     3    34   317   348   316   350 0.95 FAD binding domain
Thi4                 PF01946.12   230 seq1546_BIOID51103   -            644   1.1e-05   24.6   0.0   1   1     2e-08   2.1e-05   23.6   0.0    19    63   317   361   307   386 0.79 Thi4 family
HI0933_like          PF03486.9    409 seq1546_BIOID51103   -            644   8.3e-06   24.3   0.3   1   1   1.5e-08   1.6e-05   23.4   0.2     2    36   317   351   316   356 0.94 HI0933-like protein
Epimerase            PF01370.16   236 seq1548_BIOID51103   -            373   6.3e-72  241.6   0.0   1   1   1.7e-75   7.9e-72  241.3   0.0     1   236     5   252     5   252 0.98 NAD dependent epimerase/dehydratase family
RmlD_sub_bind        PF04321.12   287 seq1548_BIOID51103   -            373   5.2e-09   35.2   0.0   1   1     2e-12     9e-09   34.5   0.0     2   130     4   162     3   173 0.94 RmlD substrate binding domain
Polysacc_synt_2      PF02719.10   294 seq1548_BIOID51103   -            373   6.4e-05   21.8   0.0   1   1   2.4e-08   0.00011   21.1   0.0     2   116     6   118     5   128 0.83 Polysaccharide biosynthesis protein
HTH_20               PF12840.2     61 seq1549_BIOID51103   -            106     3e-16   58.8   0.0   1   1   9.5e-20   4.3e-16   58.3   0.0     3    61     6    69     4    69 0.93 Helix-turn-helix domain
HTH_5                PF01022.15    47 seq1549_BIOID51103   -            106   1.9e-07   30.4   1.1   1   1   8.8e-11     4e-07   29.4   0.0     1    46    15    63    15    64 0.94 Bacterial regulatory protein, arsR family
HTH_IclR             PF09339.5     52 seq1549_BIOID51103   -            106   9.1e-07   28.2   0.0   1   1   4.4e-10     2e-06   27.1   0.0    13    51    27    65    23    66 0.93 IclR helix-turn-helix domain
TP_methylase         PF00590.15   210 seq1551_BIOID51103   -            287     1e-32  113.4   0.5   1   1   1.2e-36   1.6e-32  112.7   0.2     1   209    13   213    13   214 0.85 Tetrapyrrole (Corrin/Porphyrin) Methylases
Epimerase            PF01370.16   236 seq1553_BIOID51103   -            321   4.2e-72  242.2   0.0   1   1   1.1e-75   4.9e-72  242.0   0.0     1   236     6   246     6   246 0.96 NAD dependent epimerase/dehydratase family
RmlD_sub_bind        PF04321.12   287 seq1553_BIOID51103   -            321   4.6e-07   28.8   0.0   1   1   1.5e-10   6.7e-07   28.3   0.0     2    61     5    65     4   155 0.87 RmlD substrate binding domain
DUF258               PF03193.11   161 seq1557_BIOID51103   -            361   2.7e-55  185.8   0.0   1   1   1.1e-58   3.8e-55  185.3   0.0     2   161   185   345   184   345 0.97 Protein of unknown function, DUF258
MMR_HSR1             PF01926.18   114 seq1557_BIOID51103   -            361   2.5e-06   27.3   0.0   1   1   1.6e-09   5.6e-06   26.2   0.0     4    57   223   283   221   345 0.75 50S ribosome-binding GTPase
NTP_transf_3         PF12804.2    179 seq1558_BIOID51103   -            194   7.1e-43  146.7   0.1   1   1   5.8e-47   7.9e-43  146.5   0.0     1   179     9   187     9   187 0.90 MobA-like NTP transferase domain
FecCD                PF01032.13   311 seq1559_BIOID51103   -            338   2.7e-89  298.9  33.9   1   1   2.4e-93   3.3e-89  298.6  23.5     1   311    23   332    23   332 0.99 FecCD transport family
Fer4_11              PF13247.1     99 seq1561_BIOID51103   -            162   6.2e-17   61.2  13.2   1   1   4.5e-20   6.2e-17   61.2   9.2     6    96    51   140    46   143 0.88 4Fe-4S dicluster domain
Fer4_9               PF13187.1     55 seq1561_BIOID51103   -            162   2.4e-14   53.1  25.5   1   1   1.8e-12   2.4e-09   37.1   6.4     1    54    85   137    85   138 0.96 4Fe-4S dicluster domain
Fer4_7               PF12838.2     52 seq1561_BIOID51103   -            162   4.3e-14   52.5  28.8   1   1   2.6e-11   3.6e-08   33.5   6.9     1    52    85   137    85   137 0.87 4Fe-4S dicluster domain
Fer4_10              PF13237.1     52 seq1561_BIOID51103   -            162   1.8e-13   49.9  39.4   1   2     3e-10     4e-07   29.5   8.5     8    52    54    97    48    97 0.95 4Fe-4S dicluster domain
Fer4_10              PF13237.1     52 seq1561_BIOID51103   -            162   1.8e-13   49.9  39.4   2   2   3.9e-09   5.3e-06   26.0   9.2     5    52    82   134    78   134 0.90 4Fe-4S dicluster domain
Fer4                 PF00037.22    24 seq1561_BIOID51103   -            162   4.4e-13   48.1  37.8   1   1   3.4e-10   4.7e-07   29.0   1.2     4    24    82   102    79   102 0.90 4Fe-4S binding domain
Fer4_2               PF12797.2     22 seq1561_BIOID51103   -            162     4e-08   32.5  39.5   1   1   8.1e-09   1.1e-05   24.9   2.0     5    21    81    97    78    98 0.88 4Fe-4S binding domain
Fer4_3               PF12798.2     15 seq1561_BIOID51103   -            162   1.6e-07   31.2  46.5   1   2   3.7e-06     0.005   17.1   3.2     1    14    86    99    86   100 0.96 4Fe-4S binding domain
Fer4_3               PF12798.2     15 seq1561_BIOID51103   -            162   1.6e-07   31.2  46.5   2   2   1.4e-06     0.002   18.4   2.3     1    15   117   137   117   137 0.97 4Fe-4S binding domain
Fer4_4               PF12800.2     17 seq1561_BIOID51103   -            162   4.8e-06   26.3  39.3   1   2    0.0003       0.4   11.0   3.0     2    14    10    22     9    24 0.91 4Fe-4S binding domain
Fer4_4               PF12800.2     17 seq1561_BIOID51103   -            162   4.8e-06   26.3  39.3   2   2   5.8e-08   7.9e-05   22.5   2.9     1    17    83    99    83    99 0.92 4Fe-4S binding domain
NUDIX                PF00293.23   135 seq1562_BIOID51103   -            151   3.6e-19   68.6   0.0   1   1   3.1e-23   4.3e-19   68.3   0.0     3   124    20   144    18   150 0.92 NUDIX domain
MobB                 PF03205.9    140 seq1564_BIOID51103   -            175   1.7e-36  124.8   0.0   1   1   1.5e-40     2e-36  124.6   0.0     1   120     8   129     8   157 0.93 Molybdopterin guanine dinucleotide synthesis protein B
Thymidylate_kin      PF02223.12   186 seq1566_BIOID51103   -            252   6.4e-06   25.5   0.4   1   1   9.6e-09   0.00013   21.2   0.3     3   137    28   195    26   209 0.66 Thymidylate kinase
NTP_transferase      PF00483.18   248 seq1568_BIOID51103   -            461   2.4e-75  252.9   0.0   1   1   1.1e-78   4.8e-75  251.9   0.0     2   247     4   285     3   286 0.97 Nucleotidyl transferase
MannoseP_isomer      PF01050.13   151 seq1568_BIOID51103   -            461   6.2e-66  220.5   6.2   1   1   2.4e-69   1.1e-65  219.7   4.3     1   149   313   461   313   461 0.99 Mannose-6-phosphate isomerase
[truncated: 1,445,550 more chars]
