# Supplementary material for: A domain sequence approach to pangenomics: applications to Escherichia coli
Source: F1000Res. 2013 May 29;1:19. Originally published 2012 Oct 1. [Version 2] doi: 10.12688/f1000research.1-19.v2 (PMC3901455; doi:10.12688/f1000research.1-19.v2)
Supplement: The 347 text files show the results from scanning each of the fasta-files against the Pfam-A database [file f1000research-1-1101-s0002.tgz › Escherichia_coli_ABU_83972_BIOID161975.txt]

#                                                                            --- full sequence --- -------------- this domain -------------   hmm coord   ali coord   env coord
# target name        accession   tlen query name           accession   qlen   E-value  score  bias   #  of  c-Evalue  i-Evalue  score  bias  from    to  from    to  from    to  acc description of target
#------------------- ---------- ----- -------------------- ---------- ----- --------- ------ ----- --- --- --------- --------- ------ ----- ----- ----- ----- ----- ----- ----- ---- ---------------------
Leader_Thr           PF08254.6     22 seq2_BIOID161975     -             21   1.1e-09   37.3  14.8   1   1   8.3e-14   1.1e-09   37.2  10.3     1    22     1    21     1    21 0.99 Threonine leader peptide
Homoserine_dh        PF00742.14   179 seq3_BIOID161975     -            834   3.4e-52  176.5   0.0   1   1   3.4e-55   9.2e-52  175.1   0.0     1   179   628   825   628   825 0.98 Homoserine dehydrogenase
AA_kinase            PF00696.23   241 seq3_BIOID161975     -            834   6.2e-45  153.5   0.5   1   1   3.5e-47   9.5e-44  149.6   0.1     2   241    15   298    14   298 0.81 Amino acid kinase family
NAD_binding_3        PF03447.11   117 seq3_BIOID161975     -            834   2.6e-32  111.5   0.0   1   1     3e-35   8.1e-32  109.9   0.0     1   116   486   619   486   620 0.97 Homoserine dehydrogenase, NAD binding domain
ACT_7                PF13840.1     65 seq3_BIOID161975     -            834   2.3e-20   71.7   1.5   1   2   1.3e-11   3.6e-08   32.6   0.0     5    63   328   388   326   390 0.91 Family description
ACT_7                PF13840.1     65 seq3_BIOID161975     -            834   2.3e-20   71.7   1.5   2   2     5e-13   1.4e-09   37.2   0.3     3    62   407   468   405   471 0.93 Family description
ACT                  PF01842.20    66 seq3_BIOID161975     -            834   4.4e-17   61.0   0.3   1   2   5.1e-10   1.4e-06   27.5   0.0     6    63   338   390   334   393 0.86 ACT domain
ACT                  PF01842.20    66 seq3_BIOID161975     -            834   4.4e-17   61.0   0.3   2   2   8.1e-11   2.2e-07   30.0   0.4     2    53   415   461   414   471 0.79 ACT domain
GHMP_kinases_N       PF00288.21    67 seq6_BIOID161975     -            310   1.7e-17   63.1   0.3   1   1   5.7e-21   3.9e-17   61.9   0.2     2    67    84   150    83   150 0.95 GHMP kinases N terminal domain
GHMP_kinases_C       PF08544.8     85 seq6_BIOID161975     -            310   8.2e-12   45.0   1.7   1   1   1.6e-15   1.1e-11   44.6   0.0     2    83   211   287   210   289 0.90 GHMP kinases C terminal
PALP                 PF00291.20   307 seq7_BIOID161975     -            428   3.2e-33  115.1   0.0   1   1   3.3e-37   4.5e-33  114.6   0.0    30   289    96   366    94   374 0.81 Pyridoxal-phosphate dependent enzyme
DUF2502              PF10697.4     82 seq9_BIOID161975     -             98   2.1e-23   82.0  16.2   1   1     2e-27   2.7e-23   81.7  11.2     1    82    25    97    25    97 0.90 Protein of unknown function (DUF2502)
Transaldolase        PF00923.14   287 seq11_BIOID161975    -            338    3e-104  348.0   0.3   1   1  2.5e-108  3.5e-104  347.8   0.2     1   287    35   334    35   334 0.95 Transaldolase
MoCF_biosynth        PF00994.19   144 seq12_BIOID161975    -            195   1.1e-27   96.1   0.0   1   1     1e-31   1.4e-27   95.7   0.0     2   138     8   147     7   150 0.88 Probable molybdopterin binding domain
DUF3521              PF12035.3     35 seq13_BIOID161975    -             99   8.8e-19   66.9   1.7   1   1   1.3e-22   1.7e-18   65.9   1.2     1    35    60    94    60    94 0.98 Protein of unknown function (DUF3521)
HSP70                PF00012.15   602 seq20_BIOID161975    -            638  4.8e-270  896.5  15.9   1   1  4.1e-274  5.7e-270  896.3  11.0     1   600     4   602     4   604 0.99 Hsp70 protein
DnaJ_C               PF01556.13    81 seq22_BIOID161975    -            376   7.3e-34  115.4   0.1   1   1   3.5e-24   1.6e-20   72.6   0.0     1    81   262   340   262   340 0.95 DnaJ C terminal domain
DnaJ                 PF00226.26    64 seq22_BIOID161975    -            376   6.5e-29   99.3   4.4   1   1   2.3e-32     1e-28   98.6   3.1     1    64     5    67     5    67 0.99 DnaJ domain
DnaJ_CXXCXGXG        PF00684.14    66 seq22_BIOID161975    -            376   8.4e-16   57.6  16.9   1   1   3.3e-19   1.5e-15   56.8  11.7     1    66   144   204   144   204 0.97 DnaJ central domain
Channel_Tsx          PF03502.8    238 seq25_BIOID161975    -            253   1.8e-39  135.8  26.1   1   1   1.6e-43   2.2e-39  135.5  18.1     2   238    38   253    37   253 0.97 Nucleoside-specific channel-forming protein, Tsx
Sulfatase            PF00884.18   379 seq26_BIOID161975    -            507   3.3e-78  263.2   0.2   1   1     6e-82   4.1e-78  262.9   0.1     1   376    41   462    41   476 0.87 Sulfatase
Phosphodiest         PF01663.17   364 seq26_BIOID161975    -            507   7.1e-12   45.2   0.0   1   1   1.9e-15   1.3e-11   44.3   0.0     1   256    43   332    43   375 0.78 Type I phosphodiesterase / nucleotide pyrophosphatase
Na_H_antiport_1      PF06965.7    378 seq28_BIOID161975    -            388  2.3e-165  549.8  29.6   1   1  1.9e-169  2.6e-165  549.6  20.5     2   378     5   380     4   380 0.99 Na+/H+ antiporter 1
HTH_1                PF00126.22    60 seq29_BIOID161975    -            301   5.1e-16   58.0   0.0   1   1   1.5e-19     1e-15   57.0   0.0     2    60     9    67     8    67 0.97 Bacterial regulatory helix-turn-helix protein, lysR family
LysR_substrate       PF03466.15   209 seq29_BIOID161975    -            301   5.5e-13   48.3   0.0   1   1   1.1e-16   7.3e-13   47.9   0.0     9   200    98   287    92   290 0.95 LysR substrate binding domain
DUF2575              PF10837.3     71 seq30_BIOID161975    -             72   9.3e-47  156.8   2.2   1   1   7.5e-51     1e-46  156.7   1.5     1    71     2    72     2    72 1.00 Protein of unknown function (DUF2575)
FAD_syn              PF06574.7    158 seq31_BIOID161975    -            313   2.2e-57  193.0   0.0   1   1   4.4e-61     3e-57  192.5   0.0     2   158    12   168    11   168 0.98 FAD synthetase
Flavokinase          PF01687.12   125 seq31_BIOID161975    -            313   6.1e-40  135.8   0.0   1   1   1.4e-43   9.4e-40  135.2   0.0     1   124   184   307   184   308 0.97 Riboflavin kinase
tRNA-synt_1          PF00133.17   601 seq32_BIOID161975    -            938  2.9e-233  775.1   0.0   1   1  1.8e-236  3.5e-233  774.8   0.0     2   601    28   641    27   641 0.98 tRNA synthetases class I (I, L, M and V)
Anticodon_1          PF08264.8    153 seq32_BIOID161975    -            938   4.6e-29  101.0   0.0   1   1   4.2e-32   8.2e-29  100.2   0.0     1   152   685   841   685   842 0.89 Anticodon-binding domain of tRNA
tRNA-synt_1g         PF09334.6    391 seq32_BIOID161975    -            938   1.5e-20   73.1   0.3   1   2   1.9e-13   3.6e-10   38.9   0.0     8    69    58   119    55   245 0.68 tRNA synthetases class I (M)
tRNA-synt_1g         PF09334.6    391 seq32_BIOID161975    -            938   1.5e-20   73.1   0.3   2   2   2.4e-08   4.8e-05   22.0   0.0   310   356   584   631   566   650 0.81 tRNA synthetases class I (M)
zf-FPG_IleRS         PF06827.9     30 seq32_BIOID161975    -            938   1.1e-09   37.6   3.5   1   1   5.4e-13   1.1e-09   37.6   2.4     1    29   898   926   898   927 0.96 Zinc finger found in FPG and IleRS
tRNA-synt_1e         PF01406.14   301 seq32_BIOID161975    -            938   3.8e-08   32.7   0.0   1   1   2.2e-09   4.2e-06   25.9   0.0   227   299   575   648   548   650 0.83 tRNA synthetases class I (C) catalytic domain
tRNA-synt_1_2        PF13603.1    185 seq32_BIOID161975    -            938   2.5e-06   26.7   0.0   1   1   2.4e-09   4.6e-06   25.9   0.0    13   141   225   358   219   368 0.77 Leucyl-tRNA synthetase, Domain 2
tRNA-synt_1f         PF01921.13   360 seq32_BIOID161975    -            938   3.4e-06   25.8   0.0   1   1     6e-09   1.2e-05   24.1   0.0   241   340   562   659   545   675 0.81 tRNA synthetases class I (K)
Peptidase_A8         PF01252.13   150 seq33_BIOID161975    -            164   1.8e-44  150.8   6.9   1   1   1.6e-48   2.2e-44  150.6   4.8     2   147    15   160    13   164 0.92 Signal peptidase (SPase) II
FKBP_C               PF00254.23    94 seq35_BIOID161975    -            149   1.2e-16   60.3   0.0   1   1   1.3e-20   1.7e-16   59.8   0.0     4    94     4   141     2   141 0.87 FKBP-type peptidyl-prolyl cis-trans isomerase
LYTB                 PF02401.13   281 seq36_BIOID161975    -            316  4.5e-120  399.6   0.2   1   1  3.8e-124  5.2e-120  399.5   0.1     1   280     3   284     3   285 0.99 LytB protein
IU_nuc_hydro         PF01156.14   314 seq38_BIOID161975    -             63   2.5e-18   66.2   0.1   1   1   1.9e-22   2.6e-18   66.2   0.1     3    62     4    61     2    63 0.93 Inosine-uridine preferring nucleoside hydrolase
IU_nuc_hydro         PF01156.14   314 seq40_BIOID161975    -            237   1.4e-66  224.7   0.0   1   1   1.1e-70   1.6e-66  224.6   0.0    70   312     2   235     1   237 0.95 Inosine-uridine preferring nucleoside hydrolase
DUF805               PF05656.9    117 seq41_BIOID161975    -            121   1.4e-21   76.4   6.5   1   1   1.2e-25   1.6e-21   76.2   4.5     1   108    13   119    13   121 0.81 Protein of unknown function (DUF805)
DapB_C               PF05173.9    132 seq42_BIOID161975    -            273   4.7e-47  158.9   0.3   1   1   9.8e-51   6.7e-47  158.4   0.2     1   132   132   268   132   268 0.98 Dihydrodipicolinate reductase, C-terminus
DapB_N               PF01113.15   124 seq42_BIOID161975    -            273   7.8e-42  141.9   0.5   1   1   5.4e-45   3.7e-41  139.8   0.1     1   124     6   129     6   129 0.99 Dihydrodipicolinate reductase, N-terminus
CPSase_sm_chain      PF00988.17   131 seq45_BIOID161975    -            391   1.7e-56  189.1   0.1   1   1   6.1e-60   2.8e-56  188.5   0.0     2   131    13   142    12   142 0.99 Carbamoyl-phosphate synthase small chain, CPSase domain
GATase               PF00117.23   192 seq45_BIOID161975    -            391   1.8e-49  167.6   0.0   1   1   7.9e-53   3.6e-49  166.7   0.0     3   191   206   381   203   382 0.95 Glutamine amidotransferase class-I
Peptidase_C26        PF07722.8    217 seq45_BIOID161975    -            391   1.2e-08   34.5   0.1   1   1     1e-10   4.8e-07   29.3   0.1    93   217   258   364   247   364 0.80 Peptidase C26
CPSase_L_D2          PF02786.12   211 seq46_BIOID161975    -           1073  2.9e-118  392.5   2.6   1   2   1.1e-80   1.6e-77  259.3   0.0     1   210   128   334   128   335 0.99 Carbamoyl-phosphate synthase L chain, ATP binding domain
CPSase_L_D2          PF02786.12   211 seq46_BIOID161975    -           1073  2.9e-118  392.5   2.6   2   2   5.7e-42   8.7e-39  132.8   0.4     1   210   674   876   674   877 0.94 Carbamoyl-phosphate synthase L chain, ATP binding domain
CPSase_L_chain       PF00289.17   110 seq46_BIOID161975    -           1073   5.4e-47  158.3   0.0   1   2   7.6e-26   1.1e-22   80.0   0.0     1   110     6   123     6   123 0.97 Carbamoyl-phosphate synthase L chain, N-terminal domain
CPSase_L_chain       PF00289.17   110 seq46_BIOID161975    -           1073   5.4e-47  158.3   0.0   2   2     2e-24     3e-21   75.4   0.0     3   110   560   669   558   669 0.97 Carbamoyl-phosphate synthase L chain, N-terminal domain
ATP-grasp_4          PF13535.1    184 seq46_BIOID161975    -           1073   6.3e-43  146.5   0.4   1   2   2.4e-22   3.6e-19   69.1   0.0     4   182   128   307   125   309 0.91 ATP-grasp domain
ATP-grasp_4          PF13535.1    184 seq46_BIOID161975    -           1073   6.3e-43  146.5   0.4   2   2   4.8e-24   7.3e-21   74.6   0.1     2   180   672   847   671   849 0.91 ATP-grasp domain
CPSase_L_D3          PF02787.14   121 seq46_BIOID161975    -           1073   3.6e-42  142.8   0.1   1   1   7.8e-45   1.2e-41  141.1   0.0     2   121   425   547   424   547 0.98 Carbamoyl-phosphate synthetase large chain, oligomerisation domain
MGS                  PF02142.17    95 seq46_BIOID161975    -           1073   2.9e-19   68.6   0.1   1   1   1.4e-21   2.2e-18   65.8   0.0     2    94   957  1041   956  1042 0.97 MGS-like domain
ATP-grasp            PF02222.17   172 seq46_BIOID161975    -           1073   3.8e-15   55.5   0.5   1   2   7.2e-09   1.1e-05   24.7   0.0     2   161   137   304   136   312 0.82 ATP-grasp domain
ATP-grasp            PF02222.17   172 seq46_BIOID161975    -           1073   3.8e-15   55.5   0.5   2   2   4.6e-10     7e-07   28.6   0.2     2   161   683   846   682   849 0.86 ATP-grasp domain
ATP-grasp_3          PF02655.9    161 seq46_BIOID161975    -           1073   7.2e-11   42.0   1.6   1   1   2.5e-10   3.8e-07   30.0   0.0     7   158   678   846   672   849 0.78 ATP-grasp domain
Dala_Dala_lig_C      PF07478.8    203 seq46_BIOID161975    -           1073   6.1e-11   41.9   0.4   1   1   2.2e-09   3.3e-06   26.5   0.1    15   173   695   844   681   864 0.77 D-ala D-ala ligase C-terminus
DUF1401              PF07180.6    146 seq47_BIOID161975    -            131   3.2e-06   26.8   0.1   1   1   2.9e-10     4e-06   26.5   0.1    22    75     8    61     4    97 0.90 Protein of unknown function (DUF1401)
ETF                  PF01012.16   164 seq48_BIOID161975    -            277   6.1e-33  113.7   2.7   1   1   6.5e-37   8.8e-33  113.2   1.9     9   164    51   208    45   208 0.91 Electron transfer flavoprotein domain
ETF_alpha            PF00766.14    86 seq49_BIOID161975    -            313   5.5e-32  109.1   0.1   1   1   2.2e-35   1.5e-31  107.7   0.1     2    86   190   275   189   275 0.97 Electron transfer flavoprotein FAD-binding domain
ETF                  PF01012.16   164 seq49_BIOID161975    -            313   1.4e-19   70.2   0.8   1   1   3.2e-23   2.2e-19   69.6   0.1    19   163    19   153     6   154 0.91 Electron transfer flavoprotein domain
DAO                  PF01266.19   358 seq50_BIOID161975    -            428   2.8e-23   82.3   3.2   1   2   4.7e-10   4.6e-07   28.9   0.3     1    39     7    45     7    86 0.82 FAD dependent oxidoreductase
DAO                  PF01266.19   358 seq50_BIOID161975    -            428   2.8e-23   82.3   3.2   2   2   1.2e-17   1.2e-14   53.8   0.1   146   356   107   328    99   330 0.74 FAD dependent oxidoreductase
FAD_binding_3        PF01494.14   356 seq50_BIOID161975    -            428   4.5e-12   45.5   6.5   1   1   3.4e-14   3.3e-11   42.7   4.5     3   197     7   189     6   311 0.66 FAD binding domain
FAD_oxidored         PF12831.2    428 seq50_BIOID161975    -            428   8.5e-10   38.1   1.2   1   1   8.8e-13   8.5e-10   38.1   0.8     1   143     7   157     7   172 0.77 FAD dependent oxidoreductase
Thi4                 PF01946.12   230 seq50_BIOID161975    -            428   2.7e-09   36.3   1.5   1   1   2.3e-09   2.2e-06   26.8   0.3    18    64     6    52     2    57 0.94 Thi4 family
NAD_binding_8        PF13450.1     68 seq50_BIOID161975    -            428   4.8e-09   35.9   1.3   1   1   4.1e-11     4e-08   33.0   0.4     1    34    10    43    10    74 0.75 NAD(P)-binding Rossmann-like domain
FAD_binding_2        PF00890.19   421 seq50_BIOID161975    -            428   4.3e-09   35.6   7.8   1   1   4.6e-09   4.5e-06   25.6   3.0     1    35     7    41     7    54 0.91 FAD binding domain
HI0933_like          PF03486.9    409 seq50_BIOID161975    -            428   6.1e-09   34.7   4.1   1   1   2.3e-11   2.2e-08   32.8   2.9     2   167     7   165     6   185 0.86 HI0933-like protein
Pyr_redox_2          PF07992.9    200 seq50_BIOID161975    -            428   1.3e-07   31.6   0.2   1   1   2.6e-10   2.6e-07   30.6   0.1     1   124     7   167     7   201 0.84 Pyridine nucleotide-disulphide oxidoreductase
GIDA                 PF01134.17   392 seq50_BIOID161975    -            428   7.5e-08   31.5   0.8   1   1   7.7e-11   7.5e-08   31.5   0.6     1   150     7   162     7   194 0.82 Glucose inhibited division protein A
Trp_halogenase       PF04820.9    454 seq50_BIOID161975    -            428   1.1e-07   30.8   3.9   1   1   9.5e-08   9.3e-05   21.1   0.0   140   216    90   169    61   186 0.83 Tryptophan halogenase
Sugar_tr             PF00083.19   451 seq53_BIOID161975    -            443   5.6e-52  176.7  27.0   1   1     1e-55   7.1e-52  176.3  18.7     9   449    26   434    21   436 0.92 Sugar (and other) transporter
MFS_1                PF07690.11   354 seq53_BIOID161975    -            443   4.8e-37  127.4  63.6   1   1   1.7e-38   1.2e-34  119.5  23.7     6   353    28   386    25   387 0.83 Major Facilitator Superfamily
Flavodoxin_2         PF02525.12   199 seq54_BIOID161975    -            176   2.7e-41  141.1   0.0   1   1   4.8e-45   3.3e-41  140.8   0.0     3   199     2   167     1   167 0.90 Flavodoxin-like fold
FMN_red              PF03358.10   152 seq54_BIOID161975    -            176   5.3e-08   32.3   0.0   1   1   1.1e-11   7.4e-08   31.9   0.0    58   125    43   117     2   135 0.76 NADPH-dependent FMN reductase
Na_H_Exchanger       PF00999.16   384 seq56_BIOID161975    -            644   1.3e-63  214.7  46.5   1   1   2.7e-67   1.9e-63  214.2  32.2     2   378    35   399    34   403 0.90 Sodium/hydrogen exchanger family
TrkA_N               PF02254.13   116 seq56_BIOID161975    -            644   5.6e-27   93.9   0.0   1   1   2.2e-30   1.5e-26   92.5   0.0     1   111   426   536   426   538 0.97 TrkA-N domain
DHFR_1               PF00186.14   161 seq57_BIOID161975    -            196   1.2e-58  197.0   0.0   1   1   1.1e-62   1.5e-58  196.8   0.0     1   161    38   195    38   195 0.97 Dihydrofolate reductase
CcdA                 PF07362.7     72 seq58_BIOID161975    -             77   6.2e-28   96.3   0.6   1   1   5.1e-32     7e-28   96.1   0.4     2    72     7    77     6    77 0.98 Post-segregation antitoxin CcdA
CcdB                 PF01845.12   102 seq59_BIOID161975    -            104   1.6e-40  137.0   0.0   1   1   1.3e-44   1.7e-40  136.9   0.0     1   102     1   104     1   104 0.99 CcdB protein
DnaJ                 PF00226.26    64 seq61_BIOID161975    -            302   3.4e-14   52.2   0.2   1   1   8.9e-18   6.1e-14   51.3   0.1     4    56   239   297   236   300 0.94 DnaJ domain
TerB                 PF05099.8    140 seq61_BIOID161975    -            302   3.3e-09   36.4   0.7   1   1   4.8e-13   3.3e-09   36.4   0.5    14   137    75   201    63   204 0.89 Tellurite resistance protein TerB
AraC_binding         PF02311.14   136 seq65_BIOID161975    -            298   8.6e-27   93.3   0.9   1   1   2.5e-30   8.6e-27   93.3   0.6     4   136    40   177    37   177 0.91 AraC-like ligand binding domain
HTH_AraC             PF00165.18    42 seq65_BIOID161975    -            298     3e-22   77.6   0.0   1   2   1.5e-12   5.3e-09   35.5   0.0     2    41   204   244   203   245 0.91 Bacterial regulatory helix-turn-helix proteins, AraC family
HTH_AraC             PF00165.18    42 seq65_BIOID161975    -            298     3e-22   77.6   0.0   2   2   1.8e-13   6.1e-10   38.4   0.0     1    41   256   294   256   295 0.96 Bacterial regulatory helix-turn-helix proteins, AraC family
HTH_18               PF12833.2     81 seq65_BIOID161975    -            298   2.7e-19   68.9   0.5   1   1   2.2e-22   7.3e-19   67.5   0.0     1    80   217   295   217   296 0.97 Helix-turn-helix domain
SNARE_assoc          PF09335.6    123 seq69_BIOID161975    -            254   1.9e-19   69.9   2.2   1   1   1.4e-23   1.9e-19   69.9   1.5     1   121    36   159    36   161 0.92 SNARE associated Golgi protein
HTH_1                PF00126.22    60 seq73_BIOID161975    -            342   6.4e-19   67.3   0.1   1   1   1.8e-22   1.2e-18   66.4   0.0     1    58    52   109    52   110 0.97 Bacterial regulatory helix-turn-helix protein, lysR family
LysR_substrate       PF03466.15   209 seq73_BIOID161975    -            342   1.4e-16   60.0   0.0   1   1   3.5e-20   2.4e-16   59.3   0.0    32   205   166   337   144   341 0.89 LysR substrate binding domain
TPP_enzyme_N         PF02776.13   172 seq74_BIOID161975    -            602   7.6e-63  210.9   0.8   1   1     1e-62   4.7e-59  198.6   0.2     2   167    33   197    32   202 0.98 Thiamine pyrophosphate enzyme, N-terminal TPP binding domain
TPP_enzyme_C         PF02775.16   153 seq74_BIOID161975    -            602   1.8e-51  173.5   0.0   1   1   2.7e-53   1.2e-49  167.6   0.0     1   153   422   573   422   573 0.95 Thiamine pyrophosphate enzyme, C-terminal TPP binding domain
TPP_enzyme_M         PF00205.17   137 seq74_BIOID161975    -            602     9e-44  148.4   0.2   1   1   4.3e-47     2e-43  147.3   0.1     1   137   224   359   224   359 0.99 Thiamine pyrophosphate enzyme, central domain
ALS_ss_C             PF10369.4     75 seq75_BIOID161975    -            163   9.9e-29   98.7   0.6   1   1   3.4e-30   1.5e-26   91.7   0.1     1    75    83   158    83   158 0.99 Small subunit of acetolactate synthase
ACT_5                PF13710.1     63 seq75_BIOID161975    -            163   2.6e-17   62.2   0.1   1   1   1.3e-20   5.9e-17   61.1   0.0     1    63    11    73    11    73 0.98 ACT domain
ACT                  PF01842.20    66 seq75_BIOID161975    -            163     2e-14   52.5   0.0   1   1   7.9e-18   3.6e-14   51.7   0.0     2    65     4    68     3    69 0.97 ACT domain
LacI                 PF00356.16    46 seq76_BIOID161975    -            334   2.5e-18   65.3   0.9   1   1   7.2e-22   2.5e-18   65.3   0.6     2    46     3    50     2    50 0.96 Bacterial regulatory proteins, lacI family
Peripla_BP_3         PF13377.1    160 seq76_BIOID161975    -            334   6.6e-17   61.8   0.4   1   1     4e-18   1.4e-14   54.3   0.1    10   155   180   326   171   329 0.82 Periplasmic binding protein-like domain
Peripla_BP_1         PF00532.16   279 seq76_BIOID161975    -            334     3e-14   52.8   0.0   1   1   1.1e-17   3.9e-14   52.4   0.0     2   267    62   312    61   327 0.84 Periplasmic binding proteins and sugar binding domain of LacI family
Peripla_BP_4         PF13407.1    258 seq76_BIOID161975    -            334     4e-10   39.3   0.0   1   1   1.5e-13   5.1e-10   39.0   0.0     1   208    64   264    64   309 0.84 Periplasmic binding protein domain
MraZ                 PF02381.13    72 seq79_BIOID161975    -            152   2.5e-47  158.3   0.0   1   2   1.5e-28     2e-24   84.9   0.0     1    71     1    75     1    76 0.98 MraZ protein
MraZ                 PF02381.13    72 seq79_BIOID161975    -            152   2.5e-47  158.3   0.0   2   2     2e-24   2.7e-20   71.7   0.0     1    59    77   135    77   146 0.92 MraZ protein
Methyltransf_5       PF01795.14   310 seq80_BIOID161975    -            346  4.5e-124  413.6   0.0   1   1  3.8e-128  5.2e-124  413.4   0.0     2   309    38   343    37   344 0.97 MraW methylase family
FtsL                 PF04999.8     97 seq81_BIOID161975    -            121   1.3e-33  114.4   0.1   1   1   1.1e-37   1.5e-33  114.2   0.1     3    96    26   119    24   120 0.97 Cell division protein FtsL
Transpeptidase       PF00905.17   304 seq82_BIOID161975    -            588   3.3e-82  275.7   0.0   1   1   6.5e-86   4.5e-82  275.3   0.0     1   303   260   554   260   555 0.99 Penicillin binding protein transpeptidase domain
PBP_dimer            PF03717.10   190 seq82_BIOID161975    -            588   1.7e-34  119.3   0.0   1   1   3.7e-38   2.5e-34  118.7   0.0     4   188    69   220    66   222 0.93 Penicillin-binding Protein dimerisation domain
Mur_ligase_M         PF08245.7    189 seq83_BIOID161975    -            495   1.6e-45  155.3   0.1   1   1   5.7e-49   2.6e-45  154.6   0.0     1   188   114   318   114   319 0.89 Mur ligase middle domain
Mur_ligase_C         PF02875.16    91 seq83_BIOID161975    -            495   1.9e-26   91.8   0.0   1   1   2.8e-29   1.3e-25   89.1   0.0     1    91   339   425   339   425 0.96 Mur ligase family, glutamate ligase domain
Mur_ligase           PF01225.20    83 seq83_BIOID161975    -            495   5.8e-13   48.6   0.4   1   1   6.3e-16   2.9e-12   46.3   0.1     5    83    25   102    22   102 0.88 Mur ligase family, catalytic domain
Mur_ligase_M         PF08245.7    189 seq84_BIOID161975    -            452     3e-49  167.5   0.1   1   1   1.4e-52   6.5e-49  166.4   0.0     2   188   106   292   105   293 0.97 Mur ligase middle domain
Mur_ligase_C         PF02875.16    91 seq84_BIOID161975    -            452     4e-16   58.7   0.0   1   1   7.4e-19   3.4e-15   55.7   0.0     1    82   313   394   313   403 0.93 Mur ligase family, glutamate ligase domain
Mur_ligase           PF01225.20    83 seq84_BIOID161975    -            452     3e-15   55.9   0.0   1   1   2.1e-18   9.6e-15   54.3   0.0     3    82    25    94    23    95 0.96 Mur ligase family, catalytic domain
Glycos_transf_4      PF00953.16   159 seq85_BIOID161975    -            360     6e-34  117.0  16.3   1   1   8.8e-38     6e-34  117.0  11.3     2   158    99   284    98   285 0.91 Glycosyl transferase family 4
MraY_sig1            PF10555.4     13 seq85_BIOID161975    -            360   0.00011   21.0   3.6   1   1   1.7e-08   0.00011   21.0   2.5     1    13    68    80    68    80 0.95 Phospho-N-acetylmuramoyl-pentapeptide-transferase signature 1
Mur_ligase_M         PF08245.7    189 seq86_BIOID161975    -            438   4.5e-43  147.3   0.1   1   1     1e-46   7.1e-43  146.7   0.1     1   189   110   280   110   280 0.90 Mur ligase middle domain
Mur_ligase_C         PF02875.16    91 seq86_BIOID161975    -            438     6e-11   42.1   0.0   1   1   5.4e-14   3.7e-10   39.5   0.0     2    81   301   373   300   379 0.88 Mur ligase family, glutamate ligase domain
FTSW_RODA_SPOVE      PF01098.14   359 seq87_BIOID161975    -            414  2.4e-130  434.3  23.9   1   1  2.2e-134  3.1e-130  434.0  16.5     2   358    47   402    46   403 0.98 Cell cycle protein
Glyco_transf_28      PF03033.15   139 seq88_BIOID161975    -            355   7.1e-38  129.3   1.5   1   1   7.3e-41   2.5e-37  127.6   0.3     2   138     9   145     8   146 0.98 Glycosyltransferase family 28 N-terminal domain
Glyco_tran_28_C      PF04101.11   167 seq88_BIOID161975    -            355     2e-35  121.8   0.0   1   1   8.3e-39   2.8e-35  121.3   0.0     2   166   185   344   184   345 0.92 Glycosyltransferase family 28 C-terminal domain
Glyco_trans_1_3      PF13528.1    318 seq88_BIOID161975    -            355   7.4e-12   44.9   0.0   1   1   3.3e-15   1.1e-11   44.3   0.0     6   315    10   319     6   321 0.81 Glycosyl transferase family 1
Mur_ligase_M         PF08245.7    189 seq89_BIOID161975    -            491   4.6e-28   98.4   0.0   1   1   1.6e-31   7.1e-28   97.8   0.0     1   189   124   304   124   304 0.89 Mur ligase middle domain
Mur_ligase           PF01225.20    83 seq89_BIOID161975    -            491   6.4e-25   86.9   0.1   1   1   3.3e-28   1.5e-24   85.7   0.1     1    82    21   119    21   120 0.97 Mur ligase family, catalytic domain
Mur_ligase_C         PF02875.16    91 seq89_BIOID161975    -            491     4e-20   71.5   0.0   1   1   3.1e-23   1.4e-19   69.7   0.0     4    89   327   418   324   420 0.85 Mur ligase family, glutamate ligase domain
Dala_Dala_lig_C      PF07478.8    203 seq90_BIOID161975    -            306   1.9e-69  233.0   0.0   1   1     7e-73   2.4e-69  232.7   0.0     1   203   103   303   103   303 0.97 D-ala D-ala ligase C-terminus
Dala_Dala_lig_N      PF01820.16   117 seq90_BIOID161975    -            306   1.3e-23   83.3   0.8   1   2   1.1e-12   3.8e-09   36.7   0.0     2    42     4    44     3    54 0.90 D-ala D-ala ligase N-terminus
Dala_Dala_lig_N      PF01820.16   117 seq90_BIOID161975    -            306   1.3e-23   83.3   0.8   2   2   2.3e-15   7.8e-12   45.4   0.2    83   117    52    86    43    86 0.89 D-ala D-ala ligase N-terminus
ATP-grasp_4          PF13535.1    184 seq90_BIOID161975    -            306   7.9e-16   58.2   0.0   1   1   3.5e-19   1.2e-15   57.6   0.0     3   176    95   272    93   276 0.79 ATP-grasp domain
CPSase_L_D2          PF02786.12   211 seq90_BIOID161975    -            306   1.6e-07   30.6   0.0   1   1   3.1e-10     1e-06   28.0   0.0    27   179   127   274    96   301 0.80 Carbamoyl-phosphate synthase L chain, ATP binding domain
FtsQ                 PF03799.10   117 seq91_BIOID161975    -            276     6e-34  116.6   0.2   1   1   1.4e-37   9.5e-34  115.9   0.1     1   117   129   247   129   247 0.93 Cell division protein FtsQ
POTRA_1              PF08478.5     69 seq91_BIOID161975    -            276   6.2e-20   70.8   0.1   1   1   2.3e-23   1.6e-19   69.5   0.1     2    69    56   126    55   126 0.97 POTRA domain, FtsQ-type
FtsA                 PF14450.1    120 seq92_BIOID161975    -            420   1.6e-50  169.8   3.7   1   2   2.1e-23   1.4e-19   69.9   0.7     1   119    10   195    10   196 0.97 Cell division protein FtsA
FtsA                 PF14450.1    120 seq92_BIOID161975    -            420   1.6e-50  169.8   3.7   2   2   6.5e-33   4.5e-29  100.6   0.0     1   120   206   382   206   382 0.99 Cell division protein FtsA
SHS2_FTSA            PF02491.15    80 seq92_BIOID161975    -            420   2.4e-32  110.5   1.4   1   1   6.8e-36   4.6e-32  109.6   1.0     1    80    84   163    84   163 0.99 SHS2 domain inserted in FTSA
FtsZ_C               PF12327.3     95 seq93_BIOID161975    -            383   8.6e-38  128.2   1.2   1   1   3.5e-41   2.4e-37  126.7   0.8     1    94   221   315   221   316 0.99 FtsZ family, C-terminal domain
Tubulin              PF00091.20   216 seq93_BIOID161975    -            383   4.4e-37  127.8   1.7   1   1     2e-40   1.4e-36  126.2   1.2     2   212    13   180    12   184 0.96 Tubulin/FtsZ family, GTPase domain
LpxC                 PF03331.8    277 seq95_BIOID161975    -            305  5.8e-125  415.6   0.0   1   1  5.1e-129    7e-125  415.4   0.0     1   277     2   280     2   280 0.99 UDP-3-O-acyl N-acetylglycosamine deacetylase
SecM                 PF06558.7    148 seq97_BIOID161975    -            195     1e-67  226.2   1.9   1   1   8.9e-72   1.2e-67  226.0   1.3     1   148    49   195    49   195 0.99 Secretion monitor precursor protein (SecM)
SecA_DEAD            PF07517.9    266 seq98_BIOID161975    -            901  7.2e-122  405.6   0.2   1   1  5.6e-125  1.5e-121  404.6   0.1     2   265     7   401     6   402 1.00 SecA DEAD-like domain
SecA_SW              PF07516.8    214 seq98_BIOID161975    -            901   1.4e-76  256.8   5.6   1   1   1.5e-79     4e-76  255.4   3.9     1   213   617   830   617   831 0.98 SecA Wing and Scaffold domain
SecA_PP_bind         PF01043.15   113 seq98_BIOID161975    -            901   1.7e-40  137.7   0.2   1   1   1.8e-43   4.9e-40  136.2   0.1     2   113   229   358   228   358 0.94 SecA preprotein cross-linking domain
SEC-C                PF02810.10    21 seq98_BIOID161975    -            901   9.2e-12   44.1   7.5   1   1   5.4e-15   1.5e-11   43.4   5.2     1    20   881   900   881   901 0.95 SEC-C motif
NUDIX                PF00293.23   135 seq99_BIOID161975    -            132   4.1e-22   78.1   0.2   1   1   3.6e-26   4.9e-22   77.9   0.1     4   131     7   125     4   129 0.85 NUDIX domain
rve                  PF00665.21   120 seq103_BIOID161975   -            240   1.2e-23   83.4   0.0   1   1     8e-27   2.7e-23   82.2   0.0     2   119    76   191    75   192 0.98 Integrase core domain
rve_2                PF13333.1     52 seq103_BIOID161975   -            240   4.1e-21   74.6   2.4   1   1   2.8e-24   9.6e-21   73.4   1.6     1    51   182   236   182   236 0.95 Integrase core domain
HTH_21               PF13276.1     60 seq103_BIOID161975   -            240   1.9e-16   59.7   1.3   1   1   1.3e-19   4.5e-16   58.4   0.9     8    59     3    53     1    55 0.92 HTH-like domain
rve_3                PF13683.1     67 seq103_BIOID161975   -            240     1e-11   44.0   0.1   1   1     3e-15     1e-11   44.0   0.0     3    67   165   229   163   229 0.96 Integrase core domain
IMPDH                PF00478.20   351 seq104_BIOID161975   -            347  2.7e-113  378.3   0.2   1   1  2.4e-117  3.3e-113  378.0   0.2     3   346     9   342     7   346 0.94 IMP dehydrogenase / GMP reductase domain
Amidase_2            PF01510.20   132 seq105_BIOID161975   -            183   2.5e-28   98.6   0.0   1   1   2.5e-32   3.5e-28   98.1   0.0     3   132    22   168    20   168 0.83 N-acetylmuramoyl-L-alanine amidase
Pyocin_S             PF06958.7    139 seq108_BIOID161975   -            593   5.9e-40  136.7   1.4   1   1   2.1e-43   9.5e-40  136.0   1.0     1   139   309   450   309   450 0.97 S-type Pyocin
Colicin-DNase        PF12639.2    110 seq108_BIOID161975   -            593   5.4e-30  103.7   0.0   1   1   1.9e-33   8.8e-30  103.0   0.0     1   109   454   591   454   592 0.96 DNase/tRNase domain of colicin-like bacteriocin
DUF796               PF05638.7    134 seq108_BIOID161975   -            593     3e-24   85.4   0.0   1   1   9.9e-28   4.5e-24   84.8   0.0     1   133     6   139     6   140 0.91 Protein of unknown function (DUF796)
Colicin_Pyocin       PF01320.13    85 seq110_BIOID161975   -             98   4.3e-30  103.2   0.6   1   1   3.8e-34   5.2e-30  103.0   0.4     3    85     6    96     3    96 0.89 Colicin immunity protein / pyocin immunity protein
Colicin_Pyocin       PF01320.13    85 seq112_BIOID161975   -             97   4.9e-33  112.7   0.1   1   1   4.1e-37   5.6e-33  112.5   0.1     3    85     2    92     1    92 0.93 Colicin immunity protein / pyocin immunity protein
Colicin_Pyocin       PF01320.13    85 seq114_BIOID161975   -             96   2.4e-32  110.4   0.3   1   1   2.2e-36     3e-32  110.2   0.2     2    85     3    94     2    94 0.94 Colicin immunity protein / pyocin immunity protein
GntR                 PF00392.16    64 seq115_BIOID161975   -            254   5.4e-26   89.6   0.4   1   1   1.8e-29   1.2e-25   88.5   0.3     2    64    12    74    11    74 0.97 Bacterial regulatory proteins, gntR family
FCD                  PF07729.7    125 seq115_BIOID161975   -            254   1.2e-16   60.9  11.2   1   1   3.5e-20   2.4e-16   60.0   7.8     1   124    99   226    99   227 0.90 FCD domain
Transketolase_N      PF00456.16   333 seq116_BIOID161975   -            887   1.4e-22   79.8   0.1   1   2   3.1e-18   4.2e-14   51.9   0.0     7   217    84   297    78   306 0.76 Transketolase, thiamine diphosphate binding domain
Transketolase_N      PF00456.16   333 seq116_BIOID161975   -            887   1.4e-22   79.8   0.1   2   2   3.4e-10   4.6e-06   25.5   0.1   213   281   361   431   351   475 0.79 Transketolase, thiamine diphosphate binding domain
2-oxoacid_dh         PF00198.18   231 seq118_BIOID161975   -            630   3.4e-78  261.9   0.0   1   1   3.2e-81   4.8e-78  261.4   0.0     3   230   399   629   397   630 0.98 2-oxoacid dehydrogenases acyltransferase (catalytic domain)
Biotin_lipoyl        PF00364.17    74 seq118_BIOID161975   -            630   9.9e-67  220.4  34.8   1   3   1.3e-24     2e-21   75.3   4.6     2    73     4    73     3    74 0.97 Biotin-requiring enzyme
Biotin_lipoyl        PF00364.17    74 seq118_BIOID161975   -            630   9.9e-67  220.4  34.8   2   3   2.7e-26     4e-23   80.7   3.6     2    73   107   176   106   177 0.96 Biotin-requiring enzyme
Biotin_lipoyl        PF00364.17    74 seq118_BIOID161975   -            630   9.9e-67  220.4  34.8   3   3   4.5e-25   6.9e-22   76.7   4.9     1    73   207   277   207   278 0.97 Biotin-requiring enzyme
E3_binding           PF02817.12    39 seq118_BIOID161975   -            630   3.6e-16   58.4   0.1   1   1   2.3e-19   3.6e-16   58.4   0.1     3    39   327   363   325   363 0.97 e3 binding domain
Pyr_redox_2          PF07992.9    200 seq119_BIOID161975   -            495   1.7e-44  152.0   1.7   1   1     2e-47   2.7e-44  151.3   1.2     1   198    29   338    29   340 0.94 Pyridine nucleotide-disulphide oxidoreductase
Pyr_redox_dim        PF02852.17   110 seq119_BIOID161975   -            495   9.5e-35  118.8   0.0   1   1   1.7e-37   2.3e-34  117.6   0.0     1   109   368   476   368   477 0.98 Pyridine nucleotide-disulphide oxidoreductase, dimerisation domain
Pyr_redox            PF00070.22    80 seq119_BIOID161975   -            495   2.7e-15   56.3   0.8   1   1     2e-18   2.7e-15   56.3   0.5     1    78   198   274   198   277 0.94 Pyridine nucleotide-disulphide oxidoreductase
GIDA                 PF01134.17   392 seq119_BIOID161975   -            495     2e-08   33.4   1.1   1   1   9.6e-11   1.3e-07   30.7   0.4     1    60    29    91    29   104 0.91 Glucose inhibited division protein A
FAD_oxidored         PF12831.2    428 seq119_BIOID161975   -            495     3e-08   33.0   0.9   1   1   4.7e-11   6.4e-08   31.9   0.6     1    38    29    66    29    84 0.94 FAD dependent oxidoreductase
FAD_binding_2        PF00890.19   421 seq119_BIOID161975   -            495   1.5e-06   27.1   0.7   1   1   3.5e-08   4.7e-05   22.2   0.2     2    35    30    63    29    68 0.90 FAD binding domain
Thi4                 PF01946.12   230 seq119_BIOID161975   -            495   1.5e-05   24.0   0.1   1   1   2.7e-08   3.7e-05   22.8   0.1    11    63    21    73    13   105 0.79 Thi4 family
Aconitase_2_N        PF06434.8    204 seq121_BIOID161975   -            916   1.5e-95  318.2   0.0   1   1   5.4e-99   2.4e-95  317.6   0.0     1   204   219   433   219   433 0.99 Aconitate hydratase 2 N-terminus
Aconitase_B_N        PF11791.3    154 seq121_BIOID161975   -            916   9.9e-68  226.6   0.1   1   1   3.8e-71   1.7e-67  225.8   0.1     1   154    55   207    55   207 1.00 Aconitate B N-terminal domain
Aconitase            PF00330.15   465 seq121_BIOID161975   -            916   2.7e-25   88.6   0.1   1   2   1.1e-12   5.2e-09   34.9   0.0   102   305   524   749   515   752 0.75 Aconitase family (aconitate hydratase)
Aconitase            PF00330.15   465 seq121_BIOID161975   -            916   2.7e-25   88.6   0.1   2   2   2.1e-17   9.6e-14   50.5   0.0   337   465   750   869   746   869 0.90 Aconitase family (aconitate hydratase)
UPF0231              PF06062.6    121 seq122_BIOID161975   -            136   4.6e-41  139.3   1.9   1   1   3.9e-45   5.3e-41  139.1   1.3     1   121    17   134    17   134 0.99 Uncharacterised protein family (UPF0231)
Cu-oxidase_3         PF07732.10   120 seq123_BIOID161975   -            516   5.6e-32  109.8   0.2   1   1   3.3e-35   1.5e-31  108.5   0.1     5   119    55   166    51   167 0.93 Multicopper oxidase
Cu-oxidase_2         PF07731.9    138 seq123_BIOID161975   -            516     7e-21   74.0  10.0   1   1     6e-23   2.7e-19   68.9   7.0    16   134   396   516   373   516 0.75 Multicopper oxidase
Cu-oxidase           PF00394.17   159 seq123_BIOID161975   -            516   6.8e-10   38.9   0.0   1   1   1.1e-09   5.1e-06   26.3   0.0    54   130   203   292   167   312 0.77 Multicopper oxidase
Pribosyltran         PF00156.22   125 seq124_BIOID161975   -            182     4e-18   65.2   0.1   1   1   3.8e-22   5.1e-18   64.8   0.1     9   124    21   132    11   133 0.91 Phosphoribosyl transferase domain
ABC_tran             PF00005.22   118 seq125_BIOID161975   -            308   2.6e-21   76.0   0.0   1   1   7.3e-25     5e-21   75.1   0.0     1   118    45   165    45   165 0.86 ABC transporter
AAA_21               PF13304.1    303 seq125_BIOID161975   -            308   2.3e-15   57.2   0.3   1   1   3.4e-14   2.3e-10   40.8   0.0   233   298   133   195    87   198 0.85 AAA domain
ABC2_membrane        PF01061.19   209 seq126_BIOID161975   -            256   5.5e-36  123.5  24.8   1   1     4e-40   5.5e-36  123.5  17.2     3   209     9   219     7   219 0.93 ABC-2 type transporter
EIIA-man             PF03610.11   116 seq127_BIOID161975   -            146   2.1e-28   98.6   0.0   1   1   1.7e-32   2.4e-28   98.4   0.0     1   116     3   117     3   117 0.98 PTS system fructose IIA component
Polysacc_deac_1      PF01522.16   124 seq128_BIOID161975   -            409   1.4e-19   69.8   0.0   1   1   1.6e-23   2.2e-19   69.1   0.0     3   122   228   366   226   368 0.93 Polysaccharide deacetylase
Transposase_31       PF04754.7    205 seq130_BIOID161975   -            314   4.4e-81  271.0   0.3   1   1   4.6e-85   6.3e-81  270.5   0.2     1   203     7   207     7   209 0.98 Putative transposase, YhgA-like
HrpB_C               PF08482.5    133 seq137_BIOID161975   -            824   8.7e-56  187.5   0.2   1   1   6.2e-59   2.1e-55  186.3   0.1     1   133   679   811   679   811 1.00 ATP-dependent helicase C-terminal
DEAD                 PF00270.24   173 seq137_BIOID161975   -            824   2.9e-12   46.2   0.0   1   1   6.9e-15   2.3e-11   43.3   0.0    12   168    32   177    22   182 0.75 DEAD/DEAH box helicase
Helicase_C           PF00271.26    78 seq137_BIOID161975   -            824     4e-10   39.2   0.0   1   1   2.3e-13   7.9e-10   38.3   0.0    10    77   257   342   252   343 0.96 Helicase conserved C-terminal domain
HA2                  PF04408.18   102 seq137_BIOID161975   -            824   8.8e-10   38.3   0.0   1   1   5.3e-13   1.8e-09   37.3   0.0     2    63   404   464   403   525 0.84 Helicase associated domain (HA2)
Transgly             PF00912.17   178 seq138_BIOID161975   -            844   2.6e-56  189.6   0.0   1   1     6e-60   4.1e-56  188.9   0.0    10   177   209   380   198   381 0.95 Transglycosylase
Transpeptidase       PF00905.17   304 seq138_BIOID161975   -            844   9.9e-26   90.3   0.2   1   1   8.1e-29   5.6e-25   87.8   0.2     2   284   473   725   472   744 0.86 Penicillin binding protein transpeptidase domain
TonB_dep_Rec         PF00593.19   276 seq139_BIOID161975   -            752   4.6e-30  105.3  10.8   1   1   6.7e-34   4.6e-30  105.3   7.5     1   276   515   751   515   751 0.98 TonB dependent receptor
Plug                 PF07715.10   108 seq139_BIOID161975   -            752     3e-21   75.6   0.1   1   1   1.1e-24   7.6e-21   74.3   0.1     2   107    76   180    75   181 0.93 TonB-dependent Receptor Plug Domain
ABC_tran             PF00005.22   118 seq140_BIOID161975   -            265   1.1e-20   74.1   0.0   1   1   2.3e-24   1.6e-20   73.5   0.0     1   118    51   176    51   176 0.94 ABC transporter
Peripla_BP_2         PF01497.13   238 seq141_BIOID161975   -            296   1.2e-26   93.2   0.0   1   1   9.9e-31   1.4e-26   93.0   0.0     1   235    38   270    38   273 0.94 Periplasmic binding protein
FecCD                PF01032.13   311 seq142_BIOID161975   -            660  7.1e-145  481.5  86.4   1   2   2.5e-73   3.4e-69  232.9  27.5     5   310    11   324     7   325 0.94 FecCD transport family
FecCD                PF01032.13   311 seq142_BIOID161975   -            660  7.1e-145  481.5  86.4   2   2   9.1e-80   1.3e-75  254.0  27.0     2   311   358   657   347   657 0.94 FecCD transport family
Voltage_CLC          PF00654.15   355 seq144_BIOID161975   -            473   1.9e-90  303.3  36.0   1   1   1.5e-92   2.1e-88  296.6  20.9     2   354    89   437    88   438 0.94 Voltage gated chloride channel
Fe-S_biosyn          PF01521.15    91 seq145_BIOID161975   -            114   4.3e-29   99.9   0.0   1   1   3.7e-33     5e-29   99.7   0.0     1    91     9   100     9   100 0.99 Iron-sulphur cluster biosynthesis
HD                   PF01966.17   122 seq149_BIOID161975   -            505   1.5e-09   37.7   0.0   1   1   7.4e-13     5e-09   36.0   0.0     1    54    66   136    66   178 0.88 HD domain
PDZ                  PF00595.19    81 seq150_BIOID161975   -            474   2.8e-29  101.0   8.2   1   2   2.9e-19     1e-15   57.5   0.1     7    80   285   367   279   368 0.90 PDZ domain (Also known as DHR or GLGF)
PDZ                  PF00595.19    81 seq150_BIOID161975   -            474   2.8e-29  101.0   8.2   2   2   3.1e-15   1.1e-11   44.6   2.2    10    81   393   463   385   463 0.89 PDZ domain (Also known as DHR or GLGF)
PDZ_2                PF13180.1     82 seq150_BIOID161975   -            474   2.3e-26   91.3   2.7   1   2   1.2e-18     4e-15   55.3   0.0    12    82   300   380   285   380 0.88 PDZ domain
PDZ_2                PF13180.1     82 seq150_BIOID161975   -            474   2.3e-26   91.3   2.7   2   2   2.5e-12   8.6e-09   35.0   0.4     4    59   399   454   396   471 0.87 PDZ domain
Trypsin_2            PF13365.1    120 seq150_BIOID161975   -            474   8.1e-21   74.1   0.6   1   1   5.5e-24   1.9e-20   72.9   0.4     1   120   114   250   114   250 0.79 Trypsin-like peptidase domain
Trypsin              PF00089.21   220 seq150_BIOID161975   -            474   1.3e-20   73.8   0.2   1   1   6.3e-24   2.2e-20   73.1   0.1    27   218   114   275    85   277 0.83 Trypsin
Diacid_rec           PF05651.8    135 seq151_BIOID161975   -            385   1.9e-52  176.1   0.9   1   1   4.7e-56   3.2e-52  175.4   0.6     1   135     6   140     6   140 0.99 Putative sugar diacid recognition
HTH_30               PF13556.1     59 seq151_BIOID161975   -            385     3e-23   81.0   2.8   1   1     6e-26   4.1e-22   77.3   1.7     1    59   323   381   323   381 0.98 PucR C-terminal helix-turn-helix domain
Ribosomal_S2         PF00318.15   211 seq154_BIOID161975   -            306   3.3e-85  284.4   0.0   1   1   2.9e-89     4e-85  284.2   0.0     1   211    74   290    74   290 0.99 Ribosomal protein S2
EF_TS                PF00889.14   221 seq155_BIOID161975   -            283   2.3e-71  239.5   5.7   1   1   3.3e-75   2.3e-71  239.5   4.0     1   221    57   263    57   263 0.98 Elongation factor TS
UBA                  PF00627.26    37 seq155_BIOID161975   -            283   3.5e-11   42.4   0.1   1   1   3.4e-14   2.3e-10   39.8   0.1     1    35     4    39     4    40 0.96 UBA/TS-N domain
AA_kinase            PF00696.23   241 seq157_BIOID161975   -            241   1.7e-27   96.3   0.2   1   1   1.9e-31   2.7e-27   95.7   0.2     1   241    10   219    10   219 0.77 Amino acid kinase family
RRF                  PF01765.14   165 seq159_BIOID161975   -            185   3.9e-68  227.9   1.7   1   1   3.7e-72     5e-68  227.6   1.2     1   165    19   183    19   183 0.99 Ribosome recycling factor
DXP_reductoisom      PF02670.11   129 seq160_BIOID161975   -            398   1.3e-48  164.7   0.7   1   1   2.7e-52   1.3e-48  164.7   0.5     1   129     4   132     4   132 0.99 1-deoxy-D-xylulose 5-phosphate reductoisomerase
DXPR_C               PF13288.1    121 seq160_BIOID161975   -            398   2.4e-45  153.3   0.3   1   1   1.1e-48   5.2e-45  152.2   0.2     1   121   271   389   271   389 0.99 DXP reductoisomerase C-terminal domain
DXP_redisom_C        PF08436.7     84 seq160_BIOID161975   -            398   6.9e-34  115.4   0.0   1   1   4.4e-37     2e-33  113.9   0.0     1    84   146   239   146   239 0.96 1-deoxy-D-xylulose 5-phosphate reductoisomerase C-terminal
Prenyltransf         PF01255.14   223 seq161_BIOID161975   -            252   6.7e-82  273.8   0.0   1   1   5.6e-86   7.7e-82  273.6   0.0     1   222    23   243    23   244 0.99 Putative undecaprenyl diphosphate synthase
CTP_transf_1         PF01148.15   259 seq163_BIOID161975   -            285   1.5e-63  214.7  20.4   1   1   1.2e-67   1.7e-63  214.6  14.1     2   257     4   279     3   281 0.89 Cytidylyltransferase family
Peptidase_M50        PF02163.17   192 seq164_BIOID161975   -            450   2.7e-70  235.1   0.3   1   1   6.8e-74   3.1e-70  234.9   0.2     2   192    11   446    10   446 0.99 Peptidase family M50
PDZ                  PF00595.19    81 seq164_BIOID161975   -            450   8.1e-13   48.2   0.3   1   1     1e-13   4.6e-10   39.4   0.0     8    81   209   277   203   277 0.91 PDZ domain (Also known as DHR or GLGF)
PDZ_2                PF13180.1     82 seq164_BIOID161975   -            450   7.3e-11   41.6   0.0   1   1   1.1e-11   5.1e-08   32.5   0.0    19    78   227   285   211   287 0.84 PDZ domain
Bac_surface_Ag       PF01103.18   323 seq166_BIOID161975   -            810  1.7e-100  336.4  16.0   1   1  1.1e-103  3.7e-100  335.4  11.1     1   323   448   810   448   810 0.96 Surface antigen
Surf_Ag_VNR          PF07244.10    78 seq166_BIOID161975   -            810   3.1e-65  216.4  10.4   1   5   6.3e-10   2.2e-06   27.8   0.0     1    78    24    91    24    91 0.87 Surface antigen variable number repeat
Surf_Ag_VNR          PF07244.10    78 seq166_BIOID161975   -            810   3.1e-65  216.4  10.4   2   5   5.9e-15     2e-11   44.0   0.0     1    78    92   172    92   172 0.93 Surface antigen variable number repeat
Surf_Ag_VNR          PF07244.10    78 seq166_BIOID161975   -            810   3.1e-65  216.4  10.4   3   5   3.5e-17   1.2e-13   51.1   0.1     2    78   176   263   175   263 0.86 Surface antigen variable number repeat
Surf_Ag_VNR          PF07244.10    78 seq166_BIOID161975   -            810   3.1e-65  216.4  10.4   4   5   5.8e-14     2e-10   40.8   0.0     1    78   266   344   266   344 0.92 Surface antigen variable number repeat
Surf_Ag_VNR          PF07244.10    78 seq166_BIOID161975   -            810   3.1e-65  216.4  10.4   5   5     1e-18   3.5e-15   56.0   0.1     1    78   347   421   347   421 0.91 Surface antigen variable number repeat
OmpH                 PF03938.9    158 seq167_BIOID161975   -            161   6.2e-23   81.3  16.0   1   1   5.4e-27   7.4e-23   81.1  11.1     3   157    10   160     6   161 0.93 Outer membrane protein (OmpH-like)
Hexapep              PF00132.19    36 seq168_BIOID161975   -            341   1.9e-32  109.1  41.0   1   3   1.2e-14   8.4e-11   40.7   2.6     2    36   110   144   109   144 0.95 Bacterial transferase hexapeptide (six repeats)
Hexapep              PF00132.19    36 seq168_BIOID161975   -            341   1.9e-32  109.1  41.0   2   3   1.7e-12   1.2e-08   33.9   0.3     1    35   145   179   145   180 0.96 Bacterial transferase hexapeptide (six repeats)
Hexapep              PF00132.19    36 seq168_BIOID161975   -            341   1.9e-32  109.1  41.0   3   3   1.8e-11   1.3e-07   30.7   6.3     1    35   222   256   222   257 0.94 Bacterial transferase hexapeptide (six repeats)
LpxD                 PF04613.9     72 seq168_BIOID161975   -            341   1.9e-23   81.6   0.0   1   1   4.7e-27   3.2e-23   80.9   0.0     1    72    21    90    21    90 0.97 UDP-3-O-[3-hydroxymyristoyl] glucosamine N-acyltransferase, LpxD
FabA                 PF07977.8    138 seq170_BIOID161975   -            151   8.4e-43  145.0   0.0   1   1   7.2e-47   9.8e-43  144.8   0.0     1   137    17   141    17   142 0.97 FabA-like domain
Acetyltransf_11      PF13720.1     83 seq171_BIOID161975   -            262   2.4e-30  104.4   0.0   1   1   5.6e-34   3.8e-30  103.8   0.0     1    83   180   262   180   262 0.98 Udp N-acetylglucosamine O-acyltransferase; Domain 2
Hexapep              PF00132.19    36 seq171_BIOID161975   -            262     5e-30  101.5  21.3   1   5   3.6e-09   2.5e-05   23.4   0.3     4    35     2    33     1    34 0.91 Bacterial transferase hexapeptide (six repeats)
Hexapep              PF00132.19    36 seq171_BIOID161975   -            262     5e-30  101.5  21.3   2   5   5.4e-13   3.7e-09   35.5   3.3     1    36    17    52    17    52 0.96 Bacterial transferase hexapeptide (six repeats)
Hexapep              PF00132.19    36 seq171_BIOID161975   -            262     5e-30  101.5  21.3   3   5   1.5e-07     0.001   18.3   1.1     1    35    35    69    35    69 0.92 Bacterial transferase hexapeptide (six repeats)
Hexapep              PF00132.19    36 seq171_BIOID161975   -            262     5e-30  101.5  21.3   4   5   3.1e-07    0.0021   17.3   0.0     2    35    66    99    65   100 0.95 Bacterial transferase hexapeptide (six repeats)
Hexapep              PF00132.19    36 seq171_BIOID161975   -            262     5e-30  101.5  21.3   5   5   1.9e-13   1.3e-09   37.0   0.1     2    36   109   143   108   143 0.96 Bacterial transferase hexapeptide (six repeats)
LpxB                 PF02684.10   373 seq172_BIOID161975   -            382  4.7e-152  505.8   0.0   1   1  3.9e-156  5.3e-152  505.6   0.0     1   373     9   377     9   377 1.00 Lipid-A-disaccharide synthetase
RNase_HII            PF01351.13   198 seq173_BIOID161975   -            198   1.8e-57  194.1   0.0   1   1   1.5e-61     2e-57  193.9   0.0     1   197    13   189    13   190 0.99 Ribonuclease HII
DNA_pol3_alpha       PF07733.7    426 seq174_BIOID161975   -           1160  3.1e-177  589.1   0.0   1   1  8.8e-181    4e-177  588.8   0.0     2   426   291   735   290   735 0.96 Bacterial DNA polymerase III alpha subunit
PHP                  PF02811.14   175 seq174_BIOID161975   -           1160   1.7e-29  102.6   0.0   1   1     1e-32   4.8e-29  101.2   0.0     1   170     7   178     7   192 0.96 PHP domain
tRNA_anti            PF01336.20    76 seq174_BIOID161975   -           1160   1.4e-08   34.3   0.1   1   1   6.1e-12   2.8e-08   33.3   0.1     2    75  1000  1072   995  1073 0.90 OB-fold nucleic acid binding domain
ACCA                 PF03255.9    145 seq175_BIOID161975   -            319     6e-65  217.1   0.2   1   1   1.3e-68   8.7e-65  216.5   0.1     2   145     5   151     4   151 0.97 Acetyl co-enzyme A carboxylase carboxyltransferase alpha subunit
Carboxyl_trans       PF01039.17   493 seq175_BIOID161975   -            319   4.2e-19   68.1   0.0   1   1   7.6e-23   5.2e-19   67.8   0.0   272   473    85   288    58   300 0.84 Carboxyl transferase domain
OKR_DC_1             PF01276.15   417 seq176_BIOID161975   -            713  1.2e-193  643.2   0.0   1   1  3.2e-197  1.4e-193  642.9   0.0     1   417   130   545   130   545 1.00 Orn/Lys/Arg decarboxylase, major domain
OKR_DC_1_C           PF03711.10   137 seq176_BIOID161975   -            713   4.8e-53  178.7   0.0   1   1   2.3e-56   1.1e-52  177.6   0.0     1   135   570   702   570   704 0.99 Orn/Lys/Arg decarboxylase, C-terminal domain
OKR_DC_1_N           PF03709.10   115 seq176_BIOID161975   -            713   8.8e-27   93.3   0.0   1   1   3.9e-30   1.8e-26   92.3   0.0     1   115    14   124    14   124 0.99 Orn/Lys/Arg decarboxylase, N-terminal domain
Glyoxalase           PF00903.20   128 seq177_BIOID161975   -            129   4.1e-23   81.6   0.0   1   1   1.3e-26   4.5e-23   81.4   0.0     2   128     7   126     6   126 0.97 Glyoxalase/Bleomycin resistance protein/Dioxygenase superfamily
Glyoxalase_2         PF12681.2    108 seq177_BIOID161975   -            129   4.8e-18   65.6   0.0   1   1   1.6e-21   5.6e-18   65.4   0.0     1   108    12   127    12   127 0.79 Glyoxalase-like domain
Glyoxalase_4         PF13669.1    110 seq177_BIOID161975   -            129   1.7e-13   50.4   0.0   1   1   6.2e-17   2.1e-13   50.1   0.0     1    96     8   102     8   115 0.85 Glyoxalase/Bleomycin resistance protein/Dioxygenase superfamily
ATP_bind_3           PF01171.15   182 seq178_BIOID161975   -            437   3.4e-60  202.5   0.0   1   1     1e-63   4.6e-60  202.1   0.0     1   180    14   191    14   193 0.97 PP-loop family
TilS_C               PF11734.3     74 seq178_BIOID161975   -            437   1.8e-25   87.8   0.9   1   1   9.2e-29   4.2e-25   86.6   0.0     1    69   356   422   356   427 0.88 TilS substrate C-terminal domain
TilS                 PF09179.6     69 seq178_BIOID161975   -            437     1e-22   79.7   5.2   1   1   2.2e-26     1e-22   79.7   3.6     1    69   241   309   241   309 0.99 TilS substrate binding domain
YaeQ                 PF07152.7    175 seq179_BIOID161975   -            181   3.9e-72  241.0   0.8   1   1   3.3e-76   4.5e-72  240.9   0.5     1   174     1   175     1   176 0.99 YaeQ protein
RF-1                 PF00472.15   114 seq181_BIOID161975   -            140   2.4e-28   98.1   0.5   1   1   2.1e-32   2.8e-28   97.8   0.3     4   114     4   132     1   138 0.91 RF-1 domain
NlpE                 PF04170.7     87 seq183_BIOID161975   -            236   1.7e-35  121.1   0.0   1   1   1.9e-39   2.6e-35  120.5   0.0     1    86    45   130    45   131 0.99 NlpE N-terminal domain
Hydrolase_like       PF13242.1     75 seq186_BIOID161975   -            190   5.3e-13   48.3   0.1   1   1   2.4e-16   8.2e-13   47.7   0.1     1    75   108   179   108   179 0.90 HAD-hyrolase-like
Hydrolase            PF00702.21   204 seq186_BIOID161975   -            190   2.5e-08   34.5   0.0   1   1   1.6e-11   5.6e-08   33.4   0.0   122   203    32   147    10   148 0.86 haloacid dehalogenase-like hydrolase
PNK3P                PF08645.6    158 seq186_BIOID161975   -            190   3.7e-08   32.8   0.0   1   1   2.2e-11   7.5e-08   31.8   0.0    21   126    23   137     7   149 0.80 Polynucleotide kinase 3 phosphatase
Aldo_ket_red         PF00248.16   283 seq190_BIOID161975   -            267   7.9e-57  192.1   0.7   1   1   7.3e-61     1e-56  191.7   0.5     2   281     6   250     5   251 0.95 Aldo/keto reductase family
Exo_endo_phos        PF03372.18   251 seq191_BIOID161975   -            274   6.6e-12   45.7   0.3   1   1   8.9e-16   1.2e-11   44.8   0.2     2   251    56   260    55   260 0.65 Endonuclease/Exonuclease/phosphatase family
Methyltransf_11      PF08241.7     95 seq192_BIOID161975   -            256   3.1e-23   81.9   0.1   1   1   5.2e-26   5.5e-23   81.1   0.1     1    95    49   145    49   145 0.97 Methyltransferase domain
Methyltransf_31      PF13847.1    152 seq192_BIOID161975   -            256   1.7e-19   69.7   0.0   1   1   2.2e-22   2.3e-19   69.3   0.0     5   113    46   159    43   236 0.85 Methyltransferase domain
Methyltransf_23      PF13489.1    162 seq192_BIOID161975   -            256   1.6e-17   63.5   0.0   1   1   2.1e-20   2.2e-17   63.1   0.0     7   159    31   191    26   194 0.79 Methyltransferase domain
Ubie_methyltran      PF01209.13   233 seq192_BIOID161975   -            256   3.4e-16   58.9   0.0   1   1   4.4e-19   4.6e-16   58.5   0.0    32   158    27   152     2   162 0.83 ubiE/COQ5 methyltransferase family
Methyltransf_18      PF12847.2    112 seq192_BIOID161975   -            256   1.5e-14   54.4   0.1   1   1   2.6e-17   2.8e-14   53.5   0.0     1   109    44   145    44   148 0.90 Methyltransferase domain
Methyltransf_12      PF08242.7     99 seq192_BIOID161975   -            256   2.2e-12   47.2   0.1   1   1   3.4e-15   3.6e-12   46.5   0.1     1    99    49   143    49   143 0.93 Methyltransferase domain
Methyltransf_25      PF13649.1    101 seq192_BIOID161975   -            256   2.8e-12   46.7   0.4   1   1   4.8e-15   5.1e-12   45.9   0.1     1   101    48   141    48   141 0.91 Methyltransferase domain
Methyltransf_26      PF13659.1    117 seq192_BIOID161975   -            256   1.4e-09   37.9   0.7   1   1   2.8e-12   2.9e-09   36.8   0.2     3   112    47   144    45   147 0.87 Methyltransferase domain
MTS                  PF05175.9    170 seq192_BIOID161975   -            256   8.3e-09   34.9   0.1   1   1   1.4e-11   1.5e-08   34.0   0.0    25   141    38   147    32   176 0.80 Methyltransferase small domain
Methyltransf_8       PF05148.10   219 seq192_BIOID161975   -            256   2.4e-08   33.7   0.0   1   1   1.8e-10   1.9e-07   30.8   0.0    50   163    16   152     6   177 0.68 Hypothetical methyltransferase
Methyltransf_29      PF03141.11   506 seq192_BIOID161975   -            256   2.1e-06   26.2   0.1   1   1   2.5e-09   2.6e-06   25.9   0.0   117   217    44   145     8   172 0.75 Putative S-adenosyl-L-methionine-dependent methyltransferase
TehB                 PF03848.9    192 seq192_BIOID161975   -            256   6.3e-06   25.3   0.0   1   1   1.1e-08   1.2e-05   24.4   0.0    31   101    45   117    13   156 0.80 Tellurite resistance protein TehB
Methyltransf_9       PF08003.6    315 seq192_BIOID161975   -            256   8.2e-06   24.6   0.0   1   1   1.1e-08   1.2e-05   24.1   0.0   100   224    29   152    23   160 0.80 Protein of unknown function (DUF1698)
Methyltransf_11      PF08241.7     95 seq195_BIOID161975   -            240   2.3e-12   47.1   0.0   1   1   2.6e-16   3.6e-12   46.4   0.0    45    95    67   125    50   125 0.83 Methyltransferase domain
RNase_T              PF00929.19   164 seq197_BIOID161975   -            246   5.4e-40  137.2   0.4   1   1   9.7e-44   1.3e-39  135.9   0.1     1   164    12   178    12   178 0.93 Exonuclease
HTH_Tnp_1            PF01527.15    76 seq200_BIOID161975   -             72   4.9e-14   51.9   0.0   1   1   8.7e-18   5.9e-14   51.6   0.0     3    49    11    58     9    68 0.91 Transposase
HTH_28               PF13518.1     52 seq200_BIOID161975   -             72   9.5e-06   25.3   0.0   1   1   1.7e-09   1.2e-05   25.0   0.0     1    41    19    60    19    67 0.92 Helix-turn-helix domain
TnpB_IS66            PF05717.8    108 seq201_BIOID161975   -            116   8.5e-41  137.6   0.1   1   1   7.4e-45     1e-40  137.4   0.1     2   104     7   107     6   110 0.97 IS66 Orf2 like protein
HTH_Tnp_IS66         PF13005.2     59 seq203_BIOID161975   -            224   1.2e-14   53.7   3.6   1   1   1.8e-18   1.2e-14   53.7   2.5     1    59   136   192   136   192 0.97 putative Helix-turn-helix domain of transposase IS66
LZ_Tnp_IS66          PF13007.2     78 seq203_BIOID161975   -            224   8.8e-13   48.6   7.3   1   1   1.3e-16   8.8e-13   48.6   5.1     1    77    61   133    61   134 0.90 Transposase C of IS166 homeodomain
DDE_Tnp_IS66         PF03050.9    271 seq204_BIOID161975   -            342   1.3e-91  306.4   0.1   1   1   1.1e-95   1.6e-91  306.2   0.0     1   261    16   297    16   301 0.98 Transposase IS66 family
DDE_Tnp_IS66_C       PF13817.1     39 seq205_BIOID161975   -             61   2.3e-21   75.3   0.2   1   1     2e-25   2.8e-21   75.1   0.1     2    39    18    55    17    55 0.99 IS66 C-terminal element
HTH_29               PF13551.1    113 seq206_BIOID161975   -            228   1.8e-14   53.6   0.1   1   1   8.5e-18   2.9e-14   53.0   0.1     1   110    30   137    30   140 0.94 Winged helix-turn helix
HTH_23               PF13384.1     50 seq206_BIOID161975   -            228   1.9e-11   43.1   0.6   1   1   8.9e-14     3e-10   39.2   0.1     3    50    26    73    24    73 0.95 Homeodomain-like domain
HTH_32               PF13565.1     77 seq206_BIOID161975   -            228   9.7e-10   39.0   2.8   1   1   1.9e-12   6.4e-09   36.3   0.1     1    77    56   136    56   136 0.87 Homeodomain-like domain
HTH_28               PF13518.1     52 seq206_BIOID161975   -            228     7e-08   32.1   0.6   1   1   1.5e-10   5.1e-07   29.4   0.1     1    50    29    79    29    84 0.89 Helix-turn-helix domain
DDE_3                PF13358.1    146 seq208_BIOID161975   -            115   4.7e-15   55.4   0.4   1   1   8.4e-19   5.7e-15   55.2   0.3    61   141     7    87     3    92 0.92 DDE superfamily endonuclease
rve                  PF00665.21   120 seq208_BIOID161975   -            115   2.5e-07   30.6   0.0   1   1   5.1e-11   3.5e-07   30.2   0.0    48   119     7    78     3    79 0.93 Integrase core domain
Phage_integrase      PF00589.17   173 seq215_BIOID161975   -            200     1e-15   57.7   0.1   1   1     1e-19   1.4e-15   57.2   0.1    16   166    33   183    21   188 0.88 Phage integrase family
TonB_dep_Rec         PF00593.19   276 seq217_BIOID161975   -            721   3.4e-23   82.8  17.0   1   1     5e-27   3.4e-23   82.8  11.8     1   275   476   719   476   720 0.82 TonB dependent receptor
Plug                 PF07715.10   108 seq217_BIOID161975   -            721   5.9e-14   52.1   2.0   1   1   1.2e-17   8.5e-14   51.6   0.4     4   107    68   164    65   165 0.94 TonB-dependent Receptor Plug Domain
Peripla_BP_2         PF01497.13   238 seq218_BIOID161975   -            330     3e-26   91.8   0.2   1   1   2.7e-30   3.7e-26   91.5   0.1     1   235    30   267    30   269 0.91 Periplasmic binding protein
FecCD                PF01032.13   311 seq219_BIOID161975   -            352   1.3e-85  286.8  34.8   1   1   2.3e-89   1.5e-85  286.6  24.1     2   311    32   346    27   346 0.98 FecCD transport family
ABC-3                PF00950.12   258 seq219_BIOID161975   -            352   8.8e-05   21.7  17.2   1   1   1.3e-08   8.8e-05   21.7  11.9     6   232    79   317    74   346 0.83 ABC 3 transport family
ABC_tran             PF00005.22   118 seq220_BIOID161975   -            255     3e-18   66.1   0.0   1   1   1.8e-21   4.9e-18   65.4   0.0     1   117    44   161    44   162 0.89 ABC transporter
AAA_21               PF13304.1    303 seq220_BIOID161975   -            255     1e-14   55.0   0.2   1   1   6.6e-10   1.8e-06   28.0   0.0     1    24    32    55    32    79 0.80 AAA domain
AAA_16               PF13191.1    166 seq220_BIOID161975   -            255     1e-07   32.3   0.8   1   1   7.2e-11     2e-07   31.4   0.6    14   139    20   159    13   208 0.63 AAA ATPase domain
AAA_25               PF13481.1    194 seq220_BIOID161975   -            255   8.3e-07   28.4   0.0   1   1   7.4e-10     2e-06   27.2   0.0    29    77    26    82    14   158 0.89 AAA domain
Rad17                PF03215.10   498 seq220_BIOID161975   -            255   0.00011   21.0   0.0   1   1     4e-08   0.00011   21.0   0.0    41   110    28    93    16   198 0.81 Rad17 cell cycle checkpoint protein
HHA                  PF05321.6     57 seq230_BIOID161975   -             33   1.4e-17   63.4   0.1   1   1   1.1e-21   1.4e-17   63.4   0.1    28    57     1    30     1    30 0.97 Haemolysin expression modulating protein
DUF3296              PF11726.3    180 seq231_BIOID161975   -            199   6.2e-31  107.2   0.7   1   1   5.4e-35   7.3e-31  106.9   0.5     2   170    19   169    18   176 0.89 Protein of unknown function (DUF3296)
DUF3279              PF11682.3    128 seq232_BIOID161975   -            127   3.1e-51  172.1   1.5   1   1   2.5e-55   3.4e-51  172.0   1.0     1   125     1   124     1   127 0.98 Protein of unknown function (DUF3279)
DUF3279              PF11682.3    128 seq233_BIOID161975   -            141   8.7e-48  161.0   2.2   1   1   7.4e-52     1e-47  160.7   1.5     2   128     3   123     2   123 0.98 Protein of unknown function (DUF3279)
DUF3296              PF11726.3    180 seq236_BIOID161975   -            188   5.6e-08   32.4   0.0   1   1   4.9e-12   6.7e-08   32.1   0.0    36   131    52   143    21   170 0.83 Protein of unknown function (DUF3296)
Phage_AlpA           PF05930.7     51 seq239_BIOID161975   -             65     1e-16   60.2   0.2   1   1   8.7e-21   1.2e-16   60.0   0.1     3    50    18    64    16    65 0.96 Prophage CP4-57 regulatory protein (AlpA)
PD40                 PF07676.7     39 seq241_BIOID161975   -            390   1.2e-08   34.2   0.0   1   1   1.1e-05      0.14   11.7   0.0    14    39   356   379   355   379 0.93 WD40-like Beta Propeller Repeat
adh_short_C2         PF13561.1    243 seq243_BIOID161975   -            266   4.5e-36  124.7   0.0   1   1   1.2e-39   5.5e-36  124.4   0.0     6   242    21   258    18   259 0.93 Enoyl-(Acyl carrier protein) reductase
adh_short            PF00106.20   167 seq243_BIOID161975   -            266   5.4e-28   97.8   0.0   1   1   1.5e-31   6.7e-28   97.5   0.0     2   165    13   177    12   179 0.94 short chain dehydrogenase
KR                   PF08659.5    181 seq243_BIOID161975   -            266   4.2e-09   36.1   0.0   1   1   1.4e-12   6.3e-09   35.6   0.0     4   156    15   167    13   177 0.85 KR domain
Cupin_2              PF07883.6     71 seq244_BIOID161975   -            107   8.3e-13   47.5   0.3   1   1   7.5e-17     1e-12   47.2   0.2     3    64    33    91    31    98 0.89 Cupin domain
MFS_2                PF13347.1    427 seq245_BIOID161975   -            504   5.1e-66  222.7  44.5   1   1   8.8e-70     6e-66  222.4  30.8     3   427    14   446    12   446 0.90 MFS/sugar transport protein
MFS_1                PF07690.11   354 seq245_BIOID161975   -            504   2.3e-11   42.9  36.9   1   1   3.4e-15   2.3e-11   42.9  25.6    13   350    28   389    16   392 0.74 Major Facilitator Superfamily
Beta_helix           PF13229.1    158 seq246_BIOID161975   -            744   1.1e-05   25.1  21.3   1   1   7.8e-10   1.1e-05   25.1  14.8     4   157   488   654   485   682 0.95 Right handed beta helix region
PfkB                 PF00294.19   301 seq255_BIOID161975   -            315   2.2e-61  207.5   0.3   1   1     4e-65   2.7e-61  207.1   0.2     3   300    11   303    10   304 0.97 pfkB family carbohydrate kinase
Phos_pyr_kin         PF08543.7    246 seq255_BIOID161975   -            315   7.1e-09   35.1   0.0   1   1   3.4e-12   2.3e-08   33.4   0.0   117   229   184   289   167   300 0.89 Phosphomethylpyrimidine kinase
MFS_1                PF07690.11   354 seq256_BIOID161975   -            438   1.6e-22   79.6  35.0   1   2   1.8e-16   2.5e-12   46.1   9.7    22   229    45   274    19   282 0.79 Major Facilitator Superfamily
MFS_1                PF07690.11   354 seq256_BIOID161975   -            438   1.6e-22   79.6  35.0   2   2   3.9e-14   5.4e-10   38.4   9.8    36   184   291   433   272   437 0.81 Major Facilitator Superfamily
HTH_Tnp_1            PF01527.15    76 seq258_BIOID161975   -             84   9.9e-16   57.3   0.0   1   1   7.7e-20   1.1e-15   57.2   0.0     3    47    10    54     8    78 0.91 Transposase
Peripla_BP_3         PF13377.1    160 seq259_BIOID161975   -            343   3.7e-27   95.1   0.0   1   1   3.1e-30   1.4e-26   93.2   0.0     2   160   180   343   179   343 0.87 Periplasmic binding protein-like domain
LacI                 PF00356.16    46 seq259_BIOID161975   -            343   1.2e-18   66.3   0.0   1   1   5.8e-22   2.6e-18   65.2   0.0     1    46    14    59    14    59 0.99 Bacterial regulatory proteins, lacI family
Peripla_BP_1         PF00532.16   279 seq259_BIOID161975   -            343   9.4e-17   60.9   0.1   1   1   3.2e-20   1.5e-16   60.3   0.0     2   277    71   336    70   338 0.80 Periplasmic binding proteins and sugar binding domain of LacI family
ShlB                 PF03865.8    404 seq263_BIOID161975   -            590     2e-45  155.1   1.8   1   1   4.1e-49   2.8e-45  154.6   1.2     8   331   199   519   195   558 0.86 Haemolysin secretion/activation protein ShlB/FhaC/HecB
POTRA_2              PF08479.6     76 seq263_BIOID161975   -            590   3.1e-27   93.9   0.1   1   1   3.8e-28   2.6e-24   84.5   0.0     1    76   106   181   106   181 0.99 POTRA domain, ShlB-type
Fil_haemagg_2        PF13332.1    170 seq264_BIOID161975   -           3216   4.2e-71  238.0 318.5   1   6   1.6e-06    0.0055   16.3   2.9    16    64  1979  2026  1964  2039 0.85 Haemagluttinin repeat
Fil_haemagg_2        PF13332.1    170 seq264_BIOID161975   -           3216   4.2e-71  238.0 318.5   2   6   1.2e-10   4.1e-07   29.8   6.5     8    71  2040  2102  2027  2107 0.83 Haemagluttinin repeat
Fil_haemagg_2        PF13332.1    170 seq264_BIOID161975   -           3216   4.2e-71  238.0 318.5   3   6   3.4e-07    0.0012   18.5   1.8     5    64  2100  2158  2096  2170 0.86 Haemagluttinin repeat
Fil_haemagg_2        PF13332.1    170 seq264_BIOID161975   -           3216   4.2e-71  238.0 318.5   4   6   5.7e-10     2e-06   27.6   5.1     3    78  2165  2239  2162  2248 0.88 Haemagluttinin repeat
Fil_haemagg_2        PF13332.1    170 seq264_BIOID161975   -           3216   4.2e-71  238.0 318.5   5   6   4.6e-17   1.6e-13   50.6  11.7     8   166  2248  2401  2240  2408 0.78 Haemagluttinin repeat
Fil_haemagg_2        PF13332.1    170 seq264_BIOID161975   -           3216   4.2e-71  238.0 318.5   6   6     1e-54   3.6e-51  173.2  23.9     2   170  2477  2652  2476  2652 0.97 Haemagluttinin repeat
Haemagg_act          PF05860.8    121 seq264_BIOID161975   -           3216   3.9e-34  116.8   2.7   1   1   1.1e-37   3.9e-34  116.8   1.9    16   119    43   166    32   168 0.93 haemagglutination activity domain
PT-VENN              PF04829.8     56 seq264_BIOID161975   -           3216   5.4e-20   70.5   5.7   1   1   1.6e-23   5.4e-20   70.5   4.0     2    54  2990  3042  2989  3044 0.96 Pre-toxin domain with VENN motif
Fil_haemagg          PF05594.9     77 seq264_BIOID161975   -           3216   4.6e-06   26.7  48.9   1  14   2.1e-08   7.3e-05   22.9   2.2     1    76   216   290   216   291 0.98 Haemagluttinin repeat
Fil_haemagg          PF05594.9     77 seq264_BIOID161975   -           3216   4.6e-06   26.7  48.9   2  14    0.0019       6.6    7.0   5.1     5    69   553   617   548   626 0.89 Haemagluttinin repeat
Fil_haemagg          PF05594.9     77 seq264_BIOID161975   -           3216   4.6e-06   26.7  48.9   3  14   0.00056       1.9    8.7   7.1    14    63   631   681   621   706 0.79 Haemagluttinin repeat
Fil_haemagg          PF05594.9     77 seq264_BIOID161975   -           3216   4.6e-06   26.7  48.9   4  14   1.4e-07   0.00048   20.2  12.2     2    74   781   856   780   858 0.94 Haemagluttinin repeat
Fil_haemagg          PF05594.9     77 seq264_BIOID161975   -           3216   4.6e-06   26.7  48.9   5  14    0.0022       7.4    6.8  16.1     6    76   985  1052   960  1053 0.82 Haemagluttinin repeat
Fil_haemagg          PF05594.9     77 seq264_BIOID161975   -           3216   4.6e-06   26.7  48.9   6  14   0.00064       2.2    8.5   8.8     6    77  1041  1094  1037  1094 0.84 Haemagluttinin repeat
Fil_haemagg          PF05594.9     77 seq264_BIOID161975   -           3216   4.6e-06   26.7  48.9   7  14     0.018        63    3.9  10.4    10    75  1163  1220  1137  1221 0.82 Haemagluttinin repeat
Fil_haemagg          PF05594.9     77 seq264_BIOID161975   -           3216   4.6e-06   26.7  48.9   8  14   6.1e-05      0.21   11.8  11.3     2    65  1195  1257  1194  1277 0.80 Haemagluttinin repeat
Fil_haemagg          PF05594.9     77 seq264_BIOID161975   -           3216   4.6e-06   26.7  48.9   9  14    0.0041        14    5.9   2.1    17    61  1262  1307  1252  1311 0.72 Haemagluttinin repeat
Fil_haemagg          PF05594.9     77 seq264_BIOID161975   -           3216   4.6e-06   26.7  48.9  10  14     0.013        43    4.4   6.9     2    75  1315  1389  1314  1416 0.85 Haemagluttinin repeat
Fil_haemagg          PF05594.9     77 seq264_BIOID161975   -           3216   4.6e-06   26.7  48.9  11  14    0.0082        28    5.0   0.4    14    60  1482  1528  1453  1539 0.77 Haemagluttinin repeat
Fil_haemagg          PF05594.9     77 seq264_BIOID161975   -           3216   4.6e-06   26.7  48.9  12  14   1.5e-06    0.0051   17.0   8.6    21    76  1869  1926  1848  1927 0.91 Haemagluttinin repeat
Fil_haemagg          PF05594.9     77 seq264_BIOID161975   -           3216   4.6e-06   26.7  48.9  13  14    0.0019       6.6    7.0   2.6    20    64  1910  1954  1906  1976 0.79 Haemagluttinin repeat
Fil_haemagg          PF05594.9     77 seq264_BIOID161975   -           3216   4.6e-06   26.7  48.9  14  14    0.0017       5.8    7.2   3.5    42    76  2179  2214  2174  2224 0.83 Haemagluttinin repeat
Transposase_mut      PF00872.13   381 seq273_BIOID161975   -            374  3.1e-117  391.2   0.0   1   1  5.2e-121  3.6e-117  391.0   0.0    30   379     3   349     1   351 0.98 Transposase, Mutator family
MULE                 PF10551.4     93 seq273_BIOID161975   -            374   1.1e-12   47.7   0.0   1   1   5.7e-16   3.9e-12   46.0   0.0    16    91   157   232   143   234 0.86 MULE transposase domain
DDE_Tnp_ISL3         PF01610.12   248 seq277_BIOID161975   -             88   0.00012   21.5   0.0   1   1   9.8e-09   0.00013   21.4   0.0    20   104     4    80     1    85 0.86 Transposase
DDE_Tnp_ISL3         PF01610.12   248 seq279_BIOID161975   -            104   2.6e-12   46.7   0.0   1   1   2.1e-16   2.8e-12   46.5   0.0   145   248     3    99     1    99 0.91 Transposase
PapB                 PF03333.8     91 seq281_BIOID161975   -            100   1.3e-28   98.4   0.4   1   1   1.1e-32   1.5e-28   98.3   0.3    22    91    27    96     6    96 0.93 Adhesin biosynthesis transcription regulatory protein
OEP                  PF02321.13   188 seq282_BIOID161975   -            415     2e-26   92.6  10.8   1   2   1.6e-17   2.2e-13   50.0   0.2     4   171    24   189    21   205 0.92 Outer membrane efflux protein
OEP                  PF02321.13   188 seq282_BIOID161975   -            415     2e-26   92.6  10.8   2   2   2.3e-16   3.1e-12   46.3   3.3     9   176   235   387   227   397 0.94 Outer membrane efflux protein
ABC_tran             PF00005.22   118 seq283_BIOID161975   -            715   1.9e-19   70.0   0.0   1   1   5.2e-23   3.5e-19   69.1   0.0     1   118   514   641   514   641 0.94 ABC transporter
ABC_membrane         PF00664.18   275 seq283_BIOID161975   -            715   2.9e-18   66.1   7.9   1   1   5.8e-22     4e-18   65.7   5.5     4   266   157   418   155   427 0.89 ABC transporter transmembrane region
HlyD_3               PF13437.1    105 seq284_BIOID161975   -            415   1.7e-21   76.3   0.2   1   1   7.7e-21   2.6e-17   62.9   0.1     1    97   257   369   257   396 0.83 HlyD family secretion protein
HlyD                 PF00529.15   306 seq284_BIOID161975   -            415   5.7e-15   55.2  12.3   1   1   2.6e-13   8.9e-10   38.2   6.2     5   178    80   242    76   245 0.67 HlyD family secretion protein
HlyD_2               PF12700.2    328 seq284_BIOID161975   -            415     1e-12   47.7   0.0   1   1   7.6e-16   2.6e-12   46.4   0.0     9   251    63   353    58   361 0.67 HlyD family secretion protein
Biotin_lipoyl_2      PF13533.1     50 seq284_BIOID161975   -            415   3.9e-11   42.3   9.8   1   1   4.6e-11   1.6e-07   30.7   0.1     3    43    78   118    76   134 0.80 Biotin-lipoyl like
Big_3_4              PF13754.1     54 seq285_BIOID161975   -           1275   1.4e-08   34.8   8.4   1   1     1e-12   1.4e-08   34.8   5.8     5    54   444   499   441   499 0.84 Bacterial Ig-like domain (group 3)
Sigma70_r4_2         PF08281.7     54 seq286_BIOID161975   -            160   4.4e-07   29.1   0.0   1   1   1.1e-10   1.5e-06   27.4   0.0    17    53   105   141    98   141 0.91 Sigma-70, region 4
GerE                 PF00196.14    58 seq287_BIOID161975   -            169   3.1e-15   55.0   0.0   1   1   6.9e-19   4.7e-15   54.5   0.0     3    55   109   161   107   163 0.97 Bacterial regulatory proteins, luxR family
Sigma70_r4_2         PF08281.7     54 seq287_BIOID161975   -            169   1.2e-07   30.9   0.0   1   1   2.9e-11     2e-07   30.2   0.0     9    46   108   144   105   147 0.94 Sigma-70, region 4
DUF2859              PF11072.3    142 seq290_BIOID161975   -             66   2.2e-18   65.9   0.2   1   1   1.8e-22   2.4e-18   65.8   0.1    79   142     2    65     1    65 0.97 Protein of unknown function (DUF2859)
Ivy                  PF08816.6    118 seq292_BIOID161975   -            157   6.9e-35  119.4   0.1   1   1   6.1e-39   8.4e-35  119.2   0.1     1   118    37   152    37   152 0.98 Inhibitor of vertebrate lysozyme (Ivy)
SIS_2                PF13580.1    138 seq293_BIOID161975   -            246   3.1e-31  107.7   0.3   1   1   9.4e-35   6.4e-31  106.7   0.2    15   138    78   200    56   200 0.92 SIS domain
SIS                  PF01380.17   131 seq293_BIOID161975   -            246   5.9e-08   32.2   0.0   1   1   2.3e-11   1.6e-07   30.9   0.0    51   104   163   216   152   229 0.91 SIS domain
GATase_4             PF13230.1    272 seq294_BIOID161975   -            255    4e-107  356.8   0.0   1   1  9.6e-111  4.4e-107  356.7   0.0     1   252     1   252     1   255 0.99 Glutamine amidotransferases class-II
GATase_2             PF00310.16   361 seq294_BIOID161975   -            255   3.3e-17   62.1   0.1   1   1   2.1e-15   9.7e-12   44.1   0.1   189   359    65   215    60   217 0.87 Glutamine amidotransferases class-II
NLPC_P60             PF00877.14   105 seq295_BIOID161975   -            252   1.5e-30  105.0   0.0   1   1     4e-34   2.7e-30  104.1   0.0     1   105   134   244   134   244 0.98 NlpC/P60 family
OmpA                 PF00691.15    97 seq296_BIOID161975   -            282   7.2e-15   55.0   0.1   1   1   2.1e-18   2.9e-14   53.1   0.0     1    92   141   234   141   238 0.84 OmpA family
IMS                  PF00817.15   148 seq297_BIOID161975   -            351     9e-48  161.7   0.0   1   1   3.2e-51   1.4e-47  161.0   0.0     1   148     7   154     7   154 0.98 impB/mucB/samB family
IMS_C                PF11799.3    137 seq297_BIOID161975   -            351   1.6e-09   38.1   0.1   1   1   5.8e-13   2.6e-09   37.4   0.0     3    99   211   309   209   327 0.85 impB/mucB/samB family C-terminal
IMS_HHH              PF11798.3     32 seq297_BIOID161975   -            351   1.3e-08   34.2   0.0   1   1   7.1e-12   3.2e-08   33.0   0.0     1    32   166   197   166   197 0.96 IMS family HHH motif
Acetyltransf_10      PF13673.1    117 seq298_BIOID161975   -            124   5.6e-17   61.8   0.0   1   1   1.5e-20   6.6e-17   61.5   0.0    17   117     4    98     1    98 0.91 Acetyltransferase (GNAT) domain
Acetyltransf_7       PF13508.1     79 seq298_BIOID161975   -            124   1.1e-07   31.7   0.0   1   1   4.4e-11     2e-07   30.9   0.0     3    78    30    99    28   100 0.88 Acetyltransferase (GNAT) domain
Acetyltransf_1       PF00583.19    83 seq298_BIOID161975   -            124   1.5e-06   28.0   0.0   1   1   7.4e-10   3.4e-06   26.9   0.0    24    83    48    99     7    99 0.73 Acetyltransferase (GNAT) family
UPF0027              PF01139.12   420 seq301_BIOID161975   -            383   7.8e-98  328.0   0.0   1   2   1.1e-28   1.5e-24   86.7   0.0     6    98    18   110    14   119 0.94 Uncharacterized protein family UPF0027
UPF0027              PF01139.12   420 seq301_BIOID161975   -            383   7.8e-98  328.0   0.0   2   2   3.6e-75   4.9e-71  239.8   0.0   144   419   122   376   108   377 0.90 Uncharacterized protein family UPF0027
RF-1                 PF00472.15   114 seq304_BIOID161975   -            204   1.1e-23   83.0   2.0   1   1   1.5e-27   2.1e-23   82.2   1.4     9   104   103   197    97   200 0.86 RF-1 domain
Pribosyltran         PF00156.22   125 seq306_BIOID161975   -            152   2.2e-11   43.4   0.0   1   1   2.3e-15   3.2e-11   42.9   0.0     2   112     4   105     3   112 0.87 Phosphoribosyl transferase domain
DUF1100              PF06500.6    411 seq309_BIOID161975   -            414  1.8e-221  734.7   0.0   1   1    3e-225    2e-221  734.6   0.0     1   411     1   414     1   414 0.99 Alpha/beta hydrolase of unknown function (DUF1100)
Abhydrolase_5        PF12695.2    142 seq309_BIOID161975   -            414   1.9e-07   30.8   0.0   1   1     5e-11   3.4e-07   29.9   0.0     1   121   196   375   196   392 0.75 Alpha/beta hydrolase family
Crl                  PF07417.7    127 seq310_BIOID161975   -            133   7.2e-55  184.0   0.1   1   1   6.1e-59   8.3e-55  183.8   0.1     2   122     3   123     2   131 0.96 Transcriptional regulator Crl
AA_kinase            PF00696.23   241 seq312_BIOID161975   -            367   3.5e-43  147.7   2.1   1   1   6.6e-47   4.5e-43  147.4   1.5     2   240     6   234     5   235 0.93 Amino acid kinase family
PUA                  PF01472.15    74 seq312_BIOID161975   -            367   8.6e-23   79.7   0.1   1   1     4e-26   2.8e-22   78.1   0.1     1    74   276   350   276   350 0.98 PUA domain
Aldedh               PF00171.17   462 seq313_BIOID161975   -            417   4.7e-21   74.5   3.2   1   1   9.2e-21   1.3e-16   59.9   0.9    37   298     8   282     2   305 0.80 Aldehyde dehydrogenase family
DUF4102              PF13356.1     89 seq315_BIOID161975   -            404   1.6e-27   95.1   0.6   1   1     5e-31   3.4e-27   94.0   0.4     1    88     3    89     3    90 0.97 Domain of unknown function (DUF4102)
Phage_integrase      PF00589.17   173 seq315_BIOID161975   -            404   6.7e-27   94.1   0.0   1   1   1.4e-30   9.7e-27   93.6   0.0     2   171   206   371   205   373 0.95 Phage integrase family
Phage_AlpA           PF05930.7     51 seq316_BIOID161975   -             67   6.6e-22   76.8   0.3   1   1   1.1e-25   7.6e-22   76.6   0.2     3    51     7    55     5    55 0.98 Prophage CP4-57 regulatory protein (AlpA)
HTH_17               PF12728.2     51 seq316_BIOID161975   -             67   7.9e-10   38.7   0.4   1   1   1.3e-13   9.2e-10   38.5   0.2     4    50    10    58     7    59 0.91 Helix-turn-helix domain
AntA                 PF08346.7     71 seq318_BIOID161975   -            277   1.9e-21   75.9   0.0   1   1   3.6e-25   4.9e-21   74.5   0.0     1    71    47   129    47   129 0.95 AntA/AntB antirepressor
DUF4222              PF13973.1     53 seq319_BIOID161975   -             59   5.4e-24   83.2   0.1   1   1   4.3e-28   5.8e-24   83.1   0.1     2    53     7    58     6    58 0.97 Domain of unknown function (DUF4222)
Phage_ASH            PF10554.4    108 seq320_BIOID161975   -            335   3.1e-26   91.7   0.0   1   1   3.8e-30   5.2e-26   90.9   0.0     1   100   104   206   104   229 0.90 Ash protein family
DUF927               PF06048.6    285 seq330_BIOID161975   -            918   1.5e-55  188.3   0.0   1   1   7.8e-59   2.7e-55  187.5   0.0     4   284   364   644   361   645 0.93 Domain of unknown function (DUF927)
Prim_Zn_Ribbon       PF08273.7     40 seq330_BIOID161975   -            918   8.2e-14   51.2   8.7   1   1   4.7e-17   1.6e-13   50.3   6.0     2    40    35    69    34    69 0.96 Zinc-binding domain of primase-helicase
Toprim_3             PF13362.1     96 seq330_BIOID161975   -            918   1.1e-13   51.0   0.2   1   1   8.2e-17   2.8e-13   49.7   0.1     2    95   221   318   220   319 0.87 Toprim domain
Toprim_4             PF13662.1     81 seq330_BIOID161975   -            918   3.6e-10   39.6   0.1   1   1   2.6e-13     9e-10   38.3   0.1     3    70   221   289   219   298 0.90 Toprim domain
PerC                 PF06069.6     90 seq343_BIOID161975   -             95   2.3e-33  113.9   3.7   1   1   1.9e-37   2.6e-33  113.7   2.6     1    89     1    89     1    90 0.99 PerC transcriptional activator
DUF4102              PF13356.1     89 seq344_BIOID161975   -            112   1.1e-23   82.8   0.1   1   1   9.5e-28   1.3e-23   82.5   0.1     1    88     3    89     3    90 0.97 Domain of unknown function (DUF4102)
Zn_Tnp_IS1           PF03811.8     36 seq346_BIOID161975   -             71   4.8e-19   67.4  12.5   1   1   9.2e-23   6.3e-19   67.0   8.7     1    36     1    35     1    35 0.99 InsA N-terminal domain
HTH_Tnp_IS1          PF12759.2     50 seq346_BIOID161975   -             71   1.4e-13   50.0   0.0   1   1   2.7e-17   1.8e-13   49.5   0.0     1    28    38    65    38    68 0.96 InsA C-terminal domain
DDE_Tnp_IS1          PF03400.8    131 seq348_BIOID161975   -             58   5.9e-26   90.9   0.8   1   1   4.6e-30   6.3e-26   90.8   0.6    75   131     2    58     1    58 0.98 IS1 transposase
DUF1440              PF07274.7    136 seq351_BIOID161975   -            204   2.7e-55  185.9   2.2   1   1   2.4e-59   3.3e-55  185.6   1.5     1   136    26   182    26   182 0.99 Protein of unknown function (DUF1440)
LysR_substrate       PF03466.15   209 seq355_BIOID161975   -            329   1.3e-30  105.9   0.0   1   1   2.6e-34   1.8e-30  105.5   0.0     3   206   115   322   113   324 0.95 LysR substrate binding domain
HTH_1                PF00126.22    60 seq355_BIOID161975   -            329   2.1e-18   65.6   0.3   1   1   5.1e-22   3.5e-18   64.9   0.2     4    60    33    89    30    89 0.96 Bacterial regulatory helix-turn-helix protein, lysR family
LysR_substrate       PF03466.15   209 seq356_BIOID161975   -            315   3.6e-40  137.1   0.0   1   1   7.5e-44   5.1e-40  136.6   0.0     2   205   108   312   107   314 0.96 LysR substrate binding domain
HTH_1                PF00126.22    60 seq356_BIOID161975   -            315   3.2e-22   77.9   1.5   1   1   4.7e-26   3.2e-22   77.9   1.1     1    60    24    83    24    83 0.98 Bacterial regulatory helix-turn-helix protein, lysR family
DUF3442              PF11924.3    280 seq358_BIOID161975   -           1416  6.5e-107  357.1   0.9   1   1  6.2e-110  1.7e-106  355.7   0.6     3   280    72   350    70   350 0.98 Protein of unknown function (DUF3442)
Big_1                PF02369.11   100 seq358_BIOID161975   -           1416   1.8e-55  184.8 102.8   1   3   1.5e-16   4.2e-13   48.9   6.2     4    97   993  1086   990  1088 0.87 Bacterial Ig-like domain (group 1)
Big_1                PF02369.11   100 seq358_BIOID161975   -           1416   1.8e-55  184.8 102.8   2   3   7.6e-16   2.1e-12   46.7   1.6    12    96  1102  1185  1092  1191 0.83 Bacterial Ig-like domain (group 1)
Big_1                PF02369.11   100 seq358_BIOID161975   -           1416   1.8e-55  184.8 102.8   3   3   3.4e-17   9.2e-14   51.0  10.3     2    93  1193  1285  1191  1292 0.87 Bacterial Ig-like domain (group 1)
Aldo_ket_red         PF00248.16   283 seq359_BIOID161975   -            294   2.6e-46  157.5   0.1   1   1   2.4e-50   3.2e-46  157.2   0.0     2   281    20   267    19   269 0.92 Aldo/keto reductase family
Cupin_6              PF12852.2    186 seq361_BIOID161975   -            284   1.1e-26   93.5   0.3   1   1   7.2e-30   3.3e-26   91.9   0.2     1   186     2   162     2   162 0.93 Cupin
HTH_18               PF12833.2     81 seq361_BIOID161975   -            284   1.4e-20   73.0   0.2   1   1   2.3e-23     1e-19   70.2   0.1     1    81   199   278   199   278 0.97 Helix-turn-helix domain
HTH_AraC             PF00165.18    42 seq361_BIOID161975   -            284   2.6e-15   55.5   0.0   1   2   1.1e-08   4.9e-05   22.9   0.0     7    41   192   226   188   227 0.94 Bacterial regulatory helix-turn-helix proteins, AraC family
HTH_AraC             PF00165.18    42 seq361_BIOID161975   -            284   2.6e-15   55.5   0.0   2   2   4.5e-11   2.1e-07   30.4   0.0    13    41   247   276   238   277 0.92 Bacterial regulatory helix-turn-helix proteins, AraC family
CCG                  PF02754.11    85 seq363_BIOID161975   -            239     2e-30  104.5   0.2   1   2   2.2e-17   3.1e-13   49.4   0.0     1    84     3    84     3    85 0.95 Cysteine-rich domain
CCG                  PF02754.11    85 seq363_BIOID161975   -            239     2e-30  104.5   0.2   2   2   1.3e-18   1.7e-14   53.4   0.0     2    84   133   216   132   217 0.92 Cysteine-rich domain
DUF162               PF02589.10   189 seq364_BIOID161975   -            475   1.5e-51  174.5   0.1   1   1   1.3e-54     2e-51  174.0   0.1     3   189    72   294    70   294 0.99 Uncharacterised ACR, YkgG family COG1556
Fer4_8               PF13183.1     57 seq364_BIOID161975   -            475   1.2e-11   44.2   2.1   1   1   1.9e-14   2.9e-11   43.1   1.5     2    57   309   376   308   376 0.79 4Fe-4S dicluster domain
DUF3390              PF11870.3     93 seq364_BIOID161975   -            475   4.5e-10   39.2   0.6   1   1   7.1e-13   1.1e-09   37.9   0.4    13    92   387   470   379   471 0.83 Domain of unknown function (DUF3390)
Fer4_9               PF13187.1     55 seq364_BIOID161975   -            475   1.1e-08   35.0   0.5   1   1   2.2e-11   3.3e-08   33.5   0.4     1    53   311   375   311   376 0.94 4Fe-4S dicluster domain
Fer4_17              PF13534.1     61 seq364_BIOID161975   -            475   1.2e-07   31.8   1.9   1   1   2.5e-10   3.8e-07   30.2   1.3     1    60   311   376   311   377 0.71 4Fe-4S dicluster domain
Fer4_10              PF13237.1     52 seq364_BIOID161975   -            475     9e-08   31.6   4.1   1   1   2.1e-10   3.2e-07   29.9   3.0     7    52   310   373   305   373 0.69 4Fe-4S dicluster domain
Fer4_7               PF12838.2     52 seq364_BIOID161975   -            475   1.8e-07   31.3   4.3   1   1   3.2e-10   4.8e-07   29.9   2.9     1    51   311   375   311   376 0.77 4Fe-4S dicluster domain
DUF162               PF02589.10   189 seq365_BIOID161975   -            231   1.2e-36  125.8   0.1   1   1   1.3e-40   1.8e-36  125.3   0.0    19   189    65   228    47   228 0.92 Uncharacterised ACR, YkgG family COG1556
BCCT                 PF02028.12   485 seq369_BIOID161975   -            677  1.6e-173  577.3  44.2   1   1  1.3e-177  1.8e-173  577.1  30.6     1   484    17   502    17   503 0.99 BCCT family transporter
EAL                  PF00563.15   236 seq373_BIOID161975   -            362   1.3e-58  198.2   0.0   1   1   2.7e-62   1.8e-58  197.6   0.0     3   236   112   346   111   346 0.94 EAL domain
GerE                 PF00196.14    58 seq373_BIOID161975   -            362   6.1e-11   41.3   0.2   1   1   1.9e-14   1.3e-10   40.3   0.1     4    52    25    73    23    77 0.95 Bacterial regulatory proteins, luxR family
Ank_2                PF12796.2     89 seq375_BIOID161975   -            201   1.9e-28   98.4   2.5   1   2   9.3e-15   2.5e-11   43.6   0.3     3    86    12    99    10   102 0.96 Ankyrin repeats (3 copies)
Ank_2                PF12796.2     89 seq375_BIOID161975   -            201   1.9e-28   98.4   2.5   2   2   2.3e-11   6.3e-08   32.7   0.0    39    83   157   201   153   201 0.94 Ankyrin repeats (3 copies)
Ank_4                PF13637.1     54 seq375_BIOID161975   -            201   3.3e-25   87.8   1.8   1   2   3.1e-10   8.6e-07   29.2   0.1     8    54    13    59    10    59 0.97 Ankyrin repeats (many copies)
Ank_4                PF13637.1     54 seq375_BIOID161975   -            201   3.3e-25   87.8   1.8   2   2   2.3e-09   6.4e-06   26.4   0.0    16    54   159   197   155   197 0.96 Ankyrin repeats (many copies)
Ank                  PF00023.25    33 seq375_BIOID161975   -            201   2.7e-23   80.4   8.9   1   2   4.5e-10   1.2e-06   27.8   0.1     1    32    38    69    38    70 0.97 Ankyrin repeat
Ank                  PF00023.25    33 seq375_BIOID161975   -            201   2.7e-23   80.4   8.9   2   2   1.9e-08   5.1e-05   22.7   0.0     2    33   139   175   138   175 0.97 Ankyrin repeat
DUF2877              PF11392.3    111 seq376_BIOID161975   -            287   1.6e-33  115.1   0.0   1   1   2.2e-37     3e-33  114.2   0.0     1   110   167   276   167   277 0.98 Protein of unknown function (DUF2877)
Ligase_CoA           PF00549.14   153 seq377_BIOID161975   -            515   6.9e-48  161.9   0.0   1   1   3.9e-50   2.7e-46  156.8   0.0     1   148   346   503   346   508 0.97 CoA-ligase
CoA_binding          PF02629.14    96 seq377_BIOID161975   -            515   1.2e-18   67.3   0.1   1   1   1.2e-20   8.3e-17   61.3   0.0     2    96   188   284   187   284 0.97 CoA binding domain
DUF1116              PF06545.6    216 seq378_BIOID161975   -            472   1.2e-93  312.0   0.4   1   1   1.1e-97   1.6e-93  311.6   0.3     1   216   143   358   143   358 1.00 Protein of unknown function (DUF1116)
AA_kinase            PF00696.23   241 seq380_BIOID161975   -            316   2.1e-27   96.1   0.3   1   1   1.8e-31   2.5e-27   95.8   0.2     2   240     4   296     3   297 0.91 Amino acid kinase family
Amidohydro_4         PF13147.1    304 seq381_BIOID161975   -            460   6.5e-33  114.8   0.0   1   1   1.8e-36   8.2e-33  114.5   0.0     1   304   107   427   107   427 0.90 Amidohydrolase
Amidohydro_5         PF13594.1     68 seq381_BIOID161975   -            460   1.8e-06   27.5   0.0   1   1   2.4e-09   1.1e-05   25.0   0.0     3    45    84   138    82   180 0.71 Amidohydrolase
ADH_zinc_N           PF00107.21   130 seq382_BIOID161975   -            349     1e-28   99.3   0.1   1   1   3.6e-32   1.6e-28   98.7   0.1     1   129   185   308   185   309 0.95 Zinc-binding dehydrogenase
ADH_N                PF08240.7    109 seq382_BIOID161975   -            349   2.9e-27   94.4   6.6   1   1   1.2e-30   5.3e-27   93.6   4.6     1   108    27   142    27   143 0.95 Alcohol dehydrogenase GroES-like domain
NAD_binding_2        PF03446.10   162 seq382_BIOID161975   -            349   0.00011   22.0   0.2   1   1   4.4e-08    0.0002   21.1   0.1     4    77   181   257   176   290 0.71 NAD binding domain of 6-phosphogluconate dehydrogenase
DUF1471              PF07338.8     56 seq386_BIOID161975   -             91   8.7e-17   60.4   0.6   1   1     1e-20   1.4e-16   59.7   0.4     1    56    36    89    36    89 0.98 Protein of unknown function (DUF1471)
PEP_mutase           PF13714.1    238 seq387_BIOID161975   -            296   1.3e-53  181.5   3.8   1   1   2.2e-57   1.5e-53  181.3   2.7     1   234    10   251    10   255 0.91 Phosphoenolpyruvate phosphomutase
ICL                  PF00463.16   526 seq387_BIOID161975   -            296   3.6e-16   58.3   3.5   1   1   5.6e-20   3.8e-16   58.2   1.4   150   254    80   182    70   203 0.86 Isocitrate lyase family
Citrate_synt         PF00285.16   356 seq389_BIOID161975   -            389    3e-116  387.9   0.0   1   1  2.7e-120  3.7e-116  387.6   0.0     2   356    22   370    22   370 0.98 Citrate synthase
MmgE_PrpD            PF03972.9    445 seq390_BIOID161975   -            483  2.2e-177  589.5   0.0   1   1  1.9e-181  2.5e-177  589.4   0.0     2   445    14   475    13   475 0.98 MmgE/PrpD family
AMP-binding          PF00501.23   418 seq391_BIOID161975   -            628   2.1e-91  306.2   0.0   1   1   5.5e-95   2.5e-91  306.0   0.0     1   418    85   525    85   525 0.96 AMP-binding enzyme
DUF3448              PF11930.3     82 seq391_BIOID161975   -            628   3.6e-26   90.5   0.3   1   1   1.4e-29   6.3e-26   89.7   0.2     7    79     3    75     1    78 0.95 Domain of unknown function (DUF3448)
DUF4009              PF13193.1     41 seq391_BIOID161975   -            628     9e-15   53.7   0.0   1   1   5.8e-18   2.7e-14   52.2   0.0     3    41   575   615   573   615 0.96 Domain of unknown function (DUF4009)
Transp_cyt_pur       PF02133.10   439 seq393_BIOID161975   -            419   1.2e-83  281.0  48.4   1   1   9.7e-88   1.3e-83  280.8  33.5     1   438    11   397    11   398 0.98 Permease for cytosine/purines, uracil, thiamine, allantoin
Amidohydro_3         PF07969.6    404 seq394_BIOID161975   -            432   3.1e-56  191.2   1.3   1   1   2.6e-59   1.2e-55  189.3   0.9     1   404    58   384    58   384 0.98 Amidohydrolase family
Amidohydro_4         PF13147.1    304 seq394_BIOID161975   -            432   1.9e-16   60.8   1.0   1   1   5.5e-20   2.5e-16   60.4   0.7     1   303    53   382    53   383 0.95 Amidohydrolase
Amidohydro_5         PF13594.1     68 seq394_BIOID161975   -            432   1.1e-05   25.0   1.8   1   1   4.4e-09     2e-05   24.1   0.1     3    45    30    85    28   135 0.75 Amidohydrolase
DUF2058              PF09831.4    177 seq396_BIOID161975   -            179   2.8e-63  212.8   9.3   1   1   2.3e-67   3.2e-63  212.6   6.5     1   177     5   179     5   179 0.99 Uncharacterized protein conserved in bacteria (DUF2058)
OpuAC                PF04069.7    257 seq399_BIOID161975   -            320   4.9e-27   94.7   2.2   1   1   2.1e-30   7.1e-27   94.2   1.5     2   238    24   237    23   251 0.85 Substrate binding domain of ABC-type glycine betaine transport system
NMT1_2               PF13379.1    252 seq399_BIOID161975   -            320   7.3e-25   87.6   2.2   1   1   3.2e-28   1.1e-24   87.0   1.5     7   244    22   243    18   249 0.86 NMT1-like family
NMT1                 PF09084.6    216 seq399_BIOID161975   -            320   4.8e-20   71.9   0.0   1   1   1.8e-23   6.2e-20   71.5   0.0    14   214    44   240    30   242 0.87 NMT1/THI5 like
Phosphonate-bd       PF12974.2    243 seq399_BIOID161975   -            320   2.4e-09   36.8   0.2   1   1     1e-12   3.4e-09   36.3   0.1    23   215    45   226    27   252 0.78 ABC transporter, phosphonate, periplasmic substrate-binding protein
ABC_tran             PF00005.22   118 seq400_BIOID161975   -            255   5.8e-21   74.9   0.0   1   1   1.3e-24   8.7e-21   74.3   0.0     1   117    41   156    41   157 0.90 ABC transporter
BPD_transp_1         PF00528.17   185 seq401_BIOID161975   -            275   2.2e-22   79.3  16.4   1   1   1.6e-26   2.2e-22   79.3  11.3     1   181    98   269    98   271 0.97 Binding-protein-dependent transport system inner membrane component
TauD                 PF02668.11   258 seq402_BIOID161975   -            283   1.5e-62  211.4   2.1   1   1   1.2e-66   1.7e-62  211.3   1.4     2   258     7   272     6   272 0.91 Taurine catabolism dioxygenase TauD, TfdA family
Autotransporter      PF03797.14   265 seq405_BIOID161975   -            995   1.1e-42  146.1  30.1   1   1     8e-47   1.1e-42  146.1  20.9     3   259   733   975   731   986 0.95 Autotransporter beta-domain
SbmA_BacA            PF05992.7    315 seq409_BIOID161975   -            406  2.3e-164  546.0  12.3   1   1  4.8e-168  3.3e-164  545.5   8.5     1   314    80   393    80   394 1.00 SbmA/BacA-like family
ABC_membrane_2       PF06472.10   282 seq409_BIOID161975   -            406   4.1e-13   48.9   8.2   1   1   3.8e-16   2.6e-12   46.3   5.7    20   214    79   284    70   343 0.87 ABC transporter transmembrane region 2
DUF1615              PF07759.7    319 seq410_BIOID161975   -            364  1.4e-148  493.7   0.0   1   1  1.2e-152  1.6e-148  493.5   0.0     2   318    49   363    48   364 0.99 Protein of unknown function (DUF1615)
DUF2754              PF10953.3     70 seq412_BIOID161975   -             79   2.1e-47  158.9   2.6   1   1   1.9e-51   2.6e-47  158.6   1.8     1    70    10    79    10    79 0.99 Protein of unknown function (DUF2754)
Anti-adapt_IraP      PF10796.4     87 seq415_BIOID161975   -             86     9e-38  128.4   1.8   1   1   7.2e-42   9.8e-38  128.3   1.2     1    87     1    86     1    86 0.99 Sigma-S stabilisation anti-adaptor protein
Alk_phosphatase      PF00245.15   421 seq416_BIOID161975   -            494  2.5e-145  484.2   3.6   1   1  5.7e-146  2.6e-142  474.3   2.5     1   421    87   493    87   493 0.99 Alkaline phosphatase
Metalloenzyme        PF01676.13   262 seq416_BIOID161975   -            494   4.1e-07   29.4   4.3   1   1   3.9e-10   1.8e-06   27.3   0.7   136   228   345   470   168   491 0.86 Metalloenzyme superfamily
Phosphodiest         PF01663.17   364 seq416_BIOID161975   -            494   3.5e-05   23.1   0.0   1   1   1.2e-08   5.5e-05   22.5   0.0   138   254   327   430   248   471 0.69 Type I phosphodiesterase / nucleotide pyrophosphatase
PsiF_repeat          PF07769.9     35 seq417_BIOID161975   -            106     5e-37  125.0  21.0   1   2   7.1e-24   9.7e-20   69.7   4.0     2    35    26    59    25    59 0.97 psiF repeat
PsiF_repeat          PF07769.9     35 seq417_BIOID161975   -            106     5e-37  125.0  21.0   2   2   2.4e-21   3.3e-17   61.5   5.0     2    35    70   103    69   103 0.97 psiF repeat
GGDEF                PF00990.16   161 seq418_BIOID161975   -            371   1.7e-47  160.9   0.0   1   1   3.2e-51   2.2e-47  160.5   0.0     2   161   211   366   210   366 0.97 GGDEF domain
MASE2                PF05230.6     91 seq418_BIOID161975   -            371   2.2e-32  110.7   9.8   1   1     7e-36   4.8e-32  109.6   3.5     1    91    39   129    39   129 0.99 MASE2 domain
DUF188               PF02639.9    130 seq419_BIOID161975   -            152     1e-50  170.3   0.0   1   1   8.8e-55   1.2e-50  170.1   0.0     1   127    17   143    17   146 0.98 Uncharacterized BCR, YaiI/YqxD family COG1671
SKI                  PF01202.17   158 seq421_BIOID161975   -            174   4.8e-48  162.8   0.0   1   1   1.6e-51   5.5e-48  162.7   0.0     1   157    11   168    11   169 0.98 Shikimate kinase
AAA_17               PF13207.1    121 seq421_BIOID161975   -            174   1.9e-06   28.5   0.0   1   1   1.3e-09   4.3e-06   27.4   0.0     3    66     6    67     5   172 0.67 AAA domain
AAA                  PF00004.24   132 seq421_BIOID161975   -            174   2.2e-06   27.7   0.0   1   1   3.1e-08   0.00011   22.3   0.0     2    30     6    34     5    95 0.86 ATPase family associated with various cellular activities (AAA)
AroM                 PF07302.6    221 seq423_BIOID161975   -            225   9.6e-86  286.5   2.5   1   1   7.8e-90   1.1e-85  286.4   1.7     2   220     5   224     4   225 0.99 AroM protein
DUF1255              PF06865.6     94 seq425_BIOID161975   -             94   5.4e-35  119.4   0.0   1   1   4.3e-39   5.9e-35  119.3   0.0     1    94     1    94     1    94 0.98 Protein of unknown function (DUF1255)
DUF2773              PF10971.3     81 seq426_BIOID161975   -             80     4e-46  154.7   1.8   1   1   3.2e-50   4.4e-46  154.6   1.2     2    81     1    80     1    80 0.99 Protein of unknown function (DUF2773)
ROK                  PF00480.15   179 seq427_BIOID161975   -            331   1.1e-58  197.8   0.2   1   1     3e-62   1.4e-58  197.5   0.1     1   179    33   222    33   222 0.96 ROK family
Glucokinase          PF02685.11   316 seq427_BIOID161975   -            331   5.4e-10   38.4   0.0   1   1   2.2e-13     1e-09   37.5   0.0     4   235    35   266    32   276 0.81 Glucokinase
Response_reg         PF00072.19   112 seq429_BIOID161975   -            229   1.1e-29  102.5   0.0   1   1   2.4e-33   1.6e-29  102.0   0.0     1   112     5   117     5   117 0.97 Response regulator receiver domain
Trans_reg_C          PF00486.23    77 seq429_BIOID161975   -            229   5.8e-28   96.5   0.0   1   1   1.4e-31   9.6e-28   95.8   0.0     2    77   151   225   149   225 0.95 Transcriptional regulatory protein, C terminal
DUF3329              PF11808.3     90 seq430_BIOID161975   -            431   1.1e-31  108.5   6.1   1   1   8.1e-35   1.8e-31  107.9   4.2     2    90     4    92     3    92 0.98 Domain of unknown function (DUF3329)
HATPase_c            PF02518.21   111 seq430_BIOID161975   -            431   1.4e-30  105.1   0.0   1   1   1.1e-33   2.6e-30  104.3   0.0     2   110   314   423   313   424 0.98 Histidine kinase-, DNA gyrase B-, and HSP90-like ATPase
HisKA                PF00512.20    68 seq430_BIOID161975   -            431   1.7e-20   72.6   1.4   1   1   1.4e-23   3.3e-20   71.7   0.3     2    67   204   268   203   269 0.97 His Kinase A (phospho-acceptor) domain
PAS                  PF00989.19   113 seq430_BIOID161975   -            431     4e-11   42.5   0.0   1   1   3.7e-14   8.4e-11   41.5   0.0     2   113    99   194    98   194 0.95 PAS fold
HATPase_c_2          PF13581.1    125 seq430_BIOID161975   -            431   1.6e-08   34.2   0.0   1   1   1.3e-11   2.9e-08   33.4   0.0    30   114   316   408   281   420 0.83 Histidine kinase-like ATPase domain
HATPase_c_3          PF13589.1    137 seq430_BIOID161975   -            431   1.1e-06   28.2   0.0   1   1   7.7e-10   1.8e-06   27.5   0.0     3    93   318   410   316   429 0.78 Histidine kinase-, DNA gyrase B-, and HSP90-like ATPase
Branch_AA_trans      PF05525.8    428 seq432_BIOID161975   -            439  4.3e-158  526.2  32.3   1   1  3.6e-162  4.9e-158  526.0  22.4     3   427     8   429     6   430 0.99 Branched-chain amino acid transport protein
AA_permease          PF00324.16   479 seq433_BIOID161975   -            457  2.2e-103  346.0  48.5   1   1  3.9e-107  2.6e-103  345.8  33.6     1   474    15   451    15   455 0.96 Amino acid permease
AA_permease_2        PF13520.1    426 seq433_BIOID161975   -            457   5.8e-48  163.3  57.1   1   1   9.6e-52   6.6e-48  163.1  39.5     2   425    12   442    11   445 0.88 Amino acid permease
Alpha-amylase        PF00128.19   316 seq434_BIOID161975   -            605   1.5e-79  267.5   0.0   1   1   2.9e-83     2e-79  267.1   0.0     1   316   178   494   178   494 0.96 Alpha amylase, catalytic domain
Alpha-amylase_N      PF02903.9    120 seq434_BIOID161975   -            605   6.1e-09   35.7   0.0   1   1   1.9e-12   1.3e-08   34.7   0.0     5   108     4   105     1   115 0.84 Alpha amylase, N-terminal ig-like domain
Queuosine_synth      PF02547.10   341 seq435_BIOID161975   -            356  3.6e-144  479.5   0.0   1   1    3e-148    4e-144  479.4   0.0     2   341     3   344     2   344 0.96 Queuosine biosynthesis protein
TGT                  PF01702.13   238 seq436_BIOID161975   -            375  2.9e-105  350.7   0.0   1   1  2.5e-109  3.5e-105  350.4   0.0     1   237   125   362   125   363 0.99 Queuine tRNA-ribosyltransferase
YajC                 PF02699.10    83 seq437_BIOID161975   -            110   3.5e-28   96.9   0.4   1   1   3.3e-32   4.5e-28   96.6   0.3     2    83    20   102    19   102 0.96 Preprotein translocase subunit
SecD-TM1             PF13721.1    101 seq438_BIOID161975   -            615   1.4e-39  134.2   3.4   1   1   2.6e-41   8.8e-38  128.5   0.1     1   101     2   103     2   103 0.96 SecD export protein N-terminal TM region
SecD_SecF            PF02355.11   189 seq438_BIOID161975   -            615   7.3e-16   57.7  10.3   1   1     4e-19   1.4e-15   56.9   7.1    14   184   434   602   427   606 0.90 Protein export membrane protein
MMPL                 PF03176.10   333 seq438_BIOID161975   -            615   1.7e-08   33.4  12.2   1   1     5e-12   1.7e-08   33.4   8.5   180   299   481   601   458   612 0.81 MMPL family
Sec_GG               PF07549.9     29 seq438_BIOID161975   -            615   3.8e-08   32.1   0.0   1   1     3e-11     1e-07   30.7   0.0     1    27   112   141   112   143 0.86 SecD/SecF GG Motif
SecD_SecF            PF02355.11   189 seq439_BIOID161975   -            338   2.4e-68  228.9  10.7   1   1   5.3e-72   3.7e-68  228.3   7.4     4   188   132   316   129   317 0.97 Protein export membrane protein
Sec_GG               PF07549.9     29 seq439_BIOID161975   -            338     2e-08   33.0   0.1   1   1   7.5e-12   5.2e-08   31.7   0.0     2    27    56    81    55    83 0.90 SecD/SecF GG Motif
HNH                  PF01844.18    47 seq440_BIOID161975   -            138   8.3e-10   38.2   8.2   1   1   8.4e-14   1.2e-09   37.8   5.7     1    47    50    98    50    98 0.98 HNH endonuclease
ATP-cone             PF03477.11    90 seq442_BIOID161975   -            149     2e-17   63.2   0.1   1   1     2e-21   2.8e-17   62.8   0.1     2    89    50   136    49   137 0.98 ATP cone domain
RibD_C               PF01872.12   200 seq443_BIOID161975   -            367   3.8e-65  219.1   0.0   1   1   7.5e-69   5.1e-65  218.7   0.0     1   200   147   362   147   362 0.96 RibD C-terminal domain
dCMP_cyt_deam_1      PF00383.17   102 seq443_BIOID161975   -            367     1e-24   86.0   0.4   1   1   2.2e-28   1.5e-24   85.4   0.3     3   101     2    99     1   100 0.94 Cytidine and deoxycytidylate deaminase zinc-binding region
DMRL_synthase        PF00885.14   144 seq444_BIOID161975   -            156   2.2e-57  192.6   1.1   1   1   1.8e-61   2.5e-57  192.5   0.8     2   143    11   153    10   154 0.98 6,7-dimethyl-8-ribityllumazine synthase
NusB                 PF01029.13   134 seq446_BIOID161975   -            139   1.4e-34  118.8   0.2   1   1   1.2e-38   1.6e-34  118.6   0.1     1   133     7   131     7   132 0.93 NusB family
AIRS                 PF00586.19    96 seq447_BIOID161975   -            325   1.7e-23   82.5   0.0   1   1   6.1e-27   4.2e-23   81.2   0.0     1    96    28   123    28   123 0.98 AIR synthase related protein, N-terminal domain
AIRS_C               PF02769.17   153 seq447_BIOID161975   -            325   1.2e-09   38.1   0.0   1   1   2.6e-13   1.7e-09   37.6   0.0     1   145   150   299   150   303 0.74 AIR synthase related protein, C-terminal domain
PgpA                 PF04608.8    143 seq448_BIOID161975   -            172   3.8e-51  172.5   8.4   1   1   3.2e-55   4.4e-51  172.3   5.9     2   142    22   162    21   163 0.92 Phosphatidylglycerophosphatase A
ThiI                 PF02568.9    197 seq449_BIOID161975   -            482   5.4e-77  257.5   0.0   1   1   1.2e-80   8.1e-77  257.0   0.0     1   197   175   369   175   369 0.99 Thiamine biosynthesis protein (ThiI)
THUMP                PF02926.12    93 seq449_BIOID161975   -            482   1.2e-19   69.9   0.1   1   1   7.6e-23   5.2e-19   68.0   0.1     2    89    76   161    75   164 0.95 THUMP domain
DUF520               PF04461.8    160 seq452_BIOID161975   -            163     4e-66  221.6   3.7   1   1   3.3e-70   4.5e-66  221.5   2.5     1   160     1   162     1   162 0.99 Protein of unknown function (DUF520)
BolA                 PF01722.13    75 seq454_BIOID161975   -            105   2.2e-29  101.0   0.1   1   1   1.9e-33   2.5e-29  100.8   0.1     1    75    10    85     9    85 0.97 BolA-like protein
Trigger_N            PF05697.8    145 seq456_BIOID161975   -            432   6.8e-46  155.5   0.2   1   1   1.5e-49   6.8e-46  155.5   0.1     1   145     1   145     1   145 0.99 Bacterial trigger factor protein (TF)
Trigger_C            PF05698.9    162 seq456_BIOID161975   -            432   5.7e-39  133.4  11.0   1   1   1.2e-42   5.7e-39  133.4   7.6     1   161   262   412   262   413 0.99 Bacterial trigger factor protein (TF) C-terminus
FKBP_C               PF00254.23    94 seq456_BIOID161975   -            432   8.2e-17   60.9   0.4   1   1   4.7e-20   2.1e-16   59.5   0.3     5    93   158   237   154   238 0.93 FKBP-type peptidyl-prolyl cis-trans isomerase
CLP_protease         PF00574.18   182 seq457_BIOID161975   -            207   9.3e-87  289.2   0.0   1   1     8e-91   1.1e-86  289.0   0.0     1   181    25   205    25   206 0.99 Clp protease
AAA_2                PF07724.9    171 seq458_BIOID161975   -            424   5.9e-49  166.1   0.0   1   1   5.3e-52   9.1e-49  165.5   0.0     3   170   112   310   110   311 0.97 AAA domain (Cdc48 subfamily)
zf-C4_ClpX           PF06689.8     41 seq458_BIOID161975   -            424   2.3e-22   78.0   3.5   1   1   3.7e-25   6.3e-22   76.7   2.4     2    41    13    51    12    51 0.97 ClpX C4-type zinc finger
ClpB_D2-small        PF10431.4     81 seq458_BIOID161975   -            424   4.3e-18   64.8   0.6   1   1   2.5e-21   4.3e-18   64.8   0.4     1    74   317   394   317   399 0.95 C-terminal, D2-small domain, of ClpB protein
AAA                  PF00004.24   132 seq458_BIOID161975   -            424   4.3e-16   59.1   0.0   1   1   1.3e-18   2.2e-15   56.8   0.0     1    98   115   220   115   256 0.83 ATPase family associated with various cellular activities (AAA)
Mg_chelatase         PF01078.16   207 seq458_BIOID161975   -            424   2.5e-07   29.9   0.2   1   1   6.2e-08   0.00011   21.3   0.3    20    55   110   146    75   171 0.81 Magnesium chelatase, subunit ChlI
AAA_5                PF07728.9    139 seq458_BIOID161975   -            424   7.9e-07   28.7   0.0   1   1   3.8e-09   6.4e-06   25.8   0.1     1    79   114   191   114   195 0.74 AAA domain (dynein-related subfamily)
RuvB_N               PF05496.7    234 seq458_BIOID161975   -            424   2.6e-06   26.5   0.0   1   1   3.4e-09   5.8e-06   25.4   0.0    16   116    68   192    53   196 0.72 Holliday junction DNA helicase ruvB N-terminus
Lon_C                PF05362.8    205 seq459_BIOID161975   -            799   2.1e-99  330.7   0.1   1   1  1.6e-102   3.7e-99  330.0   0.0     2   204   585   787   584   788 0.99 Lon protease (S16) C-terminal proteolytic domain
LON                  PF02190.11   205 seq459_BIOID161975   -            799   4.9e-43  147.0   0.3   1   1   2.2e-46   4.9e-43  147.0   0.2     1   204    25   216    25   217 0.91 ATP-dependent protease La (LON) domain
AAA                  PF00004.24   132 seq459_BIOID161975   -            799   7.1e-18   64.9   0.0   1   1   7.1e-21   1.6e-17   63.8   0.0     1   128   367   504   367   508 0.93 ATPase family associated with various cellular activities (AAA)
AAA_5                PF07728.9    139 seq459_BIOID161975   -            799   5.6e-10   38.9   0.0   1   1   8.8e-13     2e-09   37.1   0.0     2   138   367   499   366   500 0.79 AAA domain (dynein-related subfamily)
ChlI                 PF13541.1    121 seq459_BIOID161975   -            799   5.1e-08   32.3   0.0   1   1   5.6e-11   1.3e-07   31.0   0.0     1   121   628   755   628   755 0.83 Subunit ChlI of Mg-chelatase
AAA_PrkA             PF08298.6    358 seq459_BIOID161975   -            799   7.9e-06   24.6   0.0   1   1   6.5e-09   1.5e-05   23.7   0.0    51   111   327   387   303   400 0.88 PrkA AAA domain
Bac_DNA_binding      PF00216.16    90 seq460_BIOID161975   -             90   2.5e-34  117.0   0.1   1   1   2.1e-38   2.8e-34  116.8   0.1     1    90     1    90     1    90 1.00 Bacterial DNA-binding protein
Rotamase_2           PF13145.1    121 seq461_BIOID161975   -            623   4.2e-34  117.6  24.5   1   1     9e-28   2.1e-24   86.3   0.2     1   121   247   369   247   369 0.92 PPIC-type PPIASE domain
SurA_N_3             PF13624.1    154 seq461_BIOID161975   -            623   6.8e-32  110.4   1.1   1   1     3e-35   6.8e-32  110.4   0.8     1   153     1   165     1   166 0.86 SurA N-terminal domain
Rotamase_3           PF13616.1    117 seq461_BIOID161975   -            623   1.8e-16   60.3   0.4   1   1   7.8e-20   1.8e-16   60.3   0.3    12   115   265   355   212   357 0.87 PPIC-type PPIASE domain
Rotamase             PF00639.16    95 seq461_BIOID161975   -            623   6.7e-15   55.4   8.8   1   1   6.2e-18   1.4e-14   54.4   0.1    13    95   275   355   258   355 0.92 PPIC-type PPIASE domain
SurA_N_2             PF13623.1    145 seq461_BIOID161975   -            623   1.5e-08   34.5   0.3   1   1   6.7e-12   1.5e-08   34.5   0.2     9   140    12   137     3   142 0.83 SurA N-terminal domain
HHH_3                PF12836.2     65 seq462_BIOID161975   -            123   4.6e-19   68.0   0.0   1   1   1.3e-22     6e-19   67.6   0.0     3    61    59   118    57   122 0.93 Helix-hairpin-helix motif
4HBT_2               PF13279.1    121 seq463_BIOID161975   -            132   7.4e-17   61.8   0.0   1   1   1.9e-20   8.5e-17   61.6   0.0     4   109    10   114     7   129 0.87 Thioesterase-like superfamily
Acyl-ACP_TE          PF01643.12   249 seq463_BIOID161975   -            132   1.1e-14   53.9   0.2   1   2   9.8e-09   4.5e-05   22.4   0.1   155   182     2    29     1    33 0.91 Acyl-ACP thioesterase
Acyl-ACP_TE          PF01643.12   249 seq463_BIOID161975   -            132   1.1e-14   53.9   0.2   2   2   4.6e-11   2.1e-07   30.0   0.0    46   133    39   128    30   132 0.90 Acyl-ACP thioesterase
4HBT                 PF03061.17    79 seq463_BIOID161975   -            132   3.4e-14   52.5   0.0   1   1     1e-17   4.6e-14   52.1   0.0     2    77    16    97    15    99 0.96 Thioesterase superfamily
Hydrolase_3          PF08282.7    254 seq464_BIOID161975   -            276   9.4e-52  175.9   0.0   1   1   1.5e-55   1.1e-51  175.8   0.0     2   254    10   262     9   262 0.98 haloacid dehalogenase-like hydrolase
S6PP                 PF05116.8    247 seq464_BIOID161975   -            276   1.8e-17   63.3   0.0   1   2     2e-08   0.00014   21.1   0.0     4    79     8    83     5   111 0.71 Sucrose-6F-phosphate phosphohydrolase
S6PP                 PF05116.8    247 seq464_BIOID161975   -            276   1.8e-17   63.3   0.0   2   2   2.9e-14     2e-10   40.2   0.0   119   213   149   240   143   257 0.87 Sucrose-6F-phosphate phosphohydrolase
AsnC_trans_reg       PF01037.16    74 seq465_BIOID161975   -            180   1.2e-21   76.0   0.0   1   1   5.6e-25   1.9e-21   75.3   0.0     1    74    96   170    96   170 0.97 AsnC family
HTH_AsnC-type        PF13404.1     42 seq465_BIOID161975   -            180   7.3e-18   63.7   0.7   1   1   3.3e-21   1.1e-17   63.1   0.5     1    42    30    71    30    71 0.99 AsnC-type helix-turn-helix domain
HTH_24               PF13412.1     48 seq465_BIOID161975   -            180   3.8e-17   61.3   0.4   1   1   1.7e-20   5.9e-17   60.6   0.3     1    47    30    76    30    77 0.98 Winged helix-turn-helix DNA-binding
HTH_11               PF08279.7     55 seq465_BIOID161975   -            180    0.0001   21.7   0.0   1   1     5e-08   0.00017   21.0   0.0     3    46    35    77    34    81 0.90 HTH domain
ABC_membrane         PF00664.18   275 seq466_BIOID161975   -            590     9e-35  120.3   5.6   1   1   1.7e-38   1.2e-34  119.9   3.9     5   274    22   290    18   291 0.94 ABC transporter transmembrane region
ABC_tran             PF00005.22   118 seq466_BIOID161975   -            590   1.2e-19   70.7   0.0   1   1   3.3e-23   2.2e-19   69.8   0.0     1   117   376   500   376   501 0.93 ABC transporter
ABC_membrane         PF00664.18   275 seq467_BIOID161975   -            593   8.7e-35  120.3   8.8   1   1   1.6e-38   1.1e-34  120.0   6.1     3   274    27   297    25   298 0.91 ABC transporter transmembrane region
ABC_tran             PF00005.22   118 seq467_BIOID161975   -            593   2.4e-20   72.9   0.1   1   1   7.5e-24   5.1e-20   71.8   0.0     1   118   381   505   381   505 0.95 ABC transporter
P-II                 PF00543.17   102 seq468_BIOID161975   -            112   2.4e-40  136.9   1.0   1   1     2e-44   2.7e-40  136.8   0.7     1   102     4   105     4   105 0.99 Nitrogen regulatory protein P-II
Ammonium_transp      PF00909.16   399 seq469_BIOID161975   -            428  8.5e-132  439.2  40.0   1   1  7.1e-136  9.7e-132  439.0  27.7     1   399    33   426    33   426 0.97 Ammonium Transporter Family
YscW                 PF09619.5    106 seq471_BIOID161975   -            190     8e-42  141.1   0.6   1   1   8.2e-46   1.1e-41  140.6   0.4     1   106    41   152    41   152 0.99 Type III secretion system lipoprotein chaperone (YscW)
DUF1428              PF07237.6    103 seq473_BIOID161975   -            117   1.3e-49  166.2   2.0   1   1     1e-53   1.4e-49  166.1   1.4     1   103     2   104     2   104 0.99 Protein of unknown function (DUF1428)
TetR_C_2             PF08361.6    121 seq476_BIOID161975   -            215   4.5e-57  191.0   1.6   1   1   9.1e-61   6.2e-57  190.6   1.1     1   119    84   202    84   204 0.99 MAATS-type transcriptional repressor, C-terminal region
TetR_N               PF00440.18    47 seq476_BIOID161975   -            215   4.8e-20   70.8   0.0   1   1     1e-23   7.1e-20   70.2   0.0     1    47    16    62    16    62 0.98 Bacterial regulatory proteins, tetR family
MscS_TM              PF12794.2    340 seq478_BIOID161975   -           1120     2e-97  325.7  28.8   1   1  4.5e-101     2e-97  325.7  20.0     5   340   508   826   505   826 0.97 Mechanosensitive ion channel inner membrane domain 1
MscS_porin           PF12795.2    240 seq478_BIOID161975   -           1120   2.6e-66  223.2  52.7   1   1   5.8e-70   2.6e-66  223.2  36.5     1   240    49   290    49   290 0.98 Mechanosensitive ion channel porin domain
MS_channel           PF00924.13   206 seq478_BIOID161975   -           1120   3.3e-61  206.0   0.5   1   1   7.3e-65   3.3e-61  206.0   0.3     2   206   887  1086   886  1086 0.99 Mechanosensitive ion channel
DUF454               PF04304.8     71 seq480_BIOID161975   -            125   1.6e-22   79.1  15.0   1   1   1.2e-26   1.6e-22   79.1  10.4     1    71    46   115    46   115 0.95 Protein of unknown function (DUF454)
Pribosyltran         PF00156.22   125 seq481_BIOID161975   -            183   3.4e-20   71.8   0.2   1   1   3.2e-24   4.4e-20   71.5   0.1     2   124    33   155    32   156 0.95 Phosphoribosyl transferase domain
DNA_pol3_tau_5       PF12170.3    142 seq483_BIOID161975   -            643   5.9e-94  311.4   5.5   1   1     7e-97   1.2e-93  310.4   3.8     1   142   499   640   499   640 1.00 DNA polymerase III tau subunit V interacting with alpha
DNA_pol3_delta2      PF13177.1    162 seq483_BIOID161975   -            643   3.3e-40  137.2   0.0   1   1   3.2e-43   5.5e-40  136.5   0.0     1   161    20   178    20   179 0.98 DNA polymerase III, delta subunit
DNA_pol3_gamma3      PF12169.3    143 seq483_BIOID161975   -            643   7.1e-31  106.7   4.8   1   1   8.9e-34   1.5e-30  105.7   0.8     1   131   232   360   232   372 0.91 DNA polymerase III subunits gamma and tau domain III
DNA_pol3_tau_4       PF12168.3     84 seq483_BIOID161975   -            643   4.1e-22   78.2  12.8   1   1   7.6e-25   1.3e-21   76.6   8.9     1    84   416   498   416   498 0.98 DNA polymerase III subunits tau domain IV DnaB-binding
AAA                  PF00004.24   132 seq483_BIOID161975   -            643   7.7e-12   45.4   0.1   1   1   2.9e-14     5e-11   42.8   0.0     2   125    42   171    41   177 0.80 ATPase family associated with various cellular activities (AAA)
RuvB_N               PF05496.7    234 seq483_BIOID161975   -            643   1.8e-06   27.0   0.0   1   1   2.2e-08   3.8e-05   22.7   0.0    15    85     7    73     2    82 0.85 Holliday junction DNA helicase ruvB N-terminus
AAA_5                PF07728.9    139 seq483_BIOID161975   -            643   2.9e-05   23.7   0.0   1   1   5.2e-08   8.9e-05   22.1   0.0     3    93    42   147    40   161 0.76 AAA domain (dynein-related subfamily)
DNA_pol3_delta       PF06144.8    172 seq483_BIOID161975   -            643   9.3e-05   21.8   0.1   1   1   1.1e-07    0.0002   20.8   0.1    73   161   131   215   121   219 0.86 DNA polymerase III, delta subunit
YbaB_DNA_bd          PF02575.11    93 seq484_BIOID161975   -            109   3.4e-38  129.3   7.0   1   1   2.8e-42   3.8e-38  129.1   4.8     1    93    11   102    11   102 0.99 YbaB/EbfC DNA-binding family
Toprim_4             PF13662.1     81 seq485_BIOID161975   -            201   2.6e-22   78.5   0.0   1   1   8.9e-26   4.1e-22   77.8   0.0     1    81    81   172    81   172 0.95 Toprim domain
RecR                 PF02132.10    41 seq485_BIOID161975   -            201   4.7e-16   57.8   1.1   1   1     1e-19   4.7e-16   57.8   0.8     2    41    39    78    38    78 0.95 RecR protein
Toprim               PF01751.17    88 seq485_BIOID161975   -            201   9.5e-11   41.3   0.0   1   1   3.6e-14   1.7e-10   40.5   0.0     2    77    83   166    82   173 0.90 Toprim domain
HSP90                PF00183.13   531 seq487_BIOID161975   -            624  1.5e-115  386.5   8.4   1   1  5.5e-118  2.5e-114  382.4   5.5    74   491   212   622   209   624 0.93 Hsp90 protein
HATPase_c_3          PF13589.1    137 seq487_BIOID161975   -            624   2.1e-15   56.4   1.5   1   1   7.1e-19   3.2e-15   55.8   0.1     2   123    26   171    25   183 0.79 Histidine kinase-, DNA gyrase B-, and HSP90-like ATPase
HATPase_c            PF02518.21   111 seq487_BIOID161975   -            624     8e-12   44.7   0.1   1   1   3.2e-15   1.5e-11   43.9   0.1     6   109    32   181    27   183 0.84 Histidine kinase-, DNA gyrase B-, and HSP90-like ATPase
ADK                  PF00406.17   151 seq488_BIOID161975   -            214   1.3e-60  203.5   0.0   1   1   3.4e-64   1.5e-60  203.2   0.0     1   150     5   186     5   187 0.99 Adenylate kinase
ADK_lid              PF05191.9     36 seq488_BIOID161975   -            214   8.4e-17   60.4   0.0   1   1   3.2e-20   1.5e-16   59.6   0.0     1    36   123   158   123   158 1.00 Adenylate kinase, active site lid
AAA_17               PF13207.1    121 seq488_BIOID161975   -            214   1.5e-08   35.2   0.0   1   1   4.7e-12   2.1e-08   34.8   0.0     1   108     2   116     2   170 0.62 AAA domain
Ferrochelatase       PF00762.14   316 seq489_BIOID161975   -            320  1.7e-108  362.2   0.0   1   1  2.7e-112  1.8e-108  362.0   0.0     1   313     5   317     5   320 0.98 Ferrochelatase
PfkB                 PF00294.19   301 seq490_BIOID161975   -            434   2.4e-56  190.9   0.0   1   1   2.5e-60   3.4e-56  190.4   0.0     4   294    55   414    52   422 0.91 pfkB family carbohydrate kinase
5_nucleotid_C        PF02872.13   156 seq492_BIOID161975   -            550   7.7e-33  113.5   0.5   1   1   2.6e-36   1.8e-32  112.3   0.3     1   155   363   510   363   511 0.95 5'-nucleotidase, C-terminal domain
Metallophos          PF00149.23   201 seq492_BIOID161975   -            550     5e-18   65.1   0.1   1   1     1e-21   7.1e-18   64.6   0.1     1   198    34   253    34   256 0.94 Calcineurin-like phosphoesterase
HTH_3                PF01381.17    55 seq494_BIOID161975   -            113   9.4e-11   41.2   0.0   1   1   5.6e-14   3.8e-10   39.3   0.0     1    54    16    69    16    70 0.96 Helix-turn-helix
HTH_19               PF12844.2     64 seq494_BIOID161975   -            113   2.6e-08   33.6   0.1   1   1     2e-11   1.4e-07   31.3   0.0     9    61    21    73    15    76 0.90 Helix-turn-helix domain
Glutaminase          PF04960.10   286 seq495_BIOID161975   -            310  3.9e-114  380.3   0.1   1   1  3.3e-118  4.5e-114  380.1   0.1     1   286    24   308    24   308 0.99 Glutaminase
AA_permease_2        PF13520.1    426 seq496_BIOID161975   -            430   3.8e-31  107.9  54.4   1   1   1.2e-34   8.2e-31  106.8  37.6     1   407    13   399    13   423 0.84 Amino acid permease
AA_permease          PF00324.16   479 seq496_BIOID161975   -            430   1.5e-24   86.0  50.3   1   1     4e-28   2.7e-24   85.2  34.8     2   417    18   397    17   428 0.83 Amino acid permease
MerR_1               PF13411.1     69 seq497_BIOID161975   -            135   7.8e-20   70.3   0.3   1   1     4e-23   1.8e-19   69.1   0.0     1    66     1    67     1    69 0.94 MerR HTH family regulatory protein
MerR-DNA-bind        PF09278.6     65 seq497_BIOID161975   -            135   2.7e-16   59.5   2.1   1   1   8.9e-20     4e-16   59.0   1.4     2    65    45   108    44   108 0.96 MerR, DNA binding
MerR                 PF00376.18    38 seq497_BIOID161975   -            135   2.7e-16   58.6   0.1   1   1   1.1e-19   5.2e-16   57.8   0.0     1    38     2    39     2    39 0.98 MerR family regulatory protein
ABC_tran             PF00005.22   118 seq499_BIOID161975   -            225   1.3e-18   67.3   0.0   1   1   1.1e-21   2.4e-18   66.4   0.0     1   117    47   165    47   166 0.87 ABC transporter
AAA                  PF00004.24   132 seq499_BIOID161975   -            225   3.5e-06   27.1   0.9   1   1   2.1e-08   4.9e-05   23.4   0.6     2   118    37   204    36   207 0.71 ATPase family associated with various cellular activities (AAA)
Adeno_IVa2           PF02456.10   370 seq499_BIOID161975   -            225   9.8e-05   21.0   0.0   1   1   7.3e-08   0.00017   20.2   0.0    71   132    15    76     3    86 0.79 Adenovirus IVa2 protein
UPF0014              PF03649.8    250 seq500_BIOID161975   -            268  2.1e-119  397.1  18.0   1   1  1.8e-123  2.5e-119  396.9  12.5     2   250    12   256    11   256 0.99 Uncharacterised protein family (UPF0014)
ABC_tran             PF00005.22   118 seq502_BIOID161975   -            228   4.9e-21   75.1   0.0   1   1   1.1e-24   7.4e-21   74.5   0.0     1   117    50   174    50   175 0.92 ABC transporter
FtsX                 PF02687.16   121 seq504_BIOID161975   -            804   1.4e-21   76.3  17.3   1   2     1e-14   6.8e-11   41.8   6.3     3   121   247   364   245   364 0.87 FtsX-like permease family
FtsX                 PF02687.16   121 seq504_BIOID161975   -            804   1.4e-21   76.3  17.3   2   2   9.6e-17   6.6e-13   48.3   0.8     2   118   683   794   682   797 0.87 FtsX-like permease family
Ureidogly_hydro      PF04115.7    165 seq506_BIOID161975   -            160   5.9e-52  175.2   0.0   1   1     5e-56   6.8e-52  175.0   0.0     3   159     2   153     1   158 0.95 Ureidoglycolate hydrolase
IclR                 PF01614.13   129 seq507_BIOID161975   -            271   1.9e-40  137.3   0.0   1   1   4.5e-44   3.1e-40  136.7   0.0     2   128   140   263   139   264 0.98 Bacterial transcriptional regulator
HTH_IclR             PF09339.5     52 seq507_BIOID161975   -            271   1.2e-12   47.1   0.1   1   1   5.9e-16     4e-12   45.4   0.0     1    51    23    73    23    74 0.98 IclR helix-turn-helix domain
TPP_enzyme_N         PF02776.13   172 seq508_BIOID161975   -            623   6.7e-54  181.8   2.8   1   1   4.8e-56   2.2e-52  176.9   0.9     1   170    34   203    34   205 0.98 Thiamine pyrophosphate enzyme, N-terminal TPP binding domain
TPP_enzyme_C         PF02775.16   153 seq508_BIOID161975   -            623   7.4e-36  122.9   0.2   1   1   1.7e-37   7.6e-34  116.3   0.0     2   153   423   583   422   583 0.96 Thiamine pyrophosphate enzyme, C-terminal TPP binding domain
TPP_enzyme_M         PF00205.17   137 seq508_BIOID161975   -            623   2.7e-35  120.9   0.1   1   1   1.4e-38   6.6e-35  119.7   0.0     1   136   223   358   223   359 0.94 Thiamine pyrophosphate enzyme, central domain
AP_endonuc_2         PF01261.19   211 seq509_BIOID161975   -            258   3.5e-32  111.3   0.1   1   1   3.1e-36   4.2e-32  111.0   0.1     1   211    21   219    21   219 0.94 Xylose isomerase-like TIM barrel
NAD_binding_2        PF03446.10   162 seq510_BIOID161975   -            292   3.1e-48  163.6   0.5   1   1     1e-51   7.1e-48  162.4   0.2     2   161     1   160     1   162 0.97 NAD binding domain of 6-phosphogluconate dehydrogenase
F420_oxidored        PF03807.12    96 seq510_BIOID161975   -            292     8e-07   29.2   0.1   1   1   5.9e-10     4e-06   27.0   0.0     1    93     2    92     2    94 0.80 NADP oxidoreductase coenzyme F420-dependent
Transp_cyt_pur       PF02133.10   439 seq513_BIOID161975   -            484    5e-140  466.8  42.8   1   1  4.2e-144  5.7e-140  466.6  29.7     1   439    19   457    19   457 0.99 Permease for cytosine/purines, uracil, thiamine, allantoin
Amidohydro_4         PF13147.1    304 seq514_BIOID161975   -            453   3.1e-29  102.7   1.2   1   1   2.1e-32   7.2e-29  101.5   0.1     1   304    45   389    45   389 0.86 Amidohydrolase
Amidohydro_1         PF01979.15   333 seq514_BIOID161975   -            453   3.1e-19   69.6   0.0   1   1   1.5e-21   5.2e-18   65.6   0.0     1   332    50   391    50   392 0.72 Amidohydrolase family
Amidohydro_5         PF13594.1     68 seq514_BIOID161975   -            453   5.7e-17   61.1   1.1   1   1   3.9e-20   1.3e-16   60.0   0.7     1    68    23    88    23    88 0.83 Amidohydrolase
Xan_ur_permease      PF00860.15   389 seq515_BIOID161975   -            433   2.9e-98  328.8  32.9   1   1  2.5e-102   3.5e-98  328.5  22.8     2   387     9   394     8   396 0.97 Permease family
Gly_kinase           PF02595.10   378 seq516_BIOID161975   -            381  4.3e-183  608.1  20.0   1   1  3.6e-187  4.9e-183  607.9  13.9     1   377     1   377     1   378 1.00 Glycerate kinase family
Ligase_CoA           PF00549.14   153 seq518_BIOID161975   -            555   1.4e-50  170.7   0.6   1   1   4.2e-54   2.9e-50  169.7   0.0     1   152   336   491   336   492 0.98 CoA-ligase
CoA_binding          PF02629.14    96 seq518_BIOID161975   -            555   8.4e-17   61.3   0.0   1   1   2.4e-19   1.6e-15   57.2   0.1     3    96   193   288   191   288 0.96 CoA binding domain
DUF1116              PF06545.6    216 seq519_BIOID161975   -            419   3.3e-99  330.2   1.3   1   1  3.3e-103   4.5e-99  329.7   0.9     1   216    87   303    87   303 0.99 Protein of unknown function (DUF1116)
DUF2877              PF11392.3    111 seq520_BIOID161975   -            271   9.5e-29   99.7   0.0   1   1   1.5e-32     2e-28   98.6   0.0     1   110   158   265   158   266 0.89 Protein of unknown function (DUF2877)
AA_kinase            PF00696.23   241 seq521_BIOID161975   -            297   4.7e-25   88.4   0.0   1   1   6.8e-29   9.2e-25   87.4   0.0     1   239     2   277     2   279 0.82 Amino acid kinase family
tRNA-synt_1e         PF01406.14   301 seq523_BIOID161975   -            461  4.5e-144  479.0   0.1   1   1  2.1e-147  5.7e-144  478.6   0.1     2   300    15   313    14   314 0.99 tRNA synthetases class I (C) catalytic domain
DALR_2               PF09190.6     63 seq523_BIOID161975   -            461     2e-26   91.9   1.7   1   1   7.1e-30     2e-26   91.9   1.2     1    63   341   402   341   402 0.99 DALR domain
tRNA-synt_1g         PF09334.6    391 seq523_BIOID161975   -            461   2.2e-16   59.4   1.6   1   2   3.9e-10   1.1e-06   27.5   0.1    13   112    35   133    29   147 0.82 tRNA synthetases class I (M)
tRNA-synt_1g         PF09334.6    391 seq523_BIOID161975   -            461   2.2e-16   59.4   1.6   2   2   3.1e-11   8.6e-08   31.1   0.1   312   373   251   311   231   317 0.85 tRNA synthetases class I (M)
tRNA-synt_1f         PF01921.13   360 seq523_BIOID161975   -            461   1.7e-07   30.1   0.0   1   1     2e-08   5.6e-05   21.8   0.0   276   317   261   301   214   329 0.85 tRNA synthetases class I (K)
tRNA-synt_1          PF00133.17   601 seq523_BIOID161975   -            461   1.1e-06   26.8   0.2   1   1   3.5e-09   9.5e-06   23.7   0.0   515   596   221   300   206   305 0.81 tRNA synthetases class I (I, L, M and V)
Caudo_TAP            PF02413.12   130 seq527_BIOID161975   -            118   9.2e-18   64.5   0.1   1   1   3.7e-17     5e-13   49.2   0.1    95   129    81   115    78   116 0.96 Caudovirales tail fibre assembly protein
OEP                  PF02321.13   188 seq532_BIOID161975   -            460   2.4e-52  177.1  36.5   1   2     1e-26   1.4e-22   80.1  12.6     3   188    65   247    63   247 0.97 Outer membrane efflux protein
OEP                  PF02321.13   188 seq532_BIOID161975   -            460   2.4e-52  177.1  36.5   2   2   7.7e-34     1e-29  103.3   7.2     4   188   272   455   269   455 0.94 Outer membrane efflux protein
CusF_Ec              PF11604.3     70 seq533_BIOID161975   -            110     1e-21   76.4   0.4   1   1   9.7e-26   1.3e-21   76.0   0.2     1    67    42   107    42   110 0.93 Copper binding periplasmic protein CusF
HlyD_2               PF12700.2    328 seq534_BIOID161975   -            407   1.9e-14   53.4   0.0   1   1   9.3e-18   6.4e-14   51.7   0.0   136   327   187   378    98   379 0.80 HlyD family secretion protein
HlyD_3               PF13437.1    105 seq534_BIOID161975   -            407   3.2e-13   49.8   0.2   1   1     2e-14   1.4e-10   41.3   0.0     1   105   209   310   209   310 0.96 HlyD family secretion protein
ACR_tran             PF00873.14  1021 seq535_BIOID161975   -           1047  2.6e-238  793.1   1.9   1   1  2.4e-242  3.3e-238  792.7   1.3     2  1019     6  1037     5  1039 0.98 AcrB/AcrD/AcrF family
AA_permease          PF00324.16   479 seq536_BIOID161975   -            472  2.1e-115  385.6  43.6   1   1  3.7e-119  2.6e-115  385.4  30.2     1   465    39   463    39   471 0.94 Amino acid permease
AA_permease_2        PF13520.1    426 seq536_BIOID161975   -            472   4.1e-43  147.3  47.9   1   1     8e-47   5.4e-43  146.9  33.2     9   410    43   444    39   464 0.82 Amino acid permease
HOK_GEF              PF01848.11    43 seq537_BIOID161975   -             50   1.8e-18   65.4   1.4   1   1   1.5e-22     2e-18   65.3   1.0     1    43     4    46     4    46 0.99 Hok/gef family
Esterase             PF00756.15   251 seq538_BIOID161975   -            400   6.4e-47  159.9   0.0   1   1   9.4e-51   6.4e-47  159.9   0.0     1   251   172   391   172   391 0.98 Putative esterase
DUF3327              PF11806.3    122 seq538_BIOID161975   -            400     6e-37  126.5   0.5   1   1   8.8e-41     6e-37  126.5   0.3     3   121    29   155    21   156 0.97 Domain of unknown function (DUF3327)
MbtH                 PF03621.8     54 seq539_BIOID161975   -             72   4.1e-22   77.1   0.7   1   1   3.6e-26     5e-22   76.9   0.5     1    53     1    54     1    55 0.96 MbtH-like protein
AMP-binding          PF00501.23   418 seq540_BIOID161975   -           1335  2.2e-116  388.5   0.0   1   1  1.1e-119    3e-116  388.1   0.0     1   417   524   928   524   929 0.96 AMP-binding enzyme
Condensation         PF00668.15   301 seq540_BIOID161975   -           1335   1.3e-60  204.7   0.0   1   1   6.9e-64   1.9e-60  204.1   0.0     2   300    44   342    43   343 0.91 Condensation domain
Thioesterase         PF00975.15   229 seq540_BIOID161975   -           1335   5.3e-46  157.5   0.6   1   1   5.8e-47   1.6e-43  149.4   0.1     2   221  1109  1325  1108  1333 0.95 Thioesterase domain
PP-binding           PF00550.20    67 seq540_BIOID161975   -           1335     9e-11   41.7   0.1   1   1     1e-13   2.8e-10   40.1   0.1     3    65  1022  1082  1020  1084 0.90 Phosphopantetheine attachment site
Abhydrolase_6        PF12697.2    228 seq540_BIOID161975   -           1335   7.6e-06   25.8   0.3   1   1   2.8e-09   7.6e-06   25.8   0.2     2   107  1111  1243  1110  1315 0.65 Alpha/beta hydrolase family
Wzz                  PF02706.10   152 seq542_BIOID161975   -            377   1.5e-24   86.4   0.9   1   1   1.1e-28   1.5e-24   86.4   0.6     1   150    25   173    25   175 0.92 Chain length determinant protein
MFS_1                PF07690.11   354 seq545_BIOID161975   -            416   8.2e-26   90.4  61.7   1   2   3.7e-20   2.5e-16   59.2  18.8     1   224    22   237    22   242 0.80 Major Facilitator Superfamily
MFS_1                PF07690.11   354 seq545_BIOID161975   -            416   8.2e-26   90.4  61.7   2   2   6.5e-13   4.4e-09   35.4  21.1    10   179   237   409   229   415 0.81 Major Facilitator Superfamily
MFS_3                PF05977.8    524 seq545_BIOID161975   -            416   6.9e-22   77.1  34.8   1   1   1.3e-25   8.9e-22   76.7  24.1     9   396    16   400    12   414 0.89 Transmembrane secretion effector
Chorismate_bind      PF00425.13   257 seq547_BIOID161975   -            391   2.2e-68  230.2   0.0   1   1     2e-72   2.7e-68  229.9   0.0     2   257   126   380   125   380 0.97 chorismate binding enzyme
AMP-binding          PF00501.23   418 seq548_BIOID161975   -            536     3e-84  282.6   0.0   1   1   5.3e-88   3.6e-84  282.4   0.0     1   417    50   461    50   462 0.94 AMP-binding enzyme
DUF4009              PF13193.1     41 seq548_BIOID161975   -            536   8.2e-08   31.4   0.1   1   1   3.6e-11   2.4e-07   29.9   0.0     1    29   501   529   501   535 0.92 Domain of unknown function (DUF4009)
Isochorismatase      PF00857.15   174 seq549_BIOID161975   -            285     6e-38  130.3   0.0   1   1   1.1e-41   7.6e-38  130.0   0.0     2   173    32   204    31   205 0.97 Isochorismatase family
PP-binding           PF00550.20    67 seq549_BIOID161975   -            285   2.6e-08   33.9   0.0   1   1     1e-11   6.9e-08   32.5   0.0     2    62   217   275   216   280 0.87 Phosphopantetheine attachment site
adh_short_C2         PF13561.1    243 seq550_BIOID161975   -            258   2.2e-29  102.8   0.1   1   1   6.1e-33   2.8e-29  102.5   0.1     3   242    24   254    22   255 0.92 Enoyl-(Acyl carrier protein) reductase
adh_short            PF00106.20   167 seq550_BIOID161975   -            258   9.7e-28   97.0   9.3   1   1     2e-30   8.9e-27   93.9   6.4     2   164    17   170    16   173 0.89 short chain dehydrogenase
KR                   PF08659.5    181 seq550_BIOID161975   -            258   4.7e-11   42.5   2.0   1   1     1e-14   4.7e-11   42.5   1.4    58   160    59   165    46   169 0.93 KR domain
4HBT                 PF03061.17    79 seq551_BIOID161975   -            137   7.5e-17   61.1   0.1   1   1   8.9e-21   1.2e-16   60.4   0.1     1    79    50   127    50   127 0.98 Thioesterase superfamily
CstA                 PF02554.9    376 seq554_BIOID161975   -            701  5.8e-156  518.7  29.0   1   1  8.4e-160  5.8e-156  518.7  20.1     1   371    32   431    32   436 0.95 Carbon starvation protein CstA
DUF4161              PF13722.1    127 seq554_BIOID161975   -            701   1.8e-46  157.4   7.5   1   1   2.7e-50   1.8e-46  157.4   5.2     3   127   467   596   464   596 0.98 C-terminal domain on CstA (DUF4161)
DUF466               PF04328.8     65 seq555_BIOID161975   -             65   2.9e-32  110.1   0.5   1   1   2.3e-36   3.1e-32  110.0   0.3     1    65     1    65     1    65 0.99 Protein of unknown function (DUF466)
Aminotran_1_2        PF00155.16   363 seq556_BIOID161975   -            386   2.7e-57  194.2   0.0   1   1     9e-61   3.1e-57  194.0   0.0     3   363    32   383    30   383 0.94 Aminotransferase class I and II
Cys_Met_Meta_PP      PF01053.15   386 seq556_BIOID161975   -            386   7.9e-08   30.8   0.0   1   1   3.9e-11   1.3e-07   30.0   0.0    75   180    96   205    63   212 0.86 Cys/Met metabolism PLP-dependent enzyme
DegT_DnrJ_EryC1      PF01041.12   363 seq556_BIOID161975   -            386   3.1e-06   26.3   0.0   1   1     2e-09   6.8e-06   25.2   0.0    44   146    94   202    74   204 0.85 DegT/DnrJ/EryC1/StrS aminotransferase family
Aminotran_5          PF00266.14   371 seq556_BIOID161975   -            386   2.3e-05   23.2   0.0   1   1   9.1e-09   3.1e-05   22.7   0.0    44   165    72   189    47   236 0.80 Aminotransferase class-V
AhpC-TSA             PF00578.16   124 seq557_BIOID161975   -            187   1.5e-33  114.9   0.1   1   1   4.3e-37     2e-33  114.6   0.1     4   123     7   133     4   134 0.94 AhpC/TSA family
Redoxin              PF08534.5    146 seq557_BIOID161975   -            187   1.8e-13   50.1   0.0   1   1   4.7e-17   2.2e-13   49.9   0.0    15   140    18   146     4   152 0.84 Redoxin
1-cysPrx_C           PF10417.4     40 seq557_BIOID161975   -            187   1.6e-06   27.4   0.1   1   1   6.5e-10     3e-06   26.6   0.1     1    31   154   182   154   186 0.88 C-terminal domain of 1-Cys peroxiredoxin
Pyr_redox_2          PF07992.9    200 seq559_BIOID161975   -            531   1.5e-32  113.0   0.0   1   1   2.4e-34   4.7e-31  108.1   0.0     1   199   224   503   224   504 0.91 Pyridine nucleotide-disulphide oxidoreductase
Pyr_redox            PF00070.22    80 seq559_BIOID161975   -            531   2.7e-14   53.2   0.4   1   1   1.4e-17   2.7e-14   53.2   0.3     1    75   367   437   367   442 0.93 Pyridine nucleotide-disulphide oxidoreductase
Pyr_redox_3          PF13738.1    203 seq559_BIOID161975   -            531   3.8e-11   43.2   1.9   1   1   5.8e-12   1.1e-08   35.2   0.0    81   196   276   394   261   401 0.75 Pyridine nucleotide-disulphide oxidoreductase
Thioredoxin_3        PF13192.1     76 seq559_BIOID161975   -            531   2.5e-08   33.4   0.0   1   1   3.9e-11   7.6e-08   31.9   0.0     4    74   132   205   129   207 0.82 Thioredoxin domain
HATPase_c            PF02518.21   111 seq564_BIOID161975   -            572   5.7e-20   70.9   0.0   1   1   2.8e-23   9.7e-20   70.2   0.0     2   110   449   559   448   560 0.96 Histidine kinase-, DNA gyrase B-, and HSP90-like ATPase
PAS_8                PF13188.1     64 seq564_BIOID161975   -            572     3e-06   26.7   0.0   1   1   4.1e-09   1.4e-05   24.6   0.0     2    49   243   296   242   312 0.73 PAS domain
PAS                  PF00989.19   113 seq564_BIOID161975   -            572   1.2e-05   24.9   0.0   1   1     1e-08   3.5e-05   23.4   0.0     4    64   245   305   242   313 0.88 PAS fold
Response_reg         PF00072.19   112 seq565_BIOID161975   -            226   1.2e-18   67.0   0.0   1   1   9.1e-22   6.2e-18   64.7   0.0     1   111     7   118     7   119 0.97 Response regulator receiver domain
CitT                 PF12431.3     30 seq565_BIOID161975   -            226   5.6e-08   32.5   0.0   1   1   1.5e-11     1e-07   31.6   0.0     1    28   134   160   134   162 0.97 Transcriptional regulator
PagP                 PF07017.6    147 seq567_BIOID161975   -            186   3.1e-75  250.2   5.6   1   1   2.7e-79   3.8e-75  250.0   3.9     1   147    36   183    36   183 0.99 Antimicrobial peptide resistance and lipid A acylation protein PagP
CSD                  PF00313.17    66 seq570_BIOID161975   -             69   5.2e-34  115.7   0.7   1   1   8.2e-38   5.6e-34  115.6   0.5     2    65     5    68     4    69 0.97 'Cold-shock' DNA-binding domain
OB_RNB               PF08206.6     58 seq570_BIOID161975   -             69   1.2e-05   24.6   0.3   1   1   2.5e-09   1.7e-05   24.1   0.2     7    30    14    37     6    67 0.82 Ribonuclease B OB domain
CN_hydrolase         PF00795.17   184 seq572_BIOID161975   -            262     2e-21   76.0   0.1   1   1     2e-25   2.7e-21   75.6   0.1     6   184     7   172     2   172 0.85 Carbon-nitrogen hydrolase
MttA_Hcf106          PF02416.11    53 seq575_BIOID161975   -             67   1.7e-12   46.1   0.4   1   1   1.4e-16   1.9e-12   46.0   0.2     1    48     4    51     4    62 0.92 mttA/Hcf106 family
DUF1451              PF07295.6    146 seq583_BIOID161975   -            160   7.1e-53  178.2   0.3   1   1   6.1e-57   8.3e-53  177.9   0.2     2   145    12   157    11   158 0.98 Protein of unknown function (DUF1451)
Rhomboid             PF01694.17   146 seq587_BIOID161975   -            625   1.9e-30  105.6  13.4   1   1   2.8e-34   1.9e-30  105.6   9.3     4   141    58   201    55   205 0.93 Rhomboid family
Lactonase            PF10282.4    344 seq587_BIOID161975   -            625   1.1e-05   24.6   0.5   1   1   1.6e-08   0.00011   21.3   0.1   196   318   300   421   298   425 0.82 Lactonase, 7-bladed beta-propeller
FAD_binding_3        PF01494.14   356 seq588_BIOID161975   -            391   1.2e-25   90.1   0.0   1   1   5.2e-29   1.8e-25   89.6   0.0     2   345     6   338     5   343 0.80 FAD binding domain
Lycopene_cycl        PF05834.7    374 seq588_BIOID161975   -            391   4.1e-10   39.0   4.2   1   1   8.9e-11     3e-07   29.5   1.4     2   143     8   170     7   201 0.86 Lycopene cyclase protein
DAO                  PF01266.19   358 seq588_BIOID161975   -            391   6.8e-08   31.6   0.6   1   1   6.5e-10   2.2e-06   26.7   0.2     2    34     8    40     7    92 0.89 FAD dependent oxidoreductase
SE                   PF08491.5    276 seq588_BIOID161975   -            391   3.8e-05   22.5   0.0   1   1   2.6e-08   8.9e-05   21.3   0.0   124   197   275   348   267   386 0.84 Squalene epoxidase
PTS_EIIC             PF02378.13   321 seq590_BIOID161975   -            648     5e-71  239.0  33.0   1   1   1.1e-74     5e-71  239.0  22.9     2   321    12   300    11   300 0.94 Phosphotransferase system, EIIC
PTS_EIIA_1           PF00358.15   133 seq590_BIOID161975   -            648   1.6e-52  176.4   0.6   1   1   5.5e-56   2.5e-52  175.8   0.4     4   131   499   626   496   628 0.98 phosphoenolpyruvate-dependent sugar phosphotransferase system, EIIA 1
PTS_EIIB             PF00367.15    35 seq590_BIOID161975   -            648   2.9e-12   45.4   1.1   1   1   1.2e-15   5.7e-12   44.5   0.8     1    35   393   427   393   427 0.97 phosphotransferase system, EIIB
DUF1537              PF07005.6    223 seq592_BIOID161975   -            412   2.5e-39  135.1   2.7   1   1     3e-43   4.1e-39  134.4   1.8    24   222   174   365   162   366 0.94 Protein of unknown function, DUF1537
PdxA                 PF04166.7    299 seq593_BIOID161975   -            328   1.7e-93  313.0   1.3   1   1   1.5e-97   2.1e-93  312.7   0.9    11   298    34   322    27   323 0.93 Pyridoxal phosphate biosynthetic protein PdxA
DeoRC                PF00455.17   162 seq594_BIOID161975   -            253   4.6e-48  162.7   0.5   1   1   1.4e-51   6.6e-48  162.2   0.1     3   161    75   232    73   233 0.98 DeoR C terminal sensor domain
HTH_DeoR             PF08220.7     57 seq594_BIOID161975   -            253   1.3e-19   69.2   0.3   1   1   7.3e-23   3.3e-19   68.0   0.2     1    54     6    59     6    60 0.98 DeoR-like helix-turn-helix domain
HTH_11               PF08279.7     55 seq594_BIOID161975   -            253   3.5e-05   23.2   0.0   1   1   1.6e-08   7.4e-05   22.2   0.0     1    44     6    48     6    56 0.90 HTH domain
tRNA-synt_1c         PF00749.16   314 seq595_BIOID161975   -            554  2.5e-124  413.9   0.0   1   1  4.6e-128  3.2e-124  413.5   0.0     2   313    28   337    27   338 0.99 tRNA synthetases class I (E and Q), catalytic domain
tRNA-synt_1c_C       PF03950.13   174 seq595_BIOID161975   -            554   1.1e-63  213.8   0.0   1   1   3.5e-67   2.4e-63  212.8   0.0     1   174   340   528   340   528 0.97 tRNA synthetases class I (E and Q), anti-codon binding domain
OprD                 PF03573.8    391 seq597_BIOID161975   -            468   1.8e-25   89.4  11.9   1   1   1.7e-29   2.3e-25   89.0   8.3     1   365    33   431    33   443 0.83 outer membrane porin, OprD family
YbfN                 PF13982.1     89 seq599_BIOID161975   -            108   1.6e-50  169.0   7.8   1   1   1.4e-54   1.9e-50  168.8   5.4     1    89    19   107    19   107 0.99 YbfN-like lipoprotein
SeqA                 PF03925.8    189 seq601_BIOID161975   -            181   4.5e-71  238.3   0.1   1   1   3.7e-75     5e-71  238.1   0.1     1   189     1   181     1   181 0.91 SeqA protein
PGM_PMM_I            PF02878.11   138 seq603_BIOID161975   -            546   1.5e-35  121.5   0.1   1   1   1.7e-38   5.7e-35  119.6   0.1     2   133    40   179    39   183 0.97 Phosphoglucomutase/phosphomannomutase, alpha/beta/alpha domain I
PGM_PMM_III          PF02880.11   111 seq603_BIOID161975   -            546   2.7e-27   94.8   0.0   1   1   1.5e-30   5.3e-27   93.9   0.0     1   111   320   440   320   440 0.93 Phosphoglucomutase/phosphomannomutase, alpha/beta/alpha domain III
PGM_PMM_II           PF02879.11   104 seq603_BIOID161975   -            546   3.7e-13   49.5   0.0   1   1   3.2e-16   1.1e-12   48.0   0.0     2   104   210   317   209   317 0.90 Phosphoglucomutase/phosphomannomutase, alpha/beta/alpha domain II
PGM_PMM_IV           PF00408.15    73 seq603_BIOID161975   -            546   3.6e-13   49.1   0.0   1   1   3.1e-16   1.1e-12   47.6   0.0    12    72   479   539   466   542 0.90 Phosphoglucomutase/phosphomannomutase, C-terminal domain
DUF2517              PF10725.4     63 seq611_BIOID161975   -             68   1.2e-36  124.0   0.7   1   1   9.8e-41   1.3e-36  123.9   0.5     1    62     3    64     3    65 0.98 Protein of unknown function (DUF2517)
DUF1722              PF08349.6    117 seq613_BIOID161975   -            169   4.3e-38  129.6   0.1   1   1   3.9e-42   5.3e-38  129.3   0.0     1   116    41   157    41   158 0.98 Protein of unknown function (DUF1722)
FAD_binding_7        PF03441.9    277 seq614_BIOID161975   -            472    9e-107  356.2   0.4   1   1  1.7e-110  1.2e-106  355.8   0.3     3   276   205   468   203   469 0.96 FAD binding domain of DNA photolyase
DNA_photolyase       PF00875.13   165 seq614_BIOID161975   -            472   2.7e-44  150.7   1.1   1   1   7.2e-48   4.9e-44  149.8   0.4     2   159     5   168     4   174 0.92 DNA photolyase
NIF3                 PF01784.13   242 seq616_BIOID161975   -            247     1e-56  192.1   0.0   1   1   9.1e-61   1.2e-56  191.8   0.0     2   240     6   235     5   238 0.95 NIF3 (NGG1p interacting factor 3)
AHS1                 PF02682.11   202 seq618_BIOID161975   -            218   3.4e-70  235.5   0.0   1   1   2.9e-74   3.9e-70  235.3   0.0     2   202     5   202     4   202 0.95 Allophanate hydrolase subunit 1
AHS2                 PF02626.10   272 seq619_BIOID161975   -            310  3.4e-100  334.7   0.0   1   1  2.9e-104    4e-100  334.4   0.0     2   272    24   288    23   288 0.98 Allophanate hydrolase subunit 2
LamB_YcsF            PF03746.11   242 seq620_BIOID161975   -            244  6.2e-101  336.4   0.6   1   1  5.1e-105    7e-101  336.2   0.4     1   241     2   237     2   238 0.99 LamB/YcsF family
H2TH                 PF06831.9     93 seq622_BIOID161975   -            263   3.1e-18   65.1   0.0   1   1   1.2e-21   5.7e-18   64.3   0.0     1    77   126   205   126   216 0.85 Formamidopyrimidine-DNA glycosylase H2TH domain
Fapy_DNA_glyco       PF01149.19   116 seq622_BIOID161975   -            263   9.2e-15   54.9   0.0   1   1   3.4e-18   1.5e-14   54.1   0.0     1   106     2   104     2   111 0.89 Formamidopyrimidine-DNA glycosylase N-terminal domain
zf-FPG_IleRS         PF06827.9     30 seq622_BIOID161975   -            263   7.4e-08   31.7   4.0   1   1   2.9e-11   1.3e-07   30.9   2.8     1    29   235   263   235   263 0.98 Zinc finger found in FPG and IleRS
Sdh_cyt              PF01127.17   121 seq624_BIOID161975   -            134   5.1e-30  103.6   4.9   1   1   4.3e-34   5.9e-30  103.4   3.4     2   120    11   128    10   129 0.90 Succinate dehydrogenase/Fumarate reductase transmembrane subunit
Sdh_cyt              PF01127.17   121 seq625_BIOID161975   -            115   8.9e-12   44.7  15.1   1   1   7.9e-16   1.1e-11   44.5  10.5    18   120    11   104     2   113 0.83 Succinate dehydrogenase/Fumarate reductase transmembrane subunit
FAD_binding_2        PF00890.19   421 seq626_BIOID161975   -            588  2.6e-117  392.1   6.1   1   1    7e-121  3.2e-117  391.8   4.2     1   421     9   405     9   405 0.98 FAD binding domain
Succ_DH_flav_C       PF02910.15   129 seq626_BIOID161975   -            588   3.1e-38  130.4   0.1   1   1   1.1e-41   5.1e-38  129.7   0.1     1   129   460   588   460   588 0.96 Fumarate reductase flavoprotein C-term
Fer2_3               PF13085.1    110 seq627_BIOID161975   -            238   3.8e-31  107.0   0.0   1   1   1.6e-34   5.5e-31  106.5   0.0     2   109     5   111     4   112 0.93 2Fe-2S iron-sulfur cluster binding domain
Fer4_17              PF13534.1     61 seq627_BIOID161975   -            238     2e-10   40.7   0.8   1   1   1.1e-13   3.9e-10   39.8   0.5     1    61   148   221   148   221 0.80 4Fe-4S dicluster domain
Fer4_8               PF13183.1     57 seq627_BIOID161975   -            238   1.3e-09   37.8   1.5   1   1     8e-13   2.7e-09   36.7   1.0     2    56   146   219   145   220 0.71 4Fe-4S dicluster domain
Fer4_18              PF13746.1     69 seq627_BIOID161975   -            238   3.2e-07   30.5   1.1   1   1     1e-09   3.5e-06   27.2   0.1     2    67   155   221   154   223 0.97 4Fe-4S dicluster domain
Transket_pyr         PF02779.19   178 seq628_BIOID161975   -            933   5.3e-67  224.6   0.0   1   1   1.3e-70     9e-67  223.8   0.0     3   178   591   785   589   785 0.99 Transketolase, pyrimidine binding domain
E1_dh                PF00676.15   300 seq628_BIOID161975   -            933   1.7e-46  158.1   0.0   1   1   5.4e-50   3.7e-46  157.1   0.0    15   282   219   511   207   516 0.84 Dehydrogenase E1 component
2-oxoacid_dh         PF00198.18   231 seq629_BIOID161975   -            405   7.8e-82  273.8   0.0   1   1   2.2e-85     1e-81  273.5   0.0     3   231   175   403   173   403 0.98 2-oxoacid dehydrogenases acyltransferase (catalytic domain)
Biotin_lipoyl        PF00364.17    74 seq629_BIOID161975   -            405   6.9e-18   63.9   0.3   1   1   3.6e-21   1.6e-17   62.7   0.2     2    73     5    76     4    77 0.96 Biotin-requiring enzyme
E3_binding           PF02817.12    39 seq629_BIOID161975   -            405   4.1e-15   55.0   2.3   1   1     1e-18   4.6e-15   54.8   0.1     5    39   114   148   111   148 0.96 e3 binding domain
ATP-grasp_2          PF08442.5    202 seq630_BIOID161975   -            388   1.4e-82  275.8   0.0   1   1   5.7e-86   1.9e-82  275.4   0.0     1   202     2   203     2   203 1.00 ATP-grasp domain
Ligase_CoA           PF00549.14   153 seq630_BIOID161975   -            388     1e-24   86.7   3.4   1   1   5.1e-28   1.8e-24   86.0   2.4     1   153   262   382   262   382 0.98 CoA-ligase
ATP-grasp_5          PF13549.1    222 seq630_BIOID161975   -            388   1.5e-13   50.3   0.1   1   1   1.2e-16     4e-13   48.9   0.1    10   219     3   215     1   217 0.83 ATP-grasp domain
ATP-grasp_4          PF13535.1    184 seq630_BIOID161975   -            388   7.1e-08   32.2   0.1   1   1   5.1e-11   1.7e-07   31.0   0.0     7   110     7   126     4   200 0.77 ATP-grasp domain
CoA_binding          PF02629.14    96 seq632_BIOID161975   -            289   1.7e-30  105.2   0.7   1   1   4.9e-34   1.7e-30  105.2   0.5     1    96     6    99     6    99 0.99 CoA binding domain
Ligase_CoA           PF00549.14   153 seq632_BIOID161975   -            289   2.4e-20   72.5   0.6   1   1   1.2e-23     4e-20   71.8   0.4     1   152   151   271   151   272 0.96 CoA-ligase
Succ_CoA_lig         PF13607.1    138 seq632_BIOID161975   -            289   8.7e-12   44.7   0.0   1   1   4.4e-15   1.5e-11   43.9   0.0     1   138   145   284   145   287 0.83 Succinyl-CoA ligase like flavodoxin domain
TPR_11               PF13414.1     69 seq633_BIOID161975   -            319   8.1e-13   47.7   2.4   1   1   2.8e-16   1.3e-12   47.0   1.7     2    58   264   319   263   319 0.95 TPR repeat
TPR_1                PF00515.23    34 seq633_BIOID161975   -            319   1.7e-09   36.7   3.6   1   2   2.9e-08   0.00013   21.2   0.2     2    34   266   298   265   298 0.93 Tetratricopeptide repeat
TPR_1                PF00515.23    34 seq633_BIOID161975   -            319   1.7e-09   36.7   3.6   2   2   1.5e-06    0.0066   15.8   0.2     2    21   300   319   299   319 0.94 Tetratricopeptide repeat
TPR_2                PF07719.12    34 seq633_BIOID161975   -            319     1e-08   34.2   2.8   1   1   1.6e-08   7.1e-05   22.3   0.2     2    33   266   297   265   298 0.92 Tetratricopeptide repeat
Bac_Ubq_Cox          PF01654.12   436 seq636_BIOID161975   -            523  1.2e-183  610.3  21.3   1   1    1e-187  1.4e-183  610.1  14.7     1   435     8   503     8   504 0.98 Bacterial Cytochrome Ubiquinol Oxidase
Cyto_ox_2            PF02322.10   328 seq637_BIOID161975   -            379  7.9e-121  403.1  36.0   1   1  6.7e-125  9.2e-121  402.8  25.0     2   327     7   362     6   363 0.99 Cytochrome oxidase subunit II
YbgT_YccB            PF08173.6     28 seq638_BIOID161975   -             37   6.1e-16   57.8   4.2   1   1   4.9e-20   6.7e-16   57.6   2.9     1    28     1    28     1    28 0.97 Membrane bound YbgT-like protein
Cyd_oper_YbgE        PF09600.5     82 seq639_BIOID161975   -             97   1.5e-33  114.6   7.9   1   1   1.4e-37   1.9e-33  114.3   5.5     1    81    16    96    16    97 0.97 Cyd operon protein YbgE (Cyd_oper_YbgE)
4HBT                 PF03061.17    79 seq640_BIOID161975   -            134     8e-19   67.4   0.4   1   1   2.4e-22   1.1e-18   66.9   0.3     1    77    20   103    20   105 0.98 Thioesterase superfamily
4HBT_2               PF13279.1    121 seq640_BIOID161975   -            134   2.7e-12   47.0   0.2   1   1   7.1e-16   3.2e-12   46.8   0.1     3   117    14   128    12   132 0.88 Thioesterase-like superfamily
Acyl-ACP_TE          PF01643.12   249 seq640_BIOID161975   -            134   1.3e-05   24.2   0.1   1   1   3.1e-09   1.4e-05   24.0   0.0    31   132    33   132     4   134 0.79 Acyl-ACP thioesterase
MotA_ExbB            PF01618.11   139 seq641_BIOID161975   -            230   5.4e-47  158.7   0.2   1   1   5.3e-51   7.2e-47  158.3   0.1     2   138    74   210    73   211 0.98 MotA/TolQ/ExbB proton channel family
ExbD                 PF02472.11   130 seq642_BIOID161975   -            142     5e-23   81.3   0.1   1   1   4.1e-27   5.6e-23   81.2   0.1     2   129    10   141     9   142 0.89 Biopolymer transport protein ExbD/TolR
TolA                 PF06519.6     96 seq643_BIOID161975   -            421   2.2e-38  129.9   0.0   1   1   3.3e-42   2.2e-38  129.9   0.0     1    96   325   419   325   419 0.98 TolA C-terminal
TonB_2               PF13103.1     85 seq643_BIOID161975   -            421   2.9e-05   23.9   0.0   1   1   1.4e-08   9.4e-05   22.2   0.0     2    73   338   405   337   414 0.86 TonB C terminal
PD40                 PF07676.7     39 seq644_BIOID161975   -            431   1.2e-35  120.5   5.0   1   4   2.5e-08   8.6e-05   21.9   0.0    11    34   203   224   198   227 0.82 WD40-like Beta Propeller Repeat
PD40                 PF07676.7     39 seq644_BIOID161975   -            431   1.2e-35  120.5   5.0   2   4   8.4e-13   2.9e-09   36.2   0.0     2    39   238   273   237   273 0.95 WD40-like Beta Propeller Repeat
PD40                 PF07676.7     39 seq644_BIOID161975   -            431   1.2e-35  120.5   5.0   3   4   6.4e-13   2.2e-09   36.6   0.1     2    38   282   316   281   317 0.96 WD40-like Beta Propeller Repeat
PD40                 PF07676.7     39 seq644_BIOID161975   -            431   1.2e-35  120.5   5.0   4   4   4.2e-07    0.0014   18.0   0.0     3    30   370   397   368   403 0.93 WD40-like Beta Propeller Repeat
TolB_N               PF04052.8    105 seq644_BIOID161975   -            431   9.2e-32  109.1   0.0   1   1   7.2e-35   2.5e-31  107.7   0.0     1    99    24   122    24   127 0.97 TolB amino-terminal domain
DPPIV_N              PF00930.16   353 seq644_BIOID161975   -            431   1.6e-13   49.8   0.0   1   1   2.3e-13     8e-10   37.7   0.0   239   348   249   353   220   358 0.87 Dipeptidyl peptidase IV (DPP IV) N-terminal region
OmpA                 PF00691.15    97 seq645_BIOID161975   -            173   7.6e-20   71.0   0.0   1   1     1e-23   1.4e-19   70.1   0.0     1    97    72   167    72   167 0.96 OmpA family
TPR_6                PF13174.1     33 seq647_BIOID161975   -            263   1.8e-22   78.0   1.7   1   3   2.8e-07   0.00047   20.3   0.0     4    33   146   176   145   176 0.86 Tetratricopeptide repeat
TPR_6                PF13174.1     33 seq647_BIOID161975   -            263   1.8e-22   78.0   1.7   2   3   2.2e-08   3.8e-05   23.7   0.1     3    33   183   213   181   213 0.95 Tetratricopeptide repeat
TPR_6                PF13174.1     33 seq647_BIOID161975   -            263   1.8e-22   78.0   1.7   3   3   7.2e-11   1.2e-07   31.5   0.0     1    33   218   250   218   250 0.96 Tetratricopeptide repeat
TPR_16               PF13432.1     65 seq647_BIOID161975   -            263   6.3e-12   45.7   0.0   1   1   1.6e-09   2.7e-06   27.7   0.0     2    65   147   214   146   214 0.92 Tetratricopeptide repeat
TPR_2                PF07719.12    34 seq647_BIOID161975   -            263   1.1e-09   37.3   0.2   1   2   2.1e-06    0.0035   17.0   0.1     2    33   181   212   180   213 0.93 Tetratricopeptide repeat
TPR_2                PF07719.12    34 seq647_BIOID161975   -            263   1.1e-09   37.3   0.2   2   2   5.3e-06    0.0091   15.7   0.0     1    33   217   249   217   250 0.95 Tetratricopeptide repeat
TPR_8                PF13181.1     34 seq647_BIOID161975   -            263   2.9e-06   26.5   0.9   1   2   0.00027      0.46   10.2   0.2     2    29   181   208   180   213 0.89 Tetratricopeptide repeat
TPR_8                PF13181.1     34 seq647_BIOID161975   -            263   2.9e-06   26.5   0.9   2   2   2.7e-05     0.046   13.3   0.0     5    29   221   245   217   250 0.85 Tetratricopeptide repeat
NadA                 PF02445.11   296 seq648_BIOID161975   -            347  3.8e-105  350.8   0.0   1   1  3.2e-109  4.4e-105  350.6   0.0     2   295    31   340    30   341 0.97 Quinolinate synthetase A protein
NMN_transporter      PF04973.7    182 seq649_BIOID161975   -            239   2.6e-46  157.2  27.0   1   2   1.1e-28   1.5e-24   86.3   5.8     1   104    23   127    23   132 0.95 Nicotinamide mononucleotide transporter
NMN_transporter      PF04973.7    182 seq649_BIOID161975   -            239   2.6e-46  157.2  27.0   2   2   6.5e-26   8.9e-22   77.2   7.3    87   180   134   227   129   229 0.94 Nicotinamide mononucleotide transporter
DAHP_synth_1         PF00793.15   272 seq652_BIOID161975   -            350  3.6e-105  350.4   0.0   1   1  3.1e-109  4.2e-105  350.2   0.0     8   271    40   338    25   339 0.96 DAHP synthetase I family
DUF2592              PF10766.4     41 seq653_BIOID161975   -             49     1e-26   91.8   4.7   1   1   8.2e-31   1.1e-26   91.7   3.3     1    41     4    44     4    44 0.98 Protein of unknown function (DUF2592)
SBP_bac_11           PF13531.1    231 seq655_BIOID161975   -            257   2.7e-55  187.4   4.8   1   1   4.5e-59   3.1e-55  187.2   3.3     1   231    29   255    29   255 0.95 Bacterial extracellular solute-binding protein
SBP_bac_1            PF01547.20   314 seq655_BIOID161975   -            257   8.7e-17   61.6   7.0   1   1   1.6e-20   1.1e-16   61.3   4.8     1   313    34   246    34   247 0.89 Bacterial extracellular solute-binding protein
BPD_transp_1         PF00528.17   185 seq656_BIOID161975   -            229   4.3e-22   78.4  13.2   1   1     4e-26   5.5e-22   78.0   9.2     2   175    26   215    25   227 0.79 Binding-protein-dependent transport system inner membrane component
ABC_tran             PF00005.22   118 seq657_BIOID161975   -            352   1.4e-25   89.8   0.0   1   1   6.4e-29   2.9e-25   88.7   0.0     1   117    38   156    38   157 0.89 ABC transporter
TOBE                 PF03459.12    64 seq657_BIOID161975   -            352   3.5e-19   68.5   0.0   1   1     2e-20   9.2e-17   60.7   0.0     1    62   290   350   290   352 0.97 TOBE domain
Lactonase            PF10282.4    344 seq658_BIOID161975   -            331   5.9e-87  291.8   0.0   1   1   1.6e-90   7.4e-87  291.4   0.0     2   343     5   327     4   328 0.95 Lactonase, 7-bladed beta-propeller
PrpF                 PF04303.8    371 seq660_BIOID161975   -            350    7e-162  538.2   1.9   1   1  1.1e-165  7.8e-162  538.1   1.3     1   371     1   350     1   350 0.99 PrpF protein
Na_sulph_symp        PF00939.14   471 seq661_BIOID161975   -            477  2.3e-177  590.4  46.0   1   1  1.9e-181  2.6e-177  590.3  31.9     2   471     4   474     3   474 0.99 Sodium:sulfate symporter transmembrane region
Aconitase            PF00330.15   465 seq662_BIOID161975   -            753   2.5e-47  161.3   0.1   1   1   5.2e-51   3.6e-47  160.8   0.1    91   450   113   456    38   471 0.87 Aconitase family (aconitate hydratase)
Aconitase_C          PF00694.14   131 seq662_BIOID161975   -            753   5.7e-06   26.3   0.0   1   1   1.7e-09   1.2e-05   25.3   0.0    84   130   637   684   624   685 0.89 Aconitase C-terminal domain
OrfB_IS605           PF01385.14   227 seq664_BIOID161975   -            376   8.5e-40  136.4   0.7   1   1   2.6e-43   1.2e-39  135.9   0.1     2   223    68   272    67   275 0.97 Probable transposase
OrfB_Zn_ribbon       PF07282.6     69 seq664_BIOID161975   -            376   3.3e-23   80.9   0.9   1   1   1.3e-26   6.1e-23   80.1   0.6     1    67   287   355   287   357 0.98 Putative transposase DNA-binding domain
HTH_OrfB_IS605       PF12323.3     46 seq664_BIOID161975   -            376   1.2e-22   78.8   2.3   1   1   5.2e-26   2.4e-22   77.8   1.6     1    45     1    45     1    46 0.97 Helix-turn-helix domain
BATS                 PF06968.8     92 seq665_BIOID161975   -            346   1.7e-29  101.3   0.0   1   1   5.5e-33   3.7e-29  100.2   0.0     1    92   220   312   220   312 0.99 Biotin and Thiamin Synthesis associated domain
Radical_SAM          PF04055.16   166 seq665_BIOID161975   -            346   3.9e-19   69.3   0.0   1   1   4.6e-22   3.1e-18   66.3   0.0     4   160    50   203    47   209 0.92 Radical SAM superfamily
Aminotran_1_2        PF00155.16   363 seq666_BIOID161975   -            384     2e-67  227.5   0.0   1   1   5.5e-71   2.5e-67  227.2   0.0     3   363    41   380    40   380 0.97 Aminotransferase class I and II
Beta_elim_lyase      PF01212.16   290 seq666_BIOID161975   -            384   9.4e-07   28.1   0.0   1   1   1.1e-09     5e-06   25.7   0.0    27    86    82   141    61   206 0.82 Beta-eliminating lyase
Methyltransf_11      PF08241.7     95 seq667_BIOID161975   -            251     1e-23   83.5   0.0   1   1   1.1e-26   1.9e-23   82.6   0.0     1    95    47   138    47   138 0.98 Methyltransferase domain
Methyltransf_23      PF13489.1    162 seq667_BIOID161975   -            251   1.5e-15   57.1   0.1   1   1   1.3e-18   2.2e-15   56.6   0.0     4   150    25   173    18   180 0.77 Methyltransferase domain
Methyltransf_31      PF13847.1    152 seq667_BIOID161975   -            251   1.1e-14   54.2   0.0   1   1   7.7e-18   1.3e-14   53.9   0.0     5   113    44   150    40   200 0.83 Methyltransferase domain
Methyltransf_12      PF08242.7     99 seq667_BIOID161975   -            251   1.1e-10   41.7   0.0   1   1   1.4e-13   2.4e-10   40.6   0.0     1    98    47   135    47   136 0.86 Methyltransferase domain
Methyltransf_18      PF12847.2    112 seq667_BIOID161975   -            251   5.4e-10   39.7   0.0   1   1     6e-13     1e-09   38.8   0.0     4   110    45   139    42   141 0.80 Methyltransferase domain
Methyltransf_25      PF13649.1    101 seq667_BIOID161975   -            251   2.2e-09   37.4   0.0   1   1     5e-12   8.6e-09   35.5   0.0     1   101    46   134    46   134 0.91 Methyltransferase domain
Ubie_methyltran      PF01209.13   233 seq667_BIOID161975   -            251   7.2e-09   34.9   0.0   1   1   5.2e-12   8.9e-09   34.6   0.0    43   168    38   155     2   183 0.85 ubiE/COQ5 methyltransferase family
Methyltransf_8       PF05148.10   219 seq667_BIOID161975   -            251   4.3e-06   26.4   0.0   1   1   3.7e-09   6.3e-06   25.8   0.0    59   156    30   138    17   158 0.77 Hypothetical methyltransferase
AAA_26               PF13500.1    199 seq668_BIOID161975   -            225   9.1e-42  142.7   0.0   1   1   2.4e-45   1.1e-41  142.5   0.0     2   193     4   208     3   213 0.94 AAA domain
CbiA                 PF01656.18   195 seq668_BIOID161975   -            225   5.2e-21   74.8   0.0   1   1   1.4e-24   6.2e-21   74.5   0.0     2   180     6   199     5   217 0.79 CobQ/CobB/MinD/ParA nucleotide binding domain
UvrB                 PF12344.3     44 seq669_BIOID161975   -            673   6.4e-23   79.8   0.9   1   1   1.3e-25   2.9e-22   77.7   0.1     1    43   552   594   552   595 0.97 Ultra-violet resistance protein B
Helicase_C           PF00271.26    78 seq669_BIOID161975   -            673   1.1e-15   57.1   0.0   1   1   1.2e-18   2.8e-15   55.8   0.0     2    77   465   545   464   546 0.98 Helicase conserved C-terminal domain
ResIII               PF04851.10   184 seq669_BIOID161975   -            673   9.6e-12   44.9   0.0   1   1     3e-14   6.9e-11   42.1   0.0     4    94    13   101    10   134 0.79 Type III restriction enzyme, res subunit
UVR                  PF02151.14    36 seq669_BIOID161975   -            673   5.2e-07   28.8   1.1   1   1     7e-10   1.6e-06   27.3   0.8     2    35   634   667   633   668 0.93 UvrB/uvrC motif
Mob_synth_C          PF06463.8    128 seq670_BIOID161975   -            352     7e-36  122.6   0.0   1   1   3.6e-39   1.2e-35  121.8   0.0     1   127   209   335   209   336 0.98 Molybdenum Cofactor Synthesis C
Radical_SAM          PF04055.16   166 seq670_BIOID161975   -            352   6.9e-27   94.5   0.0   1   1   2.7e-30   9.4e-27   94.0   0.0     2   166    42   204    41   204 0.97 Radical SAM superfamily
Fer4_12              PF13353.1    139 seq670_BIOID161975   -            352   1.6e-07   31.4   0.0   1   1   8.7e-11     3e-07   30.5   0.0    15   116    47   148    36   154 0.84 4Fe-4S single cluster domain
Fer4_14              PF13394.1    117 seq670_BIOID161975   -            352   5.9e-07   29.4   0.0   1   1   5.8e-10     2e-06   27.7   0.0     6    90    45   127    38   148 0.70 4Fe-4S single cluster domain
MoCF_biosynth        PF00994.19   144 seq671_BIOID161975   -            170   5.6e-31  106.7   0.0   1   1   5.1e-35     7e-31  106.4   0.0     1   143    14   156    12   157 0.92 Probable molybdopterin binding domain
MoaC                 PF01967.16   136 seq672_BIOID161975   -            161   1.5e-60  202.6   1.3   1   1   1.3e-64   1.7e-60  202.4   0.9     1   136    15   150    15   150 1.00 MoaC family
ThiS                 PF02597.15    78 seq673_BIOID161975   -             81   2.4e-22   79.0   0.0   1   1     2e-26   2.7e-22   78.8   0.0     1    78     4    81     4    81 0.99 ThiS family
MoaE                 PF02391.12   117 seq675_BIOID161975   -            150   2.5e-40  136.7   0.0   1   1   2.2e-44     3e-40  136.5   0.0     2   116     6   121     5   122 0.97 MoaE protein
Bax1-I               PF01027.15   205 seq677_BIOID161975   -            261   5.3e-59  199.1  36.8   1   1   4.5e-63   6.1e-59  198.9  25.5     2   205    46   257    45   257 0.92 Inhibitor of apoptosis-promoting Bax1
Bax1-I               PF01027.15   205 seq678_BIOID161975   -            246   3.3e-11   43.0  27.0   1   1   3.1e-15   4.2e-11   42.7  18.7     3   201    28   229    26   234 0.77 Inhibitor of apoptosis-promoting Bax1
YbhQ                 PF11076.3    135 seq679_BIOID161975   -            136   4.3e-79  262.5  13.2   1   1   3.7e-83   5.1e-79  262.3   9.1     1   134     1   132     1   134 0.98 Putative inner membrane protein YbhQ
DEAD                 PF00270.24   173 seq682_BIOID161975   -            453   2.3e-49  167.0   0.1   1   1   5.9e-52   2.7e-48  163.5   0.0     1   172    25   196    25   197 0.94 DEAD/DEAH box helicase
Helicase_C           PF00271.26    78 seq682_BIOID161975   -            453   8.1e-26   89.5   0.0   1   1   4.8e-29   2.2e-25   88.2   0.0     2    77   264   339   263   340 0.98 Helicase conserved C-terminal domain
Helicase_C_2         PF13307.1    167 seq683_BIOID161975   -            716   4.4e-26   91.6   0.0   1   1     2e-29   6.9e-26   91.0   0.0     8   165   533   688   526   690 0.93 Helicase C-terminal domain
DEAD                 PF00270.24   173 seq683_BIOID161975   -            716   2.9e-09   36.5   0.1   1   1   1.8e-09   6.3e-06   25.6   0.0    12    78    43   108    28   126 0.74 DEAD/DEAH box helicase
DEAD_2               PF06733.10   174 seq683_BIOID161975   -            716   1.2e-08   34.4   0.0   1   1   6.2e-12   2.1e-08   33.6   0.0   103   167   200   263   150   269 0.87 DEAD_2
Glycos_trans_3N      PF02885.12    66 seq684_BIOID161975   -            320   4.1e-14   51.7   0.0   1   1   6.2e-18   8.5e-14   50.7   0.0     2    65     3    70     2    71 0.97 Glycosyl transferase family, helical bundle domain
Ldh_2                PF02615.9    335 seq685_BIOID161975   -            361  5.8e-138  459.0   0.0   1   1  4.9e-142  6.6e-138  458.8   0.0     1   334     5   340     5   341 0.99 Malate/L-lactate dehydrogenase
Methyltransf_10      PF05971.7    299 seq689_BIOID161975   -            338  1.6e-153  510.0   0.0   1   1  2.7e-157  1.9e-153  509.7   0.0     2   299    33   326    32   326 0.99 Protein of unknown function (DUF890)
MTS                  PF05175.9    170 seq689_BIOID161975   -            338   5.6e-05   22.4   0.0   1   1   1.7e-08   0.00012   21.4   0.0    30   114   131   224   117   235 0.77 Methyltransferase small domain
OMP_b-brl            PF13505.1    176 seq691_BIOID161975   -            171   3.9e-27   95.2  13.5   1   1   6.8e-31   4.7e-27   94.9   9.3     2   176     9   171     6   171 0.87 Outer membrane protein beta-barrel domain
Ail_Lom              PF06316.6    199 seq691_BIOID161975   -            171   1.5e-23   83.2   4.7   1   2   2.2e-18   1.5e-14   53.8   0.9     1   126     1   115     1   127 0.77 Enterobacterial Ail/Lom protein
Ail_Lom              PF06316.6    199 seq691_BIOID161975   -            171   1.5e-23   83.2   4.7   2   2   2.2e-11   1.5e-07   31.0   0.1   154   199   126   171   120   171 0.93 Enterobacterial Ail/Lom protein
Fe_dep_repr_C        PF02742.10    71 seq692_BIOID161975   -            155   1.4e-13   50.2   0.9   1   1   1.5e-16   2.9e-13   49.1   0.6     1    57    95   150    95   154 0.95 Iron dependent repressor, metal binding and dimerisation domain
Fe_dep_repress       PF01325.14    60 seq692_BIOID161975   -            155   6.9e-11   41.8   0.0   1   1   6.3e-14   1.2e-10   40.9   0.0     6    60    38    92    35    92 0.95 Iron dependent repressor, N-terminal DNA binding domain
HTH_24               PF13412.1     48 seq692_BIOID161975   -            155   1.2e-07   30.9   0.0   1   1     9e-11   1.8e-07   30.3   0.0     3    48    40    85    38    85 0.90 Winged helix-turn-helix DNA-binding
MarR                 PF01047.17    59 seq692_BIOID161975   -            155   1.7e-06   27.4   0.0   1   1   1.6e-09   3.1e-06   26.6   0.0    11    48    48    85    47    87 0.95 MarR family
CitMHS               PF03600.11   349 seq694_BIOID161975   -            372   1.5e-28   99.3  20.9   1   1   2.2e-32   1.5e-28   99.3  14.5    41   322    32   307    11   330 0.88 Citrate transporter
Na_sulph_symp        PF00939.14   471 seq694_BIOID161975   -            372   1.1e-07   31.0   5.8   1   1   1.6e-11   1.1e-07   31.0   4.0   320   449    41   166    35   184 0.80 Sodium:sulfate symporter transmembrane region
ABC_tran             PF00005.22   118 seq695_BIOID161975   -            530   1.4e-36  125.3   0.0   1   2   1.1e-18   1.9e-15   57.1   0.0     1   118    41   184    41   184 0.98 ABC transporter
ABC_tran             PF00005.22   118 seq695_BIOID161975   -            530   1.4e-36  125.3   0.0   2   2   2.2e-21   3.7e-18   65.8   0.0     1   118   359   467   359   467 0.95 ABC transporter
ABC_tran_2           PF12848.2     85 seq695_BIOID161975   -            530   3.4e-23   81.1   3.0   1   1   1.8e-23     3e-20   71.7   1.4     2    85   224   309   223   309 0.91 ABC transporter
DUF3521              PF12035.3     35 seq696_BIOID161975   -             51   3.9e-10   39.2   2.3   1   1   3.6e-14     5e-10   38.9   1.6     1    35     6    40     6    40 0.95 Protein of unknown function (DUF3521)
Transaldolase        PF00923.14   287 seq698_BIOID161975   -            222     4e-44  150.7   0.2   1   1   7.5e-48     1e-43  149.4   0.1     1   242     5   206     5   217 0.95 Transaldolase
Asparaginase_2       PF01112.13   319 seq699_BIOID161975   -            321  1.1e-123  411.8   3.8   1   1    1e-127  1.4e-123  411.5   2.6     2   315     3   315     2   317 0.99 Asparaginase
ABC_tran             PF00005.22   118 seq700_BIOID161975   -            629   1.1e-39  135.3   0.0   1   2     5e-20   6.9e-17   61.7   0.1    24   118    96   203    62   203 0.81 ABC transporter
ABC_tran             PF00005.22   118 seq700_BIOID161975   -            629   1.1e-39  135.3   0.0   2   2   5.6e-23   7.7e-20   71.3   0.0     1   117   370   497   370   498 0.93 ABC transporter
oligo_HPY            PF08352.7     64 seq700_BIOID161975   -            629   1.6e-20   73.0   0.5   1   2   1.4e-11   1.9e-08   34.3   0.1     1    33   254   286   254   309 0.88 Oligopeptide/dipeptide transporter, C-terminal region
oligo_HPY            PF08352.7     64 seq700_BIOID161975   -            629   1.6e-20   73.0   0.5   2   2   2.8e-12   3.8e-09   36.6   0.0     1    33   549   581   549   600 0.85 Oligopeptide/dipeptide transporter, C-terminal region
SBP_bac_5            PF00496.17   374 seq701_BIOID161975   -            512   1.8e-96  323.1  11.3   1   1  1.7e-100   2.3e-96  322.7   7.8     1   372    70   429    70   431 0.95 Bacterial extracellular solute-binding proteins, family 5 Middle
BPD_transp_1         PF00528.17   185 seq702_BIOID161975   -            306     4e-43  146.9  10.6   1   1   2.9e-47     4e-43  146.9   7.4     1   184   113   304   113   305 0.99 Binding-protein-dependent transport system inner membrane component
BPD_transp_1         PF00528.17   185 seq703_BIOID161975   -            303   7.2e-31  107.0  13.0   1   1   1.1e-34   7.2e-31  107.0   9.0     1   184   119   302   119   303 0.99 Binding-protein-dependent transport system inner membrane component
OppC_N               PF12911.2     56 seq703_BIOID161975   -            303   1.3e-17   62.7   0.2   1   1     2e-21   1.3e-17   62.7   0.2     2    56    24    79    23    79 0.86 N-terminal TM domain of oligopeptide transport permease C
EAL                  PF00563.15   236 seq705_BIOID161975   -            782   1.6e-63  214.2   0.1   1   1     2e-67   2.8e-63  213.4   0.0     2   236   532   767   531   767 0.97 EAL domain
GGDEF                PF00990.16   161 seq706_BIOID161975   -            442   1.1e-26   93.2   0.0   1   1   1.6e-30   2.2e-26   92.2   0.0     1   160   295   437   295   438 0.89 GGDEF domain
YliH                 PF10799.3    127 seq707_BIOID161975   -            127   6.7e-73  242.2   5.0   1   1   5.4e-77   7.4e-73  242.1   3.5     1   127     1   127     1   127 0.99 Biofilm formation protein (YliH/bssR)
GSDH                 PF07995.6    331 seq708_BIOID161975   -            371  4.8e-127  423.4   0.1   1   1    4e-131  5.5e-127  423.2   0.1     1   331    34   366    34   366 0.98 Glucose / Sorbosone dehydrogenase
Peptidase_S11        PF00768.15   241 seq709_BIOID161975   -            407  8.9e-101  336.0   0.4   1   1  2.5e-104  1.1e-100  335.7   0.2     2   241    36   273    35   273 0.99 D-alanyl-D-alanine carboxypeptidase
PBP5_C               PF07943.8     91 seq709_BIOID161975   -            407   5.7e-25   87.0   0.0   1   1   2.3e-28   1.1e-24   86.1   0.0     1    91   292   383   292   383 0.99 Penicillin-binding protein 5, C-terminal domain
Beta-lactamase2      PF13354.1    197 seq709_BIOID161975   -            407     1e-13   51.0   0.1   1   1   3.1e-17   1.4e-13   50.6   0.1     4   144    57   209    54   262 0.75 Beta-lactamase enzyme family
MFS_1                PF07690.11   354 seq710_BIOID161975   -            410   9.5e-29  100.1  41.1   1   1   1.9e-32   1.3e-28   99.6  28.5     5   351    26   362    22   365 0.71 Major Facilitator Superfamily
Sugar_tr             PF00083.19   451 seq710_BIOID161975   -            410   2.8e-06   26.0  31.7   1   1     2e-09   1.4e-05   23.7   8.2    52   188    58   188    44   196 0.92 Sugar (and other) transporter
TetR_N               PF00440.18    47 seq712_BIOID161975   -            178   2.1e-09   36.7   0.2   1   1   4.9e-13   3.4e-09   36.0   0.2     1    47    13    59    13    59 0.97 Bacterial regulatory proteins, tetR family
TetR_C_6             PF13977.1    131 seq712_BIOID161975   -            178   1.2e-07   31.4   0.2   1   1   4.7e-11   3.2e-07   30.0   0.1    21   125    85   176    67   178 0.90 Bacterial transcriptional repressor
YbjM                 PF11045.3    125 seq715_BIOID161975   -            125   5.7e-63  210.1   9.6   1   1   4.6e-67   6.3e-63  210.0   6.7     1   124     1   124     1   125 0.99 Putative inner membrane protein of Enterobacteriaceae
DUF1418              PF07214.7     96 seq716_BIOID161975   -             95   1.4e-42  143.1   2.2   1   1   1.1e-46   1.5e-42  143.0   1.5     1    96     1    95     1    95 0.99 Protein of unknown function (DUF1418)
Nitroreductase       PF00881.19   165 seq717_BIOID161975   -            240   2.1e-22   79.5   0.2   1   1   3.3e-26   4.4e-22   78.5   0.1     3   165    10   159     8   159 0.78 Nitroreductase family
RimK                 PF08443.6    190 seq718_BIOID161975   -            300   1.7e-82  275.4   0.0   1   1   7.6e-86   2.1e-82  275.1   0.0     1   190    97   286    97   286 1.00 RimK-like ATP-grasp domain
GSH-S_ATP            PF02955.11   174 seq718_BIOID161975   -            300   9.5e-19   67.0   0.2   1   1   4.8e-22   1.3e-18   66.6   0.1    13   163   115   265   103   275 0.84 Prokaryotic glutathione synthetase, ATP-grasp domain
ATP-grasp_4          PF13535.1    184 seq718_BIOID161975   -            300   6.4e-15   55.2   0.0   1   1   3.3e-18     9e-15   54.7   0.0     1   177    96   263    96   268 0.82 ATP-grasp domain
ATP-grasp_3          PF02655.9    161 seq718_BIOID161975   -            300     2e-09   37.3   0.0   1   1   1.1e-12   3.1e-09   36.7   0.0     1   156    97   263    97   266 0.79 ATP-grasp domain
Dala_Dala_lig_C      PF07478.8    203 seq718_BIOID161975   -            300   1.3e-05   24.5   0.2   1   1   1.7e-08   4.5e-05   22.8   0.1    33   177   135   267   107   274 0.77 D-ala D-ala ligase C-terminus
YbjN                 PF10722.4    127 seq719_BIOID161975   -            158   6.8e-14   51.8   0.2   1   1   5.8e-18   7.9e-14   51.6   0.2     2   123     9   132     8   136 0.97 Putative bacterial sensory transduction regulator
SBP_bac_8            PF13416.1    281 seq721_BIOID161975   -            418     4e-37  128.3   2.5   1   1   1.6e-40   5.4e-37  127.9   1.7     3   280    94   384    92   385 0.86 Bacterial extracellular solute-binding protein
SBP_bac_6            PF13343.1    242 seq721_BIOID161975   -            418   1.5e-27   96.3   0.9   1   1     7e-31   2.4e-27   95.7   0.6     5   216   128   366   107   396 0.85 Bacterial extracellular solute-binding protein
SBP_bac_1            PF01547.20   314 seq721_BIOID161975   -            418   2.8e-17   63.3   5.9   1   1   1.2e-20   4.2e-17   62.7   4.1    14   311    89   351    78   354 0.75 Bacterial extracellular solute-binding protein
SBP_bac_11           PF13531.1    231 seq721_BIOID161975   -            418   1.4e-07   31.2   0.0   1   1   2.5e-10   8.5e-07   28.7   0.0    15   228    92   359    80   361 0.77 Bacterial extracellular solute-binding protein
ABC_tran             PF00005.22   118 seq722_BIOID161975   -            404   1.4e-27   96.2   0.0   1   1   5.6e-31   2.5e-27   95.4   0.0     1   117    86   204    86   205 0.93 ABC transporter
TOBE_2               PF08402.5     75 seq722_BIOID161975   -            404     4e-19   68.2   0.0   1   1   2.2e-22   9.8e-19   67.0   0.0     1    75   322   402   322   402 0.93 TOBE domain
BPD_transp_1         PF00528.17   185 seq723_BIOID161975   -            314   4.6e-23   81.5  18.8   1   1   3.3e-27   4.6e-23   81.5  13.0     1   183   114   310   112   312 0.91 Binding-protein-dependent transport system inner membrane component
BPD_transp_1         PF00528.17   185 seq724_BIOID161975   -            295   2.2e-14   53.2  20.7   1   1   1.6e-18   2.2e-14   53.2  14.4     3   184    95   287    93   288 0.86 Binding-protein-dependent transport system inner membrane component
DUF2593              PF10767.4    144 seq725_BIOID161975   -            162   7.6e-72  239.5   6.3   1   1   6.3e-76   8.7e-72  239.4   4.3     2   144    20   162    19   162 0.99 Protein of unknown function (DUF2593)
tRNA_U5-meth_tr      PF05958.6    352 seq726_BIOID161975   -            375   4.5e-19   68.2   0.0   1   1   1.2e-19   3.3e-16   58.8   0.0   171   350   207   373   179   375 0.90 tRNA (Uracil-5-)-methyltransferase
Methyltransf_31      PF13847.1    152 seq726_BIOID161975   -            375   9.2e-10   38.1   0.0   1   1   5.9e-13   1.6e-09   37.3   0.0     5    67   235   295   233   346 0.87 Methyltransferase domain
Methyltransf_26      PF13659.1    117 seq726_BIOID161975   -            375     5e-08   32.8   0.0   1   1   3.5e-11   9.5e-08   31.9   0.0     4    80   237   310   234   364 0.88 Methyltransferase domain
Methyltransf_18      PF12847.2    112 seq726_BIOID161975   -            375   1.5e-06   28.6   0.0   1   1   1.4e-09     4e-06   27.2   0.0     3    77   235   307   233   329 0.88 Methyltransferase domain
MTS                  PF05175.9    170 seq726_BIOID161975   -            375   9.4e-06   25.0   0.0   1   1   5.5e-09   1.5e-05   24.3   0.0    32   109   234   311   209   329 0.83 Methyltransferase small domain
YbjQ_1               PF01906.12   105 seq728_BIOID161975   -            107   1.2e-40  138.0   0.5   1   1   9.3e-45   1.3e-40  137.9   0.4     1   104     1   104     1   105 0.99 Putative heavy-metal-binding
Amidase_2            PF01510.20   132 seq730_BIOID161975   -            276   1.2e-26   93.2   0.0   1   1   1.5e-30   2.1e-26   92.4   0.0     6   131    41   179    35   180 0.92 N-acetylmuramoyl-L-alanine amidase
DUF2813              PF11398.3    373 seq733_BIOID161975   -            552  3.2e-154  513.4   0.0   1   1  9.8e-158  4.5e-154  512.9   0.0     1   373     1   375     1   375 0.99 Protein of unknown function (DUF2813)
HlyD_2               PF12700.2    328 seq734_BIOID161975   -            371   3.1e-34  118.4   4.0   1   1   8.3e-38   3.8e-34  118.2   2.8     1   328    40   362    40   362 0.88 HlyD family secretion protein
HlyD_3               PF13437.1    105 seq734_BIOID161975   -            371     1e-15   57.8   6.9   1   1   6.2e-18   2.8e-14   53.2   0.1     1    97   185   285   185   305 0.87 HlyD family secretion protein
HlyD                 PF00529.15   306 seq734_BIOID161975   -            371   1.4e-13   50.7  25.1   1   1   6.1e-17   2.8e-13   49.7  17.4     1   167    60   233    60   243 0.92 HlyD family secretion protein
MacB_PCD             PF12704.2    232 seq735_BIOID161975   -            648   1.7e-54  184.7   3.1   1   1     5e-58   1.7e-54  184.7   2.1     1   231   261   491   261   492 0.94 MacB-like periplasmic core domain
ABC_tran             PF00005.22   118 seq735_BIOID161975   -            648   1.8e-21   76.5   0.0   1   1     1e-24   3.5e-21   75.6   0.0     1   117    48   172    48   173 0.94 ABC transporter
FtsX                 PF02687.16   121 seq735_BIOID161975   -            648   2.4e-21   75.5  10.3   1   1   7.1e-25   2.4e-21   75.5   7.1     2   121   527   641   526   641 0.97 FtsX-like permease family
AAA_21               PF13304.1    303 seq735_BIOID161975   -            648   7.5e-12   45.6   0.1   1   1   5.8e-10     2e-06   27.8   0.0   221   300   129   205    90   208 0.88 AAA domain
ClpS                 PF02617.12    82 seq736_BIOID161975   -            106   8.1e-35  118.3   0.1   1   1     7e-39   9.6e-35  118.0   0.1     2    82    23   103    22   103 0.98 ATP-dependent Clp protease adaptor protein ClpS
AAA_2                PF07724.9    171 seq737_BIOID161975   -            758   2.8e-51  173.7   0.0   1   1   1.8e-50   1.5e-47  161.6   0.0     1   171   486   647   486   647 0.97 AAA domain (Cdc48 subfamily)
ClpB_D2-small        PF10431.4     81 seq737_BIOID161975   -            758     5e-25   87.1   0.0   1   1   1.8e-27   1.5e-24   85.5   0.0     1    81   653   733   653   733 0.98 C-terminal, D2-small domain, of ClpB protein
AAA                  PF00004.24   132 seq737_BIOID161975   -            758     1e-24   87.0   0.1   1   2   2.9e-16   2.4e-13   50.3   0.0     2   125   211   342   210   347 0.75 ATPase family associated with various cellular activities (AAA)
AAA                  PF00004.24   132 seq737_BIOID161975   -            758     1e-24   87.0   0.1   2   2   7.1e-11   5.7e-08   32.9   0.0     2   111   492   607   491   621 0.85 ATPase family associated with various cellular activities (AAA)
AAA_5                PF07728.9    139 seq737_BIOID161975   -            758   4.2e-19   68.5   0.1   1   1   3.5e-16   2.8e-13   49.6   0.0     2   125   491   609   490   619 0.89 AAA domain (dynein-related subfamily)
Clp_N                PF02861.15    53 seq737_BIOID161975   -            758   2.2e-16   59.3   1.3   1   1   1.2e-17   9.9e-15   54.1   0.7     1    52    13    62    13    63 0.97 Clp amino terminal domain
AAA_16               PF13191.1    166 seq737_BIOID161975   -            758   2.4e-13   50.6   7.0   1   1   8.4e-11   6.8e-08   32.9   0.1     1    93   187   285   187   356 0.81 AAA ATPase domain
Sigma54_activat      PF00158.21   168 seq737_BIOID161975   -            758   1.2e-12   47.4   0.2   1   2   1.1e-07   8.8e-05   21.9   0.0     2   105   189   290   188   329 0.83 Sigma-54 interaction domain
Sigma54_activat      PF00158.21   168 seq737_BIOID161975   -            758   1.2e-12   47.4   0.2   2   2   3.8e-08   3.1e-05   23.4   0.0    22   148   484   612   460   618 0.77 Sigma-54 interaction domain
AsnC_trans_reg       PF01037.16    74 seq740_BIOID161975   -            164   1.9e-24   85.0   0.1   1   1   1.4e-27   6.5e-24   83.3   0.0     1    74    78   152    78   152 0.98 AsnC family
HTH_24               PF13412.1     48 seq740_BIOID161975   -            164   2.3e-21   74.8   0.2   1   1   1.1e-24     5e-21   73.7   0.1     1    48    12    59    12    59 0.98 Winged helix-turn-helix DNA-binding
HTH_AsnC-type        PF13404.1     42 seq740_BIOID161975   -            164   2.6e-20   71.5   0.4   1   1     9e-24   4.1e-20   70.9   0.2     1    42    12    53    12    53 0.99 AsnC-type helix-turn-helix domain
FtsK_SpoIIIE         PF01580.13   205 seq741_BIOID161975   -           1347     4e-74  248.4   0.1   1   1   1.8e-77   6.2e-74  247.7   0.1     2   205   966  1179   965  1179 0.98 FtsK/SpoIIIE family
DUF4117              PF13491.1    171 seq741_BIOID161975   -           1347   3.5e-41  140.3  17.3   1   1   1.4e-44   4.9e-41  139.9  12.0     2   171    20   191    19   191 0.95 Domain of unknown function (DUF4117)
Ftsk_gamma           PF09397.5     67 seq741_BIOID161975   -           1347     4e-30  103.2   0.0   1   1   2.6e-33     9e-30  102.0   0.0     2    65  1280  1343  1279  1345 0.96 Ftsk gamma domain
LolA                 PF03548.10   165 seq742_BIOID161975   -            204   3.3e-57  192.5   4.4   1   1   2.8e-61   3.8e-57  192.3   3.0     2   165    34   192    33   192 0.99 Outer membrane lipoprotein carrier protein LolA
MgsA_C               PF12002.3    168 seq743_BIOID161975   -            447   3.2e-68  228.5   0.6   1   1   4.5e-71   5.5e-68  227.7   0.4     1   167   268   435   268   436 0.99 MgsA AAA+ ATPase C terminal
AAA                  PF00004.24   132 seq743_BIOID161975   -            447   2.4e-18   66.4   0.1   1   1   2.3e-20   2.8e-17   63.0   0.0     1   126    53   159    53   165 0.91 ATPase family associated with various cellular activities (AAA)
RuvB_N               PF05496.7    234 seq743_BIOID161975   -            447   3.5e-16   58.8   0.1   1   1   1.6e-18     2e-15   56.3   0.0    15   133    17   138     7   155 0.79 Holliday junction DNA helicase ruvB N-terminus
AAA_5                PF07728.9    139 seq743_BIOID161975   -            447   8.9e-08   31.8   0.1   1   1   9.5e-10   1.2e-06   28.2   0.1     2   102    53   143    52   236 0.84 AAA domain (dynein-related subfamily)
AAA_19               PF13245.1     76 seq743_BIOID161975   -            447   1.4e-07   31.0   0.4   1   1   1.3e-09   1.6e-06   27.6   0.0    10    62    51    95    43   134 0.65 Part of AAA domain
tRNA-synt_2b         PF00587.20   173 seq744_BIOID161975   -            430   2.9e-38  131.0   0.0   1   1   6.1e-42   4.2e-38  130.5   0.0     2   172   173   349   172   350 0.96 tRNA synthetase class II core domain (G, H, P, S and T)
Seryl_tRNA_N         PF02403.17   108 seq744_BIOID161975   -            430   4.2e-34  116.6   3.5   1   1     1e-37   6.8e-34  116.0   2.4     1   108     1   107     1   107 0.99 Seryl-tRNA synthetase N-terminal domain
Molybdopterin        PF00384.17   432 seq745_BIOID161975   -            814  2.9e-114  382.0   0.0   1   1  7.7e-118  3.5e-114  381.7   0.0     1   432   119   576   119   576 0.96 Molybdopterin oxidoreductase
Molydop_binding      PF01568.16   109 seq745_BIOID161975   -            814   2.5e-29  101.1   0.0   1   1   1.3e-32     6e-29   99.9   0.0     1   107   695   806   695   808 0.97 Molydopterin dinucleotide binding domain
Molybdop_Fe4S4       PF04879.11    55 seq745_BIOID161975   -            814   8.6e-18   63.7   0.9   1   1   3.4e-21   1.5e-17   62.9   0.6     1    55    56   116    56   116 0.98 Molybdopterin oxidoreductase Fe4S4 domain
Fer4_11              PF13247.1     99 seq746_BIOID161975   -            205   7.2e-32  109.1  10.9   1   1   5.3e-35   7.2e-32  109.1   7.6     3    97    60   153    58   155 0.97 4Fe-4S dicluster domain
Fer4_2               PF12797.2     22 seq746_BIOID161975   -            205   4.6e-13   48.1  31.7   1   1   6.9e-10   9.5e-07   28.2   0.6     2    20     6    24     5    33 0.89 4Fe-4S binding domain
Fer4_7               PF12838.2     52 seq746_BIOID161975   -            205   1.2e-12   47.8  26.9   1   1   3.7e-10     5e-07   29.8   6.0     2    50    99   147    98   157 0.89 4Fe-4S dicluster domain
Fer4                 PF00037.22    24 seq746_BIOID161975   -            205   5.6e-13   47.7  34.4   1   1   8.5e-11   1.2e-07   30.9   3.3     1    23    92   114    92   115 0.94 4Fe-4S binding domain
Fer4_9               PF13187.1     55 seq746_BIOID161975   -            205   3.8e-12   46.1  26.8   1   1   3.7e-10     5e-07   29.7   7.6     2    53    99   148    98   150 0.95 4Fe-4S dicluster domain
Fer4_6               PF12837.2     24 seq746_BIOID161975   -            205   7.6e-11   41.2  39.9   1   1   3.1e-09   4.2e-06   26.2   3.2     1    23    91   113    91   114 0.95 4Fe-4S binding domain
Fer4_4               PF12800.2     17 seq746_BIOID161975   -            205   1.9e-08   33.8  35.8   1   3   1.8e-05     0.025   14.7   1.8     1    15    11    25    11    31 0.91 4Fe-4S binding domain
Fer4_4               PF12800.2     17 seq746_BIOID161975   -            205   1.9e-08   33.8  35.8   2   3   9.2e-05      0.13   12.5   1.9     2    16    65    81    64    85 0.86 4Fe-4S binding domain
Fer4_4               PF12800.2     17 seq746_BIOID161975   -            205   1.9e-08   33.8  35.8   3   3   2.9e-07    0.0004   20.3   2.0     2    17    97   112    96   112 0.91 4Fe-4S binding domain
Fer4_3               PF12798.2     15 seq746_BIOID161975   -            205     9e-07   28.8  40.4   1   2   9.7e-06     0.013   15.8   4.2     1    15    67    83    67    83 0.98 4Fe-4S binding domain
Fer4_3               PF12798.2     15 seq746_BIOID161975   -            205     9e-07   28.8  40.4   2   2   4.5e-05     0.061   13.7   1.6     1    13   126   147   126   149 0.94 4Fe-4S binding domain
DmsC                 PF04976.7    276 seq749_BIOID161975   -            287  1.1e-115  385.5  24.3   1   1    9e-120  1.2e-115  385.3  16.9     1   276     1   277     1   277 1.00 DMSO reductase anchor subunit (DmsC)
MFS_1                PF07690.11   354 seq751_BIOID161975   -            382     4e-28   98.0  53.1   1   2   2.5e-18   1.7e-14   53.2  20.4     2   234    12   227    11   228 0.79 Major Facilitator Superfamily
MFS_1                PF07690.11   354 seq751_BIOID161975   -            382     4e-28   98.0  53.1   2   2   1.2e-17   8.1e-14   51.0  13.7     6   174   210   371   205   381 0.89 Major Facilitator Superfamily
Sugar_tr             PF00083.19   451 seq751_BIOID161975   -            382   5.2e-08   31.7  17.3   1   1   7.6e-12   5.2e-08   31.7  12.0    44   174    39   165    17   184 0.85 Sugar (and other) transporter
DUF421               PF04239.7     99 seq753_BIOID161975   -            230   1.4e-24   85.3   0.0   1   1   1.3e-28   1.8e-24   84.9   0.0     1    71   102   171   102   214 0.85 Protein of unknown function (DUF421)
Aminotran_5          PF00266.14   371 seq754_BIOID161975   -            362   1.4e-71  241.0   0.0   1   1   1.2e-75   1.6e-71  240.9   0.0     1   371     4   350     4   350 0.99 Aminotransferase class-V
EPSP_synthase        PF00275.15   419 seq755_BIOID161975   -            427  9.8e-165  547.9   0.0   1   1  8.1e-169  1.1e-164  547.7   0.0     2   419     7   420     6   420 0.97 EPSP synthase (3-phosphoshikimate 1-carboxyvinyltransferase)
Peptidase_M48        PF01435.13   226 seq756_BIOID161975   -            257   2.1e-25   89.5   0.0   1   1   2.1e-29   2.8e-25   89.0   0.0    31   226    78   248    44   248 0.82 Peptidase family M48
Cytidylate_kin       PF02224.13   158 seq758_BIOID161975   -            227     5e-62  207.8   0.4   1   1   1.3e-65     6e-62  207.6   0.2     3   158    63   218    61   218 0.97 Cytidylate kinase
AAA_17               PF13207.1    121 seq758_BIOID161975   -            227   1.9e-13   51.1   0.0   1   1   1.7e-16   7.9e-13   49.1   0.0     1   120     7   134     7   135 0.85 AAA domain
Cytidylate_kin2      PF13189.1    179 seq758_BIOID161975   -            227   1.9e-07   31.0   0.0   1   1   1.1e-10   4.9e-07   29.7   0.0     1   155     7   187     7   191 0.78 Cytidylate kinase-like family
S1                   PF00575.18    74 seq759_BIOID161975   -            557  3.9e-117  382.3  33.3   1   6   7.7e-16     1e-11   44.5   0.6     3    73    19    86    17    87 0.95 S1 RNA binding domain
S1                   PF00575.18    74 seq759_BIOID161975   -            557  3.9e-117  382.3  33.3   2   6   1.4e-17   1.9e-13   50.1   0.5     3    74   103   171   101   171 0.96 S1 RNA binding domain
S1                   PF00575.18    74 seq759_BIOID161975   -            557  3.9e-117  382.3  33.3   3   6   3.3e-28   4.6e-24   84.1   0.2     2    74   189   260   188   260 0.97 S1 RNA binding domain
S1                   PF00575.18    74 seq759_BIOID161975   -            557  3.9e-117  382.3  33.3   4   6   4.2e-26   5.8e-22   77.4   0.2     2    74   274   347   273   347 0.97 S1 RNA binding domain
S1                   PF00575.18    74 seq759_BIOID161975   -            557  3.9e-117  382.3  33.3   5   6   1.2e-24   1.7e-20   72.7   0.5     2    74   361   434   360   434 0.98 S1 RNA binding domain
S1                   PF00575.18    74 seq759_BIOID161975   -            557  3.9e-117  382.3  33.3   6   6   1.5e-25   2.1e-21   75.6   0.4     3    74   449   520   447   520 0.98 S1 RNA binding domain
Bac_DNA_binding      PF00216.16    90 seq760_BIOID161975   -             94   2.1e-30  104.4   0.0   1   1   1.7e-34   2.3e-30  104.3   0.0     1    90     1    91     1    91 0.97 Bacterial DNA-binding protein
Competence           PF03772.11   271 seq761_BIOID161975   -            754   9.1e-55  185.4  37.6   1   1     2e-58   9.1e-55  185.4  26.0     3   268   202   469   200   475 0.93 Competence protein
Lactamase_B          PF00753.22   194 seq761_BIOID161975   -            754   9.1e-13   48.1   0.0   1   1   3.6e-16   1.6e-12   47.3   0.0     4   176   507   671   504   688 0.89 Metallo-beta-lactamase superfamily
DUF4131              PF13567.1    176 seq761_BIOID161975   -            754   2.9e-08   33.2   3.1   1   1   6.3e-12   2.9e-08   33.2   2.2     1   163    11   157    10   169 0.85 Domain of unknown function (DUF4131)
ABC_membrane         PF00664.18   275 seq762_BIOID161975   -            582   4.6e-55  186.8  14.9   1   1     2e-58   6.7e-55  186.3  10.3     6   275    29   298    24   298 0.94 ABC transporter transmembrane region
ABC_tran             PF00005.22   118 seq762_BIOID161975   -            582   2.2e-22   79.5   0.3   1   1   1.8e-25   6.1e-22   78.0   0.0     1   118   383   509   383   509 0.98 ABC transporter
LpxK                 PF02606.9    326 seq763_BIOID161975   -            328  8.5e-112  373.1   0.0   1   1  7.5e-116    1e-111  372.9   0.0     1   323    12   319    12   324 0.95 Tetraacyldisaccharide-1-P 4'-kinase
DUF1006              PF06224.7    348 seq766_BIOID161975   -            410   4.4e-86  289.1  14.0   1   1   3.9e-90   5.4e-86  288.8   9.7     4   348    16   381     6   381 0.91 Protein of unknown function (DUF1006)
Trm112p              PF03966.11    68 seq767_BIOID161975   -             60   5.7e-09   36.1   0.4   1   1   9.5e-13   1.3e-08   34.9   0.3     1    68     2    41     2    41 0.97 Trm112p-like protein
CTP_transf_3         PF02348.14   217 seq768_BIOID161975   -            248   1.1e-68  230.9   0.0   1   1   1.9e-72   1.3e-68  230.7   0.0     1   217     4   221     4   221 0.98 Cytidylyltransferase
NTP_transf_3         PF12804.2    179 seq768_BIOID161975   -            248   2.3e-14   53.8   0.4   1   1   5.8e-18     4e-14   53.0   0.3    16   179    19   240    10   240 0.85 MobA-like NTP transferase domain
Methyltransf_31      PF13847.1    152 seq771_BIOID161975   -            261   9.7e-21   73.8   0.0   1   1   1.3e-23   1.4e-20   73.3   0.0     4   152    45   199    43   199 0.81 Methyltransferase domain
Methyltransf_23      PF13489.1    162 seq771_BIOID161975   -            261   2.1e-19   69.7   0.0   1   1     3e-22   3.2e-19   69.0   0.0    12   159    33   202    22   205 0.68 Methyltransferase domain
Methyltransf_18      PF12847.2    112 seq771_BIOID161975   -            261   2.3e-17   63.4   0.1   1   1   4.1e-20   4.3e-17   62.5   0.0     3   108    46   146    44   149 0.93 Methyltransferase domain
Methyltransf_11      PF08241.7     95 seq771_BIOID161975   -            261   3.2e-17   62.7   0.0   1   1     6e-20   6.3e-17   61.7   0.0     1    94    49   146    49   147 0.95 Methyltransferase domain
Methyltransf_12      PF08242.7     99 seq771_BIOID161975   -            261   2.2e-15   56.7   0.0   1   1   3.8e-18     4e-15   55.9   0.0     1    99    49   145    49   145 0.83 Methyltransferase domain
Methyltransf_26      PF13659.1    117 seq771_BIOID161975   -            261   7.9e-11   41.9   0.3   1   1   5.3e-13   5.5e-10   39.1   0.1     2   114    46   148    45   151 0.92 Methyltransferase domain
Ubie_methyltran      PF01209.13   233 seq771_BIOID161975   -            261   8.4e-11   41.3   0.0   1   1     1e-13   1.1e-10   40.9   0.0    31   152    27   148     6   184 0.82 ubiE/COQ5 methyltransferase family
Methyltransf_25      PF13649.1    101 seq771_BIOID161975   -            261   9.9e-10   38.5   0.0   1   1   1.6e-12   1.7e-09   37.8   0.0     1   101    48   143    48   143 0.90 Methyltransferase domain
Methyltransf_15      PF09445.5    164 seq771_BIOID161975   -            261   1.1e-07   31.4   0.0   1   1   1.5e-10   1.6e-07   30.9   0.0     3    74    47   116    45   121 0.90 RNA cap guanine-N2 methyltransferase
MTS                  PF05175.9    170 seq771_BIOID161975   -            261     9e-07   28.3   0.0   1   1   1.3e-09   1.3e-06   27.7   0.0    23   112    38   122    28   176 0.77 Methyltransferase small domain
DREV                 PF05219.7    265 seq771_BIOID161975   -            261   7.3e-05   21.6   0.0   1   1   1.4e-07   0.00014   20.6   0.0    94   185    44   144    32   160 0.77 DREV methyltransferase
CMAS                 PF02353.15   273 seq771_BIOID161975   -            261   0.00021   20.3   0.0   1   1   2.6e-07   0.00028   19.9   0.0    64   163    46   146     5   166 0.81 Mycolic acid cyclopropane synthetase
KicB                 PF03882.9    440 seq772_BIOID161975   -            440  2.1e-269  893.2  11.0   1   1  1.7e-273  2.3e-269  893.1   7.6     1   440     1   440     1   440 1.00 KicB killing factor
MukE                 PF04288.8    235 seq773_BIOID161975   -            234  1.4e-133  442.8   0.2   1   1  1.1e-137  1.5e-133  442.7   0.2     1   235    10   234    10   234 0.99 MukE-like family
MukB                 PF04310.7    227 seq774_BIOID161975   -           1486  2.8e-146  484.7   0.6   1   1  1.2e-149  5.6e-146  483.7   0.0     1   227     1   227     1   227 1.00 MukB N-terminal
SbcCD_C              PF13558.1     90 seq774_BIOID161975   -           1486   5.2e-14   51.8   0.3   1   1   4.7e-17   2.2e-13   49.8   0.0     1    89  1335  1424  1335  1425 0.88 Putative exonuclease SbcCD, C subunit
AAA_29               PF13555.1     62 seq774_BIOID161975   -           1486   5.2e-13   48.2   0.2   1   1   2.7e-16   1.2e-12   47.0   0.2     2    61     8    66     7    67 0.90 P-loop containing region of AAA domain
YkuD                 PF03734.9    146 seq775_BIOID161975   -            615     6e-30  104.3   0.1   1   1   1.4e-33   9.7e-30  103.6   0.0     4   140   377   543   374   572 0.94 L,D-transpeptidase catalytic domain
PG_binding_1         PF01471.13    57 seq775_BIOID161975   -            615   1.4e-09   37.7   0.2   1   1   1.1e-10   7.2e-07   28.9   0.0    25    57   316   348   308   348 0.93 Putative peptidoglycan binding domain
Peptidase_M15_2      PF05951.8    153 seq776_BIOID161975   -            182   1.2e-61  206.5   0.0   1   1   2.1e-65   1.4e-61  206.3   0.0     3   153    34   182    32   182 0.99 Bacterial protein of unknown function (DUF882)
Peptidase_M15_3      PF08291.6    110 seq776_BIOID161975   -            182   8.5e-12   44.7   0.0   1   1   1.7e-15   1.1e-11   44.3   0.0    28   110    86   175    62   175 0.84 Peptidase M15
Lactamase_B          PF00753.22   194 seq777_BIOID161975   -            215   1.7e-32  112.5   0.5   1   1   2.8e-36   1.9e-32  112.3   0.3     4   194    11   192     8   192 0.93 Metallo-beta-lactamase superfamily
Lactamase_B_2        PF12706.2    194 seq777_BIOID161975   -            215   1.1e-07   31.4   0.1   1   1     2e-11   1.3e-07   31.1   0.0     4   154    28   190    25   194 0.60 Beta-lactamase superfamily domain
DUF3458              PF11940.3    367 seq782_BIOID161975   -            870  4.4e-141  469.8   5.5   1   1  1.5e-144    7e-141  469.2   3.8     2   367   458   827   457   827 0.99 Domain of unknown function (DUF3458)
Peptidase_M1         PF01433.15   390 seq782_BIOID161975   -            870   7.6e-67  225.9   0.0   1   1   4.1e-70   1.9e-66  224.6   0.0   122   390   112   384    21   384 0.90 Peptidase family M1
Peptidase_MA_2       PF13485.1    128 seq782_BIOID161975   -            870   4.6e-18   65.3   0.1   1   1   3.2e-21   1.5e-17   63.7   0.0    16   128   282   407   262   407 0.80 Peptidase MA superfamily
DHO_dh               PF01180.16   293 seq784_BIOID161975   -            336   7.8e-93  310.5   0.2   1   1     7e-97   9.5e-93  310.2   0.2     4   288    47   335    45   336 0.97 Dihydroorotate dehydrogenase
DUF1379              PF07126.7    154 seq785_BIOID161975   -            180   4.3e-56  188.4   0.0   1   1   4.2e-60   5.7e-56  188.0   0.0     1   149    21   170    21   175 0.98 Protein of unknown function (DUF1379)
UPF0020              PF01170.13   180 seq787_BIOID161975   -            702   7.5e-62  207.9   0.0   1   1   1.9e-59   2.9e-56  189.7   0.0     1   179   162   375   162   376 0.96 Putative RNA methylase family UPF0020
Methyltransf_26      PF13659.1    117 seq787_BIOID161975   -            702   1.6e-26   92.5   0.0   1   2   4.3e-19   6.5e-16   58.3   0.0     4    94   193   326   190   353 0.92 Methyltransferase domain
Methyltransf_26      PF13659.1    117 seq787_BIOID161975   -            702   1.6e-26   92.5   0.0   2   2   6.9e-11   1.1e-07   31.8   0.0    11   114   549   655   521   658 0.80 Methyltransferase domain
Methyltrans_SAM      PF10672.4    286 seq787_BIOID161975   -            702   7.3e-21   74.1   0.1   1   1   8.1e-24   1.2e-20   73.4   0.1    24   240   437   658   427   669 0.82 S-adenosylmethionine-dependent methyltransferase
THUMP                PF02926.12    93 seq787_BIOID161975   -            702   2.2e-14   53.1   0.0   1   1   2.7e-17   4.1e-14   52.3   0.0     2    92    57   153    56   154 0.95 THUMP domain
Cons_hypoth95        PF03602.10   183 seq787_BIOID161975   -            702     3e-14   52.7   0.0   1   1   2.8e-12   4.3e-09   35.9   0.0    39   140   536   635   530   676 0.85 Conserved hypothetical protein 95
ABC_tran             PF00005.22   118 seq789_BIOID161975   -            635   1.5e-36  125.2   0.1   1   2   1.5e-17   9.5e-15   54.8   0.0     1   118    43   185    43   185 0.88 ABC transporter
ABC_tran             PF00005.22   118 seq789_BIOID161975   -            635   1.5e-36  125.2   0.1   2   2   1.7e-21   1.1e-18   67.6   0.0     1   118   359   469   359   469 0.95 ABC transporter
AAA_21               PF13304.1    303 seq789_BIOID161975   -            635   7.5e-23   81.7   7.3   1   1   6.7e-13   4.1e-10   39.9   0.5     3   302    33   216    32   217 0.77 AAA domain
ABC_tran_2           PF12848.2     85 seq789_BIOID161975   -            635   5.3e-13   48.5  12.9   1   1   1.2e-15   7.7e-13   47.9   1.2     1    74   224   295   224   308 0.91 ABC transporter
PqiA                 PF04403.8    160 seq790_BIOID161975   -            417   5.6e-94  311.9  26.1   1   2   5.3e-42   7.2e-38  129.5   4.0     3   158    49   202    47   204 0.96 Paraquat-inducible protein A
PqiA                 PF04403.8    160 seq790_BIOID161975   -            417   5.6e-94  311.9  26.1   2   2   3.5e-60   4.8e-56  188.6   8.5     1   157   252   410   252   413 0.95 Paraquat-inducible protein A
MCE                  PF02470.15    81 seq791_BIOID161975   -            552   6.6e-32  109.2   0.2   1   2   5.6e-14   7.7e-10   38.5   0.1     2    81    48   139    47   139 0.96 mce related protein
MCE                  PF02470.15    81 seq791_BIOID161975   -            552   6.6e-32  109.2   0.2   2   2   1.1e-15   1.6e-11   43.9   0.0     5    80   294   394   290   395 0.88 mce related protein
DUF330               PF03886.8    161 seq792_BIOID161975   -            187   5.5e-41  139.5   4.4   1   1   4.6e-45   6.3e-41  139.3   3.0     1   161    26   180    26   180 0.95 Protein of unknown function (DUF330)
RMF                  PF04957.7     55 seq794_BIOID161975   -             55   7.5e-31  105.4   5.3   1   1   5.8e-35   7.9e-31  105.4   3.7     1    53     1    53     1    55 0.97 Ribosome modulation factor
MatP                 PF06303.7    148 seq795_BIOID161975   -            150   1.7e-75  251.7   7.1   1   1   1.4e-79   1.9e-75  251.6   4.9     1   147     1   147     1   148 0.99 Organiser of macrodomain of Terminus of chromosome
TfoX_N               PF04993.8     97 seq797_BIOID161975   -            209   6.5e-27   93.1   0.0   1   1   1.6e-30   1.1e-26   92.3   0.0     2    97    13   108    12   108 0.98 TfoX N-terminal domain
TfoX_C               PF04994.8     81 seq797_BIOID161975   -            209     2e-26   91.5   0.2   1   1   7.8e-30   5.3e-26   90.2   0.1     2    81   116   195   115   195 0.98 TfoX C-terminal domain
Nucleolin_N          PF12462.3    166 seq800_BIOID161975   -            715   5.9e-62  208.0   1.5   1   1   2.6e-65   5.9e-62  208.0   1.1     1   166    32   196    32   196 1.00 DNA helicase IV / RNA helicase N terminal
UvrD-helicase        PF00580.16   315 seq800_BIOID161975   -            715   4.8e-44  150.8   0.0   1   1   3.4e-47   7.8e-44  150.1   0.0     1   314   228   521   228   522 0.84 UvrD/REP helicase N-terminal domain
UvrD_C               PF13361.1    319 seq800_BIOID161975   -            715   9.7e-15   54.7   0.0   1   1   2.3e-16   5.3e-13   49.0   0.0   208   318   577   694   571   695 0.79 UvrD-like helicase C-terminal domain
AAA_19               PF13245.1     76 seq800_BIOID161975   -            715   4.8e-14   51.7   0.8   1   1   5.9e-17   1.3e-13   50.3   0.6     6    75   235   309   231   310 0.84 Part of AAA domain
UvrD_C_2             PF13538.1    104 seq800_BIOID161975   -            715   1.1e-09   38.2   0.1   1   1   2.2e-12     5e-09   36.1   0.1    50   102   614   689   561   691 0.79 Family description
CoA_binding_2        PF13380.1    115 seq801_BIOID161975   -            137   8.8e-38  128.9   0.1   1   1   1.5e-41     1e-37  128.7   0.1     2   114    15   130    14   131 0.97 CoA binding domain
CoA_binding          PF02629.14    96 seq801_BIOID161975   -            137   1.1e-05   25.7   0.0   1   1   2.2e-09   1.5e-05   25.3   0.0     2    91    12    99    11   102 0.90 CoA binding domain
Acylphosphatase      PF00708.13    91 seq802_BIOID161975   -             92     3e-28   97.6   0.0   1   1   2.4e-32   3.2e-28   97.5   0.0     1    91     1    92     1    92 0.95 Acylphosphatase
Oxidored_q6          PF01058.17   131 seq803_BIOID161975   -            399   8.8e-29   99.6   0.3   1   1     1e-32   1.4e-28   98.9   0.2     1   130    89   234    89   235 0.95 NADH ubiquinone oxidoreductase, 20 Kd subunit
NiFeSe_Hases         PF00374.14   507 seq804_BIOID161975   -            597  3.5e-243  807.8   0.0   1   1  2.9e-247  3.9e-243  807.6   0.0     1   507    54   582    54   582 0.98 Nickel-dependent hydrogenase
Cytochrom_B_N        PF00033.14   188 seq805_BIOID161975   -            235   2.1e-36  124.9  22.4   1   1   3.5e-40   2.4e-36  124.7  15.5     2   188    12   220    11   220 0.98 Cytochrome b(N-terminal)/b6/petB
Ni_hydr_CYTB         PF01292.15   182 seq805_BIOID161975   -            235   2.8e-35  121.2  20.2   1   1   4.8e-39   3.3e-35  121.0  14.0     2   182    14   220    13   220 0.95 Prokaryotic cytochrome b561
HycI                 PF01750.13   130 seq806_BIOID161975   -            195   1.2e-38  131.5   0.0   1   1     1e-42   1.4e-38  131.2   0.0     1   128    23   150    23   152 0.98 Hydrogenase maturation protease
HyaE                 PF07449.6    107 seq807_BIOID161975   -            132   1.4e-39  134.1   0.0   1   1   1.2e-43   1.6e-39  133.9   0.0     1   107    10   116    10   116 0.99 Hydrogenase-1 expression protein HyaE
HupH_C               PF04809.8    120 seq808_BIOID161975   -            305   1.4e-49  166.7   0.0   1   2   3.6e-11   4.9e-07   29.4   0.0     6    96    70   160    67   174 0.82 HupH hydrogenase expression protein, C-terminal conserved region
HupH_C               PF04809.8    120 seq808_BIOID161975   -            305   1.4e-49  166.7   0.0   2   2   5.3e-44   7.2e-40  135.3   0.0     1   119   183   299   183   300 0.99 HupH hydrogenase expression protein, C-terminal conserved region
Bac_Ubq_Cox          PF01654.12   436 seq809_BIOID161975   -            514  3.1e-185  615.6  24.6   1   1    3e-189  4.1e-185  615.2  17.1     1   435     7   502     7   503 0.97 Bacterial Cytochrome Ubiquinol Oxidase
Cyto_ox_2            PF02322.10   328 seq810_BIOID161975   -            378  2.7e-112  375.0  33.4   1   1  2.3e-116  3.1e-112  374.8  23.2     1   328     6   362     6   362 0.99 Cytochrome oxidase subunit II
YbgT_YccB            PF08173.6     28 seq811_BIOID161975   -             30   3.4e-12   45.8   4.6   1   1   2.6e-16   3.5e-12   45.7   3.2     1    27     1    27     1    28 0.97 Membrane bound YbgT-like protein
His_Phos_2           PF00328.17   347 seq813_BIOID161975   -            446   5.1e-42  144.3   0.0   1   1   4.5e-46   6.1e-42  144.0   0.0     1   345    39   383    39   387 0.87 Histidine phosphatase superfamily (branch 2)
CSD                  PF00313.17    66 seq814_BIOID161975   -             70   2.6e-33  113.5   0.3   1   1   4.1e-37   2.8e-33  113.3   0.2     1    65     5    69     5    70 0.98 'Cold-shock' DNA-binding domain
OB_RNB               PF08206.6     58 seq814_BIOID161975   -             70   1.5e-05   24.2   0.3   1   1   3.5e-09   2.4e-05   23.6   0.2     7    28    15    36    11    40 0.87 Ribonuclease B OB domain
GnsAB                PF08178.6     54 seq817_BIOID161975   -             57   6.1e-33  112.1   4.2   1   1     5e-37   6.8e-33  111.9   2.9     1    54     1    54     1    54 1.00 GnsA/GnsB family
Peripla_BP_1         PF00532.16   279 seq818_BIOID161975   -            342   2.5e-94  315.4   0.0   1   1   4.3e-98   2.9e-94  315.2   0.0     1   279    44   337    44   337 0.98 Periplasmic binding proteins and sugar binding domain of LacI family
Peripla_BP_4         PF13407.1    258 seq818_BIOID161975   -            342   3.2e-19   69.1   0.0   1   1     6e-23   4.1e-19   68.8   0.0     5   257    51   296    49   297 0.88 Periplasmic binding protein domain
Cytochrom_NNT        PF03264.9    174 seq819_BIOID161975   -            390   1.3e-64  216.6   8.5   1   1   1.4e-67   9.4e-64  213.9   4.6     2   174    11   184    10   184 0.98 NapC/NirT cytochrome c family, N-terminal region
Molybdopterin        PF00384.17   432 seq820_BIOID161975   -            848  9.9e-107  357.2   0.0   1   1  1.8e-110  1.2e-106  356.9   0.0     1   431    99   572    99   573 0.95 Molybdopterin oxidoreductase
Molydop_binding      PF01568.16   109 seq820_BIOID161975   -            848   2.7e-22   78.4   0.0   1   1   7.8e-26   5.4e-22   77.5   0.0     1   108   690   811   690   812 0.95 Molydopterin dinucleotide binding domain
Nitrate_red_del      PF02613.10   136 seq821_BIOID161975   -            199   2.6e-21   75.7   1.4   1   1   3.2e-25   4.3e-21   75.0   0.7     3   136    41   172    19   172 0.87 Nitrate reductase delta subunit
His_Phos_2           PF00328.17   347 seq823_BIOID161975   -            413   3.6e-39  134.9   0.0   1   1   3.1e-43   4.3e-39  134.7   0.0     1   344    30   359    30   364 0.85 Histidine phosphatase superfamily (branch 2)
KGG                  PF10685.4     23 seq824_BIOID161975   -             57   2.5e-20   71.7  18.2   1   2   5.5e-14   7.5e-10   38.3   4.3     1    23    10    31    10    31 0.98 Stress-induced bacterial acidophilic repeat motif
KGG                  PF10685.4     23 seq824_BIOID161975   -             57   2.5e-20   71.7  18.2   2   2   2.5e-14   3.4e-10   39.5   2.8     1    23    32    53    32    53 0.99 Stress-induced bacterial acidophilic repeat motif
TetR_C_3             PF08362.6    143 seq828_BIOID161975   -            212     3e-59  198.7   0.0   1   1   5.7e-63   3.9e-59  198.3   0.0     1   143    70   212    70   212 0.99 YcdC-like protein, C-terminal region
TetR_N               PF00440.18    47 seq828_BIOID161975   -            212   1.3e-16   59.8   0.2   1   1   2.9e-20     2e-16   59.2   0.1     1    47    23    69    23    69 0.98 Bacterial regulatory proteins, tetR family
SSF                  PF00474.12   406 seq831_BIOID161975   -            502  3.8e-148  493.3  30.0   1   1  4.3e-152  5.9e-148  492.7  20.8     1   406    35   437    35   437 0.99 Sodium:solute symporter family
FTR1                 PF03239.9    306 seq832_BIOID161975   -            276   1.3e-75  254.0  18.8   1   1     1e-79   1.4e-75  253.9  13.1     1   304     1   274     1   276 0.98 Iron permease FTR1 family
Peptidase_M75        PF09375.5    285 seq833_BIOID161975   -            375   4.1e-52  177.1   5.0   1   1   7.9e-56   5.4e-52  176.7   3.5     1   285   135   368   135   368 0.95 Imelysin
Cupredoxin_1         PF13473.1    104 seq833_BIOID161975   -            375   1.1e-24   86.1   0.1   1   1   2.8e-28   1.9e-24   85.4   0.1     4   104    13   115    10   115 0.95 Cupredoxin-like domain
Dyp_perox            PF04261.7    313 seq834_BIOID161975   -            423  2.6e-110  367.9   0.0   1   1  2.2e-114  3.1e-110  367.7   0.0     1   312    61   410    61   411 0.98 Dyp-type peroxidase family
PhoH                 PF02562.11   205 seq837_BIOID161975   -            307   1.6e-76  255.9   0.0   1   1   1.5e-80   2.1e-76  255.6   0.0     2   204   102   306   101   307 0.98 PhoH-like protein
GGDEF                PF00990.16   161 seq840_BIOID161975   -            455   5.9e-50  168.8   0.0   1   1   6.2e-54   8.4e-50  168.3   0.0     1   161   282   439   282   439 0.98 GGDEF domain
Phage_integrase      PF00589.17   173 seq842_BIOID161975   -            400   1.7e-20   73.3   0.1   1   1   4.5e-24   3.1e-20   72.4   0.1    23   168   233   375   215   379 0.90 Phage integrase family
DUF4102              PF13356.1     89 seq842_BIOID161975   -            400   8.9e-18   63.8   0.0   1   1   2.4e-21   1.6e-17   63.0   0.0     1    88     4    93     4    94 0.91 Domain of unknown function (DUF4102)
HTH_Tnp_IS1          PF12759.2     50 seq847_BIOID161975   -             54   3.9e-22   77.3   0.0   1   1   3.2e-26   4.4e-22   77.1   0.0     1    46     9    54     9    54 0.99 InsA C-terminal domain
DUF3987              PF13148.1    375 seq850_BIOID161975   -             65   3.9e-09   35.4   0.0   1   1   2.9e-13   3.9e-09   35.4   0.0     2    45    12    55    11    64 0.92 Protein of unknown function (DUF3987)
DUF3987              PF13148.1    375 seq851_BIOID161975   -            486  1.1e-101  340.0   0.0   1   1  9.3e-106  1.3e-101  339.8   0.0     2   372    35   399    34   402 0.97 Protein of unknown function (DUF3987)
DUF3296              PF11726.3    180 seq854_BIOID161975   -            197   1.4e-31  109.3   0.5   1   1   1.3e-35   1.7e-31  109.0   0.3     2   170    17   167    16   176 0.88 Protein of unknown function (DUF3296)
HTH_DeoR             PF08220.7     57 seq859_BIOID161975   -             83   8.6e-21   73.1   0.2   1   1   2.2e-24     1e-20   72.8   0.1     1    57    18    74    18    74 0.98 DeoR-like helix-turn-helix domain
HTH_11               PF08279.7     55 seq859_BIOID161975   -             83   7.1e-09   35.0   0.1   1   1     2e-12   9.2e-09   34.7   0.1     1    48    18    64    18    68 0.92 HTH domain
HTH_5                PF01022.15    47 seq859_BIOID161975   -             83   5.7e-05   22.5   0.0   1   1   1.7e-08   7.8e-05   22.1   0.0     2    45    17    61    16    63 0.95 Bacterial regulatory protein, arsR family
DeoRC                PF00455.17   162 seq860_BIOID161975   -             93   9.9e-20   70.6   0.1   1   1     1e-23   1.4e-19   70.1   0.1    97   161     2    66     1    67 0.98 DeoR C terminal sensor domain
Fil_haemagg_2        PF13332.1    170 seq869_BIOID161975   -            908   3.9e-16   59.1  57.1   1   3   9.2e-08   0.00063   19.4   0.2    32    64   670   709   660   720 0.79 Haemagluttinin repeat
Fil_haemagg_2        PF13332.1    170 seq869_BIOID161975   -            908   3.9e-16   59.1  57.1   2   3     2e-07    0.0014   18.3   0.7    15    64   724   772   718   786 0.75 Haemagluttinin repeat
Fil_haemagg_2        PF13332.1    170 seq869_BIOID161975   -            908   3.9e-16   59.1  57.1   3   3   3.4e-10   2.3e-06   27.3   1.2    10    73   786   848   779   857 0.88 Haemagluttinin repeat
Fil_haemagg          PF05594.9     77 seq869_BIOID161975   -            908   6.7e-06   26.2  73.2   1   6   3.6e-06     0.025   14.8   0.2     8    73   184   291   178   294 0.81 Haemagluttinin repeat
Fil_haemagg          PF05594.9     77 seq869_BIOID161975   -            908   6.7e-06   26.2  73.2   2   6   5.7e-06     0.039   14.1   5.5    21    75   556   598   535   598 0.83 Haemagluttinin repeat
Fil_haemagg          PF05594.9     77 seq869_BIOID161975   -            908   6.7e-06   26.2  73.2   3   6   2.8e-05      0.19   11.9   5.6    15    75   592   641   590   653 0.87 Haemagluttinin repeat
Fil_haemagg          PF05594.9     77 seq869_BIOID161975   -            908   6.7e-06   26.2  73.2   4   6     0.022   1.5e+02    2.6   1.0    27    62   731   767   728   780 0.68 Haemagluttinin repeat
Fil_haemagg          PF05594.9     77 seq869_BIOID161975   -            908   6.7e-06   26.2  73.2   5   6   5.2e-05      0.35   11.1   1.3    40    76   791   828   787   829 0.91 Haemagluttinin repeat
Fil_haemagg          PF05594.9     77 seq869_BIOID161975   -            908   6.7e-06   26.2  73.2   6   6   0.00039       2.6    8.3   0.2    22    77   851   894   841   894 0.88 Haemagluttinin repeat
Fil_haemagg_2        PF13332.1    170 seq870_BIOID161975   -            934   8.2e-55  185.0  51.0   1   2     4e-10   2.7e-06   27.1   6.7    49   166     7   120     5   125 0.77 Haemagluttinin repeat
Fil_haemagg_2        PF13332.1    170 seq870_BIOID161975   -            934   8.2e-55  185.0  51.0   2   2   6.3e-55   4.3e-51  172.9  23.2     2   170   196   370   195   370 0.97 Haemagluttinin repeat
PT-VENN              PF04829.8     56 seq870_BIOID161975   -            934     4e-21   74.2   8.6   1   1   5.8e-25     4e-21   74.2   5.9     2    54   708   760   707   762 0.96 Pre-toxin domain with VENN motif
RNase_T              PF00929.19   164 seq881_BIOID161975   -            187   8.1e-16   58.6   0.0   1   1   7.4e-20     1e-15   58.3   0.0    32   163    35   167    26   168 0.94 Exonuclease
DAHP_synth_1         PF00793.15   272 seq888_BIOID161975   -            358     1e-74  250.5   0.0   1   1   9.5e-79   1.3e-74  250.2   0.0     8   271    55   351    39   352 0.92 DAHP synthetase I family
HlyC                 PF02794.11   134 seq896_BIOID161975   -            150   4.3e-29  100.6   0.0   1   1   3.7e-33   5.1e-29  100.4   0.0     1   116    18   136    18   147 0.90 RTX toxin acyltransferase family
HlyD                 PF00529.15   306 seq898_BIOID161975   -            424   4.2e-55  187.0   4.9   1   1   1.1e-58   4.8e-55  186.8   3.4     1   303    64   388    64   391 0.97 HlyD family secretion protein
HlyD_3               PF13437.1    105 seq898_BIOID161975   -            424   1.8e-17   63.5   0.6   1   1   1.4e-18   6.2e-15   55.3   0.1     2    96   260   358   259   375 0.90 HlyD family secretion protein
Peptidase_C39        PF03412.10   131 seq900_BIOID161975   -            704   4.7e-40  136.3   0.0   1   1   2.4e-43   8.1e-40  135.5   0.0     2   128    27   153    26   156 0.98 Peptidase C39 family
ABC_membrane         PF00664.18   275 seq900_BIOID161975   -            704   8.9e-39  133.4  17.9   1   1   3.5e-42   1.2e-38  132.9  12.4     3   273   184   450   182   452 0.95 ABC transporter transmembrane region
ABC_tran             PF00005.22   118 seq900_BIOID161975   -            704   4.6e-20   72.0   0.0   1   1   2.6e-23   8.9e-20   71.1   0.0     1   118   539   664   539   664 0.84 ABC transporter
PapB                 PF03333.8     91 seq910_BIOID161975   -            109   2.9e-37  126.2   0.1   1   1   2.5e-41   3.4e-37  126.0   0.0     6    91     8    96     3    96 0.95 Adhesin biosynthesis transcription regulatory protein
Fimbrial             PF00419.15   145 seq912_BIOID161975   -            180   7.2e-19   68.3   8.4   1   1   7.4e-23     1e-18   67.8   5.8     1   145    33   180    33   180 0.77 Fimbrial protein
Fimbrial             PF00419.15   145 seq914_BIOID161975   -            182   5.5e-11   42.7   0.0   1   1   4.7e-15   6.4e-11   42.5   0.0     2   144    36   181    35   182 0.89 Fimbrial protein
Pili_assembly_N      PF00345.15   122 seq915_BIOID161975   -            231   9.2e-42  141.5   0.0   1   1   1.9e-45   1.3e-41  141.0   0.0     1   121    26   145    26   146 0.92 Gram-negative pili assembly chaperone, N-terminal domain
Pili_assembly_C      PF02753.12    68 seq915_BIOID161975   -            231   1.5e-18   66.2   1.1   1   1   1.1e-21   7.4e-18   64.0   0.7     1    66   165   225   165   227 0.96 Gram-negative pili assembly chaperone, C-terminal domain
Usher                PF00577.15   552 seq917_BIOID161975   -            464  1.9e-112  376.6   2.6   1   1  3.8e-116  2.6e-112  376.2   1.8     1   253   209   462   209   463 0.98 Type VII secretion system (T7SS), usher protein
PapC_N               PF13954.1    146 seq917_BIOID161975   -            464   3.7e-48  162.7   0.0   1   1   8.3e-52   5.7e-48  162.0   0.0     2   146    49   195    48   195 0.99 PapC N-terminal domain
HTH_3                PF01381.17    55 seq925_BIOID161975   -             91   5.9e-07   29.1   0.0   1   1   5.5e-11   7.6e-07   28.7   0.0     1    50     3    52     3    58 0.94 Helix-turn-helix
DUF1019              PF06254.6     89 seq926_BIOID161975   -            141   9.9e-23   80.0   0.2   1   1     1e-26   1.4e-22   79.5   0.2     1    88    46   120    46   121 0.95 Protein of unknown function (DUF1019)
Phage_rep_org_N      PF09681.5    121 seq927_BIOID161975   -            346   1.6e-05   24.3   0.0   1   1   1.9e-09   2.6e-05   23.6   0.0     1   120     5   131     5   134 0.84 N-terminal phage replisome organiser (Phage_rep_org_N)
DUF1627              PF07789.7    155 seq929_BIOID161975   -            256   3.6e-90  299.3   0.6   1   1   1.3e-93   5.7e-90  298.6   0.4     1   155    91   245    91   245 1.00 Protein of unknown function (DUF1627)
DUF977               PF06163.6    127 seq930_BIOID161975   -            130   5.5e-54  181.1   0.1   1   1     9e-58   6.2e-54  181.0   0.1     1   127     1   126     1   126 0.99 Bacterial protein of unknown function (DUF977)
Trp_repressor        PF01371.14    88 seq930_BIOID161975   -            130   1.8e-05   24.4   0.0   1   1   4.5e-09   3.1e-05   23.7   0.0    26    74     4    51     1    57 0.88 Trp repressor protein
DUF4406              PF14359.1     92 seq932_BIOID161975   -             98   5.8e-37  125.5   0.1   1   1   9.4e-41   6.5e-37  125.4   0.0     1    92     5    94     5    94 0.99 Domain of unknown function (DUF4406)
DUF4014              PF13198.1     72 seq943_BIOID161975   -             72   1.5e-37  127.6   1.3   1   1   1.2e-41   1.6e-37  127.5   0.9     1    72     1    72     1    72 0.98 Protein of unknown function (DUF4014)
HOK_GEF              PF01848.11    43 seq951_BIOID161975   -             70   3.2e-19   67.8   4.6   1   1   2.8e-23   3.8e-19   67.6   3.2     1    43    24    66    24    66 0.99 Hok/gef family
DUF955               PF06114.8    122 seq953_BIOID161975   -            367   2.9e-10   39.7   0.0   1   1   1.1e-13   5.1e-10   38.9   0.0     1   120   162   279   162   281 0.85 Domain of unknown function (DUF955)
HTH_19               PF12844.2     64 seq953_BIOID161975   -            367   1.6e-08   34.3   0.1   1   1   1.2e-11   5.3e-08   32.6   0.1     1    37    13    49    13    74 0.87 Helix-turn-helix domain
HTH_3                PF01381.17    55 seq953_BIOID161975   -            367   6.7e-07   28.9   0.1   1   1   5.4e-10   2.5e-06   27.1   0.1     1    48    16    62    16    67 0.90 Helix-turn-helix
DUF968               PF06147.6    200 seq956_BIOID161975   -            348   8.4e-81  270.5   0.0   1   1     1e-84   1.4e-80  269.8   0.0     2   199   130   344   129   345 0.99 Protein of unknown function (DUF968)
RusA                 PF05866.6    116 seq957_BIOID161975   -            124   3.2e-21   75.7   0.0   1   1   2.7e-25   3.7e-21   75.6   0.0     1   116     7   116     7   116 0.89 Endodeoxyribonuclease RusA
Antiterm             PF03589.8     95 seq958_BIOID161975   -            273   1.3e-54  182.1  10.1   1   2   6.5e-27   8.9e-23   80.0   0.0     2    95    15   111    14   111 0.97 Antitermination protein
Antiterm             PF03589.8     95 seq958_BIOID161975   -            273   1.3e-54  182.1  10.1   2   2   8.2e-36   1.1e-31  108.6   0.3     2    94   178   269   177   270 0.98 Antitermination protein
N6_N4_Mtase          PF01555.13   231 seq961_BIOID161975   -            352   1.4e-43  148.9   0.0   1   1   5.3e-47   3.6e-43  147.5   0.0     1   230    29   341    29   342 0.83 DNA methylase
Methyltransf_26      PF13659.1    117 seq961_BIOID161975   -            352   1.8e-13   50.4   0.0   1   1   1.1e-11   7.6e-08   32.2   0.0    51   116     9    82     5    83 0.81 Methyltransferase domain
TerB                 PF05099.8    140 seq962_BIOID161975   -            143     1e-14   54.3   6.1   1   1   1.4e-18   1.8e-14   53.5   4.2     9   131    11   138     3   141 0.81 Tellurite resistance protein TerB
DUF3927              PF13064.1     46 seq964_BIOID161975   -             54     3e-23   80.9  12.9   1   1   2.4e-27   3.3e-23   80.7   8.9     1    46     3    48     3    48 0.98 Protein of unknown function (DUF3927)
DUF303               PF03629.13   255 seq966_BIOID161975   -            653   2.5e-25   89.0   0.0   1   1   5.4e-29   3.7e-25   88.4   0.0     3   200    80   307    78   350 0.76 Domain of unknown function (DUF303)
DUF1737              PF08410.5     54 seq966_BIOID161975   -            653   1.1e-18   66.5   0.1   1   1   1.7e-21   1.1e-17   63.3   0.0     1    53     1    50     1    51 0.97 Domain of unknown function (DUF1737)
DUF1378              PF07125.6     59 seq967_BIOID161975   -             60   1.1e-36  124.3   0.0   1   1   9.1e-41   1.3e-36  124.2   0.0     1    59     1    59     1    59 0.99 Protein of unknown function (DUF1378)
DUF826               PF05696.6     78 seq968_BIOID161975   -             81   8.8e-37  124.9   1.0   1   1   7.3e-41     1e-36  124.8   0.7     1    78     1    75     1    78 0.96 Protein of unknown function (DUF826)
Lysis_S              PF04971.7     68 seq970_BIOID161975   -             71   1.4e-47  159.0   0.5   1   1   1.2e-51   1.6e-47  158.9   0.3     1    68     4    71     4    71 1.00 Lysis protein S
DUF1327              PF07041.6    113 seq971_BIOID161975   -            116   5.1e-61  203.4   0.0   1   1   4.1e-65   5.7e-61  203.2   0.0     1   112     1   112     1   113 0.99 Protein of unknown function (DUF1327)
Phage_lysozyme       PF00959.14   110 seq973_BIOID161975   -            177   1.5e-28   99.1   0.0   1   1   1.4e-32   1.9e-28   98.8   0.0     1   110    48   166    48   166 0.97 Phage lysozyme
Phage_lysis          PF03245.8    125 seq977_BIOID161975   -            164   1.7e-48  163.6   9.5   1   1   1.4e-52   1.9e-48  163.4   6.6     1   124    29   153    29   154 0.99 Bacteriophage lysis protein
HNH                  PF01844.18    47 seq979_BIOID161975   -            121   3.1e-11   42.8   3.7   1   1   3.8e-15   5.2e-11   42.1   2.5     1    47    49    94    49    94 0.97 HNH endonuclease
Terminase_2          PF03592.11   144 seq981_BIOID161975   -            212   1.5e-09   38.1   2.3   1   1   1.7e-13   2.3e-09   37.5   1.6     1    57    27    83    27   195 0.91 Terminase small subunit
Terminase_1          PF03354.10   477 seq984_BIOID161975   -            553   2.8e-36  124.8   0.0   1   1   2.6e-40   3.5e-36  124.5   0.0     6   469    64   534    59   539 0.83 Phage Terminase
Peptidase_U35        PF04586.12   163 seq985_BIOID161975   -            659   9.6e-30  103.6   0.0   1   1   2.5e-33   1.7e-29  102.8   0.0     5   158    26   170    22   175 0.91 Caudovirus prohead protease
Phage_capsid         PF05065.8    276 seq985_BIOID161975   -            659   3.3e-26   91.9   0.1   1   1   2.2e-29   1.5e-25   89.8   0.1     9   275   368   649   365   650 0.77 Phage capsid family
Phage_portal         PF04860.7    347 seq988_BIOID161975   -            454   1.6e-87  293.3   0.0   1   1   1.4e-91     2e-87  293.0   0.0     3   347    38   382    36   382 0.96 Phage portal protein
CBM_5_12             PF02839.9     41 seq989_BIOID161975   -            407   1.7e-06   27.4   2.9   1   1   5.3e-09   7.2e-05   22.1   0.8     6    41   358   393   354   393 0.85 Carbohydrate binding domain
Phage_connect_1      PF05135.8    102 seq990_BIOID161975   -            108   2.7e-08   33.7   0.0   1   1   2.5e-12   3.4e-08   33.4   0.0     1    95     1    98     1   103 0.84 Phage gp6-like head-tail connector protein
Phage_H_T_join       PF05521.6     95 seq991_BIOID161975   -            116   1.7e-15   56.9   0.0   1   1   1.5e-19   2.1e-15   56.6   0.0     3    95    11   110     9   110 0.91 Phage head-tail joining protein
DUF646               PF04883.7    106 seq992_BIOID161975   -            148   1.1e-20   74.2   0.0   1   1   1.1e-24   1.5e-20   73.8   0.0     2   105    13   131    12   132 0.87 Bacteriophage protein of unknown function (DUF646)
DUF3168              PF11367.3    121 seq993_BIOID161975   -            114   5.6e-15   55.4   0.1   1   1   5.3e-19   7.2e-15   55.0   0.1    12   121    10   110     4   110 0.85 Protein of unknown function (DUF3168)
Ig_2                 PF13895.1     80 seq994_BIOID161975   -            260   1.7e-07   31.1   0.4   1   1   9.1e-11   4.2e-07   29.8   0.1    22    79   193   255   171   256 0.75 Immunoglobulin domain
I-set                PF07679.11    90 seq994_BIOID161975   -            260   1.5e-07   31.0   0.4   1   1     2e-10     9e-07   28.5   0.1     4    86   173   248   170   256 0.83 Immunoglobulin I-set domain
Ig_3                 PF13927.1     75 seq994_BIOID161975   -            260   5.5e-07   29.8   0.5   1   1   3.9e-10   1.8e-06   28.2   0.0    11    74   182   238   173   239 0.87 Immunoglobulin domain
Phage_TAC            PF06222.6    127 seq995_BIOID161975   -            124   7.9e-59  196.6   0.2   1   1   6.3e-63   8.7e-59  196.5   0.1     1   127     1   124     1   124 0.99 Phage tail assembly chaperone
DUF4035              PF13227.1     53 seq996_BIOID161975   -             93   7.5e-24   82.7   0.1   1   1   7.5e-28     1e-23   82.3   0.0     1    53    27    79    27    79 0.98 Protein of unknown function (DUF4035)
Phage_HK97_TLTM      PF06120.6    301 seq997_BIOID161975   -           1080  1.2e-126  421.9  12.0   1   1  1.8e-130  1.2e-126  421.9   8.3     1   301   395   695   395   695 0.99 Tail length tape measure protein
Tape_meas_lam_C      PF09718.5     78 seq997_BIOID161975   -           1080   2.5e-19   68.8   1.3   1   1   3.7e-23   2.5e-19   68.8   0.9     1    77   860   936   860   937 0.97 Lambda phage tail tape-measure protein (Tape_meas_lam_C)
Phage_min_tail       PF05939.8    109 seq998_BIOID161975   -            113   3.6e-35  120.0   0.0   1   1   2.9e-39     4e-35  119.9   0.0     1   109     4   113     4   113 0.98 Phage minor tail protein
Phage_tail_L         PF05100.7    206 seq999_BIOID161975   -            232   4.8e-95  316.4   0.0   1   1   4.1e-99   5.6e-95  316.2   0.0     1   206    29   230    29   230 0.99 Phage minor tail protein L
Prok-JAB             PF14464.1    105 seq1000_BIOID161975  -            247   6.8e-21   73.6   0.2   1   1   1.9e-24   1.3e-20   72.8   0.2     3    99     3    99     1   108 0.92 Prokaryotic homologs of the JAB domain
NLPC_P60             PF00877.14   105 seq1000_BIOID161975  -            247     8e-14   51.2   0.0   1   1   1.6e-17   1.1e-13   50.7   0.0     1   105   111   224   111   224 0.92 NlpC/P60 family
Lambda_tail_I        PF06805.7     82 seq1001_BIOID161975  -            193   1.4e-13   50.3   0.0   1   1   1.7e-17   2.4e-13   49.6   0.0    25    82     2    64     1    64 0.97 Bacteriophage lambda tail assembly protein I
DUF3672              PF12421.3    136 seq1003_BIOID161975  -           1230   2.5e-38  131.1   0.1   1   1   5.4e-42   2.5e-38  131.1   0.1     1   136  1048  1189  1048  1189 0.91 Fibronectin type III protein
Phage-tail_3         PF13550.1    164 seq1003_BIOID161975  -           1230   3.4e-37  127.6   0.0   1   1   1.5e-40   6.7e-37  126.6   0.0     2   163   331   499   330   500 0.95 Putative phage tail protein
DUF1983              PF09327.6     81 seq1003_BIOID161975  -           1230   1.5e-25   88.8   0.3   1   1   1.1e-28   5.1e-25   87.1   0.2     1    81   944  1024   944  1024 0.99 Domain of unknown function (DUF1983)
Ail_Lom              PF06316.6    199 seq1004_BIOID161975  -            199  2.2e-129  428.6   5.3   1   1  3.5e-133  2.4e-129  428.5   3.7     1   199     1   199     1   199 1.00 Enterobacterial Ail/Lom protein
OMP_b-brl            PF13505.1    176 seq1004_BIOID161975  -            199   8.9e-25   87.5   5.7   1   1   1.5e-28     1e-24   87.3   4.0     2   176    11   199     8   199 0.84 Outer membrane protein beta-barrel domain
phage_tail_N         PF08400.5    134 seq1006_BIOID161975  -            687   2.5e-56  188.9   0.3   1   1   3.6e-60   2.5e-56  188.9   0.2     1   134     1   134     1   134 0.99 Prophage tail fibre N-terminal
CarboxypepD_reg      PF13620.1     82 seq1006_BIOID161975  -            687   1.2e-07   31.5   0.5   1   1   9.4e-11   6.4e-07   29.2   0.3     1    74     4    82     4    89 0.83 Carboxypeptidase regulatory-like domain
R_equi_Vir           PF05526.6    177 seq1012_BIOID161975  -            150   2.9e-34  118.1   1.5   1   1   2.4e-38   3.3e-34  117.9   1.0    50   176    21   149     2   150 0.87 Rhodococcus equi virulence-associated protein
Usher                PF00577.15   552 seq1016_BIOID161975  -            381   1.3e-84  284.7  12.3   1   1   2.5e-88   1.7e-84  284.4   8.5   284   552    17   294     6   294 0.97 Type VII secretion system (T7SS), usher protein
PapC_C               PF13953.1     68 seq1016_BIOID161975  -            381   5.2e-22   77.1   0.8   1   1   1.8e-25   1.2e-21   75.9   0.1     2    67   305   368   304   369 0.93 PapC C-terminal domain
Fimbrial             PF00419.15   145 seq1017_BIOID161975  -            175   9.3e-18   64.7   2.3   1   1   8.3e-22   1.1e-17   64.4   1.6     1   145    32   175    32   175 0.87 Fimbrial protein
Fimbrial             PF00419.15   145 seq1019_BIOID161975  -            167   3.3e-09   36.9  17.0   1   1     3e-13   4.2e-09   36.6  11.8     1   144    27   166    25   167 0.82 Fimbrial protein
FimH_man-bind        PF09160.5    147 seq1021_BIOID161975  -            338   5.8e-63  211.0   0.1   1   1   1.6e-66   1.1e-62  210.0   0.0     1   147    51   205    51   205 1.00 FimH, mannose binding
Fimbrial             PF00419.15   145 seq1021_BIOID161975  -            338   5.4e-12   46.0   5.8   1   1   7.9e-16   5.4e-12   46.0   4.0     4   145   207   338   204   338 0.87 Fimbrial protein
EAL                  PF00563.15   236 seq1023_BIOID161975  -            246     5e-30  104.6   0.0   1   1   4.5e-34   6.2e-30  104.3   0.0    13   234    20   231    11   233 0.88 EAL domain
MarR                 PF01047.17    59 seq1025_BIOID161975  -            176   3.3e-16   58.6   0.8   1   1   2.3e-19     1e-15   57.0   0.1     1    58    62   121    62   122 0.97 MarR family
MarR_2               PF12802.2     62 seq1025_BIOID161975  -            176   5.6e-10   38.6   0.0   1   1   2.2e-13     1e-09   37.8   0.0     1    62    60   121    60   121 0.97 MarR family
TonB_dep_Rec         PF00593.19   276 seq1027_BIOID161975  -            725   7.8e-32  111.1  13.1   1   1   1.1e-35   7.8e-32  111.1   9.1     1   275   456   723   456   724 0.88 TonB dependent receptor
Plug                 PF07715.10   108 seq1027_BIOID161975  -            725   9.2e-31  106.2   0.9   1   1   5.8e-34     4e-30  104.2   0.6     8   108    50   164    44   164 0.96 TonB-dependent Receptor Plug Domain
Y1_Tnp               PF01797.11   121 seq1029_BIOID161975  -            152   8.9e-37  125.5   0.3   1   1   7.4e-41     1e-36  125.3   0.2     2   121    12   129    11   129 0.98 Transposase IS200 like
TonB_dep_Rec         PF00593.19   276 seq1035_BIOID161975  -            656   5.6e-25   88.7   7.8   1   1   8.1e-29   5.6e-25   88.7   5.4     1   275   409   654   409   655 0.94 TonB dependent receptor
Plug                 PF07715.10   108 seq1035_BIOID161975  -            656   3.3e-22   78.7   2.0   1   1   1.5e-25     1e-21   77.1   1.4     3   108    46   149    44   149 0.94 TonB-dependent Receptor Plug Domain
DUF4198              PF10670.4    215 seq1036_BIOID161975  -            263   1.1e-31  110.4   0.2   1   1   8.9e-36   1.2e-31  110.2   0.1     2   212    20   240    19   243 0.86 Domain of unknown function (DUF4198)
cobW                 PF02492.14   178 seq1037_BIOID161975  -            420   7.3e-26   90.5   0.1   1   1   2.3e-29   1.1e-25   90.0   0.1     1   177    26   225    26   226 0.84 CobW/HypB/UreG, nucleotide-binding domain
CobW_C               PF07683.9     94 seq1037_BIOID161975  -            420     6e-18   64.2   0.0   1   1   2.3e-21     1e-17   63.4   0.0     1    93   273   392   273   393 0.95 Cobalamin synthesis protein cobW C-terminal domain
Sel1                 PF08238.7     39 seq1038_BIOID161975  -            378  1.2e-100  327.6  65.8   1   9   3.4e-14   1.6e-10   41.2   1.3     2    39    43    77    42    77 0.91 Sel1 repeat
Sel1                 PF08238.7     39 seq1038_BIOID161975  -            378  1.2e-100  327.6  65.8   2   9   3.4e-13   1.5e-09   38.0   1.2     1    39    78   113    78   113 0.94 Sel1 repeat
Sel1                 PF08238.7     39 seq1038_BIOID161975  -            378  1.2e-100  327.6  65.8   3   9   8.8e-15     4e-11   43.0   0.8     2    39   115   149   114   149 0.95 Sel1 repeat
Sel1                 PF08238.7     39 seq1038_BIOID161975  -            378  1.2e-100  327.6  65.8   4   9   2.9e-13   1.3e-09   38.2   1.0     2    38   151   184   150   185 0.93 Sel1 repeat
Sel1                 PF08238.7     39 seq1038_BIOID161975  -            378  1.2e-100  327.6  65.8   5   9   7.4e-14   3.4e-10   40.1   1.3     1    38   186   220   186   221 0.93 Sel1 repeat
Sel1                 PF08238.7     39 seq1038_BIOID161975  -            378  1.2e-100  327.6  65.8   6   9     1e-15   4.6e-12   46.0   0.8     1    38   222   256   222   257 0.91 Sel1 repeat
Sel1                 PF08238.7     39 seq1038_BIOID161975  -            378  1.2e-100  327.6  65.8   7   9     2e-15   9.3e-12   45.0   1.1     1    39   258   293   258   293 0.95 Sel1 repeat
Sel1                 PF08238.7     39 seq1038_BIOID161975  -            378  1.2e-100  327.6  65.8   8   9   1.8e-16   8.4e-13   48.4   0.6     2    39   295   329   294   329 0.93 Sel1 repeat
Sel1                 PF08238.7     39 seq1038_BIOID161975  -            378  1.2e-100  327.6  65.8   9   9   1.2e-10   5.3e-07   29.9   0.1     1    38   330   364   330   365 0.94 Sel1 repeat
TPR_6                PF13174.1     33 seq1038_BIOID161975  -            378   1.3e-09   37.7  49.0   1   3   1.3e-06    0.0058   16.8   0.3     2    29   224   255   223   260 0.90 Tetratricopeptide repeat
TPR_6                PF13174.1     33 seq1038_BIOID161975  -            378   1.3e-09   37.7  49.0   2   3   5.7e-05      0.26   11.7   0.6     2    28   260   290   259   291 0.85 Tetratricopeptide repeat
TPR_6                PF13174.1     33 seq1038_BIOID161975  -            378   1.3e-09   37.7  49.0   3   3   6.6e-06      0.03   14.6   0.2     1    28   295   326   295   328 0.92 Tetratricopeptide repeat
MMR_HSR1             PF01926.18   114 seq1042_BIOID161975  -            303   1.5e-13   50.6   0.0   1   1     2e-16   5.5e-13   48.8   0.0     2   111    52   163    51   169 0.75 50S ribosome-binding GTPase
DUF258               PF03193.11   161 seq1042_BIOID161975  -            303   1.1e-06   27.7   0.0   1   1   6.7e-10   1.8e-06   27.1   0.0    24   103    37   113    17   130 0.72 Protein of unknown function, DUF258
Autotransporter      PF03797.14   265 seq1043_BIOID161975  -           1041   9.9e-56  188.8  16.1   1   1   1.4e-59   9.9e-56  188.8  11.2     2   265   741  1025   740  1025 0.98 Autotransporter beta-domain
ESPR                 PF13018.1     24 seq1043_BIOID161975  -           1041   3.5e-08   32.6   0.1   1   1   1.2e-11   8.4e-08   31.4   0.1     2    24     8    30     8    30 0.96 Extended Signal Peptide of Type V secretion system
DUF932               PF06067.6    239 seq1052_BIOID161975  -            273   1.4e-62  211.0   0.0   1   1   1.1e-66   1.6e-62  210.8   0.0     1   239    37   262    37   262 0.99 Domain of unknown function (DUF932)
Antirestrict         PF03230.8     94 seq1053_BIOID161975  -            157   8.8e-38  128.0   0.2   1   1   8.4e-42   1.1e-37  127.7   0.1     2    94    61   157    60   157 0.97 Antirestriction protein
RadC                 PF04002.10   123 seq1054_BIOID161975  -            158   1.3e-46  157.1   0.0   1   1   1.2e-50   1.6e-46  156.8   0.0     2   123    37   158    36   158 0.98 RadC-like JAB domain
DUF987               PF06174.6     66 seq1055_BIOID161975  -             73   1.6e-42  142.7   0.1   1   1   1.3e-46   1.8e-42  142.5   0.1     1    66     1    66     1    66 0.99 Protein of unknown function (DUF987)
YagB_YeeU_YfjZ       PF06154.6    105 seq1058_BIOID161975  -            124   7.8e-54  180.2   0.0   1   1   6.8e-58   9.3e-54  180.0   0.0     2   103    16   117    15   119 0.98 YagB/YeeU/YfjZ family
DUF1219              PF06755.7    117 seq1059_BIOID161975  -            126   6.3e-60  199.7   0.0   1   1   5.1e-64     7e-60  199.5   0.0     1   113     1   113     1   124 0.97 Protein of unknown function (DUF1219)
DUF957               PF06117.6     65 seq1061_BIOID161975  -             65   4.6e-34  115.6   0.9   1   1   3.6e-38     5e-34  115.5   0.6     1    65     1    65     1    65 0.98 Enterobacterial protein of unknown function (DUF957)
Methyltransf_27      PF13708.1    194 seq1062_BIOID161975  -            275   4.4e-72  241.5   0.2   1   1   4.4e-76     6e-72  241.1   0.1     2   189    86   273    85   275 0.99 Methyltransferase domain
2-Hacid_dh_C         PF02826.14   178 seq1063_BIOID161975  -            325   3.3e-44  150.0   0.0   1   1     2e-47   1.4e-43  148.0   0.0     2   178   118   290   117   290 0.95 D-isomer specific 2-hydroxyacid dehydrogenase, NAD binding domain
NAD_binding_2        PF03446.10   162 seq1063_BIOID161975  -            325   1.3e-06   28.2   0.0   1   1   5.5e-10   3.8e-06   26.7   0.0     3    91   151   237   149   259 0.92 NAD binding domain of 6-phosphogluconate dehydrogenase
PHP                  PF02811.14   175 seq1064_BIOID161975  -            245   1.5e-17   63.8   1.3   1   1   1.9e-21   2.6e-17   63.0   0.9     1   169     4   164     4   174 0.91 PHP domain
Nitrate_red_del      PF02613.10   136 seq1066_BIOID161975  -            184   9.1e-20   70.7   0.2   1   1   9.7e-24   1.3e-19   70.2   0.2     3   135    31   150    29   151 0.90 Nitrate reductase delta subunit
DUF1097              PF06496.6    144 seq1069_BIOID161975  -            173   1.9e-46  157.3  25.0   1   1   1.7e-50   2.3e-46  157.0  17.3     1   143    18   156    18   157 0.99 Protein of unknown function (DUF1097)
Curlin_rpt           PF07012.7     34 seq1071_BIOID161975  -            160     9e-21   73.1  32.5   1   3   1.1e-14   1.5e-10   40.5   0.9     1    34    62    95    62    95 0.99 Curlin associated repeat
Curlin_rpt           PF07012.7     34 seq1071_BIOID161975  -            160     9e-21   73.1  32.5   2   3   2.3e-09   3.2e-05   23.4   2.1     9    32    92   115    91   116 0.95 Curlin associated repeat
Curlin_rpt           PF07012.7     34 seq1071_BIOID161975  -            160     9e-21   73.1  32.5   3   3   7.8e-12   1.1e-07   31.3   4.2     1    34   106   139   106   139 0.98 Curlin associated repeat
Curlin_rpt           PF07012.7     34 seq1073_BIOID161975  -            152   2.4e-28   97.4  29.0   1   3   8.9e-16   1.2e-11   43.9   0.5     1    34    41    75    41    75 0.99 Curlin associated repeat
Curlin_rpt           PF07012.7     34 seq1073_BIOID161975  -            152   2.4e-28   97.4  29.0   2   3   8.1e-17   1.1e-12   47.3   0.3     2    34    87   120    86   120 0.98 Curlin associated repeat
Curlin_rpt           PF07012.7     34 seq1073_BIOID161975  -            152   2.4e-28   97.4  29.0   3   3   1.3e-09   1.7e-05   24.3   3.5     8    34   116   142   115   142 0.95 Curlin associated repeat
Tafi-CsgC            PF10610.4    106 seq1076_BIOID161975  -            110   1.2e-65  217.8   4.5   1   1     1e-69   1.4e-65  217.6   3.1     1   106     5   110     5   110 0.99 Thin aggregative fimbriae synthesis protein
Macro                PF01661.16   118 seq1078_BIOID161975  -            177     3e-41  139.8   0.0   1   1   2.8e-45   3.8e-41  139.5   0.0     1   118    21   137    21   137 0.99 Macro domain
PLDc_2               PF13091.1    126 seq1080_BIOID161975  -            493   4.2e-35  120.1   0.0   1   2   8.6e-14   5.9e-10   38.8   0.0     6   126    59   204    55   204 0.69 PLD-like domain
PLDc_2               PF13091.1    126 seq1080_BIOID161975  -            493   4.2e-35  120.1   0.0   2   2   2.6e-26   1.8e-22   79.3   0.0     5   123   295   437   291   440 0.92 PLD-like domain
MdoG                 PF04349.7    484 seq1081_BIOID161975  -            517  8.5e-263  871.7   1.2   1   1  7.2e-267  9.8e-263  871.5   0.8     1   483    29   514    29   515 1.00 Periplasmic glucan biosynthesis protein, MdoG
Glycos_transf_2      PF00535.21   169 seq1082_BIOID161975  -            847   1.4e-19   70.2   0.0   1   1   6.3e-23   2.2e-19   69.6   0.0     2   168   246   429   245   430 0.98 Glycosyl transferase family 2
Glyco_tranf_2_3      PF13641.1    230 seq1082_BIOID161975  -            847   3.3e-15   56.4   0.3   1   1     3e-18     1e-14   54.8   0.0     2   230   243   493   242   493 0.84 Glycosyltransferase like family 2
Glyco_trans_2_3      PF13632.1    192 seq1082_BIOID161975  -            847   2.9e-13   49.8  14.5   1   1   8.6e-17   2.9e-13   49.8  10.1     1   185   341   533   341   708 0.82 Glycosyl transferase family group 2
Glyco_transf_21      PF13506.1    174 seq1082_BIOID161975  -            847   4.5e-08   32.5   0.0   1   1   4.7e-11   1.6e-07   30.6   0.0     6   147   312   468   308   492 0.77 Glycosyl transferase family 21
DUF3521              PF12035.3     35 seq1083_BIOID161975  -             74   1.4e-17   63.1   0.5   1   1   1.6e-21   2.2e-17   62.5   0.4     1    35     1    35     1    35 0.99 Protein of unknown function (DUF3521)
DUF1375              PF07119.7     76 seq1084_BIOID161975  -             75   7.4e-21   73.6   0.2   1   1   7.7e-25   1.1e-20   73.1   0.1     6    75     8    69     3    70 0.91 Protein of unknown function (DUF1375)
Rhodanese            PF00581.15   113 seq1087_BIOID161975  -            350   5.7e-17   61.9   0.0   1   1   9.6e-21   1.3e-16   60.8   0.0     2   112   138   233   137   234 0.94 Rhodanese-like domain
Acetyltransf_3       PF13302.1    142 seq1092_BIOID161975  -            194   8.9e-20   71.3   0.1   1   1   2.4e-23   1.1e-19   71.0   0.0     1   142    17   162    17   162 0.87 Acetyltransferase (GNAT) domain
Acetyltransf_4       PF13420.1    155 seq1092_BIOID161975  -            194   1.1e-13   51.2   0.1   1   1   3.2e-17   1.5e-13   50.8   0.1     2   154    21   181    20   182 0.78 Acetyltransferase (GNAT) domain
Acetyltransf_1       PF00583.19    83 seq1092_BIOID161975  -            194     2e-08   34.0   0.1   1   1   6.8e-12   3.1e-08   33.4   0.0     2    83    83   162    82   162 0.96 Acetyltransferase (GNAT) family
DUF480               PF04337.7    148 seq1095_BIOID161975  -            215   8.5e-65  217.0   0.5   1   1   1.1e-68   1.5e-64  216.2   0.3     1   148     5   158     5   158 0.99 Protein of unknown function, DUF480
GFO_IDH_MocA         PF01408.17   120 seq1097_BIOID161975  -            307   2.1e-25   89.4   0.0   1   1   4.9e-29   3.3e-25   88.8   0.0     1   120     4   121     4   121 0.98 Oxidoreductase family, NAD-binding Rossmann fold
GFO_IDH_MocA_C       PF02894.12   115 seq1097_BIOID161975  -            307   2.6e-07   30.2   0.1   1   1   9.2e-11   6.3e-07   29.0   0.0    19   114   141   226   132   227 0.92 Oxidoreductase family, C-terminal alpha/beta domain
MVIN                 PF03023.9    452 seq1099_BIOID161975  -            511  4.7e-161  536.1  32.4   1   1  4.1e-165  5.7e-161  535.8  22.5     1   450    28   478    28   480 0.99 MviN-like protein
Flg_bb_rod           PF00460.15    31 seq1104_BIOID161975  -            138   8.6e-13   47.5   0.2   1   1   1.5e-16   2.1e-12   46.3   0.2     1    31     9    39     9    39 0.98 Flagella basal body rod protein
Flg_bbr_C            PF06429.8     74 seq1105_BIOID161975  -            134   1.5e-12   47.0   3.0   1   1   3.6e-16   2.5e-12   46.4   2.1    29    73    87   131    11   132 0.91 Flagellar basal body rod FlgEFG protein C-terminal
Flg_bb_rod           PF00460.15    31 seq1105_BIOID161975  -            134   2.7e-11   42.8   1.2   1   1   3.9e-15   2.7e-11   42.8   0.8     1    30     7    37     7    38 0.95 Flagella basal body rod protein
FlgD                 PF03963.9     82 seq1106_BIOID161975  -            231   1.1e-24   86.1   5.3   1   1   1.1e-27   4.8e-24   84.1   2.8     7    81     7    79     2    80 0.86 Flagellar hook capping protein - N-terminal region
FlgD_ig              PF13860.1     81 seq1106_BIOID161975  -            231   3.5e-20   71.4   3.1   1   1   7.6e-24   3.5e-20   71.4   2.2     9    81   119   189   105   189 0.91 FlgD Ig-like domain
FLgD_tudor           PF13861.1     61 seq1106_BIOID161975  -            231   9.5e-14   51.0   0.0   1   1   7.2e-17   3.3e-13   49.3   0.0     1    60    86   230    86   231 0.97 FlgD Tudor-like domain
FlaE                 PF07559.9    130 seq1107_BIOID161975  -            401   1.6e-24   86.8  11.1   1   1   3.5e-28   1.6e-24   86.8   7.7     1   130   170   282   170   282 0.94 Flagellar basal body protein FlaE
Flg_bbr_C            PF06429.8     74 seq1107_BIOID161975  -            401     5e-21   74.2   1.6   1   1   4.6e-24   2.1e-20   72.2   1.1     2    74   323   400   322   400 0.92 Flagellar basal body rod FlgEFG protein C-terminal
Flg_bb_rod           PF00460.15    31 seq1107_BIOID161975  -            401   9.7e-12   44.2   4.1   1   1   2.1e-15   9.7e-12   44.2   2.8     2    31     4    33     3    33 0.96 Flagella basal body rod protein
Flg_bbr_C            PF06429.8     74 seq1108_BIOID161975  -            251     1e-20   73.3   3.1   1   1   2.1e-24   1.4e-20   72.8   0.5     2    74   170   247   169   247 0.90 Flagellar basal body rod FlgEFG protein C-terminal
Flg_bb_rod           PF00460.15    31 seq1108_BIOID161975  -            251   2.2e-10   39.9   3.3   1   1   3.2e-14   2.2e-10   39.9   2.3     1    31     5    35     5    35 0.97 Flagella basal body rod protein
Flg_bbr_C            PF06429.8     74 seq1109_BIOID161975  -            260   5.3e-27   93.4   3.1   1   1   1.6e-30   1.1e-26   92.4   1.3     2    74   183   260   182   260 0.91 Flagellar basal body rod FlgEFG protein C-terminal
Flg_bb_rod           PF00460.15    31 seq1109_BIOID161975  -            260   2.9e-14   52.2   1.2   1   1   1.1e-17   7.4e-14   50.9   0.8     1    31     5    35     5    35 0.98 Flagella basal body rod protein
FlgH                 PF02107.11   180 seq1110_BIOID161975  -            232   3.4e-69  231.8   0.4   1   1   2.9e-73     4e-69  231.6   0.3     4   180    44   231    41   231 0.95 Flagellar L-ring protein
FlgI                 PF02119.11   342 seq1113_BIOID161975  -            366  3.2e-138  459.9  15.5   1   1  2.7e-142  3.6e-138  459.7  10.8     1   342    22   366    22   366 0.99 Flagellar P-ring protein
Glucosaminidase      PF01832.15   134 seq1114_BIOID161975  -            323   9.4e-38  129.2   0.9   1   1   2.5e-41   1.7e-37  128.4   0.6     5   133   170   305   167   306 0.96 Mannosyl-glycoprotein endo-beta-N-acetylglucosaminidase
Rod-binding          PF10135.4     49 seq1114_BIOID161975  -            323   9.2e-20   70.2   2.8   1   1   3.3e-23   2.2e-19   69.0   1.9     1    49    60   107    60   107 0.99 Rod binding protein
Flg_bbr_C            PF06429.8     74 seq1115_BIOID161975  -            547     6e-08   32.3   2.6   1   1   8.8e-12     6e-08   32.3   1.8    23    74   491   546   469   546 0.81 Flagellar basal body rod FlgEFG protein C-terminal
Flg_bb_rod           PF00460.15    31 seq1115_BIOID161975  -            547   2.8e-05   23.5  11.0   1   1   4.2e-09   2.8e-05   23.5   7.6     1    31     5    35     5    35 0.97 Flagella basal body rod protein
Flagellin_N          PF00669.15   139 seq1116_BIOID161975  -            317   4.4e-34  117.1   9.6   1   1   3.2e-38   4.4e-34  117.1   6.7     2   139     4   141     3   141 0.99 Bacterial flagellin N-terminal helical region
DUF2655              PF10848.3     82 seq1117_BIOID161975  -            106   3.1e-57  190.2   1.1   1   1   2.8e-61   3.8e-57  189.9   0.7     1    82     1    82     1    82 1.00 Protein of unknown function (DUF2655)
PseudoU_synth_2      PF00849.17   164 seq1118_BIOID161975  -            319   4.5e-30  104.5   0.0   1   1   1.1e-33   7.3e-30  103.8   0.0     1   163   101   249   101   250 0.89 RNA pseudouridylate synthase
S4                   PF01479.20    48 seq1118_BIOID161975  -            319   1.7e-10   40.0   0.2   1   1   4.7e-14   3.2e-10   39.1   0.2     1    48    20    66    20    66 0.96 S4 domain
DUF177               PF02620.12   119 seq1121_BIOID161975  -            173   4.8e-23   81.3   0.7   1   1   5.4e-27   7.4e-23   80.7   0.5     1   119    61   171    61   171 0.90 Uncharacterized ACR, COG1399
Ribosomal_L32p       PF01783.18    56 seq1122_BIOID161975  -             57   4.1e-19   68.3   0.9   1   1   3.3e-23   4.4e-19   68.2   0.7     1    56     2    57     2    57 0.98 Ribosomal L32p protein family
FA_synthesis         PF02504.10   323 seq1123_BIOID161975  -            346  4.2e-124  413.5   0.0   1   1  3.4e-128  4.7e-124  413.3   0.0     8   323     1   321     1   321 0.99 Fatty acid synthesis protein
ACP_syn_III_C        PF08541.5     90 seq1124_BIOID161975  -            317   2.8e-37  126.5   0.0   1   1   2.8e-40   9.5e-37  124.7   0.0     1    90   228   317   228   317 0.98 3-Oxoacyl-[acyl-carrier-protein (ACP)] synthase III C terminal
ACP_syn_III          PF08545.5     80 seq1124_BIOID161975  -            317   4.2e-30  103.1   1.3   1   1   2.3e-33     8e-30  102.2   0.9     1    80   106   183   106   183 0.99 3-Oxoacyl-[acyl-carrier-protein (ACP)] synthase III
HMG_CoA_synt_N       PF01154.12   174 seq1124_BIOID161975  -            317   1.2e-05   24.8   0.1   1   1   5.7e-09     2e-05   24.1   0.1     7   150     5   143     2   167 0.85 Hydroxymethylglutaryl-coenzyme A synthase N terminal
Chal_sti_synt_N      PF00195.14   227 seq1124_BIOID161975  -            317   2.5e-05   23.5   0.7   1   1   1.3e-08   4.5e-05   22.6   0.5    98   225    48   168    21   170 0.81 Chalcone and stilbene synthases, N-terminal domain
Acyl_transf_1        PF00698.16   318 seq1125_BIOID161975  -            309   8.7e-43  146.7   3.3   1   1   7.6e-47     1e-42  146.4   2.3     2   281     6   290     5   306 0.90 Acyl transferase domain
adh_short            PF00106.20   167 seq1126_BIOID161975  -            244   5.1e-40  136.9   1.7   1   1   3.2e-43   8.7e-40  136.2   1.2     1   166     6   169     6   170 0.92 short chain dehydrogenase
adh_short_C2         PF13561.1    243 seq1126_BIOID161975  -            244     3e-33  115.5   1.8   1   1   1.3e-36   3.7e-33  115.2   1.3     5   242    14   241    12   242 0.94 Enoyl-(Acyl carrier protein) reductase
KR                   PF08659.5    181 seq1126_BIOID161975  -            244   4.7e-21   75.1   0.9   1   1   2.8e-24   7.5e-21   74.4   0.6     3   174     8   180     7   196 0.84 KR domain
NAD_binding_10       PF13460.1    183 seq1126_BIOID161975  -            244   2.7e-06   27.3   0.4   1   1   2.5e-09   6.8e-06   26.0   0.3     2   125     9   156     8   190 0.72 NADH(P)-binding
Epimerase            PF01370.16   236 seq1126_BIOID161975  -            244   2.1e-05   23.9   0.2   1   1   1.1e-08   2.9e-05   23.4   0.1     1   119     8   142     8   192 0.77 NAD dependent epimerase/dehydratase family
PP-binding           PF00550.20    67 seq1129_BIOID161975  -             78   2.7e-16   59.4   0.4   1   1   4.4e-20     3e-16   59.3   0.3     1    67     6    73     6    73 0.96 Phosphopantetheine attachment site
DUF1493              PF07377.7    111 seq1129_BIOID161975  -             78   0.00024   21.0   0.4   1   1   4.1e-08   0.00028   20.8   0.3     1    59     1    55     1    62 0.91 Protein of unknown function (DUF1493)
ketoacyl-synt        PF00109.21   255 seq1130_BIOID161975  -            413     6e-60  202.7   1.1   1   1   1.7e-63     6e-60  202.7   0.8     2   255     4   247     3   247 0.93 Beta-ketoacyl synthase, N-terminal domain
Ketoacyl-synt_C      PF02801.17   119 seq1130_BIOID161975  -            413   2.5e-39  133.6   1.7   1   1   1.4e-42   4.7e-39  132.7   1.2     1   119   255   370   255   370 0.97 Beta-ketoacyl synthase, C-terminal domain
Thiolase_N           PF00108.18   264 seq1130_BIOID161975  -            413   1.2e-06   27.6   0.1   1   1   8.7e-10     3e-06   26.3   0.0    80   120   156   196   145   216 0.93 Thiolase, N-terminal domain
Aminotran_4          PF01063.14   231 seq1131_BIOID161975  -            269   2.5e-43  148.0   0.0   1   1   2.2e-47     3e-43  147.8   0.0     2   225    38   259    37   266 0.87 Aminotransferase class IV
YceG                 PF02618.11   297 seq1132_BIOID161975  -            340     4e-95  318.1   0.0   1   1   3.4e-99   4.6e-95  317.9   0.0     3   297    42   330    40   330 0.94 YceG-like family
Thymidylate_kin      PF02223.12   186 seq1133_BIOID161975  -            213   4.4e-60  202.1   0.0   1   1   3.7e-64     5e-60  201.9   0.0     1   186     8   200     8   200 0.98 Thymidylate kinase
DNA_pol3_delta2      PF13177.1    162 seq1136_BIOID161975  -            334   3.2e-39  134.0   0.0   1   1   8.6e-43   5.9e-39  133.2   0.0     8   159    13   165     9   168 0.96 DNA polymerase III, delta subunit
DNApol3-delta_C      PF09115.5    119 seq1136_BIOID161975  -            334   6.4e-37  126.1   0.2   1   1   1.5e-40     1e-36  125.4   0.1     2   119   207   323   206   323 0.98 DNA polymerase III, delta subunit, C terminal
TatD_DNase           PF01026.16   255 seq1137_BIOID161975  -            265   1.2e-76  257.2   0.0   1   1   9.8e-81   1.3e-76  257.0   0.0     1   255     4   255     4   255 0.96 TatD related DNase
PTS_EIIC             PF02378.13   321 seq1138_BIOID161975  -            477   1.4e-80  270.4  33.4   1   1   2.1e-84   1.4e-80  270.4  23.2     1   321    13   320    13   320 0.94 Phosphotransferase system, EIIC
PTS_EIIB             PF00367.15    35 seq1138_BIOID161975  -            477   7.7e-14   50.5   0.1   1   1     2e-17   1.3e-13   49.7   0.0     3    35   404   436   402   436 0.95 phosphotransferase system, EIIB
HIT                  PF01230.18    98 seq1140_BIOID161975  -            125   3.4e-29  101.1   0.0   1   1   5.9e-33     4e-29  100.9   0.0     1    95    18   113    18   116 0.97 HIT domain
DcpS_C               PF11969.3    116 seq1140_BIOID161975  -            125   3.4e-25   88.3   0.0   1   1   6.1e-29   4.2e-25   88.1   0.0     2   103    11   112    10   118 0.97 Scavenger mRNA decapping enzyme C-term binding
DUF1425              PF07233.7     94 seq1142_BIOID161975  -            117   6.8e-24   83.1   0.0   1   1   5.8e-28   7.9e-24   82.9   0.0     2    93    26   116    25   117 0.98 Protein of unknown function (DUF1425)
DUF3897              PF13036.1    180 seq1143_BIOID161975  -            213   7.9e-53  178.6   0.0   1   1     7e-57   9.5e-53  178.3   0.0     1   180    10   210    10   210 0.92 Protein of unknown function (DUF3897)
APH                  PF01636.18   239 seq1144_BIOID161975  -            274   2.2e-19   70.0   7.8   1   1   3.2e-23   2.2e-19   70.0   5.4     2   237    25   233    24   235 0.81 Phosphotransferase enzyme family
Choline_kinase       PF01633.15   211 seq1144_BIOID161975  -            274   9.1e-06   25.2   0.0   1   1   1.9e-09   1.3e-05   24.7   0.0   142   192   158   210   140   235 0.79 Choline/ethanolamine kinase
Glyco_hydro_3        PF00933.16   299 seq1145_BIOID161975  -            341     8e-71  238.3   0.0   1   1   7.2e-75   9.9e-71  238.0   0.0     3   294     7   319     5   321 0.94 Glycosyl hydrolase family 3 N terminal domain
UPF0227              PF05728.7    187 seq1146_BIOID161975  -            180   4.7e-72  241.5   0.0   1   1   3.9e-76   5.3e-72  241.3   0.0     1   186     1   177     1   178 0.99 Uncharacterised protein family (UPF0227)
Pyr_redox_2          PF07992.9    200 seq1148_BIOID161975  -            434     2e-33  115.8   0.0   1   1   1.6e-36   4.3e-33  114.7   0.0     1   197     7   318     7   320 0.91 Pyridine nucleotide-disulphide oxidoreductase
Pyr_redox            PF00070.22    80 seq1148_BIOID161975  -            434   3.5e-19   68.8   3.6   1   2     5e-08   0.00014   22.0   0.1     1    36     7    48     7    93 0.86 Pyridine nucleotide-disulphide oxidoreductase
Pyr_redox            PF00070.22    80 seq1148_BIOID161975  -            434   3.5e-19   68.8   3.6   2   2   1.6e-15   4.4e-12   46.0   0.4     1    68   172   254   172   265 0.91 Pyridine nucleotide-disulphide oxidoreductase
DAO                  PF01266.19   358 seq1148_BIOID161975  -            434   2.5e-11   42.9  10.3   1   1   1.1e-09     3e-06   26.2   0.0   146   235   225   307   213   332 0.82 FAD dependent oxidoreductase
Rick_17kDa_Anti      PF05433.10    42 seq1149_BIOID161975  -            179   1.7e-11   43.4  15.7   1   1   5.1e-15   1.7e-11   43.4  10.9     2    42    73   113    72   113 0.96 Glycine zipper 2TM domain
Gly-zipper_OmpA      PF13436.1    118 seq1149_BIOID161975  -            179   5.2e-09   35.6   3.0   1   1   1.5e-12   5.2e-09   35.6   2.1     5   112    28   134    24   136 0.78 Glycine-zipper containing OmpA-like membrane domain
Gly-zipper_YMGG      PF13441.1     45 seq1149_BIOID161975  -            179   3.6e-08   32.6  12.7   1   1     1e-11   3.6e-08   32.6   8.8     2    45    69   111    68   111 0.97 YMGG-like Gly-zipper
Gly-zipper_Omp       PF13488.1     46 seq1149_BIOID161975  -            179   1.8e-05   24.1  13.8   1   1   5.3e-09   1.8e-05   24.1   9.6     2    42    73   112    72   118 0.82 Glycine zipper
DUF1471              PF07338.8     56 seq1153_BIOID161975  -             85   8.5e-20   70.0   0.1   1   1   8.2e-24   1.1e-19   69.6   0.0     2    56    33    85    32    85 0.98 Protein of unknown function (DUF1471)
MacB_PCD             PF12704.2    232 seq1157_BIOID161975  -            399     3e-18   66.1   0.1   1   1   4.4e-22     3e-18   66.1   0.0     9   227    24   237    11   239 0.79 MacB-like periplasmic core domain
FtsX                 PF02687.16   121 seq1157_BIOID161975  -            399   2.4e-17   62.7  17.6   1   1   3.9e-21   2.7e-17   62.5  10.1     2   121   269   392   268   392 0.95 FtsX-like permease family
ABC_tran             PF00005.22   118 seq1158_BIOID161975  -            233   3.7e-27   94.9   0.0   1   1   8.9e-31   6.1e-27   94.2   0.0     1   117    49   173    49   174 0.94 ABC transporter
AAA_21               PF13304.1    303 seq1158_BIOID161975  -            233   1.4e-11   44.8   0.1   1   1   4.4e-13     3e-09   37.1   0.1     1   299    37   206    37   210 0.76 AAA domain
MacB_PCD             PF12704.2    232 seq1159_BIOID161975  -            414   1.8e-25   89.7   0.2   1   1   2.7e-29   1.8e-25   89.7   0.2    11   229    26   241    21   244 0.83 MacB-like periplasmic core domain
FtsX                 PF02687.16   121 seq1159_BIOID161975  -            414   1.3e-22   79.7  12.0   1   1   2.3e-26   1.6e-22   79.4   4.1     2   121   274   407   273   407 0.98 FtsX-like permease family
ROK                  PF00480.15   179 seq1160_BIOID161975  -            323     5e-45  153.4   0.0   1   1     1e-48   6.8e-45  152.9   0.0     1   179    24   214    24   214 0.95 ROK family
Glucokinase          PF02685.11   316 seq1160_BIOID161975  -            323   2.9e-09   36.0   0.0   1   1   3.3e-12   2.3e-08   33.1   0.0     4   265    26   276    24   288 0.80 Glucokinase
SIR2                 PF02146.12   181 seq1161_BIOID161975  -            273     1e-48  165.3   0.0   1   1   9.7e-53   1.3e-48  164.9   0.0     1   181    48   221    48   221 0.90 Sir2 family
Peptidase_M20        PF01546.23   171 seq1164_BIOID161975  -            408   2.5e-19   69.3   0.2   1   1   8.2e-23   3.7e-19   68.8   0.1    23   170   139   402    74   403 0.84 Peptidase family M20/M25/M40
M20_dimer            PF07687.9    109 seq1164_BIOID161975  -            408   1.2e-11   44.2   0.1   1   1   5.7e-15   2.6e-11   43.0   0.1     2   105   206   302   205   308 0.89 Peptidase dimerisation domain
Peptidase_M42        PF05343.9    292 seq1164_BIOID161975  -            408   2.8e-06   26.2   0.0   1   1   3.1e-08   0.00014   20.6   0.0   134   194   140   201   110   235 0.90 M42 glutamyl aminopeptidase
Iso_dh               PF00180.15   348 seq1166_BIOID161975  -            416  7.1e-116  386.8   0.0   1   1    6e-120  8.2e-116  386.6   0.0     2   348    29   412    28   412 0.98 Isocitrate/isopropylmalate dehydrogenase
SieB                 PF14163.1    151 seq1171_BIOID161975  -            193     1e-27   96.4   0.1   1   1   8.9e-32   1.2e-27   96.2   0.0     2   148    23   175    22   178 0.94 Superinfection exclusion protein B
HTH_3                PF01381.17    55 seq1173_BIOID161975  -             71   4.5e-12   45.4   0.0   1   1   1.3e-15   5.8e-12   45.1   0.0     1    49     4    52     4    55 0.96 Helix-turn-helix
HTH_31               PF13560.1     64 seq1173_BIOID161975  -             71   4.2e-08   33.1   0.0   1   1     1e-11   4.7e-08   32.9   0.0     6    54     4    51     2    63 0.90 Helix-turn-helix domain
HTH_19               PF12844.2     64 seq1173_BIOID161975  -             71     1e-07   31.7   0.0   1   1   2.6e-11   1.2e-07   31.5   0.0     2    43     2    43     2    63 0.86 Helix-turn-helix domain
Phage_CII            PF05269.6     91 seq1174_BIOID161975  -             98     2e-35  120.5   0.1   1   1   1.6e-39   2.2e-35  120.3   0.1     1    91     1    92     1    92 0.97 Bacteriophage CII protein
Phage_rep_O          PF04492.8    100 seq1175_BIOID161975  -            299     4e-40  135.9   0.0   1   1   4.9e-44   6.7e-40  135.2   0.0     2   100    17   115    16   115 0.99 Bacteriophage replication protein O
Phage_lambda_P       PF06992.6    233 seq1176_BIOID161975  -            233  3.9e-167  553.1   4.1   1   1  3.2e-171  4.4e-167  552.9   2.9     1   233     1   233     1   233 1.00 Replication protein P
NinB                 PF05772.7    127 seq1179_BIOID161975  -            146   8.2e-54  180.5   0.1   1   1   7.1e-58   9.7e-54  180.2   0.1     2   127     8   129     7   129 0.99 NinB protein
Dam                  PF05869.6    181 seq1180_BIOID161975  -            175   2.6e-62  209.3   0.2   1   1   2.1e-66   2.9e-62  209.2   0.2     2   175     3   172     2   175 0.98 DNA N-6-adenine-methyltransferase (Dam)
DUF2591              PF10765.4    109 seq1181_BIOID161975  -            115   9.5e-30  102.9   0.0   1   1     8e-34   1.1e-29  102.7   0.0     1   109     3   110     3   110 0.96 Protein of unknown function (DUF2591)
RusA                 PF05866.6    116 seq1182_BIOID161975  -            120   2.2e-26   92.4   0.0   1   1   1.8e-30   2.5e-26   92.2   0.0     1   116     8   117     8   117 0.94 Endodeoxyribonuclease RusA
Phage_antitermQ      PF06530.7    126 seq1185_BIOID161975  -            132   3.5e-57  191.3   0.6   1   1   2.8e-61   3.9e-57  191.1   0.4     1   124     6   129     6   131 0.98 Phage antitermination protein Q
Lysis_S              PF04971.7     68 seq1186_BIOID161975  -             71   2.5e-47  158.3   0.6   1   1     2e-51   2.8e-47  158.1   0.4     1    68     4    71     4    71 1.00 Lysis protein S
Phage_lysozyme       PF00959.14   110 seq1187_BIOID161975  -            165   4.2e-32  110.5   0.3   1   1   3.8e-36   5.2e-32  110.3   0.2     1   109    48   154    48   155 0.98 Phage lysozyme
Phage_lysis          PF03245.8    125 seq1188_BIOID161975  -            153   2.1e-48  163.3  13.3   1   1   1.7e-52   2.4e-48  163.1   9.2     1   125    29   153    29   153 0.99 Bacteriophage lysis protein
Rz1                  PF06085.6     40 seq1189_BIOID161975  -             60   4.4e-24   83.4  10.6   1   1   4.2e-28   5.7e-24   83.1   7.3     1    40    20    60    20    60 0.98 Lipoprotein Rz1 precursor
TonB                 PF03544.9     79 seq1191_BIOID161975  -            108   1.2e-13   50.9   0.0   1   1   1.1e-17   1.4e-13   50.6   0.0     2    59    33    90    32   104 0.93 Gram-negative bacterial tonB protein
Phage_Nu1            PF07471.7    164 seq1196_BIOID161975  -            182   4.8e-80  266.6   0.7   1   1     4e-84   5.5e-80  266.4   0.5     1   164     1   164     1   164 0.99 Phage DNA packaging protein Nu1
Terminase_GpA        PF05876.7    557 seq1198_BIOID161975  -            656  6.2e-181  602.4   0.0   1   1  5.7e-185  7.8e-181  602.0   0.0     1   547    53   615    53   623 0.98 Phage terminase large subunit (GpA)
gpW                  PF02831.10    68 seq1199_BIOID161975  -             68   4.7e-32  109.2   1.4   1   1   3.8e-36   5.1e-32  109.1   0.9     1    68     1    68     1    68 0.99 gpW
Phage_portal_2       PF05136.8    355 seq1200_BIOID161975  -            540  1.7e-107  358.9   0.2   1   1  1.5e-111    2e-107  358.6   0.1     1   355    36   408    36   408 0.98 Phage portal protein, lambda family
Peptidase_S49        PF01343.13   154 seq1201_BIOID161975  -            501   7.6e-47  158.8   0.7   1   1   9.8e-51   1.3e-46  158.0   0.5     2   153   145   295   144   296 0.97 Peptidase family S49
HDPD                 PF02924.9    118 seq1202_BIOID161975  -            115   6.9e-18   64.4   0.4   1   1   5.6e-22   7.6e-18   64.3   0.3     2   115     4   109     3   112 0.92 Bacteriophage lambda head decoration protein D
Phage_cap_E          PF03864.10   329 seq1203_BIOID161975  -            342   3.8e-60  203.4   0.0   1   1   3.1e-64   4.2e-60  203.2   0.0     1   329     4   341     4   341 0.93 Phage major capsid protein E
Packaging_FI         PF14000.1    125 seq1204_BIOID161975  -            124   4.1e-41  139.9   3.2   1   1   3.4e-45   4.6e-41  139.8   2.2     1   125     3   121     3   121 0.98 DNA packaging protein FI
Phage_attach         PF05354.6    117 seq1205_BIOID161975  -            123     3e-60  200.7   0.1   1   1   4.9e-64   3.3e-60  200.6   0.0     1   117     7   123     7   123 1.00 Phage Head-Tail Attachment
Gifsy-2              PF13856.1     95 seq1205_BIOID161975  -            123   4.3e-29  100.3   0.0   1   1   7.3e-33     5e-29  100.1   0.0     1    95    10   111    10   111 0.98 ATP-binding sugar transporter from pro-phage
Minor_tail_Z         PF06763.6    189 seq1207_BIOID161975  -            192   1.6e-90  301.7  15.1   1   1   1.3e-94   1.7e-90  301.6  10.5     1   189     3   192     3   192 1.00 Prophage minor tail protein Z (GPZ)
Phage_tail_U         PF06141.6    133 seq1209_BIOID161975  -            131   1.7e-62  209.1   0.4   1   1   1.4e-66   1.9e-62  209.0   0.2     1   133     1   131     1   131 0.99 Phage minor tail protein U
Big_2                PF02368.13    79 seq1211_BIOID161975  -            256   5.2e-13   48.5   9.6   1   1   7.6e-17   5.2e-13   48.5   6.6     2    74   171   246   170   251 0.94 Bacterial Ig-like domain (group 2)
Phage_lambd_GpG      PF06894.6    127 seq1212_BIOID161975  -            140   3.3e-55  185.0   0.9   1   1   2.8e-59   3.8e-55  184.7   0.7     1   125     1   124     1   126 0.96 Bacteriophage lambda minor tail protein (GpG)
Phage_tail_T         PF06223.7    103 seq1214_BIOID161975  -            144   2.1e-55  185.3   2.5   1   1   2.3e-54   3.1e-50  168.7   0.2     1   103    11   113    11   113 0.99 Minor tail protein T
TMP_2                PF06791.8    210 seq1215_BIOID161975  -            853   5.3e-67  225.3  13.4   1   1   7.7e-71   5.3e-67  225.3   9.3     2   209    50   257    49   258 0.97 Prophage tail length tape measure protein
Tape_meas_lam_C      PF09718.5     78 seq1215_BIOID161975  -            853   1.7e-20   72.5   5.8   1   1   2.5e-24   1.7e-20   72.5   4.0     1    78   626   703   626   703 0.98 Lambda phage tail tape-measure protein (Tape_meas_lam_C)
Phage_min_tail       PF05939.8    109 seq1216_BIOID161975  -            109   6.2e-39  132.2   0.0   1   1     5e-43   6.8e-39  132.0   0.0     1   109     1   109     1   109 0.99 Phage minor tail protein
Phage_tail_L         PF05100.7    206 seq1217_BIOID161975  -            232   1.7e-96  321.1   0.2   1   1  1.5e-100   2.1e-96  320.8   0.1     1   206    29   230    29   230 0.99 Phage minor tail protein L
Prok-JAB             PF14464.1    105 seq1218_BIOID161975  -            247   1.8e-19   69.1   0.2   1   1   4.5e-23   3.1e-19   68.3   0.1     4    96     4    98     1   109 0.93 Prokaryotic homologs of the JAB domain
NLPC_P60             PF00877.14   105 seq1218_BIOID161975  -            247   5.8e-14   51.6   0.0   1   1   1.2e-17     8e-14   51.2   0.0     1   104   111   223   111   224 0.92 NlpC/P60 family
Lambda_tail_I        PF06805.7     82 seq1219_BIOID161975  -            190   1.3e-14   53.7   0.0   1   1   1.6e-18   2.3e-14   52.8   0.0    25    82     2    64     1    64 0.98 Bacteriophage lambda tail assembly protein I
DUF3672              PF12421.3    136 seq1221_BIOID161975  -           1160   3.6e-43  146.8   0.7   1   1   3.1e-46   1.1e-42  145.3   0.5     1   135   977  1118   977  1119 0.92 Fibronectin type III protein
Phage-tail_3         PF13550.1    164 seq1221_BIOID161975  -           1160   4.2e-40  137.0   0.0   1   1   2.9e-43   9.8e-40  135.8   0.0     1   161   330   497   330   500 0.94 Putative phage tail protein
DUF1983              PF09327.6     81 seq1221_BIOID161975  -           1160   9.1e-27   92.7   1.7   1   1   2.7e-30   9.1e-27   92.7   1.2     1    81   873   953   873   953 0.99 Domain of unknown function (DUF1983)
phage_tail_N         PF08400.5    134 seq1222_BIOID161975  -            686   8.4e-58  193.7   0.4   1   1   1.2e-61   8.4e-58  193.7   0.3     1   134     1   134     1   134 0.99 Prophage tail fibre N-terminal
Iso_dh               PF00180.15   348 seq1229_BIOID161975  -             50   2.7e-07   29.7   0.0   1   1   2.1e-11   2.9e-07   29.6   0.0   305   348     1    46     1    46 0.97 Isocitrate/isopropylmalate dehydrogenase
YmgB                 PF10798.3     61 seq1232_BIOID161975  -             78   3.3e-05   23.4   0.0   1   1   3.6e-09   4.9e-05   22.9   0.0     4    35    27    58    25    64 0.93 Biofilm development protein YmgB/AriR
YmgB                 PF10798.3     61 seq1234_BIOID161975  -             88   3.7e-29  100.2   2.6   1   1   3.8e-33   5.3e-29   99.7   1.8     1    61    28    88    28    88 0.98 Biofilm development protein YmgB/AriR
EAL                  PF00563.15   236 seq1236_BIOID161975  -            283   2.6e-61  206.9   0.0   1   1   2.2e-65     3e-61  206.7   0.0     2   236    27   262    26   262 0.96 EAL domain
Autotransporter      PF03797.14   265 seq1242_BIOID161975  -            175   3.3e-10   39.6   5.3   1   1   1.2e-13   1.7e-09   37.3   3.7   142   265    45   161    22   165 0.85 Autotransporter beta-domain
Autotransporter      PF03797.14   265 seq1246_BIOID161975  -            108   1.6e-10   40.7   0.2   1   1   1.3e-14   1.7e-10   40.5   0.1   168   262     3    91     1    94 0.93 Autotransporter beta-domain
Fels1                PF05666.6     45 seq1248_BIOID161975  -            122   3.3e-39  131.8   2.9   1   2   4.7e-21   6.5e-17   60.5   0.1     2    45    20    62    19    62 0.96 Fels-1 Prophage Protein-like
Fels1                PF05666.6     45 seq1248_BIOID161975  -            122   3.3e-39  131.8   2.9   2   2   1.1e-24   1.5e-20   72.1   0.2     1    45    66   121    66   121 0.98 Fels-1 Prophage Protein-like
YcgL                 PF05166.8     74 seq1249_BIOID161975  -            108   4.9e-34  116.1   0.2   1   1   4.7e-38   6.5e-34  115.7   0.1     1    74    14    87    14    87 0.99 YcgL domain
FAA_hydrolase        PF01557.13   217 seq1250_BIOID161975  -            219   3.5e-56  189.9   0.0   1   1   2.9e-60     4e-56  189.7   0.0     1   208    18   210    18   219 0.93 Fumarylacetoacetate (FAA) hydrolase family
FliB                 PF03692.10    85 seq1252_BIOID161975  -            153   1.3e-08   35.0  10.3   1   1   1.7e-12   2.4e-08   34.2   7.1     2    85    29    97    28    97 0.97 Flagellin N-methylase
Peptidase_S24        PF00717.18    70 seq1255_BIOID161975  -            139   1.7e-13   49.8   0.0   1   1   1.8e-17   2.5e-13   49.3   0.0     2    68    56   120    55   122 0.91 Peptidase S24-like
IMS                  PF00817.15   148 seq1256_BIOID161975  -            422   2.4e-38  131.1   0.0   1   1   1.8e-41     6e-38  129.8   0.0     1   147     5   150     5   151 0.96 impB/mucB/samB family
DUF4113              PF13438.1     75 seq1256_BIOID161975  -            422   2.2e-28   97.8   0.1   1   1   3.1e-31     1e-27   95.6   0.0     1    75   347   421   347   421 0.98 Domain of unknown function (DUF4113)
IMS_C                PF11799.3    137 seq1256_BIOID161975  -            422   3.4e-09   37.1   0.0   1   1   1.8e-12   6.1e-09   36.2   0.0     3   122   214   333   212   344 0.90 impB/mucB/samB family C-terminal
IMS_HHH              PF11798.3     32 seq1256_BIOID161975  -            422   2.5e-07   30.2   0.1   1   1     2e-10   6.8e-07   28.8   0.0     4    32   172   200   169   200 0.92 IMS family HHH motif
FadR_C               PF07840.7    164 seq1259_BIOID161975  -            239   6.9e-73  243.5   0.0   1   1   1.9e-76   8.5e-73  243.2   0.0     1   163    72   234    72   235 0.99 FadR C-terminal domain
GntR                 PF00392.16    64 seq1259_BIOID161975  -            239   2.3e-20   71.6   0.0   1   1     1e-23   4.7e-20   70.6   0.0     4    64    11    71     8    71 0.96 Bacterial regulatory proteins, gntR family
DAO                  PF01266.19   358 seq1260_BIOID161975  -            432   5.6e-74  249.0   0.5   1   1   4.8e-77   6.5e-74  248.8   0.3     2   358     3   397     2   397 0.95 FAD dependent oxidoreductase
Pyr_redox_2          PF07992.9    200 seq1260_BIOID161975  -            432   7.5e-09   35.6   0.3   1   1   3.9e-08   5.3e-05   23.0   0.2     1    36     2    37     2    65 0.92 Pyridine nucleotide-disulphide oxidoreductase
Pyr_redox            PF00070.22    80 seq1260_BIOID161975  -            432   3.2e-08   33.7   0.2   1   1     7e-09   9.6e-06   25.7   0.2     1    33     2    34     2    47 0.91 Pyridine nucleotide-disulphide oxidoreductase
NAD_binding_8        PF13450.1     68 seq1260_BIOID161975  -            432   8.6e-07   28.7   0.1   1   1   5.6e-09   7.6e-06   25.7   0.0     1    34     5    38     5    69 0.85 NAD(P)-binding Rossmann-like domain
ApbA                 PF02558.11   151 seq1260_BIOID161975  -            432   2.3e-05   23.7   0.2   1   1   3.8e-08   5.3e-05   22.6   0.1     1    33     3    34     3    48 0.87 Ketopantoate reductase PanE/ApbA
AlaDh_PNT_C          PF01262.16   168 seq1260_BIOID161975  -            432   0.00013   21.5   0.1   1   1   1.7e-07   0.00023   20.6   0.1    22    59     2    39     1    52 0.85 Alanine dehydrogenase/PNT, C-terminal domain
Ala_racemase_N       PF01168.15   217 seq1261_BIOID161975  -            356   7.5e-59  198.7   0.1   1   1   1.4e-62   9.7e-59  198.4   0.1     2   217    10   217     9   217 0.95 Alanine racemase, N-terminal domain
Ala_racemase_C       PF00842.16   129 seq1261_BIOID161975  -            356     1e-38  131.5   0.4   1   1   2.6e-42   1.7e-38  130.7   0.3     1   127   232   354   232   356 0.97 Alanine racemase, C-terminal domain
SLT                  PF01464.15   121 seq1264_BIOID161975  -            203   5.4e-26   90.3   0.1   1   1   5.1e-30   6.9e-26   90.0   0.1     3   120    43   168    41   169 0.95 Transglycosylase SLT domain
Transgly_assoc       PF04226.8     48 seq1268_BIOID161975  -             84     2e-13   50.0  14.1   1   1   1.5e-17     2e-13   50.0   9.8     2    48    34    83    33    83 0.98 Transglycosylase associated protein
Sigma54_activat      PF00158.21   168 seq1271_BIOID161975  -            642     3e-36  124.3   0.0   1   1   2.4e-39   5.4e-36  123.4   0.0     5   168   334   494   330   494 0.96 Sigma-54 interaction domain
PAS                  PF00989.19   113 seq1271_BIOID161975  -            642   5.6e-14   51.7   0.0   1   1   5.8e-17   1.3e-13   50.5   0.0     2   113   207   309   206   309 0.97 PAS fold
HTH_8                PF02954.14    42 seq1271_BIOID161975  -            642   1.7e-13   49.7   0.1   1   1   7.4e-17   1.7e-13   49.7   0.1     2    42   591   631   590   631 0.96 Bacterial regulatory protein, Fis family
GAF                  PF01590.21   154 seq1271_BIOID161975  -            642   2.7e-05   24.2   0.3   1   1     3e-08   6.9e-05   22.9   0.2     4   151    58   189    56   192 0.89 GAF domain
PAS_8                PF13188.1     64 seq1271_BIOID161975  -            642   0.00013   21.5   0.0   1   1   1.5e-07   0.00035   20.2   0.0     2    45   207   254   206   276 0.71 PAS domain
DUF2583              PF10762.4     89 seq1274_BIOID161975  -             92     1e-51  172.9   1.0   1   1   8.5e-56   1.2e-51  172.7   0.7     1    89     1    89     1    89 0.99 Protein of unknown function (DUF2583)
GlutR_N              PF05201.10   152 seq1277_BIOID161975  -            484     2e-56  189.6   0.0   1   1   1.3e-59   4.5e-56  188.5   0.0     1   152    72   223    72   223 0.99 Glutamyl-tRNAGlu reductase, N-terminal domain
Shikimate_DH         PF01488.15   135 seq1277_BIOID161975  -            484   4.2e-43  146.5   0.4   1   1   2.1e-46   7.1e-43  145.8   0.3     2   135   238   372   237   372 0.96 Shikimate / quinate 5-dehydrogenase
GlutR_dimer          PF00745.15   101 seq1277_BIOID161975  -            484   3.4e-27   94.2   2.4   1   1   9.8e-31   3.4e-27   94.2   1.7     2   100   386   483   385   484 0.97 Glutamyl-tRNAGlu reductase, dimerisation domain
OCD_Mu_crystall      PF02423.10   314 seq1277_BIOID161975  -            484   0.00019   20.2   0.6   1   1   5.4e-08   0.00019   20.2   0.4   130   216   249   329   222   332 0.87 Ornithine cyclodeaminase/mu-crystallin family
PCRF                 PF03462.13   116 seq1278_BIOID161975  -            360   2.6e-43  146.2   0.4   1   1   8.7e-47     6e-43  145.1   0.3     3   116    65   178    63   178 0.98 PCRF domain
RF-1                 PF00472.15   114 seq1278_BIOID161975  -            360   3.2e-39  133.1   0.0   1   1   4.7e-43   3.2e-39  133.1   0.0     9   114   216   321   208   321 0.97 RF-1 domain
MTS                  PF05175.9    170 seq1280_BIOID161975  -            277   2.3e-21   75.8   0.0   1   1   3.8e-24   4.3e-21   74.9   0.0    26   138   105   236    94   253 0.87 Methyltransferase small domain
Methyltransf_31      PF13847.1    152 seq1280_BIOID161975  -            277   2.4e-21   75.7   0.0   1   1     3e-24   3.4e-21   75.3   0.0     2   117   108   242   107   268 0.85 Methyltransferase domain
Methyltransf_18      PF12847.2    112 seq1280_BIOID161975  -            277   2.9e-16   59.9   0.1   1   1   5.9e-19   6.7e-16   58.7   0.1     4   110   112   237   109   239 0.73 Methyltransferase domain
Methyltransf_26      PF13659.1    117 seq1280_BIOID161975  -            277   6.4e-16   58.3   0.1   1   1   1.4e-18   1.6e-15   57.0   0.0     3   114   112   237   110   240 0.89 Methyltransferase domain
Methyltransf_4       PF02390.12   197 seq1280_BIOID161975  -            277   1.6e-07   30.4   0.0   1   1   2.3e-10   2.7e-07   29.7   0.0    22    77   112   167    90   183 0.88 Putative methyltransferase
PrmA                 PF06325.8    295 seq1280_BIOID161975  -            277     3e-06   26.4   0.0   1   1   4.1e-09   4.7e-06   25.8   0.0   153   232   101   183    94   184 0.78 Ribosomal protein L11 methyltransferase (PrmA)
Cons_hypoth95        PF03602.10   183 seq1280_BIOID161975  -            277   8.8e-06   25.1   0.0   1   1   1.7e-08   1.9e-05   24.0   0.0    42   128   109   190    92   198 0.85 Conserved hypothetical protein 95
Methyltransf_11      PF08241.7     95 seq1280_BIOID161975  -            277   2.1e-05   24.7   0.0   1   1   3.2e-08   3.7e-05   24.0   0.0     1    46   114   163   114   236 0.89 Methyltransferase domain
UPF0020              PF01170.13   180 seq1280_BIOID161975  -            277   1.3e-05   24.6   0.0   1   1     2e-08   2.3e-05   23.9   0.0    38   116   117   186   102   195 0.81 Putative RNA methylase family UPF0020
PCMT                 PF01135.14   210 seq1280_BIOID161975  -            277   4.3e-05   23.0   0.0   1   1   5.5e-08   6.3e-05   22.4   0.0    53   132    87   167    71   175 0.82 Protein-L-isoaspartate(D-aspartate) O-methyltransferase (PCMT)
Methyltransf_16      PF10294.4    174 seq1280_BIOID161975  -            277   4.6e-05   22.8   0.0   1   1   6.3e-08   7.2e-05   22.1   0.0    45   111   108   172    96   184 0.84 Putative methyltransferase
TehB                 PF03848.9    192 seq1280_BIOID161975  -            277   9.4e-05   21.5   0.0   1   1   1.5e-07   0.00017   20.6   0.0    30   100   109   182    95   187 0.89 Tellurite resistance protein TehB
SirB                 PF04247.7    123 seq1281_BIOID161975  -            130   4.4e-39  132.8   8.0   1   1   3.6e-43   4.9e-39  132.7   5.5     2   123     4   129     3   129 0.97 Invasion gene expression up-regulator, SirB
Transglut_core2      PF13369.1    153 seq1282_BIOID161975  -            269   1.1e-37  128.7   0.0   1   1   2.1e-41   1.5e-37  128.3   0.0     2   152    33   184    32   185 0.97 Transglutaminase-like superfamily
TPR_9                PF13371.1     73 seq1282_BIOID161975  -            269   2.4e-28   97.6   0.3   1   1   7.6e-32   5.2e-28   96.6   0.2     1    73   187   259   187   259 0.99 Tetratricopeptide repeat
DAHP_synth_1         PF00793.15   272 seq1283_BIOID161975  -            284   5.8e-82  274.3   0.0   1   1     5e-86   6.8e-82  274.0   0.0     9   271    10   275     2   276 0.97 DAHP synthetase I family
ChaB                 PF06150.7     57 seq1284_BIOID161975  -             76     6e-26   89.9   5.7   1   1   5.5e-30   7.6e-26   89.5   4.0     1    57     9    76     9    76 0.98 ChaB
ChaC                 PF04752.7    177 seq1286_BIOID161975  -            238   1.7e-53  181.0   0.0   1   1   1.5e-57   2.1e-53  180.7   0.0     1   176    54   222    54   223 0.95 ChaC-like protein
DUF3442              PF11924.3    280 seq1287_BIOID161975  -            464   1.7e-89  299.9   9.0   1   1   1.6e-93   2.2e-89  299.6   6.2     1   280    57   341    57   341 0.98 Protein of unknown function (DUF3442)
MFS_1                PF07690.11   354 seq1289_BIOID161975  -            463   9.1e-17   60.7  60.3   1   1   6.7e-21   9.1e-17   60.7  41.8     2   354    45   422    44   422 0.77 Major Facilitator Superfamily
Molybdopterin        PF00384.17   432 seq1292_BIOID161975  -           1247  9.7e-197  653.8   0.0   1   1  1.8e-200  1.2e-196  653.4   0.0     1   432   108   833   108   833 1.00 Molybdopterin oxidoreductase
Molydop_binding      PF01568.16   109 seq1292_BIOID161975  -           1247   1.7e-23   82.4   0.1   1   1     2e-26   1.3e-22   79.5   0.0     1   105  1087  1202  1087  1206 0.95 Molydopterin dinucleotide binding domain
Fer4_11              PF13247.1     99 seq1293_BIOID161975  -            512   1.6e-40  136.8   5.8   1   1   4.7e-44   1.6e-40  136.8   4.0     2    98   176   272   175   273 0.98 4Fe-4S dicluster domain
Fer4_7               PF12838.2     52 seq1293_BIOID161975  -            512     5e-09   36.2  16.4   1   1   5.4e-10   1.9e-06   28.0   4.0     2    50   184   229   183   232 0.90 4Fe-4S dicluster domain
Fer4_10              PF13237.1     52 seq1293_BIOID161975  -            512   8.9e-09   34.8  18.0   1   1   1.9e-09   6.5e-06   25.7   3.7     4    52   179   228   176   228 0.93 4Fe-4S dicluster domain
Nitrate_red_del      PF02613.10   136 seq1294_BIOID161975  -            236   1.7e-28   99.0   6.5   1   1   2.2e-32     3e-28   98.2   4.5     7   133     9   161     3   165 0.84 Nitrate reductase delta subunit
Nitrate_red_gam      PF02665.9    223 seq1298_BIOID161975  -            225   3.7e-88  294.5  11.3   1   1   3.1e-92   4.2e-88  294.3   7.8     2   222     4   224     3   225 0.99 Nitrate reductase gamma subunit
ACP_syn_III_C        PF08541.5     90 seq1299_BIOID161975  -            335   1.4e-24   85.7   0.1   1   1   2.1e-27   1.4e-23   82.5   0.0     1    88   246   333   246   334 0.98 3-Oxoacyl-[acyl-carrier-protein (ACP)] synthase III C terminal
ACP_syn_III          PF08545.5     80 seq1299_BIOID161975  -            335     1e-20   73.0   0.7   1   1   2.7e-24   1.9e-20   72.2   0.2     1    76   117   191   117   195 0.93 3-Oxoacyl-[acyl-carrier-protein (ACP)] synthase III
Epimerase            PF01370.16   236 seq1300_BIOID161975  -            338     1e-32  113.3   0.0   1   1   6.5e-36   1.3e-32  113.0   0.0     1   235     3   233     3   234 0.91 NAD dependent epimerase/dehydratase family
3Beta_HSD            PF01073.14   280 seq1300_BIOID161975  -            338   1.8e-20   72.6   0.0   1   1   1.2e-23   2.4e-20   72.2   0.0     1   271     4   256     4   263 0.85 3-beta hydroxysteroid dehydrogenase/isomerase family
NAD_binding_10       PF13460.1    183 seq1300_BIOID161975  -            338   1.3e-17   64.3   0.0   1   1   9.9e-21   1.9e-17   63.7   0.0     1   151     3   176     3   192 0.84 NADH(P)-binding
NAD_binding_4        PF07993.7    249 seq1300_BIOID161975  -            338   1.7e-14   53.2   0.1   1   1     1e-16     2e-13   49.7   0.1    77   195    56   168     5   216 0.85 Male sterility protein
RmlD_sub_bind        PF04321.12   287 seq1300_BIOID161975  -            338   1.3e-10   40.5   0.0   1   1   8.3e-14   1.6e-10   40.2   0.0     1   169     1   189     1   237 0.85 RmlD substrate binding domain
adh_short            PF00106.20   167 seq1300_BIOID161975  -            338     2e-05   24.4   0.6   1   1     1e-08     2e-05   24.4   0.4     3    75     3    68     2    76 0.84 short chain dehydrogenase
NmrA                 PF05368.8    233 seq1300_BIOID161975  -            338   6.3e-05   22.2   0.0   1   1   4.4e-08   8.7e-05   21.7   0.0     1   102     3   113     3   151 0.87 NmrA-like family
Lactamase_B          PF00753.22   194 seq1301_BIOID161975  -            268   9.6e-18   64.4   0.0   1   1   2.7e-21   1.8e-17   63.4   0.0     8   158    34   227    29   254 0.93 Metallo-beta-lactamase superfamily
Lactamase_B_2        PF12706.2    194 seq1301_BIOID161975  -            268   8.8e-07   28.5   0.0   1   1   2.4e-10   1.6e-06   27.6   0.0    18   158    82   242    54   263 0.57 Beta-lactamase superfamily domain
PAP2                 PF01569.16   129 seq1304_BIOID161975  -            200   3.2e-12   46.1   5.7   1   1     9e-16   6.2e-12   45.2   3.9    47   128   105   197    50   198 0.82 PAP2 superfamily
PAP2_3               PF14378.1    191 seq1304_BIOID161975  -            200   5.5e-10   38.9   7.4   1   1   2.1e-13   1.4e-09   37.5   5.1   107   188   102   185    38   187 0.77 PAP2 superfamily
FA_hydroxylase       PF04116.8    114 seq1305_BIOID161975  -            374   3.2e-17   62.8  21.8   1   1   2.3e-21   3.2e-17   62.8  15.1     2   113    79   187    78   188 0.94 Fatty acid hydroxylase superfamily
FA_desaturase        PF00487.19   257 seq1306_BIOID161975  -            363   4.5e-29  101.5  36.6   1   1   3.3e-33   4.5e-29  101.5  25.4     2   254    68   339    66   342 0.89 Fatty acid desaturase
Patatin              PF01734.17   204 seq1307_BIOID161975  -            314   1.9e-24   86.6   0.5   1   1   2.5e-28   3.4e-24   85.8   0.1     1   201    21   178    21   180 0.95 Patatin-like phospholipase
Response_reg         PF00072.19   112 seq1308_BIOID161975  -            337   3.4e-28   97.7   0.3   1   1   6.5e-32   8.9e-28   96.4   0.1     1   111    10   120    10   121 0.97 Response regulator receiver domain
NTP_transferase      PF00483.18   248 seq1309_BIOID161975  -            302   2.4e-25   89.1   0.0   1   1   4.5e-29   3.1e-25   88.8   0.0     1   241    10   275    10   280 0.87 Nucleotidyl transferase
NTP_transf_3         PF12804.2    179 seq1309_BIOID161975  -            302   9.5e-08   32.3   0.0   1   1   2.7e-11   1.8e-07   31.3   0.0     1   116    11   164    11   184 0.75 MobA-like NTP transferase domain
TK                   PF00265.13   176 seq1312_BIOID161975  -            205   2.6e-64  215.9   0.0   1   1   2.2e-68   2.9e-64  215.7   0.0     1   176     2   186     2   186 0.99 Thymidine kinase
MarC                 PF01914.12   203 seq1316_BIOID161975  -            215   1.5e-74  249.3  11.2   1   1   1.3e-78   1.7e-74  249.2   7.7     2   203     9   210     8   210 0.99 MarC family integral membrane protein
SBP_bac_5            PF00496.17   374 seq1318_BIOID161975  -            567   4.7e-87  292.1   9.8   1   1     5e-91   6.9e-87  291.5   6.8     3   373   107   487   105   488 0.92 Bacterial extracellular solute-binding proteins, family 5 Middle
BPD_transp_1         PF00528.17   185 seq1319_BIOID161975  -            306   1.1e-38  132.4  18.3   1   1   8.3e-43   1.1e-38  132.4  12.7     1   185   112   306   112   306 0.99 Binding-protein-dependent transport system inner membrane component
BPD_transp_1         PF00528.17   185 seq1320_BIOID161975  -            302   8.7e-26   90.4   9.6   1   1   1.3e-29   8.7e-26   90.4   6.6     1   182   119   300   115   302 0.98 Binding-protein-dependent transport system inner membrane component
OppC_N               PF12911.2     56 seq1320_BIOID161975  -            302   1.7e-19   68.7   0.4   1   1   2.5e-23   1.7e-19   68.7   0.2     1    55    22    76    22    77 0.94 N-terminal TM domain of oligopeptide transport permease C
oligo_HPY            PF08352.7     64 seq1321_BIOID161975  -            337   2.1e-21   75.9   0.1   1   1   8.3e-25   3.8e-21   75.0   0.1     1    64   248   312   248   312 0.99 Oligopeptide/dipeptide transporter, C-terminal region
ABC_tran             PF00005.22   118 seq1321_BIOID161975  -            337   1.1e-18   67.5   0.0   1   1   4.1e-22   1.9e-18   66.8   0.0    15   118    80   197    65   197 0.85 ABC transporter
AAA_21               PF13304.1    303 seq1321_BIOID161975  -            337   3.2e-11   43.6   0.2   1   1   7.2e-14   3.3e-10   40.3   0.0   227   300   159   230    84   233 0.82 AAA domain
ABC_tran             PF00005.22   118 seq1322_BIOID161975  -            334   2.6e-21   76.0   0.0   1   1   8.9e-25     4e-21   75.4   0.0     1   117    64   192    64   193 0.90 ABC transporter
oligo_HPY            PF08352.7     64 seq1322_BIOID161975  -            334   1.3e-19   70.1   0.2   1   1   5.3e-23   2.4e-19   69.3   0.2     1    64   244   311   244   311 0.99 Oligopeptide/dipeptide transporter, C-terminal region
TonB                 PF03544.9     79 seq1325_BIOID161975  -            243   3.9e-20   71.7   0.1   1   1   6.8e-24   9.3e-20   70.5   0.0     2    71   164   234   163   237 0.91 Gram-negative bacterial tonB protein
OmpW                 PF03922.9    192 seq1326_BIOID161975  -            228   2.8e-73  245.5   0.1   1   1   7.4e-77   3.4e-73  245.3   0.1     1   192    39   228    39   228 0.99 OmpW family
OMP_b-brl            PF13505.1    176 seq1326_BIOID161975  -            228   2.5e-15   56.7   6.6   1   1   7.2e-19   3.3e-15   56.3   4.5     1   176    23   228    23   228 0.76 Outer membrane protein beta-barrel domain
PHP                  PF02811.14   175 seq1330_BIOID161975  -            293   7.8e-33  113.5   0.1   1   1   7.6e-37     1e-32  113.1   0.0     1   169    10   233    10   239 0.92 PHP domain
Sua5_yciO_yrdC       PF01300.13   179 seq1331_BIOID161975  -            206   1.2e-47  161.3   0.0   1   1   1.1e-51   1.4e-47  161.0   0.0     2   179    23   198    22   198 0.95 Telomere recombination
DUF2207              PF09972.4    511 seq1332_BIOID161975  -            630   1.6e-87  294.1   0.0   1   1   1.4e-91   1.9e-87  293.8   0.0     2   508    34   574    33   577 0.95 Predicted membrane protein (DUF2207)
PseudoU_synth_2      PF00849.17   164 seq1333_BIOID161975  -            291   3.3e-16   59.4   0.0   1   1   2.9e-19     2e-15   56.9   0.0     2   161    69   199    68   202 0.83 RNA pseudouridylate synthase
S4                   PF01479.20    48 seq1333_BIOID161975  -            291   1.1e-11   43.8   0.1   1   1   4.2e-15   2.9e-11   42.5   0.1     2    43     4    43     3    57 0.93 S4 domain
Peptidase_S49_N      PF08496.5    155 seq1335_BIOID161975  -            349   2.5e-64  215.6   3.9   1   1   5.5e-68   2.5e-64  215.6   2.7     1   155     1   158     1   158 0.98 Peptidase family S49 N-terminal
Peptidase_S49        PF01343.13   154 seq1335_BIOID161975  -            349   1.4e-50  170.9   0.0   1   1   3.1e-54   1.4e-50  170.9   0.0     2   153   161   310   160   311 0.98 Peptidase family S49
SDH_sah              PF01972.11   286 seq1335_BIOID161975  -            349   1.8e-05   23.5   2.1   1   1   5.1e-09   2.3e-05   23.2   0.0    89   163   133   208   119   225 0.81 Serine dehydrogenase proteinase
Topoisom_bac         PF01131.15   403 seq1336_BIOID161975  -            879  7.1e-131  436.6   0.7   1   1  3.7e-134  1.3e-130  435.7   0.5     2   403   171   579   170   579 0.93 DNA topoisomerase
Topo_Zn_Ribbon       PF08272.6     42 seq1336_BIOID161975  -            879   1.1e-39  133.3   0.7   1   2   1.5e-19   5.2e-16   57.6   0.0     2    42   772   811   771   811 0.96 Topoisomerase I zinc-ribbon-like
Topo_Zn_Ribbon       PF08272.6     42 seq1336_BIOID161975  -            879   1.1e-39  133.3   0.7   2   2   7.4e-24   2.5e-20   71.4   1.8     1    42   838   879   838   879 0.98 Topoisomerase I zinc-ribbon-like
Toprim               PF01751.17    88 seq1336_BIOID161975  -            879   3.4e-26   90.8   0.0   1   1   2.1e-29   7.1e-26   89.7   0.0     2    88    19   156    18   156 0.98 Toprim domain
zf-C4_Topoisom       PF01396.14    39 seq1336_BIOID161975  -            879   4.1e-19   67.6  16.9   1   2   3.6e-09   1.2e-05   24.5   0.3     3    27   612   636   610   653 0.84 Topoisomerase DNA binding C4 zinc finger
zf-C4_Topoisom       PF01396.14    39 seq1336_BIOID161975  -            879   4.1e-19   67.6  16.9   2   2   6.9e-15   2.4e-11   42.8   1.9     2    38   723   758   722   759 0.94 Topoisomerase DNA binding C4 zinc finger
LysR_substrate       PF03466.15   209 seq1337_BIOID161975  -            324   1.8e-44  151.2   0.0   1   1   3.5e-48   2.4e-44  150.8   0.0     5   206    92   293    90   296 0.96 LysR substrate binding domain
HTH_1                PF00126.22    60 seq1337_BIOID161975  -            324   5.4e-16   57.9   0.0   1   1   1.4e-19   9.6e-16   57.1   0.0     1    60     3    64     3    64 0.97 Bacterial regulatory helix-turn-helix protein, lysR family
Aconitase            PF00330.15   465 seq1340_BIOID161975  -            891    9e-186  617.7   0.0   1   1  1.6e-189  1.1e-185  617.4   0.0     1   465    57   562    57   562 0.99 Aconitase family (aconitate hydratase)
Aconitase_C          PF00694.14   131 seq1340_BIOID161975  -            891   9.5e-49  164.7   0.0   1   1   2.7e-52   1.8e-48  163.8   0.0     3   130   691   818   689   819 0.98 Aconitase C-terminal domain
PAP2                 PF01569.16   129 seq1342_BIOID161975  -            254   5.8e-28   97.0   1.0   1   1   4.2e-32   5.8e-28   97.0   0.7     6   126    78   232    73   234 0.90 PAP2 superfamily
DUF1049              PF06305.6     68 seq1343_BIOID161975  -            102   1.3e-25   88.5   0.7   1   1   9.6e-30   1.3e-25   88.5   0.5     1    66    22    87    22    89 0.97 Protein of unknown function (DUF1049)
TPR_7                PF13176.1     36 seq1344_BIOID161975  -            389     1e-13   49.8  11.5   1   1   1.8e-05     0.025   14.2   0.0     1    27    71    97    71   106 0.82 Tetratricopeptide repeat
TPR_2                PF07719.12    34 seq1344_BIOID161975  -            389   1.8e-12   46.0   7.2   1   1   1.4e-05     0.019   14.7   0.0     5    32   218   245   214   247 0.88 Tetratricopeptide repeat
Apc3                 PF12895.2     84 seq1344_BIOID161975  -            389   7.3e-10   38.7   1.4   1   1   1.3e-09   1.8e-06   27.8   0.1     4    83   156   239   153   240 0.89 Anaphase-promoting complex, cyclosome, subunit 3
TPR_1                PF00515.23    34 seq1344_BIOID161975  -            389   4.6e-09   35.3   2.5   1   1   2.6e-05     0.035   13.5   0.0     7    32   220   245   214   247 0.89 Tetratricopeptide repeat
TPR_8                PF13181.1     34 seq1344_BIOID161975  -            389   1.4e-07   30.6   1.1   1   1   1.7e-05     0.024   14.3   0.0     5    29   218   242   214   246 0.89 Tetratricopeptide repeat
OMPdecase            PF00215.19   226 seq1345_BIOID161975  -            265   9.3e-55  185.3   0.0   1   1   7.9e-59   1.1e-54  185.1   0.0     1   226    35   257    35   257 0.96 Orotidine 5'-phosphate decarboxylase / HUMPS family
SUI1                 PF01253.17    83 seq1346_BIOID161975  -            108   2.6e-22   78.3   1.9   1   1   2.2e-26     3e-22   78.0   1.3     2    82    28   104    27   105 0.95 Translation initiation factor SUI1
TetR_N               PF00440.18    47 seq1350_BIOID161975  -            188     1e-16   60.1   0.8   1   1   2.3e-20   1.6e-16   59.5   0.0     1    47    16    62    16    62 0.98 Bacterial regulatory proteins, tetR family
TetR_C_6             PF13977.1    131 seq1350_BIOID161975  -            188   1.3e-06   28.1   0.1   1   1   3.6e-10   2.5e-06   27.2   0.0    36   129    95   185    84   187 0.83 Bacterial transcriptional repressor
HlyD                 PF00529.15   306 seq1351_BIOID161975  -            384   1.2e-60  205.3  11.9   1   1   4.4e-64   1.5e-60  204.9   8.2     3   306    69   360    68   360 0.96 HlyD family secretion protein
HlyD_2               PF12700.2    328 seq1351_BIOID161975  -            384   1.9e-17   63.3   0.1   1   1     8e-21   2.7e-17   62.7   0.1     2   327    48   359    47   360 0.78 HlyD family secretion protein
HlyD_3               PF13437.1    105 seq1351_BIOID161975  -            384   9.9e-12   45.0   2.7   1   1   4.6e-11   1.6e-07   31.5   0.1     1   105   178   289   178   289 0.93 HlyD family secretion protein
Biotin_lipoyl_2      PF13533.1     50 seq1351_BIOID161975  -            384   6.1e-12   44.9   4.2   1   1   1.2e-13     4e-10   39.0   0.3     3    46    69   119    64   123 0.85 Biotin-lipoyl like
ACR_tran             PF00873.14  1021 seq1352_BIOID161975  -           1035         0 1265.1  15.0   1   1         0         0 1264.9  10.4     1  1021     2  1024     2  1024 0.99 AcrB/AcrD/AcrF family
OEP                  PF02321.13   188 seq1353_BIOID161975  -            457   1.1e-54  184.7  33.0   1   2   8.7e-30   1.2e-25   90.1  12.8     1   188    57   240    57   240 0.96 Outer membrane efflux protein
OEP                  PF02321.13   188 seq1353_BIOID161975  -            457   1.1e-54  184.7  33.0   2   2   4.7e-33   6.5e-29  100.7   4.5     9   173   272   435   268   437 0.94 Outer membrane efflux protein
MFS_1                PF07690.11   354 seq1354_BIOID161975  -            387   5.8e-48  163.3  43.5   1   1   2.5e-51   8.6e-48  162.7  30.2     3   354    14   352    12   352 0.87 Major Facilitator Superfamily
Sugar_tr             PF00083.19   451 seq1354_BIOID161975  -            387   4.5e-12   45.1   9.2   1   1   1.3e-15   4.5e-12   45.1   6.3    40   194    36   185    18   194 0.86 Sugar (and other) transporter
MFS_3                PF05977.8    524 seq1354_BIOID161975  -            387    0.0001   20.4  20.3   1   1   4.2e-08   0.00014   20.0  14.1    63   315    60   303    35   383 0.78 Transmembrane secretion effector
PspA_IM30            PF04012.7    221 seq1356_BIOID161975  -            222   7.2e-48  162.7  31.1   1   1   6.3e-52   8.6e-48  162.4  21.5     1   220     2   217     2   219 0.97 PspA/IM30 family
PspB                 PF06667.7     75 seq1357_BIOID161975  -             74   7.7e-32  108.9   0.4   1   1   6.1e-36   8.4e-32  108.8   0.3     1    74     1    73     1    74 0.97 Phage shock protein B
PspC                 PF04024.7     61 seq1358_BIOID161975  -            119   3.6e-19   67.8   0.5   1   1   3.4e-23   4.6e-19   67.5   0.3     1    60     7    68     7    69 0.92 PspC domain
Phageshock_PspD      PF09584.5     66 seq1360_BIOID161975  -             73   3.1e-31  106.7   4.9   1   1   2.5e-35   3.5e-31  106.5   3.4     1    64    10    71    10    73 0.98 Phage shock protein PspD (Phageshock_PspD)
Rhodanese            PF00581.15   113 seq1361_BIOID161975  -            104   2.2e-14   53.6   0.0   1   1   2.1e-18   2.9e-14   53.2   0.0    16   109    23    96    20    99 0.88 Rhodanese-like domain
Alpha-amylase        PF00128.19   316 seq1362_BIOID161975  -            568   7.6e-19   68.1   0.0   1   1   3.1e-21   4.2e-17   62.4   0.0    21   271    93   347    84   353 0.77 Alpha amylase, catalytic domain
SBP_bac_1            PF01547.20   314 seq1363_BIOID161975  -            430   4.1e-38  131.7   3.9   1   1   8.1e-42   5.5e-38  131.3   2.7     7   310    43   325    36   329 0.86 Bacterial extracellular solute-binding protein
SBP_bac_8            PF13416.1    281 seq1363_BIOID161975  -            430   3.6e-30  105.5   9.8   1   1     7e-34   4.8e-30  105.1   6.8     1   276    48   355    48   360 0.78 Bacterial extracellular solute-binding protein
BPD_transp_1         PF00528.17   185 seq1364_BIOID161975  -            293     2e-23   82.7  16.7   1   1   1.5e-27     2e-23   82.7  11.6     2   171    88   282    87   285 0.88 Binding-protein-dependent transport system inner membrane component
BPD_transp_1         PF00528.17   185 seq1365_BIOID161975  -            280   2.2e-17   63.0  17.9   1   1   1.6e-21   2.2e-17   63.0  12.4     2   178    89   267    88   271 0.81 Binding-protein-dependent transport system inner membrane component
ADH_zinc_N           PF00107.21   130 seq1366_BIOID161975  -            350   1.1e-25   89.5   0.0   1   1   1.3e-29   1.7e-25   88.9   0.0     1   101   168   269   168   297 0.89 Zinc-binding dehydrogenase
AP_endonuc_2         PF01261.19   211 seq1367_BIOID161975  -            265   2.8e-24   85.5   0.2   1   1   2.3e-28   3.2e-24   85.3   0.2     1   210    22   221    22   246 0.89 Xylose isomerase-like TIM barrel
GFO_IDH_MocA         PF01408.17   120 seq1368_BIOID161975  -            351   7.4e-32  110.2   0.1   1   1     5e-35   1.7e-31  109.1   0.0     1   118    10   128    10   130 0.97 Oxidoreductase family, NAD-binding Rossmann fold
GFO_IDH_MocA_C       PF02894.12   115 seq1368_BIOID161975  -            351   5.8e-12   45.3   0.0   1   1   3.6e-15   1.2e-11   44.2   0.0     1   112   142   250   142   253 0.93 Oxidoreductase family, C-terminal alpha/beta domain
Glyco_hydro_65m      PF03632.10   370 seq1369_BIOID161975  -            755  6.2e-128  426.4   0.1   1   1  1.8e-131  8.2e-128  426.0   0.0     2   370   299   677   298   677 0.97 Glycosyl hydrolase family 65 central catalytic domain
Glyco_hydro_65N      PF03636.10   255 seq1369_BIOID161975  -            755   4.3e-61  206.3   0.0   1   1   1.4e-64   6.2e-61  205.8   0.0     1   255     6   241     6   241 0.96 Glycosyl hydrolase family 65, N-terminal domain
Glyco_hydro_65C      PF03633.10    54 seq1369_BIOID161975  -            755   1.6e-13   50.4   0.0   1   1   1.1e-16   4.9e-13   48.8   0.0     1    50   681   727   681   731 0.95 Glycosyl hydrolase family 65, C-terminal domain
HAD_2                PF13419.1    176 seq1371_BIOID161975  -            219   2.6e-22   79.7   0.0   1   1   6.9e-26   3.1e-22   79.5   0.0     1   176     6   190     6   190 0.87 Haloacid dehalogenase-like hydrolase
Hydrolase            PF00702.21   204 seq1371_BIOID161975  -            219   9.5e-10   39.2   0.0   1   1   3.3e-13   1.5e-09   38.5   0.0     3   203     5   183     3   184 0.80 haloacid dehalogenase-like hydrolase
Hydrolase_like       PF13242.1     75 seq1371_BIOID161975  -            219   1.9e-07   30.5   0.0   1   1   8.1e-11   3.7e-07   29.6   0.0     3    56   146   198   144   207 0.93 HAD-hyrolase-like
ABC_tran             PF00005.22   118 seq1373_BIOID161975  -            360     1e-20   74.1   0.0   1   1   7.5e-24   2.1e-20   73.1   0.0     1   117    44   162    44   163 0.93 ABC transporter
TOBE                 PF03459.12    64 seq1373_BIOID161975  -            360   6.1e-09   35.7   0.0   1   1   1.2e-08   3.3e-05   23.7   0.0     4    64   295   350   292   350 0.92 TOBE domain
TOBE_2               PF08402.5     75 seq1373_BIOID161975  -            360   1.5e-08   34.4   0.0   1   1   1.1e-11   2.9e-08   33.4   0.0     2    75   282   351   281   351 0.88 TOBE domain
Porin_OmpG           PF09381.5    301 seq1374_BIOID161975  -            301  3.9e-219  725.4  14.6   1   1  9.5e-223  4.3e-219  725.2  10.1     1   301     1   301     1   301 1.00 Outer membrane protein G (OmpG)
DUF481               PF04338.7    210 seq1374_BIOID161975  -            301   9.9e-06   25.2   2.3   1   1   2.2e-09   9.9e-06   25.2   1.6    93   197    95   206    91   212 0.84 Protein of unknown function, DUF481
DUF463               PF04317.7    443 seq1375_BIOID161975  -            489  4.4e-188  625.2   0.0   1   1  3.8e-192  5.2e-188  624.9   0.0     1   443    44   488    44   488 0.99 YcjX-like family, DUF463
DUF697               PF05128.7    162 seq1376_BIOID161975  -            353   4.1e-54  182.3   0.2   1   1     3e-58   4.1e-54  182.3   0.1     2   161   183   341   182   342 0.98 Domain of unknown function (DUF697)
Sigma54_activat      PF00158.21   168 seq1377_BIOID161975  -            513   3.8e-56  189.0   0.0   1   1   1.3e-59   5.7e-56  188.4   0.0     2   167   207   365   206   366 0.98 Sigma-54 interaction domain
PAS_8                PF13188.1     64 seq1377_BIOID161975  -            513   7.4e-06   25.5   0.0   1   1   5.4e-09   2.5e-05   23.8   0.0     3    52    82   135    81   148 0.79 PAS domain
AAA                  PF00004.24   132 seq1377_BIOID161975  -            513   4.9e-05   23.4   0.0   1   1   2.6e-08   0.00012   22.1   0.0     1   111   230   341   230   358 0.85 ATPase family associated with various cellular activities (AAA)
MR_MLE_N             PF02746.11   117 seq1380_BIOID161975  -            321   9.7e-32  109.3   0.0   1   1   4.9e-35   2.2e-31  108.1   0.0     1   117     1   112     1   112 0.99 Mandelate racemase / muconate lactonizing enzyme, N-terminal domain
MR_MLE               PF01188.16    67 seq1380_BIOID161975  -            321   2.2e-11   44.0   3.5   1   1   7.5e-15   3.4e-11   43.3   1.2     3    67   162   225   160   225 0.85 Mandelate racemase / muconate lactonizing enzyme, C-terminal domain
MR_MLE_C             PF13378.1    111 seq1380_BIOID161975  -            321     4e-10   39.5   0.0   1   1   2.2e-13     1e-09   38.2   0.0     1    82   225   304   225   321 0.79 Enolase C-terminal domain-like
LysR_substrate       PF03466.15   209 seq1384_BIOID161975  -            299   5.7e-36  123.4   0.0   1   1   1.2e-39   8.4e-36  122.9   0.0     2   205    90   294    89   298 0.95 LysR substrate binding domain
HTH_1                PF00126.22    60 seq1384_BIOID161975  -            299     7e-21   73.6   2.8   1   1   1.9e-24   1.3e-20   72.7   1.9     2    60     7    65     6    65 0.97 Bacterial regulatory helix-turn-helix protein, lysR family
SBP_bac_5            PF00496.17   374 seq1385_BIOID161975  -            544   1.4e-87  293.8  12.3   1   1   1.5e-91     2e-87  293.3   8.5     1   368    84   459    84   464 0.95 Bacterial extracellular solute-binding proteins, family 5 Middle
DUF2534              PF10749.4     85 seq1386_BIOID161975  -             85   8.3e-44  147.3   3.7   1   1   6.7e-48   9.2e-44  147.1   2.6     2    85     1    84     1    84 0.97 Protein of unknown function (DUF2534)
Biotin_lipoyl_2      PF13533.1     50 seq1387_BIOID161975  -            102   1.3e-14   53.4   0.1   1   1     3e-18     2e-14   52.8   0.1     3    46    48    91    45    92 0.94 Biotin-lipoyl like
HlyD                 PF00529.15   306 seq1387_BIOID161975  -            102   4.2e-12   45.8   0.1   1   1   7.2e-16   4.9e-12   45.6   0.1     3    47    48    92    46    98 0.93 HlyD family secretion protein
Smr                  PF01713.16    83 seq1389_BIOID161975  -            187   3.2e-20   71.9   0.0   1   1   3.8e-24   5.1e-20   71.3   0.0     2    83    89   169    88   169 0.90 Smr domain
CorA                 PF01544.13   292 seq1391_BIOID161975  -            327     6e-63  212.4   0.0   1   1   5.2e-67   7.1e-63  212.2   0.0     3   292    39   323    37   323 0.97 CorA-like Mg2+ transporter protein
DEAD                 PF00270.24   173 seq1394_BIOID161975  -            457     1e-45  155.1   0.0   1   1   5.3e-47   1.8e-43  147.8   0.0     1   170    27   191    27   194 0.94 DEAD/DEAH box helicase
Helicase_C           PF00271.26    78 seq1394_BIOID161975  -            457   1.5e-23   82.3   0.0   1   1   8.4e-27   2.9e-23   81.4   0.0     3    78   261   336   259   336 0.97 Helicase conserved C-terminal domain
DbpA                 PF03880.10    74 seq1394_BIOID161975  -            457   1.8e-21   75.4   0.0   1   1   1.1e-24   3.9e-21   74.3   0.0     2    73   384   455   383   456 0.98 DbpA RNA binding domain
ResIII               PF04851.10   184 seq1394_BIOID161975  -            457   6.5e-06   25.9   0.0   1   1   4.2e-09   1.4e-05   24.8   0.0     4   183    26   188    23   189 0.73 Type III restriction enzyme, res subunit
DUF333               PF03891.10    50 seq1401_BIOID161975  -             88   2.4e-13   49.5   0.4   1   1   2.2e-17   3.1e-13   49.2   0.2     7    50    42    85    36    85 0.91 Domain of unknown function (DUF333)
DctA-YdbH            PF11739.3    207 seq1404_BIOID161975  -            879   8.9e-56  188.4   1.9   1   1     1e-59   1.4e-55  187.8   0.1     1   207   656   859   656   859 0.99 Dicarboxylate transport
Lipoprotein_19       PF13617.1     59 seq1405_BIOID161975  -             61   4.8e-27   93.2   0.6   1   1   3.8e-31   5.3e-27   93.1   0.4     1    59     2    60     2    60 0.97 YnbE-like lipoprotein
DUF1318              PF07027.7     95 seq1406_BIOID161975  -            133   2.1e-33  114.2   0.9   1   1   1.9e-37   2.6e-33  114.0   0.6     2    95    40   132    39   132 0.98 Protein of unknown function (DUF1318)
Aldo_ket_red         PF00248.16   283 seq1409_BIOID161975  -            286   2.9e-53  180.3   0.0   1   1   2.5e-57   3.4e-53  180.1   0.0     1   281    15   283    15   285 0.96 Aldo/keto reductase family
CDP-OH_P_transf      PF01066.16   101 seq1411_BIOID161975  -            201     3e-13   49.8  12.6   1   1   1.1e-16   1.5e-12   47.5   8.7     3    77    26   121    24   198 0.80 CDP-alcohol phosphatidyltransferase
CTP_transf_1         PF01148.15   259 seq1412_BIOID161975  -            298   1.5e-57  195.0  21.4   1   1   1.7e-61   2.3e-57  194.5  14.8     3   258    38   295    36   296 0.89 Cytidylyltransferase family
Methyltransf_20      PF12147.3    311 seq1413_BIOID161975  -            585  1.6e-146  486.9   0.0   1   1  7.8e-150  2.1e-146  486.5   0.0     1   311   273   582   273   582 0.99 Putative methyltransferase
Hydrolase_4          PF12146.3     79 seq1413_BIOID161975  -            585   6.1e-26   89.9   0.1   1   1   3.7e-28     1e-24   86.0   0.0     1    78    17    95    17    96 0.98 Putative lysophospholipase
Abhydrolase_6        PF12697.2    228 seq1413_BIOID161975  -            585   4.1e-19   69.2   5.8   1   1   1.7e-22   4.7e-19   69.0   2.7     1   216    36   261    36   273 0.74 Alpha/beta hydrolase family
Abhydrolase_5        PF12695.2    142 seq1413_BIOID161975  -            585   3.4e-11   42.9   1.8   1   1   1.2e-13   3.2e-10   39.8   0.6     1   141    35   260    35   261 0.81 Alpha/beta hydrolase family
Methyltransf_18      PF12847.2    112 seq1413_BIOID161975  -            585   2.2e-09   37.7   0.0   1   1   1.7e-12   4.7e-09   36.7   0.0     4   110   410   519   408   520 0.88 Methyltransferase domain
DSPc                 PF00782.15   133 seq1415_BIOID161975  -            451   3.5e-24   84.7   0.0   1   1   1.9e-27   6.3e-24   83.9   0.0     1   132   327   450   327   451 0.96 Dual specificity phosphatase, catalytic domain
PAP2                 PF01569.16   129 seq1415_BIOID161975  -            451     3e-09   36.5   5.3   1   1   8.8e-13     3e-09   36.5   3.6     5   126   107   220    83   223 0.87 PAP2 superfamily
PAP2_3               PF14378.1    191 seq1415_BIOID161975  -            451   4.4e-08   32.7   2.4   1   1   1.3e-11   4.4e-08   32.7   1.7    72   189   102   211    91   213 0.84 PAP2 superfamily
Y_phosphatase        PF00102.22   236 seq1415_BIOID161975  -            451   2.8e-05   23.4   0.0   1   1   1.3e-08   4.3e-05   22.8   0.0   152   224   376   439   350   445 0.82 Protein-tyrosine phosphatase
DUF3418              PF11898.3    586 seq1418_BIOID161975  -           1300  4.4e-241  801.2   0.6   1   1  2.5e-244  5.7e-241  800.8   0.4     2   586   712  1298   711  1298 0.99 Domain of unknown function (DUF3418)
OB_NTP_bind          PF07717.11   111 seq1418_BIOID161975  -           1300   6.6e-25   86.9   0.0   1   1   5.6e-28   1.3e-24   85.9   0.0     2   111   600   699   599   699 0.97 Oligonucleotide/oligosaccharide-binding (OB)-fold
HA2                  PF04408.18   102 seq1418_BIOID161975  -           1300   2.7e-24   85.0   0.0   1   1   2.5e-27   5.8e-24   83.9   0.0     2   101   465   558   464   559 0.90 Helicase associated domain (HA2)
Helicase_C           PF00271.26    78 seq1418_BIOID161975  -           1300   1.1e-10   41.0   0.1   1   1   1.1e-13   2.5e-10   39.9   0.1     2    77   312   403   311   404 0.94 Helicase conserved C-terminal domain
DEAD                 PF00270.24   173 seq1418_BIOID161975  -           1300   5.9e-07   28.9   0.0   1   1     6e-10   1.4e-06   27.7   0.0     7   167    86   233    80   239 0.72 DEAD/DEAH box helicase
DUF218               PF02698.12   155 seq1420_BIOID161975  -            266     5e-24   84.4   0.0   1   1   5.4e-28   7.3e-24   83.9   0.0     1   137    36   183    36   208 0.92 DUF218 domain
Aldedh               PF00171.17   462 seq1421_BIOID161975  -            479  2.5e-164  546.9   1.0   1   1    2e-168  2.8e-164  546.7   0.7     8   462    22   475    15   475 0.98 Aldehyde dehydrogenase family
Cytochrom_B_N        PF00033.14   188 seq1423_BIOID161975  -            188   3.9e-24   84.9   9.6   1   1   7.2e-28   4.9e-24   84.6   6.7     3   187    16   184    15   185 0.96 Cytochrome b(N-terminal)/b6/petB
Ni_hydr_CYTB         PF01292.15   182 seq1423_BIOID161975  -            188   2.2e-22   79.2   9.6   1   1   3.7e-26   2.5e-22   79.0   6.6     1   181    16   184    16   185 0.92 Prokaryotic cytochrome b561
MCPsignal            PF00015.16   213 seq1426_BIOID161975  -            151   4.7e-40  137.2  13.3   1   1   4.6e-44   6.3e-40  136.8   9.2    73   213     5   131     4   131 0.99 Methyl-accepting chemotaxis protein (MCP) signalling domain
DUF1338              PF07063.8    302 seq1427_BIOID161975  -            447   7.6e-96  320.6   0.1   1   1  6.5e-100   8.9e-96  320.3   0.0     1   302    11   401    11   401 0.98 Domain of unknown function (DUF1338)
MdoG                 PF04349.7    484 seq1428_BIOID161975  -            551  6.1e-150  499.5   0.1   1   1  5.3e-154  7.3e-150  499.3   0.1     1   482    45   534    45   536 0.92 Periplasmic glucan biosynthesis protein, MdoG
DUF465               PF04325.8     49 seq1429_BIOID161975  -             74   2.7e-14   52.4   2.0   1   1   3.5e-18   4.7e-14   51.6   0.9     1    49    19    68    19    68 0.97 Protein of unknown function (DUF465)
Acetyltransf_3       PF13302.1    142 seq1430_BIOID161975  -            179   2.4e-21   76.3   0.0   1   1   6.3e-25   2.9e-21   76.1   0.0     2   141    11   150    10   151 0.85 Acetyltransferase (GNAT) domain
Acetyltransf_4       PF13420.1    155 seq1430_BIOID161975  -            179   1.8e-11   44.1   0.1   1   1   4.7e-15   2.1e-11   43.8   0.1    25   154    39   170    22   171 0.85 Acetyltransferase (GNAT) domain
Acetyltransf_1       PF00583.19    83 seq1430_BIOID161975  -            179   2.9e-10   39.9   0.0   1   1     1e-13   4.6e-10   39.2   0.0     3    82    74   150    72   151 0.96 Acetyltransferase (GNAT) family
C4dic_mal_tran       PF03595.12   330 seq1431_BIOID161975  -            366   4.8e-54  183.1  36.9   1   1     4e-58   5.5e-54  182.9  25.6     2   329    44   342    43   343 0.97 C4-dicarboxylate transporter/malic acid transport protein
TehB                 PF03848.9    192 seq1432_BIOID161975  -            197    2e-102  340.1   0.1   1   1  1.3e-105  2.2e-102  339.9   0.0     1   192     1   193     1   193 0.99 Tellurite resistance protein TehB
Methyltransf_11      PF08241.7     95 seq1432_BIOID161975  -            197   1.1e-12   48.1   0.0   1   1   1.3e-15   2.2e-12   47.1   0.0     1    93    35   130    35   132 0.96 Methyltransferase domain
Methyltransf_23      PF13489.1    162 seq1432_BIOID161975  -            197   1.1e-12   47.8   0.0   1   1   7.5e-16   1.3e-12   47.6   0.0    20   115    28   133    10   173 0.77 Methyltransferase domain
Methyltransf_12      PF08242.7     99 seq1432_BIOID161975  -            197   8.9e-12   45.2   0.1   1   1   8.3e-15   1.4e-11   44.5   0.0     1    98    35   129    35   130 0.96 Methyltransferase domain
Methyltransf_31      PF13847.1    152 seq1432_BIOID161975  -            197   1.2e-10   41.0   0.0   1   1   8.3e-14   1.4e-10   40.8   0.0     5   110    32   134    29   183 0.89 Methyltransferase domain
MTS                  PF05175.9    170 seq1432_BIOID161975  -            197   6.5e-10   38.5   0.0   1   1   4.9e-13   8.3e-10   38.1   0.0    23   140    22   134     3   152 0.85 Methyltransferase small domain
Methyltransf_18      PF12847.2    112 seq1432_BIOID161975  -            197   6.6e-09   36.2   0.0   1   1   5.7e-12   9.7e-09   35.6   0.0     2   109    31   132    30   136 0.80 Methyltransferase domain
DUF3313              PF11769.3    201 seq1434_BIOID161975  -            222   7.3e-65  217.9   0.1   1   1     6e-69   8.2e-65  217.8   0.0     1   199    16   214    16   216 0.99 Protein of unknown function (DUF3313)
HTH_3                PF01381.17    55 seq1437_BIOID161975  -            178   6.1e-17   61.1   0.0   1   1   3.7e-20   8.5e-17   60.6   0.0     1    53    12    64    12    66 0.97 Helix-turn-helix
HTH_31               PF13560.1     64 seq1437_BIOID161975  -            178   1.1e-10   41.3   0.0   1   1   8.8e-14     2e-10   40.5   0.0     4    57    10    62     8    75 0.94 Helix-turn-helix domain
Cupin_2              PF07883.6     71 seq1437_BIOID161975  -            178     4e-10   38.9   0.3   1   1     3e-13   6.8e-10   38.1   0.2     3    69   104   171   102   173 0.93 Cupin domain
HTH_19               PF12844.2     64 seq1437_BIOID161975  -            178     1e-09   38.1   0.0   1   1   6.5e-13   1.5e-09   37.6   0.0     3    59    11    67     9    71 0.95 Helix-turn-helix domain
HTH_26               PF13443.1     63 seq1437_BIOID161975  -            178   5.5e-06   26.3   0.0   1   1   3.5e-09     8e-06   25.8   0.0     2    59    12    68    11    72 0.93 Cro/C1-type HTH DNA-binding domain
HTH_25               PF13413.1     62 seq1437_BIOID161975  -            178   4.7e-06   26.0   0.0   1   1   3.4e-09   7.9e-06   25.3   0.0     2    35    12    45    11    49 0.94 Helix-turn-helix domain
Peptidase_U32        PF01136.14   233 seq1439_BIOID161975  -            667   1.3e-70  236.8   0.1   1   1   3.6e-71   2.4e-67  226.1   0.0     2   231    93   319    92   321 0.90 Peptidase family U32
DUF3656              PF12392.3    122 seq1439_BIOID161975  -            667     2e-26   92.3   0.0   1   1   6.1e-30   4.2e-26   91.3   0.0     2   122   405   522   404   522 0.97 Collagenase
HTH_3                PF01381.17    55 seq1440_BIOID161975  -             58   5.1e-08   32.5   0.1   1   1   3.8e-12   5.2e-08   32.5   0.0     7    53     8    54     2    56 0.93 Helix-turn-helix
Aminotran_1_2        PF00155.16   363 seq1441_BIOID161975  -            468   3.3e-32  111.7   0.0   1   1   7.9e-36   5.4e-32  111.0   0.0    44   348   145   445   119   458 0.89 Aminotransferase class I and II
GntR                 PF00392.16    64 seq1441_BIOID161975  -            468   5.1e-15   54.5   0.1   1   1   2.9e-18     2e-14   52.6   0.0     1    64     3    66     3    66 0.98 Bacterial regulatory proteins, gntR family
SBP_bac_8            PF13416.1    281 seq1442_BIOID161975  -            381   7.5e-27   94.6   4.6   1   1   2.1e-30   9.7e-27   94.2   3.2     2   264    56   325    55   333 0.83 Bacterial extracellular solute-binding protein
SBP_bac_1            PF01547.20   314 seq1442_BIOID161975  -            381   1.7e-20   73.8   6.8   1   1   5.2e-24   2.4e-20   73.4   4.7    14   313    56   312    45   313 0.85 Bacterial extracellular solute-binding protein
SBP_bac_6            PF13343.1    242 seq1442_BIOID161975  -            381   3.4e-17   62.4   1.9   1   1   8.2e-16   3.8e-12   45.9   0.1   107   216   215   325   179   350 0.85 Bacterial extracellular solute-binding protein
ABC_tran             PF00005.22   118 seq1443_BIOID161975  -            337   1.5e-23   83.2   0.0   1   1   4.9e-25   2.2e-21   76.2   0.0     1   117    44   162    44   163 0.89 ABC transporter
TOBE_2               PF08402.5     75 seq1443_BIOID161975  -            337   6.4e-17   61.1   0.0   1   1   3.4e-20   1.5e-16   59.9   0.0     2    75   257   333   256   333 0.93 TOBE domain
BPD_transp_1         PF00528.17   185 seq1444_BIOID161975  -            313   1.3e-16   60.5  19.2   1   1   9.8e-21   1.3e-16   60.5  13.3     2   179   106   307   105   310 0.89 Binding-protein-dependent transport system inner membrane component
BPD_transp_1         PF00528.17   185 seq1445_BIOID161975  -            264   3.2e-13   49.4  13.8   1   1   2.3e-17   3.2e-13   49.4   9.6     2   167    80   247    79   258 0.78 Binding-protein-dependent transport system inner membrane component
Aldedh               PF00171.17   462 seq1446_BIOID161975  -            474  1.5e-165  550.9   0.1   1   1  1.3e-169  1.7e-165  550.7   0.1     3   462    13   470    11   470 0.97 Aldehyde dehydrogenase family
DUF2566              PF10753.4     55 seq1448_BIOID161975  -             82   3.4e-29  100.3   5.3   1   1   3.3e-33   4.5e-29  100.0   3.7     1    55    28    82    28    82 0.99 Protein of unknown function (DUF2566)
DUF2526              PF10735.4     77 seq1449_BIOID161975  -             77   3.1e-47  158.3   5.7   1   1   2.5e-51   3.4e-47  158.2   4.0     1    77     1    77     1    77 1.00 Protein of unknown function (DUF2526)
PQQ_2                PF13360.1    238 seq1452_BIOID161975  -            353   1.4e-07   31.1   1.5   1   1   1.9e-10   5.1e-07   29.2   1.0     3   236    69   308    67   310 0.72 PQQ-like domain
GST_N_3              PF13417.1     75 seq1454_BIOID161975  -             58   6.3e-06   26.2   0.0   1   1   5.1e-10     7e-06   26.0   0.0    15    51    17    57    12    58 0.92 Glutathione S-transferase, N-terminal domain
PAAR_motif           PF05488.8     76 seq1456_BIOID161975  -             94   2.4e-21   75.4   0.1   1   1   2.1e-25   2.9e-21   75.1   0.1    12    76    20    88     6    88 0.91 PAAR motif
Phage_GPD            PF05954.6    292 seq1458_BIOID161975  -            652     9e-62  208.7   0.0   1   1     2e-65   1.4e-61  208.1   0.0     7   290    34   328    30   330 0.92 Phage late control gene D protein (GPD)
Phage_base_V         PF04717.7     79 seq1458_BIOID161975  -            652   8.8e-27   92.7   0.1   1   1   4.2e-30   2.9e-26   91.1   0.1     1    77   367   459   367   461 0.92 Phage-related baseplate assembly protein
DUF4123              PF13503.1    124 seq1459_BIOID161975  -            279   1.4e-26   92.8   0.3   1   1   1.7e-30   2.3e-26   92.0   0.2     3   120     8   121     7   124 0.96 Domain of unknown function (DUF4123)
PAAR_motif           PF05488.8     76 seq1462_BIOID161975  -             94   3.9e-22   77.9   0.7   1   1   4.2e-26   5.7e-22   77.3   0.5    11    76    19    88     5    88 0.90 PAAR motif
Phage_GPD            PF05954.6    292 seq1464_BIOID161975  -            801   5.1e-63  212.8   0.0   1   1   2.3e-66   1.1e-62  211.8   0.0     7   290    34   328    30   330 0.91 Phage late control gene D protein (GPD)
Phage_base_V         PF04717.7     79 seq1464_BIOID161975  -            801   6.1e-26   90.0   0.1   1   1   3.1e-29   1.4e-25   88.9   0.1     1    77   367   459   367   461 0.92 Phage-related baseplate assembly protein
DDE_Tnp_1            PF01609.16   211 seq1470_BIOID161975  -             47   2.9e-06   26.9   0.0   1   1   2.1e-10   2.9e-06   26.8   0.0    67   115     1    46     1    47 0.91 Transposase DDE domain
Acetyltransf_2       PF00797.12   240 seq1472_BIOID161975  -            281   8.8e-85  283.9   0.1   1   1   7.5e-89     1e-84  283.7   0.1     1   237    21   256    21   259 0.97 N-acetyltransferase
Molybdop_Fe4S4       PF04879.11    55 seq1474_BIOID161975  -            195   2.2e-21   75.3   0.2   1   1   2.6e-24   1.8e-20   72.4   0.1     2    55    44   104    43   104 0.96 Molybdopterin oxidoreductase Fe4S4 domain
Molybdopterin        PF00384.17   432 seq1474_BIOID161975  -            195   2.4e-06   26.4   0.1   1   1   4.2e-10   2.9e-06   26.1   0.0     1    35   107   139   107   190 0.79 Molybdopterin oxidoreductase
Molybdopterin        PF00384.17   432 seq1475_BIOID161975  -            803     1e-24   87.0   0.0   1   1   3.2e-25   2.2e-21   75.9   0.0   103   379     2   377     1   381 0.85 Molybdopterin oxidoreductase
Molydop_binding      PF01568.16   109 seq1475_BIOID161975  -            803   5.5e-17   61.4   0.1   1   1     3e-20     2e-16   59.6   0.1     4   108   681   796   678   797 0.93 Molydopterin dinucleotide binding domain
Fer4_11              PF13247.1     99 seq1476_BIOID161975  -            294   1.2e-29  101.9  13.1   1   1   1.8e-32   2.2e-29  101.1   5.5     2    98    92   188    91   189 0.94 4Fe-4S dicluster domain
Form-deh_trans       PF09163.6     44 seq1476_BIOID161975  -            294   8.1e-20   69.9   0.0   1   1   1.1e-22   1.4e-19   69.1   0.0     1    44   246   289   246   290 0.96 Formate dehydrogenase N, transmembrane
Fer4_7               PF12838.2     52 seq1476_BIOID161975  -            294   4.9e-15   55.5  25.2   1   1   8.3e-11     1e-07   32.0   5.6     1    50    38   114    38   117 0.90 4Fe-4S dicluster domain
Fer4_9               PF13187.1     55 seq1476_BIOID161975  -            294   3.3e-13   49.5  27.2   1   1   4.6e-11   5.7e-08   32.7   7.7     1    55   132   184   132   184 0.97 4Fe-4S dicluster domain
Fer4_10              PF13237.1     52 seq1476_BIOID161975  -            294   2.6e-12   46.2  27.8   1   1   3.4e-11   4.2e-08   32.7   7.1     2    52    93   144    92   144 0.86 4Fe-4S dicluster domain
Fer4_2               PF12797.2     22 seq1476_BIOID161975  -            294   3.3e-10   39.1  34.5   1   1   6.4e-09     8e-06   25.3   2.4     4    20    33    49    31    51 0.91 4Fe-4S binding domain
Fer4_3               PF12798.2     15 seq1476_BIOID161975  -            294   9.7e-08   31.9  41.1   1   3   0.00035      0.43   11.1   3.8     1    15   100   117   100   117 0.89 4Fe-4S binding domain
Fer4_3               PF12798.2     15 seq1476_BIOID161975  -            294   9.7e-08   31.9  41.1   2   3   6.7e-05     0.083   13.3   2.9     1    14   133   146   133   147 0.94 4Fe-4S binding domain
Fer4_3               PF12798.2     15 seq1476_BIOID161975  -            294   9.7e-08   31.9  41.1   3   3   3.4e-06    0.0042   17.4   2.5     1    15   160   183   160   183 0.98 4Fe-4S binding domain
Fer4_4               PF12800.2     17 seq1476_BIOID161975  -            294   3.1e-07   30.0  31.6   1   2   4.7e-05     0.059   13.6   1.8     3    15    38    50    36    56 0.91 4Fe-4S binding domain
Fer4_4               PF12800.2     17 seq1476_BIOID161975  -            294   3.1e-07   30.0  31.6   2   2     1e-07   0.00013   21.9   1.8     1    17   130   146   130   146 0.92 4Fe-4S binding domain
Fer4                 PF00037.22    24 seq1476_BIOID161975  -            294   3.1e-07   29.6  37.3   1   1   4.1e-08   5.1e-05   22.5   2.0     5    22   130   147   126   149 0.87 4Fe-4S binding domain
Cytochrom_B_N        PF00033.14   188 seq1477_BIOID161975  -            217   2.7e-20   72.4  18.8   1   1   4.9e-24   3.4e-20   72.1  13.0     4   188    10   186     7   186 0.92 Cytochrome b(N-terminal)/b6/petB
Ni_hydr_CYTB         PF01292.15   182 seq1477_BIOID161975  -            217   1.4e-18   66.8  17.5   1   1   2.6e-22   1.8e-18   66.4  12.1     5   182    13   186     9   186 0.90 Prokaryotic cytochrome b561
OsmC                 PF02566.14   100 seq1481_BIOID161975  -            143   2.1e-19   69.4   0.1   1   1   2.1e-23   2.8e-19   69.0   0.1     2    99    42   139    41   140 0.89 OsmC-like protein
LysR_substrate       PF03466.15   209 seq1487_BIOID161975  -            245   2.9e-19   68.8   0.0   1   1   3.1e-23   4.2e-19   68.3   0.0     2   108    33   137    32   147 0.94 LysR substrate binding domain
Methyltransf_23      PF13489.1    162 seq1489_BIOID161975  -            252   1.1e-16   60.8   0.0   1   1   8.4e-20   1.6e-16   60.2   0.0     2   159    13   176     9   178 0.81 Methyltransferase domain
Methyltransf_18      PF12847.2    112 seq1489_BIOID161975  -            252   1.4e-14   54.5   0.0   1   1   4.4e-17   8.7e-14   51.9   0.0     5   110    35   129    31   131 0.89 Methyltransferase domain
Methyltransf_11      PF08241.7     95 seq1489_BIOID161975  -            252   1.4e-14   54.1   0.0   1   1   6.1e-17   1.2e-13   51.2   0.0     2    94    37   127    36   128 0.96 Methyltransferase domain
Methyltransf_31      PF13847.1    152 seq1489_BIOID161975  -            252   2.1e-14   53.2   0.0   1   1   1.4e-17   2.7e-14   52.9   0.0     5   117    33   145    29   201 0.83 Methyltransferase domain
Methyltransf_25      PF13649.1    101 seq1489_BIOID161975  -            252   3.2e-10   40.1   0.0   1   1   7.6e-13   1.5e-09   38.0   0.0     1    99    35   122    35   124 0.85 Methyltransferase domain
Methyltransf_12      PF08242.7     99 seq1489_BIOID161975  -            252   7.8e-10   39.0   0.0   1   1   6.8e-13   1.3e-09   38.2   0.0     2    99    37   126    36   126 0.91 Methyltransferase domain
LysR_substrate       PF03466.15   209 seq1491_BIOID161975  -            293   1.4e-45  154.8   0.1   1   1   3.1e-49   2.1e-45  154.2   0.1     2   204    85   282    84   285 0.98 LysR substrate binding domain
HTH_1                PF00126.22    60 seq1491_BIOID161975  -            293   2.5e-18   65.4   0.9   1   1   6.9e-22   4.7e-18   64.5   0.6     1    60     3    62     3    62 0.97 Bacterial regulatory helix-turn-helix protein, lysR family
MFS_1                PF07690.11   354 seq1493_BIOID161975  -            396   5.2e-34  117.4  59.1   1   1   3.8e-38   5.2e-34  117.4  41.0     2   353    19   349    18   350 0.89 Major Facilitator Superfamily
MarR                 PF01047.17    59 seq1494_BIOID161975  -            144   5.2e-18   64.3   0.0   1   1   1.9e-21   8.8e-18   63.6   0.0     1    59    38    96    38    96 0.98 MarR family
MarR_2               PF12802.2     62 seq1494_BIOID161975  -            144   1.4e-13   50.1   0.0   1   1   5.2e-17   2.4e-13   49.4   0.0     1    62    36    95    36    95 0.98 MarR family
HTH_27               PF13463.1     68 seq1494_BIOID161975  -            144   3.5e-09   36.7   0.0   1   1   1.8e-12   8.1e-09   35.5   0.0     1    68    38   104    38   104 0.93 Winged helix DNA-binding domain
HTH_18               PF12833.2     81 seq1495_BIOID161975  -            129   1.1e-19   70.2   0.3   1   1   2.1e-23   1.4e-19   69.8   0.2     2    79    34   110    33   112 0.96 Helix-turn-helix domain
HTH_AraC             PF00165.18    42 seq1495_BIOID161975  -            129   5.4e-18   64.0   0.2   1   2     2e-09   1.4e-05   24.6   0.0     1    42    20    61    20    61 0.97 Bacterial regulatory helix-turn-helix proteins, AraC family
HTH_AraC             PF00165.18    42 seq1495_BIOID161975  -            129   5.4e-18   64.0   0.2   2   2     2e-13   1.4e-09   37.3   0.0     2    41    73   110    68   111 0.93 Bacterial regulatory helix-turn-helix proteins, AraC family
MarB                 PF13999.1     66 seq1496_BIOID161975  -             72   5.5e-35  118.6   0.2   1   1   4.5e-39   6.1e-35  118.4   0.1     2    66     6    70     5    70 0.98 MarB protein
UTRA                 PF07702.8    141 seq1498_BIOID161975  -            232   1.1e-32  112.5   0.0   1   1   3.3e-36   1.5e-32  112.0   0.0     2   136    87   220    86   225 0.97 UTRA domain
GntR                 PF00392.16    64 seq1498_BIOID161975  -            232     1e-19   69.5   0.0   1   1   3.8e-23   1.7e-19   68.8   0.0     3    64     4    65     3    65 0.98 Bacterial regulatory proteins, gntR family
HTH_DeoR             PF08220.7     57 seq1498_BIOID161975  -            232   2.6e-05   23.5   0.1   1   1     1e-08   4.6e-05   22.7   0.0    19    55    30    66    27    68 0.91 DeoR-like helix-turn-helix domain
MFS_1                PF07690.11   354 seq1500_BIOID161975  -            395   2.2e-28   98.9  39.3   1   1   1.6e-32   2.2e-28   98.9  27.2     2   344    13   341    12   343 0.82 Major Facilitator Superfamily
adh_short            PF00106.20   167 seq1505_BIOID161975  -            248   2.3e-34  118.5   0.0   1   1   1.1e-37   2.9e-34  118.2   0.0     2   166     2   165     1   166 0.93 short chain dehydrogenase
adh_short_C2         PF13561.1    243 seq1505_BIOID161975  -            248     7e-15   55.3   0.0   1   1   3.2e-18   8.7e-15   55.0   0.0     3   222     9   218     7   232 0.89 Enoyl-(Acyl carrier protein) reductase
KR                   PF08659.5    181 seq1505_BIOID161975  -            248   1.1e-13   51.1   0.0   1   1   5.5e-17   1.5e-13   50.6   0.0     3   173     3   170     2   177 0.89 KR domain
Epimerase            PF01370.16   236 seq1505_BIOID161975  -            248   1.1e-06   28.1   0.1   1   1   1.2e-09   3.4e-06   26.5   0.0     1   117     3   135     3   176 0.80 NAD dependent epimerase/dehydratase family
NAD_binding_10       PF13460.1    183 seq1505_BIOID161975  -            248   2.9e-06   27.2   0.0   1   1   1.4e-09     4e-06   26.8   0.0     1    60     3    67     3   171 0.78 NADH(P)-binding
FCD                  PF07729.7    125 seq1506_BIOID161975  -            228   1.6e-26   92.9   5.9   1   1   3.5e-30   2.4e-26   92.3   4.1     5   124    89   208    87   209 0.99 FCD domain
GntR                 PF00392.16    64 seq1506_BIOID161975  -            228   9.3e-18   63.3   0.0   1   1   3.6e-21   2.4e-17   61.9   0.0     3    64    15    75    13    75 0.98 Bacterial regulatory proteins, gntR family
YdfZ                 PF14001.1     64 seq1508_BIOID161975  -             67     2e-33  114.3   0.1   1   1   1.6e-37   2.2e-33  114.1   0.1     1    64     2    65     2    65 0.99 YdfZ protein
DUF1283              PF06932.6     85 seq1510_BIOID161975  -            113   2.5e-46  155.4   6.5   1   1   2.1e-50   2.9e-46  155.2   4.5     1    85    29   113    29   113 0.99 Protein of unknown function (DUF1283)
Acetyltransf_3       PF13302.1    142 seq1511_BIOID161975  -            186   4.2e-23   82.1   0.0   1   1   2.9e-26   5.7e-23   81.6   0.0     3   142     8   141     7   141 0.80 Acetyltransferase (GNAT) domain
Acetyltransf_1       PF00583.19    83 seq1511_BIOID161975  -            186   3.4e-15   55.7   0.1   1   1   2.6e-18   5.1e-15   55.1   0.1     2    83    63   141    62   141 0.97 Acetyltransferase (GNAT) family
Acetyltransf_4       PF13420.1    155 seq1511_BIOID161975  -            186   5.3e-15   55.5   0.6   1   1   3.5e-18   6.8e-15   55.2   0.4     1   152     9   158     9   160 0.93 Acetyltransferase (GNAT) domain
Acetyltransf_8       PF13523.1    152 seq1511_BIOID161975  -            186   9.6e-14   51.4   0.3   1   1   6.7e-17   1.3e-13   50.9   0.2     1   141     9   145     9   157 0.89 Acetyltransferase (GNAT) domain
Acetyltransf_7       PF13508.1     79 seq1511_BIOID161975  -            186   2.6e-07   30.5   0.2   1   1   2.5e-10   4.8e-07   29.7   0.1     2    79    56   142    55   142 0.80 Acetyltransferase (GNAT) domain
Acetyltransf_10      PF13673.1    117 seq1511_BIOID161975  -            186   1.3e-05   25.1   0.0   1   1   9.3e-09   1.8e-05   24.7   0.0     1   117    16   140    16   140 0.75 Acetyltransferase (GNAT) domain
FR47                 PF08445.5     86 seq1511_BIOID161975  -            186   1.4e-05   24.6   0.0   1   1   1.3e-08   2.5e-05   23.8   0.0    26    80    87   143    69   150 0.92 FR47-like protein
DUF1161              PF06649.7     52 seq1513_BIOID161975  -            102   1.3e-25   88.9   0.0   1   1   1.2e-29   1.6e-25   88.6   0.0     1    52    27    80    27    80 0.99 Protein of unknown function (DUF1161)
Molybdopterin        PF00384.17   432 seq1514_BIOID161975  -            808   6.2e-97  324.9   0.0   1   1  1.7e-100   7.8e-97  324.6   0.0     1   432   111   566   111   566 0.92 Molybdopterin oxidoreductase
Molydop_binding      PF01568.16   109 seq1514_BIOID161975  -            808   4.8e-28   97.0   0.0   1   1   2.6e-31   1.2e-27   95.7   0.0     1   107   687   800   687   802 0.97 Molydopterin dinucleotide binding domain
Molybdop_Fe4S4       PF04879.11    55 seq1514_BIOID161975  -            808   1.2e-14   53.6   1.0   1   1   4.8e-18   2.2e-14   52.8   0.7     1    55    49   108    49   108 0.97 Molybdopterin oxidoreductase Fe4S4 domain
Molybdopterin        PF00384.17   432 seq1515_BIOID161975  -            808   6.4e-88  295.2   0.0   1   1   1.7e-91   7.9e-88  294.9   0.0     1   432   115   566   115   566 0.93 Molybdopterin oxidoreductase
Molydop_binding      PF01568.16   109 seq1515_BIOID161975  -            808   5.4e-27   93.6   0.0   1   1   2.2e-30     1e-26   92.7   0.0     1   107   687   800   687   802 0.97 Molydopterin dinucleotide binding domain
Molybdop_Fe4S4       PF04879.11    55 seq1515_BIOID161975  -            808   2.7e-13   49.4   0.9   1   1     1e-16   4.7e-13   48.6   0.6     1    55    53   112    53   112 0.96 Molybdopterin oxidoreductase Fe4S4 domain
Fer4_11              PF13247.1     99 seq1516_BIOID161975  -            205   1.2e-31  108.4  10.9   1   1   8.5e-35   1.2e-31  108.4   7.5     3    97    60   153    58   155 0.97 4Fe-4S dicluster domain
Fer4_2               PF12797.2     22 seq1516_BIOID161975  -            205   1.1e-13   50.0  30.8   1   1   6.7e-10   9.1e-07   28.3   0.6     2    20     6    24     5    33 0.89 4Fe-4S binding domain
Fer4                 PF00037.22    24 seq1516_BIOID161975  -            205   9.1e-13   47.1  35.1   1   1   8.5e-11   1.2e-07   30.9   3.3     1    23    92   114    92   115 0.94 4Fe-4S binding domain
Fer4_7               PF12838.2     52 seq1516_BIOID161975  -            205   2.4e-12   46.9  28.1   1   1   9.2e-10   1.3e-06   28.6   7.3     2    50    99   147    98   149 0.87 4Fe-4S dicluster domain
Fer4_9               PF13187.1     55 seq1516_BIOID161975  -            205   8.2e-12   45.0  26.6   1   1   5.5e-10   7.5e-07   29.2   7.4     2    53    99   148    98   150 0.95 4Fe-4S dicluster domain
Fer4_10              PF13237.1     52 seq1516_BIOID161975  -            205   4.5e-11   42.2  30.2   1   1   8.2e-09   1.1e-05   24.9   8.0     2    52    92   146    91   146 0.76 4Fe-4S dicluster domain
Fer4_4               PF12800.2     17 seq1516_BIOID161975  -            205   1.7e-10   40.2  32.5   1   3     3e-05      0.04   14.1   2.3     1    15    11    25    11    29 0.90 4Fe-4S binding domain
Fer4_4               PF12800.2     17 seq1516_BIOID161975  -            205   1.7e-10   40.2  32.5   2   3   3.3e-05     0.045   13.9   2.0     2    16    65    81    64    85 0.86 4Fe-4S binding domain
Fer4_4               PF12800.2     17 seq1516_BIOID161975  -            205   1.7e-10   40.2  32.5   3   3   2.9e-07    0.0004   20.3   2.0     2    17    97   112    96   112 0.91 4Fe-4S binding domain
Fer4_6               PF12837.2     24 seq1516_BIOID161975  -            205   2.4e-10   39.7  39.6   1   1   3.1e-09   4.2e-06   26.2   3.2     1    23    91   113    91   114 0.95 4Fe-4S binding domain
Fer4_3               PF12798.2     15 seq1516_BIOID161975  -            205   7.3e-07   29.1  40.1   1   2   9.4e-06     0.013   15.9   4.2     1    15    67    83    67    83 0.98 4Fe-4S binding domain
Fer4_3               PF12798.2     15 seq1516_BIOID161975  -            205   7.3e-07   29.1  40.1   2   2   4.8e-05     0.065   13.7   1.6     1    13   126   147   126   149 0.94 4Fe-4S binding domain
DmsC                 PF04976.7    276 seq1518_BIOID161975  -            364  7.4e-114  379.5  21.1   1   1  6.6e-118    9e-114  379.2  14.6     1   276    81   354    81   354 0.99 DMSO reductase anchor subunit (DmsC)
Nitrate_red_del      PF02613.10   136 seq1519_BIOID161975  -            204   1.9e-31  108.5   1.3   1   1   1.9e-35   2.6e-31  108.1   0.9     8   134    42   164    19   166 0.93 Nitrate reductase delta subunit
Voltage_CLC          PF00654.15   355 seq1520_BIOID161975  -            438   5.9e-72  242.5  33.8   1   1   4.4e-76   5.9e-72  242.5  23.4     5   354    83   422    79   423 0.91 Voltage gated chloride channel
MFS_1                PF07690.11   354 seq1522_BIOID161975  -            417   5.7e-39  133.7  62.4   1   2   1.9e-31   1.3e-27   96.3  18.5     1   224    41   261    41   271 0.82 Major Facilitator Superfamily
MFS_1                PF07690.11   354 seq1522_BIOID161975  -            417   5.7e-39  133.7  62.4   2   2     1e-14   7.1e-11   41.3  23.0     7   168   249   407   247   414 0.82 Major Facilitator Superfamily
Sugar_tr             PF00083.19   451 seq1522_BIOID161975  -            417   2.9e-14   52.4  34.4   1   1   1.3e-17     9e-14   50.7   7.4    46   197    71   217    10   223 0.90 Sugar (and other) transporter
Asr                  PF06392.6     19 seq1523_BIOID161975  -            111   6.7e-07   29.4  23.8   1   1   4.9e-11   6.7e-07   29.4  16.5     1    19    53    71    53    71 0.99 Acid shock protein repeat
Trypsin              PF00089.21   220 seq1526_BIOID161975  -            273   1.1e-11   44.6   0.0   1   1   4.4e-15     3e-11   43.2   0.0     9   198    50   244    44   266 0.72 Trypsin
Trypsin_2            PF13365.1    120 seq1526_BIOID161975  -            273   1.5e-07   31.2   0.0   1   1   3.8e-11   2.6e-07   30.5   0.0     1   120    69   240    69   240 0.66 Trypsin-like peptidase domain
UPF0118              PF01594.11   327 seq1528_BIOID161975  -            344   1.2e-73  247.8  42.9   1   1     1e-77   1.4e-73  247.6  29.7     2   326    14   328    13   329 0.99 Domain of unknown function DUF20
DUF1471              PF07338.8     56 seq1529_BIOID161975  -            314   7.8e-62  204.6   5.5   1   3   5.1e-22   6.9e-18   63.9   0.0     2    56    34    90    33    90 0.98 Protein of unknown function (DUF1471)
DUF1471              PF07338.8     56 seq1529_BIOID161975  -            314   7.8e-62  204.6   5.5   2   3     3e-22   4.1e-18   64.6   0.1     3    56   119   174   117   174 0.98 Protein of unknown function (DUF1471)
DUF1471              PF07338.8     56 seq1529_BIOID161975  -            314   7.8e-62  204.6   5.5   3   3   3.1e-26   4.3e-22   77.3   0.1     2    56   259   314   258   314 0.99 Protein of unknown function (DUF1471)
AA_permease_2        PF13520.1    426 seq1530_BIOID161975  -            460   1.4e-79  267.5  39.9   1   1   1.2e-83   1.6e-79  267.2  27.7     1   420     5   441     5   449 0.91 Amino acid permease
adh_short            PF00106.20   167 seq1531_BIOID161975  -            240   4.5e-16   59.1   0.2   1   1   1.3e-19     6e-16   58.6   0.1     3   166     9   170     8   171 0.87 short chain dehydrogenase
adh_short_C2         PF13561.1    243 seq1531_BIOID161975  -            240   2.4e-08   33.9   0.0   1   1   7.2e-12   3.3e-08   33.5   0.0     8   242    18   237    13   238 0.77 Enoyl-(Acyl carrier protein) reductase
KR                   PF08659.5    181 seq1531_BIOID161975  -            240   4.8e-07   29.4   0.3   1   1   1.9e-10   8.8e-07   28.6   0.2     4   172    10   175     8   184 0.84 KR domain
Trans_reg_C          PF00486.23    77 seq1532_BIOID161975  -            251   8.3e-21   73.5   0.2   1   1   6.4e-24   4.3e-20   71.2   0.0     2    77   170   245   169   245 0.98 Transcriptional regulatory protein, C terminal
Response_reg         PF00072.19   112 seq1532_BIOID161975  -            251     1e-19   70.5   0.1   1   1   2.3e-23   1.6e-19   69.8   0.1     2   111    17   124    16   125 0.97 Response regulator receiver domain
HTH_19               PF12844.2     64 seq1542_BIOID161975  -            138   1.2e-08   34.6   0.0   1   1   4.3e-12     2e-08   34.0   0.0     3    62    31    89    29    91 0.94 Helix-turn-helix domain
HTH_31               PF13560.1     64 seq1542_BIOID161975  -            138     1e-07   31.8   0.1   1   1   4.7e-11   2.1e-07   30.8   0.1     3    51    29    76    28    78 0.94 Helix-turn-helix domain
HTH_3                PF01381.17    55 seq1542_BIOID161975  -            138   4.7e-07   29.4   0.1   1   1   1.9e-10   8.7e-07   28.5   0.1     1    46    32    77    32    78 0.96 Helix-turn-helix
DUF4063              PF13272.1    107 seq1544_BIOID161975  -            116   2.3e-42  143.0   1.6   1   1   1.9e-46   2.6e-42  142.8   1.1     1   107    14   115    14   115 0.98 Protein of unknown function (DUF4063)
SLT                  PF01464.15   121 seq1545_BIOID161975  -            245   4.2e-12   45.5   0.0   1   1   4.6e-16   6.3e-12   44.9   0.0    18   114    94   192    76   197 0.88 Transglycosylase SLT domain
DUF3486              PF11985.3    180 seq1549_BIOID161975  -            180   1.6e-57  194.3   9.0   1   1   1.3e-61   1.8e-57  194.1   6.2     1   180     1   177     1   177 0.99 Protein of unknown function (DUF3486)
Terminase_6          PF03237.10   384 seq1550_BIOID161975  -            507   5.7e-12   44.9   0.0   1   1   5.4e-16   7.4e-12   44.6   0.0     1   380    36   478    36   481 0.87 Terminase-like family
DUF935               PF06074.7    516 seq1551_BIOID161975  -            498  1.5e-148  495.6   0.0   1   1  1.2e-152  1.7e-148  495.4   0.0     1   515     1   493     1   494 0.96 Protein of unknown function (DUF935)
Phage_Mu_F           PF04233.9    112 seq1552_BIOID161975  -            273   2.1e-29  102.1   0.0   1   1   3.2e-33   4.3e-29  101.1   0.0     2   112    59   190    58   190 0.96 Phage Mu protein F like protein
Phage_tail_S         PF05069.8    148 seq1553_BIOID161975  -            152   6.4e-26   90.7   0.0   1   1   5.2e-30   7.1e-26   90.6   0.0     2   136    12   129    11   147 0.84 Phage virion morphogenesis family
DUF1320              PF07030.7    130 seq1560_BIOID161975  -            148   1.2e-41  141.3   0.3   1   1   9.8e-46   1.3e-41  141.2   0.2     1   129     2   135     2   136 0.98 Protein of unknown function (DUF1320)
Gp37                 PF09646.5    144 seq1561_BIOID161975  -            154   1.1e-64  216.1   0.0   1   1     9e-69   1.2e-64  215.9   0.0     1   144    10   154    10   154 0.99 Gp37 protein
Phage_sheath_1       PF04984.9    464 seq1563_BIOID161975  -            475   1.3e-76  257.7   0.3   1   1   1.1e-80   1.5e-76  257.6   0.2     1   464     1   464     1   464 0.90 Phage tail sheath protein
Phage_tube           PF04985.9    167 seq1564_BIOID161975  -            173   1.4e-53  180.6   0.0   1   1   1.1e-57   1.6e-53  180.4   0.0     2   166     6   172     5   173 0.98 Phage tail tube protein FII
FluMu_gp41           PF10109.4     82 seq1567_BIOID161975  -            111   2.9e-19   68.6   0.1   1   1   2.6e-23   3.5e-19   68.3   0.1     1    79     8    82     8    85 0.97 Mu-like prophage FluMu protein gp41
PhageMin_Tail        PF10145.4    202 seq1569_BIOID161975  -            970   3.8e-29  101.6  12.5   1   1   6.5e-33   8.9e-29  100.4   8.7     4   192    55   246    52   277 0.86 Phage-related minor tail protein
Phage_P2_GpU         PF06995.6    121 seq1570_BIOID161975  -            294   1.1e-34  118.3   0.0   1   1   1.3e-38   1.8e-34  117.6   0.0     1   121     6   125     6   125 0.99 Phage P2 GpU
Phage_tail_X         PF05489.7     60 seq1571_BIOID161975  -             70   2.2e-20   71.7   0.0   1   1   1.9e-24   2.6e-20   71.5   0.0     2    59     5    59     4    60 0.94 Phage Tail Protein X
Phage_GPD            PF05954.6    292 seq1572_BIOID161975  -            384   2.6e-32  112.0   0.5   1   1   2.6e-36   3.5e-32  111.6   0.4     5   291    55   341    52   343 0.84 Phage late control gene D protein (GPD)
Phage_base_V         PF04717.7     79 seq1573_BIOID161975  -            198   1.1e-19   70.0   0.0   1   1   1.6e-23   2.2e-19   69.0   0.0     1    78     9    85     9    86 0.96 Phage-related baseplate assembly protein
GPW_gp25             PF04965.9     99 seq1576_BIOID161975  -            115   8.8e-13   47.5   0.0   1   1   7.4e-17     1e-12   47.3   0.0     5    84    20    99    16   112 0.83 Gene 25-like lysozyme
Baseplate_J          PF04865.9    243 seq1577_BIOID161975  -            367   1.7e-69  233.7   0.6   1   1   1.7e-73   2.3e-69  233.3   0.4     2   243    70   327    69   327 0.96 Baseplate J-like protein
Tail_P2_I            PF09684.5    139 seq1578_BIOID161975  -            192   1.1e-31  109.1   0.0   1   1   9.6e-36   1.3e-31  108.8   0.0     1   139     7   162     7   162 0.92 Phage tail protein (Tail_P2_I)
Phage_fiber_2        PF03406.8     44 seq1579_BIOID161975  -            611  5.6e-118  384.2  65.5   1   6   2.4e-24   1.1e-20   72.8   2.9     1    39    69   107    69   111 0.96 Phage tail fibre repeat
Phage_fiber_2        PF03406.8     44 seq1579_BIOID161975  -            611  5.6e-118  384.2  65.5   2   6   1.1e-22   5.1e-19   67.5   2.0     1    39   125   163   125   167 0.96 Phage tail fibre repeat
Phage_fiber_2        PF03406.8     44 seq1579_BIOID161975  -            611  5.6e-118  384.2  65.5   3   6   1.5e-23   6.6e-20   70.3   4.2     1    41   181   221   181   224 0.95 Phage tail fibre repeat
Phage_fiber_2        PF03406.8     44 seq1579_BIOID161975  -            611  5.6e-118  384.2  65.5   4   6     1e-22   4.6e-19   67.6   3.4     1    39   237   275   237   279 0.96 Phage tail fibre repeat
Phage_fiber_2        PF03406.8     44 seq1579_BIOID161975  -            611  5.6e-118  384.2  65.5   5   6   1.1e-22   5.1e-19   67.5   2.0     1    39   293   331   293   335 0.96 Phage tail fibre repeat
Phage_fiber_2        PF03406.8     44 seq1579_BIOID161975  -            611  5.6e-118  384.2  65.5   6   6   2.2e-23     1e-19   69.7   3.5     1    42   349   390   349   392 0.96 Phage tail fibre repeat
Collar               PF07484.7     57 seq1579_BIOID161975  -            611   1.6e-15   56.5   0.1   1   1   9.2e-19   4.2e-15   55.1   0.0     1    57   451   498   451   498 0.98 Phage Tail Collar Domain
Caudo_TAP            PF02413.12   130 seq1580_BIOID161975  -            204   2.2e-27   95.6   1.9   1   1   2.3e-31   3.1e-27   95.1   1.3     1   129    79   199    79   200 0.95 Caudovirales tail fibre assembly protein
Resolvase            PF00239.16   141 seq1581_BIOID161975  -            190   8.1e-50  168.2   0.3   1   1   1.7e-53   1.1e-49  167.7   0.0     2   140     3   135     2   136 0.98 Resolvase, N terminal domain
HTH_7                PF02796.10    45 seq1581_BIOID161975  -            190   1.4e-11   43.9   0.7   1   1   3.8e-15   2.6e-11   43.0   0.5     1    43   138   180   138   181 0.98 Helix-turn-helix domain of resolvase
HATPase_c            PF02518.21   111 seq1583_BIOID161975  -            391   1.6e-22   79.1   0.0   1   1   6.7e-26   3.1e-22   78.2   0.0     6   110   278   381   274   382 0.96 Histidine kinase-, DNA gyrase B-, and HSP90-like ATPase
HAMP                 PF00672.20    70 seq1583_BIOID161975  -            391   6.3e-08   32.5   0.2   1   1   4.2e-11   1.9e-07   31.0   0.0     3    69    98   164    97   165 0.90 HAMP domain
HisKA                PF00512.20    68 seq1583_BIOID161975  -            391   5.6e-08   32.5   1.3   1   1   3.2e-11   1.5e-07   31.2   0.9     1    67   169   228   169   229 0.90 His Kinase A (phospho-acceptor) domain
Ter                  PF05472.6    290 seq1584_BIOID161975  -            309  7.9e-115  382.8   6.0   1   1  6.5e-119  8.9e-115  382.6   4.2     2   290     9   307     8   307 0.99 DNA replication terminus site-binding protein (Ter protein)
PMI_typeI            PF01238.16   373 seq1585_BIOID161975  -            417  3.2e-123  411.3   0.0   1   1  3.7e-126  2.5e-122  408.3   0.0     1   372    27   382    27   383 0.98 Phosphomannose isomerase type I
DUF945               PF06097.6    459 seq1586_BIOID161975  -            502  8.6e-150  499.3  18.1   1   1  7.1e-154  9.7e-150  499.2  12.5     1   459     1   482     1   482 0.99 Bacterial protein of unknown function (DUF945)
PTS_EIIC             PF02378.13   321 seq1589_BIOID161975  -            598     8e-83  277.8  29.3   1   1   1.2e-86     8e-83  277.8  20.3     1   321    87   429    87   429 0.94 Phosphotransferase system, EIIC
PTS_EIIB             PF00367.15    35 seq1589_BIOID161975  -            598   1.4e-16   59.2   0.1   1   1   4.6e-20   3.1e-16   58.1   0.1     3    35   522   554   520   554 0.97 phosphotransferase system, EIIB
Aminotran_1_2        PF00155.16   363 seq1590_BIOID161975  -            390   1.6e-59  201.5   0.0   1   1   1.3e-63   1.8e-59  201.3   0.0     3   360    30   379    28   382 0.94 Aminotransferase class I and II
A_deaminase          PF00962.17   330 seq1591_BIOID161975  -            333  6.6e-101  337.4   0.0   1   1  5.4e-105  7.4e-101  337.3   0.0     2   329     6   328     5   329 0.99 Adenosine/AMP deaminase
HHA                  PF05321.6     57 seq1593_BIOID161975  -             71   3.8e-25   87.6   0.0   1   1   3.2e-29   4.3e-25   87.4   0.0     1    57     8    68     8    68 0.97 Haemolysin expression modulating protein
DUF2569              PF10754.4    149 seq1594_BIOID161975  -            146     4e-48  163.2  10.5   1   1   3.3e-52   4.5e-48  163.1   7.3     2   149     4   145     3   145 0.99 Protein of unknown function (DUF2569)
Rnf-Nqr              PF02508.9    190 seq1595_BIOID161975  -            193   2.6e-71  239.0  21.0   1   1   2.1e-75   2.9e-71  238.8  14.6     1   189     1   191     1   192 0.99 Rnf-Nqr subunit, membrane protein
FeS                  PF04060.8     35 seq1596_BIOID161975  -            192     1e-14   53.6   5.2   1   1   1.9e-17   2.8e-14   52.2   3.6     1    35    43    77    43    77 0.97 Putative Fe-S cluster
Fer4                 PF00037.22    24 seq1596_BIOID161975  -            192   8.7e-13   47.1  25.0   1   2     1e-10   1.5e-07   30.5   4.8     2    23   111   132   110   133 0.95 4Fe-4S binding domain
Fer4                 PF00037.22    24 seq1596_BIOID161975  -            192   8.7e-13   47.1  25.0   2   2   2.5e-09   3.8e-06   26.1   2.4     2    24   141   163   140   163 0.91 4Fe-4S binding domain
Fer4_9               PF13187.1     55 seq1596_BIOID161975  -            192   1.2e-10   41.4  31.0   1   1     1e-10   1.6e-07   31.3  10.3     1    55   116   162   116   162 0.95 4Fe-4S dicluster domain
Fer4_6               PF12837.2     24 seq1596_BIOID161975  -            192     3e-08   33.0  28.2   1   1   4.9e-10   7.5e-07   28.6   4.5     1    24   109   132   109   132 0.96 4Fe-4S binding domain
Fer4_10              PF13237.1     52 seq1596_BIOID161975  -            192   3.3e-08   33.0  25.8   1   1   1.2e-10   1.8e-07   30.7   9.6     3    52   111   158   109   158 0.86 4Fe-4S dicluster domain
Fer4_2               PF12797.2     22 seq1596_BIOID161975  -            192   1.6e-07   30.6  20.1   1   1   8.7e-09   1.3e-05   24.6   2.9     3    22   110   129   108   129 0.93 4Fe-4S binding domain
Complex1_51K         PF01512.12   151 seq1598_BIOID161975  -            742   1.9e-48  163.8   1.5   1   1   2.8e-51   2.9e-48  163.3   0.0     1   151   139   284   139   284 0.98 Respiratory-chain NADH dehydrogenase 51 Kd subunit
RnfC_N               PF13375.1    101 seq1598_BIOID161975  -            742   3.3e-34  116.5   0.2   1   1   1.2e-36   1.2e-33  114.6   0.0     1   101    14   115    14   115 0.96 RnfC Barrel sandwich hybrid domain
SLBB                 PF10531.4     59 seq1598_BIOID161975  -            742   2.3e-11   43.2   0.1   1   1   5.9e-14   6.2e-11   41.9   0.0     1    58   296   344   296   345 0.95 SLBB domain
Fer4_7               PF12838.2     52 seq1598_BIOID161975  -            742   1.4e-09   38.0   8.8   1   1   5.3e-12   5.6e-09   36.1   6.1     1    52   376   430   376   430 0.81 4Fe-4S dicluster domain
Fer4_8               PF13183.1     57 seq1598_BIOID161975  -            742   6.7e-09   35.5   5.5   1   1     2e-11   2.1e-08   33.9   3.8     3    57   375   430   373   459 0.79 4Fe-4S dicluster domain
Fer4_10              PF13237.1     52 seq1598_BIOID161975  -            742   5.9e-08   32.2  10.5   1   1   1.6e-10   1.7e-07   30.8   7.3     6    52   374   427   370   427 0.91 4Fe-4S dicluster domain
Fer4_9               PF13187.1     55 seq1598_BIOID161975  -            742   3.8e-07   30.1   8.6   1   1   1.3e-09   1.4e-06   28.3   5.9     2    53   377   429   376   430 0.71 4Fe-4S dicluster domain
Fer4_4               PF12800.2     17 seq1598_BIOID161975  -            742   5.4e-07   29.3  11.4   1   2   5.7e-06     0.006   16.7   2.0     2    16   375   389   374   395 0.90 4Fe-4S binding domain
Fer4_4               PF12800.2     17 seq1598_BIOID161975  -            742   5.4e-07   29.3  11.4   2   2   5.4e-06    0.0057   16.7   1.0     3    16   415   428   413   436 0.91 4Fe-4S binding domain
Fer4_17              PF13534.1     61 seq1598_BIOID161975  -            742   1.3e-06   28.5  10.3   1   1   1.2e-08   1.3e-05   25.3   6.9     2    61   377   431   376   431 0.82 4Fe-4S dicluster domain
NQR2_RnfD_RnfE       PF03116.10   314 seq1599_BIOID161975  -            352  1.3e-121  405.4  16.3   1   1  1.1e-125  1.5e-121  405.2  11.3     3   314     4   350     2   350 0.93 NQR2, RnfD, RnfE family
FMN_bind             PF04205.9     81 seq1600_BIOID161975  -            206   2.7e-18   65.7   0.1   1   1     4e-22   5.5e-18   64.7   0.0     1    77    99   187    99   191 0.98 FMN-binding domain
Rnf-Nqr              PF02508.9    190 seq1601_BIOID161975  -            231   7.9e-59  198.3   9.5   1   1   6.7e-63   9.1e-59  198.1   6.6     1   189     1   200     1   201 0.98 Rnf-Nqr subunit, membrane protein
HhH-GPD              PF00730.20   121 seq1603_BIOID161975  -            211   9.8e-19   67.6   0.0   1   1   3.1e-22   1.4e-18   67.1   0.0     1   120    34   168    34   169 0.95 HhH-GPD superfamily base excision DNA repair protein
HHH                  PF00633.18    30 seq1603_BIOID161975  -            211   7.1e-08   31.6   0.0   1   1   3.7e-11   1.7e-07   30.4   0.0     2    29   100   127    99   128 0.94 Helix-hairpin-helix motif
EndIII_4Fe-2S        PF10576.4     17 seq1603_BIOID161975  -            211   9.7e-05   22.2   3.3   1   1   3.7e-08   0.00017   21.5   2.3     1    17   187   203   187   203 0.99 Iron-sulfur binding domain of endonuclease III
PTR2                 PF00854.16   373 seq1607_BIOID161975  -            500   9.1e-75  251.6  26.3   1   1   1.5e-78     1e-74  251.4  16.0     2   370    89   428    88   431 0.97 POT family
MFS_1                PF07690.11   354 seq1607_BIOID161975  -            500     1e-20   73.6  53.8   1   1   5.5e-21   3.8e-17   61.9  25.9    10   300    35   371    26   381 0.77 Major Facilitator Superfamily
GST_C                PF00043.20    95 seq1608_BIOID161975  -            201   2.6e-15   56.0   0.1   1   1   1.5e-18   4.2e-15   55.3   0.1     5    95   104   189   100   189 0.94 Glutathione S-transferase, C-terminal domain
GST_N_2              PF13409.1     70 seq1608_BIOID161975  -            201     1e-11   44.5   0.0   1   1   1.4e-14   3.7e-11   42.7   0.0     5    69    11    75     9    76 0.95 Glutathione S-transferase, N-terminal domain
GST_N_3              PF13417.1     75 seq1608_BIOID161975  -            201   4.2e-11   42.8   0.0   1   1   2.8e-14   7.6e-11   41.9   0.0    15    73    16    79    11    81 0.89 Glutathione S-transferase, N-terminal domain
GST_C_2              PF13410.1     69 seq1608_BIOID161975  -            201   5.6e-10   38.8   0.0   1   1   3.2e-13   8.7e-10   38.2   0.0     5    69   123   184    80   184 0.91 Glutathione S-transferase, C-terminal domain
GST_N                PF02798.15    76 seq1608_BIOID161975  -            201   9.8e-09   35.1   0.0   1   1     9e-12   2.5e-08   33.8   0.0     3    76     1    75     1    75 0.94 Glutathione S-transferase, N-terminal domain
Rick_17kDa_Anti      PF05433.10    42 seq1612_BIOID161975  -            155   6.2e-08   32.0  26.0   1   1   8.1e-12   1.1e-07   31.2  18.0     1    42    62   103    62   103 0.96 Glycine zipper 2TM domain
DUF1656              PF07869.7     58 seq1617_BIOID161975  -             78   4.6e-18   64.6   9.3   1   1   3.3e-22   4.6e-18   64.6   6.5     3    57    16    70    14    72 0.95 Protein of unknown function (DUF1656)
HlyD                 PF00529.15   306 seq1618_BIOID161975  -            285   7.7e-47  159.9   6.2   1   2   4.7e-23   1.3e-19   70.5   1.5     1    78    43   120    43   128 0.92 HlyD family secretion protein
HlyD                 PF00529.15   306 seq1618_BIOID161975  -            285   7.7e-47  159.9   6.2   2   2     1e-29   2.9e-26   92.3   0.2   139   302   127   278   116   282 0.91 HlyD family secretion protein
HlyD_2               PF12700.2    328 seq1618_BIOID161975  -            285   9.1e-22   77.5   0.2   1   1   4.5e-25   1.2e-21   77.0   0.1    15   239    38   229    31   245 0.86 HlyD family secretion protein
HlyD_3               PF13437.1    105 seq1618_BIOID161975  -            285   5.6e-18   65.0   0.1   1   1   1.8e-15   4.9e-12   46.0   0.0     1    82   153   232   153   264 0.90 HlyD family secretion protein
Biotin_lipoyl_2      PF13533.1     50 seq1618_BIOID161975  -            285   2.2e-17   62.3   2.0   1   1   1.1e-17   3.1e-14   52.2   0.6     1    50    43    92    43   103 0.89 Biotin-lipoyl like
FUSC                 PF04632.7    650 seq1619_BIOID161975  -            670  7.8e-162  539.9  46.8   1   1  1.3e-165  8.9e-162  539.7  32.5     1   649    20   662    20   663 0.96 Fusaric acid resistance protein family
FUSC_2               PF13515.1    128 seq1619_BIOID161975  -            670   2.7e-16   59.5  13.2   1   1     4e-20   2.7e-16   59.5   9.2     1   125    33   163    31   166 0.86 Fusaric acid resistance protein-like
TetR_N               PF00440.18    47 seq1622_BIOID161975  -            199   2.5e-11   42.9   0.0   1   1   2.9e-15   3.9e-11   42.2   0.0     1    46    13    58    13    59 0.93 Bacterial regulatory proteins, tetR family
Oxidored_FMN         PF00724.15   341 seq1623_BIOID161975  -            365   3.3e-90  302.4   0.0   1   1   2.7e-94   3.7e-90  302.2   0.0     1   340     5   343     5   344 0.93 NADH:flavin oxidoreductase / NADH oxidase family
Glyoxalase           PF00903.20   128 seq1624_BIOID161975  -            135   7.2e-25   87.3   0.0   1   1   1.8e-28   8.3e-25   87.1   0.0     2   128     3   123     2   123 0.92 Glyoxalase/Bleomycin resistance protein/Dioxygenase superfamily
Glyoxalase_2         PF12681.2    108 seq1624_BIOID161975  -            135   7.6e-18   64.9   0.0   1   1   1.9e-21   8.7e-18   64.7   0.0     1   108     8   124     8   124 0.77 Glyoxalase-like domain
Glyoxalase_4         PF13669.1    110 seq1624_BIOID161975  -            135     1e-08   35.0   0.0   1   1   1.2e-11   5.2e-08   32.7   0.0     2   106     5   108     4   112 0.88 Glyoxalase/Bleomycin resistance protein/Dioxygenase superfamily
RNase_T              PF00929.19   164 seq1625_BIOID161975  -            215   9.4e-37  126.7   0.1   1   1   7.9e-41   1.1e-36  126.5   0.0     1   164    20   194    20   194 0.96 Exonuclease
NLPC_P60             PF00877.14   105 seq1628_BIOID161975  -            275   1.2e-33  114.9   0.0   1   1   4.8e-37   3.3e-33  113.5   0.0     1   105   157   267   157   267 0.98 NlpC/P60 family
Sod_Fe_C             PF02777.13   106 seq1629_BIOID161975  -            193   1.9e-45  152.9   1.9   1   1   1.5e-48     1e-44  150.5   0.1     1   105    87   190    87   191 0.98 Iron/manganese superoxide dismutases, C-terminal domain
Sod_Fe_N             PF00081.17    82 seq1629_BIOID161975  -            193     3e-35  120.2   0.6   1   1   7.4e-39   5.1e-35  119.5   0.4     1    82     2    82     2    82 0.98 Iron/manganese superoxide dismutases, alpha-hairpin domain
Peripla_BP_3         PF13377.1    160 seq1631_BIOID161975  -            341   1.1e-42  145.6   0.0   1   1   1.1e-45   3.8e-42  143.8   0.0     2   160   171   331   170   331 0.92 Periplasmic binding protein-like domain
Peripla_BP_1         PF00532.16   279 seq1631_BIOID161975  -            341   6.3e-35  120.6   0.0   1   1   2.2e-38   7.7e-35  120.3   0.0     2   275    60   325    59   329 0.93 Periplasmic binding proteins and sugar binding domain of LacI family
LacI                 PF00356.16    46 seq1631_BIOID161975  -            341   3.7e-21   74.3   0.8   1   1   2.1e-24   7.1e-21   73.4   0.6     1    46     3    48     3    48 0.99 Bacterial regulatory proteins, lacI family
Peripla_BP_4         PF13407.1    258 seq1631_BIOID161975  -            341   3.5e-20   72.3   0.0   1   1   1.4e-23   4.9e-20   71.8   0.0     1   253    62   308    62   313 0.89 Periplasmic binding protein domain
MFS_1                PF07690.11   354 seq1632_BIOID161975  -            403   4.2e-43  147.3  42.0   1   1   1.2e-46   4.2e-43  147.3  29.1     4   347    14   341    11   348 0.86 Major Facilitator Superfamily
Sugar_tr             PF00083.19   451 seq1632_BIOID161975  -            403   3.2e-08   32.4   5.2   1   1   9.5e-12   3.2e-08   32.4   3.6    44   123    39   115    16   185 0.88 Sugar (and other) transporter
MFS_2                PF13347.1    427 seq1632_BIOID161975  -            403   7.6e-07   27.7   7.6   1   1   2.2e-10   7.6e-07   27.7   5.3   225   341     7   121     4   128 0.90 MFS/sugar transport protein
MFS_3                PF05977.8    524 seq1632_BIOID161975  -            403   0.00015   19.9  10.2   1   1   4.4e-08   0.00015   19.9   7.1    52   203    43   194     8   226 0.84 Transmembrane secretion effector
CMAS                 PF02353.15   273 seq1633_BIOID161975  -            382  1.8e-106  355.1   0.2   1   1  1.6e-109  2.4e-106  354.6   0.2     2   273   108   368   107   368 0.98 Mycolic acid cyclopropane synthetase
Methyltransf_23      PF13489.1    162 seq1633_BIOID161975  -            382   1.5e-14   53.9   0.0   1   1   1.6e-17   2.4e-14   53.2   0.0    14   135   157   287   144   315 0.73 Methyltransferase domain
Methyltransf_11      PF08241.7     95 seq1633_BIOID161975  -            382   8.7e-13   48.4   0.0   1   1   1.1e-15   1.6e-12   47.5   0.0     1    94   172   264   172   265 0.97 Methyltransferase domain
Methyltransf_18      PF12847.2    112 seq1633_BIOID161975  -            382   8.2e-11   42.3   0.0   1   1   1.4e-13   2.1e-10   41.0   0.0     1   111   167   267   167   268 0.91 Methyltransferase domain
Methyltransf_31      PF13847.1    152 seq1633_BIOID161975  -            382   5.2e-11   42.2   0.0   1   1   5.6e-14   8.6e-11   41.5   0.0     2   112   166   269   165   329 0.85 Methyltransferase domain
Methyltransf_12      PF08242.7     99 seq1633_BIOID161975  -            382   4.1e-08   33.4   0.0   1   1   5.5e-11   8.4e-08   32.4   0.0     1    99   172   263   172   263 0.83 Methyltransferase domain
Methyltransf_25      PF13649.1    101 seq1633_BIOID161975  -            382   2.1e-07   31.0   0.0   1   1   2.8e-10   4.2e-07   30.1   0.0     1   101   171   261   171   261 0.90 Methyltransferase domain
PCMT                 PF01135.14   210 seq1633_BIOID161975  -            382   3.9e-06   26.4   0.0   1   1   3.8e-09   5.7e-06   25.8   0.0    61   123   155   215   135   230 0.82 Protein-L-isoaspartate(D-aspartate) O-methyltransferase (PCMT)
MTS                  PF05175.9    170 seq1633_BIOID161975  -            382   3.8e-05   23.0   0.0   1   1     4e-08   6.1e-05   22.3   0.0    22   104   158   234   152   265 0.81 Methyltransferase small domain
MatE                 PF01554.13   162 seq1636_BIOID161975  -            457   1.2e-73  245.9  36.1   1   2   1.2e-41   1.6e-37  128.4   4.1     1   162    17   177    17   177 0.98 MatE
MatE                 PF01554.13   162 seq1636_BIOID161975  -            457   1.2e-73  245.9  36.1   2   2   3.8e-42   5.2e-38  130.0   8.5     1   162   244   405   244   405 1.00 MatE
ydhR                 PF08803.6     97 seq1637_BIOID161975  -            101   6.8e-42  141.3   0.0   1   1   5.5e-46   7.5e-42  141.2   0.0     1    97     4   100     4   100 0.99 Putative mono-oxygenase ydhR
NAD_binding_9        PF13454.1    156 seq1638_BIOID161975  -            536   1.1e-32  112.8   0.2   1   1   1.7e-36   2.4e-32  111.7   0.0     1   155     5   164     5   165 0.90 FAD-NAD(P)-binding
PK                   PF00224.16   348 seq1641_BIOID161975  -            542  4.1e-150  499.1   9.3   1   1  7.4e-154    5e-150  498.8   6.4     1   345    73   414    73   417 0.98 Pyruvate kinase, barrel domain
PK_C                 PF02887.11   117 seq1641_BIOID161975  -            542   7.9e-28   96.2   3.1   1   1   1.3e-31   8.9e-28   96.0   0.6     1   116   427   540   427   541 0.97 Pyruvate kinase, alpha/beta domain
LPP                  PF04728.8     11 seq1642_BIOID161975  -             78   5.8e-11   41.3  16.8   1   2   4.2e-10   5.8e-06   25.7   1.0     1    11    24    34    24    34 0.99 Repeated sequence found in lipoprotein LPP
LPP                  PF04728.8     11 seq1642_BIOID161975  -             78   5.8e-11   41.3  16.8   2   2   6.3e-10   8.6e-06   25.1   2.1     1    11    38    48    38    48 0.99 Repeated sequence found in lipoprotein LPP
UPF0118              PF01594.11   327 seq1643_BIOID161975  -            370   1.6e-65  221.1  41.1   1   1   1.4e-69   1.9e-65  220.9  28.5     2   327    15   345    14   345 0.99 Domain of unknown function DUF20
DUF1870              PF08965.5    118 seq1644_BIOID161975  -            118     2e-60  201.4   0.3   1   1   1.7e-64   2.3e-60  201.3   0.2     1   118     1   118     1   118 1.00 Domain of unknown function (DUF1870)
MFS_1                PF07690.11   354 seq1645_BIOID161975  -            404   2.1e-29  102.3  51.1   1   2   1.2e-24   1.6e-20   73.0  26.1     2   293    13   290    12   292 0.80 Major Facilitator Superfamily
MFS_1                PF07690.11   354 seq1645_BIOID161975  -            404   2.1e-29  102.3  51.1   2   2   3.9e-15   5.4e-11   41.7  10.7    37   184   249   395   244   402 0.80 Major Facilitator Superfamily
MFS_1                PF07690.11   354 seq1646_BIOID161975  -            421   9.4e-34  116.5  62.7   1   1   1.2e-34   1.6e-30  105.9  30.9     1   354    18   356    13   356 0.82 Major Facilitator Superfamily
Shikimate_dh_N       PF08501.6     83 seq1647_BIOID161975  -            288     7e-27   93.1   0.0   1   1   2.1e-30   1.4e-26   92.2   0.0     1    83    12    94    12    94 0.99 Shikimate dehydrogenase substrate binding domain
Shikimate_DH         PF01488.15   135 seq1647_BIOID161975  -            288   5.6e-07   29.6   0.0   1   1   1.4e-10   9.3e-07   28.8   0.0     9    95   121   216   114   230 0.86 Shikimate / quinate 5-dehydrogenase
DHquinase_I          PF01487.10   224 seq1648_BIOID161975  -            252   1.6e-71  240.3   1.0   1   1   1.4e-75   1.8e-71  240.2   0.7     2   223    20   246    19   247 0.98 Type I 3-dehydroquinase
CoA_trans            PF01144.18   217 seq1649_BIOID161975  -            531     2e-57  193.7   0.3   1   1   3.4e-61   4.7e-57  192.5   0.1     2   216    16   252    15   253 0.98 Coenzyme A transferase
Acyl-CoA_dh_1        PF00441.19   150 seq1650_BIOID161975  -            384     4e-46  156.6   4.6   1   1   1.8e-49   6.2e-46  156.0   3.2     1   150   229   378   229   378 0.98 Acyl-CoA dehydrogenase, C-terminal domain
Acyl-CoA_dh_2        PF08028.6    134 seq1650_BIOID161975  -            384   1.4e-18   67.3   2.4   1   1   6.2e-22   2.1e-18   66.7   1.7     3   125   246   358   244   361 0.96 Acyl-CoA dehydrogenase, C-terminal domain
Acyl-CoA_dh_N        PF02771.11   113 seq1650_BIOID161975  -            384   3.6e-17   62.8   0.0   1   1   2.3e-20   7.7e-17   61.7   0.0     1   105     7   109     7   115 0.92 Acyl-CoA dehydrogenase, N-terminal domain
Acyl-CoA_dh_M        PF02770.14    52 seq1650_BIOID161975  -            384   5.7e-15   54.4   0.0   1   1   3.5e-18   1.2e-14   53.4   0.0     1    50   122   171   122   173 0.98 Acyl-CoA dehydrogenase, middle domain
ETF                  PF01012.16   164 seq1651_BIOID161975  -            254   9.7e-32  109.8   0.7   1   1     1e-35   1.4e-31  109.3   0.5     8   164    28   183    22   183 0.92 Electron transfer flavoprotein domain
ETF_alpha            PF00766.14    86 seq1652_BIOID161975  -            312     1e-30  105.0   0.3   1   1   2.8e-34   1.9e-30  104.1   0.2     2    85   189   273   188   274 0.97 Electron transfer flavoprotein FAD-binding domain
ETF                  PF01012.16   164 seq1652_BIOID161975  -            312   5.1e-25   87.9   0.3   1   1   1.3e-28   8.9e-25   87.1   0.2     2   164     7   153     6   153 0.92 Electron transfer flavoprotein domain
DAO                  PF01266.19   358 seq1653_BIOID161975  -            429   1.6e-22   79.7   5.5   1   2   1.4e-10   2.2e-07   30.0   0.2     1    37     7    43     7    94 0.78 FAD dependent oxidoreductase
DAO                  PF01266.19   358 seq1653_BIOID161975  -            429   1.6e-22   79.7   5.5   2   2   2.8e-17   4.3e-14   52.0   0.6   144   356   105   328    98   330 0.63 FAD dependent oxidoreductase
FAD_binding_3        PF01494.14   356 seq1653_BIOID161975  -            429   1.3e-13   50.6   1.2   1   1   2.5e-16   3.8e-13   49.1   0.1     2   195     6   187     5   224 0.83 FAD binding domain
FAD_oxidored         PF12831.2    428 seq1653_BIOID161975  -            429     6e-09   35.3   1.1   1   1   3.9e-12     6e-09   35.3   0.7     1   143     7   157     7   161 0.76 FAD dependent oxidoreductase
HI0933_like          PF03486.9    409 seq1653_BIOID161975  -            429   3.8e-08   32.1   1.6   1   1   9.9e-11   1.5e-07   30.1   1.1     2   167     7   165     6   182 0.85 HI0933-like protein
NAD_binding_8        PF13450.1     68 seq1653_BIOID161975  -            429   5.3e-07   29.4   1.2   1   1   9.2e-10   1.4e-06   28.1   0.8     1    32    10    41    10    63 0.90 NAD(P)-binding Rossmann-like domain
Thi4                 PF01946.12   230 seq1653_BIOID161975  -            429   5.4e-07   28.8   1.4   1   1   4.2e-09   6.4e-06   25.3   0.4    18    64     6    52     3    57 0.94 Thi4 family
FAD_binding_2        PF00890.19   421 seq1653_BIOID161975  -            429   8.9e-07   27.9  17.4   1   1     3e-08   4.5e-05   22.3   4.8     1    35     7    41     7    52 0.92 FAD binding domain
Pyr_redox_2          PF07992.9    200 seq1653_BIOID161975  -            429   1.8e-06   27.8   1.6   1   1   3.4e-09   5.2e-06   26.3   1.1     1    90     7    95     7   307 0.84 Pyridine nucleotide-disulphide oxidoreductase
AMP-binding          PF00501.23   418 seq1655_BIOID161975  -            566    6e-101  337.6   0.0   1   1  1.1e-104  7.2e-101  337.4   0.0     1   418    70   482    70   482 0.92 AMP-binding enzyme
DUF4009              PF13193.1     41 seq1655_BIOID161975  -            566   6.1e-10   38.2   0.4   1   1   2.4e-13   1.7e-09   36.8   0.1     1    28   524   551   524   562 0.90 Domain of unknown function (DUF4009)
Kinase-PPPase        PF03618.9    255 seq1657_BIOID161975  -            277   3.4e-82  275.6   0.0   1   1   2.8e-86   3.9e-82  275.4   0.0     1   255     9   267     9   267 0.97 Kinase/pyrophosphorylase
DAHP_synth_1         PF00793.15   272 seq1658_BIOID161975  -            348    1e-102  342.3   0.0   1   1  8.9e-107  1.2e-102  342.1   0.0     8   270    39   336    24   338 0.97 DAHP synthetase I family
hemP                 PF10636.4     38 seq1659_BIOID161975  -             63   1.2e-15   56.6   3.1   1   1     3e-19   4.1e-15   54.9   1.4     1    38    26    63    26    63 0.98 Hemin uptake protein hemP
Toxin_15             PF07906.8    284 seq1663_BIOID161975  -            121   2.4e-07   30.3   0.1   1   1   2.1e-11   2.9e-07   30.1   0.1     6    48    66   108    33   112 0.93 ShET2 enterotoxin, N-terminal region
PfkB                 PF00294.19   301 seq1667_BIOID161975  -            310   5.7e-59  199.5   0.4   1   1     1e-62   7.1e-59  199.2   0.3     8   298    15   297     8   300 0.92 pfkB family carbohydrate kinase
Phos_pyr_kin         PF08543.7    246 seq1667_BIOID161975  -            310     7e-09   35.1   0.3   1   1   2.9e-12     2e-08   33.6   0.1   107   223   168   279   155   292 0.85 Phosphomethylpyrimidine kinase
DUF2622              PF11080.3     96 seq1668_BIOID161975  -             96   1.4e-48  162.5   0.6   1   1   1.1e-52   1.6e-48  162.4   0.4     1    95     1    95     1    96 0.99 Protein of unknown function (DUF2622)
Fructosamin_kin      PF03881.9    288 seq1670_BIOID161975  -            286  7.8e-111  369.5   0.0   1   1  1.3e-114  8.6e-111  369.3   0.0     1   287     1   285     1   286 0.99 Fructosamine kinase
APH                  PF01636.18   239 seq1670_BIOID161975  -            286   9.8e-22   77.7   3.4   1   1   1.9e-25   1.3e-21   77.2   2.4     4   223    23   239    21   251 0.87 Phosphotransferase enzyme family
HAD_2                PF13419.1    176 seq1671_BIOID161975  -            222   6.8e-23   81.6   0.0   1   1   1.7e-26   7.9e-23   81.4   0.0     2   176    11   191    10   191 0.91 Haloacid dehalogenase-like hydrolase
Hydrolase            PF00702.21   204 seq1671_BIOID161975  -            222   5.1e-13   49.9   0.0   1   1   3.2e-16   1.5e-12   48.4   0.0     3   203     9   184     7   185 0.82 haloacid dehalogenase-like hydrolase
Hydrolase_like       PF13242.1     75 seq1671_BIOID161975  -            222   2.7e-05   23.6   0.0   1   1   9.2e-09   4.2e-05   23.0   0.0     2    49   146   192   145   209 0.91 HAD-hyrolase-like
DUF457               PF04307.9    157 seq1673_BIOID161975  -            196   1.4e-29  102.3   7.5   1   1   1.3e-33   1.8e-29  101.9   5.2     3   152     5   161     3   166 0.85 Predicted membrane-bound metal-dependent hydrolase (DUF457)
SDF                  PF00375.13   390 seq1675_BIOID161975  -            463  1.1e-102  343.6  34.0   1   1  9.9e-107  1.4e-102  343.3  23.6     1   390    29   443    29   443 0.96 Sodium:dicarboxylate symporter family
Catalase             PF00199.14   384 seq1676_BIOID161975  -            753  3.7e-170  565.6   0.1   1   1  7.1e-174  4.8e-170  565.2   0.1     1   382    81   467    81   469 0.99 Catalase
Catalase-rel         PF06628.7     68 seq1676_BIOID161975  -            753     5e-20   71.0   0.0   1   1   1.6e-23   1.1e-19   69.8   0.0     1    68   495   563   495   563 0.98 Catalase-related immune-responsive
NAD_synthase         PF02540.12   242 seq1677_BIOID161975  -            275   1.2e-78  263.2   0.0   1   1   1.1e-82   1.4e-78  262.9   0.0     2   242    23   265    22   265 0.98 NAD synthase
GIY-YIG              PF01541.19    80 seq1678_BIOID161975  -            295   3.2e-05   24.0   0.0   1   1   4.7e-09   6.4e-05   23.1   0.0     2    76    35   104    34   109 0.76 GIY-YIG catalytic domain
Exo_endo_phos        PF03372.18   251 seq1682_BIOID161975  -            272   7.9e-26   91.3   0.0   1   1   6.7e-30   9.1e-26   91.1   0.0     1   251     8   263     8   263 0.80 Endonuclease/Exonuclease/phosphatase family
SNARE_assoc          PF09335.6    123 seq1683_BIOID161975  -            236   1.1e-27   96.5   6.3   1   1   7.9e-32   1.1e-27   96.5   4.4     1   121    63   180    63   182 0.98 SNARE associated Golgi protein
SNARE_assoc          PF09335.6    123 seq1685_BIOID161975  -            235   1.2e-24   86.6   8.0   1   1   9.1e-29   1.2e-24   86.6   5.6     1   122    80   197    78   198 0.96 SNARE associated Golgi protein
CMD                  PF02627.15    85 seq1686_BIOID161975  -            182   3.7e-09   36.1   0.2   1   1   3.2e-12   4.4e-08   32.7   0.0    14    85    52   122    43   122 0.91 Carboxymuconolactone decarboxylase family
SBP_bac_8            PF13416.1    281 seq1687_BIOID161975  -            388   4.1e-29  102.0   0.1   1   1     1e-32     7e-29  101.3   0.0    10   265    60   342    51   354 0.83 Bacterial extracellular solute-binding protein
SBP_bac_1            PF01547.20   314 seq1687_BIOID161975  -            388   6.4e-05   22.7   1.6   1   1   1.2e-08   8.2e-05   22.3   0.6    19   313    57   326    42   327 0.79 Bacterial extracellular solute-binding protein
BPD_transp_1         PF00528.17   185 seq1688_BIOID161975  -            511   2.3e-08   33.6  17.1   1   1   1.7e-12   2.3e-08   33.6  11.9    26   183   346   503   344   505 0.91 Binding-protein-dependent transport system inner membrane component
ABC_tran             PF00005.22   118 seq1689_BIOID161975  -            228     1e-19   70.9   0.0   1   1   9.6e-24   1.3e-19   70.5   0.0     1   117    52   172    52   173 0.86 ABC transporter
Rhodanese            PF00581.15   113 seq1690_BIOID161975  -            440   6.1e-30  103.7   0.2   1   2     4e-15   5.4e-11   42.7   0.0    22   112   183   268   163   269 0.81 Rhodanese-like domain
Rhodanese            PF00581.15   113 seq1690_BIOID161975  -            440   6.1e-30  103.7   0.2   2   2   4.9e-15   6.6e-11   42.4   0.0     5   112   304   423   300   424 0.83 Rhodanese-like domain
NUDIX                PF00293.23   135 seq1691_BIOID161975  -            135   5.9e-21   74.4   0.1   1   1   5.7e-25   7.7e-21   74.0   0.1     5   131     6   124     3   128 0.83 NUDIX domain
ELFV_dehydrog        PF00208.16   244 seq1694_BIOID161975  -            447   3.6e-88  295.1   2.2   1   1   8.3e-92   5.7e-88  294.4   1.5     1   244   202   445   202   445 0.96 Glutamate/Leucine/Phenylalanine/Valine dehydrogenase
ELFV_dehydrog_N      PF02812.13   131 seq1694_BIOID161975  -            447   8.3e-47  157.9   0.0   1   1   3.5e-50   2.4e-46  156.4   0.0     1   130    57   186    57   187 0.99 Glu/Leu/Phe/Val dehydrogenase, dimerisation domain
Peptidase_S49        PF01343.13   154 seq1695_BIOID161975  -            618  3.6e-102  338.4   0.1   1   2   3.5e-49   2.4e-45  153.9   0.0     2   152   141   294   140   296 0.98 Peptidase family S49
Peptidase_S49        PF01343.13   154 seq1695_BIOID161975  -            618  3.6e-102  338.4   0.1   2   2   7.2e-58   4.9e-54  182.1   0.0     2   154   392   543   391   543 0.98 Peptidase family S49
Asparaginase         PF00710.15   313 seq1697_BIOID161975  -            338  4.7e-112  373.7   0.0   1   1  3.9e-116  5.4e-112  373.5   0.0     2   313     6   323     5   323 0.96 Asparaginase
Isochorismatase      PF00857.15   174 seq1698_BIOID161975  -            219   1.4e-37  129.1   0.0   1   1   1.2e-41   1.7e-37  128.9   0.0     2   174    11   213    10   213 0.96 Isochorismatase family
Gp_dh_C              PF02800.15   157 seq1700_BIOID161975  -            331   4.2e-75  250.3   0.1   1   1   8.7e-79   5.9e-75  249.8   0.0     1   157   155   312   155   312 1.00 Glyceraldehyde 3-phosphate dehydrogenase, C-terminal domain
Gp_dh_N              PF00044.19   151 seq1700_BIOID161975  -            331   3.1e-60  202.3   0.6   1   1     8e-64   5.5e-60  201.5   0.1     1   151     3   150     3   150 0.99 Glyceraldehyde 3-phosphate dehydrogenase, NAD binding domain
Aldose_epim          PF01263.15   301 seq1701_BIOID161975  -            301   8.6e-46  156.3   0.1   1   1   7.6e-50     1e-45  156.0   0.1     1   284    34   281    34   294 0.89 Aldose 1-epimerase
[truncated: 1,425,028 more chars]
