# Supplementary material for: A domain sequence approach to pangenomics: applications to Escherichia coli
Source: F1000Res. 2013 May 29;1:19. Originally published 2012 Oct 1. [Version 2] doi: 10.12688/f1000research.1-19.v2 (PMC3901455; doi:10.12688/f1000research.1-19.v2)
Supplement: The 347 text files show the results from scanning each of the fasta-files against the Pfam-A database [file f1000research-1-1101-s0002.tgz › Escherichia_coli_AI27_BIOID89369.txt]

#                                                                            --- full sequence --- -------------- this domain -------------   hmm coord   ali coord   env coord
# target name        accession   tlen query name           accession   qlen   E-value  score  bias   #  of  c-Evalue  i-Evalue  score  bias  from    to  from    to  from    to  acc description of target
#------------------- ---------- ----- -------------------- ---------- ----- --------- ------ ----- --- --- --------- --------- ------ ----- ----- ----- ----- ----- ----- ----- ---- ---------------------
CTP_transf_2         PF01467.21   157 seq1_BIOID89369      -            155   1.1e-12   48.1   0.0   1   1   2.9e-16     4e-12   46.3   0.0     1   156    22   147    22   148 0.91 Cytidylyltransferase
Abhydrolase_1        PF00561.15   230 seq3_BIOID89369      -            172     8e-10   38.5   0.0   1   1   7.1e-14   9.7e-10   38.2   0.0    93   228     8   151     2   153 0.95 alpha/beta hydrolase fold
PTS_EIIC             PF02378.13   321 seq5_BIOID89369      -            567   1.1e-56  191.9  21.6   1   1   2.5e-60   1.1e-56  191.9  14.9   111   321     5   219     2   219 0.94 Phosphotransferase system, EIIC
PTS_EIIA_1           PF00358.15   133 seq5_BIOID89369      -            567   2.1e-52  176.0   0.7   1   1   7.1e-56   3.2e-52  175.4   0.5     4   131   418   545   415   547 0.98 phosphoenolpyruvate-dependent sugar phosphotransferase system, EIIA 1
PTS_EIIB             PF00367.15    35 seq5_BIOID89369      -            567   1.1e-12   46.8   0.9   1   1   4.5e-16     2e-12   45.9   0.7     1    35   312   346   312   346 0.97 phosphotransferase system, EIIB
Thioesterase         PF00975.15   229 seq6_BIOID89369      -            388   1.4e-47  162.7   0.7   1   1   6.7e-48   3.1e-44  151.8   0.0     2   215   162   371   161   385 0.96 Thioesterase domain
PP-binding           PF00550.20    67 seq6_BIOID89369      -            388   2.3e-11   43.6   0.1   1   1   1.2e-14   5.6e-11   42.4   0.1     3    65    75   135    73   137 0.90 Phosphopantetheine attachment site
Abhydrolase_6        PF12697.2    228 seq6_BIOID89369      -            388   2.8e-07   30.5   0.8   1   1   1.4e-10   6.5e-07   29.3   0.1     2   130   164   296   163   366 0.66 Alpha/beta hydrolase family
DDE_Tnp_IS240        PF13610.1    140 seq9_BIOID89369      -            234     1e-50  171.2   0.0   1   1   3.1e-54   1.4e-50  170.7   0.0     4   139    75   212    73   213 0.99 DDE domain
rve                  PF00665.21   120 seq9_BIOID89369      -            234   4.4e-11   42.8   0.1   1   1   1.8e-13   8.1e-10   38.7   0.0     9   119    75   182    70   183 0.89 Integrase core domain
DDE_Tnp_IS66         PF03050.9    271 seq9_BIOID89369      -            234   3.1e-10   39.6   0.3   1   1   8.8e-14     4e-10   39.2   0.2     5   132    10   144     6   174 0.87 Transposase IS66 family
SSB                  PF00436.20   104 seq12_BIOID89369     -            179   6.9e-38  128.5   0.2   1   1   6.4e-42   8.7e-38  128.2   0.2     1   101     6   109     6   112 0.96 Single-strand binding protein family
ABC2_membrane        PF01061.19   209 seq13_BIOID89369     -             95     2e-13   49.9   2.7   1   1   1.4e-17     2e-13   49.9   1.9   153   209     2    58     1    58 0.95 ABC-2 type transporter
BPD_transp_1         PF00528.17   185 seq18_BIOID89369     -            275   2.3e-22   79.2  16.1   1   1   1.7e-26   2.3e-22   79.2  11.2     1   181    98   269    98   271 0.97 Binding-protein-dependent transport system inner membrane component
Nol1_Nop2_Fmu        PF01189.12   283 seq19_BIOID89369     -            481  9.5e-111  369.5   0.0   1   2   2.7e-31   7.4e-28   97.6   0.0    12   177    42   210    31   211 0.88 NOL1/NOP2/sun family
Nol1_Nop2_Fmu        PF01189.12   283 seq19_BIOID89369     -            481  9.5e-111  369.5   0.0   2   2   2.7e-86   7.5e-83  278.0   0.0     9   282   201   480   201   481 0.99 NOL1/NOP2/sun family
Nol1_Nop2_Fmu_2      PF13636.1    102 seq19_BIOID89369     -            481   6.7e-23   80.5   0.0   1   1   4.3e-26   1.2e-22   79.8   0.0     3   102   368   470   366   470 0.91 pre-rRNA processing and ribosome biogenesis
Methyltransf_26      PF13659.1    117 seq19_BIOID89369     -            481   2.9e-07   30.3   0.1   1   1   3.1e-10   8.4e-07   28.9   0.1     2   116   121   249   120   250 0.87 Methyltransferase domain
Methyltransf_18      PF12847.2    112 seq19_BIOID89369     -            481   5.6e-07   30.0   0.0   1   1   3.8e-10     1e-06   29.1   0.0     3   112   121   249   119   249 0.87 Methyltransferase domain
Fimbrial             PF00419.15   145 seq23_BIOID89369     -            191   9.6e-20   71.1   7.7   1   1   8.7e-24   1.2e-19   70.8   5.3     1   145    41   191    41   191 0.87 Fimbrial protein
Ail_Lom              PF06316.6    199 seq25_BIOID89369     -            199  2.6e-124  412.1   5.6   1   1  4.2e-128  2.9e-124  411.9   3.9     1   199     1   199     1   199 1.00 Enterobacterial Ail/Lom protein
OMP_b-brl            PF13505.1    176 seq25_BIOID89369     -            199   6.3e-26   91.2   6.9   1   1   1.2e-29   7.9e-26   90.9   4.8     2   176    11   199    10   199 0.85 Outer membrane protein beta-barrel domain
Y1_Tnp               PF01797.11   121 seq27_BIOID89369     -             51   1.3e-07   31.3   0.0   1   1   9.6e-12   1.3e-07   31.3   0.0    23    57    17    51     6    51 0.92 Transposase IS200 like
Phage_lysis          PF03245.8    125 seq29_BIOID89369     -            154   5.8e-48  161.8  12.9   1   1   4.9e-52   6.6e-48  161.7   8.9     1   125    29   153    29   153 0.99 Bacteriophage lysis protein
Phage_lysis          PF03245.8    125 seq30_BIOID89369     -            155   3.7e-41  139.9   2.2   1   1   3.1e-45   4.3e-41  139.7   1.5     1   125    29   154    29   154 0.98 Bacteriophage lysis protein
DNA_processg_A       PF02481.10   212 seq31_BIOID89369     -            374   2.3e-72  242.2   0.0   1   1   2.1e-76   2.9e-72  241.9   0.0     2   211    67   274    66   275 0.98 DNA recombination-mediator protein A
Prok-JAB             PF14464.1    105 seq37_BIOID89369     -            247   1.6e-19   69.3   0.2   1   1   3.9e-23   2.7e-19   68.5   0.2     4    96     4    98     1   109 0.92 Prokaryotic homologs of the JAB domain
NLPC_P60             PF00877.14   105 seq37_BIOID89369     -            247   5.1e-13   48.6   0.0   1   1   1.1e-16   7.2e-13   48.1   0.0     1   104   111   223   111   224 0.92 NlpC/P60 family
ABC_tran             PF00005.22   118 seq38_BIOID89369     -            165   1.9e-14   53.8   0.1   1   1   2.5e-18   3.4e-14   53.0   0.0    67   117    17    66     5    67 0.89 ABC transporter
Big_2                PF02368.13    79 seq39_BIOID89369     -            247   2.5e-09   36.7  10.5   1   1   3.7e-13   2.5e-09   36.7   7.3     2    71   161   232   160   240 0.90 Bacterial Ig-like domain (group 2)
Autotransporter      PF03797.14   265 seq40_BIOID89369     -             84   2.1e-08   33.7   0.2   1   1   1.7e-12   2.3e-08   33.6   0.1   192   260     8    70     1    75 0.78 Autotransporter beta-domain
DUF2886              PF11102.3    200 seq41_BIOID89369     -            121     6e-26   91.1   0.2   1   1   4.8e-30   6.6e-26   90.9   0.2    85   199     2   115     1   116 0.95 Protein of unknown function (DUF2886)
MurB_C               PF02873.11   105 seq42_BIOID89369     -            342   2.9e-41  139.3   0.0   1   1   7.5e-45   5.1e-41  138.5   0.0     1   105   203   330   203   330 0.99 UDP-N-acetylenolpyruvoylglucosamine reductase, C-terminal domain
FAD_binding_4        PF01565.18   139 seq42_BIOID89369     -            342   4.1e-27   94.2   0.1   1   1   1.9e-30   1.3e-26   92.5   0.0     2   138    18   149    17   150 0.91 FAD binding domain
EKR                  PF10371.4     60 seq43_BIOID89369     -            705   9.3e-24   82.6   0.0   1   1   1.8e-26     2e-23   81.5   0.0     6    59   156   209   151   210 0.93 Domain of unknown function
POR                  PF01558.13   173 seq43_BIOID89369     -            705   1.6e-18   67.0   0.0   1   1   2.9e-21   3.3e-18   66.0   0.0    45   173     2   141     1   141 0.87 Pyruvate ferredoxin/flavodoxin oxidoreductase
Fer4_7               PF12838.2     52 seq43_BIOID89369     -            705   9.7e-11   41.7   8.8   1   1   8.6e-14   9.7e-11   41.7   6.1     2    50   220   288   219   289 0.72 4Fe-4S dicluster domain
Fer4                 PF00037.22    24 seq43_BIOID89369     -            705   6.5e-10   38.0  19.8   1   2   8.7e-09   9.9e-06   24.8   0.9     2    24   214   236   213   236 0.93 4Fe-4S binding domain
Fer4                 PF00037.22    24 seq43_BIOID89369     -            705   6.5e-10   38.0  19.8   2   2   3.1e-08   3.5e-05   23.1   2.7     3    20   271   288   269   289 0.89 4Fe-4S binding domain
TPP_enzyme_C         PF02775.16   153 seq43_BIOID89369     -            705   1.2e-09   37.8   0.1   1   1   3.7e-12   4.2e-09   36.0   0.0    46   152   485   597   470   598 0.89 Thiamine pyrophosphate enzyme, C-terminal TPP binding domain
Fer4_16              PF13484.1     67 seq43_BIOID89369     -            705   1.6e-08   35.0   7.1   1   1   4.2e-11   4.8e-08   33.5   4.9     2    66   220   288   219   289 0.59 4Fe-4S double cluster binding domain
Fer4_6               PF12837.2     24 seq43_BIOID89369     -            705   1.7e-08   33.8  18.8   1   1   5.8e-09   6.6e-06   25.6   1.7     1    24   212   235   212   235 0.94 4Fe-4S binding domain
Fer4_10              PF13237.1     52 seq43_BIOID89369     -            705     3e-08   33.1  23.3   1   1   5.9e-10   6.7e-07   28.8   8.0     3    52   214   287   212   287 0.82 4Fe-4S dicluster domain
Fer4_17              PF13534.1     61 seq43_BIOID89369     -            705   3.5e-06   27.1   9.3   1   1   3.4e-09   3.9e-06   27.0   5.0     2    58   220   288   219   290 0.67 4Fe-4S dicluster domain
UTRA                 PF07702.8    141 seq45_BIOID89369     -            265     2e-32  111.6   0.0   1   1   9.8e-36   4.5e-32  110.5   0.0     1   140   118   256   118   257 0.99 UTRA domain
GntR                 PF00392.16    64 seq45_BIOID89369     -            265   8.6e-24   82.6   0.0   1   1   2.9e-27   1.3e-23   82.0   0.0     1    64    34    97    34    97 0.99 Bacterial regulatory proteins, gntR family
HTH_DeoR             PF08220.7     57 seq45_BIOID89369     -            265   7.6e-05   22.0   0.0   1   1   3.8e-08   0.00017   20.9   0.0    18    54    61    97    46   100 0.88 DeoR-like helix-turn-helix domain
HAD_2                PF13419.1    176 seq46_BIOID89369     -            188     1e-25   90.9   0.1   1   1   2.5e-29   1.1e-25   90.7   0.1     1   174     8   183     8   185 0.88 Haloacid dehalogenase-like hydrolase
Hydrolase            PF00702.21   204 seq46_BIOID89369     -            188   4.9e-14   53.2   0.1   1   1   1.5e-17   6.7e-14   52.7   0.0     4   204     8   179     5   179 0.89 haloacid dehalogenase-like hydrolase
Hydrolase_like       PF13242.1     75 seq46_BIOID89369     -            188   2.1e-06   27.2   0.1   1   1   1.1e-09   4.9e-06   26.0   0.0     3    48   141   185   139   186 0.94 HAD-hyrolase-like
AA_permease_2        PF13520.1    426 seq47_BIOID89369     -            511   1.9e-57  194.5  52.9   1   1   3.5e-61   2.4e-57  194.2  36.6     1   424    13   452    13   457 0.92 Amino acid permease
AA_permease          PF00324.16   479 seq47_BIOID89369     -            511   1.7e-20   72.7  45.6   1   1   3.8e-24   2.6e-20   72.1  31.6    20   462    32   459    15   474 0.76 Amino acid permease
Transgly             PF00912.17   178 seq48_BIOID89369     -            844   2.6e-56  189.6   0.0   1   1     6e-60   4.1e-56  188.9   0.0    10   177   209   380   198   381 0.95 Transglycosylase
Transpeptidase       PF00905.17   304 seq48_BIOID89369     -            844   1.2e-25   90.0   0.3   1   1   1.6e-28   1.1e-24   86.9   0.2     2   284   473   725   472   744 0.86 Penicillin binding protein transpeptidase domain
APH                  PF01636.18   239 seq49_BIOID89369     -            205   2.4e-22   79.7   2.0   1   1     2e-26   2.8e-22   79.5   1.4    54   239     3   196     1   196 0.82 Phosphotransferase enzyme family
DmsC                 PF04976.7    276 seq52_BIOID89369     -            364  6.9e-116  386.2  20.0   1   1  6.1e-120  8.3e-116  385.9  13.9     1   276    81   354    81   354 0.99 DMSO reductase anchor subunit (DmsC)
MbtH                 PF03621.8     54 seq55_BIOID89369     -             72   1.8e-21   75.1   0.6   1   1   1.6e-25   2.1e-21   74.8   0.4     1    53     1    54     1    55 0.96 MbtH-like protein
Phage_base_V         PF04717.7     79 seq56_BIOID89369     -            437   1.8e-27   94.9   0.1   1   1   5.4e-31   3.7e-27   93.9   0.1     1    77    90   182    90   184 0.93 Phage-related baseplate assembly protein
Phage_GPD            PF05954.6    292 seq56_BIOID89369     -            437   8.8e-06   24.9   0.0   1   1   2.1e-09   1.4e-05   24.3   0.0   240   291     1    52     1    53 0.94 Phage late control gene D protein (GPD)
2-Hacid_dh_C         PF02826.14   178 seq57_BIOID89369     -            325   1.6e-45  154.3   0.0   1   1   9.3e-49   6.3e-45  152.3   0.0     2   178   118   290   117   290 0.95 D-isomer specific 2-hydroxyacid dehydrogenase, NAD binding domain
NAD_binding_2        PF03446.10   162 seq57_BIOID89369     -            325   1.7e-06   27.9   0.0   1   1   6.1e-10   4.2e-06   26.6   0.0     3    90   151   236   149   242 0.92 NAD binding domain of 6-phosphogluconate dehydrogenase
Aldo_ket_red         PF00248.16   283 seq60_BIOID89369     -            267     1e-57  194.9   0.6   1   1   9.7e-62   1.3e-57  194.6   0.4     2   281     6   250     5   251 0.95 Aldo/keto reductase family
Methyltransf_26      PF13659.1    117 seq61_BIOID89369     -            257   1.9e-16   60.0   0.0   1   1   2.6e-19   3.3e-16   59.2   0.0     3   116    59   182    57   183 0.86 Methyltransferase domain
MTS                  PF05175.9    170 seq61_BIOID89369     -            257   5.1e-14   51.8   0.0   1   1   6.2e-17   7.6e-14   51.3   0.0    33   145    58   186    42   204 0.82 Methyltransferase small domain
Methyltransf_18      PF12847.2    112 seq61_BIOID89369     -            257   1.3e-11   44.9   0.0   1   1   1.6e-14   1.9e-11   44.3   0.0     3    82    58   140    57   181 0.79 Methyltransferase domain
Methyltransf_31      PF13847.1    152 seq61_BIOID89369     -            257   1.9e-08   33.8   0.0   1   1     2e-11   2.5e-08   33.5   0.0     6   108    59   179    56   217 0.76 Methyltransferase domain
Cons_hypoth95        PF03602.10   183 seq61_BIOID89369     -            257   5.1e-08   32.4   0.0   1   1   5.5e-11   6.9e-08   31.9   0.0    43   131    57   143    47   169 0.83 Conserved hypothetical protein 95
UPF0020              PF01170.13   180 seq61_BIOID89369     -            257   3.3e-06   26.6   0.0   1   1   3.7e-09   4.6e-06   26.2   0.0    61   117    81   138    52   172 0.78 Putative RNA methylase family UPF0020
Methyltransf_3       PF01596.12   205 seq61_BIOID89369     -            257   2.4e-06   26.6   0.0   1   1   2.8e-09   3.5e-06   26.1   0.0    26   112    38   123    25   134 0.87 O-methyltransferase
PrmA                 PF06325.8    295 seq61_BIOID89369     -            257   3.9e-06   26.0   0.1   1   1   4.3e-09   5.4e-06   25.6   0.0   163   232    58   134    50   135 0.79 Ribosomal protein L11 methyltransferase (PrmA)
Methyltransf_25      PF13649.1    101 seq61_BIOID89369     -            257   9.1e-06   25.8   0.0   1   1   1.1e-08   1.3e-05   25.3   0.0     2    74    61   137    60   175 0.78 Methyltransferase domain
PCMT                 PF01135.14   210 seq61_BIOID89369     -            257   4.7e-05   22.8   0.0   1   1   5.4e-08   6.7e-05   22.4   0.0    73   136    56   120    46   134 0.85 Protein-L-isoaspartate(D-aspartate) O-methyltransferase (PCMT)
PRMT5                PF05185.11   448 seq61_BIOID89369     -            257   4.9e-05   22.3   0.1   1   1   5.4e-08   6.7e-05   21.8   0.1   193   264    63   133    57   134 0.90 PRMT5 arginine-N-methyltransferase
ADH_N                PF08240.7    109 seq63_BIOID89369     -            336   5.7e-31  106.3   7.9   1   1   1.3e-34   5.7e-31  106.3   5.5     2   109    25   131    24   131 0.97 Alcohol dehydrogenase GroES-like domain
ADH_zinc_N           PF00107.21   130 seq63_BIOID89369     -            336   1.2e-29  102.4   1.6   1   1   4.6e-33   2.1e-29  101.6   1.1     1   129   172   298   172   299 0.98 Zinc-binding dehydrogenase
ADH_zinc_N_2         PF13602.1    127 seq63_BIOID89369     -            336   5.4e-08   33.6   1.5   1   1   2.2e-11     1e-07   32.8   1.0     1   127   205   332   205   332 0.77 Zinc-binding dehydrogenase
NadA                 PF02445.11   296 seq64_BIOID89369     -            347  2.3e-105  351.5   0.0   1   1  1.9e-109  2.6e-105  351.3   0.0     2   295    31   340    30   341 0.98 Quinolinate synthetase A protein
MltA                 PF03562.12   158 seq65_BIOID89369     -            398   4.5e-44  149.8   0.7   1   1   4.9e-46   3.3e-42  143.7   0.5     1   158   158   290   158   290 0.96 MltA specific insert domain
3D                   PF06725.6     75 seq65_BIOID89369     -            398   1.4e-25   88.9   0.0   1   1   4.9e-29   3.3e-25   87.7   0.0     2    75   310   387   309   387 0.93 3D domain
APH                  PF01636.18   239 seq67_BIOID89369     -            271   8.7e-32  110.6   0.0   1   1   7.1e-36   9.7e-32  110.4   0.0     7   229    33   254    27   264 0.87 Phosphotransferase enzyme family
DUF4329              PF14220.1    124 seq68_BIOID89369     -            153   4.5e-37  126.9   1.2   1   1   3.7e-41   5.1e-37  126.7   0.9     2   123    15   152    14   153 0.97 Domain of unknown function (DUF4329)
AAA_PrkA             PF08298.6    358 seq70_BIOID89369     -            644  1.3e-180  599.6   0.0   1   1  2.6e-184  1.8e-180  599.1   0.0     2   358    20   380    19   380 0.99 PrkA AAA domain
PrkA                 PF06798.7    254 seq70_BIOID89369     -            644   6.8e-86  287.5   2.2   1   1   2.2e-89   1.5e-85  286.4   1.5     1   254   382   636   382   636 0.98 PrkA serine protein kinase C-terminal domain
MFS_1                PF07690.11   354 seq76_BIOID89369     -            396     2e-39  135.2  46.6   1   1   4.4e-43     2e-39  135.2  32.3     2   352    16   351    15   353 0.83 Major Facilitator Superfamily
MFS_3                PF05977.8    524 seq76_BIOID89369     -            396   6.8e-08   30.9   6.3   1   1   1.5e-11   6.8e-08   30.9   4.3    32   206    32   201     5   207 0.84 Transmembrane secretion effector
TRI12                PF06609.8    599 seq76_BIOID89369     -            396   2.8e-06   25.7   4.5   1   1   6.2e-10   2.8e-06   25.7   3.1    87   212    54   179    14   190 0.80 Fungal trichothecene efflux pump (TRI12)
Resolvase            PF00239.16   141 seq79_BIOID89369     -            190   1.5e-52  177.1   0.1   1   1   5.2e-56   2.4e-52  176.4   0.0     2   140     5   137     4   138 0.98 Resolvase, N terminal domain
HTH_7                PF02796.10    45 seq79_BIOID89369     -            190   6.2e-15   54.6   0.0   1   1   2.8e-18   1.3e-14   53.6   0.0     1    45   140   184   140   184 0.98 Helix-turn-helix domain of resolvase
Sigma70_r4_2         PF08281.7     54 seq81_BIOID89369     -            191   1.3e-19   69.2   0.2   1   1   1.1e-22   3.7e-19   67.8   0.2     2    53   129   180   122   181 0.95 Sigma-70, region 4
Sigma70_r2           PF04542.9     71 seq81_BIOID89369     -            191   6.3e-18   64.0   0.2   1   1   3.6e-21   1.2e-17   63.1   0.2     1    71    25    92    25    92 0.96 Sigma-70 region 2
Sigma70_r4           PF04545.11    50 seq81_BIOID89369     -            191     2e-10   39.6   0.0   1   1   1.4e-13   4.9e-10   38.4   0.0     2    47   135   180   134   182 0.95 Sigma-70, region 4
Sigma70_ECF          PF07638.6    185 seq81_BIOID89369     -            191   8.8e-09   35.1   0.1   1   1   8.3e-12   2.9e-08   33.5   0.1     7   181    10   183     3   186 0.71 ECF sigma factor
Rz1                  PF06085.6     40 seq82_BIOID89369     -             61   5.5e-23   79.9  11.4   1   1   5.1e-27   6.9e-23   79.6   7.9     1    39    20    59    20    60 0.97 Lipoprotein Rz1 precursor
DDE_Tnp_Tn3          PF01526.12   388 seq83_BIOID89369     -            406  1.3e-156  520.9   0.0   1   1  1.1e-160  1.5e-156  520.8   0.0     5   388     2   384     1   384 0.99 Tn3 transposase DDE domain
DUF1722              PF08349.6    117 seq84_BIOID89369     -            169   6.7e-38  129.0   0.1   1   1     6e-42   8.3e-38  128.7   0.0     1   116    41   157    41   158 0.98 Protein of unknown function (DUF1722)
SBP_bac_9            PF01297.12   256 seq85_BIOID89369     -            304   2.3e-67  226.8   0.0   1   1   1.9e-71   2.6e-67  226.6   0.0     1   254    32   295    32   297 0.92 Periplasmic solute binding protein family
Ail_Lom              PF06316.6    199 seq86_BIOID89369     -            199  5.5e-123  407.7   4.8   1   1  1.3e-126  6.1e-123  407.6   3.3     1   199     1   199     1   199 1.00 Enterobacterial Ail/Lom protein
OMP_b-brl            PF13505.1    176 seq86_BIOID89369     -            199   4.3e-26   91.8   5.3   1   1   1.2e-29   5.4e-26   91.4   3.7     2   176    11   199     8   199 0.84 Outer membrane protein beta-barrel domain
OmpA_membrane        PF01389.12   183 seq86_BIOID89369     -            199   0.00015   21.2   0.2   1   1     5e-08   0.00023   20.6   0.1    14   148    23   178    17   181 0.80 OmpA-like transmembrane domain
HATPase_c            PF02518.21   111 seq87_BIOID89369     -            572   2.1e-07   30.5   0.0   1   1   7.5e-11     1e-06   28.3   0.0    13    98   428   550   421   568 0.71 Histidine kinase-, DNA gyrase B-, and HSP90-like ATPase
Y1_Tnp               PF01797.11   121 seq95_BIOID89369     -             55   2.4e-06   27.3   0.0   1   1   2.2e-10     3e-06   26.9   0.0    96   121     1    26     1    26 0.97 Transposase IS200 like
Sugar_tr             PF00083.19   451 seq96_BIOID89369     -            342   1.3e-31  109.6  17.9   1   1   9.9e-32   4.5e-28   97.9   6.7     2   194    23   221    22   224 0.90 Sugar (and other) transporter
MFS_1                PF07690.11   354 seq96_BIOID89369     -            342   9.6e-24   83.6  19.1   1   1   2.8e-27   1.3e-23   83.2  13.3    31   281    62   315    27   317 0.74 Major Facilitator Superfamily
MS_channel           PF00924.13   206 seq97_BIOID89369     -            286   4.3e-59  199.2   3.1   1   1   6.3e-63   4.3e-59  199.2   2.1     3   206    72   268    70   268 0.99 Mechanosensitive ion channel
TM_helix             PF05552.7     53 seq97_BIOID89369     -            286   1.4e-14   53.3   6.9   1   1     2e-18   1.4e-14   53.3   4.8     2    53    15    66    14    66 0.97 Conserved TM helix
DUF932               PF06067.6    239 seq98_BIOID89369     -            298   1.7e-69  233.6   0.0   1   1   1.6e-73   2.1e-69  233.3   0.0     1   239    61   287    61   287 0.99 Domain of unknown function (DUF932)
SecE                 PF00584.15    57 seq102_BIOID89369    -            127   2.4e-21   74.9   1.0   1   1   1.8e-25   2.4e-21   74.9   0.7     2    56    68   122    67   123 0.97 SecE/Sec61-gamma subunits of protein translocation complex
Epimerase            PF01370.16   236 seq104_BIOID89369    -            660   1.7e-41  142.1   0.0   1   1     8e-45   2.7e-41  141.4   0.0     1   236   318   566   318   566 0.91 NAD dependent epimerase/dehydratase family
Formyl_trans_N       PF00551.14   181 seq104_BIOID89369    -            660   5.4e-25   87.8   0.0   1   1   2.4e-28   8.1e-25   87.2   0.0    67   178    63   174    20   177 0.90 Formyl transferase
Formyl_trans_C       PF02911.13   100 seq104_BIOID89369    -            660   2.3e-20   72.4   0.0   1   1   1.2e-23   4.3e-20   71.5   0.0     3    98   202   295   200   297 0.95 Formyl transferase, C-terminal domain
3Beta_HSD            PF01073.14   280 seq104_BIOID89369    -            660   5.8e-06   25.0   0.0   1   1   2.4e-09   8.2e-06   24.5   0.0     1   157   319   474   319   504 0.79 3-beta hydroxysteroid dehydrogenase/isomerase family
Lambda_tail_I        PF06805.7     82 seq106_BIOID89369    -            190   3.2e-14   52.4   0.0   1   1   4.2e-18   5.7e-14   51.5   0.0    25    82     2    64     1    64 0.98 Bacteriophage lambda tail assembly protein I
DUF1380              PF07128.7    139 seq109_BIOID89369    -            184   9.8e-74  245.6   1.0   1   1   8.9e-78   1.2e-73  245.3   0.7     1   139    41   178    41   178 1.00 Protein of unknown function (DUF1380)
APS_kinase           PF01583.15   157 seq110_BIOID89369    -            201   4.6e-73  243.9   0.0   1   1   8.6e-77   5.9e-73  243.5   0.0     1   153    27   179    27   182 0.98 Adenylylsulphate kinase
AAA_33               PF13671.1    143 seq110_BIOID89369    -            201   4.7e-08   32.9   0.0   1   1     1e-11   6.8e-08   32.3   0.0     1   115    30   143    30   170 0.81 AAA domain
Response_reg         PF00072.19   112 seq111_BIOID89369    -            240   2.5e-25   88.5   0.0   1   1   5.5e-29   3.7e-25   87.9   0.0     1   112    13   122    13   122 0.98 Response regulator receiver domain
Trans_reg_C          PF00486.23    77 seq111_BIOID89369    -            240   3.7e-22   77.9   0.1   1   1   9.6e-26   6.6e-22   77.1   0.0     2    77   157   232   156   232 0.96 Transcriptional regulatory protein, C terminal
Caudo_TAP            PF02413.12   130 seq112_BIOID89369    -            193   3.2e-37  127.4   0.3   1   1     3e-41   4.1e-37  127.1   0.2     1   129    72   191    72   192 0.98 Caudovirales tail fibre assembly protein
LysR_substrate       PF03466.15   209 seq113_BIOID89369    -             76   2.2e-06   26.8   0.2   1   1   1.8e-10   2.4e-06   26.6   0.2   151   208    15    72     6    73 0.94 LysR substrate binding domain
Caps_synth_GfcC      PF06251.6    229 seq114_BIOID89369    -            245   1.4e-90  302.3   0.0   1   1   1.1e-94   1.6e-90  302.2   0.0     2   229    20   245    19   245 0.99 Capsule biosynthesis GfcC
BPD_transp_1         PF00528.17   185 seq115_BIOID89369    -            277   2.5e-34  118.3  12.4   1   1   1.8e-38   2.5e-34  118.3   8.6     3   183    76   274    74   276 0.97 Binding-protein-dependent transport system inner membrane component
EAL                  PF00563.15   236 seq117_BIOID89369    -            365   6.6e-59  199.1   0.0   1   1   1.4e-62   9.7e-59  198.5   0.0     3   236   115   349   114   349 0.94 EAL domain
GerE                 PF00196.14    58 seq117_BIOID89369    -            365   1.3e-10   40.3   0.3   1   1   3.9e-14   2.6e-10   39.3   0.2     5    52    29    76    27    80 0.96 Bacterial regulatory proteins, luxR family
Hydrolase_3          PF08282.7    254 seq120_BIOID89369    -            266   4.9e-61  206.4   0.0   1   1   1.2e-64   5.5e-61  206.2   0.0     1   254     5   260     5   260 0.96 haloacid dehalogenase-like hydrolase
S6PP                 PF05116.8    247 seq120_BIOID89369    -            266   2.4e-16   59.6   0.0   1   2   2.4e-09   1.1e-05   24.7   0.0     4    75     4    73     1    91 0.89 Sucrose-6F-phosphate phosphohydrolase
S6PP                 PF05116.8    247 seq120_BIOID89369    -            266   2.4e-16   59.6   0.0   2   2   7.2e-12   3.3e-08   33.0   0.0   135   218   159   242   141   251 0.83 Sucrose-6F-phosphate phosphohydrolase
Hydrolase            PF00702.21   204 seq120_BIOID89369    -            266   1.7e-11   44.9   0.1   1   1   1.3e-13   5.8e-10   39.9   0.0     2   204     3   226     2   226 0.59 haloacid dehalogenase-like hydrolase
GGDEF                PF00990.16   161 seq122_BIOID89369    -            341   1.4e-40  138.4   0.2   1   1     4e-44   1.4e-40  138.4   0.1     2   160   175   330   174   331 0.93 GGDEF domain
GAF_3                PF13492.1    129 seq122_BIOID89369    -            341   2.1e-09   37.4   0.0   1   1     1e-12   3.5e-09   36.7   0.0     2   124    19   151    18   156 0.83 GAF domain
GAF_2                PF13185.1    148 seq122_BIOID89369    -            341   1.7e-07   31.7   0.0   1   1   1.1e-10   3.8e-07   30.6   0.0     1   148    16   155    16   155 0.75 GAF domain
GAF                  PF01590.21   154 seq122_BIOID89369    -            341   3.7e-05   23.8   0.0   1   1   2.1e-08   7.1e-05   22.8   0.0    85   153    97   153    18   154 0.76 GAF domain
Phage_portal_2       PF05136.8    355 seq123_BIOID89369    -            502    3e-102  341.6   0.5   1   1  2.7e-106  3.7e-102  341.3   0.4     3   355    33   373    31   373 0.98 Phage portal protein, lambda family
DUF1380              PF07128.7    139 seq124_BIOID89369    -            144   3.8e-74  246.9   1.4   1   1   3.1e-78   4.2e-74  246.8   1.0     1   139     1   138     1   138 1.00 Protein of unknown function (DUF1380)
tRNA-synt_1c         PF00749.16   314 seq126_BIOID89369    -            471  5.6e-126  419.3   0.0   1   1  5.9e-130  8.1e-126  418.8   0.0     1   314     2   305     2   305 0.99 tRNA synthetases class I (E and Q), catalytic domain
Peptidase_S24        PF00717.18    70 seq129_BIOID89369    -            324   8.7e-21   73.2   0.1   1   1   2.5e-24   1.7e-20   72.2   0.1     1    63    86   159    86   170 0.92 Peptidase S24-like
Peptidase_S26        PF10502.4    138 seq129_BIOID89369    -            324   6.3e-09   35.3   0.0   1   1   2.1e-11   1.4e-07   30.9   0.0    96   138   260   302   233   302 0.84 Signal peptidase, peptidase S26
Flagellin_N          PF00669.15   139 seq132_BIOID89369    -            317   4.4e-34  117.1   9.6   1   1   3.2e-38   4.4e-34  117.1   6.7     2   139     4   141     3   141 0.99 Bacterial flagellin N-terminal helical region
Ldh_2                PF02615.9    335 seq133_BIOID89369    -            361  7.6e-139  461.9   0.0   1   1  6.3e-143  8.7e-139  461.7   0.0     1   334     5   340     5   341 0.99 Malate/L-lactate dehydrogenase
Channel_Tsx          PF03502.8    238 seq136_BIOID89369    -            253   7.2e-40  137.1  23.3   1   1   6.2e-44   8.5e-40  136.9  16.2     2   238    38   253    37   253 0.97 Nucleoside-specific channel-forming protein, Tsx
TrkH                 PF02386.11   339 seq137_BIOID89369    -            485   2.1e-74  250.0  20.8   1   1   1.5e-78   2.1e-74  250.0  14.4     2   339   156   483   155   483 0.99 Cation transport protein
Phage_integrase      PF00589.17   173 seq140_BIOID89369    -            337   7.2e-66  220.9   0.0   1   1     4e-69   1.8e-65  219.6   0.0     2   171   116   317   115   319 0.99 Phage integrase family
Phage_integr_N2      PF13495.1     85 seq140_BIOID89369    -            337   9.9e-30  102.6   0.1   1   1   4.5e-33     2e-29  101.6   0.0     2    85    17   100    16   100 0.98 Phage integrase, N-terminal SAM-like domain
SNARE_assoc          PF09335.6    123 seq141_BIOID89369    -            142   7.9e-13   48.5   6.1   1   1   9.4e-17   1.3e-12   47.8   4.2     4   119    26   132    21   136 0.83 SNARE associated Golgi protein
DUF2534              PF10749.4     85 seq145_BIOID89369    -             85   8.3e-44  147.3   3.7   1   1   6.7e-48   9.2e-44  147.1   2.6     2    85     1    84     1    84 0.97 Protein of unknown function (DUF2534)
Rib_5-P_isom_A       PF06026.9    173 seq146_BIOID89369    -            231   2.7e-63  212.2   0.5   1   1   2.6e-67   3.5e-63  211.9   0.3     3   173    61   227    59   227 0.98 Ribose 5-phosphate isomerase A (phosphoriboisomerase A)
GreA_GreB_N          PF03449.10    74 seq148_BIOID89369    -            158   1.8e-32  111.0   1.1   1   1   3.6e-36   2.4e-32  110.6   0.8     4    74     3    74     1    74 0.97 Transcription elongation factor, N-terminal
GreA_GreB            PF01272.14    77 seq148_BIOID89369    -            158     8e-29   99.0   0.5   1   1   1.6e-32   1.1e-28   98.6   0.3     3    77    83   157    80   157 0.97 Transcription elongation factor, GreA/GreB, C-term
NusG                 PF02357.14    92 seq150_BIOID89369    -            181   5.3e-25   87.3   0.0   1   1   1.1e-28   7.7e-25   86.8   0.0     1    92     7   106     7   106 0.93 Transcription termination factor nusG
KOW                  PF00467.24    32 seq150_BIOID89369    -            181   1.3e-08   33.9   0.1   1   1   9.1e-12   6.2e-08   31.7   0.0     1    28   130   161   130   165 0.86 KOW motif
FAD_binding_7        PF03441.9    277 seq151_BIOID89369    -            472  5.6e-107  356.9   0.9   1   1  1.1e-110  7.2e-107  356.5   0.6     3   276   205   468   203   469 0.96 FAD binding domain of DNA photolyase
DNA_photolyase       PF00875.13   165 seq151_BIOID89369    -            472     5e-46  156.3   0.4   1   1   1.8e-49   1.2e-45  155.0   0.1     2   159     5   168     4   174 0.93 DNA photolyase
Fimbrial             PF00419.15   145 seq152_BIOID89369    -            180   4.2e-14   52.8   2.5   1   1   3.6e-18     5e-14   52.6   1.8     2   145    32   180    31   180 0.85 Fimbrial protein
Phage_integrase      PF00589.17   173 seq153_BIOID89369    -            298   1.7e-53  180.7   0.1   1   1   3.9e-57   2.7e-53  180.0   0.0     3   172   113   285   111   286 0.97 Phage integrase family
Phage_integr_N       PF02899.12    84 seq153_BIOID89369    -            298   1.1e-24   86.2   3.3   1   1   1.6e-28   1.1e-24   86.2   2.3     1    84     8    90     8    90 0.99 Phage integrase, N-terminal SAM-like domain
HTS                  PF04204.11   298 seq154_BIOID89369    -            309  2.3e-131  436.7   0.0   1   1  1.9e-135  2.6e-131  436.6   0.0     1   298     2   299     2   299 1.00 Homoserine O-succinyltransferase
PsiF_repeat          PF07769.9     35 seq155_BIOID89369    -            106     5e-37  125.0  21.0   1   2   7.1e-24   9.7e-20   69.7   4.0     2    35    26    59    25    59 0.97 psiF repeat
PsiF_repeat          PF07769.9     35 seq155_BIOID89369    -            106     5e-37  125.0  21.0   2   2   2.4e-21   3.3e-17   61.5   5.0     2    35    70   103    69   103 0.97 psiF repeat
Cas_Cas5d            PF09704.5    218 seq156_BIOID89369    -            248   2.3e-47  161.3   0.2   1   1   1.9e-51   2.6e-47  161.1   0.2     1   217     4   232     4   233 0.90 CRISPR-associated protein (Cas_Cas5)
Trp_Tyr_perm         PF03222.8    394 seq158_BIOID89369    -            423   3.6e-05   22.6  38.4   1   1   4.7e-09   6.5e-05   21.8  26.6     7   374    21   404    17   415 0.76 Tryptophan/tyrosine permease family
EAL                  PF00563.15   236 seq159_BIOID89369    -            528   1.3e-65  221.0   0.4   1   1   2.9e-69     2e-65  220.5   0.3     2   235   273   505   272   506 0.96 EAL domain
CSS-motif            PF12792.2    208 seq159_BIOID89369    -            528   2.2e-38  131.5   1.0   1   1   4.6e-42   3.2e-38  131.0   0.7     2   207    37   246    36   247 0.91 CSS motif domain associated with EAL
ABC_tran             PF00005.22   118 seq160_BIOID89369    -            503   2.1e-36  124.7   0.1   1   2   1.1e-20   3.7e-17   62.6   0.0     1   118    50   178    50   178 0.89 ABC transporter
ABC_tran             PF00005.22   118 seq160_BIOID89369    -            503   2.1e-36  124.7   0.1   2   2   6.5e-20   2.2e-16   60.1   0.0     1   117   302   432   302   433 0.90 ABC transporter
Pili_assembly_N      PF00345.15   122 seq161_BIOID89369    -            230   5.5e-37  126.1   0.2   1   1   2.1e-40   1.4e-36  124.8   0.0     1   121    26   145    26   146 0.91 Gram-negative pili assembly chaperone, N-terminal domain
Pili_assembly_C      PF02753.12    68 seq161_BIOID89369    -            230     2e-16   59.4   0.3   1   1   5.2e-20   3.6e-16   58.6   0.2     1    65   165   223   165   226 0.96 Gram-negative pili assembly chaperone, C-terminal domain
Pro_CA               PF00484.14   148 seq162_BIOID89369    -            219   2.7e-48  163.5   0.0   1   1   2.4e-52   3.3e-48  163.3   0.0     1   147    34   188    34   189 0.85 Carbonic anhydrase
TauD                 PF02668.11   258 seq163_BIOID89369    -            283   7.8e-61  205.8   1.5   1   1   6.4e-65   8.8e-61  205.6   1.1     2   258     7   272     6   272 0.91 Taurine catabolism dioxygenase TauD, TfdA family
RseA_N               PF03872.8     87 seq166_BIOID89369    -            216   1.8e-32  111.3   0.6   1   1   2.6e-36   1.8e-32  111.3   0.4     1    87     1    89     1    89 0.98 Anti sigma-E protein RseA, N-terminal domain
RseA_C               PF03873.8     53 seq166_BIOID89369    -            216   3.9e-27   93.7   3.7   1   1   5.7e-31   3.9e-27   93.7   2.6     1    53   131   186   131   186 0.98 Anti sigma-E protein RseA, C-terminal domain
gpW                  PF02831.10    68 seq167_BIOID89369    -             68   3.5e-37  125.6   1.1   1   1   2.7e-41   3.8e-37  125.5   0.8     1    68     1    68     1    68 0.99 gpW
DNA_III_psi          PF03603.8    128 seq168_BIOID89369    -            137   1.4e-45  154.1   0.1   1   1   1.2e-49   1.6e-45  153.9   0.1     1   128     1   128     1   128 0.99 DNA polymerase III psi subunit
Phage_lambd_GpG      PF06894.6    127 seq169_BIOID89369    -            129   3.3e-46  155.8   0.3   1   1   2.9e-50     4e-46  155.6   0.2     1   118     2   116     2   124 0.94 Bacteriophage lambda minor tail protein (GpG)
Polysacc_deac_1      PF01522.16   124 seq171_BIOID89369    -            409   2.6e-20   72.1   0.0   1   1     3e-24   4.1e-20   71.5   0.0     3   122   228   366   226   368 0.93 Polysaccharide deacetylase
SpoU_methylase       PF00588.14   142 seq176_BIOID89369    -            370   7.3e-29  100.3   0.0   1   1   1.6e-32   1.1e-28   99.7   0.0     3   141   224   361   222   362 0.95 SpoU rRNA Methylase family
SpoU_sub_bind        PF08032.7     76 seq176_BIOID89369    -            370   3.1e-12   46.3   0.0   1   1     1e-15     7e-12   45.2   0.0     2    73   135   206   134   209 0.96 RNA 2'-O ribose methyltransferase substrate binding
MFS_1                PF07690.11   354 seq180_BIOID89369    -            424   4.7e-47  160.3  47.0   1   2   6.1e-36   1.7e-32  112.4  13.1     3   227    37   250    35   257 0.82 Major Facilitator Superfamily
MFS_1                PF07690.11   354 seq180_BIOID89369    -            424   4.7e-47  160.3  47.0   2   2     2e-17   5.4e-14   51.5  17.8     3   167   240   407   238   415 0.81 Major Facilitator Superfamily
MFS_2                PF13347.1    427 seq180_BIOID89369    -            424   1.2e-15   56.7  16.9   1   1   1.1e-13   3.1e-10   38.9   1.9   220   377    26   180    22   185 0.90 MFS/sugar transport protein
Sugar_tr             PF00083.19   451 seq180_BIOID89369    -            424   4.6e-11   41.8   7.4   1   1   1.7e-14   4.6e-11   41.8   5.1    44   194    66   209    46   225 0.79 Sugar (and other) transporter
Phage_sheath_1       PF04984.9    464 seq185_BIOID89369    -            390   2.4e-73  247.0   0.1   1   2   1.6e-19   2.2e-15   55.9   0.1     1    91     1    93     1    97 0.94 Phage tail sheath protein
Phage_sheath_1       PF04984.9    464 seq185_BIOID89369    -            390   2.4e-73  247.0   0.1   2   2   1.2e-60   1.7e-56  191.5   0.0   170   464    91   377    89   377 0.98 Phage tail sheath protein
dUTPase              PF00692.14   129 seq188_BIOID89369    -            152   1.2e-41  141.0   0.0   1   1   9.9e-46   1.4e-41  140.9   0.0     2   129    17   150    16   150 0.98 dUTPase
SBP_bac_11           PF13531.1    231 seq189_BIOID89369    -            329   1.4e-44  152.3   0.2   1   1     5e-48   1.7e-44  152.0   0.1     4   231    28   280    25   280 0.87 Bacterial extracellular solute-binding protein
SBP_bac_1            PF01547.20   314 seq189_BIOID89369    -            329   1.5e-18   67.5   2.8   1   1   5.5e-22   1.9e-18   67.1   2.0     4   314    32   272    29   272 0.88 Bacterial extracellular solute-binding protein
SBP_bac_8            PF13416.1    281 seq189_BIOID89369    -            329   1.8e-13   50.7   1.3   1   1     9e-17   3.1e-13   49.9   0.8    85   262   108   281    34   300 0.75 Bacterial extracellular solute-binding protein
SBP_bac_6            PF13343.1    242 seq189_BIOID89369    -            329   3.6e-13   49.2   1.1   1   1     2e-16   6.8e-13   48.3   0.8    53   235   112   303    77   306 0.83 Bacterial extracellular solute-binding protein
HTH_Tnp_1            PF01527.15    76 seq190_BIOID89369    -            136   4.5e-19   68.0   0.6   1   1   1.2e-22     8e-19   67.2   0.4     2    74    23   102    22   104 0.89 Transposase
HTH_28               PF13518.1     52 seq190_BIOID89369    -            136   2.1e-06   27.4   0.5   1   1   6.5e-10   4.4e-06   26.4   0.0     1    43    32    75    32    78 0.93 Helix-turn-helix domain
Phage_portal_2       PF05136.8    355 seq193_BIOID89369    -            533  4.2e-105  351.0   1.5   1   1  3.8e-109  5.1e-105  350.7   1.0     2   355    30   401    29   401 0.98 Phage portal protein, lambda family
DUF3561              PF12084.3    107 seq194_BIOID89369    -            107   1.1e-51  173.0   8.8   1   1   8.8e-56   1.2e-51  172.8   6.1     1   107     1   107     1   107 0.99 Protein of unknown function (DUF3561)
FeoA                 PF04023.9     74 seq197_BIOID89369    -             75   3.5e-09   36.3   0.0   1   1     3e-13   4.1e-09   36.1   0.0     7    73     4    71     2    72 0.90 FeoA domain
Transaldolase        PF00923.14   287 seq198_BIOID89369    -            338  2.6e-104  348.2   0.3   1   1  2.2e-108    3e-104  348.0   0.2     1   287    35   334    35   334 0.95 Transaldolase
BPL_LplA_LipB        PF03099.14   125 seq199_BIOID89369    -            321   5.1e-21   74.8   0.0   1   1   1.7e-24   7.6e-21   74.2   0.0     4   125    86   208    83   208 0.89 Biotin/lipoate A/B protein ligase family
HTH_11               PF08279.7     55 seq199_BIOID89369    -            321   8.3e-13   47.6   0.0   1   1   4.4e-16     2e-12   46.4   0.0     4    54     9    58     8    59 0.92 HTH domain
BPL_C                PF02237.12    48 seq199_BIOID89369    -            321   1.6e-11   43.5   0.2   1   1   8.9e-15   4.1e-11   42.2   0.1     1    48   271   317   271   317 0.97 Biotin protein ligase C terminal domain
Acetyltransf_4       PF13420.1    155 seq200_BIOID89369    -            172   1.4e-21   76.9   0.0   1   1   8.2e-25   1.6e-21   76.7   0.0     1   152     3   154     3   157 0.91 Acetyltransferase (GNAT) domain
Acetyltransf_1       PF00583.19    83 seq200_BIOID89369    -            172   9.1e-18   63.9   0.0   1   1   8.2e-21   1.6e-17   63.1   0.0     2    82    57   136    56   137 0.95 Acetyltransferase (GNAT) family
Acetyltransf_3       PF13302.1    142 seq200_BIOID89369    -            172   1.2e-11   44.9   0.0   1   1   7.3e-15   1.4e-11   44.7   0.0     4   142     3   137     1   137 0.82 Acetyltransferase (GNAT) domain
Acetyltransf_10      PF13673.1    117 seq200_BIOID89369    -            172     4e-09   36.4   0.1   1   1   2.7e-12   5.2e-09   36.1   0.0     1   117    10   136    10   136 0.72 Acetyltransferase (GNAT) domain
Acetyltransf_7       PF13508.1     79 seq200_BIOID89369    -            172   5.4e-09   35.9   0.0   1   1   4.2e-12   8.1e-09   35.4   0.0     5    78    53   137    49   138 0.75 Acetyltransferase (GNAT) domain
FR47                 PF08445.5     86 seq200_BIOID89369    -            172   4.9e-09   35.6   0.0   1   1   4.5e-12   8.7e-09   34.9   0.0    26    80    84   139    79   144 0.91 FR47-like protein
Acetyltransf_9       PF13527.1    128 seq200_BIOID89369    -            172   3.4e-06   26.8   0.1   1   1   5.2e-09     1e-05   25.2   0.0     2   109     3   115     2   122 0.89 Acetyltransferase (GNAT) domain
DUF413               PF04219.7     94 seq202_BIOID89369    -            112   1.5e-38  130.2   0.1   1   1   1.4e-42   1.9e-38  129.9   0.1     1    90    10    99    10   102 0.97 Protein of unknown function, DUF
DUF494               PF04361.8    155 seq204_BIOID89369    -            157   2.9e-64  215.2   4.2   1   1   2.4e-68   3.3e-64  215.1   2.9     1   155     1   157     1   157 0.98 Protein of unknown function (DUF494)
FliD_C               PF07195.7    239 seq205_BIOID89369    -            468   1.6e-60  204.2  20.3   1   1   2.4e-64   1.6e-60  204.2  14.1     1   239   222   452   222   452 0.98 Flagellar hook-associated protein 2 C-terminus
FliD_N               PF02465.13    99 seq205_BIOID89369    -            468   1.2e-23   83.2  12.7   1   1   1.7e-27   1.2e-23   83.2   8.8     1    99    10   107    10   107 0.96 Flagellar hook-associated protein 2 C-terminus
HEAT_2               PF13646.1     88 seq206_BIOID89369    -            252   3.6e-24   84.7   0.2   1   2   6.1e-10   2.1e-06   27.8   0.0     3    86    32   119    31   121 0.94 HEAT repeats
HEAT_2               PF13646.1     88 seq206_BIOID89369    -            252   3.6e-24   84.7   0.2   2   2   3.4e-11   1.2e-07   31.8   0.0    11    56   144   189   134   197 0.91 HEAT repeats
HEAT                 PF02985.17    31 seq206_BIOID89369    -            252   2.6e-16   58.0   1.4   1   1   2.1e-07   0.00073   19.3   0.0     2    24   166   188   165   189 0.95 HEAT repeat
HEAT_PBS             PF03130.11    27 seq206_BIOID89369    -            252   1.7e-05   24.7   0.8   1   1   3.8e-06     0.013   15.8   0.0     1    27   149   175   149   175 0.98 PBS lyase HEAT-like repeat
Glu_cys_ligase       PF04262.9    377 seq208_BIOID89369    -            518  4.4e-181  601.2   0.0   1   1    4e-185  5.5e-181  600.9   0.0     2   377     7   381     6   381 0.99 Glutamate-cysteine ligase
ABC_tran             PF00005.22   118 seq210_BIOID89369    -            275   3.8e-19   69.0   0.0   1   1   8.4e-23   5.7e-19   68.5   0.0     1   117    47   170    47   171 0.86 ABC transporter
AAA_21               PF13304.1    303 seq210_BIOID89369    -            275   1.1e-15   58.3   0.0   1   1   1.8e-11   1.2e-07   31.8   0.0   232   298   138   201   108   203 0.85 AAA domain
DUF1040              PF06288.8     86 seq212_BIOID89369    -             89   1.6e-46  156.3   0.5   1   1   1.3e-50   1.8e-46  156.2   0.3     1    86     1    86     1    86 1.00 Protein of unknown function (DUF1040)
PHP                  PF02811.14   175 seq213_BIOID89369    -            245   1.5e-17   63.8   1.3   1   1   1.9e-21   2.6e-17   63.0   0.9     1   169     4   164     4   174 0.91 PHP domain
DUF940               PF06082.6    658 seq214_BIOID89369    -            698  4.3e-258  858.1  13.4   1   1  3.5e-262  4.8e-258  857.9   9.3     1   658    29   693    29   693 0.97 Bacterial putative lipoprotein (DUF940)
PsiB                 PF06290.6    143 seq215_BIOID89369    -            145   6.2e-71  236.3   0.0   1   1   5.1e-75     7e-71  236.1   0.0     1   143     2   144     2   144 0.99 Plasmid SOS inhibition protein (PsiB)
UvrD_C               PF13361.1    319 seq216_BIOID89369    -            673   8.3e-93  311.2   0.0   1   1   3.5e-95   7.9e-92  308.0   0.0     1   318   271   613   271   614 0.97 UvrD-like helicase C-terminal domain
UvrD-helicase        PF00580.16   315 seq216_BIOID89369    -            673     2e-74  250.6   0.4   1   1   1.3e-76   2.9e-73  246.7   0.3     1   314     3   265     3   266 0.94 UvrD/REP helicase N-terminal domain
AAA_19               PF13245.1     76 seq216_BIOID89369    -            673   2.1e-13   49.6   0.6   1   1   2.1e-16   4.7e-13   48.5   0.4     8    75    15    87     8    88 0.82 Part of AAA domain
UvrD_C_2             PF13538.1    104 seq216_BIOID89369    -            673   2.1e-10   40.5   0.0   1   1   5.6e-13   1.3e-09   38.0   0.0    54   103   546   609   496   610 0.80 Family description
Response_reg         PF00072.19   112 seq217_BIOID89369    -            216   1.7e-24   85.8   0.1   1   1   6.7e-28     3e-24   85.0   0.0     1   111     6   120     6   121 0.96 Response regulator receiver domain
GerE                 PF00196.14    58 seq217_BIOID89369    -            216     7e-19   66.7   0.1   1   1   2.5e-22   1.2e-18   66.0   0.1     2    57   149   204   148   205 0.96 Bacterial regulatory proteins, luxR family
GGDEF                PF00990.16   161 seq220_BIOID89369    -            371   9.2e-48  161.7   0.0   1   1   1.8e-51   1.2e-47  161.3   0.0     2   161   211   366   210   366 0.97 GGDEF domain
MASE2                PF05230.6     91 seq220_BIOID89369    -            371   1.8e-32  111.0   9.9   1   1     7e-36   4.8e-32  109.6   3.5     1    91    39   129    39   129 0.99 MASE2 domain
Ivy                  PF08816.6    118 seq221_BIOID89369    -            149   5.8e-35  119.7   0.1   1   1   5.1e-39     7e-35  119.4   0.1     1   118    29   144    29   144 0.98 Inhibitor of vertebrate lysozyme (Ivy)
LrgA                 PF03788.9     96 seq224_BIOID89369    -            135   4.4e-29   99.9  10.2   1   1   4.3e-33   5.8e-29   99.5   7.1     1    94    24   117    24   119 0.98 LrgA family
Nitrate_red_del      PF02613.10   136 seq225_BIOID89369    -            207   4.1e-31  107.4   1.1   1   1   4.2e-35   5.8e-31  107.0   0.7     7   134    44   167    22   169 0.93 Nitrate reductase delta subunit
HTH_3                PF01381.17    55 seq226_BIOID89369    -            120   2.4e-09   36.7   0.1   1   1   2.6e-12   3.5e-08   33.0   0.0     2    53    40    91    39    93 0.92 Helix-turn-helix
Acetyltransf_1       PF00583.19    83 seq227_BIOID89369    -            148   1.1e-19   70.1   0.0   1   1   1.1e-22   1.6e-19   69.5   0.0     4    82    48   120    45   121 0.92 Acetyltransferase (GNAT) family
FR47                 PF08445.5     86 seq227_BIOID89369    -            148   6.3e-13   48.1   0.1   1   1   5.7e-16   8.6e-13   47.7   0.0    17    81    59   124    42   130 0.82 FR47-like protein
Acetyltransf_10      PF13673.1    117 seq227_BIOID89369    -            148   1.6e-12   47.4   0.1   1   1   1.4e-15   2.2e-12   47.0   0.1    22   117    18   120     8   120 0.86 Acetyltransferase (GNAT) domain
Acetyltransf_7       PF13508.1     79 seq227_BIOID89369    -            148   3.4e-11   43.0   0.0   1   1     3e-14   4.6e-11   42.6   0.0     8    78    45   121    38   122 0.86 Acetyltransferase (GNAT) domain
Acetyltransf_4       PF13420.1    155 seq227_BIOID89369    -            148   1.6e-08   34.5   0.0   1   1   1.3e-11   1.9e-08   34.2   0.0    32   148    23   134     5   141 0.82 Acetyltransferase (GNAT) domain
Acetyltransf_8       PF13523.1    152 seq227_BIOID89369    -            148   7.4e-08   32.2   0.1   1   1   1.5e-09   2.3e-06   27.4   0.0    75   138    61   122     4   127 0.78 Acetyltransferase (GNAT) domain
Acetyltransf_3       PF13302.1    142 seq227_BIOID89369    -            148   7.8e-07   29.3   0.1   1   1   1.8e-09   2.7e-06   27.6   0.1    67   142    49   121     3   121 0.73 Acetyltransferase (GNAT) domain
Acetyltransf_9       PF13527.1    128 seq227_BIOID89369    -            148     3e-06   26.9   0.0   1   1   3.7e-09   5.7e-06   26.1   0.0    74   127    64   122    49   123 0.89 Acetyltransferase (GNAT) domain
Acetyltransf_6       PF13480.1    142 seq227_BIOID89369    -            148   1.6e-05   24.7   0.0   1   1   1.4e-08   2.1e-05   24.4   0.0    73   131    42   100    17   107 0.90 Acetyltransferase (GNAT) domain
NMN_transporter      PF04973.7    182 seq228_BIOID89369    -            239   1.6e-46  157.9  27.1   1   1   1.3e-48   1.8e-44  151.2  18.8     1   180    23   227    23   229 0.94 Nicotinamide mononucleotide transporter
Fimbrial             PF00419.15   145 seq230_BIOID89369    -            187   3.8e-17   62.7   0.2   1   1   3.5e-21   4.7e-17   62.4   0.1     1   144    43   186    43   187 0.88 Fimbrial protein
BPD_transp_1         PF00528.17   185 seq233_BIOID89369    -            291   1.6e-16   60.2  11.7   1   1   1.2e-20   1.6e-16   60.2   8.1     2   182    81   275    80   278 0.80 Binding-protein-dependent transport system inner membrane component
DUF520               PF04461.8    160 seq234_BIOID89369    -            163     4e-66  221.6   3.7   1   1   3.3e-70   4.5e-66  221.5   2.5     1   160     1   162     1   162 0.99 Protein of unknown function (DUF520)
LysE                 PF01810.13   191 seq236_BIOID89369    -            211   9.9e-60  200.9  15.7   1   1   8.2e-64   1.1e-59  200.7  10.9     2   190    14   201    13   202 0.96 LysE type translocator
DUF1441              PF07278.6    152 seq238_BIOID89369    -            164   2.3e-62  209.0   0.1   1   1   1.9e-66   2.7e-62  208.8   0.1     2   152    10   155     9   155 0.99 Protein of unknown function (DUF1441)
FeoB_N               PF02421.13   189 seq239_BIOID89369    -            777   2.8e-71  238.5   0.1   1   1   2.4e-74   5.4e-71  237.6   0.0     2   187     9   196     8   198 0.94 Ferrous iron transport protein B
Gate                 PF07670.9    109 seq239_BIOID89369    -            777   7.3e-48  160.8  20.5   1   2   5.2e-18   1.2e-14   54.0   2.5     3   106   356   447   354   454 0.94 Nucleoside recognition
Gate                 PF07670.9    109 seq239_BIOID89369    -            777   7.3e-48  160.8  20.5   2   2   2.7e-38   6.2e-35  119.2   0.3     1   107   516   693   516   695 0.99 Nucleoside recognition
FeoB_C               PF07664.7     54 seq239_BIOID89369    -            777   3.3e-21   74.3   2.1   1   1   1.4e-24   3.3e-21   74.3   1.5     1    54   458   511   458   511 0.99 Ferrous iron transport protein B C terminus
MMR_HSR1             PF01926.18   114 seq239_BIOID89369    -            777   2.1e-17   63.0   0.0   1   1   1.8e-20     4e-17   62.1   0.0     2   113    10   124     9   125 0.68 50S ribosome-binding GTPase
SRPRB                PF09439.5    181 seq239_BIOID89369    -            777   3.6e-06   26.2   0.0   1   1   2.7e-09   6.2e-06   25.4   0.0     5    71     9    76     5   130 0.67 Signal recognition particle receptor beta subunit
Ldh_2                PF02615.9    335 seq240_BIOID89369    -            332  1.1e-143  477.9   0.0   1   1  8.9e-148  1.2e-143  477.7   0.0     1   334     1   331     1   332 0.99 Malate/L-lactate dehydrogenase
Wzz                  PF02706.10   152 seq243_BIOID89369    -            377   7.2e-25   87.4   0.9   1   1   5.3e-29   7.2e-25   87.4   0.7     1   150    25   173    25   175 0.92 Chain length determinant protein
EamA                 PF00892.15   126 seq245_BIOID89369    -            299   3.3e-18   65.8  28.8   1   2   5.4e-10   7.4e-06   25.9   9.3     1   124     9   128     9   130 0.91 EamA-like transporter family
EamA                 PF00892.15   126 seq245_BIOID89369    -            299   3.3e-18   65.8  28.8   2   2   2.7e-16   3.8e-12   46.2   5.2     1   123   149   274   149   277 0.89 EamA-like transporter family
Omptin               PF01278.15   295 seq246_BIOID89369    -            317  9.4e-151  500.8  12.3   1   1  7.8e-155  1.1e-150  500.6   8.5     2   295    22   317    20   317 0.99 Omptin family
GreA_GreB_N          PF03449.10    74 seq247_BIOID89369    -            170   3.6e-30  103.6   0.7   1   1   8.7e-34   5.9e-30  103.0   0.5     1    74    13    86    13    86 0.97 Transcription elongation factor, N-terminal
GreA_GreB            PF01272.14    77 seq247_BIOID89369    -            170   1.6e-22   78.8   0.0   1   1   3.8e-26   2.6e-22   78.2   0.0     2    77    93   167    92   167 0.98 Transcription elongation factor, GreA/GreB, C-term
DUF2813              PF11398.3    373 seq248_BIOID89369    -            552  1.5e-153  511.1   0.0   1   1  4.7e-157  2.2e-153  510.6   0.0     1   373     1   375     1   375 0.99 Protein of unknown function (DUF2813)
Sulfatase            PF00884.18   379 seq252_BIOID89369    -            497   1.5e-77  261.0   0.2   1   1   2.6e-81   1.8e-77  260.8   0.1     1   378    31   454    31   455 0.87 Sulfatase
Phosphodiest         PF01663.17   364 seq252_BIOID89369    -            497   7.1e-12   45.2   0.0   1   1   1.9e-15   1.3e-11   44.3   0.0     1   256    33   322    33   367 0.77 Type I phosphodiesterase / nucleotide pyrophosphatase
Ribosomal_L11_N      PF03946.9     60 seq253_BIOID89369    -            142   3.2e-32  109.6   0.3   1   1   8.7e-36   5.9e-32  108.7   0.2     1    60     8    67     8    67 0.99 Ribosomal protein L11, N-terminal domain
Ribosomal_L11        PF00298.14    69 seq253_BIOID89369    -            142   6.6e-29   99.7   2.9   1   1   1.8e-32   1.2e-28   98.8   2.0     1    69    72   140    72   140 0.99 Ribosomal protein L11, RNA binding domain
PfkB                 PF00294.19   301 seq255_BIOID89369    -            304   1.2e-69  234.6   0.0   1   1     1e-73   1.4e-69  234.4   0.0     2   299     3   298     2   300 0.96 pfkB family carbohydrate kinase
ThiF                 PF00899.16   136 seq257_BIOID89369    -            268   3.5e-41  140.0   0.4   1   1     4e-45   5.4e-41  139.4   0.3     2   128    30   157    29   164 0.96 ThiF family
CRISPR_assoc         PF08798.6    214 seq260_BIOID89369    -            223   7.5e-62  208.7   1.0   1   1   6.2e-66   8.5e-62  208.5   0.7     1   214     8   219     8   219 0.99 CRISPR associated protein
DDE_Tnp_IS240        PF13610.1    140 seq261_BIOID89369    -            250   5.1e-46  155.9   0.0   1   1   1.3e-49   8.9e-46  155.2   0.0     3   138    86   222    84   224 0.98 DDE domain
DDE_Tnp_IS66         PF03050.9    271 seq261_BIOID89369    -            250   3.1e-05   23.2   0.0   1   1   5.9e-09     4e-05   22.8   0.0     6   116    25   131    20   154 0.84 Transposase IS66 family
Cyanate_lyase        PF02560.9     73 seq263_BIOID89369    -            156   1.8e-33  113.7   0.0   1   1   1.9e-37   2.6e-33  113.2   0.0     3    72    85   155    83   156 0.95 Cyanate lyase C-terminal domain
MucB_RseB            PF03888.9    285 seq264_BIOID89369    -            318  1.4e-122  408.0   0.0   1   1  1.2e-126  1.6e-122  407.8   0.0     1   284    31   314    31   315 0.99 MucB/RseB family
ZipA_C               PF04354.8    131 seq265_BIOID89369    -            328   1.9e-50  169.6   0.1   1   1   1.8e-54   2.4e-50  169.2   0.1     2   129   192   318   191   320 0.98 ZipA, C-terminal FtsZ-binding domain
HOK_GEF              PF01848.11    43 seq266_BIOID89369    -             83   7.1e-18   63.5   1.4   1   1   6.8e-22   9.3e-18   63.1   1.0     1    43    37    79    37    79 0.99 Hok/gef family
APH                  PF01636.18   239 seq267_BIOID89369    -            328   2.2e-41  142.0   1.9   1   1     5e-45   3.4e-41  141.4   1.3     2   232    31   259    30   269 0.82 Phosphotransferase enzyme family
EcKinase             PF02958.15   293 seq267_BIOID89369    -            328   0.00012   21.2   0.0   1   1     3e-08   0.00021   20.4   0.0   197   280   176   252   149   257 0.79 Ecdysteroid kinase
Usher                PF00577.15   552 seq268_BIOID89369    -            869  1.8e-208  693.6  23.3   1   1  4.7e-212  2.1e-208  693.4  16.1     5   552   202   777   198   777 0.99 Type VII secretion system (T7SS), usher protein
PapC_N               PF13954.1    146 seq268_BIOID89369    -            869     2e-48  163.5   0.0   1   1   7.8e-52   3.5e-48  162.7   0.0     2   146    38   189    37   189 0.98 PapC N-terminal domain
PapC_C               PF13953.1     68 seq268_BIOID89369    -            869   7.4e-23   79.8   0.1   1   1   4.5e-26   2.1e-22   78.4   0.0     1    67   787   852   787   853 0.96 PapC C-terminal domain
TetR_N               PF00440.18    47 seq269_BIOID89369    -            212   3.2e-11   42.5   0.0   1   1   3.8e-15   5.2e-11   41.9   0.0     3    46    32    75    30    76 0.94 Bacterial regulatory proteins, tetR family
DUF1480              PF07351.8     80 seq271_BIOID89369    -             83   3.8e-42  142.0   0.0   1   1   3.1e-46   4.3e-42  141.8   0.0     3    79     7    82     5    83 0.98 Protein of unknown function (DUF1480)
MFS_1                PF07690.11   354 seq273_BIOID89369    -            417     3e-39  134.6  62.3   1   2   1.6e-31   1.1e-27   96.6  18.7     1   224    41   261    40   270 0.82 Major Facilitator Superfamily
MFS_1                PF07690.11   354 seq273_BIOID89369    -            417     3e-39  134.6  62.3   2   2   9.5e-15   6.5e-11   41.4  23.1     7   168   249   407   247   415 0.82 Major Facilitator Superfamily
Sugar_tr             PF00083.19   451 seq273_BIOID89369    -            417   5.3e-14   51.5  34.2   1   1   1.7e-17   1.2e-13   50.3   6.9    46   197    71   217    11   223 0.90 Sugar (and other) transporter
LPP                  PF04728.8     11 seq274_BIOID89369    -             78   5.8e-11   41.3  16.8   1   2   4.2e-10   5.8e-06   25.7   1.0     1    11    24    34    24    34 0.99 Repeated sequence found in lipoprotein LPP
LPP                  PF04728.8     11 seq274_BIOID89369    -             78   5.8e-11   41.3  16.8   2   2   6.3e-10   8.6e-06   25.1   2.1     1    11    38    48    38    48 0.99 Repeated sequence found in lipoprotein LPP
DivIC                PF04977.10    80 seq276_BIOID89369    -            103   5.7e-30  102.5   0.0   1   1   4.9e-34   6.7e-30  102.2   0.0     1    79    11    89    11    90 0.98 Septum formation initiator
TMP_2                PF06791.8    210 seq277_BIOID89369    -           1021   4.2e-59  199.5   6.0   1   1   6.2e-63   4.2e-59  199.5   4.2     5   209   227   426   224   427 0.99 Prophage tail length tape measure protein
Tape_meas_lam_C      PF09718.5     78 seq277_BIOID89369    -           1021   4.9e-27   93.5   5.9   1   1   7.2e-31   4.9e-27   93.5   4.1     1    78   810   887   810   887 0.98 Lambda phage tail tape-measure protein (Tape_meas_lam_C)
LrgB                 PF04172.11   215 seq278_BIOID89369    -            231   1.2e-82  276.2  15.2   1   1   9.7e-87   1.3e-82  276.0  10.6     1   215    12   226    12   226 0.99 LrgB-like family
PsiA                 PF06952.6    238 seq279_BIOID89369    -            239  1.5e-113  377.5   8.0   1   1  1.3e-117  1.7e-113  377.4   5.5     1   237     1   236     1   237 0.99 PsiA protein
DUF606               PF04657.8    138 seq280_BIOID89369    -            149   1.4e-21   76.8  22.4   1   1   1.2e-25   1.6e-21   76.6  15.5     2   138     6   143     5   143 0.95 Protein of unknown function, DUF606
2-Hacid_dh_C         PF02826.14   178 seq282_BIOID89369    -            410   1.5e-50  170.7   0.0   1   1   8.2e-54   2.8e-50  169.8   0.0     2   178   118   294   117   294 0.93 D-isomer specific 2-hydroxyacid dehydrogenase, NAD binding domain
2-Hacid_dh           PF00389.25   133 seq282_BIOID89369    -            410   7.1e-38  128.9   0.0   1   1   3.3e-41   1.1e-37  128.3   0.0     2   133    14   326    13   326 0.99 D-isomer specific 2-hydroxyacid dehydrogenase, catalytic domain
ACT                  PF01842.20    66 seq282_BIOID89369    -            410   1.7e-10   40.0   0.1   1   1   2.1e-13   7.2e-10   38.0   0.0     7    66   344   402   339   402 0.95 ACT domain
NAD_binding_2        PF03446.10   162 seq282_BIOID89369    -            410   2.2e-06   27.5   0.7   1   1   7.7e-09   2.6e-05   24.0   0.0     2   112   152   258   151   265 0.92 NAD binding domain of 6-phosphogluconate dehydrogenase
zf-C4_Topoisom       PF01396.14    39 seq283_BIOID89369    -            180   5.1e-51  169.7  20.2   1   3   5.1e-20   6.9e-16   57.3   1.0     2    38    13    49    12    50 0.95 Topoisomerase DNA binding C4 zinc finger
zf-C4_Topoisom       PF01396.14    39 seq283_BIOID89369    -            180   5.1e-51  169.7  20.2   2   3   4.5e-20   6.1e-16   57.5   0.2     2    38    62    98    61    99 0.92 Topoisomerase DNA binding C4 zinc finger
zf-C4_Topoisom       PF01396.14    39 seq283_BIOID89369    -            180   5.1e-51  169.7  20.2   3   3   1.7e-19   2.4e-15   55.6   0.8     2    38   104   142   103   143 0.95 Topoisomerase DNA binding C4 zinc finger
ABC_tran             PF00005.22   118 seq284_BIOID89369    -            530   1.4e-36  125.3   0.0   1   2   1.1e-18   1.9e-15   57.1   0.0     1   118    41   184    41   184 0.98 ABC transporter
ABC_tran             PF00005.22   118 seq284_BIOID89369    -            530   1.4e-36  125.3   0.0   2   2   2.2e-21   3.7e-18   65.8   0.0     1   118   359   467   359   467 0.95 ABC transporter
ABC_tran_2           PF12848.2     85 seq284_BIOID89369    -            530   3.4e-23   81.1   3.0   1   1   1.8e-23     3e-20   71.7   1.4     2    85   224   309   223   309 0.91 ABC transporter
OmpW                 PF03922.9    192 seq288_BIOID89369    -            212   2.2e-73  245.8   0.1   1   1   5.7e-77   2.6e-73  245.6   0.1     1   192    23   212    23   212 0.99 OmpW family
OMP_b-brl            PF13505.1    176 seq288_BIOID89369    -            212   3.3e-15   56.3   6.5   1   1   9.1e-19   4.1e-15   56.0   4.5     1   176     7   212     7   212 0.76 Outer membrane protein beta-barrel domain
OprF                 PF05736.6    184 seq288_BIOID89369    -            212   5.5e-05   22.6   0.2   1   1   3.6e-08   0.00016   21.1   0.1    47   120    54   129     5   145 0.84 OprF membrane domain
Thioredoxin_2        PF13098.1    112 seq289_BIOID89369    -            236   1.2e-24   86.5   0.0   1   1   6.1e-28   2.1e-24   85.7   0.0     3   112   104   226   101   226 0.75 Thioredoxin-like domain
DsbC_N               PF10411.4     57 seq289_BIOID89369    -            236   7.5e-17   60.2   0.1   1   1   5.4e-20   1.8e-16   58.9   0.0     1    56    25    77    25    78 0.96 Disulfide bond isomerase protein N-terminus
HAD_2                PF13419.1    176 seq290_BIOID89369    -            225   1.6e-27   96.7   0.0   1   1   4.1e-31   1.9e-27   96.5   0.0     1   176     6   195     6   195 0.91 Haloacid dehalogenase-like hydrolase
Hydrolase_like       PF13242.1     75 seq290_BIOID89369    -            225   9.9e-13   47.4   0.0   1   1   3.3e-16   1.5e-12   46.9   0.0     3    75   149   218   147   218 0.85 HAD-hyrolase-like
Hydrolase            PF00702.21   204 seq290_BIOID89369    -            225   1.4e-11   45.2   0.3   1   1   1.5e-14   6.6e-11   43.0   0.2   107   204    78   189     3   189 0.74 haloacid dehalogenase-like hydrolase
DDE_Tnp_1_assoc      PF13808.1     90 seq291_BIOID89369    -             84   9.6e-29   98.7   0.0   1   1   8.1e-33   1.1e-28   98.6   0.0     1    75     6    80     6    83 0.98 DDE_Tnp_1-associated
Sugar_tr             PF00083.19   451 seq293_BIOID89369    -            438   2.3e-27   95.5  34.3   1   1   4.4e-29     2e-25   89.1  23.8     6   417    27   407    23   432 0.75 Sugar (and other) transporter
MFS_1                PF07690.11   354 seq293_BIOID89369    -            438   4.1e-27   94.7  51.8   1   2   2.4e-19   1.1e-15   57.1  17.3    38   258    70   296    27   302 0.69 Major Facilitator Superfamily
MFS_1                PF07690.11   354 seq293_BIOID89369    -            438   4.1e-27   94.7  51.8   2   2   8.9e-15   4.1e-11   42.1  16.5    22   172   276   430   264   437 0.78 Major Facilitator Superfamily
MFS_2                PF13347.1    427 seq293_BIOID89369    -            438   8.6e-09   34.1   9.6   1   1   1.9e-12   8.6e-09   34.1   6.7   153   343   173   372   147   382 0.75 MFS/sugar transport protein
DUF1656              PF07869.7     58 seq294_BIOID89369    -             90   1.5e-20   72.6  10.5   1   1   1.5e-24     2e-20   72.1   7.3     2    58    29    85    28    85 0.97 Protein of unknown function (DUF1656)
FtsJ                 PF01728.14   181 seq295_BIOID89369    -            209     7e-57  192.2   0.0   1   1   6.1e-61   8.3e-57  191.9   0.0     1   181    31   207    31   207 0.98 FtsJ-like methyltransferase
DUF187               PF02638.10   401 seq297_BIOID89369    -            439  1.7e-173  576.5   0.1   1   1  1.4e-177    2e-173  576.3   0.1     1   401     3   431     3   431 0.99 Uncharacterised BCR, COG1649
Pili_assembly_N      PF00345.15   122 seq301_BIOID89369    -            245   7.1e-27   93.5   0.0   1   1   3.8e-30   2.6e-26   91.6   0.0     1   121    36   158    36   159 0.89 Gram-negative pili assembly chaperone, N-terminal domain
Pili_assembly_C      PF02753.12    68 seq301_BIOID89369    -            245   5.8e-17   61.1   0.0   1   1   1.7e-20   1.2e-16   60.2   0.0     2    65   179   238   178   241 0.95 Gram-negative pili assembly chaperone, C-terminal domain
Ribonuclease_3       PF00636.21   114 seq303_BIOID89369    -            226   5.6e-21   75.0   0.0   1   1   2.4e-24   1.6e-20   73.5   0.0     1   113    38   127    38   128 0.90 Ribonuclease III domain
dsrm                 PF00035.20    67 seq303_BIOID89369    -            226   8.7e-15   54.9   0.0   1   1   2.1e-18   1.5e-14   54.2   0.0     1    67   156   223   156   223 0.95 Double-stranded RNA binding motif
DUF1482              PF07358.6     57 seq304_BIOID89369    -             91     5e-32  109.1   0.1   1   1   4.4e-36     6e-32  108.9   0.1     1    57    29    86    29    86 0.99 Protein of unknown function (DUF1482)
Transketolase_N      PF00456.16   333 seq305_BIOID89369    -            663  6.4e-171  567.4   0.2   1   1  2.7e-174  9.1e-171  566.9   0.1     2   333     4   334     3   334 1.00 Transketolase, thiamine diphosphate binding domain
Transket_pyr         PF02779.19   178 seq305_BIOID89369    -            663   1.5e-44  151.5   0.5   1   1   9.7e-48   3.3e-44  150.3   0.0     2   176   354   524   353   526 0.96 Transketolase, pyrimidine binding domain
Transketolase_C      PF02780.15   124 seq305_BIOID89369    -            663   2.9e-17   62.6   0.1   1   1   1.8e-20   6.2e-17   61.5   0.1     1   124   540   655   540   655 0.94 Transketolase, C-terminal domain
DXP_synthase_N       PF13292.1    270 seq305_BIOID89369    -            663   5.4e-09   35.2   0.0   1   1   8.6e-09   2.9e-05   23.0   0.0    18   179     4   193     1   199 0.80 1-deoxy-D-xylulose-5-phosphate synthase
FAD_binding_3        PF01494.14   356 seq306_BIOID89369    -            391   1.2e-28  100.1   0.0   1   1   5.7e-32   1.6e-28   99.7   0.0     2   345     6   338     5   342 0.81 FAD binding domain
Lycopene_cycl        PF05834.7    374 seq306_BIOID89369    -            391   4.8e-11   42.0   6.1   1   1   7.5e-12     2e-08   33.4   4.2     2   308     8   335     7   360 0.78 Lycopene cyclase protein
DAO                  PF01266.19   358 seq306_BIOID89369    -            391   7.8e-10   38.0   0.8   1   1   3.8e-10     1e-06   27.7   0.1     2    34     8    40     7    95 0.89 FAD dependent oxidoreductase
SE                   PF08491.5    276 seq306_BIOID89369    -            391   1.7e-05   23.7   0.0   1   1   1.3e-08   3.7e-05   22.5   0.0   124   206   275   357   240   387 0.85 Squalene epoxidase
RHH_2                PF03693.9     81 seq307_BIOID89369    -             98   9.6e-21   73.6   0.4   1   1   1.7e-24   1.2e-20   73.3   0.2     1    75    16    92    16    97 0.92 Uncharacterised protein family (UPF0156)
RHH_1                PF01402.16    39 seq307_BIOID89369    -             98     8e-05   22.2   2.1   1   1   1.4e-08   9.3e-05   22.0   0.4     2    39    20    58    19    58 0.94 Ribbon-helix-helix protein, copG family
Ribosomal_L1         PF00687.16   221 seq308_BIOID89369    -            234   9.2e-50  168.8   0.2   1   1   7.9e-54   1.1e-49  168.6   0.2    13   220    28   220     8   221 0.90 Ribosomal protein L1p/L10e family
tRNA-synt_1c         PF00749.16   314 seq309_BIOID89369    -            554  1.6e-124  414.5   0.0   1   1  2.9e-128    2e-124  414.2   0.0     2   313    28   337    27   338 0.99 tRNA synthetases class I (E and Q), catalytic domain
tRNA-synt_1c_C       PF03950.13   174 seq309_BIOID89369    -            554   1.1e-63  213.8   0.0   1   1   3.5e-67   2.4e-63  212.8   0.0     1   174   340   528   340   528 0.97 tRNA synthetases class I (E and Q), anti-codon binding domain
ChaC                 PF04752.7    177 seq311_BIOID89369    -            238   5.2e-53  179.5   0.0   1   1   4.7e-57   6.4e-53  179.2   0.0     1   176    54   222    54   223 0.95 ChaC-like protein
Phage_ASH            PF10554.4    108 seq312_BIOID89369    -            278   3.6e-32  110.7   0.3   1   1   4.9e-36   6.7e-32  109.9   0.2     1   106   117   211   117   214 0.96 Ash protein family
IspD                 PF01128.14   221 seq313_BIOID89369    -            236   6.5e-96  319.9   0.0   1   1   1.1e-99   7.4e-96  319.8   0.0     1   221     8   229     8   229 0.98 Uncharacterized protein family UPF0007
NTP_transf_3         PF12804.2    179 seq313_BIOID89369    -            236     5e-17   62.5   1.4   1   1   1.1e-20   7.3e-17   61.9   1.0     1   145    10   181    10   208 0.77 MobA-like NTP transferase domain
cobW                 PF02492.14   178 seq314_BIOID89369    -            397   1.8e-24   86.0   0.1   1   1   5.6e-28   2.6e-24   85.5   0.1     2   177     6   204     5   205 0.88 CobW/HypB/UreG, nucleotide-binding domain
CobW_C               PF07683.9     94 seq314_BIOID89369    -            397   1.1e-17   63.3   0.1   1   1   1.2e-20   5.5e-17   61.1   0.0     5    94   254   370   252   370 0.97 Cobalamin synthesis protein cobW C-terminal domain
Nitrate_red_del      PF02613.10   136 seq315_BIOID89369    -            184   3.9e-19   68.6   0.4   1   1   4.2e-23   5.8e-19   68.1   0.3     3   135    31   150    29   151 0.90 Nitrate reductase delta subunit
DUF1281              PF06924.6    134 seq316_BIOID89369    -            318   2.6e-58  195.0   0.0   1   1   2.8e-62   3.9e-58  194.5   0.0     1   134    19   152    19   152 0.99 Protein of unknown function (DUF1281)
CLP_protease         PF00574.18   182 seq319_BIOID89369    -            675   1.7e-44  151.5   0.2   1   1   6.7e-48   3.1e-44  150.7   0.1    29   179    46   191    21   194 0.95 Clp protease
Mu-like_gpT          PF10124.4    291 seq319_BIOID89369    -            675   1.1e-08   34.2   0.1   1   1   1.6e-09   7.4e-06   25.0   0.0   220   289   534   607   526   609 0.81 Mu-like prophage major head subunit gpT
SDH_sah              PF01972.11   286 seq319_BIOID89369    -            675   1.1e-06   27.5   0.8   1   1   3.2e-09   1.5e-05   23.8   0.1    92   152    61   121    33   130 0.91 Serine dehydrogenase proteinase
IMPDH                PF00478.20   351 seq320_BIOID89369    -            347  2.7e-113  378.3   0.2   1   1  2.4e-117  3.3e-113  378.0   0.2     3   346     9   342     7   346 0.94 IMP dehydrogenase / GMP reductase domain
MFS_1                PF07690.11   354 seq321_BIOID89369    -            393   1.1e-24   86.7  46.6   1   1   1.7e-28   1.1e-24   86.7  32.3    14   354    27   346     9   346 0.80 Major Facilitator Superfamily
MFS_2                PF13347.1    427 seq321_BIOID89369    -            393   7.8e-08   31.0  11.2   1   1   1.1e-11   7.8e-08   31.0   7.7   130   331   121   315   118   329 0.73 MFS/sugar transport protein
Malate_synthase      PF01274.17   523 seq323_BIOID89369    -            533  4.7e-214  711.1   0.0   1   1  3.9e-218  5.3e-214  710.9   0.0     3   522    13   532    11   533 0.98 Malate synthase
ABC-3                PF00950.12   258 seq324_BIOID89369    -            285   2.3e-81  272.7  25.9   1   1   3.8e-85   2.6e-81  272.5  18.0     1   257     9   264     9   265 0.99 ABC 3 transport family
FecCD                PF01032.13   311 seq324_BIOID89369    -            285   1.1e-09   37.4  27.8   1   1   2.5e-13   1.7e-09   36.8  18.6   102   287    64   244    20   265 0.81 FecCD transport family
DNA_pol3_tau_5       PF12170.3    142 seq325_BIOID89369    -            643   3.4e-94  312.1   5.3   1   1   4.1e-97   6.9e-94  311.1   3.7     1   142   499   640   499   640 1.00 DNA polymerase III tau subunit V interacting with alpha
DNA_pol3_delta2      PF13177.1    162 seq325_BIOID89369    -            643   3.3e-40  137.3   0.0   1   1   3.2e-43   5.5e-40  136.5   0.0     1   161    20   178    20   179 0.98 DNA polymerase III, delta subunit
DNA_pol3_gamma3      PF12169.3    143 seq325_BIOID89369    -            643     7e-31  106.7   4.8   1   1   8.9e-34   1.5e-30  105.7   0.8     1   131   232   360   232   372 0.91 DNA polymerase III subunits gamma and tau domain III
DNA_pol3_tau_4       PF12168.3     84 seq325_BIOID89369    -            643   4.3e-22   78.2  12.8   1   1   7.6e-25   1.3e-21   76.6   8.9     1    84   416   498   416   498 0.98 DNA polymerase III subunits tau domain IV DnaB-binding
AAA                  PF00004.24   132 seq325_BIOID89369    -            643   7.8e-12   45.4   0.1   1   1   2.9e-14     5e-11   42.8   0.0     2   125    42   171    41   177 0.80 ATPase family associated with various cellular activities (AAA)
RuvB_N               PF05496.7    234 seq325_BIOID89369    -            643   1.8e-06   27.1   0.0   1   1   2.2e-08   3.8e-05   22.7   0.0    15    85     7    73     2    82 0.85 Holliday junction DNA helicase ruvB N-terminus
AAA_5                PF07728.9    139 seq325_BIOID89369    -            643   2.9e-05   23.7   0.0   1   1   5.2e-08   8.9e-05   22.1   0.0     3    93    42   147    40   161 0.76 AAA domain (dynein-related subfamily)
DNA_pol3_delta       PF06144.8    172 seq325_BIOID89369    -            643   9.5e-05   21.8   0.1   1   1   1.1e-07    0.0002   20.8   0.1    73   161   131   215   121   219 0.86 DNA polymerase III, delta subunit
Voltage_CLC          PF00654.15   355 seq326_BIOID89369    -            438   1.1e-72  244.9  33.6   1   1   7.9e-77   1.1e-72  244.9  23.3     5   354    83   422    79   423 0.91 Voltage gated chloride channel
PTSIIB_sorb          PF03830.10   151 seq327_BIOID89369    -            323   1.5e-58  196.8   1.4   1   1   3.3e-62   2.2e-58  196.2   1.0     2   149   164   311   163   313 0.99 PTS system sorbose subfamily IIB component
EIIA-man             PF03610.11   116 seq327_BIOID89369    -            323   2.6e-35  120.8   0.1   1   1   9.9e-39   6.8e-35  119.5   0.0     1   114     4   117     4   119 0.98 PTS system fructose IIA component
HlyD                 PF00529.15   306 seq328_BIOID89369    -            310   2.3e-46  158.4  12.9   1   2   1.1e-18   3.8e-15   55.8   1.6     2    68    47   113    46   115 0.93 HlyD family secretion protein
HlyD                 PF00529.15   306 seq328_BIOID89369    -            310   2.3e-46  158.4  12.9   2   2   1.2e-34   3.9e-31  108.3   4.8   103   306   101   285   100   285 0.97 HlyD family secretion protein
Biotin_lipoyl_2      PF13533.1     50 seq328_BIOID89369    -            310   5.8e-19   67.3   7.3   1   1   6.8e-22   2.3e-18   65.4   1.3     2    50    47    95    46    95 0.97 Biotin-lipoyl like
HlyD_2               PF12700.2    328 seq328_BIOID89369    -            310   1.9e-17   63.3   0.5   1   1   7.3e-21   2.5e-17   62.9   0.3    22   272    48   272    43   275 0.84 HlyD family secretion protein
HlyD_3               PF13437.1    105 seq328_BIOID89369    -            310   1.4e-15   57.3   1.0   1   1   1.4e-14   4.7e-11   42.8   0.0     1    94   156   249   156   278 0.83 HlyD family secretion protein
SIMPL                PF04402.9    210 seq329_BIOID89369    -            246   2.4e-48  164.6   7.2   1   1   2.1e-52   2.9e-48  164.4   5.0     1   210    30   232    30   232 0.93 Protein of unknown function (DUF541)
GGDEF                PF00990.16   161 seq331_BIOID89369    -           1105   3.2e-45  153.5   0.3   1   1   3.6e-48   6.2e-45  152.5   0.2     1   160   682   838   682   839 0.97 GGDEF domain
MASE1                PF05231.9    299 seq331_BIOID89369    -           1105   1.4e-33  116.0  42.2   1   1   8.4e-37   1.4e-33  116.0  29.3     2   298    19   294    18   295 0.88 MASE1
PAS_9                PF13426.1    104 seq331_BIOID89369    -           1105   1.7e-29  102.1   0.0   1   2   1.3e-15   2.2e-12   47.1   0.0     3   104   314   416   312   416 0.96 PAS domain
PAS_9                PF13426.1    104 seq331_BIOID89369    -           1105   1.7e-29  102.1   0.0   2   2   3.7e-12   6.4e-09   36.0   0.0     2   104   566   670   565   670 0.92 PAS domain
PAS_3                PF08447.6     91 seq331_BIOID89369    -           1105   5.2e-26   90.4   0.0   1   2   9.6e-13   1.6e-09   37.5   0.0     4    89   327   409   324   411 0.93 PAS fold
PAS_3                PF08447.6     91 seq331_BIOID89369    -           1105   5.2e-26   90.4   0.0   2   2   1.3e-13   2.3e-10   40.3   0.0     2    91   452   537   451   537 0.96 PAS fold
PAS_4                PF08448.5    110 seq331_BIOID89369    -           1105   5.7e-24   84.1   0.0   1   2   4.4e-10   7.5e-07   29.0   0.0     7   110   314   419   309   419 0.90 PAS fold
PAS_4                PF08448.5    110 seq331_BIOID89369    -           1105   5.7e-24   84.1   0.0   2   2   1.1e-13     2e-10   40.5   0.0     1   109   561   672   561   673 0.94 PAS fold
PAS                  PF00989.19   113 seq331_BIOID89369    -           1105   2.4e-23   81.9   0.1   1   2   1.7e-12     3e-09   36.5   0.0     2   113   303   414   302   414 0.91 PAS fold
PAS                  PF00989.19   113 seq331_BIOID89369    -           1105   2.4e-23   81.9   0.1   2   2   5.8e-11   9.9e-08   31.6   0.0     7   113   561   668   555   668 0.94 PAS fold
EAL                  PF00563.15   236 seq331_BIOID89369    -           1105   4.5e-18   65.4   0.2   1   1   8.1e-21   1.4e-17   63.8   0.1    37   234   896  1088   891  1090 0.92 EAL domain
PAS_8                PF13188.1     64 seq331_BIOID89369    -           1105   4.4e-12   45.2   0.0   1   2   4.4e-07   0.00075   19.1   0.0     2    51   303   358   302   371 0.72 PAS domain
PAS_8                PF13188.1     64 seq331_BIOID89369    -           1105   4.4e-12   45.2   0.0   2   2   1.6e-07   0.00027   20.5   0.0     1    52   555   607   555   619 0.80 PAS domain
DUF1472              PF07339.7    101 seq332_BIOID89369    -             50   0.00032   20.8   0.1   1   1   2.8e-08   0.00039   20.5   0.1    68    83     1    16     1    25 0.90 Protein of unknown function (DUF1472)
AA_permease          PF00324.16   479 seq333_BIOID89369    -            514  3.2e-121  404.9  47.4   1   1  5.3e-125  3.6e-121  404.7  32.8     2   478    50   491    49   492 0.98 Amino acid permease
AA_permease_2        PF13520.1    426 seq333_BIOID89369    -            514   3.8e-43  147.4  50.8   1   1   6.7e-47   4.5e-43  147.2  35.2     5   423    49   477    45   480 0.85 Amino acid permease
CDH                  PF02611.10   222 seq334_BIOID89369    -            251   1.1e-95  319.0   0.0   1   1  8.9e-100   1.2e-95  318.8   0.0     2   221    31   250    30   251 0.99 CDP-diacylglycerol pyrophosphatase
Exo_endo_phos        PF03372.18   251 seq337_BIOID89369    -            259   5.8e-12   45.9   0.4   1   1   7.6e-16     1e-11   45.1   0.3     2   251    41   245    40   245 0.65 Endonuclease/Exonuclease/phosphatase family
Phage_tube           PF04985.9    167 seq338_BIOID89369    -            171   4.1e-66  221.4   0.3   1   1   3.4e-70   4.6e-66  221.2   0.2     1   167     2   171     2   171 0.99 Phage tail tube protein FII
ABC_tran             PF00005.22   118 seq340_BIOID89369    -            365   4.3e-28   97.9   0.0   1   1   1.7e-31   7.9e-28   97.0   0.0     1   117    42   164    42   165 0.91 ABC transporter
TOBE_3               PF12857.2     58 seq340_BIOID89369    -            365   5.2e-11   42.1   0.1   1   1   1.2e-13   5.6e-10   38.8   0.0     3    56   288   339   286   341 0.93 TOBE-like domain
Cas_Cas1             PF01867.11   282 seq341_BIOID89369    -            306   4.9e-20   71.6   0.0   1   2   3.7e-10     5e-06   25.6   0.0     7   109    22   123    16   127 0.89 CRISPR associated protein Cas1
Cas_Cas1             PF01867.11   282 seq341_BIOID89369    -            306   4.9e-20   71.6   0.0   2   2   8.1e-16   1.1e-11   44.2   0.0   144   246   132   231   123   252 0.86 CRISPR associated protein Cas1
Plasmid_stabil       PF05016.9     90 seq342_BIOID89369    -             98   6.7e-13   48.7   0.0   1   1   5.5e-17   7.5e-13   48.5   0.0     1    89     4    90     4    91 0.92 Plasmid stabilisation system protein
DUF2684              PF10885.3     89 seq343_BIOID89369    -             83   6.2e-48  160.4   0.3   1   1   4.9e-52   6.7e-48  160.3   0.2     1    79     1    79     1    83 0.97 Protein of unknown function (DUF2684)
Sua5_yciO_yrdC       PF01300.13   179 seq344_BIOID89369    -            190   1.2e-42  145.0   0.0   1   1   9.6e-47   1.3e-42  144.9   0.0     2   178    16   189    15   190 0.92 Telomere recombination
Antirestrict         PF03230.8     94 seq345_BIOID89369    -            141   8.7e-31  105.6   0.0   1   1     8e-35   1.1e-30  105.3   0.0     1    94    42   141    42   141 0.93 Antirestriction protein
HTH_1                PF00126.22    60 seq346_BIOID89369    -            373   2.8e-18   65.2   0.0   1   1   7.7e-22   5.3e-18   64.3   0.0     1    58    83   140    83   141 0.97 Bacterial regulatory helix-turn-helix protein, lysR family
LysR_substrate       PF03466.15   209 seq346_BIOID89369    -            373   3.4e-16   58.8   0.0   1   1   8.1e-20   5.6e-16   58.1   0.0    32   205   197   368   175   372 0.89 LysR substrate binding domain
Antirestrict         PF03230.8     94 seq347_BIOID89369    -            141   1.3e-30  105.0   0.0   1   1   1.2e-34   1.7e-30  104.7   0.0     1    94    42   141    42   141 0.93 Antirestriction protein
MoCF_biosynth        PF00994.19   144 seq349_BIOID89369    -            195   9.4e-28   96.2   0.0   1   1   8.5e-32   1.2e-27   95.9   0.0     2   138     8   147     7   152 0.88 Probable molybdopterin binding domain
ParBc                PF02195.13    90 seq350_BIOID89369    -            263   4.1e-18   65.1   0.0   1   1   6.5e-22   8.9e-18   64.0   0.0     2    89     9    93     8    94 0.92 ParB-like nuclease domain
DUF444               PF04285.7    421 seq352_BIOID89369    -            427    4e-200  664.7   2.7   1   1  3.3e-204  4.6e-200  664.5   1.9     1   420     1   422     1   423 1.00 Protein of unknown function (DUF444)
BMC                  PF00936.14    75 seq354_BIOID89369    -            111   8.9e-17   60.4   0.2   1   1   8.4e-21   1.2e-16   60.0   0.1     2    72    40   106    39   109 0.96 BMC domain
DUF386               PF04074.7    153 seq355_BIOID89369    -            155   1.5e-55  186.8   0.0   1   1   1.2e-59   1.6e-55  186.6   0.0     1   152     1   151     1   152 0.99 Domain of unknown function (DUF386)
Polysacc_deac_1      PF01522.16   124 seq356_BIOID89369    -            296   2.5e-14   52.8   0.0   1   1   4.5e-18   6.1e-14   51.6   0.0    16   123    15   169     6   170 0.93 Polysaccharide deacetylase
BPD_transp_2         PF02653.11   267 seq357_BIOID89369    -            332   1.3e-43  148.8  44.0   1   1   9.2e-48   1.3e-43  148.8  30.5     3   267    54   317    52   317 0.93 Branched-chain amino acid transport system / permease component
ydhR                 PF08803.6     97 seq359_BIOID89369    -            101   1.1e-43  147.1   0.0   1   1   8.6e-48   1.2e-43  146.9   0.0     1    97     4   100     4   100 0.99 Putative mono-oxygenase ydhR
DHH                  PF01368.15   137 seq360_BIOID89369    -            577   3.1e-19   68.8   0.0   1   1   6.6e-23   4.5e-19   68.3   0.0     3   137    69   234    67   234 0.89 DHH family
DHHA1                PF02272.14    68 seq360_BIOID89369    -            577   1.1e-15   57.0   0.0   1   1     3e-19   2.1e-15   56.0   0.0     1    66   382   449   382   451 0.94 DHHA1 domain
LacY_symp            PF01306.14   413 seq363_BIOID89369    -            415  2.5e-194  645.4  37.6   1   1  6.3e-198  2.9e-194  645.2  26.1     2   412     5   410     4   411 0.99 LacY proton/sugar symporter
MFS_1                PF07690.11   354 seq363_BIOID89369    -            415   8.7e-24   83.8  56.2   1   1   2.7e-23   1.2e-19   70.1  23.7     5   311    19   316    15   339 0.76 Major Facilitator Superfamily
Nuc_H_symport        PF03825.11   400 seq363_BIOID89369    -            415   7.6e-07   28.1  31.4   1   1   2.7e-10   1.2e-06   27.4  21.8    11   395    19   397    14   403 0.68 Nucleoside H+ symporter
Elong-fact-P_C       PF09285.6     56 seq364_BIOID89369    -            188   5.3e-27   92.8   1.0   1   1   2.4e-30   1.1e-26   91.8   0.2     1    56   131   186   131   186 0.99 Elongation factor P, C-terminal
EFP                  PF01132.15    55 seq364_BIOID89369    -            188   3.2e-24   84.2   0.1   1   1   1.2e-27   5.5e-24   83.4   0.0     3    55    71   123    69   123 0.97 Elongation factor P (EF-P) OB domain
EFP_N                PF08207.7     58 seq364_BIOID89369    -            188   5.8e-24   83.6   0.0   1   1   4.5e-27     2e-23   81.8   0.0     3    57     7    61     5    62 0.97 Elongation factor P (EF-P) KOW-like domain
Glucokinase          PF02685.11   316 seq365_BIOID89369    -            321  4.5e-124  413.2   0.0   1   1  3.7e-128  5.1e-124  413.0   0.0     1   315     6   315     6   316 0.99 Glucokinase
dCMP_cyt_deam_2      PF08211.6    124 seq367_BIOID89369    -            294   2.3e-50  169.6   0.2   1   1   6.8e-52   4.7e-48  162.1   0.0     1   123   157   278   157   279 0.98 Cytidine and deoxycytidylate deaminase zinc-binding region
dCMP_cyt_deam_1      PF00383.17   102 seq367_BIOID89369    -            294   1.3e-17   63.2   0.0   1   1   4.4e-18     3e-14   52.3   0.0    10    93    56   139    47   143 0.86 Cytidine and deoxycytidylate deaminase zinc-binding region
Tra_M                PF05261.6    127 seq368_BIOID89369    -            127   5.4e-59  197.6   2.3   1   1   4.4e-63     6e-59  197.5   1.6     1   127     1   127     1   127 1.00 TraM protein
GGDEF                PF00990.16   161 seq370_BIOID89369    -            472   3.3e-40  137.1   0.0   1   1   3.3e-44   4.5e-40  136.7   0.0     1   161   303   461   303   461 0.91 GGDEF domain
IgaA                 PF07095.6    706 seq372_BIOID89369    -            711         0 1234.6   0.0   1   1         0         0 1234.3   0.0     1   705     1   706     1   707 1.00 Intracellular growth attenuator protein IgaA
RseC_MucC            PF04246.7    135 seq373_BIOID89369    -            159   7.2e-41  138.8   1.0   1   1   6.4e-45   8.8e-41  138.5   0.7     1   134     8   141     8   142 0.99 Positive regulator of sigma(E), RseC/MucC
Peptidase_M41        PF01434.13   213 seq376_BIOID89369    -            647     8e-84  280.2   0.7   1   1   4.6e-87   1.3e-83  279.6   0.5     2   212   385   594   384   595 0.98 Peptidase family M41
AAA                  PF00004.24   132 seq376_BIOID89369    -            647   1.7e-46  157.6   0.0   1   1   1.7e-49   4.7e-46  156.1   0.0     1   131   191   323   191   324 0.97 ATPase family associated with various cellular activities (AAA)
FtsH_ext             PF06480.10   110 seq376_BIOID89369    -            647   1.4e-16   60.5   0.2   1   1   5.1e-20   1.4e-16   60.5   0.1     1   110     8    96     8    96 0.95 FtsH Extracellular
AAA_5                PF07728.9    139 seq376_BIOID89369    -            647   7.9e-07   28.7   0.0   1   1   1.5e-09     4e-06   26.4   0.0     1   137   190   312   190   313 0.82 AAA domain (dynein-related subfamily)
MMR_HSR1             PF01926.18   114 seq377_BIOID89369    -            301   8.7e-22   77.1   0.1   1   1   8.9e-25   1.5e-21   76.3   0.1     2   114    11   125    10   125 0.81 50S ribosome-binding GTPase
KH_2                 PF07650.12    78 seq377_BIOID89369    -            301   2.1e-18   65.5   0.7   1   1   3.5e-21     6e-18   64.0   0.5     1    77   209   285   209   286 0.94 KH domain
FeoB_N               PF02421.13   189 seq377_BIOID89369    -            301   6.7e-14   51.4   0.1   1   1   5.9e-17     1e-13   50.8   0.0     3   164    11   177    10   203 0.82 Ferrous iron transport protein B
GTP_EFTU             PF00009.22   188 seq377_BIOID89369    -            301   2.9e-10   39.7   0.7   1   1   8.2e-12   1.4e-08   34.2   0.5     6   187    11   174     9   175 0.68 Elongation factor Tu GTP binding domain
Dynamin_N            PF00350.18   168 seq377_BIOID89369    -            301   4.4e-08   33.0   0.2   1   1   2.8e-08   4.8e-05   23.0   0.1     1    35    11    45    11    57 0.84 Dynamin family
AIG1                 PF04548.11   212 seq377_BIOID89369    -            301   5.1e-07   28.9   0.0   1   1   5.3e-10     9e-07   28.0   0.0     3   108    11   113    10   117 0.74 AIG1 family
PduV-EutP            PF10662.4    143 seq377_BIOID89369    -            301     1e-06   28.1   0.3   1   1   7.9e-09   1.3e-05   24.5   0.2     4   141    11   169     9   171 0.72 Ethanolamine utilisation - propanediol utilisation
Miro                 PF08477.8    119 seq377_BIOID89369    -            301   1.8e-05   25.0   0.0   1   1   2.9e-08   4.9e-05   23.6   0.0     2   119    11   127    11   127 0.64 Miro-like protein
Abhydrolase_1        PF00561.15   230 seq378_BIOID89369    -            494   2.2e-38  131.9   0.0   1   1   3.4e-38   1.5e-34  119.4   0.0     1   227   120   377   120   380 0.96 alpha/beta hydrolase fold
Abhydrolase_4        PF08386.5    103 seq378_BIOID89369    -            494   2.3e-23   81.8   0.0   1   1   1.8e-26   8.4e-23   80.1   0.0     4   103   386   485   381   485 0.94 TAP-like protein
Abhydrolase_6        PF12697.2    228 seq378_BIOID89369    -            494     4e-10   39.8   0.0   1   1   1.7e-13   7.5e-10   38.9   0.0    13   217   108   457    91   467 0.63 Alpha/beta hydrolase family
DSBA                 PF01323.15   193 seq379_BIOID89369    -            208   6.8e-32  110.4   3.3   1   1   7.9e-35   5.4e-31  107.5   2.3     1   192    40   197    40   198 0.95 DSBA-like thioredoxin domain
Thioredoxin_4        PF13462.1    163 seq379_BIOID89369    -            208   4.4e-10   39.7   0.0   1   1   9.2e-14   6.3e-10   39.1   0.0    16   149    40   180    33   191 0.69 Thioredoxin
Peptidase_U32        PF01136.14   233 seq382_BIOID89369    -            453   6.2e-95  316.4   0.0   1   1     6e-99   8.2e-95  316.0   0.0     1   232    75   344    75   345 0.98 Peptidase family U32
DUF1097              PF06496.6    144 seq383_BIOID89369    -            173   1.6e-46  157.6  25.0   1   1   1.4e-50   1.9e-46  157.3  17.4     1   143    18   156    18   157 0.99 Protein of unknown function (DUF1097)
DNA_ligase_aden      PF01653.13   315 seq384_BIOID89369    -            671  1.2e-134  448.1   0.0   1   1  8.8e-138  1.7e-134  447.5   0.0     2   315     3   318     2   318 0.98 NAD-dependent DNA ligase adenylation domain
DNA_ligase_OB        PF03120.11    82 seq384_BIOID89369    -            671   6.9e-36  121.6   1.3   1   1   9.9e-39   1.9e-35  120.2   0.9     2    81   321   400   320   401 0.98 NAD-dependent DNA ligase OB-fold domain
HHH_2                PF12826.2     64 seq384_BIOID89369    -            671   3.6e-26   90.7   0.5   1   1   1.9e-26   3.7e-23   81.0   0.2     1    64   510   573   510   573 0.98 Helix-hairpin-helix motif
BRCT                 PF00533.21    78 seq384_BIOID89369    -            671     1e-13   51.1   0.0   1   1   1.4e-16   2.8e-13   49.6   0.0     4    77   596   668   593   669 0.96 BRCA1 C Terminus (BRCT) domain
DNA_ligase_ZBD       PF03119.11    28 seq384_BIOID89369    -            671   5.3e-12   45.0   4.8   1   1   2.7e-15   5.3e-12   45.0   3.3     1    28   407   434   407   434 0.97 NAD-dependent DNA ligase C4 zinc finger domain
PTCB-BRCT            PF12738.2     63 seq384_BIOID89369    -            671   3.5e-06   26.6   0.0   1   1     5e-09   9.9e-06   25.2   0.0     5    59   605   660   602   661 0.88 twin BRCT domain
Porin_1              PF00267.16   337 seq385_BIOID89369    -            377  2.5e-148  493.7  27.3   1   1  4.1e-152  2.8e-148  493.5  19.0     1   337    27   377    27   377 0.98 Gram-negative porin
Porin_4              PF13609.1    311 seq385_BIOID89369    -            377   1.4e-24   87.1  37.8   1   1   2.7e-28   1.9e-24   86.6  26.2     5   304    13   347     6   354 0.79 Gram-negative porin
FliS                 PF02561.9    122 seq387_BIOID89369    -            136   2.5e-45  153.1   1.2   1   1   2.1e-49   2.9e-45  152.9   0.8     2   121     4   128     2   129 0.97 Flagellar protein FliS
DUF1380              PF07128.7    139 seq389_BIOID89369    -            164     5e-06   26.2   0.3   1   1   4.4e-10     6e-06   26.0   0.2     9   103    34   124    26   155 0.79 Protein of unknown function (DUF1380)
Cons_hypoth95        PF03602.10   183 seq390_BIOID89369    -            198   5.4e-61  205.0   0.0   1   1   8.9e-65   6.1e-61  204.8   0.0     1   183    12   188    12   188 0.95 Conserved hypothetical protein 95
MTS                  PF05175.9    170 seq390_BIOID89369    -            198   7.7e-05   22.0   0.0   1   1   1.6e-08   0.00011   21.5   0.0    26   113    46   136    34   145 0.82 Methyltransferase small domain
YgbB                 PF02542.11   157 seq391_BIOID89369    -            159   1.7e-68  229.2   0.0   1   1   1.4e-72   1.9e-68  229.1   0.0     1   156     1   156     1   157 0.99 YgbB family
PduV-EutP            PF10662.4    143 seq392_BIOID89369    -            159   2.3e-31  108.0   0.0   1   1   7.7e-35   2.6e-31  107.8   0.0     1   142     1   143     1   144 0.96 Ethanolamine utilisation - propanediol utilisation
MMR_HSR1             PF01926.18   114 seq392_BIOID89369    -            159   7.1e-06   25.8   0.0   1   1   3.8e-09   1.3e-05   25.0   0.0     1    91     3    78     3   116 0.72 50S ribosome-binding GTPase
FeoB_N               PF02421.13   189 seq392_BIOID89369    -            159   5.3e-06   25.6   0.1   1   1   6.8e-09   2.3e-05   23.5   0.1     2   168     3   154     2   159 0.86 Ferrous iron transport protein B
Peptidase_S49        PF01343.13   154 seq395_BIOID89369    -            439   6.9e-47  158.9   0.7   1   1   1.9e-50   1.3e-46  158.0   0.5     2   151   149   297   148   300 0.96 Peptidase family S49
DHO_dh               PF01180.16   293 seq396_BIOID89369    -            336   6.6e-92  307.5   0.2   1   1   5.9e-96     8e-92  307.2   0.1     4   288    47   335    45   336 0.97 Dihydroorotate dehydrogenase
DUF1380              PF07128.7    139 seq398_BIOID89369    -            140   1.5e-06   27.9   0.3   1   1   1.2e-10   1.6e-06   27.8   0.2     1   103     1   100     1   131 0.81 Protein of unknown function (DUF1380)
FluMu_gp41           PF10109.4     82 seq401_BIOID89369    -            100   3.1e-15   55.7   0.2   1   1   2.8e-19   3.8e-15   55.4   0.2     1    81     9    88     9    89 0.97 Mu-like prophage FluMu protein gp41
YqgB                 PF11036.3     43 seq407_BIOID89369    -             48   3.2e-33  112.8   0.7   1   1   2.6e-37   3.6e-33  112.6   0.5     1    43     6    48     6    48 0.99 Virulence promoting factor
MFS_1                PF07690.11   354 seq408_BIOID89369    -            427   1.1e-32  113.1  40.8   1   2   1.4e-25   6.6e-22   77.6  17.7    33   258    27   262     6   265 0.81 Major Facilitator Superfamily
MFS_1                PF07690.11   354 seq408_BIOID89369    -            427   1.1e-32  113.1  40.8   2   2   8.8e-15     4e-11   42.1   6.6    38   180   255   401   247   420 0.82 Major Facilitator Superfamily
Sugar_tr             PF00083.19   451 seq408_BIOID89369    -            427   3.6e-25   88.3  32.8   1   1   6.7e-26   3.1e-22   78.6  22.8    51   448    34   408    10   411 0.82 Sugar (and other) transporter
EamA                 PF00892.15   126 seq409_BIOID89369    -            306   1.6e-36  125.0  35.4   1   2   3.2e-25   4.3e-21   75.1   7.0     1   125    18   140    18   141 0.93 EamA-like transporter family
EamA                 PF00892.15   126 seq409_BIOID89369    -            306   1.6e-36  125.0  35.4   2   2   3.1e-19   4.2e-15   55.7  12.0     1   125   160   284   160   285 0.87 EamA-like transporter family
Shikimate_dh_N       PF08501.6     83 seq411_BIOID89369    -            272   7.1e-24   83.5   0.0   1   1   1.6e-27   1.1e-23   82.9   0.0     1    83     6    88     6    88 0.99 Shikimate dehydrogenase substrate binding domain
Shikimate_DH         PF01488.15   135 seq411_BIOID89369    -            272   1.2e-14   54.4   0.0   1   1   2.8e-18   1.9e-14   53.7   0.0    12    86   119   191   111   213 0.90 Shikimate / quinate 5-dehydrogenase
Transposase_31       PF04754.7    205 seq413_BIOID89369    -            300   1.5e-80  269.3   0.3   1   1   1.5e-84     2e-80  268.8   0.2     1   203     7   207     7   209 0.98 Putative transposase, YhgA-like
Phage_integrase      PF00589.17   173 seq414_BIOID89369    -            407   3.4e-23   82.0   0.0   1   1   1.1e-26   7.5e-23   80.9   0.0     1   171   204   380   204   382 0.87 Phage integrase family
DUF4102              PF13356.1     89 seq414_BIOID89369    -            407   4.3e-18   64.8   0.4   1   1   2.1e-21   1.4e-17   63.1   0.2     1    89     3    92     3    92 0.87 Domain of unknown function (DUF4102)
DDE_Tnp_1            PF01609.16   211 seq415_BIOID89369    -             66   1.7e-06   27.6   0.2   1   1   1.4e-10   1.9e-06   27.5   0.1   143   197     7    65     2    66 0.94 Transposase DDE domain
MerR-DNA-bind        PF09278.6     65 seq416_BIOID89369    -            154     7e-15   55.0   0.1   1   1   2.6e-18   1.2e-14   54.3   0.0     2    65    55   119    54   119 0.96 MerR, DNA binding
MerR                 PF00376.18    38 seq416_BIOID89369    -            154   4.6e-14   51.5   0.3   1   1   2.5e-17   1.1e-13   50.3   0.1     1    38    13    49    13    49 0.98 MerR family regulatory protein
MerR_1               PF13411.1     69 seq416_BIOID89369    -            154   2.8e-12   46.1   0.0   1   1     1e-15   4.6e-12   45.4   0.0     2    65    13    76    12    78 0.96 MerR HTH family regulatory protein
NAD_binding_9        PF13454.1    156 seq420_BIOID89369    -            534   5.7e-33  113.7   0.2   1   1   8.7e-37   1.2e-32  112.7   0.0     1   155     5   164     5   165 0.90 FAD-NAD(P)-binding
Trehalase            PF01204.13   512 seq422_BIOID89369    -            549  1.2e-161  538.6   0.1   1   1  1.1e-165  1.5e-161  538.3   0.1     1   511    70   546    70   547 0.96 Trehalase
ABC-3                PF00950.12   258 seq423_BIOID89369    -            285   6.5e-76  254.9  35.0   1   1   1.1e-79   7.5e-76  254.7  24.2     1   257    10   265    10   266 0.99 ABC 3 transport family
FecCD                PF01032.13   311 seq423_BIOID89369    -            285   7.8e-07   28.0  30.3   1   1   1.1e-10   7.8e-07   28.0  21.0    80   306    38   261    28   269 0.81 FecCD transport family
TonB_dep_Rec         PF00593.19   276 seq424_BIOID89369    -            747   7.1e-28   98.1  10.2   1   1     1e-31   7.1e-28   98.1   7.1     1   276   510   746   510   746 0.98 TonB dependent receptor
Plug                 PF07715.10   108 seq424_BIOID89369    -            747     2e-21   76.2   0.1   1   1   6.6e-25   4.5e-21   75.0   0.1     2   107    76   180    75   181 0.94 TonB-dependent Receptor Plug Domain
LuxS                 PF02664.10   157 seq426_BIOID89369    -            171   3.6e-77  257.2   0.0   1   1     3e-81   4.1e-77  257.0   0.0     2   156     3   161     2   162 0.98 S-Ribosylhomocysteinase (LuxS)
Orn_Arg_deC_N        PF02784.11   251 seq428_BIOID89369    -            658   1.2e-71  240.7   0.1   1   1   2.3e-75   1.6e-71  240.3   0.1     2   251    99   368    98   368 0.98 Pyridoxal-dependent decarboxylase, pyridoxal binding domain
Orn_DAP_Arg_deC      PF00278.17   116 seq428_BIOID89369    -            658   2.1e-30  104.7   0.0   1   1   5.6e-34   3.8e-30  103.8   0.0     1   115   371   586   371   587 0.87 Pyridoxal-dependent decarboxylase, C-terminal sheet domain
Iso_dh               PF00180.15   348 seq429_BIOID89369    -            361   6.9e-87  291.4   0.0   1   1   6.2e-91   8.5e-87  291.2   0.0     1   347     6   354     6   355 0.93 Isocitrate/isopropylmalate dehydrogenase
HTH_1                PF00126.22    60 seq431_BIOID89369    -            298   1.1e-14   53.7   0.1   1   1   1.3e-16   8.9e-13   47.6   0.0     2    60     7    65     6    65 0.96 Bacterial regulatory helix-turn-helix protein, lysR family
LysR_substrate       PF03466.15   209 seq431_BIOID89369    -            298   4.1e-11   42.2   0.0   1   1   7.5e-15   5.1e-11   41.9   0.0     2   194    89   282    88   292 0.86 LysR substrate binding domain
FUSC                 PF04632.7    650 seq434_BIOID89369    -            655  2.1e-149  498.8  20.0   1   1  5.4e-153  2.5e-149  498.6  13.9     2   649    11   651    10   654 0.97 Fusaric acid resistance protein family
FUSC_2               PF13515.1    128 seq434_BIOID89369    -            655     7e-17   61.4  38.1   1   1   2.7e-18   1.2e-14   54.1  11.4     1   127    23   162    21   163 0.87 Fusaric acid resistance protein-like
ALMT                 PF11744.3    406 seq434_BIOID89369    -            655   0.00013   20.6   3.0   1   1   2.8e-08   0.00013   20.6   2.1    10   189    10   183     3   230 0.70 Aluminium activated malate transporter
HTH_36               PF13730.1     55 seq435_BIOID89369    -            272   7.3e-11   41.9   0.0   1   1   1.8e-14   1.2e-10   41.1   0.0     7    55    19    67    16    67 0.94 Helix-turn-helix domain
Ribosomal_L10        PF00466.15   100 seq436_BIOID89369    -            165   2.5e-26   91.3   0.0   1   1   2.6e-30   3.6e-26   90.8   0.0     3   100     5   101     3   101 0.98 Ribosomal protein L10
FliT                 PF05400.8     84 seq437_BIOID89369    -            121   3.2e-16   59.3   3.5   1   1   3.5e-20   4.8e-16   58.8   2.5     1    84    21   106    21   106 0.98 Flagellar protein FliT
Methyltransf_11      PF08241.7     95 seq438_BIOID89369    -            256   8.1e-25   87.0   0.0   1   1   1.4e-27   1.4e-24   86.2   0.0     1    95    49   145    49   145 0.97 Methyltransferase domain
Methyltransf_31      PF13847.1    152 seq438_BIOID89369    -            256     6e-21   74.5   0.0   1   1     8e-24   7.9e-21   74.1   0.0     4   112    45   149    43   234 0.86 Methyltransferase domain
Methyltransf_23      PF13489.1    162 seq438_BIOID89369    -            256   8.2e-20   70.9   0.0   1   1   1.2e-22   1.1e-19   70.5   0.0     7   159    31   191    26   194 0.82 Methyltransferase domain
Ubie_methyltran      PF01209.13   233 seq438_BIOID89369    -            256     9e-19   67.3   0.0   1   1   1.2e-21   1.2e-18   66.9   0.0    31   158    26   152     2   162 0.83 ubiE/COQ5 methyltransferase family
Methyltransf_18      PF12847.2    112 seq438_BIOID89369    -            256   5.5e-17   62.2   0.1   1   1   1.2e-19   1.2e-16   61.2   0.0     1   109    44   145    44   148 0.91 Methyltransferase domain
Methyltransf_12      PF08242.7     99 seq438_BIOID89369    -            256   3.3e-14   53.0   0.0   1   1   5.6e-17   5.5e-14   52.3   0.0     1    98    49   142    49   143 0.93 Methyltransferase domain
Methyltransf_25      PF13649.1    101 seq438_BIOID89369    -            256   2.6e-13   50.0   0.3   1   1   5.2e-16   5.1e-13   49.1   0.0     1   101    48   141    48   141 0.92 Methyltransferase domain
Methyltransf_26      PF13659.1    117 seq438_BIOID89369    -            256   1.9e-11   43.8   0.8   1   1   4.1e-14     4e-11   42.8   0.2     2   113    46   145    45   147 0.92 Methyltransferase domain
MTS                  PF05175.9    170 seq438_BIOID89369    -            256   1.7e-09   37.2   0.1   1   1   3.4e-12   3.3e-09   36.2   0.0    25   144    38   150    32   175 0.79 Methyltransferase small domain
Methyltransf_8       PF05148.10   219 seq438_BIOID89369    -            256   9.1e-08   31.8   0.0   1   1     7e-10   6.9e-07   29.0   0.0    73   164    45   153     6   177 0.69 Hypothetical methyltransferase
Methyltransf_29      PF03141.11   506 seq438_BIOID89369    -            256   6.5e-08   31.2   0.1   1   1   8.4e-11   8.2e-08   30.9   0.0   115   218    42   146     8   170 0.78 Putative S-adenosyl-L-methionine-dependent methyltransferase
TehB                 PF03848.9    192 seq438_BIOID89369    -            256   9.9e-06   24.7   0.0   1   1   2.1e-08     2e-05   23.7   0.0    32   135    46   149    18   156 0.79 Tellurite resistance protein TehB
PrmA                 PF06325.8    295 seq438_BIOID89369    -            256     5e-05   22.4   0.0   1   1   7.1e-08   6.9e-05   21.9   0.0   161   262    44   150    29   188 0.74 Ribosomal protein L11 methyltransferase (PrmA)
CMAS                 PF02353.15   273 seq438_BIOID89369    -            256   7.5e-05   21.8   0.0   1   1   1.1e-07   0.00011   21.2   0.0    55   168    37   149    18   162 0.78 Mycolic acid cyclopropane synthetase
GTP_EFTU             PF00009.22   188 seq439_BIOID89369    -            528   9.5e-45  152.2   0.0   1   1   3.3e-48   1.5e-44  151.5   0.0     3   187    12   276    10   277 0.92 Elongation factor Tu GTP binding domain
GTP_EFTU_D2          PF03144.20    74 seq439_BIOID89369    -            528   2.7e-11   43.3   0.1   1   1   2.6e-14   1.2e-10   41.2   0.0     2    74   313   379   312   379 0.97 Elongation factor Tu domain 2
Phage_P2_GpE         PF06528.7     39 seq445_BIOID89369    -             39   8.4e-23   79.4   0.1   1   1   6.5e-27   8.9e-23   79.3   0.1     1    39     1    39     1    39 0.98 Phage P2 GpE
Entericidin          PF08085.6     21 seq447_BIOID89369    -             41   5.3e-09   35.3   0.0   1   1   4.6e-13   6.3e-09   35.1   0.0     1    21    20    40    20    40 0.99 Entericidin EcnA/B family
AMNp_N               PF10423.4    160 seq448_BIOID89369    -            519   9.2e-51  171.4   0.1   1   1     2e-54   1.4e-50  170.9   0.1     2   158    47   205    46   207 0.96 Bacterial AMP nucleoside phosphorylase N-terminus
PNP_UDP_1            PF01048.15   234 seq448_BIOID89369    -            519   5.3e-20   71.2   0.0   1   1   1.2e-23   8.5e-20   70.6   0.0    33   200   297   464   264   487 0.83 Phosphorylase superfamily
EII-Sor              PF03609.9    237 seq449_BIOID89369    -            266   7.1e-89  297.0  38.7   1   1   5.9e-93     8e-89  296.8  26.8     1   237     1   238     1   238 1.00 PTS system sorbose-specific iic component
HTH_18               PF12833.2     81 seq450_BIOID89369    -            278   5.4e-26   90.4   2.2   1   1     2e-29   6.7e-26   90.0   0.8     1    80   193   271   193   272 0.97 Helix-turn-helix domain
AraC_binding         PF02311.14   136 seq450_BIOID89369    -            278   7.2e-24   83.8   2.1   1   1   2.1e-27   7.2e-24   83.8   1.5     4   136    16   154    14   154 0.96 AraC-like ligand binding domain
HTH_AraC             PF00165.18    42 seq450_BIOID89369    -            278   8.6e-21   72.9   0.1   1   2   1.9e-11   6.5e-08   32.0   0.0     1    42   180   221   180   221 0.97 Bacterial regulatory helix-turn-helix proteins, AraC family
HTH_AraC             PF00165.18    42 seq450_BIOID89369    -            278   8.6e-21   72.9   0.1   2   2   1.3e-13   4.5e-10   38.9   0.0     1    42   232   271   232   271 0.93 Bacterial regulatory helix-turn-helix proteins, AraC family
PfkB                 PF00294.19   301 seq451_BIOID89369    -            337   5.5e-70  235.7   0.0   1   1   4.9e-74   6.7e-70  235.4   0.0     2   297    31   331    30   335 0.97 pfkB family carbohydrate kinase
Cas_Cas2CT1978       PF09707.5     86 seq454_BIOID89369    -             97   4.1e-40  135.5   0.3   1   1   3.4e-44   4.6e-40  135.3   0.2     1    86     3    88     3    88 0.99 CRISPR-associated protein (Cas_Cas2CT1978)
EutQ                 PF06249.7    152 seq455_BIOID89369    -            233   9.1e-70  232.9   0.0   1   1   2.6e-73   1.2e-69  232.5   0.0     1   152    85   232    85   232 0.99 Ethanolamine utilisation protein EutQ
Cupin_3              PF05899.7     74 seq455_BIOID89369    -            233   7.3e-08   31.5   0.3   1   1   3.3e-11   1.5e-07   30.5   0.0    10    63   160   212   151   223 0.84 Protein of unknown function (DUF861)
Cupin_2              PF07883.6     71 seq455_BIOID89369    -            233   1.4e-06   27.5   0.0   1   1   7.6e-10   3.4e-06   26.3   0.0    20    68   176   222   173   225 0.86 Cupin domain
Gly_radical          PF01228.16   106 seq457_BIOID89369    -            127     1e-25   89.9   0.1   1   1   1.1e-29   1.6e-25   89.4   0.0    20   106    16   108     4   108 0.86 Glycine radical
TruD                 PF01142.13   378 seq460_BIOID89369    -            349  2.8e-106  355.2   0.2   1   1  1.4e-109  1.9e-105  352.4   0.1     5   378     3   337     1   337 0.96 tRNA pseudouridine synthase D (TruD)
PhageMin_Tail        PF10145.4    202 seq465_BIOID89369    -           1025   1.3e-27   96.6  13.3   1   1   9.3e-32   1.3e-27   96.6   9.2     1   202   244   457   244   457 0.96 Phage-related minor tail protein
YbjQ_1               PF01906.12   105 seq466_BIOID89369    -            107   1.2e-40  138.0   0.5   1   1   9.3e-45   1.3e-40  137.9   0.4     1   104     1   104     1   105 0.99 Putative heavy-metal-binding
DUF3442              PF11924.3    280 seq471_BIOID89369    -            464   2.1e-89  299.6   8.1   1   1     2e-93   2.7e-89  299.3   5.6     1   280    57   341    57   341 0.98 Protein of unknown function (DUF3442)
DUF1145              PF06611.7     61 seq472_BIOID89369    -             89   1.1e-25   88.8   6.8   1   1   8.1e-30   1.1e-25   88.8   4.7     1    60     1    60     1    61 0.97 Protein of unknown function (DUF1145)
DUF1451              PF07295.6    146 seq473_BIOID89369    -            160   7.1e-53  178.2   0.3   1   1   6.1e-57   8.3e-53  177.9   0.2     2   145    12   157    11   158 0.98 Protein of unknown function (DUF1451)
Meth_synt_2          PF01717.13   324 seq474_BIOID89369    -            753  1.8e-162  539.6   0.0   1   2   1.7e-10   1.2e-06   27.6   0.0   119   186   153   221   113   237 0.83 Cobalamin-independent synthase, Catalytic domain
Meth_synt_2          PF01717.13   324 seq474_BIOID89369    -            753  1.8e-162  539.6   0.0   2   2  3.6e-157  2.5e-153  509.6   0.0     1   324   426   749   426   749 1.00 Cobalamin-independent synthase, Catalytic domain
Meth_synt_1          PF08267.7    311 seq474_BIOID89369    -            753  2.9e-140  466.8   0.0   1   2  8.7e-129    6e-125  416.5   0.0     2   308     5   313     4   316 0.98 Cobalamin-independent synthase, N-terminal domain
Meth_synt_1          PF08267.7    311 seq474_BIOID89369    -            753  2.9e-140  466.8   0.0   2   2   3.6e-14   2.5e-10   40.0   0.0   141   285   538   690   528   715 0.80 Cobalamin-independent synthase, N-terminal domain
Asr                  PF06392.6     19 seq475_BIOID89369    -            111   7.1e-07   29.3  23.9   1   1   5.2e-11   7.1e-07   29.3  16.6     1    19    53    71    53    71 0.99 Acid shock protein repeat
PMT                  PF02366.13   245 seq476_BIOID89369    -            550   1.4e-54  184.9  21.1   1   1   2.1e-58   1.4e-54  184.9  14.7     3   245     5   237     3   237 0.98 Dolichyl-phosphate-mannose-protein mannosyltransferase
PMT_2                PF13231.1    159 seq476_BIOID89369    -            550   6.8e-12   45.4  22.0   1   1     1e-15   6.8e-12   45.4  15.3     2   159    61   222    60   222 0.80 Dolichyl-phosphate-mannose-protein mannosyltransferase
MASE1                PF05231.9    299 seq480_BIOID89369    -            768   1.8e-55  187.9  38.7   1   1   5.8e-59   2.6e-55  187.4  26.8     2   297    55   353    54   355 0.98 MASE1
EAL                  PF00563.15   236 seq480_BIOID89369    -            768     3e-55  187.1   0.3   1   1   1.1e-58   5.2e-55  186.3   0.2     3   236   533   763   531   763 0.91 EAL domain
DUF188               PF02639.9    130 seq481_BIOID89369    -            152     1e-50  170.3   0.0   1   1   8.8e-55   1.2e-50  170.1   0.0     1   127    17   143    17   146 0.98 Uncharacterized BCR, YaiI/YqxD family COG1671
Cys_Met_Meta_PP      PF01053.15   386 seq482_BIOID89369    -            386  6.6e-140  465.6   0.0   1   1  1.6e-143  7.5e-140  465.4   0.0     1   385     6   380     6   381 0.99 Cys/Met metabolism PLP-dependent enzyme
Aminotran_1_2        PF00155.16   363 seq482_BIOID89369    -            386   1.8e-07   30.3   0.0   1   1   5.7e-11   2.6e-07   29.8   0.0    49   192    57   178    43   212 0.84 Aminotransferase class I and II
Aminotran_5          PF00266.14   371 seq482_BIOID89369    -            386   8.9e-05   21.2   0.0   1   1   2.9e-08   0.00013   20.7   0.0    68   201    73   198    44   214 0.84 Aminotransferase class-V
Autotransporter      PF03797.14   265 seq483_BIOID89369    -            992   1.1e-42  146.1  30.1   1   1     8e-47   1.1e-42  146.1  20.9     3   259   730   972   728   983 0.95 Autotransporter beta-domain
Entericidin          PF08085.6     21 seq484_BIOID89369    -             48   1.2e-08   34.2   2.6   1   1   1.2e-12   1.7e-08   33.7   1.8     1    21    23    43    23    43 0.98 Entericidin EcnA/B family
DUF945               PF06097.6    459 seq487_BIOID89369    -            476  9.8e-106  354.1  12.9   1   1  8.6e-110  1.2e-105  353.8   8.9     3   459     4   467     2   467 0.98 Bacterial protein of unknown function (DUF945)
Thiolase_N           PF00108.18   264 seq490_BIOID89369    -            393  9.3e-110  365.6   2.1   1   1  2.6e-113  1.2e-109  365.2   1.5     1   263     1   261     1   262 0.99 Thiolase, N-terminal domain
Thiolase_C           PF02803.13   123 seq490_BIOID89369    -            393   5.6e-53  177.4   0.3   1   1   2.5e-56   1.1e-52  176.4   0.2     2   123   270   391   269   391 0.98 Thiolase, C-terminal domain
ketoacyl-synt        PF00109.21   255 seq490_BIOID89369    -            393   2.2e-06   27.2   2.2   1   1   6.2e-10   2.8e-06   26.8   0.3   170   209    81   120    79   136 0.87 Beta-ketoacyl synthase, N-terminal domain
DUF2594              PF10769.4     74 seq491_BIOID89369    -             74   1.4e-42  143.4   2.3   1   1   1.1e-46   1.6e-42  143.3   1.6     1    74     1    74     1    74 1.00 Protein of unknown function (DUF2594)
ADH_N                PF08240.7    109 seq493_BIOID89369    -            364   1.2e-29  102.1   0.7   1   1   4.8e-33   2.2e-29  101.2   0.5     2   107    39   153    38   155 0.92 Alcohol dehydrogenase GroES-like domain
ADH_zinc_N           PF00107.21   130 seq493_BIOID89369    -            364   1.6e-26   92.2   0.2   1   1   5.6e-30   2.5e-26   91.6   0.1     1   129   196   324   196   325 0.95 Zinc-binding dehydrogenase
ETF                  PF01012.16   164 seq494_BIOID89369    -            277   6.2e-33  113.7   3.0   1   1   6.5e-37   8.8e-33  113.2   2.1     9   164    51   208    45   208 0.91 Electron transfer flavoprotein domain
PALP                 PF00291.20   307 seq495_BIOID89369    -            303     1e-61  208.7   0.0   1   1     1e-65   1.4e-61  208.3   0.0     2   307     5   281     4   281 0.82 Pyridoxal-phosphate dependent enzyme
Ank_2                PF12796.2     89 seq496_BIOID89369    -            201   2.2e-29  101.4   1.7   1   2   2.2e-15   6.1e-12   45.5   0.2     3    86    12    99    10   102 0.96 Ankyrin repeats (3 copies)
Ank_2                PF12796.2     89 seq496_BIOID89369    -            201   2.2e-29  101.4   1.7   2   2   2.3e-11   6.3e-08   32.7   0.0    39    83   157   201   153   201 0.94 Ankyrin repeats (3 copies)
Ank_4                PF13637.1     54 seq496_BIOID89369    -            201   2.6e-27   94.5   0.8   1   2   8.3e-12   2.3e-08   34.2   0.0     8    54    13    59    10    59 0.97 Ankyrin repeats (many copies)
Ank_4                PF13637.1     54 seq496_BIOID89369    -            201   2.6e-27   94.5   0.8   2   2   2.3e-09   6.4e-06   26.4   0.0    16    54   159   197   155   197 0.96 Ankyrin repeats (many copies)
Ank                  PF00023.25    33 seq496_BIOID89369    -            201   1.2e-23   81.5   6.5   1   2   7.6e-10   2.1e-06   27.1   0.0     2    32    39    69    38    70 0.96 Ankyrin repeat
Ank                  PF00023.25    33 seq496_BIOID89369    -            201   1.2e-23   81.5   6.5   2   2   1.9e-08   5.1e-05   22.7   0.0     2    33   139   175   138   175 0.97 Ankyrin repeat
DctM                 PF06808.7    416 seq497_BIOID89369    -            425  3.2e-128  427.7  50.4   1   1  5.5e-132  3.8e-128  427.4  34.9     2   415     8   415     7   416 0.99 DctM-like transporters
RecO_N               PF11967.3     80 seq500_BIOID89369    -            242   4.5e-24   83.9   0.0   1   1   1.1e-27   7.6e-24   83.2   0.0     5    78     4    76     1    78 0.95 Recombination protein O N terminal
RecO_C               PF02565.10   118 seq500_BIOID89369    -            242   8.8e-21   73.8   0.0   1   1   1.7e-24   1.2e-20   73.4   0.0     3   118    82   226    80   226 0.91 Recombination protein O C terminal
DUF904               PF06005.7     72 seq501_BIOID89369    -             81   3.3e-28   97.6  17.2   1   1   2.9e-32     4e-28   97.4  11.9     1    72     3    81     3    81 0.99 Protein of unknown function (DUF904)
Alpha-amylase        PF00128.19   316 seq502_BIOID89369    -            495   5.6e-26   91.5   0.4   1   1   2.1e-29   1.4e-25   90.2   0.3     8   304    26   367    21   376 0.69 Alpha amylase, catalytic domain
Glyco_hydro_70       PF02324.11   809 seq502_BIOID89369    -            495   1.6e-13   49.3   0.2   1   1   2.9e-10     2e-06   25.8   0.0   589   698    24   132    22   143 0.86 Glycosyl hydrolase family 70
GGDEF                PF00990.16   161 seq505_BIOID89369    -            460   8.4e-51  171.6   0.3   1   1   2.5e-54   3.4e-50  169.6   0.0     3   161   297   452   295   452 0.97 GGDEF domain
Amidase_2            PF01510.20   132 seq506_BIOID89369    -            276   1.2e-26   93.1   0.0   1   1   1.5e-30   2.1e-26   92.4   0.0     6   131    41   179    35   180 0.92 N-acetylmuramoyl-L-alanine amidase
DUF218               PF02698.12   155 seq507_BIOID89369    -            239   5.7e-21   74.5   0.0   1   1   5.8e-25     8e-21   74.0   0.0     4   132    47   172    45   186 0.93 DUF218 domain
EamA                 PF00892.15   126 seq509_BIOID89369    -            274   1.8e-13   50.5  33.8   1   2   2.4e-11   3.3e-07   30.2   6.1    17   125    12   118     3   119 0.85 EamA-like transporter family
EamA                 PF00892.15   126 seq509_BIOID89369    -            274   1.8e-13   50.5  33.8   2   2   3.7e-10   5.1e-06   26.4  11.8     1   123   148   266   148   269 0.82 EamA-like transporter family
Ribosomal_L12        PF00542.14    68 seq511_BIOID89369    -            121   1.8e-31  107.8   8.6   1   1   2.8e-35   3.8e-31  106.7   6.0     1    68    54   121    54   121 0.99 Ribosomal protein L7/L12 C-terminal domain
tRNA-synt_2          PF00152.15   335 seq512_BIOID89369    -            325     5e-70  235.7   0.0   1   1   4.7e-74   6.4e-70  235.4   0.0    21   333    15   323     6   325 0.88 tRNA synthetases class II (D, K and N)
DUF1488              PF07369.6     83 seq514_BIOID89369    -             85   3.9e-31  106.6   0.0   1   1   3.1e-35   4.3e-31  106.4   0.0     1    82     4    84     4    85 0.99 Protein of unknown function (DUF1488)
TPP_enzyme_N         PF02776.13   172 seq515_BIOID89369    -            588   8.6e-63  210.7   0.7   1   1   9.9e-63   4.5e-59  198.6   0.2     2   167    19   183    18   188 0.98 Thiamine pyrophosphate enzyme, N-terminal TPP binding domain
TPP_enzyme_C         PF02775.16   153 seq515_BIOID89369    -            588   7.8e-52  174.8   0.2   1   1   4.5e-53   2.1e-49  166.9   0.0     1   153   408   559   408   559 0.95 Thiamine pyrophosphate enzyme, C-terminal TPP binding domain
TPP_enzyme_M         PF00205.17   137 seq515_BIOID89369    -            588   2.9e-45  153.2   0.2   1   1   1.4e-48   6.5e-45  152.1   0.1     1   137   210   345   210   345 0.99 Thiamine pyrophosphate enzyme, central domain
ICL                  PF00463.16   526 seq516_BIOID89369    -            439  3.2e-200  665.6   1.7   1   2  4.6e-118  3.2e-114  381.9   0.0     1   255    12   262    12   264 0.99 Isocitrate lyase family
ICL                  PF00463.16   526 seq516_BIOID89369    -            439  3.2e-200  665.6   1.7   2   2   1.5e-88     1e-84  284.5   1.0   353   526   262   439   260   439 0.98 Isocitrate lyase family
PEP_mutase           PF13714.1    238 seq516_BIOID89369    -            439   4.8e-19   68.4   0.0   1   1   2.3e-22   1.6e-18   66.7   0.0    26   198    86   320    74   352 0.86 Phosphoenolpyruvate phosphomutase
TPP_enzyme_N         PF02776.13   172 seq518_BIOID89369    -            548   1.6e-58  196.9   4.3   1   1   3.8e-62   1.7e-58  196.7   0.2     1   169     1   167     1   170 0.98 Thiamine pyrophosphate enzyme, N-terminal TPP binding domain
TPP_enzyme_C         PF02775.16   153 seq518_BIOID89369    -            548   6.8e-52  174.9   0.4   1   1   5.3e-54   2.4e-50  169.9   0.0     1   153   374   522   374   522 0.98 Thiamine pyrophosphate enzyme, C-terminal TPP binding domain
TPP_enzyme_M         PF00205.17   137 seq518_BIOID89369    -            548     2e-41  140.8   0.1   1   1   1.1e-44   4.9e-41  139.5   0.1     1   137   186   321   186   321 0.98 Thiamine pyrophosphate enzyme, central domain
Multi_Drug_Res       PF00893.14    93 seq519_BIOID89369    -            105   5.3e-33  113.2  10.3   1   1   4.9e-37   6.7e-33  112.9   7.2     1    93     1    93     1    93 0.99 Small Multidrug Resistance protein
PTS_IIB              PF02302.12    90 seq520_BIOID89369    -            108   1.6e-16   60.4   1.0   1   1   1.3e-20   1.8e-16   60.1   0.7     2    89     7    97     6    98 0.95 PTS system, Lactose/Cellobiose specific IIB subunit
Sel1                 PF08238.7     39 seq521_BIOID89369    -            331   3.2e-17   62.4   9.7   1   3   3.9e-11   5.3e-07   29.9   0.1     2    39    74   109    73   109 0.79 Sel1 repeat
Sel1                 PF08238.7     39 seq521_BIOID89369    -            331   3.2e-17   62.4   9.7   2   3     2e-08   0.00027   21.3   0.8     2    38   111   144   110   145 0.89 Sel1 repeat
Sel1                 PF08238.7     39 seq521_BIOID89369    -            331   3.2e-17   62.4   9.7   3   3   1.3e-06     0.017   15.6   0.2     3    33   148   175   147   176 0.88 Sel1 repeat
OEP                  PF02321.13   188 seq523_BIOID89369    -            460     1e-51  175.1  39.3   1   2   7.3e-27     1e-22   80.5  12.6     3   188    65   247    63   247 0.97 Outer membrane efflux protein
OEP                  PF02321.13   188 seq523_BIOID89369    -            460     1e-51  175.1  39.3   2   2   4.8e-33   6.6e-29  100.7   9.1     7   188   275   455   270   455 0.94 Outer membrane efflux protein
adh_short            PF00106.20   167 seq524_BIOID89369    -            261   3.1e-30  105.1   0.0   1   1   9.6e-34   4.4e-30  104.6   0.0     1   165    19   183    19   185 0.94 short chain dehydrogenase
adh_short_C2         PF13561.1    243 seq524_BIOID89369    -            261   3.8e-23   82.4   0.0   1   1     1e-26   4.7e-23   82.1   0.0     6   242    28   258    25   259 0.90 Enoyl-(Acyl carrier protein) reductase
KR                   PF08659.5    181 seq524_BIOID89369    -            261   5.2e-12   45.6   0.0   1   1   1.9e-15   8.8e-12   44.9   0.0     2   162    20   179    19   192 0.88 KR domain
EAL                  PF00563.15   236 seq527_BIOID89369    -            646   8.8e-33  113.6   0.1   1   1   2.9e-36     2e-32  112.4   0.1     8   234   407   628   400   630 0.92 EAL domain
GGDEF                PF00990.16   161 seq527_BIOID89369    -            646   5.2e-32  110.5   0.1   1   1   1.4e-35   9.9e-32  109.6   0.1     1   160   224   380   224   381 0.96 GGDEF domain
FeoC                 PF09012.5     69 seq529_BIOID89369    -             78   1.9e-15   56.1   0.4   1   1   3.3e-19   2.3e-15   55.9   0.3     1    65     3    69     3    75 0.92 FeoC like transcriptional regulator
TrmB                 PF01978.14    68 seq529_BIOID89369    -             78   2.2e-06   27.1   0.0   1   1   4.3e-10   2.9e-06   26.7   0.0    17    59    10    53     7    56 0.92 Sugar-specific transcriptional regulator TrmB
GGDEF                PF00990.16   161 seq531_BIOID89369    -            491   1.5e-44  151.3   0.0   1   1   1.5e-48   2.1e-44  150.8   0.0     1   161   328   485   328   485 0.98 GGDEF domain
MTS                  PF05175.9    170 seq534_BIOID89369    -            378   1.4e-59  200.1   0.0   1   1   4.8e-60   6.6e-57  191.4   0.0     2   170   199   370   198   370 0.98 Methyltransferase small domain
Methyltransf_31      PF13847.1    152 seq534_BIOID89369    -            378     2e-14   53.3   0.0   1   1   6.1e-17   8.3e-14   51.3   0.0     6   117   231   347   227   372 0.84 Methyltransferase domain
Methyltransf_26      PF13659.1    117 seq534_BIOID89369    -            378   5.2e-12   45.7   0.0   1   1     1e-14   1.4e-11   44.3   0.0     3   115   231   340   229   342 0.89 Methyltransferase domain
Methyltransf_18      PF12847.2    112 seq534_BIOID89369    -            378   1.9e-11   44.4   0.0   1   1   4.1e-14   5.6e-11   42.8   0.0     3   110   230   339   229   341 0.82 Methyltransferase domain
Methyltransf_12      PF08242.7     99 seq534_BIOID89369    -            378   4.9e-08   33.2   0.0   1   1   2.2e-10     3e-07   30.7   0.0     1    99   233   336   233   336 0.91 Methyltransferase domain
Methyltransf_25      PF13649.1    101 seq534_BIOID89369    -            378   3.1e-06   27.3   0.0   1   1   5.7e-09   7.9e-06   26.0   0.0     1   101   232   334   232   334 0.80 Methyltransferase domain
PrmA                 PF06325.8    295 seq534_BIOID89369    -            378   5.1e-06   25.6   0.0   1   1   1.7e-08   2.3e-05   23.5   0.0   163   232   230   305   219   326 0.74 Ribosomal protein L11 methyltransferase (PrmA)
Cons_hypoth95        PF03602.10   183 seq534_BIOID89369    -            378   0.00011   21.5   0.0   1   1   1.5e-07   0.00021   20.6   0.0    41   152   228   339   217   362 0.72 Conserved hypothetical protein 95
DAHP_synth_1         PF00793.15   272 seq535_BIOID89369    -            350  1.3e-105  351.8   0.0   1   1  1.1e-109  1.5e-105  351.6   0.0     8   271    40   338    25   339 0.96 DAHP synthetase I family
YicC_N               PF03755.8    159 seq536_BIOID89369    -            287   2.6e-49  167.0   0.1   1   1   3.8e-53   2.6e-49  167.0   0.1     1   158     2   154     2   155 0.96 YicC-like family, N-terminal region
DUF1732              PF08340.6     87 seq536_BIOID89369    -            287     2e-34  117.1   7.3   1   1   2.9e-38     2e-34  117.1   5.0     1    87   202   287   202   287 0.97 Domain of unknown function (DUF1732)
HTH_29               PF13551.1    113 seq537_BIOID89369    -            288   1.3e-11   44.4   0.2   1   1   7.9e-15   2.2e-11   43.7   0.1     1   113    16   121    16   121 0.86 Winged helix-turn helix
rve                  PF00665.21   120 seq537_BIOID89369    -            288   1.4e-10   41.2   0.0   1   1   7.6e-14   2.1e-10   40.6   0.0     3   119   141   265   139   266 0.87 Integrase core domain
HTH_28               PF13518.1     52 seq537_BIOID89369    -            288   1.9e-09   37.1   0.2   1   1   2.2e-12     6e-09   35.5   0.0     2    51    16    66    15    67 0.94 Helix-turn-helix domain
HTH_23               PF13384.1     50 seq537_BIOID89369    -            288   3.8e-08   32.6   0.0   1   1   3.8e-11     1e-07   31.2   0.0     3    47    12    57    10    59 0.94 Homeodomain-like domain
HTH_32               PF13565.1     77 seq537_BIOID89369    -            288   1.3e-06   28.9   0.1   1   1   1.4e-09   3.8e-06   27.5   0.1     3    77    45   117    43   117 0.84 Homeodomain-like domain
GlgS                 PF08971.6     66 seq539_BIOID89369    -             68     9e-42  140.7   0.7   1   1     8e-46   1.1e-41  140.4   0.5     1    66     3    68     3    68 0.99 Glycogen synthesis protein
TraY                 PF05509.6     49 seq540_BIOID89369    -             71   1.9e-22   78.6   0.1   1   1   1.7e-26   2.3e-22   78.3   0.1     1    47    14    60    14    62 0.96 TraY domain
NUDIX                PF00293.23   135 seq542_BIOID89369    -            257   1.9e-21   75.9   0.1   1   1   1.3e-24     6e-21   74.3   0.0     6   125   132   240   127   249 0.90 NUDIX domain
zf-NADH-PPase        PF09297.6     32 seq542_BIOID89369    -            257   2.8e-10   39.4   5.4   1   1     1e-13   4.8e-10   38.6   3.8     1    32    93   124    93   124 0.98 NADH pyrophosphatase zinc ribbon domain
NUDIX-like           PF09296.6     98 seq542_BIOID89369    -            257   3.7e-06   27.0   0.1   1   1   1.6e-09   7.3e-06   26.1   0.1     2    97    11    90    10    91 0.96 NADH pyrophosphatase-like rudimentary NUDIX domain
PsiE                 PF06146.7     69 seq543_BIOID89369    -            136   1.8e-16   59.9   5.7   1   1   1.3e-20   1.8e-16   59.9   3.9     5    69    62   123    58   123 0.95 Phosphate-starvation-inducible E
DUF1379              PF07126.7    154 seq546_BIOID89369    -            180   1.9e-56  189.6   0.0   1   1   1.8e-60   2.5e-56  189.2   0.0     1   149    21   170    21   175 0.98 Protein of unknown function (DUF1379)
Trypsin              PF00089.21   220 seq547_BIOID89369    -            273   1.1e-11   44.6   0.0   1   1   4.4e-15     3e-11   43.2   0.0     9   198    50   244    44   266 0.72 Trypsin
Trypsin_2            PF13365.1    120 seq547_BIOID89369    -            273   1.5e-07   31.2   0.0   1   1   3.8e-11   2.6e-07   30.5   0.0     1   120    69   240    69   240 0.66 Trypsin-like peptidase domain
Usp                  PF00582.21   140 seq550_BIOID89369    -            144   4.6e-28   98.0   0.7   1   1   3.8e-32   5.2e-28   97.8   0.5     1   140     1   144     1   144 0.99 Universal stress protein family
EIID-AGA             PF03613.9    264 seq551_BIOID89369    -            283  1.4e-114  381.3   0.8   1   1  1.2e-118  1.6e-114  381.2   0.6     1   264    11   281    11   281 0.99 PTS system mannose/fructose/sorbose family IID component
AraC_binding         PF02311.14   136 seq552_BIOID89369    -            312   2.2e-22   79.0   1.3   1   1   9.9e-26   3.4e-22   78.4   0.2     7   120    52   170    48   186 0.89 AraC-like ligand binding domain
HTH_18               PF12833.2     81 seq552_BIOID89369    -            312   9.1e-22   76.8   0.1   1   1   5.5e-25   1.9e-21   75.8   0.1     2    79   229   305   228   307 0.97 Helix-turn-helix domain
HTH_AraC             PF00165.18    42 seq552_BIOID89369    -            312   1.5e-20   72.2   0.2   1   2   3.2e-10   1.1e-06   28.1   0.0     2    42   216   256   215   256 0.93 Bacterial regulatory helix-turn-helix proteins, AraC family
HTH_AraC             PF00165.18    42 seq552_BIOID89369    -            312   1.5e-20   72.2   0.2   2   2   1.6e-14   5.3e-11   41.8   0.0     2    42   268   306   267   306 0.94 Bacterial regulatory helix-turn-helix proteins, AraC family
Cupin_2              PF07883.6     71 seq552_BIOID89369    -            312   1.4e-06   27.5   0.0   1   1   8.3e-10   2.8e-06   26.6   0.0     7    60    57   109    53   116 0.92 Cupin domain
SKI                  PF01202.17   158 seq554_BIOID89369    -            174   4.8e-48  162.8   0.0   1   1   1.6e-51   5.5e-48  162.7   0.0     1   157    11   168    11   169 0.98 Shikimate kinase
AAA_17               PF13207.1    121 seq554_BIOID89369    -            174   1.9e-06   28.5   0.0   1   1   1.3e-09   4.3e-06   27.4   0.0     3    66     6    67     5   172 0.67 AAA domain
AAA                  PF00004.24   132 seq554_BIOID89369    -            174   2.2e-06   27.7   0.0   1   1   3.1e-08   0.00011   22.3   0.0     2    30     6    34     5    95 0.86 ATPase family associated with various cellular activities (AAA)
PTS_EIIC             PF02378.13   321 seq562_BIOID89369    -            415   1.6e-13   50.0  35.5   1   1   1.2e-17   1.6e-13   50.0  24.6     2   320    41   347    40   348 0.76 Phosphotransferase system, EIIC
YhhN                 PF07947.9    185 seq563_BIOID89369    -            208   2.2e-39  134.6  23.2   1   1     2e-43   2.7e-39  134.3  16.1     1   185    25   206    25   206 0.99 YhhN-like protein
NIF3                 PF01784.13   242 seq564_BIOID89369    -            247     1e-56  192.1   0.0   1   1   9.1e-61   1.2e-56  191.8   0.0     2   240     6   235     5   238 0.95 NIF3 (NGG1p interacting factor 3)
GTP_EFTU             PF00009.22   188 seq565_BIOID89369    -            394   1.1e-60  204.1   0.0   1   1   3.4e-64   1.6e-60  203.7   0.0     1   187    10   201    10   202 0.93 Elongation factor Tu GTP binding domain
GTP_EFTU_D3          PF03143.12    97 seq565_BIOID89369    -            394   2.4e-34  117.3   0.1   1   1   1.4e-37   6.6e-34  115.9   0.0     1    96   298   392   298   393 0.98 Elongation factor Tu C-terminal domain
GTP_EFTU_D2          PF03144.20    74 seq565_BIOID89369    -            394     3e-18   65.5   6.3   1   1   1.2e-21   5.5e-18   64.7   3.9     1    74   225   294   225   294 0.96 Elongation factor Tu domain 2
YbaB_DNA_bd          PF02575.11    93 seq566_BIOID89369    -            109   3.4e-38  129.3   7.0   1   1   2.8e-42   3.8e-38  129.1   4.8     1    93    11   102    11   102 0.99 YbaB/EbfC DNA-binding family
DUF2877              PF11392.3    111 seq568_BIOID89369    -            287   1.8e-33  114.9   0.0   1   1   2.7e-37   3.7e-33  113.9   0.0     1   110   167   276   167   277 0.98 Protein of unknown function (DUF2877)
SSB                  PF00436.20   104 seq569_BIOID89369    -            175   8.4e-39  131.5   0.4   1   1   8.4e-43   1.2e-38  131.0   0.3     1   101     6   109     6   112 0.96 Single-strand binding protein family
DUF2583              PF10762.4     89 seq571_BIOID89369    -             92     1e-51  172.9   1.0   1   1   8.5e-56   1.2e-51  172.7   0.7     1    89     1    89     1    89 0.99 Protein of unknown function (DUF2583)
TraA                 PF05513.6    119 seq572_BIOID89369    -            121   1.7e-58  195.8  11.6   1   1   1.4e-62   1.9e-58  195.6   8.0     1   119     1   120     1   120 0.98 TraA
Transposase_31       PF04754.7    205 seq573_BIOID89369    -             97   2.1e-39  134.9   0.1   1   1   1.7e-43   2.3e-39  134.7   0.0     1    91     8    97     8    97 0.99 Putative transposase, YhgA-like
YscJ_FliF            PF01514.12   207 seq574_BIOID89369    -            552   1.1e-65  220.5   0.0   1   1   7.4e-69   5.1e-65  218.3   0.0     9   205    28   223    17   225 0.96 Secretory protein of YscJ/FliF family
YscJ_FliF_C          PF08345.6    160 seq574_BIOID89369    -            552   4.2e-52  176.2   4.9   1   1   6.1e-56   4.2e-52  176.2   3.4     1   160   250   429   250   429 0.88 Flagellar M-ring protein C-terminal
Mannitol_dh_C        PF08125.8    245 seq575_BIOID89369    -            483   1.2e-79  266.8   0.0   1   1   2.4e-83   1.6e-79  266.4   0.0     2   244   204   458   203   459 0.98 Mannitol dehydrogenase C-terminal domain
Mannitol_dh          PF01232.18   151 seq575_BIOID89369    -            483     8e-42  142.6   0.0   1   1   2.6e-45   1.8e-41  141.4   0.0     2   150    17   172    16   173 0.98 Mannitol dehydrogenase Rossmann domain
Acetyltransf_3       PF13302.1    142 seq576_BIOID89369    -            194   8.5e-20   71.3   0.1   1   1     3e-23     1e-19   71.1   0.0     1   142    17   162    17   162 0.87 Acetyltransferase (GNAT) domain
Acetyltransf_4       PF13420.1    155 seq576_BIOID89369    -            194   6.1e-14   52.1   0.2   1   1   2.4e-17   8.2e-14   51.7   0.1     2   154    21   181    20   182 0.78 Acetyltransferase (GNAT) domain
Acetyltransf_1       PF00583.19    83 seq576_BIOID89369    -            194   1.9e-08   34.0   0.1   1   1   8.7e-12     3e-08   33.4   0.0     2    83    83   162    82   162 0.96 Acetyltransferase (GNAT) family
Acetyltransf_8       PF13523.1    152 seq576_BIOID89369    -            194   1.5e-06   28.1   0.1   1   1   5.7e-10   1.9e-06   27.6   0.1    61   141    76   166    20   170 0.80 Acetyltransferase (GNAT) domain
OprD                 PF03573.8    391 seq577_BIOID89369    -            468   3.9e-25   88.3  12.1   1   1   3.7e-29     5e-25   87.9   8.4     1   364    33   430    33   442 0.83 outer membrane porin, OprD family
Mannitol_dh_C        PF08125.8    245 seq578_BIOID89369    -            486   1.1e-97  325.9   0.0   1   1    4e-101   2.7e-97  324.6   0.0     1   244   213   459   213   460 0.98 Mannitol dehydrogenase C-terminal domain
Mannitol_dh          PF01232.18   151 seq578_BIOID89369    -            486   4.7e-52  175.8   0.0   1   1   1.1e-55   7.4e-52  175.1   0.0     2   151    23   185    22   185 0.99 Mannitol dehydrogenase Rossmann domain
SurE                 PF01975.12   197 seq580_BIOID89369    -            253   6.6e-63  211.4   0.0   1   1   5.9e-67   8.1e-63  211.1   0.0     1   195     1   182     1   184 0.93 Survival protein SurE
PdxJ                 PF03740.8    239 seq581_BIOID89369    -            248  7.5e-106  352.4   4.5   1   1  6.4e-110  8.7e-106  352.2   3.1     2   237    10   243     9   245 0.99 Pyridoxal phosphate biosynthesis protein PdxJ
Terminase_2          PF03592.11   144 seq582_BIOID89369    -            364   2.5e-09   37.4   0.1   1   1   1.8e-13   2.5e-09   37.4   0.1     5   101   108   206   105   230 0.87 Terminase small subunit
DUF2190              PF09956.4    106 seq583_BIOID89369    -            107   1.5e-34  117.8   1.1   1   1   1.3e-38   1.7e-34  117.6   0.7     1   106     2   106     2   106 0.98 Uncharacterized conserved protein (DUF2190)
DUF903               PF06004.7     50 seq584_BIOID89369    -             76     8e-26   89.2   3.9   1   1   6.9e-30   9.4e-26   88.9   2.7     1    50    25    74    25    74 0.98 Bacterial protein of unknown function (DUF903)
HlyD_2               PF12700.2    328 seq587_BIOID89369    -            371   5.2e-34  117.7   4.0   1   1   1.4e-37   6.3e-34  117.4   2.7     1   328    40   362    40   362 0.88 HlyD family secretion protein
HlyD_3               PF13437.1    105 seq587_BIOID89369    -            371   2.5e-15   56.5   7.5   1   1     1e-17   4.6e-14   52.5   0.1     1    97   185   285   185   305 0.87 HlyD family secretion protein
HlyD                 PF00529.15   306 seq587_BIOID89369    -            371   2.7e-13   49.7  25.0   1   1   1.3e-16   5.7e-13   48.7  17.3     1   167    60   233    60   243 0.92 HlyD family secretion protein
PTS_EIIA_2           PF00359.17   142 seq588_BIOID89369    -            147   9.1e-28   96.6   0.0   1   1   7.5e-32     1e-27   96.4   0.0     2   141     6   146     5   147 0.92 Phosphoenolpyruvate-dependent sugar phosphotransferase system, EIIA 2
LysR_substrate       PF03466.15   209 seq589_BIOID89369    -            308   9.2e-44  148.9   0.1   1   1   1.7e-47   1.2e-43  148.5   0.1     3   208   102   305   100   306 0.98 LysR substrate binding domain
HTH_1                PF00126.22    60 seq589_BIOID89369    -            308     3e-16   58.7   0.1   1   1   9.5e-20   6.5e-16   57.7   0.1     1    60    18    77    18    77 0.96 Bacterial regulatory helix-turn-helix protein, lysR family
Enolase_C            PF00113.17   296 seq591_BIOID89369    -            144     1e-58  198.5   0.0   1   1   1.7e-62   1.2e-58  198.3   0.0   158   293     8   143     4   144 0.98 Enolase, C-terminal TIM barrel domain
MAAL_C               PF07476.6    249 seq591_BIOID89369    -            144   4.9e-05   22.2   0.0   1   1   9.5e-09   6.5e-05   21.8   0.0   136   215    23   103    17   112 0.86 Methylaspartate ammonia-lyase C-terminus
ETF_alpha            PF00766.14    86 seq593_BIOID89369    -            313   6.6e-32  108.8   0.1   1   1   2.2e-35   1.5e-31  107.7   0.1     2    86   190   275   189   275 0.97 Electron transfer flavoprotein FAD-binding domain
ETF                  PF01012.16   164 seq593_BIOID89369    -            313   1.9e-19   69.8   0.6   1   1   4.6e-23   3.2e-19   69.1   0.1    19   163    19   153     6   154 0.91 Electron transfer flavoprotein domain
SIS_2                PF13580.1    138 seq595_BIOID89369    -            246   3.1e-31  107.7   0.3   1   1   9.4e-35   6.4e-31  106.7   0.2    15   138    78   200    56   200 0.92 SIS domain
SIS                  PF01380.17   131 seq595_BIOID89369    -            246   5.9e-08   32.2   0.0   1   1   2.3e-11   1.6e-07   30.9   0.0    51   104   163   216   152   229 0.91 SIS domain
RNA_pol_Rpb2_6       PF00562.23   386 seq596_BIOID89369    -           1342  4.7e-162  539.0   0.0   1   1  3.5e-162  7.9e-159  528.4   0.1     2   386   716  1264   715  1264 0.98 RNA polymerase Rpb2, domain 6
RNA_pol_Rpb2_7       PF04560.15    83 seq596_BIOID89369    -           1342   5.7e-32  109.6   0.1   1   1   8.2e-35   1.9e-31  108.0   0.0     1    82  1266  1341  1266  1342 0.98 RNA polymerase Rpb2, domain 7
RNA_pol_Rpb2_3       PF04565.11    68 seq596_BIOID89369    -           1342   7.1e-30  102.4   0.0   1   1   7.4e-33   1.7e-29  101.2   0.0     1    68   513   582   513   582 0.98 RNA polymerase Rpb2, domain 3
RNA_pol_Rpb2_45      PF10385.4     66 seq596_BIOID89369    -           1342   4.6e-29   99.9   0.3   1   1   1.5e-31   3.5e-28   97.0   0.2     1    66   591   656   591   656 1.00 RNA polymerase beta subunit external 1 domain
RNA_pol_Rpb2_1       PF04563.10   203 seq596_BIOID89369    -           1342   1.5e-26   92.4   0.0   1   1   1.4e-29   3.1e-26   91.4   0.0     2   203    27   509    26   509 0.98 RNA polymerase beta subunit
RNA_pol_Rpb2_2       PF04561.9    190 seq596_BIOID89369    -           1342   1.6e-25   89.5   0.9   1   2   8.4e-11   1.9e-07   30.5   0.0     1    74   151   225   151   276 0.82 RNA polymerase Rpb2, domain 2
RNA_pol_Rpb2_2       PF04561.9    190 seq596_BIOID89369    -           1342   1.6e-25   89.5   0.9   2   2   1.9e-18   4.4e-15   55.4   0.0    80   190   340   454   329   454 0.88 RNA polymerase Rpb2, domain 2
BCCT                 PF02028.12   485 seq599_BIOID89369    -            536  4.5e-132  440.6  40.5   1   1  3.9e-136  5.3e-132  440.3  28.1     3   485    14   499    12   499 0.98 BCCT family transporter
HTH_6                PF01418.12    77 seq601_BIOID89369    -            285   3.7e-28   96.9   1.4   1   1   2.1e-31   9.4e-28   95.6   1.0     1    76     1    76     1    77 0.98 Helix-turn-helix domain, rpiR family
SIS                  PF01380.17   131 seq601_BIOID89369    -            285   2.4e-22   78.8   0.1   1   1   7.8e-26   3.6e-22   78.2   0.1     2   130   132   260   131   261 0.97 SIS domain
SIS_2                PF13580.1    138 seq601_BIOID89369    -            285   5.5e-11   42.2   0.7   1   1     1e-11   4.6e-08   32.7   0.2    92   138   173   217   163   217 0.85 SIS domain
Dam                  PF05869.6    181 seq602_BIOID89369    -            217     4e-65  218.5   0.0   1   1   3.4e-69   4.7e-65  218.3   0.0     2   180    15   206    14   207 0.98 DNA N-6-adenine-methyltransferase (Dam)
Toprim_4             PF13662.1     81 seq603_BIOID89369    -            201   2.6e-22   78.5   0.0   1   1   8.9e-26   4.1e-22   77.8   0.0     1    81    81   172    81   172 0.95 Toprim domain
RecR                 PF02132.10    41 seq603_BIOID89369    -            201   4.7e-16   57.8   1.1   1   1     1e-19   4.7e-16   57.8   0.8     2    41    39    78    38    78 0.95 RecR protein
Toprim               PF01751.17    88 seq603_BIOID89369    -            201   9.5e-11   41.3   0.0   1   1   3.6e-14   1.7e-10   40.5   0.0     2    77    83   166    82   173 0.90 Toprim domain
Phage_cap_E          PF03864.10   329 seq604_BIOID89369    -            350     4e-64  216.5   0.1   1   1   3.3e-68   4.5e-64  216.3   0.0     1   328    13   348    13   349 0.93 Phage major capsid protein E
Transposase_31       PF04754.7    205 seq605_BIOID89369    -            190   2.6e-33  114.9   0.0   1   1     3e-37   4.2e-33  114.3   0.0    97   204     1   107     1   108 0.98 Putative transposase, YhgA-like
Homoserine_dh        PF00742.14   179 seq609_BIOID89369    -            810   6.9e-51  172.3   0.0   1   1   2.3e-54   1.1e-50  171.7   0.0     1   178   608   803   608   804 0.99 Homoserine dehydrogenase
AA_kinase            PF00696.23   241 seq609_BIOID89369    -            810   1.8e-42  145.4   0.0   1   1   8.3e-46   3.8e-42  144.3   0.0     2   238    12   284    11   287 0.89 Amino acid kinase family
NAD_binding_3        PF03447.11   117 seq609_BIOID89369    -            810   3.5e-24   85.3   0.0   1   1   1.8e-27   8.4e-24   84.1   0.0     1   116   465   599   465   600 0.98 Homoserine dehydrogenase, NAD binding domain
TraL                 PF07178.6     95 seq610_BIOID89369    -            103   4.3e-37  125.9   0.2   1   1   3.5e-41   4.8e-37  125.7   0.2     1    95     9   103     9   103 0.99 TraL protein
RF-1                 PF00472.15   114 seq611_BIOID89369    -            293   5.1e-40  135.6   1.0   1   1   1.2e-43     8e-40  135.0   0.7     2   114   154   265   153   265 0.98 RF-1 domain
PCRF                 PF03462.13   116 seq611_BIOID89369    -            293   1.2e-34  118.4   1.8   1   1   1.7e-38   1.2e-34  118.4   1.2     5   116    16   123    13   123 0.96 PCRF domain
Pterin_bind          PF00809.17   210 seq613_BIOID89369    -            297   1.5e-76  256.2   0.0   1   1   1.7e-80   2.3e-76  255.7   0.0     1   210    35   240    35   240 0.99 Pterin binding enzyme
HTH_3                PF01381.17    55 seq615_BIOID89369    -            140   9.3e-09   34.8   0.0   1   1   1.2e-12   1.6e-08   34.1   0.0     1    40    39    78    39    81 0.89 Helix-turn-helix
FAD_binding_4        PF01565.18   139 seq616_BIOID89369    -            484   3.2e-37  126.9   1.5   1   1   8.3e-41   5.7e-37  126.1   1.0     1   138    51   190    51   191 0.97 FAD binding domain
FAD-oxidase_C        PF02913.14   249 seq616_BIOID89369    -            484   5.6e-21   74.8   0.1   1   1   4.6e-24   3.1e-20   72.4   0.0     2   247   228   477   227   479 0.79 FAD linked oxidases, C-terminal domain
DUF805               PF05656.9    117 seq617_BIOID89369    -            146   2.4e-20   72.4  11.7   1   1   3.8e-24   5.2e-20   71.3   8.1     2   116     7   134     6   135 0.82 Protein of unknown function (DUF805)
Na_H_antiport_1      PF06965.7    378 seq618_BIOID89369    -            388  1.1e-165  550.8  29.2   1   1  9.5e-170  1.3e-165  550.6  20.3     2   378     5   380     4   380 0.99 Na+/H+ antiporter 1
Methyltransf_23      PF13489.1    162 seq619_BIOID89369    -            222     1e-07   31.6   0.0   1   1     4e-11   1.4e-07   31.2   0.0    15   127    48   170    37   207 0.73 Methyltransferase domain
Methyltransf_12      PF08242.7     99 seq619_BIOID89369    -            222   2.4e-07   31.0   0.0   1   1   1.1e-10   3.7e-07   30.4   0.0     1    99    58   155    58   155 0.88 Methyltransferase domain
Methyltransf_11      PF08241.7     95 seq619_BIOID89369    -            222   3.2e-06   27.4   0.0   1   1   1.4e-09   4.9e-06   26.8   0.0     1    94    58   156    58   157 0.91 Methyltransferase domain
MTS                  PF05175.9    170 seq619_BIOID89369    -            222   8.6e-06   25.1   0.1   1   1   1.2e-08   4.2e-05   22.8   0.0    22   137    44   156    40   169 0.85 Methyltransferase small domain
PTA_PTB              PF01515.14   319 seq624_BIOID89369    -            338  8.5e-122  406.0   0.0   1   1    7e-126  9.6e-122  405.8   0.0     2   319     2   320     1   320 0.99 Phosphate acetyl/butaryl transferase
DUF3820              PF12843.2     67 seq626_BIOID89369    -             72   1.9e-30  104.1   0.5   1   1   1.5e-34   2.1e-30  104.0   0.4     1    67     1    68     1    68 0.98 Protein of unknown function (DUF3820)
DUF905               PF06006.7     71 seq627_BIOID89369    -             86   4.8e-39  131.4   0.1   1   1   4.1e-43   5.5e-39  131.2   0.1     2    71    18    86    17    86 0.98 Bacterial protein of unknown function (DUF905)
Porin_1              PF00267.16   337 seq628_BIOID89369    -             96   1.6e-21   76.8   1.1   1   1   1.4e-25   1.9e-21   76.6   0.8     1    65    27    91    27    95 0.94 Gram-negative porin
HAD_2                PF13419.1    176 seq630_BIOID89369    -            237   5.7e-23   81.9   0.1   1   1   1.1e-26   7.3e-23   81.6   0.1     1   174    28   205    28   206 0.87 Haloacid dehalogenase-like hydrolase
PTS_EIIC             PF02378.13   321 seq632_BIOID89369    -            462   8.4e-22   77.3  31.8   1   1   1.2e-25   8.4e-22   77.3  22.1     2   321    19   277    18   278 0.93 Phosphotransferase system, EIIC
PTS_IIB              PF02302.12    90 seq632_BIOID89369    -            462   1.1e-12   48.0   0.2   1   1   4.4e-16     3e-12   46.6   0.0     1    90   372   455   372   455 0.94 PTS system, Lactose/Cellobiose specific IIB subunit
URO-D                PF01208.12   343 seq633_BIOID89369    -            354  1.6e-140  467.8   0.0   1   1  1.3e-144  1.8e-140  467.6   0.0     2   342     5   347     4   348 0.98 Uroporphyrinogen decarboxylase (URO-D)
Phage_min_tail       PF05939.8    109 seq634_BIOID89369    -            109   7.2e-40  135.2   0.0   1   1   5.8e-44   7.9e-40  135.0   0.0     1   108     1   108     1   109 0.99 Phage minor tail protein
E1-E2_ATPase         PF00122.15   230 seq637_BIOID89369    -            732   2.8e-47  160.5   0.0   1   1     2e-50   5.6e-47  159.5   0.0     2   230   206   426   205   426 0.98 E1-E2 ATPase
Hydrolase            PF00702.21   204 seq637_BIOID89369    -            732   1.8e-35  123.2   7.2   1   1   1.3e-38   3.5e-35  122.2   5.0     3   203   432   639   430   640 0.87 haloacid dehalogenase-like hydrolase
HAD                  PF12710.2    191 seq637_BIOID89369    -            732   3.5e-13   50.0   0.0   1   1   2.7e-16   7.3e-13   48.9   0.0     1   191   433   637   433   637 0.65 haloacid dehalogenase-like hydrolase
HMA                  PF00403.21    62 seq637_BIOID89369    -            732   5.2e-13   48.8   0.2   1   1     4e-16   1.1e-12   47.8   0.2     3    61    53   109    52   110 0.96 Heavy-metal-associated domain
Hydrolase_3          PF08282.7    254 seq637_BIOID89369    -            732   1.8e-07   30.8   1.8   1   1   2.1e-09   5.8e-06   25.9   0.8   187   254   610   672   608   672 0.86 haloacid dehalogenase-like hydrolase
SBP_bac_7            PF03480.8    286 seq639_BIOID89369    -            328  1.7e-103  345.5   0.0   1   1  1.4e-107  1.9e-103  345.4   0.0     1   285    30   312    30   313 0.99 Bacterial extracellular solute-binding protein, family 7
DUF480               PF04337.7    148 seq640_BIOID89369    -            215   8.7e-65  216.9   0.5   1   1   1.1e-68   1.5e-64  216.2   0.3     1   148     5   158     5   158 0.99 Protein of unknown function, DUF480
LysR_substrate       PF03466.15   209 seq642_BIOID89369    -            305   6.7e-42  142.8   0.2   1   1   1.5e-45     1e-41  142.2   0.1     3   208    91   292    89   293 0.95 LysR substrate binding domain
HTH_1                PF00126.22    60 seq642_BIOID89369    -            305   7.8e-23   79.8   2.6   1   1   2.7e-26   1.9e-22   78.6   1.8     1    60     8    67     8    67 0.98 Bacterial regulatory helix-turn-helix protein, lysR family
OMP_b-brl            PF13505.1    176 seq643_BIOID89369    -            171   3.9e-27   95.2  13.5   1   1   6.8e-31   4.7e-27   94.9   9.3     2   176     9   171     6   171 0.87 Outer membrane protein beta-barrel domain
Ail_Lom              PF06316.6    199 seq643_BIOID89369    -            171   1.5e-23   83.2   4.7   1   2   2.2e-18   1.5e-14   53.8   0.9     1   126     1   115     1   127 0.77 Enterobacterial Ail/Lom protein
Ail_Lom              PF06316.6    199 seq643_BIOID89369    -            171   1.5e-23   83.2   4.7   2   2   2.2e-11   1.5e-07   31.0   0.1   154   199   126   171   120   171 0.93 Enterobacterial Ail/Lom protein
AraC_binding         PF02311.14   136 seq644_BIOID89369    -            309   7.8e-27   93.4   0.6   1   1   2.3e-30   7.8e-27   93.4   0.4     4   136    40   177    37   177 0.91 AraC-like ligand binding domain
HTH_AraC             PF00165.18    42 seq644_BIOID89369    -            309   3.2e-22   77.5   0.0   1   2   1.6e-12   5.6e-09   35.4   0.0     2    41   204   244   203   245 0.91 Bacterial regulatory helix-turn-helix proteins, AraC family
HTH_AraC             PF00165.18    42 seq644_BIOID89369    -            309   3.2e-22   77.5   0.0   2   2   1.9e-13   6.5e-10   38.4   0.0     1    41   256   294   256   295 0.96 Bacterial regulatory helix-turn-helix proteins, AraC family
HTH_18               PF12833.2     81 seq644_BIOID89369    -            309   2.9e-19   68.8   0.5   1   1   2.3e-22   7.9e-19   67.4   0.0     1    80   217   295   217   296 0.97 Helix-turn-helix domain
AHS1                 PF02682.11   202 seq645_BIOID89369    -            218   2.9e-69  232.4   0.0   1   1   2.4e-73   3.3e-69  232.2   0.0     2   202     5   202     4   202 0.95 Allophanate hydrolase subunit 1
AA_permease_2        PF13520.1    426 seq646_BIOID89369    -            505   1.6e-32  112.4  61.1   1   1   3.2e-36   2.2e-32  112.0  42.3     2   419    14   473    13   488 0.77 Amino acid permease
AA_permease          PF00324.16   479 seq646_BIOID89369    -            505   2.2e-14   52.6  53.0   1   1   2.1e-17   1.4e-13   49.8  36.7    14   446    26   470    14   491 0.70 Amino acid permease
Pyr_redox_2          PF07992.9    200 seq647_BIOID89369    -            412   1.7e-16   60.5   0.0   1   1   1.4e-18   1.6e-15   57.4   0.0     1   198   126   384   126   386 0.80 Pyridine nucleotide-disulphide oxidoreductase
Pyr_redox            PF00070.22    80 seq647_BIOID89369    -            412     8e-14   51.6   0.9   1   1     3e-10   3.5e-07   30.4   0.0     2    76   256   328   255   332 0.77 Pyridine nucleotide-disulphide oxidoreductase
NAD_binding_8        PF13450.1     68 seq647_BIOID89369    -            412   3.6e-09   36.4   0.0   1   1   7.6e-12   8.6e-09   35.1   0.0     1    37   129   165   129   185 0.91 NAD(P)-binding Rossmann-like domain
HI0933_like          PF03486.9    409 seq647_BIOID89369    -            412   1.7e-06   26.6   0.4   1   1   1.2e-08   1.4e-05   23.6   0.0     2    36   126   160   125   164 0.94 HI0933-like protein
FAD_binding_3        PF01494.14   356 seq647_BIOID89369    -            412   2.5e-05   23.3   0.5   1   1     1e-07   0.00012   21.1   0.0     3    34   126   157   125   169 0.93 FAD binding domain
Thi4                 PF01946.12   230 seq647_BIOID89369    -            412     5e-05   22.3   0.1   1   1   1.1e-07   0.00012   21.1   0.0    20    59   127   166   121   210 0.89 Thi4 family
Phos_pyr_kin         PF08543.7    246 seq649_BIOID89369    -            283   3.1e-26   91.9   0.0   1   1   1.3e-29   8.8e-26   90.4   0.0    60   234    88   266    66   275 0.90 Phosphomethylpyrimidine kinase
PfkB                 PF00294.19   301 seq649_BIOID89369    -            283   3.2e-16   59.2   0.0   1   1     6e-20   4.1e-16   58.8   0.0   137   281    96   256    38   263 0.84 pfkB family carbohydrate kinase
TraE                 PF05309.6    187 seq650_BIOID89369    -            188   1.5e-72  242.6   0.4   1   1   1.2e-76   1.7e-72  242.4   0.3     1   187     1   187     1   187 0.99 TraE protein
DUF986               PF06173.7    149 seq651_BIOID89369    -            152   3.7e-65  218.1   6.4   1   1     3e-69   4.1e-65  218.0   4.4     1   148     4   151     4   152 0.99 Protein of unknown function (DUF986)
KduI                 PF04962.7    262 seq654_BIOID89369    -            278   3.2e-42  144.2   0.2   1   1   2.8e-46   3.9e-42  144.0   0.1     8   261    31   273    24   274 0.89 KduI/IolB family
PTS_EIIA_2           PF00359.17   142 seq655_BIOID89369    -            637   6.7e-33  113.2   0.0   1   1   2.5e-36   1.1e-32  112.5   0.0     5   140   498   634   495   636 0.95 Phosphoenolpyruvate-dependent sugar phosphotransferase system, EIIA 2
PTS_EIIC             PF02378.13   321 seq655_BIOID89369    -            637   2.5e-19   69.1  33.4   1   1   5.5e-23   2.5e-19   69.1  23.2     1   321    17   277    17   277 0.92 Phosphotransferase system, EIIC
PTS_IIB              PF02302.12    90 seq655_BIOID89369    -            637   1.9e-09   37.6   0.3   1   1   1.1e-12   4.9e-09   36.3   0.0     1    79   379   453   379   458 0.87 PTS system, Lactose/Cellobiose specific IIB subunit
Bro-N                PF02498.12    87 seq656_BIOID89369    -            278   2.2e-07   30.9   0.0   1   1   5.3e-11   7.2e-07   29.2   0.0     1    75    14   105    14   113 0.74 BRO family, N-terminal domain
DUF1440              PF07274.7    136 seq659_BIOID89369    -            204   3.9e-55  185.4   2.3   1   1   3.4e-59   4.7e-55  185.1   1.6     1   136    26   182    26   182 0.99 Protein of unknown function (DUF1440)
EAL                  PF00563.15   236 seq660_BIOID89369    -            807   1.9e-68  230.3   0.0   1   1   2.2e-71   3.7e-68  229.4   0.0     3   236   555   789   553   789 0.96 EAL domain
PAS_9                PF13426.1    104 seq660_BIOID89369    -            807   1.9e-31  108.4   0.0   1   2   2.2e-20   3.8e-17   62.4   0.0     3   102    32   133    30   135 0.91 PAS domain
PAS_9                PF13426.1    104 seq660_BIOID89369    -            807   1.9e-31  108.4   0.0   2   2   2.3e-14   3.9e-11   43.1   0.0     3   104   156   258   154   258 0.87 PAS domain
GGDEF                PF00990.16   161 seq660_BIOID89369    -            807   3.9e-22   78.4   0.0   1   1   5.1e-25   8.7e-22   77.3   0.0     3   160   386   533   384   534 0.94 GGDEF domain
PAS                  PF00989.19   113 seq660_BIOID89369    -            807   6.7e-21   74.0   0.0   1   2   1.5e-12   2.5e-09   36.7   0.0    13   112    32   132    24   133 0.81 PAS fold
PAS                  PF00989.19   113 seq660_BIOID89369    -            807   6.7e-21   74.0   0.0   2   2   1.4e-11   2.4e-08   33.6   0.0     7   113   150   256   146   256 0.83 PAS fold
PAS_4                PF08448.5    110 seq660_BIOID89369    -            807   9.5e-14   51.2   0.0   1   1   2.9e-12   4.9e-09   36.0   0.0     1   110   150   261   150   261 0.94 PAS fold
PAS_8                PF13188.1     64 seq660_BIOID89369    -            807   4.5e-12   45.2   0.1   1   2   4.6e-07   0.00079   19.0   0.0    11    52    31    75    15    87 0.67 PAS domain
PAS_8                PF13188.1     64 seq660_BIOID89369    -            807   4.5e-12   45.2   0.1   2   2   2.8e-08   4.7e-05   22.9   0.0     7    44   150   191   141   214 0.67 PAS domain
DUF3458              PF11940.3    367 seq661_BIOID89369    -            870  1.1e-141  471.8   5.1   1   1    4e-145  1.8e-141  471.1   3.6     2   367   458   827   457   827 0.99 Domain of unknown function (DUF3458)
Peptidase_M1         PF01433.15   390 seq661_BIOID89369    -            870     3e-66  224.0   0.0   1   1   1.5e-69   6.9e-66  222.8   0.0   122   390   112   384    19   384 0.88 Peptidase family M1
Peptidase_MA_2       PF13485.1    128 seq661_BIOID89369    -            870   4.9e-18   65.3   0.1   1   1   3.2e-21   1.5e-17   63.7   0.0    16   128   282   407   262   407 0.80 Peptidase MA superfamily
DNA_pol3_theta       PF06440.6     75 seq662_BIOID89369    -             82   1.8e-38  129.8   0.3   1   1   1.5e-42   2.1e-38  129.6   0.2     3    74     9    80     7    81 0.97 DNA polymerase III, theta subunit
ACPS                 PF01648.15   113 seq663_BIOID89369    -            126   9.5e-22   76.9   0.1   1   1   7.7e-26   1.1e-21   76.7   0.0     1   113     5   122     5   122 0.96 4'-phosphopantetheinyl transferase superfamily
PCMT                 PF01135.14   210 seq664_BIOID89369    -            208   2.1e-82  275.6   0.0   1   1   9.1e-86   2.5e-82  275.3   0.0     2   209     5   206     4   207 0.98 Protein-L-isoaspartate(D-aspartate) O-methyltransferase (PCMT)
Methyltransf_18      PF12847.2    112 seq664_BIOID89369    -            208     3e-08   34.1   0.0   1   1   1.8e-11     5e-08   33.3   0.0     2   108    76   169    75   193 0.82 Methyltransferase domain
Methyltransf_26      PF13659.1    117 seq664_BIOID89369    -            208   6.9e-07   29.1   0.0   1   1   4.2e-10   1.1e-06   28.4   0.0     2    76    77   147    76   189 0.84 Methyltransferase domain
RrnaAD               PF00398.15   262 seq664_BIOID89369    -            208     5e-07   28.8   0.0   1   1   2.4e-10   6.6e-07   28.4   0.0    16   116    61   161    54   182 0.81 Ribosomal RNA adenine dimethylase
Methyltransf_31      PF13847.1    152 seq664_BIOID89369    -            208   1.3e-06   27.9   0.0   1   1   6.9e-10   1.9e-06   27.4   0.0     3    84    75   157    73   201 0.76 Methyltransferase domain
Ligase_CoA           PF00549.14   153 seq665_BIOID89369    -            515   1.4e-48  164.2   0.0   1   1   7.9e-51   5.4e-47  159.0   0.0     1   148   346   503   346   508 0.97 CoA-ligase
CoA_binding          PF02629.14    96 seq665_BIOID89369    -            515   7.9e-20   71.0   0.3   1   1   1.1e-21   7.5e-18   64.7   0.0     2    96   188   284   187   284 0.97 CoA binding domain
ParBc                PF02195.13    90 seq667_BIOID89369    -            654   7.8e-23   80.2   0.0   1   1   1.3e-26   1.7e-22   79.1   0.0     1    89    38   133    38   134 0.97 ParB-like nuclease domain
DUF1266              PF06889.6    172 seq668_BIOID89369    -            235   1.2e-41  142.2  10.7   1   1   9.8e-46   1.3e-41  142.0   7.4     3   172    40   217    38   217 0.98 Protein of unknown function (DUF1266)
BON                  PF04972.12    64 seq669_BIOID89369    -            216   2.3e-39  132.8  15.7   1   2   8.6e-23   1.2e-18   66.5   3.7     1    63    75   137    75   138 0.98 BON domain
BON                  PF04972.12    64 seq669_BIOID89369    -            216   2.3e-39  132.8  15.7   2   2   1.5e-24   2.1e-20   72.1   1.8     1    62   154   215   154   216 0.97 BON domain
AroM                 PF07302.6    221 seq670_BIOID89369    -            225   1.3e-86  289.3   3.1   1   1   1.1e-90   1.5e-86  289.2   2.2     2   220     5   224     4   225 0.99 AroM protein
LexA_DNA_bind        PF01726.11    65 seq671_BIOID89369    -            108   1.6e-19   69.0   0.0   1   1   1.6e-23   2.1e-19   68.7   0.0     1    65     1    65     1    65 0.99 LexA DNA binding domain
LRR_1                PF00560.28    22 seq672_BIOID89369    -            431   1.6e-06   27.2  54.5   1   3   4.4e-05       0.2   11.6   0.4     1    13    21    33    21    50 0.78 Leucine Rich Repeat
LRR_1                PF00560.28    22 seq672_BIOID89369    -            431   1.6e-06   27.2  54.5   2   3   1.4e-05     0.062   13.2   0.0     2    15   184   197   183   202 0.92 Leucine Rich Repeat
LRR_1                PF00560.28    22 seq672_BIOID89369    -            431   1.6e-06   27.2  54.5   3   3   2.1e-05     0.096   12.6   1.2     4    22   207   226   204   226 0.90 Leucine Rich Repeat
Transcrip_reg        PF01709.15   234 seq673_BIOID89369    -            238   1.2e-82  276.4   0.7   1   1   9.8e-87   1.3e-82  276.2   0.5     1   233     3   235     3   236 0.98 Transcriptional regulator
CRCB                 PF02537.10   117 seq674_BIOID89369    -            126   3.1e-28   97.9  10.0   1   1   2.5e-32   3.5e-28   97.7   6.9     2   116     6   118     5   119 0.95 CrcB-like protein
DAGK_cat             PF00781.19   130 seq676_BIOID89369    -            299   1.6e-26   92.1   0.3   1   1   3.7e-30   2.5e-26   91.4   0.2     3   129     8   131     6   132 0.96 Diacylglycerol kinase catalytic domain
NAD_kinase           PF01513.16   285 seq676_BIOID89369    -            299   7.2e-06   24.8   0.1   1   1   1.3e-09   8.6e-06   24.6   0.1    64   134    45   121    12   196 0.82 ATP-NAD kinase
UPF0149              PF03695.8    178 seq677_BIOID89369    -            192   4.7e-42  143.7   1.4   1   1   3.9e-46   5.4e-42  143.5   1.0     1   175    10   177    10   180 0.94 Uncharacterised protein family (UPF0149)
Barstar              PF01337.13    90 seq678_BIOID89369    -             90   8.2e-20   70.3   0.4   1   1   6.9e-24   9.4e-20   70.1   0.3     1    84     4    82     4    87 0.96 Barstar (barnase inhibitor)
Peptidase_S6         PF02395.11   769 seq680_BIOID89369    -           1377  3.4e-296  984.3  46.0   1   1  5.7e-300  3.9e-296  984.1  27.9     2   767    45   809    44   811 0.96 Immunoglobulin A1 protease
Autotransporter      PF03797.14   265 seq680_BIOID89369    -           1377   1.1e-38  132.9  18.4   1   1   1.6e-42   1.1e-38  132.9  12.8     4   259  1115  1359  1113  1368 0.93 Autotransporter beta-domain
HSP90                PF00183.13   531 seq681_BIOID89369    -            624  3.6e-115  385.2   8.5   1   1  1.3e-117  6.1e-114  381.2   5.7    74   491   212   622   209   624 0.93 Hsp90 protein
HATPase_c_3          PF13589.1    137 seq681_BIOID89369    -            624   2.2e-15   56.3   1.5   1   1   7.1e-19   3.2e-15   55.8   0.1     2   123    26   171    25   183 0.79 Histidine kinase-, DNA gyrase B-, and HSP90-like ATPase
HATPase_c            PF02518.21   111 seq681_BIOID89369    -            624   8.1e-12   44.7   0.1   1   1   3.2e-15   1.5e-11   43.9   0.1     6   109    32   181    27   183 0.84 Histidine kinase-, DNA gyrase B-, and HSP90-like ATPase
CusF_Ec              PF11604.3     70 seq682_BIOID89369    -            110   1.3e-21   76.0   0.3   1   1   1.3e-25   1.7e-21   75.6   0.2     1    67    42   107    42   110 0.93 Copper binding periplasmic protein CusF
TonB_dep_Rec         PF00593.19   276 seq683_BIOID89369    -            700   2.1e-38  132.7  12.9   1   1     3e-42   2.1e-38  132.7   8.9     2   275   449   695   448   696 0.97 TonB dependent receptor
Plug                 PF07715.10   108 seq683_BIOID89369    -            700   5.7e-23   81.1   2.1   1   1   1.9e-26   1.3e-22   80.0   1.5     3   108    41   151    39   151 0.96 TonB-dependent Receptor Plug Domain
DUF2655              PF10848.3     82 seq684_BIOID89369    -            106   1.4e-57  191.3   1.3   1   1   1.3e-61   1.8e-57  191.0   0.9     1    82     1    82     1    82 1.00 Protein of unknown function (DUF2655)
HSP70                PF00012.15   602 seq685_BIOID89369    -            638  4.8e-270  896.5  15.9   1   1  4.1e-274  5.7e-270  896.3  11.0     1   600     4   602     4   604 0.99 Hsp70 protein
HTH_19               PF12844.2     64 seq690_BIOID89369    -            138   6.3e-08   32.4   0.0   1   1   3.4e-11   2.3e-07   30.6   0.0     4    56    84   134    82   138 0.92 Helix-turn-helix domain
HTH_3                PF01381.17    55 seq690_BIOID89369    -            138   9.9e-08   31.6   0.0   1   1   2.7e-11   1.8e-07   30.7   0.0     1    54    84   135    84   136 0.94 Helix-turn-helix
DUF406               PF04175.7     94 seq694_BIOID89369    -             99     2e-28   98.5   3.2   1   1   1.6e-32   2.2e-28   98.4   2.2     4    94     3    96     1    96 0.96 Protein of unknown function (DUF406)
GGDEF                PF00990.16   161 seq695_BIOID89369    -            556   6.1e-39  133.0   0.3   1   1   7.8e-43   1.1e-38  132.2   0.2     3   160   406   554   404   555 0.95 GGDEF domain
ABC_tran             PF00005.22   118 seq696_BIOID89369    -            265     1e-20   74.1   0.0   1   1   2.3e-24   1.6e-20   73.5   0.0     1   118    51   176    51   176 0.94 ABC transporter
Fimbrial             PF00419.15   145 seq697_BIOID89369    -            171   5.2e-15   55.8   0.1   1   1   4.6e-19   6.2e-15   55.5   0.1     1   145    29   171    27   171 0.88 Fimbrial protein
GATase_4             PF13230.1    272 seq698_BIOID89369    -            255  3.2e-107  357.1   0.0   1   1  7.7e-111  3.5e-107  357.0   0.0     1   252     1   252     1   255 0.99 Glutamine amidotransferases class-II
GATase_2             PF00310.16   361 seq698_BIOID89369    -            255   3.3e-17   62.1   0.1   1   1   2.1e-15   9.7e-12   44.1   0.1   189   359    65   215    60   217 0.87 Glutamine amidotransferases class-II
AceK                 PF06315.6    562 seq700_BIOID89369    -            578    7e-240  796.9   0.0   1   1  5.8e-244  7.9e-240  796.7   0.0     1   562     9   568     9   568 0.99 Isocitrate dehydrogenase kinase/phosphatase (AceK)
Terminase_6          PF03237.10   384 seq702_BIOID89369    -            433   6.6e-39  133.6   0.0   1   1   8.2e-43   1.1e-38  132.8   0.0     2   382    23   416    22   418 0.89 Terminase-like family
DAO                  PF01266.19   358 seq703_BIOID89369    -            428   2.7e-23   82.3   3.2   1   2   4.7e-10   4.6e-07   28.9   0.3     1    39     7    45     7    86 0.82 FAD dependent oxidoreductase
DAO                  PF01266.19   358 seq703_BIOID89369    -            428   2.7e-23   82.3   3.2   2   2   1.2e-17   1.2e-14   53.8   0.1   146   356   107   328    99   330 0.74 FAD dependent oxidoreductase
FAD_binding_3        PF01494.14   356 seq703_BIOID89369    -            428   4.5e-12   45.5   6.5   1   1   3.4e-14   3.3e-11   42.7   4.5     3   197     7   189     6   311 0.66 FAD binding domain
FAD_oxidored         PF12831.2    428 seq703_BIOID89369    -            428   8.5e-10   38.1   1.2   1   1   8.8e-13   8.5e-10   38.1   0.8     1   143     7   157     7   172 0.77 FAD dependent oxidoreductase
Thi4                 PF01946.12   230 seq703_BIOID89369    -            428   2.7e-09   36.3   1.5   1   1   2.3e-09   2.2e-06   26.8   0.3    18    64     6    52     2    57 0.94 Thi4 family
NAD_binding_8        PF13450.1     68 seq703_BIOID89369    -            428   4.8e-09   35.9   1.3   1   1   4.1e-11     4e-08   33.0   0.4     1    34    10    43    10    74 0.75 NAD(P)-binding Rossmann-like domain
FAD_binding_2        PF00890.19   421 seq703_BIOID89369    -            428     4e-09   35.6   7.8   1   1   4.6e-09   4.5e-06   25.6   3.0     1    35     7    41     7    54 0.91 FAD binding domain
HI0933_like          PF03486.9    409 seq703_BIOID89369    -            428   6.1e-09   34.7   4.1   1   1   2.3e-11   2.2e-08   32.8   2.9     2   167     7   165     6   185 0.86 HI0933-like protein
Pyr_redox_2          PF07992.9    200 seq703_BIOID89369    -            428   1.3e-07   31.6   0.2   1   1   2.6e-10   2.6e-07   30.6   0.1     1   124     7   167     7   201 0.84 Pyridine nucleotide-disulphide oxidoreductase
GIDA                 PF01134.17   392 seq703_BIOID89369    -            428   7.5e-08   31.5   0.8   1   1   7.7e-11   7.5e-08   31.5   0.6     1   150     7   162     7   194 0.82 Glucose inhibited division protein A
Trp_halogenase       PF04820.9    454 seq703_BIOID89369    -            428   1.1e-07   30.8   3.9   1   1   9.5e-08   9.3e-05   21.1   0.0   140   216    90   169    61   186 0.83 Tryptophan halogenase
CN_hydrolase         PF00795.17   184 seq704_BIOID89369    -            218   3.8e-14   52.3   0.0   1   1   3.4e-18   4.7e-14   52.0   0.0     1   119     5   114     5   150 0.92 Carbon-nitrogen hydrolase
Peptidase_M24        PF00557.19   205 seq705_BIOID89369    -            361   1.4e-61  207.6   0.0   1   1   2.8e-65   1.9e-61  207.2   0.0     2   205   135   342   134   342 0.94 Metallopeptidase family M24
Creatinase_N         PF01321.13   131 seq705_BIOID89369    -            361   2.3e-14   53.9   0.1   1   1   6.5e-18   4.4e-14   53.0   0.1     2   130     4   126     4   127 0.91 Creatinase/Prolidase N-terminal domain
ACT_5                PF13710.1     63 seq706_BIOID89369    -             87   2.1e-26   91.4   0.1   1   1   1.9e-30   2.6e-26   91.0   0.1     2    63    13    73    12    73 0.98 ACT domain
RusA                 PF05866.6    116 seq707_BIOID89369    -            129   8.2e-21   74.4   0.0   1   1   6.9e-25   9.4e-21   74.2   0.0     1   115     5   120     5   121 0.92 Endodeoxyribonuclease RusA
MacB_PCD             PF12704.2    232 seq708_BIOID89369    -            648   1.7e-54  184.7   3.1   1   1     5e-58   1.7e-54  184.7   2.1     1   231   261   491   261   492 0.94 MacB-like periplasmic core domain
ABC_tran             PF00005.22   118 seq708_BIOID89369    -            648   1.8e-21   76.5   0.0   1   1     1e-24   3.5e-21   75.6   0.0     1   117    48   172    48   173 0.94 ABC transporter
FtsX                 PF02687.16   121 seq708_BIOID89369    -            648   2.4e-21   75.5  10.3   1   1   7.1e-25   2.4e-21   75.5   7.1     2   121   527   641   526   641 0.97 FtsX-like permease family
AAA_21               PF13304.1    303 seq708_BIOID89369    -            648   7.5e-12   45.6   0.1   1   1   5.8e-10     2e-06   27.8   0.0   221   300   129   205    90   208 0.88 AAA domain
adh_short            PF00106.20   167 seq709_BIOID89369    -            263   2.2e-37  128.4   0.3   1   1     6e-41   2.7e-37  128.1   0.2     1   166     7   173     7   174 0.95 short chain dehydrogenase
adh_short_C2         PF13561.1    243 seq709_BIOID89369    -            263   6.1e-34  117.7   0.0   1   1   1.6e-37   7.1e-34  117.5   0.0     1   242    13   253    13   254 0.90 Enoyl-(Acyl carrier protein) reductase
KR                   PF08659.5    181 seq709_BIOID89369    -            263     3e-19   69.2   0.1   1   1   8.7e-23     4e-19   68.8   0.1     2   157     8   163     7   186 0.91 KR domain
Na_H_Exchanger       PF00999.16   384 seq710_BIOID89369    -            549   3.4e-72  242.9  43.6   1   1   3.1e-76   4.2e-72  242.6  30.2     2   383     8   421     5   422 0.91 Sodium/hydrogen exchanger family
ALS_ss_C             PF10369.4     75 seq711_BIOID89369    -            173   1.2e-28   98.4   0.6   1   1   3.9e-30   1.8e-26   91.5   0.1     1    75    93   168    93   168 0.99 Small subunit of acetolactate synthase
ACT_5                PF13710.1     63 seq711_BIOID89369    -            173   6.7e-17   60.9   0.1   1   1   1.5e-20   6.7e-17   60.9   0.0     1    63    21    83    21    83 0.98 ACT domain
ACT                  PF01842.20    66 seq711_BIOID89369    -            173   2.3e-14   52.3   0.0   1   1     9e-18   4.1e-14   51.5   0.0     2    65    14    78    13    79 0.97 ACT domain
TraK                 PF06586.6    234 seq712_BIOID89369    -            242   2.2e-69  233.0   0.0   1   1   1.8e-73   2.4e-69  232.9   0.0     6   234    13   235     1   235 0.97 TraK protein
S4                   PF01479.20    48 seq713_BIOID89369    -            133   7.7e-13   47.5   0.0   1   1   9.3e-17   1.3e-12   46.8   0.0     1    46     9    53     9    55 0.95 S4 domain
tRNA-synt_2          PF00152.15   335 seq714_BIOID89369    -            505   2.1e-98  329.0   0.5   1   1    6e-102   2.7e-98  328.7   0.4     2   334   163   502   162   503 0.91 tRNA synthetases class II (D, K and N)
tRNA_anti            PF01336.20    76 seq714_BIOID89369    -            505   4.9e-15   55.0   0.0   1   1     2e-18   9.2e-15   54.1   0.0     1    76    68   146    68   146 0.98 OB-fold nucleic acid binding domain
Fer2_BFD             PF04324.10    55 seq715_BIOID89369    -             64   7.6e-14   51.3   0.2   1   1   6.7e-18   9.1e-14   51.1   0.1     1    53     1    52     1    54 0.94 BFD-like [2Fe-2S] binding domain
CbiA                 PF01656.18   195 seq716_BIOID89369    -            214   1.8e-07   30.6   0.1   1   1   3.8e-11   2.6e-07   30.1   0.1     1   145     4   124     4   174 0.78 CobQ/CobB/MinD/ParA nucleotide binding domain
MipZ                 PF09140.6    261 seq716_BIOID89369    -            214   3.2e-06   26.3   2.3   1   1   1.8e-08   0.00012   21.1   0.0    70   133    45   108    25   125 0.84 ATPase MipZ
GFO_IDH_MocA         PF01408.17   120 seq717_BIOID89369    -            307   2.2e-25   89.3   0.0   1   1   5.1e-29   3.5e-25   88.7   0.0     1   120     4   121     4   121 0.98 Oxidoreductase family, NAD-binding Rossmann fold
GFO_IDH_MocA_C       PF02894.12   115 seq717_BIOID89369    -            307   2.9e-07   30.1   0.1   1   1   9.2e-11   6.3e-07   29.0   0.0    19   114   141   226   132   227 0.92 Oxidoreductase family, C-terminal alpha/beta domain
PGM_PMM_I            PF02878.11   138 seq718_BIOID89369    -            445   2.6e-45  153.1   0.0   1   1   1.8e-48   6.1e-45  151.9   0.0     1   134     4   136     4   138 0.98 Phosphoglucomutase/phosphomannomutase, alpha/beta/alpha domain I
PGM_PMM_III          PF02880.11   111 seq718_BIOID89369    -            445   1.8e-31  108.3   0.2   1   1   1.3e-34   4.3e-31  107.1   0.1     1   109   258   367   258   369 0.93 Phosphoglucomutase/phosphomannomutase, alpha/beta/alpha domain III
PGM_PMM_II           PF02879.11   104 seq718_BIOID89369    -            445   3.9e-21   75.2   0.1   1   1   2.5e-24   8.5e-21   74.1   0.0     2   104   157   254   156   254 0.91 Phosphoglucomutase/phosphomannomutase, alpha/beta/alpha domain II
PGM_PMM_IV           PF00408.15    73 seq718_BIOID89369    -            445   9.8e-16   57.4   0.3   1   1   1.2e-18     4e-15   55.4   0.2     1    73   373   443   373   443 0.96 Phosphoglucomutase/phosphomannomutase, C-terminal domain
HlyD_2               PF12700.2    328 seq719_BIOID89369    -            407   1.4e-14   53.8   0.0   1   1   1.2e-17   8.3e-14   51.3   0.0   136   327   187   378    98   379 0.78 HlyD family secretion protein
HlyD_3               PF13437.1    105 seq719_BIOID89369    -            407   1.6e-13   50.7   0.2   1   1     2e-14   1.4e-10   41.3   0.0     1   105   209   310   209   310 0.96 HlyD family secretion protein
Abi_C                PF14355.1     80 seq720_BIOID89369    -            313   3.4e-13   49.2   0.0   1   1   6.2e-17   8.5e-13   47.9   0.0     2    80   236   308   235   308 0.94 Abortive infection C-terminus
MFS_1                PF07690.11   354 seq721_BIOID89369    -            416   1.6e-25   89.5  61.2   1   2   3.7e-20   2.5e-16   59.2  19.0     1   224    22   237    22   242 0.81 Major Facilitator Superfamily
MFS_1                PF07690.11   354 seq721_BIOID89369    -            416   1.6e-25   89.5  61.2   2   2   7.4e-13     5e-09   35.2  19.8    10   179   237   409   232   415 0.80 Major Facilitator Superfamily
MFS_3                PF05977.8    524 seq721_BIOID89369    -            416   4.8e-21   74.3  33.9   1   1   9.1e-25   6.2e-21   73.9  23.5     9   396    16   400    12   414 0.89 Transmembrane secretion effector
AHS2                 PF02626.10   272 seq722_BIOID89369    -            310  1.2e-100  336.1   0.0   1   1    1e-104  1.4e-100  335.9   0.0     2   272    24   288    23   288 0.98 Allophanate hydrolase subunit 2
Packaging_FI         PF14000.1    125 seq724_BIOID89369    -            131   1.8e-43  147.6   3.0   1   1   1.5e-47     2e-43  147.4   2.1     1   125     2   128     2   128 0.97 DNA packaging protein FI
LysR_substrate       PF03466.15   209 seq725_BIOID89369    -            327   4.4e-44  149.9   0.1   1   1   8.8e-48     6e-44  149.5   0.0     5   209   120   323   117   323 0.97 LysR substrate binding domain
HTH_1                PF00126.22    60 seq725_BIOID89369    -            327   1.4e-24   85.4   1.2   1   1   2.9e-28     2e-24   84.9   0.2     1    60    34    93    34    93 0.98 Bacterial regulatory helix-turn-helix protein, lysR family
Usp                  PF00582.21   140 seq727_BIOID89369    -            142   3.2e-17   62.8   0.0   1   1   2.7e-21   3.7e-17   62.7   0.0     2   140     3   138     2   138 0.95 Universal stress protein family
tRNA-synt_1d         PF00750.14   354 seq729_BIOID89369    -            577  4.5e-149  495.9   0.3   1   1  1.2e-152  5.6e-149  495.6   0.2     1   354    95   446    95   446 0.99 tRNA synthetases class I (R)
DALR_1               PF05746.10   119 seq729_BIOID89369    -            577   3.8e-36  123.5   0.4   1   1   4.5e-39     2e-35  121.1   0.3     1   119   460   577   460   577 0.98 DALR anticodon binding domain
Arg_tRNA_synt_N      PF03485.11    85 seq729_BIOID89369    -            577   2.4e-22   79.1   0.2   1   1   2.4e-25   1.1e-21   77.0   0.1     3    85     7    87     1    87 0.91 Arginyl tRNA synthetase N terminal domain
PseudoU_synth_2      PF00849.17   164 seq731_BIOID89369    -            319   2.6e-30  105.3   0.1   1   1   6.1e-34   4.2e-30  104.6   0.0     1   163   101   249   101   250 0.90 RNA pseudouridylate synthase
S4                   PF01479.20    48 seq731_BIOID89369    -            319   1.7e-10   40.0   0.2   1   1   4.7e-14   3.2e-10   39.1   0.2     1    48    20    66    20    66 0.96 S4 domain
Aminotran_4          PF01063.14   231 seq733_BIOID89369    -            309   1.1e-46  159.0   0.0   1   1   9.6e-51   1.3e-46  158.8   0.0     3   231    54   289    52   289 0.96 Aminotransferase class IV
Adenine_glyco        PF03352.8    179 seq734_BIOID89369    -            223   3.5e-84  280.6   0.0   1   1     3e-88   4.1e-84  280.4   0.0     1   177    42   218    42   220 0.99 Methyladenine glycosylase
Sulf_transp          PF04143.9     43 seq736_BIOID89369    -            401   2.9e-19   68.7  35.9   1   2     6e-14   8.2e-10   38.4   5.6     3    41   114   153   112   155 0.94 Sulphur transport
Sulf_transp          PF04143.9     43 seq736_BIOID89369    -            401   2.9e-19   68.7  35.9   2   2   1.2e-15   1.6e-11   43.8   5.0     3    42   290   329   288   336 0.93 Sulphur transport
YbfN                 PF13982.1     89 seq738_BIOID89369    -            108   6.2e-50  167.2   6.7   1   1   5.2e-54   7.2e-50  166.9   4.6     1    89    19   107    19   107 0.99 YbfN-like lipoprotein
BMC                  PF00936.14    75 seq739_BIOID89369    -            111   9.1e-26   89.2   5.0   1   1   8.3e-30   1.1e-25   88.9   3.5     1    75    16    92    16    92 0.98 BMC domain
LysR_substrate       PF03466.15   209 seq740_BIOID89369    -            323   5.7e-42  143.0   0.2   1   1   1.1e-45   7.8e-42  142.6   0.1     3   206   113   316   111   319 0.97 LysR substrate binding domain
HTH_1                PF00126.22    60 seq740_BIOID89369    -            323   7.3e-19   67.1   0.6   1   1     2e-22   1.3e-18   66.3   0.4     2    59    29    86    28    87 0.97 Bacterial regulatory helix-turn-helix protein, lysR family
Peptidase_M24        PF00557.19   205 seq741_BIOID89369    -            441   1.1e-64  217.7   0.1   1   1   2.3e-68   1.6e-64  217.2   0.1     3   205   185   414   183   414 0.91 Metallopeptidase family M24
AMP_N                PF05195.11   134 seq741_BIOID89369    -            441   2.6e-41  140.0   0.1   1   1   7.9e-45   5.4e-41  139.0   0.1     1   128     4   133     4   139 0.93 Aminopeptidase P, N-terminal domain
DUF204               PF02659.10    67 seq742_BIOID89369    -            206   9.1e-39  131.3  23.3   1   2   1.2e-24   1.7e-20   72.7   1.6     1    67    31    99    31    99 0.98 Domain of unknown function DUF
DUF204               PF02659.10    67 seq742_BIOID89369    -            206   9.1e-39  131.3  23.3   2   2   5.6e-22   7.6e-18   64.2   9.2     1    67   133   196   133   196 0.99 Domain of unknown function DUF
Ferritin             PF00210.19   142 seq743_BIOID89369    -            158   1.7e-35  121.7   2.9   1   1   1.5e-39     2e-35  121.4   2.0     1   141     8   143     8   144 0.96 Ferritin-like domain
DnaJ                 PF00226.26    64 seq744_BIOID89369    -            475   6.8e-06   25.6   0.1   1   1   2.3e-09   3.2e-05   23.4   0.0     1    52     3    47     3    52 0.93 DnaJ domain
Peptidase_M23        PF01551.17    96 seq748_BIOID89369    -            379   1.2e-30  105.2   0.9   1   1   1.8e-34   1.2e-30  105.2   0.6     3    96   279   372   277   372 0.96 Peptidase family M23
LysM                 PF01476.15    44 seq748_BIOID89369    -            379   8.6e-11   41.4   0.4   1   1   2.9e-14     2e-10   40.2   0.0     1    43   123   165   123   166 0.98 LysM domain
DUF423               PF04241.10    89 seq749_BIOID89369    -            131   4.2e-27   93.7   7.2   1   1   5.3e-31   7.2e-27   93.0   5.0     1    89    19   107    19   107 0.99 Protein of unknown function (DUF423)
KilA-N               PF04383.8    111 seq750_BIOID89369    -            269   2.3e-24   85.0   0.0   1   1   2.7e-28   3.7e-24   84.3   0.0     6   108     8   108     4   111 0.92 KilA-N domain
FGGY_N               PF00370.16   245 seq752_BIOID89369    -            498   2.5e-91  305.2   0.0   1   1   4.8e-95   3.3e-91  304.8   0.0     1   245     4   250     4   250 0.99 FGGY family of carbohydrate kinases, N-terminal domain
FGGY_C               PF02782.11   197 seq752_BIOID89369    -            498   2.4e-22   79.4   0.4   1   1   1.3e-25   9.1e-22   77.5   0.2     3   196   261   441   259   442 0.80 FGGY family of carbohydrate kinases, C-terminal domain
adh_short            PF00106.20   167 seq753_BIOID89369    -            253   5.5e-28   97.8   0.2   1   1   1.7e-31   7.6e-28   97.4   0.1     1   166    11   176    11   177 0.93 short chain dehydrogenase
adh_short_C2         PF13561.1    243 seq753_BIOID89369    -            253   1.3e-20   74.1   0.0   1   1   3.8e-24   1.8e-20   73.7   0.0     5   241    19   249    17   250 0.91 Enoyl-(Acyl carrier protein) reductase
KR                   PF08659.5    181 seq753_BIOID89369    -            253   3.4e-06   26.7   0.1   1   1   1.2e-09   5.5e-06   26.0   0.1     3   125    13   129    12   193 0.83 KR domain
DUF1255              PF06865.6     94 seq754_BIOID89369    -             94   5.4e-35  119.4   0.0   1   1   4.3e-39   5.9e-35  119.3   0.0     1    94     1    94     1    94 0.98 Protein of unknown function (DUF1255)
DUF1328              PF07043.8     39 seq755_BIOID89369    -             59   1.6e-12   47.0  24.5   1   1   1.4e-16   1.9e-12   46.8  17.0     1    39    12    50    12    50 0.99 Protein of unknown function (DUF1328)
Endonuclease_5       PF04493.9    206 seq757_BIOID89369    -            225   1.1e-70  237.0   0.0   1   1   9.7e-75   1.3e-70  236.8   0.0     1   205    11   210    11   211 0.99 Endonuclease V
UPF0020              PF01170.13   180 seq758_BIOID89369    -            702   2.3e-62  209.6   0.0   1   1     6e-60   9.2e-57  191.4   0.0     1   179   162   375   162   376 0.96 Putative RNA methylase family UPF0020
Methyltransf_26      PF13659.1    117 seq758_BIOID89369    -            702   1.1e-26   93.0   0.0   1   2   2.9e-19   4.4e-16   58.8   0.0     4    94   193   326   190   353 0.92 Methyltransferase domain
Methyltransf_26      PF13659.1    117 seq758_BIOID89369    -            702   1.1e-26   93.0   0.0   2   2   6.7e-11     1e-07   31.8   0.0    11   114   549   655   520   658 0.80 Methyltransferase domain
Methyltrans_SAM      PF10672.4    286 seq758_BIOID89369    -            702   7.3e-21   74.1   0.1   1   1   8.1e-24   1.2e-20   73.3   0.1    24   240   437   658   427   669 0.82 S-adenosylmethionine-dependent methyltransferase
THUMP                PF02926.12    93 seq758_BIOID89369    -            702     2e-14   53.3   0.0   1   1   2.7e-17   4.1e-14   52.3   0.0     2    92    57   153    56   154 0.95 THUMP domain
Cons_hypoth95        PF03602.10   183 seq758_BIOID89369    -            702   3.8e-14   52.3   0.0   1   1   2.8e-12   4.3e-09   35.9   0.0    39   140   536   635   530   676 0.85 Conserved hypothetical protein 95
FliG_C               PF01706.11   110 seq760_BIOID89369    -            331   1.8e-39  134.0  15.8   1   1   3.2e-42   2.2e-38  130.5   2.3     2   109   216   323   215   324 0.98 FliG C-terminal domain
SNARE_assoc          PF09335.6    123 seq761_BIOID89369    -            254     2e-19   69.8   2.2   1   1   1.5e-23     2e-19   69.8   1.6     1   121    36   159    36   161 0.92 SNARE associated Golgi protein
HSP33                PF01430.14   280 seq764_BIOID89369    -            294   1.6e-97  325.8   0.0   1   1  1.4e-101   1.9e-97  325.6   0.0     1   279     6   275     6   276 0.96 Hsp33 protein
Bestrophin           PF01062.16   296 seq765_BIOID89369    -            304     9e-89  297.2   5.0   1   1   7.4e-93     1e-88  297.0   3.5     1   296     1   284     1   284 0.99 Bestrophin, RFP-TM, chloride channel
HTH_1                PF00126.22    60 seq766_BIOID89369    -            301     5e-16   58.0   0.0   1   1   1.5e-19     1e-15   57.0   0.0     2    60     9    67     8    67 0.97 Bacterial regulatory helix-turn-helix protein, lysR family
LysR_substrate       PF03466.15   209 seq766_BIOID89369    -            301     3e-11   42.7   0.0   1   1   5.9e-15     4e-11   42.2   0.0     9   200    98   287    92   290 0.94 LysR substrate binding domain
UPF0118              PF01594.11   327 seq767_BIOID89369    -            344   5.1e-74  249.0  42.7   1   1   4.2e-78   5.8e-74  248.8  29.6     2   326    14   328    13   329 0.99 Domain of unknown function DUF20
Resolvase            PF00239.16   141 seq768_BIOID89369    -            196   5.2e-40  136.4   0.5   1   1   1.6e-43   7.3e-40  135.9   0.0     1   140     4   144     4   145 0.92 Resolvase, N terminal domain
HTH_7                PF02796.10    45 seq768_BIOID89369    -            196     2e-11   43.4   0.0   1   1   1.1e-14     5e-11   42.1   0.0     1    44   147   190   147   191 0.96 Helix-turn-helix domain of resolvase
HTH_28               PF13518.1     52 seq768_BIOID89369    -            196   2.4e-05   24.0   0.0   1   1   1.4e-08   6.4e-05   22.7   0.0     2    37   157   192   156   195 0.87 Helix-turn-helix domain
Pribosyltran         PF00156.22   125 seq769_BIOID89369    -            227   9.4e-10   38.1   0.0   1   1   1.1e-13   1.5e-09   37.4   0.0    45   124   141   223   136   224 0.82 Phosphoribosyl transferase domain
Phage_attach         PF05354.6    117 seq770_BIOID89369    -            117   1.6e-62  208.1   0.1   1   1   2.6e-66   1.8e-62  207.9   0.1     1   117     1   117     1   117 1.00 Phage Head-Tail Attachment
Gifsy-2              PF13856.1     95 seq770_BIOID89369    -            117   3.4e-30  103.8   0.0   1   1   5.7e-34   3.9e-30  103.7   0.0     1    95     4   105     4   105 0.99 ATP-binding sugar transporter from pro-phage
LysR_substrate       PF03466.15   209 seq771_BIOID89369    -            308     3e-46  157.0   2.1   1   1   6.8e-50   4.6e-46  156.4   1.5     2   207    89   292    88   294 0.98 LysR substrate binding domain
HTH_1                PF00126.22    60 seq771_BIOID89369    -            308   2.2e-23   81.6   1.8   1   1   1.4e-26   9.3e-23   79.6   0.4     1    60     5    64     5    64 0.98 Bacterial regulatory helix-turn-helix protein, lysR family
MreB_Mbl             PF06723.8    327 seq772_BIOID89369    -            347  9.3e-151  500.8   3.4   1   1  3.4e-154  1.2e-150  500.5   2.4     2   324    11   338    10   340 0.99 MreB/Mbl protein
HSP70                PF00012.15   602 seq772_BIOID89369    -            347     3e-13   48.4   0.2   1   1   1.9e-16   6.6e-13   47.3   0.0   136   241   108   207    84   221 0.86 Hsp70 protein
Actin                PF00022.14   393 seq772_BIOID89369    -            347     8e-11   40.8   0.0   1   1   1.5e-10   5.1e-07   28.3   0.0    45   211    52   226    13   243 0.79 Actin
FtsA                 PF14450.1    120 seq772_BIOID89369    -            347   1.1e-08   34.8   0.2   1   1   1.2e-11   4.1e-08   32.9   0.0     2    98   162   319   161   328 0.92 Cell division protein FtsA
Ring_hydroxyl_A      PF00848.14   209 seq773_BIOID89369    -            374   4.9e-36  124.2   0.6   1   1   9.8e-40   6.7e-36  123.7   0.4     3   205   184   370   182   374 0.91 Ring hydroxylating alpha subunit (catalytic domain)
Rieske               PF00355.21    98 seq773_BIOID89369    -            374   4.8e-21   74.0   0.1   1   1   1.2e-24   7.9e-21   73.3   0.1     1    87    46   130    46   148 0.88 Rieske [2Fe-2S] domain
Transaldolase        PF00923.14   287 seq775_BIOID89369    -            222   1.1e-44  152.5   0.1   1   1     2e-48   2.7e-44  151.3   0.1     1   242     5   206     5   216 0.95 Transaldolase
Patatin              PF01734.17   204 seq776_BIOID89369    -            369   5.7e-22   78.5   0.3   1   1   3.4e-25   4.6e-21   75.5   0.2     1   203    39   207    39   208 0.91 Patatin-like phospholipase
Peripla_BP_2         PF01497.13   238 seq777_BIOID89369    -            296     1e-26   93.4   0.0   1   1   8.5e-31   1.2e-26   93.2   0.0     1   235    38   270    38   273 0.94 Periplasmic binding protein
UPF0126              PF03458.8     81 seq778_BIOID89369    -            205   1.5e-44  149.3  24.6   1   2   3.2e-25   4.3e-21   74.1   4.6     2    78     4    80     3    83 0.96 UPF0126 domain
UPF0126              PF03458.8     81 seq778_BIOID89369    -            205   1.5e-44  149.3  24.6   2   2   1.8e-28   2.5e-24   84.5   4.1     1    79    89   166    89   168 0.97 UPF0126 domain
Sugar_tr             PF00083.19   451 seq779_BIOID89369    -            469   9.6e-50  169.3  24.9   1   1   1.8e-53   1.3e-49  168.9  17.2     7   445    49   454    44   459 0.88 Sugar (and other) transporter
MFS_1                PF07690.11   354 seq779_BIOID89369    -            469   8.9e-36  123.2  53.3   1   2     3e-33     2e-29  102.3  26.8     5   317    52   374    45   382 0.79 Major Facilitator Superfamily
MFS_1                PF07690.11   354 seq779_BIOID89369    -            469   8.9e-36  123.2  53.3   2   2   1.2e-12   7.9e-09   34.6  13.2    60   180   332   450   327   460 0.88 Major Facilitator Superfamily
DHO_dh               PF01180.16   293 seq781_BIOID89369    -            411   6.5e-35  120.4   0.0   1   1   1.8e-38   8.2e-35  120.0   0.0     2   293     6   304     5   304 0.83 Dihydroorotate dehydrogenase
Dus                  PF01207.12   310 seq781_BIOID89369    -            411   6.3e-08   31.6   0.2   1   1   2.6e-11   1.2e-07   30.8   0.1    44   153    92   198    80   203 0.82 Dihydrouridine synthase (Dus)
LacI                 PF00356.16    46 seq783_BIOID89369    -            334   2.5e-18   65.3   0.9   1   1   7.2e-22   2.5e-18   65.3   0.6     2    46     3    50     2    50 0.96 Bacterial regulatory proteins, lacI family
Peripla_BP_3         PF13377.1    160 seq783_BIOID89369    -            334   6.6e-17   61.8   0.4   1   1     4e-18   1.4e-14   54.3   0.1    10   155   180   326   171   329 0.82 Periplasmic binding protein-like domain
Peripla_BP_1         PF00532.16   279 seq783_BIOID89369    -            334     3e-14   52.8   0.0   1   1   1.1e-17   3.9e-14   52.4   0.0     2   267    62   312    61   327 0.84 Periplasmic binding proteins and sugar binding domain of LacI family
Peripla_BP_4         PF13407.1    258 seq783_BIOID89369    -            334     4e-10   39.3   0.0   1   1   1.5e-13   5.1e-10   39.0   0.0     1   208    64   264    64   309 0.84 Periplasmic binding protein domain
Fels1                PF05666.6     45 seq784_BIOID89369    -            122   9.7e-39  130.3   1.7   1   2   3.8e-21   5.3e-17   60.8   0.1     2    45    20    62    19    62 0.95 Fels-1 Prophage Protein-like
Fels1                PF05666.6     45 seq784_BIOID89369    -            122   9.7e-39  130.3   1.7   2   2   7.8e-24   1.1e-19   69.4   0.1     1    45    66   121    66   121 0.98 Fels-1 Prophage Protein-like
Methyltransf_11      PF08241.7     95 seq785_BIOID89369    -            240   2.3e-12   47.1   0.0   1   1   2.6e-16   3.6e-12   46.4   0.0    45    95    67   125    50   125 0.83 Methyltransferase domain
ADH_zinc_N           PF00107.21   130 seq786_BIOID89369    -            425   1.4e-18   66.6   0.1   1   1   4.7e-22   3.2e-18   65.4   0.0     1   128   186   329   186   331 0.95 Zinc-binding dehydrogenase
ADH_N                PF08240.7    109 seq786_BIOID89369    -            425     9e-08   31.7   0.1   1   1   3.8e-11   2.6e-07   30.2   0.0     2    66    27    98    26   108 0.79 Alcohol dehydrogenase GroES-like domain
EutN_CcmL            PF03319.8     83 seq787_BIOID89369    -             95   1.9e-31  108.1   0.3   1   1   1.6e-35   2.2e-31  107.9   0.2     1    83     1    83     1    83 1.00 Ethanolamine utilisation protein EutN/carboxysome
FtsJ                 PF01728.14   181 seq789_BIOID89369    -            366   1.8e-08   34.4   0.0   1   1   7.2e-12   9.8e-08   32.0   0.0     3    62   186   247   184   301 0.70 FtsJ-like methyltransferase
DNA_pol_A            PF00476.15   383 seq791_BIOID89369    -            928  2.7e-160  533.0   0.0   1   1  1.1e-163  3.7e-160  532.6   0.0     2   383   548   927   547   927 0.99 DNA polymerase family A
5_3_exonuc_N         PF02739.11   169 seq791_BIOID89369    -            928   1.7e-59  199.8   0.0   1   1   1.1e-62   3.9e-59  198.7   0.0     2   169     8   169     7   169 0.99 5'-3' exonuclease, N-terminal resolvase-like domain
DNA_pol_A_exo1       PF01612.15   174 seq791_BIOID89369    -            928   6.4e-45  152.5   0.1   1   1   3.6e-48   1.2e-44  151.6   0.1     1   174   330   517   330   517 0.97 3'-5' exonuclease
5_3_exonuc           PF01367.15   101 seq791_BIOID89369    -            928     3e-31  107.5   0.0   1   1   2.2e-34   7.5e-31  106.2   0.0     1    99   171   275   171   277 0.97 5'-3' exonuclease, C-terminal SAM fold
Sod_Fe_C             PF02777.13   106 seq792_BIOID89369    -            208   2.7e-40  136.3   0.5   1   1   5.9e-44     4e-40  135.8   0.1     4   106    98   204    95   204 0.91 Iron/manganese superoxide dismutases, C-terminal domain
Sod_Fe_N             PF00081.17    82 seq792_BIOID89369    -            208   9.6e-34  115.4   2.3   1   1   2.3e-37   1.5e-33  114.7   1.6     1    81     4    91     4    92 0.97 Iron/manganese superoxide dismutases, alpha-hairpin domain
Minor_tail_Z         PF06763.6    189 seq794_BIOID89369    -            192   6.2e-91  303.0  15.6   1   1   5.1e-95   6.9e-91  302.9  10.8     1   189     3   192     3   192 1.00 Prophage minor tail protein Z (GPZ)
Acetyltransf_10      PF13673.1    117 seq795_BIOID89369    -            146   3.4e-14   52.8   0.0   1   1   1.3e-17   4.3e-14   52.5   0.0     7   117    12   120     8   120 0.81 Acetyltransferase (GNAT) domain
Acetyltransf_7       PF13508.1     79 seq795_BIOID89369    -            146   1.2e-13   50.8   0.1   1   1   4.7e-17   1.6e-13   50.4   0.1     3    78    48   121    46   122 0.92 Acetyltransferase (GNAT) domain
Acetyltransf_1       PF00583.19    83 seq795_BIOID89369    -            146   1.5e-12   47.2   0.1   1   1   7.5e-16   2.6e-12   46.5   0.1     1    83    53   121    53   121 0.97 Acetyltransferase (GNAT) family
Pili_assembly_N      PF00345.15   122 seq796_BIOID89369    -            238   1.1e-11   44.4   2.9   1   1   1.7e-15   2.3e-11   43.4   0.4    14   116    38   145    32   146 0.81 Gram-negative pili assembly chaperone, N-terminal domain
Phage_P2_GpU         PF06995.6    121 seq797_BIOID89369    -            161   1.2e-48  163.3   0.0   1   1   1.1e-52   1.6e-48  163.0   0.0     1   120     6   125     6   126 0.99 Phage P2 GpU
Thioredoxin          PF00085.15   104 seq799_BIOID89369    -            127   5.7e-34  115.8   0.0   1   1   1.5e-37   6.7e-34  115.5   0.0     2   103    23   124    22   125 0.98 Thioredoxin
Thioredoxin_2        PF13098.1    112 seq799_BIOID89369    -            127   2.6e-10   40.3   0.1   1   1   5.1e-13   2.3e-09   37.2   0.0     7   112    41   122    35   122 0.90 Thioredoxin-like domain
Curlin_rpt           PF07012.7     34 seq800_BIOID89369    -            160   8.3e-22   76.5  32.2   1   3   1.1e-15   1.5e-11   43.7   0.8     1    34    62    95    62    95 0.99 Curlin associated repeat
Curlin_rpt           PF07012.7     34 seq800_BIOID89369    -            160   8.3e-22   76.5  32.2   2   3   2.3e-09   3.2e-05   23.4   2.1     9    32    92   115    91   116 0.95 Curlin associated repeat
Curlin_rpt           PF07012.7     34 seq800_BIOID89369    -            160   8.3e-22   76.5  32.2   3   3   7.8e-12   1.1e-07   31.3   4.2     1    34   106   139   106   139 0.98 Curlin associated repeat
DUF2773              PF10971.3     81 seq801_BIOID89369    -             57     6e-34  115.7   0.3   1   1   4.8e-38   6.6e-34  115.6   0.2    25    81     1    57     1    57 0.99 Protein of unknown function (DUF2773)
Peptidase_M42        PF05343.9    292 seq803_BIOID89369    -            345   1.5e-84  283.1   0.0   1   1   4.9e-88   2.3e-84  282.5   0.0     1   292    43   325    43   325 0.97 M42 glutamyl aminopeptidase
Peptidase_M20        PF01546.23   171 seq803_BIOID89369    -            345   9.4e-10   38.2   0.0   1   1   3.4e-13   1.5e-09   37.5   0.0    22   170   164   331   161   332 0.89 Peptidase family M20/M25/M40
Peptidase_M18        PF02127.10   432 seq803_BIOID89369    -            345   2.7e-05   22.7   0.0   1   1   3.3e-08   0.00015   20.3   0.0   329   431   231   329   211   330 0.86 Aminopeptidase I zinc metalloprotease (M18)
LamB_YcsF            PF03746.11   242 seq804_BIOID89369    -            244  1.3e-102  341.9   0.7   1   1  1.1e-106  1.5e-102  341.7   0.5     1   241     2   237     2   238 0.99 LamB/YcsF family
Aldedh               PF00171.17   462 seq805_BIOID89369    -            467   5.1e-31  107.3  14.3   1   1   1.1e-34   1.5e-30  105.8   9.9    29   428    34   423    18   434 0.84 Aldehyde dehydrogenase family
MVIN                 PF03023.9    452 seq807_BIOID89369    -            511  4.7e-161  536.1  32.4   1   1  4.1e-165  5.7e-161  535.8  22.5     1   450    28   478    28   480 0.99 MviN-like protein
HSP70                PF00012.15   602 seq808_BIOID89369    -            450   9.2e-25   86.4   0.0   1   2   7.4e-19     1e-14   53.3   0.0     2   207     3   228     2   259 0.76 Hsp70 protein
HSP70                PF00012.15   602 seq808_BIOID89369    -            450   9.2e-25   86.4   0.0   2   2   8.8e-12   1.2e-07   29.9   0.0   250   352   329   423   305   448 0.80 Hsp70 protein
DUF416               PF04222.7    191 seq809_BIOID89369    -            196   2.2e-87  291.0   0.1   1   1   1.8e-91   2.5e-87  290.8   0.0     1   189     4   192     4   194 0.99 Protein of unknown function (DUF416)
DUF1116              PF06545.6    216 seq810_BIOID89369    -            472   1.2e-93  311.9   0.4   1   1   1.2e-97   1.6e-93  311.5   0.3     1   216   143   358   143   358 1.00 Protein of unknown function (DUF1116)
DUF968               PF06147.6    200 seq813_BIOID89369    -            329   3.7e-79  265.1   0.0   1   1   3.6e-83     5e-79  264.7   0.0     2   200   129   326   128   326 0.99 Protein of unknown function (DUF968)
SlyX                 PF04102.7     69 seq814_BIOID89369    -             72     8e-26   90.0   2.4   1   1   6.5e-30   8.9e-26   89.9   1.7     1    69     5    72     5    72 0.99 SlyX
Methyltransf_10      PF05971.7    299 seq818_BIOID89369    -            335  4.8e-154  511.7   0.0   1   1  8.2e-158  5.6e-154  511.4   0.0     2   299    30   323    29   323 0.99 Protein of unknown function (DUF890)
MTS                  PF05175.9    170 seq818_BIOID89369    -            335   3.9e-05   22.9   0.0   1   1   1.2e-08   8.3e-05   21.9   0.0    30   115   128   222   114   232 0.77 Methyltransferase small domain
DUF4055              PF13264.1    138 seq819_BIOID89369    -            468   1.4e-44  151.4   0.7   1   1   1.5e-48   2.1e-44  150.8   0.5     1   138   249   387   249   387 0.97 Domain of unknown function (DUF4055)
ILVD_EDD             PF00920.16   521 seq821_BIOID89369    -            616  5.1e-195  648.6   1.9   1   1  4.3e-199  5.9e-195  648.5   1.3     1   521    34   607    34   607 0.95 Dehydratase family
Fe-S_biosyn          PF01521.15    91 seq822_BIOID89369    -            191   2.1e-23   81.7   0.0   1   1   1.6e-26   1.1e-22   79.4   0.0     1    91     2    94     2    94 0.98 Iron-sulphur cluster biosynthesis
NifU                 PF01106.12    68 seq822_BIOID89369    -            191     2e-10   40.1   0.0   1   1   4.4e-14     3e-10   39.5   0.0     2    65   112   177   111   180 0.90 NifU-like domain
MFS_1                PF07690.11   354 seq823_BIOID89369    -            462   2.2e-10   39.7  68.7   1   1   1.6e-14   2.2e-10   39.7  47.6     2   354    43   419    38   419 0.70 Major Facilitator Superfamily
HTH_AraC             PF00165.18    42 seq824_BIOID89369    -            307   1.1e-21   75.8   0.1   1   2   2.4e-14   1.1e-10   40.8   0.0     1    41   203   243   203   244 0.96 Bacterial regulatory helix-turn-helix proteins, AraC family
HTH_AraC             PF00165.18    42 seq824_BIOID89369    -            307   1.1e-21   75.8   0.1   2   2   7.6e-12   3.5e-08   32.9   0.0     1    41   255   293   255   294 0.93 Bacterial regulatory helix-turn-helix proteins, AraC family
HTH_18               PF12833.2     81 seq824_BIOID89369    -            307   8.5e-17   60.9   0.1   1   1   2.8e-20   1.3e-16   60.3   0.0     2    80   217   294   216   295 0.94 Helix-turn-helix domain
AraC_binding         PF02311.14   136 seq824_BIOID89369    -            307   5.8e-07   29.1   0.2   1   1     3e-10   1.4e-06   27.9   0.1    27    90    75   138    65   214 0.87 AraC-like ligand binding domain
MFS_1                PF07690.11   354 seq826_BIOID89369    -            379   1.4e-15   56.8  60.7   1   1   1.7e-16   7.7e-13   47.7  31.6     1   326     9   316     9   319 0.82 Major Facilitator Superfamily
LacY_symp            PF01306.14   413 seq826_BIOID89369    -            379   7.2e-13   47.7  27.3   1   1   3.1e-16   1.4e-12   46.7  19.0    12   390     9   366     4   372 0.78 LacY proton/sugar symporter
MFS_1_like           PF12832.2     77 seq826_BIOID89369    -            379   2.6e-05   23.8   3.2   1   1   5.7e-09   2.6e-05   23.8   2.2     3    57     7    61     5    81 0.83 MFS_1 like family
PNP_UDP_1            PF01048.15   234 seq827_BIOID89369    -            253   8.2e-42  142.6   1.4   1   1   6.8e-46   9.2e-42  142.4   1.0     2   230    21   247    20   253 0.85 Phosphorylase superfamily
ACR_tran             PF00873.14  1021 seq828_BIOID89369    -           1047  1.9e-238  793.5   2.3   1   1  1.7e-242  2.4e-238  793.2   1.6     2  1019     6  1037     2  1039 0.97 AcrB/AcrD/AcrF family
Virul_fac_BrkB       PF03631.10   260 seq829_BIOID89369    -            337   3.4e-49  167.4  16.0   1   1     3e-53   4.1e-49  167.1  11.1     4   258    65   325    62   327 0.91 Virulence factor BrkB
Sugar_tr             PF00083.19   451 seq830_BIOID89369    -            507  6.5e-130  433.5  32.8   1   1  2.2e-133  7.7e-130  433.3  22.7     2   449    61   494    60   496 0.96 Sugar (and other) transporter
MFS_1                PF07690.11   354 seq830_BIOID89369    -            507   5.4e-38  130.5  40.4   1   1   4.6e-41   1.6e-37  129.0  23.0     2   328    65   410    64   422 0.80 Major Facilitator Superfamily
MFS_2                PF13347.1    427 seq830_BIOID89369    -            507   5.2e-10   38.1  34.2   1   1   3.7e-11   1.3e-07   30.3   5.0   191   343    25   176    20   181 0.85 MFS/sugar transport protein
TRI12                PF06609.8    599 seq830_BIOID89369    -            507   1.3e-09   36.7   6.5   1   1   3.7e-13   1.3e-09   36.7   4.5    38   229    51   246    35   257 0.75 Fungal trichothecene efflux pump (TRI12)
Phage_GPD            PF05954.6    292 seq831_BIOID89369    -            366   9.3e-63  212.0   0.8   1   1   8.1e-67   1.1e-62  211.7   0.6     1   291    42   348    42   349 0.91 Phage late control gene D protein (GPD)
FliH                 PF02108.11   128 seq832_BIOID89369    -            228   4.9e-40  136.2   0.3   1   1   1.1e-43   4.9e-40  136.2   0.2     5   128    96   219    89   219 0.98 Flagellar assembly protein FliH
HrpE                 PF06188.7    191 seq832_BIOID89369    -            228   3.1e-08   33.4   6.4   1   1   1.3e-11   6.1e-08   32.5   4.5    24   182    47   211    25   222 0.75 HrpE/YscL/FliH and V-type ATPase subunit E
StbA                 PF06406.6    318 seq833_BIOID89369    -            344    2e-154  513.1   1.2   1   1  3.4e-158  2.3e-154  512.9   0.8     1   318    19   337    19   337 1.00 StbA protein
Curlin_rpt           PF07012.7     34 seq834_BIOID89369    -            151   9.8e-29   98.6  29.3   1   3   3.6e-16   4.9e-12   45.2   0.6     1    34    40    74    40    74 0.99 Curlin associated repeat
Curlin_rpt           PF07012.7     34 seq834_BIOID89369    -            151   9.8e-29   98.6  29.3   2   3   7.7e-17   1.1e-12   47.3   0.3     2    34    86   119    85   119 0.98 Curlin associated repeat
Curlin_rpt           PF07012.7     34 seq834_BIOID89369    -            151   9.8e-29   98.6  29.3   3   3   1.2e-09   1.7e-05   24.3   3.5     8    34   115   141   114   141 0.95 Curlin associated repeat
SirA                 PF01206.12    70 seq835_BIOID89369    -             77   2.7e-20   71.6   0.0   1   1   2.2e-24   2.9e-20   71.5   0.0     2    70     9    77     8    77 0.98 SirA-like protein
Phage_tail_U         PF06141.6    133 seq838_BIOID89369    -            131   4.2e-63  211.1   0.4   1   1   3.4e-67   4.6e-63  211.0   0.3     1   133     1   131     1   131 0.99 Phage minor tail protein U
Mannitol_dh_C        PF08125.8    245 seq839_BIOID89369    -            443   1.9e-71  239.9   0.0   1   1   8.6e-75   3.9e-71  238.9   0.0     1   244   209   434   209   435 0.98 Mannitol dehydrogenase C-terminal domain
Mannitol_dh          PF01232.18   151 seq839_BIOID89369    -            443   8.6e-28   97.0   0.1   1   1   3.7e-31   1.7e-27   96.1   0.1     1   151    62   184    62   184 0.97 Mannitol dehydrogenase Rossmann domain
DUF3521              PF12035.3     35 seq839_BIOID89369    -            443   2.6e-07   30.2   5.1   1   1   1.2e-10   5.7e-07   29.1   3.5     1    33     1    31     1    32 0.97 Protein of unknown function (DUF3521)
Sigma70_r2           PF04542.9     71 seq840_BIOID89369    -            342   4.5e-23   80.5   0.1   1   1   2.9e-26   9.8e-23   79.4   0.1     1    71   106   176   106   176 0.97 Sigma-70 region 2
Sigma70_r3           PF04539.11    78 seq840_BIOID89369    -            342   3.2e-21   74.8  10.1   1   1   1.1e-23   3.7e-20   71.4   1.4     2    77   186   261   185   262 0.97 Sigma-70 region 3
Sigma70_r4           PF04545.11    50 seq840_BIOID89369    -            342   4.7e-17   60.9   3.7   1   1   5.5e-19   1.9e-15   55.7   2.0     1    50   274   327   274   327 0.97 Sigma-70, region 4
Sigma70_r1_2         PF00140.15    37 seq840_BIOID89369    -            342   2.6e-12   46.0   0.1   1   1   2.3e-15   7.9e-12   44.5   0.1     2    35    68   101    67   103 0.95 Sigma-70 factor, region 1.2
FecCD                PF01032.13   311 seq841_BIOID89369    -            660  1.2e-144  480.8  86.5   1   2   4.7e-73   6.4e-69  232.0  27.9     8   310    14   324     7   325 0.93 FecCD transport family
FecCD                PF01032.13   311 seq841_BIOID89369    -            660  1.2e-144  480.8  86.5   2   2   5.9e-80   8.1e-76  254.6  26.3     2   311   358   657   350   657 0.94 FecCD transport family
Sugar_tr             PF00083.19   451 seq842_BIOID89369    -            443   5.6e-52  176.7  27.0   1   1     1e-55   7.1e-52  176.3  18.7     9   449    26   434    21   436 0.92 Sugar (and other) transporter
MFS_1                PF07690.11   354 seq842_BIOID89369    -            443   4.8e-37  127.4  63.6   1   1   1.7e-38   1.2e-34  119.5  23.7     6   353    28   386    25   387 0.83 Major Facilitator Superfamily
Polyketide_cyc       PF03364.15   130 seq843_BIOID89369    -            158   1.1e-31  109.3   0.0   1   1   1.9e-35   1.3e-31  109.1   0.0     1   130    23   148    23   148 0.99 Polyketide cyclase / dehydrase and lipid transport
Polyketide_cyc2      PF10604.4    139 seq843_BIOID89369    -            158   8.5e-11   42.0   0.0   1   1   1.5e-14     1e-10   41.7   0.0     1   128    14   145    14   154 0.74 Polyketide cyclase / dehydrase and lipid transport
ATP-synt_ab          PF00006.20   215 seq846_BIOID89369    -            443   5.9e-42  143.4   0.0   1   1   2.9e-45   7.9e-42  143.0   0.0     3   214   183   388   181   389 0.95 ATP synthase alpha/beta family, nucleotide-binding domain
Rho_RNA_bind         PF07497.7     78 seq846_BIOID89369    -            443   6.5e-42  140.9   0.1   1   1   4.2e-45   1.1e-41  140.1   0.0     1    78    73   150    73   150 0.98 Rho termination factor, RNA-binding domain
Rho_N                PF07498.7     43 seq846_BIOID89369    -            443   8.2e-18   63.7   0.8   1   1   1.7e-20   4.8e-17   61.3   0.2     1    43    29    71    29    71 0.98 Rho termination factor, N-terminal domain
NACHT                PF05729.7    167 seq846_BIOID89369    -            443   8.9e-05   22.0   0.0   1   1   6.2e-08   0.00017   21.1   0.0    12    96   207   297   203   311 0.80 NACHT domain
Lactamase_B_2        PF12706.2    194 seq847_BIOID89369    -            305   3.8e-27   94.9   0.0   1   1   9.5e-31   6.5e-27   94.2   0.0     3   193    35   270    34   271 0.82 Beta-lactamase superfamily domain
Lactamase_B          PF00753.22   194 seq847_BIOID89369    -            305   3.3e-14   52.8   0.2   1   1   5.5e-17   3.8e-13   49.4   0.0     3   128    16   142    14   149 0.92 Metallo-beta-lactamase superfamily
YbaK                 PF04073.10   123 seq848_BIOID89369    -            167   4.2e-25   87.8   0.0   1   1   3.9e-29   5.3e-25   87.5   0.0     1   122    30   154    30   155 0.94 YbaK / prolyl-tRNA synthetases associated domain
Ldh_1_N              PF00056.18   142 seq850_BIOID89369    -            312   2.9e-48  163.0   0.9   1   1   6.1e-52   4.1e-48  162.5   0.6     1   141     1   144     1   145 0.97 lactate/malate dehydrogenase, NAD binding domain
Ldh_1_C              PF02866.13   174 seq850_BIOID89369    -            312   1.6e-47  161.3   0.0   1   1   3.3e-51   2.3e-47  160.8   0.0     1   174   147   310   147   310 0.99 lactate/malate dehydrogenase, alpha/beta C-terminal domain
FAD_binding_3        PF01494.14   356 seq853_BIOID89369    -            392   4.8e-23   81.6   3.4   1   1   1.7e-26     6e-23   81.3   2.3     3   346     2   337     1   345 0.77 FAD binding domain
PsiB                 PF06290.6    143 seq854_BIOID89369    -            145     1e-74  248.5   0.0   1   1   8.5e-79   1.2e-74  248.4   0.0     1   143     2   144     2   144 0.99 Plasmid SOS inhibition protein (PsiB)
SecG                 PF03840.9     74 seq855_BIOID89369    -            110   8.9e-27   92.5   9.6   1   1   7.6e-31     1e-26   92.3   6.7     2    74     3    75     2    75 0.97 Preprotein translocase SecG subunit
Ribosomal_S10        PF00338.17    97 seq856_BIOID89369    -            103   4.1e-38  129.0   0.1   1   1   3.3e-42   4.5e-38  128.8   0.0     1    96     6   101     6   102 0.99 Ribosomal protein S10p/S20e
Fimbrial_CS1         PF04449.7    143 seq858_BIOID89369    -            166     1e-53  181.1   4.2   1   1   8.6e-58   1.2e-53  180.9   2.9     1   143    24   165    24   165 0.98 CS1 type fimbrial major subunit
KdgT                 PF03812.8    314 seq860_BIOID89369    -            341  1.1e-180  599.5  30.6   1   1    9e-185  1.2e-180  599.4  21.2     1   314    15   328    15   328 1.00 2-keto-3-deoxygluconate permease
MreC                 PF04085.9    152 seq864_BIOID89369    -            367     1e-47  161.2   0.3   1   1   1.1e-51   1.4e-47  160.7   0.2     1   150   122   270   122   272 0.99 rod shape-determining protein MreC
IucA_IucC            PF04183.7    252 seq865_BIOID89369    -            574     1e-60  204.9   1.2   1   1   2.4e-64   1.6e-60  204.3   0.9     3   250   134   367   132   369 0.92 IucA / IucC family
FhuF                 PF06276.7    163 seq865_BIOID89369    -            574   5.7e-31  107.5   1.3   1   1   1.7e-34   1.2e-30  106.5   0.9     2   162   398   554   397   555 0.97 Ferric iron reductase FhuF-like transporter
TatD_DNase           PF01026.16   255 seq866_BIOID89369    -            260   3.7e-67  226.0   0.0   1   1   3.1e-71   4.3e-67  225.9   0.0     1   255     6   257     6   257 0.98 TatD related DNase
DnaJ_C               PF01556.13    81 seq867_BIOID89369    -            376   7.3e-34  115.4   0.1   1   1   3.5e-24   1.6e-20   72.6   0.0     1    81   262   340   262   340 0.95 DnaJ C terminal domain
DnaJ                 PF00226.26    64 seq867_BIOID89369    -            376   6.5e-29   99.3   4.4   1   1   2.3e-32     1e-28   98.6   3.1     1    64     5    67     5    67 0.99 DnaJ domain
DnaJ_CXXCXGXG        PF00684.14    66 seq867_BIOID89369    -            376   8.4e-16   57.6  16.9   1   1   3.3e-19   1.5e-15   56.8  11.7     1    66   144   204   144   204 0.97 DnaJ central domain
H2TH                 PF06831.9     93 seq868_BIOID89369    -            263   2.4e-17   62.3   0.0   1   1   9.8e-21   4.5e-17   61.4   0.0     1    77   126   205   126   215 0.85 Formamidopyrimidine-DNA glycosylase H2TH domain
Fapy_DNA_glyco       PF01149.19   116 seq868_BIOID89369    -            263   1.5e-14   54.2   0.0   1   1   5.8e-18   2.6e-14   53.4   0.0     1   106     2   104     2   111 0.88 Formamidopyrimidine-DNA glycosylase N-terminal domain
zf-FPG_IleRS         PF06827.9     30 seq868_BIOID89369    -            263   6.9e-07   28.6   2.7   1   1   2.8e-10   1.3e-06   27.8   1.9     1    29   235   263   235   263 0.97 Zinc finger found in FPG and IleRS
Fer2                 PF00111.22    78 seq869_BIOID89369    -            321   2.5e-12   46.2   3.7   1   1   1.6e-15   5.4e-12   45.1   2.6     6    77   242   312   238   313 0.88 2Fe-2S iron-sulfur cluster binding domain
FAD_binding_6        PF00970.19    99 seq869_BIOID89369    -            321   1.2e-10   41.3   0.0   1   1   1.1e-13   3.6e-10   39.7   0.0     2    97     9   106     8   108 0.90 Oxidoreductase FAD-binding domain
NAD_binding_1        PF00175.16   109 seq869_BIOID89369    -            321   1.5e-09   38.2   0.0   1   1   2.6e-12   8.9e-09   35.7   0.0     1   108   117   207   117   208 0.81 Oxidoreductase NAD-binding domain
ADK                  PF00406.17   151 seq870_BIOID89369    -            214   1.3e-60  203.5   0.0   1   1   3.4e-64   1.5e-60  203.2   0.0     1   150     5   186     5   187 0.99 Adenylate kinase
ADK_lid              PF05191.9     36 seq870_BIOID89369    -            214   8.3e-17   60.4   0.0   1   1   3.2e-20   1.5e-16   59.6   0.0     1    36   123   158   123   158 1.00 Adenylate kinase, active site lid
AAA_17               PF13207.1    121 seq870_BIOID89369    -            214   1.5e-08   35.3   0.0   1   1   4.7e-12   2.1e-08   34.8   0.0     1   108     2   116     2   170 0.62 AAA domain
DUF159               PF02586.9    208 seq871_BIOID89369    -            223   9.2e-47  159.1   0.0   1   1   7.6e-51     1e-46  158.9   0.0     1   207     1   215     1   216 0.90 Uncharacterised ACR, COG2135
PAPS_reduct          PF01507.14   174 seq874_BIOID89369    -            302   8.7e-67  224.1   0.0   1   1   7.6e-71     1e-66  223.9   0.0     1   174    29   257    29   257 0.99 Phosphoadenosine phosphosulfate reductase family
YcgL                 PF05166.8     74 seq875_BIOID89369    -            108     3e-33  113.6   0.1   1   1   2.9e-37     4e-33  113.2   0.1     1    74    14    87    14    87 0.99 YcgL domain
Tafi-CsgC            PF10610.4    106 seq876_BIOID89369    -            142   1.2e-66  221.0   4.5   1   1   1.2e-70   1.6e-66  220.6   3.1     1   106    37   142    37   142 0.99 Thin aggregative fimbriae synthesis protein
Big_2                PF02368.13    79 seq877_BIOID89369    -            246   4.5e-13   48.7  10.4   1   1   6.6e-17   4.5e-13   48.7   7.2     2    74   161   236   160   241 0.94 Bacterial Ig-like domain (group 2)
Bac_DNA_binding      PF00216.16    90 seq878_BIOID89369    -             90   3.2e-33  113.4   1.4   1   1   2.6e-37   3.6e-33  113.3   1.0     1    90     1    90     1    90 0.99 Bacterial DNA-binding protein
MTHFR                PF02219.12   287 seq879_BIOID89369    -            296  3.9e-109  364.0   0.0   1   1  3.2e-113  4.4e-109  363.8   0.0     4   287    14   291    11   291 0.97 Methylenetetrahydrofolate reductase
Amidase_2            PF01510.20   132 seq882_BIOID89369    -            183   8.6e-28   96.8   0.0   1   1   8.5e-32   1.2e-27   96.4   0.0     3   132    22   168    20   168 0.85 N-acetylmuramoyl-L-alanine amidase
RNase_T              PF00929.19   164 seq883_BIOID89369    -            246     5e-40  137.3   0.4   1   1   9.7e-44   1.3e-39  135.9   0.1     1   164    12   178    12   178 0.93 Exonuclease
Porin_1              PF00267.16   337 seq884_BIOID89369    -            357  3.5e-122  407.7  31.4   1   1  5.7e-126  3.9e-122  407.6  21.7     1   337    27   357    27   357 0.96 Gram-negative porin
Porin_4              PF13609.1    311 seq884_BIOID89369    -            357   3.6e-19   69.2  41.0   1   1   5.3e-23   3.6e-19   69.2  28.4     6   306    12   331     6   338 0.78 Gram-negative porin
Ribosomal_L3         PF00297.17   263 seq885_BIOID89369    -            209     5e-50  170.2  10.0   1   1   1.6e-52   2.2e-48  164.8   6.9     1   263     8   204     8   204 0.99 Ribosomal protein L3
FBPase_glpX          PF03320.8    309 seq888_BIOID89369    -            321  2.7e-124  413.7   1.0   1   1  2.2e-128  2.9e-124  413.5   0.7     3   309     3   321     1   321 0.99 Bacterial fructose-1,6-bisphosphatase, glpX-encoded
Ub-RnfH              PF03658.9     84 seq889_BIOID89369    -             96   1.8e-38  130.1   0.1   1   1   1.5e-42     2e-38  130.0   0.1     1    84     5    88     5    88 0.99 RnfH family Ubiquitin
HAD                  PF12710.2    191 seq890_BIOID89369    -            211     4e-09   36.8   0.0   1   1   4.1e-13   5.6e-09   36.3   0.0     1   186     9   188     9   193 0.61 haloacid dehalogenase-like hydrolase
ETF                  PF01012.16   164 seq893_BIOID89369    -            259   1.5e-31  109.2   0.0   1   1     2e-35   2.7e-31  108.3   0.0    16   159    42   185    37   191 0.95 Electron transfer flavoprotein domain
PsiA                 PF06952.6    238 seq895_BIOID89369    -            239  2.4e-111  370.3   1.9   1   1    2e-115  2.7e-111  370.2   1.3     1   238     1   237     1   237 1.00 PsiA protein
DUF177               PF02620.12   119 seq896_BIOID89369    -            173   4.8e-23   81.3   0.7   1   1   5.4e-27   7.4e-23   80.7   0.5     1   119    61   171    61   171 0.90 Uncharacterized ACR, COG1399
MFS_1                PF07690.11   354 seq897_BIOID89369    -            463   1.3e-16   60.2  60.6   1   1   9.3e-21   1.3e-16   60.2  42.0     2   354    45   422    44   422 0.77 Major Facilitator Superfamily
CinA                 PF02464.12   155 seq898_BIOID89369    -            166   1.1e-61  206.7   2.5   1   1     9e-66   1.2e-61  206.5   1.7     3   153     9   160     7   162 0.98 Competence-damaged protein
PEP-utilizers_C      PF02896.13   294 seq899_BIOID89369    -            831  3.2e-104  347.8   0.0   1   1  1.8e-107  4.8e-104  347.2   0.0     2   293   360   650   359   651 0.99 PEP-utilising enzyme, TIM barrel domain
PTS_EIIA_2           PF00359.17   142 seq899_BIOID89369    -            831   2.3e-34  117.9   0.1   1   1   3.5e-37   9.6e-34  116.0   0.0     3   141   687   827   685   828 0.96 Phosphoenolpyruvate-dependent sugar phosphotransferase system, EIIA 2
PEP-utilisers_N      PF05524.8    123 seq899_BIOID89369    -            831     7e-18   64.4   0.2   1   1   2.6e-21     7e-18   64.4   0.2     2   123   118   235   117   235 0.91 PEP-utilising enzyme, N-terminal
PEP-utilizers        PF00391.18    81 seq899_BIOID89369    -            831     1e-17   63.3   0.0   1   1   7.9e-21   2.2e-17   62.2   0.0     8    81   260   334   254   334 0.94 PEP-utilising enzyme, mobile domain
PTS-HPr              PF00381.14    84 seq899_BIOID89369    -            831   1.5e-16   59.9   0.0   1   1   1.3e-19   3.5e-16   58.7   0.0     1    82     1    84     1    86 0.96 PTS HPr component phosphorylation site
ATP-synt_ab          PF00006.20   215 seq901_BIOID89369    -            457   4.1e-69  232.2   0.0   1   1     4e-73   5.5e-69  231.8   0.0     1   215   161   373   161   373 1.00 ATP synthase alpha/beta family, nucleotide-binding domain
DUF165               PF02592.10   145 seq902_BIOID89369    -            221   6.2e-35  120.3  11.9   1   1   7.8e-39   1.1e-34  119.5   8.3     1   145    43   186    43   186 0.90 Uncharacterized ACR, YhhQ family COG1738
Fe_dep_repr_C        PF02742.10    71 seq903_BIOID89369    -            155   1.4e-13   50.2   0.9   1   1   1.5e-16   2.9e-13   49.1   0.6     1    57    95   150    95   154 0.95 Iron dependent repressor, metal binding and dimerisation domain
Fe_dep_repress       PF01325.14    60 seq903_BIOID89369    -            155   6.9e-11   41.8   0.0   1   1   6.3e-14   1.2e-10   40.9   0.0     6    60    38    92    35    92 0.95 Iron dependent repressor, N-terminal DNA binding domain
HTH_24               PF13412.1     48 seq903_BIOID89369    -            155   1.2e-07   30.9   0.0   1   1     9e-11   1.8e-07   30.3   0.0     3    48    40    85    38    85 0.90 Winged helix-turn-helix DNA-binding
MarR                 PF01047.17    59 seq903_BIOID89369    -            155   1.7e-06   27.4   0.0   1   1   1.6e-09   3.1e-06   26.6   0.0    11    48    48    85    47    87 0.95 MarR family
Toluene_X            PF03349.11   427 seq904_BIOID89369    -            448  1.9e-147  490.9  17.5   1   1  1.6e-151  2.2e-147  490.7  12.1     2   427    19   448    18   448 0.98 Outer membrane protein transport protein (OMPP1/FadL/TodX)
TraP                 PF07296.6    202 seq905_BIOID89369    -            196   1.1e-96  321.5   0.1   1   1  8.8e-101   1.2e-96  321.3   0.1     1   202     1   196     1   196 1.00 TraP protein
DUF1481              PF07356.7    195 seq906_BIOID89369    -            233   8.7e-71  237.3   0.6   1   1   1.5e-74     1e-70  237.0   0.4     1   195    44   229    44   229 0.99 Protein of unknown function (DUF1481)
LPAM_1               PF08139.7     26 seq906_BIOID89369    -            233   8.6e-07   28.8   0.7   1   1   2.7e-10   1.9e-06   27.7   0.5     1    26     1    35     1    35 0.83 Prokaryotic membrane lipoprotein lipid attachment site
GntP_permease        PF02447.11   441 seq907_BIOID89369    -            438  2.1e-188  626.2  45.8   1   1  5.2e-192  2.4e-188  626.0  31.7     1   441     1   437     1   437 0.99 GntP family permease
CitMHS               PF03600.11   349 seq907_BIOID89369    -            438   5.3e-09   35.0  40.0   1   1   1.6e-12   7.2e-09   34.5  27.5     5   348     8   386     3   387 0.78 Citrate transporter
Na_H_antiporter      PF03553.9    303 seq907_BIOID89369    -            438   3.8e-06   26.0  19.5   1   1   8.3e-10   3.8e-06   26.0  13.5    67   257   215   393   160   394 0.69 Na+/H+ antiporter family
Antiterm             PF03589.8     95 seq908_BIOID89369    -            250   1.9e-53  178.4   0.2   1   2   1.2e-23   1.6e-19   69.6   0.0     1    95    14   107    14   107 0.98 Antitermination protein
Antiterm             PF03589.8     95 seq908_BIOID89369    -            250   1.9e-53  178.4   0.2   2   2   7.5e-34     1e-29  102.3   0.0     2    94   155   246   154   247 0.98 Antitermination protein
DUF3521              PF12035.3     35 seq909_BIOID89369    -             38   3.5e-16   58.6   0.1   1   1   2.8e-20   3.9e-16   58.4   0.1     1    35     1    34     1    34 0.96 Protein of unknown function (DUF3521)
RmuC                 PF02646.11   305 seq910_BIOID89369    -            475  7.2e-112  373.0   2.2   1   1  5.3e-116  7.2e-112  373.0   1.5     1   304   135   437   135   438 0.99 RmuC family
FAA_hydrolase        PF01557.13   217 seq914_BIOID89369    -            219   3.5e-56  189.9   0.0   1   1   2.9e-60     4e-56  189.7   0.0     1   208    18   210    18   219 0.93 Fumarylacetoacetate (FAA) hydrolase family
Peptidase_M15        PF01427.12   198 seq916_BIOID89369    -            193     2e-75  252.6   0.0   1   1   4.3e-79     3e-75  252.1   0.0     2   197     4   186     3   187 0.98 D-ala-D-ala dipeptidase
VanY                 PF02557.12   132 seq916_BIOID89369    -            193   3.9e-10   39.5   0.0   1   1   8.9e-14   6.1e-10   38.9   0.0     4   128    42   167    39   171 0.87 D-alanyl-D-alanine carboxypeptidase
NLPC_P60             PF00877.14   105 seq917_BIOID89369    -            257   5.4e-31  106.4   0.0   1   1   1.4e-34   9.7e-31  105.5   0.0     1   105   139   249   139   249 0.98 NlpC/P60 family
ROK                  PF00480.15   179 seq918_BIOID89369    -            331   1.1e-58  197.8   0.2   1   1     3e-62   1.4e-58  197.5   0.1     1   179    33   222    33   222 0.96 ROK family
Glucokinase          PF02685.11   316 seq918_BIOID89369    -            331   5.1e-10   38.5   0.0   1   1   2.1e-13   9.5e-10   37.6   0.0     4   236    35   267    32   276 0.82 Glucokinase
MraZ                 PF02381.13    72 seq919_BIOID89369    -            152   2.5e-47  158.3   0.0   1   2   1.5e-28     2e-24   84.9   0.0     1    71     1    75     1    76 0.98 MraZ protein
MraZ                 PF02381.13    72 seq919_BIOID89369    -            152   2.5e-47  158.3   0.0   2   2     2e-24   2.7e-20   71.7   0.0     1    59    77   135    77   146 0.92 MraZ protein
DUF441               PF04284.8    140 seq920_BIOID89369    -            148   7.7e-47  158.5  20.1   1   1   6.5e-51   8.9e-47  158.3  13.9     1   140     7   145     7   145 0.99 Protein of unknown function (DUF441)
Peptidase_M3         PF01432.15   458 seq921_BIOID89369    -            681  9.2e-147  489.6   0.0   1   1  1.1e-150  1.5e-146  488.9   0.0     2   457   230   678   229   679 0.97 Peptidase family M3
DUF1266              PF06889.6    172 seq923_BIOID89369    -            235   3.8e-42  143.8   6.8   1   1   3.3e-46   4.5e-42  143.6   4.7     3   172    40   217    38   217 0.96 Protein of unknown function (DUF1266)
Plasmid_stab_B       PF10784.4     72 seq927_BIOID89369    -            138   4.2e-28   96.6   0.1   1   1   4.3e-32   5.9e-28   96.1   0.1     1    72     8    79     8    79 0.99 Plasmid stability protein
AP_endonuc_2         PF01261.19   211 seq930_BIOID89369    -            286   1.4e-31  109.3   0.0   1   1   1.3e-35   1.8e-31  109.0   0.0     3   211    25   234    23   234 0.96 Xylose isomerase-like TIM barrel
ClpS                 PF02617.12    82 seq932_BIOID89369    -            106   8.1e-35  118.3   0.1   1   1     7e-39   9.6e-35  118.0   0.1     2    82    23   103    22   103 0.98 ATP-dependent Clp protease adaptor protein ClpS
ABC_tran             PF00005.22   118 seq933_BIOID89369    -            635   1.5e-36  125.2   0.1   1   2   1.6e-17   9.5e-15   54.8   0.0     1   118    43   185    43   185 0.88 ABC transporter
ABC_tran             PF00005.22   118 seq933_BIOID89369    -            635   1.5e-36  125.2   0.1   2   2   1.8e-21   1.1e-18   67.6   0.0     1   118   359   469   359   469 0.95 ABC transporter
AAA_21               PF13304.1    303 seq933_BIOID89369    -            635   7.5e-23   81.7   7.3   1   1     7e-13   4.1e-10   39.9   0.5     3   302    33   216    32   217 0.77 AAA domain
ABC_tran_2           PF12848.2     85 seq933_BIOID89369    -            635   3.7e-13   48.9  13.9   1   1   1.3e-15   7.7e-13   47.9   1.2     1    74   224   295   224   308 0.91 ABC transporter
DUF3521              PF12035.3     35 seq935_BIOID89369    -             86   3.8e-11   42.5  17.9   1   1   4.2e-13   5.7e-09   35.5   0.4     1    35     1    28     1    28 0.98 Protein of unknown function (DUF3521)
Phage_Mu_F           PF04233.9    112 seq937_BIOID89369    -            371   1.6e-08   34.9   0.1   1   1   2.1e-12   2.8e-08   34.1   0.0     2   109   154   274   153   277 0.87 Phage Mu protein F like protein
Ribosomal_L4         PF00573.17   192 seq938_BIOID89369    -            201   9.2e-66  220.7   1.1   1   1   7.6e-70     1e-65  220.6   0.7     2   191    13   198    12   199 0.99 Ribosomal protein L4/L1 family
DUF2517              PF10725.4     63 seq940_BIOID89369    -             68   1.6e-36  123.7   1.7   1   1   1.3e-40   1.7e-36  123.5   1.2     1    62     3    64     3    65 0.98 Protein of unknown function (DUF2517)
Ribosomal_L32p       PF01783.18    56 seq941_BIOID89369    -             57   4.1e-19   68.3   0.9   1   1   3.3e-23   4.4e-19   68.2   0.7     1    56     2    57     2    57 0.98 Ribosomal L32p protein family
Phage_lambd_GpG      PF06894.6    127 seq942_BIOID89369    -            140   4.7e-55  184.5   0.8   1   1   3.9e-59   5.3e-55  184.3   0.6     1   126     1   125     1   126 0.98 Bacteriophage lambda minor tail protein (GpG)
RecA                 PF00154.16   323 seq943_BIOID89369    -            353  9.9e-174  576.7   2.4   1   1  3.4e-177  1.1e-173  576.5   1.7     1   320     9   327     9   330 0.99 recA bacterial DNA recombination protein
KaiC                 PF06745.8    226 seq943_BIOID89369    -            353   2.9e-10   39.5   0.2   1   1   3.3e-12   1.1e-08   34.3   0.2     2   173    42   218    41   275 0.68 KaiC
Rad51                PF08423.6    261 seq943_BIOID89369    -            353   1.2e-09   37.2   0.2   1   1   6.8e-13   2.3e-09   36.3   0.1    19   227    35   228    19   269 0.76 Rad51
AAA_25               PF13481.1    194 seq943_BIOID89369    -            353   3.2e-08   33.0   0.3   1   1   2.4e-11   8.3e-08   31.7   0.2    13   175    39   179    28   191 0.74 AAA domain
Peptidase_C48        PF02902.14   216 seq945_BIOID89369    -            406   1.6e-31  109.5   0.9   1   1   1.7e-35   2.4e-31  108.9   0.6     2   215   168   365   167   366 0.96 Ulp1 protease family, C-terminal catalytic domain
Chorismate_bind      PF00425.13   257 seq947_BIOID89369    -            391     2e-68  230.3   0.0   1   1   1.8e-72   2.5e-68  230.0   0.0     2   257   126   380   125   380 0.97 chorismate binding enzyme
Molybdopterin        PF00384.17   432 seq948_BIOID89369    -           1265  6.9e-167  555.4   0.0   1   1  1.3e-170  8.6e-167  555.1   0.0     1   432   127   851   127   851 0.99 Molybdopterin oxidoreductase
Molydop_binding      PF01568.16   109 seq948_BIOID89369    -           1265   6.6e-21   74.0   0.1   1   1     2e-24   1.3e-20   73.0   0.0     1   105  1105  1220  1105  1224 0.93 Molydopterin dinucleotide binding domain
dCMP_cyt_deam_1      PF00383.17   102 seq949_BIOID89369    -            178   1.7e-27   94.9   0.0   1   1   1.8e-31   2.4e-27   94.4   0.0     3   101    18   116    16   117 0.96 Cytidine and deoxycytidylate deaminase zinc-binding region
SBP_bac_5            PF00496.17   374 seq950_BIOID89369    -            562   1.3e-93  313.6   7.5   1   1   1.5e-97     2e-93  313.0   5.2     2   371   124   478   123   480 0.97 Bacterial extracellular solute-binding proteins, family 5 Middle
AA_kinase            PF00696.23   241 seq951_BIOID89369    -            316   3.8e-27   95.2   0.3   1   1   3.2e-31   4.4e-27   95.0   0.2     2   240     4   296     3   297 0.90 Amino acid kinase family
Sugar_tr             PF00083.19   451 seq952_BIOID89369    -            440   1.2e-35  122.8  33.9   1   2   1.1e-31   7.4e-28   97.2   5.7     2   203    23   232    22   236 0.89 Sugar (and other) transporter
Sugar_tr             PF00083.19   451 seq952_BIOID89369    -            440   1.2e-35  122.8  33.9   2   2   2.4e-12   1.6e-08   33.4  11.7   242   443   240   439   226   440 0.69 Sugar (and other) transporter
MFS_1                PF07690.11   354 seq952_BIOID89369    -            440   1.8e-29  102.4  61.0   1   2   4.8e-21   3.3e-17   62.1  18.9     2   239    28   275    27   287 0.71 Major Facilitator Superfamily
MFS_1                PF07690.11   354 seq952_BIOID89369    -            440   1.8e-29  102.4  61.0   2   2   5.7e-16   3.9e-12   45.4  19.4    27   176   283   435   271   440 0.81 Major Facilitator Superfamily
DUF2689              PF10894.3     61 seq954_BIOID89369    -             65   2.3e-43  145.7   2.1   1   1   1.8e-47   2.5e-43  145.5   1.5     1    61     1    61     1    61 1.00 Protein of unknown function (DUF2689)
LysR_substrate       PF03466.15   209 seq955_BIOID89369    -            302   1.3e-39  135.3   0.0   1   1   2.6e-43   1.8e-39  134.9   0.0     2   208    91   297    90   298 0.96 LysR substrate binding domain
HTH_1                PF00126.22    60 seq955_BIOID89369    -            302   1.1e-20   73.0   0.4   1   1   3.4e-24   2.3e-20   71.9   0.3     1    60     7    66     7    66 0.97 Bacterial regulatory helix-turn-helix protein, lysR family
Methyltransf_5       PF01795.14   310 seq956_BIOID89369    -            313  1.5e-124  415.2   0.0   1   1  1.2e-128  1.7e-124  415.0   0.0     2   309     5   310     4   311 0.97 MraW methylase family
MreD                 PF04093.7    160 seq957_BIOID89369    -            162   1.2e-46  158.3  22.1   1   1     1e-50   1.4e-46  158.1  15.3     2   160     5   155     4   155 0.99 rod shape-determining protein MreD
MtlR                 PF05068.7    170 seq958_BIOID89369    -            195   4.1e-76  254.0   0.0   1   1   3.5e-80   4.8e-76  253.8   0.0     5   169    26   188     2   189 0.96 Mannitol repressor
Macro                PF01661.16   118 seq959_BIOID89369    -            177   7.1e-41  138.7   0.0   1   1   6.5e-45   8.9e-41  138.3   0.0     1   118    21   137    21   137 0.99 Macro domain
FAD_binding_3        PF01494.14   356 seq960_BIOID89369    -            400   7.2e-32  110.6   0.1   1   1   6.9e-35   1.6e-31  109.5   0.1     2   351     4   345     3   349 0.77 FAD binding domain
Trp_halogenase       PF04820.9    454 seq960_BIOID89369    -            400   2.8e-06   26.1   1.4   1   1   3.7e-08   8.4e-05   21.2   0.0   186   352   143   318   108   342 0.78 Tryptophan halogenase
SE                   PF08491.5    276 seq960_BIOID89369    -            400   4.9e-05   22.1   0.0   1   1     4e-08     9e-05   21.3   0.0   125   216   277   368   263   392 0.84 Squalene epoxidase
ETF_alpha            PF00766.14    86 seq961_BIOID89369    -            286   3.3e-21   74.5   1.5   1   1   8.8e-25     6e-21   73.7   1.0     3    86   164   245   162   245 0.92 Electron transfer flavoprotein FAD-binding domain
ETF                  PF01012.16   164 seq961_BIOID89369    -            286     1e-07   31.7   0.2   1   1   5.3e-11   3.6e-07   29.9   0.0    78   159    41   123    27   128 0.83 Electron transfer flavoprotein domain
MOSC                 PF03473.12   133 seq964_BIOID89369    -            224   3.1e-27   94.5   0.0   1   1   6.2e-31   4.2e-27   94.1   0.0     2   132    38   161    37   162 0.97 MOSC domain
3-alpha              PF03475.9     47 seq964_BIOID89369    -            224   1.7e-16   59.5   0.1   1   1   4.6e-20   3.1e-16   58.6   0.0     1    47   168   214   168   214 0.97 3-alpha domain
DUF1795              PF08786.6    130 seq966_BIOID89369    -            185   5.8e-05   22.8   1.0   1   1   7.3e-09    0.0001   22.0   0.7     2   130    50   182    49   182 0.90 Domain of unknown function (DUF1795)
AAA_2                PF07724.9    171 seq967_BIOID89369    -            758   2.6e-51  173.8   0.0   1   1   1.5e-50   1.5e-47  161.6   0.0     1   171   486   647   486   647 0.97 AAA domain (Cdc48 subfamily)
ClpB_D2-small        PF10431.4     81 seq967_BIOID89369    -            758     5e-25   87.1   0.0   1   1   1.5e-27   1.5e-24   85.5   0.0     1    81   653   733   653   733 0.98 C-terminal, D2-small domain, of ClpB protein
AAA                  PF00004.24   132 seq967_BIOID89369    -            758   1.8e-24   86.3   0.1   1   2   4.1e-16     4e-13   49.5   0.0     2   125   211   342   210   347 0.76 ATPase family associated with various cellular activities (AAA)
AAA                  PF00004.24   132 seq967_BIOID89369    -            758   1.8e-24   86.3   0.1   2   2   5.9e-11   5.7e-08   32.9   0.0     2   111   492   607   491   621 0.85 ATPase family associated with various cellular activities (AAA)
AAA_5                PF07728.9    139 seq967_BIOID89369    -            758   4.2e-19   68.5   0.0   1   1   2.9e-16   2.8e-13   49.6   0.0     2   125   491   609   490   619 0.89 AAA domain (dynein-related subfamily)
Clp_N                PF02861.15    53 seq967_BIOID89369    -            758   2.3e-16   59.3   1.3   1   1     1e-17   9.9e-15   54.1   0.7     1    52    13    62    13    63 0.97 Clp amino terminal domain
AAA_16               PF13191.1    166 seq967_BIOID89369    -            758   1.7e-13   51.1   6.7   1   1     6e-11   5.9e-08   33.1   0.0     1    95   187   287   187   354 0.79 AAA ATPase domain
Sigma54_activat      PF00158.21   168 seq967_BIOID89369    -            758   1.3e-12   47.3   0.2   1   2     1e-07   9.8e-05   21.7   0.0     2   105   189   290   188   328 0.85 Sigma-54 interaction domain
Sigma54_activat      PF00158.21   168 seq967_BIOID89369    -            758   1.3e-12   47.3   0.2   2   2   3.1e-08   3.1e-05   23.4   0.0    22   148   484   612   460   618 0.77 Sigma-54 interaction domain
FA_synthesis         PF02504.10   323 seq971_BIOID89369    -            346  4.2e-124  413.5   0.0   1   1  3.4e-128  4.7e-124  413.3   0.0     8   323     1   321     1   321 0.99 Fatty acid synthesis protein
Trigger_N            PF05697.8    145 seq972_BIOID89369    -            432   6.8e-46  155.5   0.2   1   1   1.5e-49   6.8e-46  155.5   0.1     1   145     1   145     1   145 0.99 Bacterial trigger factor protein (TF)
Trigger_C            PF05698.9    162 seq972_BIOID89369    -            432   5.7e-39  133.4  11.0   1   1   1.2e-42   5.7e-39  133.4   7.6     1   161   262   412   262   413 0.99 Bacterial trigger factor protein (TF) C-terminus
FKBP_C               PF00254.23    94 seq972_BIOID89369    -            432     8e-17   60.9   0.4   1   1   4.7e-20   2.1e-16   59.5   0.3     5    93   158   237   154   238 0.93 FKBP-type peptidyl-prolyl cis-trans isomerase
FliB                 PF03692.10    85 seq975_BIOID89369    -            158   1.4e-08   34.9  10.3   1   1   1.9e-12   2.6e-08   34.1   7.1     2    85    34   102    33   102 0.97 Flagellin N-methylase
Flavodoxin_2         PF02525.12   199 seq979_BIOID89369    -            176   3.8e-41  140.6   0.0   1   1   6.8e-45   4.7e-41  140.3   0.0     3   199     2   167     1   167 0.90 Flavodoxin-like fold
FMN_red              PF03358.10   152 seq979_BIOID89369    -            176   9.4e-08   31.5   0.0   1   1   1.9e-11   1.3e-07   31.1   0.0    58   125    43   117     2   135 0.76 NADPH-dependent FMN reductase
MtlR                 PF05068.7    170 seq980_BIOID89369    -            169   3.3e-71  238.1   0.2   1   1   2.6e-75   3.6e-71  237.9   0.1     1   169     1   168     1   169 0.99 Mannitol repressor
Asp_Glu_race         PF01177.17   217 seq981_BIOID89369    -            230     2e-36  125.8   0.1   1   1   1.7e-40   2.3e-36  125.6   0.1     1   216     7   224     7   225 0.93 Asp/Glu/Hydantoin racemase
Phage_tail_T         PF06223.7    103 seq983_BIOID89369    -            144   1.1e-57  192.6   0.9   1   1   5.4e-56   7.3e-52  173.9   0.1     1   103    11   113    11   113 0.99 Minor tail protein T
RNA_pol_Rpb1_1       PF04997.7    338 seq984_BIOID89369    -           1407  1.8e-100  336.3   0.1   1   1  1.8e-103  4.8e-100  335.0   0.1     2   338    15   342    14   342 0.95 RNA polymerase Rpb1, domain 1
RNA_pol_Rpb1_5       PF04998.12   277 seq984_BIOID89369    -           1407   1.1e-80  270.7   0.0   1   1     8e-84   2.2e-80  269.7   0.0     1   276   766  1321   766  1322 1.00 RNA polymerase Rpb1, domain 5
RNA_pol_Rpb1_2       PF00623.15   166 seq984_BIOID89369    -           1407   6.1e-51  172.5   0.0   1   1   5.3e-53   1.5e-49  168.0   0.0     1   166   344   486   344   486 0.95 RNA polymerase Rpb1, domain 2
RNA_pol_Rpb1_3       PF04983.13   157 seq984_BIOID89369    -           1407   1.4e-27   96.2   0.0   1   1   1.2e-30   3.3e-27   95.0   0.0     1   157   489   644   489   644 0.93 RNA polymerase Rpb1, domain 3
RNA_pol_Rpb1_4       PF05000.12   108 seq984_BIOID89369    -           1407   2.5e-18   65.7   0.3   1   1   9.1e-22   2.5e-18   65.7   0.2     2   107   674   763   673   764 0.82 RNA polymerase Rpb1, domain 4
PLDc_2               PF13091.1    126 seq986_BIOID89369    -            565   8.9e-35  119.0   0.0   1   2   1.5e-13     1e-09   38.1   0.0     6   124   131   274   127   276 0.68 PLD-like domain
PLDc_2               PF13091.1    126 seq986_BIOID89369    -            565   8.9e-35  119.0   0.0   2   2   3.4e-26   2.3e-22   78.9   0.0     5   123   367   509   363   512 0.92 PLD-like domain
PALP                 PF00291.20   307 seq987_BIOID89369    -            514   9.6e-70  235.0   2.1   1   1   1.9e-73   1.3e-69  234.6   1.5     5   307    29   316    25   316 0.91 Pyridoxal-phosphate dependent enzyme
Thr_dehydrat_C       PF00585.13    91 seq987_BIOID89369    -            514   3.8e-64  212.2   0.0   1   2   3.6e-35   2.4e-31  107.0   0.0     1    91   329   419   329   419 0.98 C-terminal regulatory domain of Threonine dehydratase
Thr_dehydrat_C       PF00585.13    91 seq987_BIOID89369    -            514   3.8e-64  212.2   0.0   2   2   6.7e-34   4.6e-30  102.9   0.0     2    91   425   512   424   512 0.96 C-terminal regulatory domain of Threonine dehydratase
LysR_substrate       PF03466.15   209 seq988_BIOID89369    -            354   1.5e-33  115.5   0.0   1   1   3.4e-37   2.3e-33  114.9   0.0     6   208   148   352   144   353 0.97 LysR substrate binding domain
HTH_1                PF00126.22    60 seq988_BIOID89369    -            354   6.2e-19   67.3   2.6   1   1   1.9e-22   1.3e-18   66.3   1.8     1    60    60   119    60   119 0.94 Bacterial regulatory helix-turn-helix protein, lysR family
peroxidase           PF00141.18   229 seq989_BIOID89369    -            739   4.5e-87  291.2   0.0   1   2   4.1e-53   5.6e-49  166.5   0.0     3   229    89   409    87   409 0.87 Peroxidase
peroxidase           PF00141.18   229 seq989_BIOID89369    -            739   4.5e-87  291.2   0.0   2   2   1.3e-39   1.8e-35  122.4   0.0     3   229   416   713   414   713 0.88 Peroxidase
Glycos_transf_4      PF00953.16   159 seq995_BIOID89369    -            367   1.1e-28   99.9  21.3   1   1   7.8e-33   1.1e-28   99.9  14.8     3   157    75   233    73   235 0.94 Glycosyl transferase family 4
SbmA_BacA            PF05992.7    315 seq998_BIOID89369    -            406  2.3e-164  546.0  12.3   1   1  4.9e-168  3.3e-164  545.4   8.5     1   314    80   393    80   394 1.00 SbmA/BacA-like family
ABC_membrane_2       PF06472.10   282 seq998_BIOID89369    -            406   3.1e-13   49.3   8.3   1   1   2.8e-16   1.9e-12   46.7   5.8    20   214    79   284    70   343 0.87 ABC transporter transmembrane region 2
TraV                 PF09676.5    119 seq1000_BIOID89369   -            171   4.5e-40  136.9   1.4   1   1   3.8e-44   5.2e-40  136.7   1.0     1   119    23   165    23   165 0.98 Type IV conjugative transfer system lipoprotein (TraV)
Guanylate_kin        PF00625.16   183 seq1001_BIOID89369   -            207   1.6e-70  236.1   0.0   1   1   1.3e-74   1.8e-70  235.9   0.0     2   183     4   186     3   186 0.98 Guanylate kinase
Ribosomal_L23        PF00276.15    92 seq1002_BIOID89369   -            100   1.1e-32  111.6   1.2   1   1   8.9e-37   1.2e-32  111.5   0.8     2    89     9    96     8    99 0.97 Ribosomal protein L23
Flavoprotein         PF02441.14   129 seq1004_BIOID89369   -            197   9.8e-26   89.8   0.0   1   1   1.1e-29   1.6e-25   89.1   0.0     1   128     1   129     1   130 0.91 Flavoprotein
DUF3521              PF12035.3     35 seq1005_BIOID89369   -             44   5.6e-12   45.1   3.5   1   1   5.7e-16   7.9e-12   44.7   2.4     1    34    14    44    14    44 0.99 Protein of unknown function (DUF3521)
Fe-ADH               PF00465.14   366 seq1006_BIOID89369   -            404  1.4e-111  372.5   7.7   1   1  2.3e-115  1.6e-111  372.4   5.4     1   366    36   396    36   396 0.94 Iron-containing alcohol dehydrogenase
Fe-ADH_2             PF13685.1    250 seq1006_BIOID89369   -            404   1.7e-16   60.1   3.4   1   1   6.8e-13   4.7e-09   35.8   0.0     3    97    42   137    40   143 0.93 Iron-containing alcohol dehydrogenase
Maf                  PF02545.9    195 seq1011_BIOID89369   -            197   1.2e-71  239.7   0.0   1   1     1e-75   1.4e-71  239.5   0.0     2   194     3   191     2   192 0.98 Maf-like protein
Aldolase_II          PF00596.16   183 seq1013_BIOID89369   -            231   1.2e-45  155.2   1.1   1   1   1.1e-49   1.5e-45  154.9   0.8     2   181     8   196     7   198 0.91 Class II Aldolase and Adducin N-terminal domain
SeqA                 PF03925.8    189 seq1014_BIOID89369   -            207   7.4e-71  237.6   0.1   1   1   6.2e-75   8.4e-71  237.4   0.1     1   189    27   207    27   207 0.91 SeqA protein
ArdA                 PF07275.6    169 seq1015_BIOID89369   -            301   2.4e-37  128.6   2.2   1   1     2e-41   2.8e-37  128.4   1.5     1   167   142   299   142   301 0.94 Antirestriction protein (ArdA)
TMP_2                PF06791.8    210 seq1016_BIOID89369   -            853   2.2e-67  226.6  13.9   1   1   3.2e-71   2.2e-67  226.6   9.6     2   209    50   257    49   258 0.97 Prophage tail length tape measure protein
Tape_meas_lam_C      PF09718.5     78 seq1016_BIOID89369   -            853   3.3e-20   71.6   6.0   1   1   4.8e-24   3.3e-20   71.6   4.2     1    78   626   703   626   703 0.98 Lambda phage tail tape-measure protein (Tape_meas_lam_C)
Acetyltransf_8       PF13523.1    152 seq1017_BIOID89369   -            315   2.6e-51  173.3   0.7   1   1   3.1e-55   4.3e-51  172.6   0.5     1   152   145   302   145   302 0.92 Acetyltransferase (GNAT) domain
DeoRC                PF00455.17   162 seq1018_BIOID89369   -            269   7.6e-57  191.3   1.5   1   1   1.8e-60   8.3e-57  191.2   0.5     2   161    88   247    87   248 0.99 DeoR C terminal sensor domain
HTH_DeoR             PF08220.7     57 seq1018_BIOID89369   -            269   3.1e-21   74.5   0.2   1   1   1.2e-24   5.3e-21   73.7   0.1     1    57    18    74    18    74 0.98 DeoR-like helix-turn-helix domain
HTH_11               PF08279.7     55 seq1018_BIOID89369   -            269   1.4e-09   37.2   0.1   1   1   8.4e-13   3.8e-09   35.9   0.1     1    48    18    64    18    68 0.91 HTH domain
PEPCK_ATP            PF01293.15   467 seq1020_BIOID89369   -            540  1.6e-216  719.2   0.0   1   1  1.3e-220  1.8e-216  719.0   0.0     3   467    21   493    19   493 0.98 Phosphoenolpyruvate carboxykinase
Na_H_Exchanger       PF00999.16   384 seq1021_BIOID89369   -            620     1e-63  215.0  46.6   1   1   2.2e-67   1.5e-63  214.5  32.3     2   378    11   375    10   379 0.93 Sodium/hydrogen exchanger family
TrkA_N               PF02254.13   116 seq1021_BIOID89369   -            620   5.3e-27   94.0   0.0   1   1   2.1e-30   1.4e-26   92.6   0.0     1   111   402   512   402   514 0.97 TrkA-N domain
FliJ                 PF02050.11   123 seq1022_BIOID89369   -            147   2.5e-32  111.3  20.6   1   1   2.3e-36   3.1e-32  111.0  14.3     1   122    19   141    19   142 0.98 Flagellar FliJ protein
Ribosomal_L2_C       PF03947.13   130 seq1023_BIOID89369   -            273   2.4e-55  185.7   1.9   1   1   5.5e-59   3.8e-55  185.1   1.3     1   129   124   250   124   251 0.98 Ribosomal Proteins L2, C-terminal domain
Ribosomal_L2         PF00181.18    77 seq1023_BIOID89369   -            273     7e-37  125.1   0.8   1   1   8.2e-40   5.6e-36  122.2   0.8     1    76    42   117    42   118 0.99 Ribosomal Proteins L2, RNA binding domain
HATPase_c            PF02518.21   111 seq1024_BIOID89369   -            458   1.8e-28   98.3   0.8   1   1   6.1e-32   4.2e-28   97.1   0.1     2   110   346   449   345   450 0.98 Histidine kinase-, DNA gyrase B-, and HSP90-like ATPase
HisKA                PF00512.20    68 seq1024_BIOID89369   -            458   1.5e-14   53.5   0.4   1   1     8e-18   5.5e-14   51.7   0.0     2    65   238   300   237   302 0.91 His Kinase A (phospho-acceptor) domain
Asparaginase_2       PF01112.13   319 seq1026_BIOID89369   -            321  3.1e-125  417.0   2.9   1   1  2.8e-129  3.8e-125  416.7   2.0     2   315     3   315     2   317 0.99 Asparaginase
YobH                 PF13996.1     70 seq1028_BIOID89369   -             79   1.7e-36  123.8   1.2   1   1   1.4e-40   1.9e-36  123.6   0.8     1    70     2    71     2    71 0.99 YobH-like protein
DJ-1_PfpI            PF01965.19   147 seq1031_BIOID89369   -            283   4.2e-12   45.6   0.0   1   1   5.2e-16   7.1e-12   44.8   0.0    22   143   125   274   108   278 0.81 DJ-1/PfpI family
Amidohydro_4         PF13147.1    304 seq1032_BIOID89369   -            460     2e-33  116.5   0.0   1   1   5.8e-37   2.6e-33  116.1   0.0     1   304   107   427   107   427 0.89 Amidohydrolase
Amidohydro_3         PF07969.6    404 seq1032_BIOID89369   -            460   1.7e-08   33.9   2.4   1   1   1.5e-09     7e-06   25.3   1.7   101   358   176   384   112   411 0.59 Amidohydrolase family
Amidohydro_5         PF13594.1     68 seq1032_BIOID89369   -            460   2.1e-06   27.3   0.0   1   1   3.1e-09   1.4e-05   24.6   0.0     3    45    84   138    82   180 0.71 Amidohydrolase
MFS_1                PF07690.11   354 seq1034_BIOID89369   -            393     5e-21   74.7  55.1   1   1   9.1e-23   1.2e-18   66.8  35.4     4   353    22   348    14   349 0.81 Major Facilitator Superfamily
GlutR_N              PF05201.10   152 seq1035_BIOID89369   -            418     4e-57  191.9   0.1   1   1   2.3e-60   1.1e-56  190.5   0.0     1   152     6   157     6   157 0.99 Glutamyl-tRNAGlu reductase, N-terminal domain
Shikimate_DH         PF01488.15   135 seq1035_BIOID89369   -            418   2.9e-43  147.0   0.5   1   1   1.1e-46     5e-43  146.3   0.3     2   135   172   306   171   306 0.96 Shikimate / quinate 5-dehydrogenase
GlutR_dimer          PF00745.15   101 seq1035_BIOID89369   -            418   1.4e-27   95.4   2.6   1   1   3.2e-31   1.4e-27   95.4   1.8     2   100   320   417   319   418 0.97 Glutamyl-tRNAGlu reductase, dimerisation domain
Ubie_methyltran      PF01209.13   233 seq1036_BIOID89369   -            251  5.9e-114  378.8   0.0   1   1  5.4e-117  6.7e-114  378.6   0.0     2   233    15   250    14   250 0.99 ubiE/COQ5 methyltransferase family
Methyltransf_31      PF13847.1    152 seq1036_BIOID89369   -            251   3.9e-23   81.5   0.0   1   1   4.7e-26   5.8e-23   81.0   0.0     3   113    63   179    61   229 0.81 Methyltransferase domain
Methyltransf_11      PF08241.7     95 seq1036_BIOID89369   -            251   1.5e-21   76.5   0.1   1   1   3.2e-24   3.9e-21   75.2   0.0     1    94    68   167    68   168 0.97 Methyltransferase domain
Methyltransf_23      PF13489.1    162 seq1036_BIOID89369   -            251   5.1e-19   68.4   0.0   1   1   5.9e-22   7.3e-19   67.9   0.0    20   160    61   233    43   235 0.85 Methyltransferase domain
Methyltransf_25      PF13649.1    101 seq1036_BIOID89369   -            251   9.4e-17   61.1   0.0   1   1     2e-19   2.5e-16   59.7   0.0     1   101    67   164    67   164 0.93 Methyltransferase domain
Methyltransf_12      PF08242.7     99 seq1036_BIOID89369   -            251     4e-14   52.7   0.0   1   1   6.8e-17   8.4e-14   51.7   0.0     1    99    68   166    68   166 0.93 Methyltransferase domain
Methyltransf_18      PF12847.2    112 seq1036_BIOID89369   -            251   2.3e-13   50.5   0.0   1   1   3.3e-16   4.1e-13   49.7   0.0     2   109    64   168    63   171 0.88 Methyltransferase domain
Methyltransf_26      PF13659.1    117 seq1036_BIOID89369   -            251   5.2e-09   36.0   0.0   1   1   8.1e-12     1e-08   35.1   0.0     1   114    64   169    64   171 0.91 Methyltransferase domain
PCMT                 PF01135.14   210 seq1036_BIOID89369   -            251   4.5e-07   29.5   0.0   1   1   5.7e-10   7.1e-07   28.8   0.0    71   171    61   168    51   179 0.86 Protein-L-isoaspartate(D-aspartate) O-methyltransferase (PCMT)
MTS                  PF05175.9    170 seq1036_BIOID89369   -            251   5.3e-06   25.8   0.0   1   1   7.6e-09   9.5e-06   24.9   0.0    31   140    63   169    53   188 0.85 Methyltransferase small domain
FtsL                 PF04999.8     97 seq1039_BIOID89369   -            121   1.3e-33  114.4   0.1   1   1   1.1e-37   1.5e-33  114.2   0.1     3    96    26   119    24   120 0.97 Cell division protein FtsL
OmpA                 PF00691.15    97 seq1041_BIOID89369   -            219   1.2e-23   83.2   0.1   1   1     4e-27   1.8e-23   82.6   0.1     1    97   115   210   115   210 0.97 OmpA family
Gly-zipper_Omp       PF13488.1     46 seq1041_BIOID89369   -            219   1.2e-12   47.1  16.5   1   1   2.7e-16   1.2e-12   47.1  11.4     1    46    37    85    37    85 0.95 Glycine zipper
Gly-zipper_YMGG      PF13441.1     45 seq1041_BIOID89369   -            219   6.8e-09   34.9  18.1   1   1   1.5e-12   6.8e-09   34.9  12.5     5    45    33    80    29    80 0.81 YMGG-like Gly-zipper
UbiD                 PF01977.11   407 seq1043_BIOID89369   -            475  1.2e-114  382.9   0.0   1   1  9.9e-119  1.3e-114  382.6   0.0     1   405    10   418    10   420 0.98 3-octaprenyl-4-hydroxybenzoate carboxy-lyase
Exo_endo_phos        PF03372.18   251 seq1045_BIOID89369   -            272     2e-26   93.3   0.0   1   1   1.7e-30   2.3e-26   93.0   0.0     1   251     8   263     8   263 0.80 Endonuclease/Exonuclease/phosphatase family
zf-dskA_traR         PF01258.12    36 seq1047_BIOID89369   -             73   2.3e-13   49.5   3.4   1   1   2.4e-17   3.3e-13   48.9   2.3     5    36    35    67    30    67 0.91 Prokaryotic dksA/traR C4-type zinc finger
AMP-binding          PF00501.23   418 seq1048_BIOID89369   -            536   4.5e-86  288.7   0.0   1   1   7.8e-90   5.3e-86  288.4   0.0     1   417    50   461    50   462 0.95 AMP-binding enzyme
DUF4009              PF13193.1     41 seq1048_BIOID89369   -            536     8e-08   31.4   0.1   1   1   3.6e-11   2.4e-07   29.9   0.0     1    29   501   529   501   535 0.92 Domain of unknown function (DUF4009)
RNase_E_G            PF10150.4    271 seq1049_BIOID89369   -            489  3.6e-113  377.1   2.0   1   1  6.1e-117  4.2e-113  376.9   0.8     1   271   124   394   124   394 0.99 Ribonuclease E/G family
S1                   PF00575.18    74 seq1049_BIOID89369   -            489   4.1e-17   61.9   0.3   1   1   3.8e-20   2.6e-16   59.3   0.0     3    73    37   121    35   122 0.97 S1 RNA binding domain
RNA_pol_Rpb6         PF01192.17    57 seq1051_BIOID89369   -             91     1e-17   63.4   0.1   1   1   9.7e-22   1.3e-17   63.1   0.1     1    56     7    62     7    63 0.95 RNA polymerase Rpb6
DUF2810              PF10928.3     54 seq1052_BIOID89369   -            120   3.1e-32  109.9   2.6   1   1   2.4e-36   3.3e-32  109.8   1.1     1    53    66   118    66   119 0.96 Protein of unknown function (DUF2810)
Flg_hook             PF02120.11    85 seq1054_BIOID89369   -            375   4.5e-19   67.7   6.8   1   1   6.5e-23   8.8e-19   66.8   4.7     4    84   248   328   245   336 0.91 Flagellar hook-length control protein FliK
RecX                 PF02631.11   122 seq1055_BIOID89369   -            166   3.6e-32  111.0   0.3   1   1   6.2e-36   8.4e-32  109.8   0.0     6   117    51   162    46   166 0.94 RecX family
Molybdopterin        PF00384.17   432 seq1056_BIOID89369   -           1247  1.7e-197  656.3   0.0   1   1  3.1e-201  2.1e-197  655.9   0.0     1   432   108   833   108   833 1.00 Molybdopterin oxidoreductase
Molydop_binding      PF01568.16   109 seq1056_BIOID89369   -           1247   3.3e-23   81.4   0.0   1   1   3.6e-26   2.5e-22   78.6   0.0     1   105  1087  1202  1087  1206 0.95 Molydopterin dinucleotide binding domain
Smr                  PF01713.16    83 seq1058_BIOID89369   -            187   3.7e-20   71.7   0.0   1   1   4.3e-24   5.9e-20   71.1   0.0     2    83    89   169    88   169 0.91 Smr domain
ACP_syn_III_C        PF08541.5     90 seq1062_BIOID89369   -            317   2.8e-37  126.5   0.0   1   1   2.8e-40   9.5e-37  124.7   0.0     1    90   228   317   228   317 0.98 3-Oxoacyl-[acyl-carrier-protein (ACP)] synthase III C terminal
ACP_syn_III          PF08545.5     80 seq1062_BIOID89369   -            317   4.2e-30  103.1   1.3   1   1   2.3e-33     8e-30  102.2   0.9     1    80   106   183   106   183 0.99 3-Oxoacyl-[acyl-carrier-protein (ACP)] synthase III
HMG_CoA_synt_N       PF01154.12   174 seq1062_BIOID89369   -            317   1.2e-05   24.8   0.1   1   1   5.7e-09     2e-05   24.1   0.1     7   150     5   143     2   167 0.85 Hydroxymethylglutaryl-coenzyme A synthase N terminal
Chal_sti_synt_N      PF00195.14   227 seq1062_BIOID89369   -            317   2.5e-05   23.5   0.7   1   1   1.3e-08   4.5e-05   22.6   0.5    98   225    48   168    21   170 0.81 Chalcone and stilbene synthases, N-terminal domain
Transpeptidase       PF00905.17   304 seq1064_BIOID89369   -            588   4.1e-82  275.4   0.0   1   1   8.2e-86   5.6e-82  275.0   0.0     1   303   260   554   260   555 0.99 Penicillin binding protein transpeptidase domain
PBP_dimer            PF03717.10   190 seq1064_BIOID89369   -            588     2e-34  119.1   0.0   1   1   4.2e-38   2.8e-34  118.6   0.0     4   188    69   220    66   222 0.93 Penicillin-binding Protein dimerisation domain
HD_4                 PF13328.1    153 seq1067_BIOID89369   -            702   6.5e-54  181.6   1.2   1   1   2.4e-57   6.5e-54  181.6   0.8     2   152    27   175    26   176 0.97 HD domain
RelA_SpoT            PF04607.12   116 seq1067_BIOID89369   -            702   1.1e-36  125.2   0.5   1   1   1.1e-39   3.1e-36  123.7   0.0     1   115   235   345   235   346 0.98 Region found in RelA / SpoT proteins
TGS                  PF02824.16    60 seq1067_BIOID89369   -            702   6.9e-22   76.9   0.0   1   1   6.1e-25   1.7e-21   75.7   0.0     1    60   388   447   388   447 0.99 TGS domain
ACT_4                PF13291.1     80 seq1067_BIOID89369   -            702   2.2e-18   66.2   2.5   1   1   2.1e-21   5.7e-18   64.9   1.0     2    80   622   699   621   699 0.97 ACT domain
HD                   PF01966.17   122 seq1067_BIOID89369   -            702   1.3e-13   50.8   1.9   1   1   1.7e-16   4.7e-13   49.0   0.3     1   122    45   144    45   144 0.81 HD domain
N6_N4_Mtase          PF01555.13   231 seq1068_BIOID89369   -            350   1.8e-42  145.2   0.0   1   1   6.4e-46   4.4e-42  144.0   0.0     1   230    29   341    29   342 0.80 DNA methylase
Methyltransf_26      PF13659.1    117 seq1068_BIOID89369   -            350   1.3e-13   50.9   0.0   1   1   1.1e-11   7.5e-08   32.3   0.0    51   116     9    82     3    83 0.82 Methyltransferase domain
TraC_F_IV            PF11130.3    235 seq1069_BIOID89369   -            875   4.5e-59  199.6   0.0   1   1   2.1e-62   7.3e-59  198.9   0.0     2   235    37   277    36   277 0.98 F pilus assembly Type-IV secretion system for plasmid transfer
AAA_10               PF12846.2    328 seq1069_BIOID89369   -            875   1.7e-43  149.0   0.1   1   1     8e-47   2.7e-43  148.3   0.0     1   322   479   772   479   774 0.83 AAA-like domain
DUF87                PF01935.12   229 seq1069_BIOID89369   -            875   1.6e-05   24.7   0.0   1   1   1.3e-08   4.5e-05   23.2   0.0    26   222   482   669   468   676 0.77 Domain of unknown function DUF87
Wzz                  PF02706.10   152 seq1070_BIOID89369   -            349   5.3e-15   55.4   1.6   1   1   8.4e-19   1.2e-14   54.3   1.1     1   113    16   189    16   248 0.69 Chain length determinant protein
Flg_bb_rod           PF00460.15    31 seq1072_BIOID89369   -            138   8.6e-13   47.5   0.2   1   1   1.5e-16   2.1e-12   46.3   0.2     1    31     9    39     9    39 0.98 Flagella basal body rod protein
Fer4_11              PF13247.1     99 seq1073_BIOID89369   -            644   4.4e-16   58.4  15.0   1   1   4.2e-19   4.4e-16   58.4  10.4     6    97    57   142    53   144 0.90 4Fe-4S dicluster domain
Pyr_redox_2          PF07992.9    200 seq1073_BIOID89369   -            644   7.9e-11   42.0   0.0   1   1   3.3e-13   3.4e-10   40.0   0.0     1   198   317   617   317   619 0.87 Pyridine nucleotide-disulphide oxidoreductase
Fer4_9               PF13187.1     55 seq1073_BIOID89369   -            644   2.6e-10   40.3  43.0   1   1   2.2e-09   2.3e-06   27.6   8.3     1    54    91   138    91   139 0.94 4Fe-4S dicluster domain
Pyr_redox            PF00070.22    80 seq1073_BIOID89369   -            644     3e-10   40.2   1.3   1   1   4.8e-08     5e-05   23.4   0.1     1    63   317   388   317   393 0.81 Pyridine nucleotide-disulphide oxidoreductase
NAD_binding_8        PF13450.1     68 seq1073_BIOID89369   -            644   7.9e-09   35.3   0.1   1   1   1.9e-11     2e-08   34.0   0.0     1    35   320   354   320   362 0.96 NAD(P)-binding Rossmann-like domain
Fer4_6               PF12837.2     24 seq1073_BIOID89369   -            644   2.4e-08   33.3  55.3   1   1   3.9e-09   4.1e-06   26.3   1.4     2    23    85   106    84   107 0.91 4Fe-4S binding domain
Fer4_10              PF13237.1     52 seq1073_BIOID89369   -            644   1.6e-07   30.8  46.1   1   1   1.7e-09   1.8e-06   27.4   7.2     3    52    86   135    84   135 0.86 4Fe-4S dicluster domain
Fer4                 PF00037.22    24 seq1073_BIOID89369   -            644     1e-06   27.9   3.0   1   1   9.8e-10     1e-06   27.9   2.1     2    23    86   107    85   108 0.90 4Fe-4S binding domain
FAD_binding_3        PF01494.14   356 seq1073_BIOID89369   -            644   6.1e-06   25.3   0.1   1   1   1.4e-08   1.5e-05   24.1   0.0     3    34   317   348   315   350 0.94 FAD binding domain
Thi4                 PF01946.12   230 seq1073_BIOID89369   -            644     1e-05   24.6   0.0   1   1   1.9e-08     2e-05   23.7   0.0    19    63   317   361   307   386 0.79 Thi4 family
HI0933_like          PF03486.9    409 seq1073_BIOID89369   -            644   8.3e-06   24.3   0.3   1   1   1.5e-08   1.6e-05   23.4   0.2     2    36   317   351   316   356 0.94 HI0933-like protein
Ribosomal_S19        PF00203.16    81 seq1077_BIOID89369   -             92   2.2e-38  129.6   0.1   1   1   1.9e-42   2.6e-38  129.3   0.0     1    81     3    83     3    83 0.99 Ribosomal protein S19
BPD_transp_1         PF00528.17   185 seq1078_BIOID89369   -            340   1.9e-45  154.5  12.9   1   1   1.4e-49   1.9e-45  154.5   8.9     1   183   115   334   115   336 0.99 Binding-protein-dependent transport system inner membrane component
DUF1615              PF07759.7    319 seq1081_BIOID89369   -            364  1.4e-148  493.7   0.0   1   1  1.2e-152  1.6e-148  493.5   0.0     2   318    49   363    48   364 0.99 Protein of unknown function (DUF1615)
IucA_IucC            PF04183.7    252 seq1082_BIOID89369   -            580   2.7e-77  259.3   0.0   1   1   6.7e-81   4.6e-77  258.5   0.0    10   251   130   374   122   375 0.97 IucA / IucC family
FhuF                 PF06276.7    163 seq1082_BIOID89369   -            580   5.4e-32  110.8   0.6   1   1   1.8e-35   1.2e-31  109.7   0.1     2   149   395   546   394   566 0.92 Ferric iron reductase FhuF-like transporter
CLP_protease         PF00574.18   182 seq1083_BIOID89369   -            207   9.3e-87  289.2   0.0   1   1     8e-91   1.1e-86  289.0   0.0     1   181    25   205    25   206 0.99 Clp protease
GCV_T                PF01571.16   211 seq1084_BIOID89369   -            364   7.6e-68  227.9   0.1   1   1   1.6e-71   1.1e-67  227.4   0.1     1   211    46   254    46   254 0.93 Aminomethyltransferase folate-binding domain
GCV_T_C              PF08669.6     95 seq1084_BIOID89369   -            364   2.4e-18   65.8   0.1   1   1   6.4e-22   4.4e-18   64.9   0.1     1    94   262   353   262   354 0.91 Glycine cleavage T-protein C-terminal barrel domain
SCP2                 PF02036.12   101 seq1086_BIOID89369   -            201     2e-20   72.8   0.0   1   1   2.2e-24     3e-20   72.2   0.0     1   100    15   112    15   113 0.97 SCP-2 sterol transfer family
ABC_tran             PF00005.22   118 seq1087_BIOID89369   -            629   7.3e-41  139.1   0.1   1   2   5.8e-21   7.2e-18   64.9   0.1    24   118    96   203    62   203 0.81 ABC transporter
ABC_tran             PF00005.22   118 seq1087_BIOID89369   -            629   7.3e-41  139.1   0.1   2   2   4.1e-23   5.1e-20   71.8   0.0     1   117   370   497   370   498 0.93 ABC transporter
oligo_HPY            PF08352.7     64 seq1087_BIOID89369   -            629   8.8e-21   73.9   0.4   1   2   8.9e-12   1.1e-08   35.1   0.0     1    33   254   286   254   309 0.88 Oligopeptide/dipeptide transporter, C-terminal region
oligo_HPY            PF08352.7     64 seq1087_BIOID89369   -            629   8.8e-21   73.9   0.4   2   2   3.1e-12   3.8e-09   36.6   0.0     1    33   549   581   549   600 0.85 Oligopeptide/dipeptide transporter, C-terminal region
S-methyl_trans       PF02574.11   305 seq1088_BIOID89369   -           1227  5.9e-105  350.8   0.1   1   1  3.9e-108  1.1e-104  349.9   0.1     1   304    16   326    16   327 0.98 Homocysteine S-methyltransferase
Met_synt_B12         PF02965.12   136 seq1088_BIOID89369   -           1227   9.3e-54  180.5   0.0   1   1   8.9e-57   2.4e-53  179.2   0.0     1   136  1055  1192  1055  1192 0.99 Vitamin B12 dependent methionine synthase, activation domain
Pterin_bind          PF00809.17   210 seq1088_BIOID89369   -           1227   1.5e-48  164.8   0.4   1   1   1.7e-51   4.6e-48  163.2   0.3     1   210   356   568   356   568 0.98 Pterin binding enzyme
B12-binding_2        PF02607.12    79 seq1088_BIOID89369   -           1227   4.3e-21   74.6   0.0   1   1   6.4e-24   1.8e-20   72.6   0.0     4    79   659   734   657   734 0.96 B12 binding domain
B12-binding          PF02310.14   121 seq1088_BIOID89369   -           1227   6.1e-20   71.1   0.2   1   1   1.8e-22     5e-19   68.2   0.1     2    94   748   840   747   851 0.93 B12 binding domain
AA_permease          PF00324.16   479 seq1089_BIOID89369   -            470    1e-115  386.7  42.2   1   1  1.7e-119  1.1e-115  386.5  29.3     1   464    39   462    39   470 0.93 Amino acid permease
AA_permease_2        PF13520.1    426 seq1089_BIOID89369   -            470   2.2e-43  148.2  46.9   1   1   4.3e-47   2.9e-43  147.8  32.5     9   410    43   444    39   464 0.82 Amino acid permease
2-Hacid_dh_C         PF02826.14   178 seq1093_BIOID89369   -            324   1.4e-62  209.9   0.0   1   1   4.8e-66   2.2e-62  209.2   0.0     1   178   108   287   108   287 0.97 D-isomer specific 2-hydroxyacid dehydrogenase, NAD binding domain
2-Hacid_dh           PF00389.25   133 seq1093_BIOID89369   -            324   1.6e-31  108.4   0.1   1   1     4e-35   1.8e-31  108.2   0.1     1   133     5   319     5   319 0.97 D-isomer specific 2-hydroxyacid dehydrogenase, catalytic domain
NAD_binding_2        PF03446.10   162 seq1093_BIOID89369   -            324     3e-05   23.8   0.1   1   1   2.9e-08   0.00013   21.7   0.0     2   116   146   259   145   267 0.85 NAD binding domain of 6-phosphogluconate dehydrogenase
EutH                 PF04346.7    354 seq1094_BIOID89369   -            408    2e-147  490.6  45.9   1   1  1.7e-151  2.3e-147  490.4  31.8     1   353     1   391     1   392 0.98 Ethanolamine utilisation protein, EutH
PqiA                 PF04403.8    160 seq1095_BIOID89369   -            417   5.6e-94  311.9  26.1   1   2   5.3e-42   7.2e-38  129.5   4.0     3   158    49   202    47   204 0.96 Paraquat-inducible protein A
PqiA                 PF04403.8    160 seq1095_BIOID89369   -            417   5.6e-94  311.9  26.1   2   2   3.5e-60   4.8e-56  188.6   8.5     1   157   252   410   252   413 0.95 Paraquat-inducible protein A
tRNA-synt_2c         PF01411.14   552 seq1096_BIOID89369   -            876  1.4e-242  805.8   0.0   1   1  4.9e-246  2.3e-242  805.1   0.0     1   552     7   556     7   556 0.99 tRNA synthetases class II (A)
tRNA_SAD             PF07973.9     44 seq1096_BIOID89369   -            876   9.7e-19   66.8   0.3   1   1   1.1e-21   5.2e-18   64.5   0.1     1    44   653   696   653   696 0.99 Threonyl and Alanyl tRNA synthetase second additional domain
DHHA1                PF02272.14    68 seq1096_BIOID89369   -            876   5.3e-16   57.9   3.8   1   1   3.5e-19   1.6e-15   56.4   2.6     2    67   800   868   799   869 0.92 DHHA1 domain
P22_CoatProtein      PF11651.3    414 seq1098_BIOID89369   -            402   5.1e-21   74.6   4.9   1   1   7.6e-22     1e-17   63.7   1.4    25   269    50   288    24   304 0.82 P22 coat protein - gene protein 5
FAD_binding_3        PF01494.14   356 seq1099_BIOID89369   -            554   2.7e-81  273.2   0.0   1   1   4.9e-85   3.4e-81  272.9   0.0     2   355    16   352    15   353 0.95 FAD binding domain
DHBP_synthase        PF00926.14   194 seq1100_BIOID89369   -            217     6e-80  266.9   0.8   1   1   4.9e-84   6.7e-80  266.7   0.6     1   194    16   209    16   209 0.99 3,4-dihydroxy-2-butanone 4-phosphate synthase
Ribosomal_L22        PF00237.14   105 seq1102_BIOID89369   -            110   1.6e-41  140.4   2.4   1   1   1.3e-45   1.7e-41  140.2   1.6     1   104     5   108     5   109 0.99 Ribosomal protein L22p/L17e
Flg_bbr_C            PF06429.8     74 seq1103_BIOID89369   -            134   1.5e-12   47.0   3.0   1   1   3.6e-16   2.5e-12   46.4   2.1    29    73    87   131    11   132 0.91 Flagellar basal body rod FlgEFG protein C-terminal
Flg_bb_rod           PF00460.15    31 seq1103_BIOID89369   -            134   2.7e-11   42.8   1.2   1   1   3.9e-15   2.7e-11   42.8   0.8     1    30     7    37     7    38 0.95 Flagella basal body rod protein
TetR_C_2             PF08361.6    121 seq1105_BIOID89369   -            220   1.4e-46  157.1   0.6   1   1   5.2e-50   2.4e-46  156.4   0.1     1   120    84   202    84   203 0.99 MAATS-type transcriptional repressor, C-terminal region
TetR_N               PF00440.18    47 seq1105_BIOID89369   -            220   2.1e-18   65.5   0.0   1   1   1.3e-21   5.9e-18   64.1   0.0     1    47    16    62    16    62 0.98 Bacterial regulatory proteins, tetR family
TetR_C_4             PF08359.6    133 seq1105_BIOID89369   -            220   2.3e-06   27.4   0.1   1   1   1.9e-09   8.7e-06   25.5   0.0    72   126   139   193   121   201 0.91 YsiA-like protein, C-terminal region
UPF0118              PF01594.11   327 seq1106_BIOID89369   -            376   2.1e-79  266.8  39.8   1   1   1.7e-83   2.3e-79  266.6  27.6     2   326    41   355    40   356 0.99 Domain of unknown function DUF20
PfkB                 PF00294.19   301 seq1107_BIOID89369   -            434   2.4e-56  190.9   0.0   1   1   2.5e-60   3.4e-56  190.4   0.0     4   294    55   414    52   422 0.91 pfkB family carbohydrate kinase
Orn_Arg_deC_N        PF02784.11   251 seq1108_BIOID89369   -            420   1.1e-66  224.4   0.0   1   1   2.1e-70   1.4e-66  224.1   0.0     1   251    32   276    32   276 0.97 Pyridoxal-dependent decarboxylase, pyridoxal binding domain
Orn_DAP_Arg_deC      PF00278.17   116 seq1108_BIOID89369   -            420   5.8e-22   77.4   0.0   1   1   1.4e-25   9.4e-22   76.8   0.0     1   115   279   396   279   397 0.95 Pyridoxal-dependent decarboxylase, C-terminal sheet domain
DUF3251              PF11622.3    165 seq1111_BIOID89369   -            227   6.2e-07   28.8   4.8   1   1   3.3e-10   4.5e-06   26.0   3.3     9   152    54   203    35   215 0.68 Protein of unknown function (DUF3251)
SNARE_assoc          PF09335.6    123 seq1112_BIOID89369   -            236   4.7e-27   94.5   6.4   1   1   3.4e-31   4.7e-27   94.5   4.4     1   121    63   180    63   182 0.98 SNARE associated Golgi protein
ABC_tran             PF00005.22   118 seq1113_BIOID89369   -            637   1.1e-36  125.6   1.0   1   2   2.4e-18   3.3e-15   56.3   0.0     1   118    41   178    41   178 0.87 ABC transporter
ABC_tran             PF00005.22   118 seq1113_BIOID89369   -            637   1.1e-36  125.6   1.0   2   2   2.6e-21   3.6e-18   65.9   0.0     1   118   352   459   352   459 0.92 ABC transporter
ABC_tran_2           PF12848.2     85 seq1113_BIOID89369   -            637   6.6e-29   99.4   4.3   1   1   4.8e-32   6.6e-29   99.4   3.0     1    83   217   298   217   302 0.93 ABC transporter
MFS_1                PF07690.11   354 seq1115_BIOID89369   -            494   2.7e-50  171.0  47.5   1   1   5.8e-54   2.7e-50  171.0  32.9     2   353    59   449    58   450 0.90 Major Facilitator Superfamily
Sugar_tr             PF00083.19   451 seq1115_BIOID89369   -            494   1.4e-08   33.6  16.2   1   1     3e-12   1.4e-08   33.6  11.3    44   192    86   229    54   232 0.88 Sugar (and other) transporter
MFS_3                PF05977.8    524 seq1115_BIOID89369   -            494   0.00022   19.3  14.4   1   1   4.8e-08   0.00022   19.3  10.0    12   214    55   253    47   279 0.90 Transmembrane secretion effector
GATase_5             PF13507.1    259 seq1119_BIOID89369   -           1347  6.8e-104  346.2   0.0   1   1  2.4e-107  1.1e-103  345.5   0.0     1   257  1091  1344  1091  1345 0.97 CobB/CobQ-like glutamine amidotransferase domain
AIRS_C               PF02769.17   153 seq1119_BIOID89369   -           1347   3.4e-47  160.1   2.4   1   2   6.9e-26   3.2e-22   79.0   0.0     2   151   484   641   483   643 0.93 AIR synthase related protein, C-terminal domain
AIRS_C               PF02769.17   153 seq1119_BIOID89369   -           1347   3.4e-47  160.1   2.4   2   2   3.2e-26   1.5e-22   80.1   0.8     2   150   874  1018   873  1021 0.92 AIR synthase related protein, C-terminal domain
AIRS                 PF00586.19    96 seq1119_BIOID89369   -           1347   8.1e-28   96.3   3.4   1   1   7.6e-31   3.5e-27   94.3   0.0     1    96   309   441   309   441 0.98 AIR synthase related protein, N-terminal domain
ABC_tran             PF00005.22   118 seq1120_BIOID89369   -            401   5.6e-22   78.2   0.0   1   1   3.6e-25   1.2e-21   77.0   0.0     1   117    73   191    73   192 0.92 ABC transporter
TOBE_2               PF08402.5     75 seq1120_BIOID89369   -            401   9.6e-12   44.6   0.3   1   1   1.2e-14   4.2e-11   42.5   0.1     1    75   313   385   313   385 0.95 TOBE domain
Peptidase_S24        PF00717.18    70 seq1121_BIOID89369   -            139   1.7e-13   49.8   0.0   1   1   1.8e-17   2.5e-13   49.3   0.0     2    68    56   120    55   122 0.91 Peptidase S24-like
Sigma54_activat      PF00158.21   168 seq1122_BIOID89369   -            441   1.7e-72  242.2   0.3   1   1   1.1e-75   3.1e-72  241.4   0.1     1   168   141   308   141   308 0.99 Sigma-54 interaction domain
Response_reg         PF00072.19   112 seq1122_BIOID89369   -            441   4.2e-29  100.7   0.2   1   1   3.1e-32   8.5e-29   99.7   0.1     1   111     8   117     8   118 0.98 Response regulator receiver domain
HTH_8                PF02954.14    42 seq1122_BIOID89369   -            441     2e-14   52.7   0.6   1   1   7.2e-18     2e-14   52.7   0.4     3    39   403   439   401   441 0.93 Bacterial regulatory protein, Fis family
AAA_5                PF07728.9    139 seq1122_BIOID89369   -            441   1.3e-07   31.3   0.0   1   1   9.9e-11   2.7e-07   30.2   0.0     2   123   165   283   164   300 0.84 AAA domain (dynein-related subfamily)
AAA                  PF00004.24   132 seq1122_BIOID89369   -            441     3e-05   24.1   0.0   1   1     3e-08   8.2e-05   22.6   0.0     1   111   165   283   165   301 0.76 ATPase family associated with various cellular activities (AAA)
UTRA                 PF07702.8    141 seq1123_BIOID89369   -            238   1.1e-31  109.2   0.0   1   1   7.3e-35   2.5e-31  108.0   0.0     1   140    86   224    86   225 0.98 UTRA domain
GntR                 PF00392.16    64 seq1123_BIOID89369   -            238   2.8e-19   68.2   2.1   1   1     1e-22   3.4e-19   67.9   0.0     2    63     3    64     2    65 0.98 Bacterial regulatory proteins, gntR family
HTH_11               PF08279.7     55 seq1123_BIOID89369   -            238   2.5e-06   26.9   0.2   1   1   3.1e-09     1e-05   24.9   0.0    19    45    29    55    28    62 0.88 HTH domain
HTH_DeoR             PF08220.7     57 seq1123_BIOID89369   -            238   3.1e-06   26.5   0.3   1   1   5.6e-09   1.9e-05   23.9   0.0    18    50    29    61    29    68 0.92 DeoR-like helix-turn-helix domain
CblD                 PF07434.6    360 seq1124_BIOID89369   -            362     1e-49  169.0   0.0   1   1   9.7e-54   1.3e-49  168.7   0.0    90   357    70   358    57   361 0.82 CblD like pilus biogenesis initiator
PCRF                 PF03462.13   116 seq1126_BIOID89369   -            360   2.6e-43  146.2   0.4   1   1   8.7e-47     6e-43  145.1   0.3     3   116    65   178    63   178 0.98 PCRF domain
RF-1                 PF00472.15   114 seq1126_BIOID89369   -            360   3.2e-39  133.1   0.0   1   1   4.7e-43   3.2e-39  133.1   0.0     9   114   216   321   208   321 0.97 RF-1 domain
Acyl_transf_1        PF00698.16   318 seq1128_BIOID89369   -            309   8.7e-43  146.7   3.3   1   1   7.6e-47     1e-42  146.4   2.3     2   281     6   290     5   306 0.90 Acyl transferase domain
YbjM                 PF11045.3    125 seq1129_BIOID89369   -            125   5.5e-63  210.1   9.7   1   1   4.5e-67   6.1e-63  210.0   6.7     1   124     1   124     1   125 0.99 Putative inner membrane protein of Enterobacteriaceae
DUF1471              PF07338.8     56 seq1130_BIOID89369   -            314   4.1e-62  205.5   5.4   1   3   2.8e-22   3.9e-18   64.7   0.0     2    56    34    90    33    90 0.98 Protein of unknown function (DUF1471)
DUF1471              PF07338.8     56 seq1130_BIOID89369   -            314   4.1e-62  205.5   5.4   2   3     3e-22   4.1e-18   64.6   0.1     3    56   119   174   117   174 0.98 Protein of unknown function (DUF1471)
DUF1471              PF07338.8     56 seq1130_BIOID89369   -            314   4.1e-62  205.5   5.4   3   3   3.1e-26   4.3e-22   77.3   0.1     2    56   259   314   258   314 0.99 Protein of unknown function (DUF1471)
Ribosomal_S3_C       PF00189.15    85 seq1131_BIOID89369   -            233   3.5e-35  119.9   0.3   1   1   1.8e-38   1.2e-34  118.2   0.1     1    85   119   202   119   202 0.96 Ribosomal protein S3, C-terminal domain
KH_2                 PF07650.12    78 seq1131_BIOID89369   -            233   6.9e-20   70.2   3.4   1   1   2.1e-23   1.4e-19   69.2   2.4     1    78    38   111    38   111 0.97 KH domain
DUF1877              PF08974.5    167 seq1132_BIOID89369   -            167     3e-45  153.7   0.0   1   1   2.4e-49   3.3e-45  153.6   0.0     1   167     1   165     1   165 0.99 Domain of unknown function (DUF1877)
Voltage_CLC          PF00654.15   355 seq1135_BIOID89369   -            473   1.4e-90  303.8  35.9   1   1   1.1e-92   1.5e-88  297.1  20.9     2   354    89   437    88   438 0.94 Voltage gated chloride channel
ABC1                 PF03109.11   119 seq1136_BIOID89369   -            546   1.9e-35  121.3   0.0   1   1   2.7e-39   3.7e-35  120.3   0.0     4   119   115   232   112   232 0.97 ABC1 family
FlgD                 PF03963.9     82 seq1137_BIOID89369   -            231   9.9e-25   86.3   5.1   1   1   1.1e-27   4.8e-24   84.1   2.8     7    81     7    79     2    80 0.86 Flagellar hook capping protein - N-terminal region
FlgD_ig              PF13860.1     81 seq1137_BIOID89369   -            231   2.4e-21   75.1   2.5   1   1   5.2e-25   2.4e-21   75.1   1.8     9    81   119   189   105   189 0.91 FlgD Ig-like domain
FLgD_tudor           PF13861.1     61 seq1137_BIOID89369   -            231   4.4e-15   55.3   0.0   1   1   3.3e-18   1.5e-14   53.6   0.0     1    60    86   230    86   231 0.98 FlgD Tudor-like domain
YihI                 PF04220.7    169 seq1139_BIOID89369   -            169   3.4e-56  189.0  15.5   1   1   2.8e-60   3.9e-56  188.9  10.8     3   167     5   165     2   167 0.94 Der GTPase activator (YihI)
FliL                 PF03748.9     99 seq1140_BIOID89369   -            154   7.5e-23   80.2   0.0   1   1   6.9e-27   9.4e-23   79.9   0.0     1    98    54   153    54   154 0.94 Flagellar basal body-associated protein FliL
AAA_2                PF07724.9    171 seq1141_BIOID89369   -            424   5.9e-49  166.1   0.0   1   1   5.3e-52   9.1e-49  165.5   0.0     3   170   112   310   110   311 0.97 AAA domain (Cdc48 subfamily)
zf-C4_ClpX           PF06689.8     41 seq1141_BIOID89369   -            424   2.3e-22   78.0   3.5   1   1   3.7e-25   6.3e-22   76.7   2.4     2    41    13    51    12    51 0.97 ClpX C4-type zinc finger
ClpB_D2-small        PF10431.4     81 seq1141_BIOID89369   -            424   4.3e-18   64.8   0.6   1   1   2.5e-21   4.3e-18   64.8   0.4     1    74   317   394   317   399 0.95 C-terminal, D2-small domain, of ClpB protein
AAA                  PF00004.24   132 seq1141_BIOID89369   -            424   4.3e-16   59.1   0.0   1   1   1.3e-18   2.2e-15   56.8   0.0     1    98   115   220   115   256 0.83 ATPase family associated with various cellular activities (AAA)
Mg_chelatase         PF01078.16   207 seq1141_BIOID89369   -            424   2.5e-07   29.9   0.2   1   1   6.2e-08   0.00011   21.3   0.3    20    55   110   146    75   171 0.81 Magnesium chelatase, subunit ChlI
AAA_5                PF07728.9    139 seq1141_BIOID89369   -            424   7.9e-07   28.7   0.0   1   1   3.8e-09   6.4e-06   25.8   0.1     1    79   114   191   114   195 0.74 AAA domain (dynein-related subfamily)
RuvB_N               PF05496.7    234 seq1141_BIOID89369   -            424   2.6e-06   26.5   0.0   1   1   3.4e-09   5.8e-06   25.4   0.0    16   116    68   192    53   196 0.72 Holliday junction DNA helicase ruvB N-terminus
DUF1044              PF06296.7    120 seq1142_BIOID89369   -            105   1.4e-07   31.2   0.1   1   1   2.9e-11   3.9e-07   29.8   0.0    41   100    44   104    30   105 0.81 Protein of unknown function (DUF1044)
BOF                  PF04076.8    103 seq1143_BIOID89369   -            130   7.3e-40  134.8   0.0   1   1   6.6e-44     9e-40  134.5   0.0     4   103    30   130    25   130 0.98 Bacterial OB fold (BOF) protein
DUF150               PF02576.12   141 seq1144_BIOID89369   -            150     3e-47  159.6   0.0   1   1   2.5e-51   3.4e-47  159.4   0.0     2   141    12   146    11   146 0.96 Uncharacterised BCR, YhbC family COG0779
LysR_substrate       PF03466.15   209 seq1146_BIOID89369   -            324   2.7e-16   59.2   0.0   1   1     7e-20   4.8e-16   58.3   0.0    55   207   147   303    91   305 0.81 LysR substrate binding domain
HTH_1                PF00126.22    60 seq1146_BIOID89369   -            324   1.5e-12   46.8   0.0   1   1     4e-16   2.7e-12   46.1   0.0     2    59     9    66     8    67 0.97 Bacterial regulatory helix-turn-helix protein, lysR family
ASCH                 PF04266.9    104 seq1150_BIOID89369   -            146   2.2e-19   69.6   0.0   1   1   1.8e-23   2.5e-19   69.4   0.0     5   103    37   143    16   144 0.92 ASCH domain
GntR                 PF00392.16    64 seq1152_BIOID89369   -            254   5.4e-26   89.6   0.4   1   1   1.8e-29   1.2e-25   88.5   0.3     2    64    12    74    11    74 0.97 Bacterial regulatory proteins, gntR family
FCD                  PF07729.7    125 seq1152_BIOID89369   -            254   1.2e-16   60.9  11.2   1   1   3.5e-20   2.4e-16   60.0   7.8     1   124    99   226    99   227 0.90 FCD domain
IMS                  PF00817.15   148 seq1153_BIOID89369   -            422   8.3e-39  132.6   0.0   1   1     6e-42   2.1e-38  131.3   0.0     1   147     5   150     5   151 0.96 impB/mucB/samB family
DUF4113              PF13438.1     75 seq1153_BIOID89369   -            422   1.5e-28   98.3   0.3   1   1   1.9e-31   6.6e-28   96.3   0.0     1    75   347   421   347   421 0.98 Domain of unknown function (DUF4113)
IMS_C                PF11799.3    137 seq1153_BIOID89369   -            422     1e-08   35.5   0.0   1   1   6.1e-12   2.1e-08   34.5   0.0     3   122   214   333   212   344 0.89 impB/mucB/samB family C-terminal
IMS_HHH              PF11798.3     32 seq1153_BIOID89369   -            422   1.3e-07   31.0   0.0   1   1   1.1e-10   3.8e-07   29.6   0.0     4    32   172   200   169   200 0.92 IMS family HHH motif
Lysis_S              PF04971.7     68 seq1154_BIOID89369   -             71   2.5e-47  158.3   0.6   1   1     2e-51   2.8e-47  158.1   0.4     1    68     4    71     4    71 1.00 Lysis protein S
Epimerase_2          PF02350.14   346 seq1155_BIOID89369   -            376  2.5e-126  421.0   0.0   1   1  2.1e-130  2.8e-126  420.8   0.0     2   346    22   370    21   370 0.97 UDP-N-acetylglucosamine 2-epimerase
ATP-grasp            PF02222.17   172 seq1157_BIOID89369   -            392   3.5e-56  189.1   0.0   1   1     2e-59   5.5e-56  188.4   0.0     2   171   123   294   122   295 0.98 ATP-grasp domain
ATP-grasp_4          PF13535.1    184 seq1157_BIOID89369   -            392   6.2e-19   68.3   0.0   1   1   4.3e-22   1.2e-18   67.4   0.0    10   179   120   284   110   289 0.86 ATP-grasp domain
Dala_Dala_lig_C      PF07478.8    203 seq1157_BIOID89369   -            392   4.9e-08   32.4   0.0   1   1   1.8e-10     5e-07   29.2   0.0    23   175   139   284   113   295 0.76 D-ala D-ala ligase C-terminus
ATP-grasp_3          PF02655.9    161 seq1157_BIOID89369   -            392   3.3e-07   30.1   0.0   1   1   3.7e-10     1e-06   28.6   0.0     9   159   118   285   113   287 0.82 ATP-grasp domain
CPSase_L_D2          PF02786.12   211 seq1157_BIOID89369   -            392   2.1e-06   27.0   0.0   1   1   1.3e-09   3.5e-06   26.3   0.0    15    89   126   198   114   218 0.81 Carbamoyl-phosphate synthase L chain, ATP binding domain
BPD_transp_1         PF00528.17   185 seq1158_BIOID89369   -            298   2.1e-31  108.7  12.7   1   1   1.4e-34   9.8e-31  106.5   6.3     1   182   111   292   111   295 0.97 Binding-protein-dependent transport system inner membrane component
OppC_N               PF12911.2     56 seq1158_BIOID89369   -            298   9.4e-09   34.4   0.5   1   1   1.4e-12   9.4e-09   34.4   0.3    12    56    27    71    24    71 0.94 N-terminal TM domain of oligopeptide transport permease C
EamA                 PF00892.15   126 seq1159_BIOID89369   -            301   1.2e-47  161.0  35.9   1   2   2.3e-25   1.5e-21   76.5  11.3     1   125    20   141    20   142 0.93 EamA-like transporter family
EamA                 PF00892.15   126 seq1159_BIOID89369   -            301   1.2e-47  161.0  35.9   2   2   9.5e-30   6.5e-26   90.7   8.1     1   125   162   289   162   290 0.97 EamA-like transporter family
DUF3971              PF13116.1    289 seq1160_BIOID89369   -           1266     2e-94  316.1   1.7   1   1   3.3e-97   2.3e-93  312.6   0.9     2   289   505   789   504   789 0.97 Protein of unknown function
AsmA_2               PF13502.1    220 seq1160_BIOID89369   -           1266   2.1e-61  206.9  12.2   1   1   2.2e-62   1.5e-58  197.6   0.4     1   220  1009  1252  1009  1252 0.95 AsmA-like C-terminal region
DHFR_1               PF00186.14   161 seq1161_BIOID89369   -            196   1.2e-58  197.0   0.0   1   1   1.1e-62   1.5e-58  196.8   0.0     1   161    38   195    38   195 0.97 Dihydrofolate reductase
AsnA                 PF03590.10   244 seq1162_BIOID89369   -            330  6.8e-129  428.3   0.0   1   1  1.3e-132  8.7e-129  428.0   0.0     2   244     4   246     3   246 0.99 Aspartate-ammonia ligase
OmpA                 PF00691.15    97 seq1164_BIOID89369   -            262   4.7e-15   55.6   0.1   1   1   1.1e-18   1.5e-14   54.0   0.0     1    92   121   214   121   218 0.84 OmpA family
Isochorismatase      PF00857.15   174 seq1165_BIOID89369   -            285   5.9e-38  130.3   0.0   1   1   1.1e-41   7.6e-38  130.0   0.0     2   173    32   204    31   205 0.97 Isochorismatase family
PP-binding           PF00550.20    67 seq1165_BIOID89369   -            285   2.5e-08   33.9   0.0   1   1   9.9e-12   6.8e-08   32.5   0.0     2    62   217   275   216   280 0.86 Phosphopantetheine attachment site
DUF4051              PF13260.1     54 seq1167_BIOID89369   -             64   2.3e-36  122.8   1.8   1   1   1.9e-40   2.6e-36  122.6   1.2     1    54     9    62     9    62 0.98 Protein of unknown function (DUF4051)
HIM                  PF05662.9     21 seq1168_BIOID89369   -           1616   4.9e-84  272.7 101.4   1   8   1.7e-09   4.8e-06   25.9   0.2     1    21   382   405   382   405 0.99 Haemagglutinin
HIM                  PF05662.9     21 seq1168_BIOID89369   -           1616   4.9e-84  272.7 101.4   2   8   7.3e-11     2e-07   30.3   1.2     2    21   570   592   569   592 0.97 Haemagglutinin
HIM                  PF05662.9     21 seq1168_BIOID89369   -           1616   4.9e-84  272.7 101.4   3   8   3.5e-11   9.5e-08   31.3   0.9     2    21   655   677   654   677 0.97 Haemagglutinin
HIM                  PF05662.9     21 seq1168_BIOID89369   -           1616   4.9e-84  272.7 101.4   4   8   3.1e-11   8.4e-08   31.5   0.7     3    21  1028  1049  1026  1049 0.97 Haemagglutinin
HIM                  PF05662.9     21 seq1168_BIOID89369   -           1616   4.9e-84  272.7 101.4   5   8   1.3e-09   3.5e-06   26.4   0.0     1    21  1183  1203  1183  1203 0.98 Haemagglutinin
HIM                  PF05662.9     21 seq1168_BIOID89369   -           1616   4.9e-84  272.7 101.4   6   8   3.6e-12   9.8e-09   34.4   1.9     1    21  1319  1339  1319  1339 0.98 Haemagglutinin
HIM                  PF05662.9     21 seq1168_BIOID89369   -           1616   4.9e-84  272.7 101.4   7   8   7.9e-13   2.2e-09   36.5   1.6     1    21  1440  1460  1440  1460 0.98 Haemagglutinin
HIM                  PF05662.9     21 seq1168_BIOID89369   -           1616   4.9e-84  272.7 101.4   8   8   6.1e-10   1.7e-06   27.4   1.5     1    21  1493  1513  1493  1513 0.96 Haemagglutinin
Hep_Hag              PF05658.9     28 seq1168_BIOID89369   -           1616   2.9e-71  232.6 183.7   1  13   1.1e-07   0.00031   20.7   0.0     1    27   130   156   130   157 0.94 Hep_Hag
Hep_Hag              PF05658.9     28 seq1168_BIOID89369   -           1616   2.9e-71  232.6 183.7   2  13   5.9e-09   1.6e-05   24.7   1.5     1    26   158   183   158   185 0.94 Hep_Hag
Hep_Hag              PF05658.9     28 seq1168_BIOID89369   -           1616   2.9e-71  232.6 183.7   3  13   1.1e-08     3e-05   23.9   1.5     1    27   200   226   200   227 0.95 Hep_Hag
Hep_Hag              PF05658.9     28 seq1168_BIOID89369   -           1616   2.9e-71  232.6 183.7   4  13   3.5e-09   9.5e-06   25.5   0.2     1    27   214   240   214   241 0.95 Hep_Hag
Hep_Hag              PF05658.9     28 seq1168_BIOID89369   -           1616   2.9e-71  232.6 183.7   5  13     7e-09   1.9e-05   24.5   2.5     1    26   228   253   228   255 0.96 Hep_Hag
Hep_Hag              PF05658.9     28 seq1168_BIOID89369   -           1616   2.9e-71  232.6 183.7   6  13   7.3e-09     2e-05   24.4   2.2     3    27   257   281   256   282 0.94 Hep_Hag
Hep_Hag              PF05658.9     28 seq1168_BIOID89369   -           1616   2.9e-71  232.6 183.7   7  13     6e-10   1.6e-06   27.9   0.5     1    28   269   296   269   296 0.97 Hep_Hag
Hep_Hag              PF05658.9     28 seq1168_BIOID89369   -           1616   2.9e-71  232.6 183.7   8  13   1.3e-09   3.5e-06   26.8   2.2     1    28   297   324   297   324 0.95 Hep_Hag
Hep_Hag              PF05658.9     28 seq1168_BIOID89369   -           1616   2.9e-71  232.6 183.7   9  13   4.2e-09   1.1e-05   25.2   2.4     3    27   327   351   325   352 0.94 Hep_Hag
Hep_Hag              PF05658.9     28 seq1168_BIOID89369   -           1616   2.9e-71  232.6 183.7  10  13   2.2e-08     6e-05   22.9   2.5     1    27   353   379   353   380 0.96 Hep_Hag
Hep_Hag              PF05658.9     28 seq1168_BIOID89369   -           1616   2.9e-71  232.6 183.7  11  13   3.4e-10   9.3e-07   28.6   3.9     1    27  1099  1125  1099  1126 0.95 Hep_Hag
Hep_Hag              PF05658.9     28 seq1168_BIOID89369   -           1616   2.9e-71  232.6 183.7  12  13   1.3e-07   0.00034   20.5   4.4     1    28  1259  1286  1259  1286 0.96 Hep_Hag
Hep_Hag              PF05658.9     28 seq1168_BIOID89369   -           1616   2.9e-71  232.6 183.7  13  13     3e-10   8.2e-07   28.8   4.5     1    28  1397  1424  1397  1424 0.96 Hep_Hag
YadA                 PF03895.10    78 seq1168_BIOID89369   -           1616   7.5e-24   83.4  10.1   1   1   2.7e-27   7.5e-24   83.4   7.0     2    78  1539  1616  1538  1616 0.98 YadA-like C-terminal region
ESPR                 PF13018.1     24 seq1168_BIOID89369   -           1616   1.7e-09   36.7   1.3   1   1   3.8e-12     1e-08   34.3   0.2     1    24     1    24     1    24 0.98 Extended Signal Peptide of Type V secretion system
DeoC                 PF01791.4    236 seq1170_BIOID89369   -            267   4.2e-61  206.1   1.8   1   1   3.4e-65   4.6e-61  205.9   1.2     3   230    20   248    18   254 0.94 DeoC/LacD family aldolase
PHP                  PF02811.14   175 seq1171_BIOID89369   -            293   6.9e-33  113.7   0.1   1   1   6.7e-37   9.1e-33  113.3   0.1     1   169    10   233    10   239 0.92 PHP domain
GCV_H                PF01597.14   122 seq1172_BIOID89369   -            129   2.3e-50  169.2   0.1   1   1   1.9e-54   2.6e-50  169.0   0.1     1   121     8   128     8   129 0.99 Glycine cleavage H-protein
GrpE                 PF01025.14   166 seq1175_BIOID89369   -            197   1.4e-47  161.2   3.3   1   1   1.2e-51   1.7e-47  160.9   2.3     5   166    35   194     7   194 0.87 GrpE
HTH_31               PF13560.1     64 seq1176_BIOID89369   -             98   2.6e-10   40.2   0.1   1   1   4.7e-12   3.2e-08   33.5   0.1     7    45    40    77    39    87 0.89 Helix-turn-helix domain
HTH_3                PF01381.17    55 seq1176_BIOID89369   -             98   1.8e-06   27.5   0.0   1   1   7.8e-09   5.3e-05   22.8   0.0     1    37    39    75    39    77 0.96 Helix-turn-helix
FliM                 PF02154.10   192 seq1177_BIOID89369   -            334   1.2e-80  269.5   0.2   1   1   3.2e-84   2.2e-80  268.7   0.0     1   192    38   231    38   231 0.99 Flagellar motor switch protein FliM
SpoA                 PF01052.15    77 seq1177_BIOID89369   -            334   1.4e-15   56.4   0.0   1   1   4.4e-19     3e-15   55.4   0.0     3    75   252   322   250   323 0.96 Surface presentation of antigens (SPOA)
IlvN                 PF07991.7    165 seq1178_BIOID89369   -            491   6.7e-61  204.3   0.2   1   1   1.6e-64   1.1e-60  203.6   0.1     2   165    35   204    34   204 0.98 Acetohydroxy acid isomeroreductase, catalytic domain
IlvC                 PF01450.14   145 seq1178_BIOID89369   -            491   1.5e-55  187.0   0.1   1   2   3.3e-21   2.3e-17   63.1   0.0     1   128   210   337   210   345 0.91 Acetohydroxy acid isomeroreductase, catalytic domain
IlvC                 PF01450.14   145 seq1178_BIOID89369   -            491   1.5e-55  187.0   0.1   2   2   2.9e-39     2e-35  121.7   0.0    15   145   359   485   349   485 0.93 Acetohydroxy acid isomeroreductase, catalytic domain
DAHP_synth_1         PF00793.15   272 seq1180_BIOID89369   -            344   1.8e-76  256.2   0.0   1   1   1.7e-80   2.3e-76  255.9   0.0     8   271    41   337    26   338 0.91 DAHP synthetase I family
NusA_N               PF08529.6    122 seq1183_BIOID89369   -            495   1.2e-42  144.5   7.5   1   1   5.9e-46   2.7e-42  143.5   5.2     1   121     4   124     4   125 0.99 NusA N-terminal domain
KH_5                 PF13184.1     69 seq1183_BIOID89369   -            495   3.3e-28   97.1   1.4   1   1   1.8e-30   8.3e-27   92.6   0.1     1    67   230   296   230   298 0.98 NusA-like KH domain
S1                   PF00575.18    74 seq1183_BIOID89369   -            495     1e-11   44.6   0.4   1   1   8.9e-15     4e-11   42.7   0.0     2    72   132   196   131   198 0.96 S1 RNA binding domain
Ribosomal_L16        PF00252.13   133 seq1184_BIOID89369   -            136   1.2e-50  170.5   0.8   1   1     1e-54   1.4e-50  170.4   0.6     1   132     4   131     4   132 0.97 Ribosomal protein L16p/L10e
EutA                 PF06277.6    473 seq1185_BIOID89369   -            467  6.6e-175  582.1   0.0   1   1  5.7e-179  7.8e-175  581.8   0.0     2   473     5   466     4   466 0.98 Ethanolamine utilisation protein EutA
SpoU_methylase       PF00588.14   142 seq1186_BIOID89369   -            246   1.3e-31  109.3   0.1   1   1   1.3e-35   1.8e-31  108.8   0.1     2   142     5   154     4   154 0.89 SpoU rRNA Methylase family
FlaE                 PF07559.9    130 seq1188_BIOID89369   -            401   5.4e-23   81.9  11.1   1   1   1.2e-26   5.4e-23   81.9   7.7     1   130   170   282   170   282 0.92 Flagellar basal body protein FlaE
Flg_bbr_C            PF06429.8     74 seq1188_BIOID89369   -            401   4.6e-21   74.3   1.6   1   1   4.6e-24   2.1e-20   72.2   1.1     2    74   323   400   322   400 0.92 Flagellar basal body rod FlgEFG protein C-terminal
Flg_bb_rod           PF00460.15    31 seq1188_BIOID89369   -            401   9.7e-12   44.2   4.1   1   1   2.1e-15   9.7e-12   44.2   2.8     2    31     4    33     3    33 0.96 Flagella basal body rod protein
MCE                  PF02470.15    81 seq1189_BIOID89369   -            552     6e-32  109.3   0.3   1   2   5.6e-14   7.7e-10   38.5   0.1     2    81    48   139    47   139 0.96 mce related protein
MCE                  PF02470.15    81 seq1189_BIOID89369   -            552     6e-32  109.3   0.3   2   2   1.1e-15   1.6e-11   43.9   0.0     5    80   294   394   290   395 0.88 mce related protein
DUF1418              PF07214.7     96 seq1190_BIOID89369   -             95   1.5e-42  142.9   2.2   1   1   1.2e-46   1.7e-42  142.8   1.5     1    96     1    95     1    95 0.99 Protein of unknown function (DUF1418)
LTXXQ                PF07813.7    100 seq1191_BIOID89369   -            167     4e-20   72.0  12.1   1   1   5.8e-24     4e-20   72.0   8.4     4   100    41   137    38   137 0.96 LTXXQ motif family protein
Metal_resist         PF13801.1    125 seq1191_BIOID89369   -            167   1.5e-09   37.7   9.4   1   1   2.2e-13   1.5e-09   37.7   6.5    19   124    30   131     8   132 0.85 Heavy-metal resistance
Radical_SAM          PF04055.16   166 seq1192_BIOID89369   -            457   3.7e-15   56.3   0.0   1   1     8e-19   5.4e-15   55.8   0.0     2   164    57   227    56   229 0.79 Radical SAM superfamily
HemN_C               PF06969.11    66 seq1192_BIOID89369   -            457     4e-12   45.8   0.3   1   1   2.7e-15   1.8e-11   43.7   0.0     1    66   363   431   363   431 0.94 HemN C-terminal domain
AFG1_ATPase          PF03969.11   362 seq1193_BIOID89369   -            375  1.5e-165  550.2   0.1   1   1  1.2e-169  1.7e-165  550.1   0.1     2   362     5   371     4   371 0.99 AFG1-like ATPase
Mur_ligase_M         PF08245.7    189 seq1194_BIOID89369   -            495   2.4e-45  154.8   0.2   1   1   8.4e-49   3.9e-45  154.1   0.1     1   188   114   318   114   319 0.90 Mur ligase middle domain
Mur_ligase_C         PF02875.16    91 seq1194_BIOID89369   -            495   2.3e-26   91.5   0.0   1   1   2.8e-29   1.3e-25   89.1   0.0     1    91   339   425   339   425 0.96 Mur ligase family, glutamate ligase domain
Mur_ligase           PF01225.20    83 seq1194_BIOID89369   -            495   4.8e-13   48.8   0.5   1   1   6.3e-16   2.9e-12   46.3   0.1     5    83    25   102    22   102 0.88 Mur ligase family, catalytic domain
GGDEF                PF00990.16   161 seq1197_BIOID89369   -            296   5.1e-44  149.5   0.0   1   1   1.2e-47   8.1e-44  148.9   0.0     2   161   130   283   129   283 0.96 GGDEF domain
MCPsignal_assoc      PF13682.1     70 seq1197_BIOID89369   -            296   6.4e-09   35.7   0.2   1   1   2.2e-12   1.5e-08   34.5   0.1     1    68    19    90    19    92 0.87 MCP-signal associated domain
ACPS                 PF01648.15   113 seq1198_BIOID89369   -            195   9.3e-12   44.7   0.0   1   1   1.1e-15   1.5e-11   44.0   0.0     2    73    88   155    87   189 0.80 4'-phosphopantetheinyl transferase superfamily
Transposase_31       PF04754.7    205 seq1199_BIOID89369   -            304   1.9e-80  268.9   0.4   1   1   2.2e-84     3e-80  268.3   0.3     1   200    11   208    11   212 0.97 Putative transposase, YhgA-like
adh_short            PF00106.20   167 seq1200_BIOID89369   -            244   5.1e-40  136.9   1.7   1   1   3.2e-43   8.7e-40  136.2   1.2     1   166     6   169     6   170 0.92 short chain dehydrogenase
adh_short_C2         PF13561.1    243 seq1200_BIOID89369   -            244     3e-33  115.5   1.8   1   1   1.3e-36   3.7e-33  115.2   1.3     5   242    14   241    12   242 0.94 Enoyl-(Acyl carrier protein) reductase
KR                   PF08659.5    181 seq1200_BIOID89369   -            244   4.7e-21   75.1   0.9   1   1   2.8e-24   7.5e-21   74.4   0.6     3   174     8   180     7   196 0.84 KR domain
NAD_binding_10       PF13460.1    183 seq1200_BIOID89369   -            244   2.7e-06   27.3   0.4   1   1   2.5e-09   6.8e-06   26.0   0.3     2   125     9   156     8   190 0.72 NADH(P)-binding
Epimerase            PF01370.16   236 seq1200_BIOID89369   -            244   2.1e-05   23.9   0.2   1   1   1.1e-08   2.9e-05   23.4   0.1     1   119     8   142     8   192 0.77 NAD dependent epimerase/dehydratase family
Peripla_BP_4         PF13407.1    258 seq1202_BIOID89369   -            328   1.3e-51  175.3   0.8   1   1   1.1e-55   1.5e-51  175.1   0.5     5   258    36   289    31   289 0.96 Periplasmic binding protein domain
DUF2754              PF10953.3     70 seq1203_BIOID89369   -            114   6.2e-47  157.4   2.6   1   1   6.3e-51   8.5e-47  156.9   1.8     1    70    45   114    45   114 0.99 Protein of unknown function (DUF2754)
Phage_min_tail       PF05939.8    109 seq1204_BIOID89369   -            109   1.3e-37  127.9   0.0   1   1   1.1e-41   1.4e-37  127.8   0.0     1   109     1   109     1   109 0.99 Phage minor tail protein
Methyltransf_31      PF13847.1    152 seq1207_BIOID89369   -            277   1.8e-21   76.1   0.0   1   1   2.1e-24   2.6e-21   75.6   0.0     2   117   108   242   107   268 0.85 Methyltransferase domain
MTS                  PF05175.9    170 seq1207_BIOID89369   -            277   1.7e-20   72.9   0.0   1   1   2.4e-23     3e-20   72.1   0.0    26   138   105   236    94   253 0.87 Methyltransferase small domain
Methyltransf_18      PF12847.2    112 seq1207_BIOID89369   -            277   2.1e-16   60.3   0.1   1   1   3.9e-19   4.9e-16   59.1   0.1     4   110   112   237   109   239 0.73 Methyltransferase domain
Methyltransf_26      PF13659.1    117 seq1207_BIOID89369   -            277   5.8e-16   58.4   0.1   1   1   1.2e-18   1.5e-15   57.1   0.0     3   114   112   237   110   240 0.89 Methyltransferase domain
Methyltransf_4       PF02390.12   197 seq1207_BIOID89369   -            277   1.1e-08   34.2   0.0   1   1   1.4e-11   1.8e-08   33.5   0.0    22    77   112   167    90   183 0.88 Putative methyltransferase
PrmA                 PF06325.8    295 seq1207_BIOID89369   -            277   2.3e-06   26.8   0.0   1   1   2.9e-09   3.7e-06   26.1   0.0   153   232   101   183    94   184 0.78 Ribosomal protein L11 methyltransferase (PrmA)
UPF0020              PF01170.13   180 seq1207_BIOID89369   -            277   6.6e-06   25.6   0.0   1   1   8.7e-09   1.1e-05   25.0   0.0    38   116   117   186   102   195 0.81 Putative RNA methylase family UPF0020
PCMT                 PF01135.14   210 seq1207_BIOID89369   -            277   6.6e-06   25.6   0.0   1   1   7.7e-09   9.6e-06   25.1   0.0    53   132    87   167    71   175 0.82 Protein-L-isoaspartate(D-aspartate) O-methyltransferase (PCMT)
Cons_hypoth95        PF03602.10   183 seq1207_BIOID89369   -            277   9.5e-06   25.0   0.0   1   1   1.6e-08     2e-05   23.9   0.0    42   128   109   190    92   198 0.85 Conserved hypothetical protein 95
Methyltransf_11      PF08241.7     95 seq1207_BIOID89369   -            277   3.4e-05   24.1   0.0   1   1   4.7e-08   5.8e-05   23.3   0.0     1    46   114   163   114   236 0.89 Methyltransferase domain
Methyltransf_16      PF10294.4    174 seq1207_BIOID89369   -            277   4.3e-05   22.9   0.0   1   1   5.4e-08   6.8e-05   22.2   0.0    45   111   108   172    96   184 0.84 Putative methyltransferase
CorA                 PF01544.13   292 seq1208_BIOID89369   -            327     6e-63  212.4   0.0   1   1   5.2e-67   7.1e-63  212.2   0.0     3   292    39   323    37   323 0.97 CorA-like Mg2+ transporter protein
Nitroreductase       PF00881.19   165 seq1209_BIOID89369   -            240   1.7e-22   79.8   0.2   1   1   2.6e-26   3.5e-22   78.8   0.2     3   165    10   159     8   159 0.78 Nitroreductase family
GDC-P                PF02347.11   429 seq1210_BIOID89369   -            957  5.3e-202  671.0   5.3   1   2  8.3e-193  5.7e-189  628.1   1.3     1   429    16   440    16   440 0.99 Glycine cleavage system P-protein
GDC-P                PF02347.11   429 seq1210_BIOID89369   -            957  5.3e-202  671.0   5.3   2   2   7.7e-14   5.3e-10   38.4   0.1    43   288   479   739   455   808 0.81 Glycine cleavage system P-protein
Beta_elim_lyase      PF01212.16   290 seq1210_BIOID89369   -            957     3e-08   33.0   1.7   1   1   1.8e-11   1.3e-07   31.0   0.1    27   166   545   683   540   716 0.79 Beta-eliminating lyase
AA_permease_2        PF13520.1    426 seq1211_BIOID89369   -            460   1.4e-79  267.5  39.9   1   1   1.2e-83   1.6e-79  267.2  27.7     1   420     5   441     5   449 0.91 Amino acid permease
Ribosomal_L29        PF00831.18    58 seq1212_BIOID89369   -             63     5e-25   86.8   6.8   1   1     4e-29   5.5e-25   86.7   4.7     1    58     3    60     3    60 0.99 Ribosomal L29 protein
K_oxygenase          PF13434.1    341 seq1213_BIOID89369   -            425  4.1e-116  387.5   0.0   1   1  1.1e-119  4.9e-116  387.2   0.0     2   340     4   333     3   334 0.96 L-lysine 6-monooxygenase (NADPH-requiring)
Pyr_redox_3          PF13738.1    203 seq1213_BIOID89369   -            425   2.2e-16   60.4   0.0   1   1   4.7e-16   2.2e-12   47.3   0.0    78   200    93   218    60   221 0.84 Pyridine nucleotide-disulphide oxidoreductase
LamB                 PF02264.10   398 seq1214_BIOID89369   -            446  8.4e-169  561.7  25.0   1   1  6.9e-173  9.5e-169  561.5  17.3     1   398    28   446    28   446 0.97 LamB porin
Form_Nir_trans       PF01226.12   250 seq1216_BIOID89369   -            310   9.1e-53  178.5  18.0   1   1   7.6e-57     1e-52  178.3  12.5     3   249    39   279    37   280 0.97 Formate/nitrite transporter
Fer4_11              PF13247.1     99 seq1219_BIOID89369   -            163     6e-17   61.2  13.2   1   1   4.8e-20     6e-17   61.2   9.2     6    96    52   141    47   144 0.88 4Fe-4S dicluster domain
Fer4_9               PF13187.1     55 seq1219_BIOID89369   -            163   2.5e-14   53.1  25.5   1   1     2e-12   2.5e-09   37.1   6.4     1    54    86   138    86   139 0.96 4Fe-4S dicluster domain
Fer4_7               PF12838.2     52 seq1219_BIOID89369   -            163   4.3e-14   52.5  28.8   1   1   2.9e-11   3.6e-08   33.5   6.9     1    52    86   138    86   138 0.87 4Fe-4S dicluster domain
Fer4_10              PF13237.1     52 seq1219_BIOID89369   -            163   1.9e-13   49.8  39.7   1   2   2.3e-10   2.9e-07   30.0   8.4     8    52    55    98    49    98 0.95 4Fe-4S dicluster domain
Fer4_10              PF13237.1     52 seq1219_BIOID89369   -            163   1.9e-13   49.8  39.7   2   2   6.3e-09   7.8e-06   25.4   9.5     5    52    83   135    80   135 0.91 4Fe-4S dicluster domain
Fer4                 PF00037.22    24 seq1219_BIOID89369   -            163   1.9e-13   49.2  37.1   1   1     2e-10   2.4e-07   29.9   0.9     3    24    82   103    80   103 0.90 4Fe-4S binding domain
Fer4_2               PF12797.2     22 seq1219_BIOID89369   -            163   3.7e-08   32.6  39.4   1   1   8.2e-09     1e-05   25.0   1.9     5    21    82    98    79    99 0.87 4Fe-4S binding domain
Fer4_3               PF12798.2     15 seq1219_BIOID89369   -            163   1.7e-07   31.1  46.5   1   2   4.1e-06    0.0051   17.1   3.2     1    14    87   100    87   101 0.96 4Fe-4S binding domain
Fer4_3               PF12798.2     15 seq1219_BIOID89369   -            163   1.7e-07   31.1  46.5   2   2   1.6e-06     0.002   18.4   2.3     1    15   118   138   118   138 0.97 4Fe-4S binding domain
Fer4_4               PF12800.2     17 seq1219_BIOID89369   -            163     5e-06   26.3  39.3   1   2   0.00033      0.41   11.0   3.0     2    14    11    23    10    25 0.91 4Fe-4S binding domain
Fer4_4               PF12800.2     17 seq1219_BIOID89369   -            163     5e-06   26.3  39.3   2   2   6.4e-08     8e-05   22.5   2.9     1    17    84   100    84   100 0.92 4Fe-4S binding domain
DUF2575              PF10837.3     71 seq1221_BIOID89369   -             72   4.5e-47  157.8   3.1   1   1   3.6e-51     5e-47  157.7   2.1     1    71     2    72     2    72 1.00 Protein of unknown function (DUF2575)
SNARE_assoc          PF09335.6    123 seq1222_BIOID89369   -            235   1.2e-24   86.7   8.0   1   1   8.7e-29   1.2e-24   86.7   5.5     1   122    80   197    78   198 0.96 SNARE associated Golgi protein
HOK_GEF              PF01848.11    43 seq1223_BIOID89369   -             49   2.4e-20   71.4   2.9   1   1   1.9e-24   2.7e-20   71.3   2.0     2    43     5    46     4    46 0.97 Hok/gef family
Transketolase_N      PF00456.16   333 seq1224_BIOID89369   -            887   1.4e-22   79.8   0.1   1   2   3.1e-18   4.2e-14   51.9   0.0     7   217    84   297    78   306 0.76 Transketolase, thiamine diphosphate binding domain
Transketolase_N      PF00456.16   333 seq1224_BIOID89369   -            887   1.4e-22   79.8   0.1   2   2   3.4e-10   4.6e-06   25.5   0.1   213   281   361   431   351   475 0.79 Transketolase, thiamine diphosphate binding domain
LigB                 PF02900.13   272 seq1226_BIOID89369   -            314   6.4e-86  287.5   0.0   1   1   5.3e-90   7.3e-86  287.4   0.0     2   272     5   306     4   306 0.97 Catalytic LigB subunit of aromatic ring-opening dioxygenase
oligo_HPY            PF08352.7     64 seq1227_BIOID89369   -            328   3.8e-18   65.4   0.6   1   1   1.5e-21   6.9e-18   64.6   0.4     1    64   236   300   236   300 0.98 Oligopeptide/dipeptide transporter, C-terminal region
ABC_tran             PF00005.22   118 seq1227_BIOID89369   -            328   2.3e-16   60.1   0.0   1   1   6.9e-20   3.2e-16   59.6   0.0    14   118    61   185    49   185 0.78 ABC transporter
SpoU_methylase       PF00588.14   142 seq1228_BIOID89369   -            229   4.7e-37  126.9   0.1   1   1   9.5e-41   6.5e-37  126.4   0.1     2   142    20   159    19   159 0.96 SpoU rRNA Methylase family
SpoU_methylas_C      PF12105.3     57 seq1228_BIOID89369   -            229   1.1e-25   88.8   1.7   1   1   2.2e-29   1.5e-25   88.3   0.4     1    57   163   221   163   221 0.99 SpoU, rRNA methylase, C-terminal
tRNA_bind            PF01588.15    95 seq1229_BIOID89369   -            110   7.6e-32  108.9   0.6   1   1   6.3e-36   8.6e-32  108.7   0.4     1    94    14   107    14   108 0.98 Putative tRNA binding domain
MdoG                 PF04349.7    484 seq1230_BIOID89369   -            517  8.5e-263  871.7   1.2   1   1  7.2e-267  9.8e-263  871.5   0.8     1   483    29   514    29   515 1.00 Periplasmic glucan biosynthesis protein, MdoG
Ribosomal_S17        PF00366.15    69 seq1232_BIOID89369   -             84   1.1e-32  111.7   1.3   1   1   9.4e-37   1.3e-32  111.5   0.9     1    69    10    78    10    78 0.99 Ribosomal protein S17
IMS                  PF00817.15   148 seq1233_BIOID89369   -            351     9e-48  161.7   0.0   1   1   3.2e-51   1.4e-47  161.0   0.0     1   148     7   154     7   154 0.98 impB/mucB/samB family
IMS_C                PF11799.3    137 seq1233_BIOID89369   -            351   2.1e-09   37.7   0.1   1   1   8.2e-13   3.7e-09   36.9   0.0     3    99   211   309   210   327 0.85 impB/mucB/samB family C-terminal
IMS_HHH              PF11798.3     32 seq1233_BIOID89369   -            351   1.3e-08   34.2   0.0   1   1   7.1e-12   3.2e-08   33.0   0.0     1    32   166   197   166   197 0.96 IMS family HHH motif
adh_short_C2         PF13561.1    243 seq1234_BIOID89369   -            248   1.1e-28  100.6   0.0   1   1   2.9e-32   1.3e-28  100.2   0.0     3   242    14   244    12   245 0.92 Enoyl-(Acyl carrier protein) reductase
adh_short            PF00106.20   167 seq1234_BIOID89369   -            248   4.7e-27   94.8   8.2   1   1   9.9e-30   4.5e-26   91.6   5.7     2   164     7   160     6   163 0.88 short chain dehydrogenase
KR                   PF08659.5    181 seq1234_BIOID89369   -            248   1.6e-10   40.8   7.3   1   1   6.1e-13   2.8e-09   36.7   4.6    56   160    47   155     7   161 0.90 KR domain
SBP_bac_5            PF00496.17   374 seq1238_BIOID89369   -            512   2.2e-96  322.8  11.3   1   1  2.1e-100   2.9e-96  322.4   7.8     1   372    70   429    70   431 0.95 Bacterial extracellular solute-binding proteins, family 5 Middle
FAD_syn              PF06574.7    158 seq1240_BIOID89369   -            313   2.2e-57  193.0   0.0   1   1   4.4e-61     3e-57  192.5   0.0     2   158    12   168    11   168 0.98 FAD synthetase
Flavokinase          PF01687.12   125 seq1240_BIOID89369   -            313   6.1e-40  135.8   0.0   1   1   1.4e-43   9.4e-40  135.2   0.0     1   124   184   307   184   308 0.97 Riboflavin kinase
Sua5_yciO_yrdC       PF01300.13   179 seq1241_BIOID89369   -            206   1.2e-47  161.3   0.0   1   1   1.1e-51   1.4e-47  161.0   0.0     2   179    23   198    22   198 0.95 Telomere recombination
Fer4_11              PF13247.1     99 seq1242_BIOID89369   -            514   1.8e-40  136.7   4.7   1   1   5.1e-44   1.8e-40  136.7   3.2     2    98   175   271   174   272 0.98 4Fe-4S dicluster domain
UDPG_MGDP_dh_N       PF03721.9    185 seq1243_BIOID89369   -            420   3.6e-61  205.6   0.2   1   1     1e-62   3.5e-59  199.2   0.0     2   183     5   189     4   191 0.96 UDP-glucose/GDP-mannose dehydrogenase family, NAD binding domain
UDPG_MGDP_dh         PF00984.14    96 seq1243_BIOID89369   -            420     4e-30  103.7   0.0   1   1   2.3e-33     8e-30  102.7   0.0     2    93   206   292   205   296 0.88 UDP-glucose/GDP-mannose dehydrogenase family, central domain
UDPG_MGDP_dh_C       PF03720.10   106 seq1243_BIOID89369   -            420   7.4e-19   67.7   0.0   1   1   5.7e-22   1.9e-18   66.4   0.0     1   104   324   419   324   420 0.91 UDP-glucose/GDP-mannose dehydrogenase family, UDP binding domain
NAD_binding_2        PF03446.10   162 seq1243_BIOID89369   -            420     7e-07   29.1   0.1   1   1   2.1e-09   7.1e-06   25.8   0.0     2   110     4   136     3   141 0.76 NAD binding domain of 6-phosphogluconate dehydrogenase
Cation_efflux        PF01545.16   285 seq1245_BIOID89369   -            300   2.3e-65  220.4   5.4   1   1   1.9e-69   2.5e-65  220.2   3.7     2   283    14   289    13   291 0.97 Cation efflux family
Glycos_transf_3      PF00591.16   254 seq1246_BIOID89369   -            440     3e-61  206.7   0.4   1   1   9.1e-65   4.1e-61  206.3   0.2     2   253    79   332    78   333 0.98 Glycosyl transferase family, a/b domain
PYNP_C               PF07831.8     75 seq1246_BIOID89369   -            440   1.6e-25   88.1   0.2   1   1     7e-29   3.2e-25   87.2   0.1     1    74   350   423   350   424 0.98 Pyrimidine nucleoside phosphorylase C-terminal domain
Glycos_trans_3N      PF02885.12    66 seq1246_BIOID89369   -            440   5.1e-15   54.7   1.2   1   1   1.8e-18   8.4e-15   53.9   0.1     3    66     5    68     3    68 0.98 Glycosyl transferase family, helical bundle domain
Fe-S_biosyn          PF01521.15    91 seq1250_BIOID89369   -            118   4.8e-29   99.8   0.0   1   1   4.1e-33   5.6e-29   99.6   0.0     1    91    13   104    13   104 0.99 Iron-sulphur cluster biosynthesis
SBP_bac_5            PF00496.17   374 seq1251_BIOID89369   -            524   1.9e-88  296.6   2.5   1   1   1.7e-92   2.3e-88  296.4   1.7     2   370    68   437    67   441 0.90 Bacterial extracellular solute-binding proteins, family 5 Middle
RNase_T              PF00929.19   164 seq1252_BIOID89369   -            204   4.9e-34  117.8   0.0   1   1   4.2e-38   5.7e-34  117.6   0.0     1   163    32   193    32   194 0.97 Exonuclease
Ribosomal_L31        PF01197.13    69 seq1253_BIOID89369   -             70   1.4e-30  104.9   0.2   1   1   1.1e-34   1.5e-30  104.8   0.1     1    67     1    65     1    67 0.98 Ribosomal protein L31
SpoA                 PF01052.15    77 seq1254_BIOID89369   -            137   2.9e-24   84.3   0.8   1   1   2.7e-28   3.7e-24   84.0   0.6     3    76    55   128    54   129 0.97 Surface presentation of antigens (SPOA)
Lon_C                PF05362.8    205 seq1255_BIOID89369   -            784     2e-99  330.8   0.1   1   1  1.6e-102   3.6e-99  330.0   0.0     2   204   570   772   569   773 0.99 Lon protease (S16) C-terminal proteolytic domain
LON                  PF02190.11   205 seq1255_BIOID89369   -            784   4.8e-43  147.1   0.3   1   1   2.1e-46   4.8e-43  147.1   0.2     1   204    10   201    10   202 0.91 ATP-dependent protease La (LON) domain
AAA                  PF00004.24   132 seq1255_BIOID89369   -            784   6.8e-18   65.0   0.0   1   1   6.9e-21   1.6e-17   63.8   0.0     1   128   352   489   352   493 0.93 ATPase family associated with various cellular activities (AAA)
AAA_5                PF07728.9    139 seq1255_BIOID89369   -            784   5.3e-10   39.0   0.0   1   1   8.5e-13   1.9e-09   37.2   0.0     2   138   352   484   351   485 0.79 AAA domain (dynein-related subfamily)
ChlI                 PF13541.1    121 seq1255_BIOID89369   -            784   4.9e-08   32.3   0.0   1   1   5.4e-11   1.2e-07   31.0   0.0     1   121   613   740   613   740 0.83 Subunit ChlI of Mg-chelatase
AAA_PrkA             PF08298.6    358 seq1255_BIOID89369   -            784   7.7e-06   24.7   0.0   1   1   6.3e-09   1.4e-05   23.8   0.0    51   111   312   372   288   385 0.88 PrkA AAA domain
LigB                 PF02900.13   272 seq1256_BIOID89369   -            271   3.9e-58  196.4   0.2   1   1   3.2e-62   4.4e-58  196.2   0.2     1   271    16   270    16   271 0.92 Catalytic LigB subunit of aromatic ring-opening dioxygenase
FAD_binding_1        PF00667.15   219 seq1259_BIOID89369   -            599   1.2e-52  178.4   0.0   1   1   4.4e-56     2e-52  177.7   0.0     2   219   230   424   229   424 0.98 FAD binding domain
Flavodoxin_1         PF00258.20   143 seq1259_BIOID89369   -            599     1e-32  112.9   0.2   1   1   5.6e-36   2.6e-32  111.6   0.1     1   136    66   195    66   200 0.90 Flavodoxin
NAD_binding_1        PF00175.16   109 seq1259_BIOID89369   -            599   8.8e-22   77.6   0.0   1   1     4e-25   1.8e-21   76.5   0.0     1   109   457   564   457   564 0.88 Oxidoreductase NAD-binding domain
MFS_1                PF07690.11   354 seq1260_BIOID89369   -            392   4.6e-40  137.3  82.2   1   2   2.8e-31   3.8e-27   94.8  30.7     2   343    19   345    18   347 0.89 Major Facilitator Superfamily
MFS_1                PF07690.11   354 seq1260_BIOID89369   -            392   4.6e-40  137.3  82.2   2   2   1.5e-19     2e-15   56.2  20.7     1   168   220   385   220   391 0.93 Major Facilitator Superfamily
HTH_3                PF01381.17    55 seq1262_BIOID89369   -             96   8.2e-06   25.4   0.0   1   1   8.4e-10   1.2e-05   24.9   0.0     1    43    38    80    38    82 0.95 Helix-turn-helix
Abhydrolase_1        PF00561.15   230 seq1263_BIOID89369   -            340   3.4e-26   92.1   0.0   1   1   2.6e-29     9e-26   90.7   0.0     4   218   105   312   102   315 0.96 alpha/beta hydrolase fold
Abhydrolase_6        PF12697.2    228 seq1263_BIOID89369   -            340     3e-16   59.9   0.7   1   1   1.2e-19   4.2e-16   59.4   0.5     1   219    75   312    75   320 0.70 Alpha/beta hydrolase family
Abhydrolase_5        PF12695.2    142 seq1263_BIOID89369   -            340   7.6e-11   41.8   0.4   1   1   7.2e-14   2.5e-10   40.1   0.2     2   141    75   308    74   309 0.65 Alpha/beta hydrolase family
Ribosomal_L14        PF00238.14   122 seq1264_BIOID89369   -            123   3.4e-54  181.7   0.4   1   1   2.7e-58   3.7e-54  181.5   0.3     1   122     1   123     1   123 0.98 Ribosomal protein L14p/L23e
Transthyretin        PF00576.16   112 seq1265_BIOID89369   -            137   1.9e-42  143.5   0.1   1   1   1.6e-46   2.2e-42  143.3   0.1     2   112    28   136    27   136 0.98 HIUase/Transthyretin family
MttA_Hcf106          PF02416.11    53 seq1266_BIOID89369   -             89   6.9e-16   56.9   0.6   1   1   8.2e-20   1.1e-15   56.3   0.4     1    52     4    55     4    83 0.90 mttA/Hcf106 family
Rrf2                 PF02082.15    83 seq1268_BIOID89369   -            162   1.6e-27   95.2   0.0   1   1   2.1e-31   2.8e-27   94.5   0.0     1    83     1    83     1    83 0.99 Transcriptional regulator
DUF1019              PF06254.6     89 seq1273_BIOID89369   -            179   1.6e-33  114.6   0.1   1   1   1.6e-37   2.2e-33  114.1   0.1     1    89    65   157    65   157 0.98 Protein of unknown function (DUF1019)
TrbI_Ftype           PF09677.5    111 seq1274_BIOID89369   -            128     6e-52  174.0   0.5   1   1   5.2e-56   7.1e-52  173.8   0.4     1   111    15   125    15   125 0.99 Type-F conjugative transfer system protein (TrbI_Ftype)
RimK                 PF08443.6    190 seq1275_BIOID89369   -            300   1.9e-82  275.2   0.0   1   1   8.6e-86   2.4e-82  274.9   0.0     1   190    97   286    97   286 1.00 RimK-like ATP-grasp domain
GSH-S_ATP            PF02955.11   174 seq1275_BIOID89369   -            300   9.1e-19   67.1   0.2   1   1   4.9e-22   1.3e-18   66.5   0.2    13   163   115   265   103   276 0.84 Prokaryotic glutathione synthetase, ATP-grasp domain
ATP-grasp_4          PF13535.1    184 seq1275_BIOID89369   -            300   6.4e-15   55.2   0.0   1   1   3.3e-18     9e-15   54.7   0.0     1   177    96   263    96   268 0.82 ATP-grasp domain
ATP-grasp_3          PF02655.9    161 seq1275_BIOID89369   -            300     2e-09   37.3   0.0   1   1   1.1e-12   3.1e-09   36.7   0.0     1   156    97   263    97   266 0.79 ATP-grasp domain
Dala_Dala_lig_C      PF07478.8    203 seq1275_BIOID89369   -            300   1.3e-05   24.5   0.2   1   1   1.7e-08   4.6e-05   22.7   0.1    33   177   135   267   107   273 0.76 D-ala D-ala ligase C-terminus
PP-binding           PF00550.20    67 seq1276_BIOID89369   -             78   2.7e-16   59.4   0.4   1   1   4.4e-20     3e-16   59.3   0.3     1    67     6    73     6    73 0.96 Phosphopantetheine attachment site
DUF1493              PF07377.7    111 seq1276_BIOID89369   -             78   0.00024   21.0   0.4   1   1   4.1e-08   0.00028   20.8   0.3     1    59     1    55     1    62 0.91 Protein of unknown function (DUF1493)
SirB                 PF04247.7    123 seq1277_BIOID89369   -            130   9.9e-39  131.7   8.6   1   1   8.2e-43   1.1e-38  131.5   6.0     2   123     4   129     3   129 0.97 Invasion gene expression up-regulator, SirB
HlyD_2               PF12700.2    328 seq1279_BIOID89369   -            464   7.8e-26   90.8   1.6   1   1   2.9e-29   9.9e-26   90.5   1.1    15   328   129   425   115   425 0.82 HlyD family secretion protein
HlyD                 PF00529.15   306 seq1279_BIOID89369   -            464   2.7e-23   82.6  16.8   1   1     1e-26   3.5e-23   82.2  11.5     1   241   135   360   135   425 0.85 HlyD family secretion protein
HlyD_3               PF13437.1    105 seq1279_BIOID89369   -            464   8.4e-17   61.3   3.9   1   1   1.5e-14   5.2e-11   42.6   0.6     1   101   246   351   246   356 0.93 HlyD family secretion protein
Biotin_lipoyl_2      PF13533.1     50 seq1279_BIOID89369   -            464     3e-14   52.2   6.6   1   1   7.9e-17   2.7e-13   49.2   0.3     2    50   136   184   135   184 0.97 Biotin-lipoyl like
DUF2554              PF10829.3     76 seq1280_BIOID89369   -             76   5.7e-52  173.6   0.6   1   1   4.6e-56   6.3e-52  173.5   0.4     1    76     1    76     1    76 0.99 Protein of unknown function (DUF2554)
CMD                  PF02627.15    85 seq1283_BIOID89369   -            182   6.6e-09   35.3   0.2   1   1   3.2e-12   4.4e-08   32.7   0.0    14    85    52   122    43   122 0.91 Carboxymuconolactone decarboxylase family
DEAD                 PF00270.24   173 seq1286_BIOID89369   -            693   4.4e-24   84.7   0.2   1   1   2.2e-25     5e-22   78.0   0.0     4   169   273   434   270   438 0.80 DEAD/DEAH box helicase
Helicase_C           PF00271.26    78 seq1286_BIOID89369   -            693     4e-17   61.7   0.0   1   1   2.2e-18     5e-15   55.0   0.0     3    77   513   588   511   589 0.95 Helicase conserved C-terminal domain
ResIII               PF04851.10   184 seq1286_BIOID89369   -            693   5.1e-09   36.1   0.0   1   1   5.4e-12   1.2e-08   34.8   0.0    29   182   293   430   267   432 0.74 Type III restriction enzyme, res subunit
SecA_DEAD            PF07517.9    266 seq1286_BIOID89369   -            693   2.2e-07   30.3   0.0   1   1   2.2e-10   4.9e-07   29.1   0.0    94   162   293   361   226   398 0.81 SecA DEAD-like domain
tRNA_anti            PF01336.20    76 seq1286_BIOID89369   -            693   2.8e-07   30.1   0.0   1   1   2.5e-10   5.7e-07   29.1   0.0     2    74    63   134    62   136 0.96 OB-fold nucleic acid binding domain
SNF2_N               PF00176.18   296 seq1286_BIOID89369   -            693   6.6e-05   21.7   0.0   1   1   5.1e-08   0.00012   20.9   0.0    27   172   297   435   273   440 0.77 SNF2 family N-terminal domain
CcdA                 PF07362.7     72 seq1287_BIOID89369   -             72   9.1e-28   95.8   0.9   1   1   7.2e-32   9.9e-28   95.7   0.6     1    72     1    72     1    72 0.99 Post-segregation antitoxin CcdA
ABC_tran             PF00005.22   118 seq1288_BIOID89369   -            494   3.9e-32  110.9   0.0   1   2   4.9e-20   3.4e-16   59.5   0.0     1   118    44   169    44   169 0.90 ABC transporter
ABC_tran             PF00005.22   118 seq1288_BIOID89369   -            494   3.9e-32  110.9   0.0   2   2   7.9e-17   5.4e-13   49.2   0.0     3   117   295   424   293   425 0.83 ABC transporter
Flg_bbr_C            PF06429.8     74 seq1289_BIOID89369   -            251   3.9e-21   74.6   2.9   1   1   8.5e-25   5.8e-21   74.0   0.4     2    74   170   247   169   247 0.91 Flagellar basal body rod FlgEFG protein C-terminal
Flg_bb_rod           PF00460.15    31 seq1289_BIOID89369   -            251   2.2e-10   39.9   3.3   1   1   3.2e-14   2.2e-10   39.9   2.3     1    31     5    35     5    35 0.97 Flagella basal body rod protein
FliO                 PF04347.8     84 seq1291_BIOID89369   -            122   3.1e-24   84.7   0.2   1   1     3e-28   4.2e-24   84.2   0.1     1    84    37   118    37   118 0.88 Flagellar biosynthesis protein, FliO
4HBT                 PF03061.17    79 seq1292_BIOID89369   -            137   7.5e-17   61.1   0.1   1   1   8.9e-21   1.2e-16   60.4   0.1     1    79    50   127    50   127 0.98 Thioesterase superfamily
KOW                  PF00467.24    32 seq1293_BIOID89369   -            104   4.4e-06   25.9   3.9   1   1   7.1e-10   9.8e-06   24.8   2.7     2    32     8    37     7    37 0.93 KOW motif
PseudoU_synth_2      PF00849.17   164 seq1295_BIOID89369   -            299   3.6e-16   59.3   0.0   1   1     3e-19   2.1e-15   56.8   0.0     2   161    78   208    77   211 0.83 RNA pseudouridylate synthase
S4                   PF01479.20    48 seq1295_BIOID89369   -            299   1.1e-11   43.8   0.2   1   1   4.2e-15   2.9e-11   42.5   0.1     2    43    13    52    12    66 0.93 S4 domain
DUF4128              PF13554.1    127 seq1297_BIOID89369   -            130   5.2e-08   32.5   0.0   1   1   5.7e-12   7.9e-08   31.9   0.0     3    89     7    95     5   110 0.81 Bacteriophage related domain of unknown function
Ribosomal_L13        PF00572.13   128 seq1298_BIOID89369   -            142   4.3e-55  185.0   0.3   1   1   3.6e-59   4.9e-55  184.9   0.2     1   127    15   141    15   142 0.99 Ribosomal protein L13
ketoacyl-synt        PF00109.21   255 seq1299_BIOID89369   -            413     6e-60  202.7   1.1   1   1   1.7e-63     6e-60  202.7   0.8     2   255     4   247     3   247 0.93 Beta-ketoacyl synthase, N-terminal domain
Ketoacyl-synt_C      PF02801.17   119 seq1299_BIOID89369   -            413   2.5e-39  133.6   1.7   1   1   1.4e-42   4.7e-39  132.7   1.2     1   119   255   370   255   370 0.97 Beta-ketoacyl synthase, C-terminal domain
Thiolase_N           PF00108.18   264 seq1299_BIOID89369   -            413   1.2e-06   27.6   0.1   1   1   8.7e-10     3e-06   26.3   0.0    80   120   156   196   145   216 0.93 Thiolase, N-terminal domain
EutB                 PF06751.6    444 seq1300_BIOID89369   -            453  2.5e-230  764.2   0.6   1   1  2.1e-234  2.9e-230  764.0   0.4     1   444    11   452    11   452 1.00 Ethanolamine ammonia lyase large subunit (EutB)
Abhydrolase_6        PF12697.2    228 seq1301_BIOID89369   -            293   9.9e-36  123.6   0.0   1   1   2.6e-39   1.2e-35  123.3   0.0     1   227    43   284    43   285 0.72 Alpha/beta hydrolase family
Abhydrolase_1        PF00561.15   230 seq1301_BIOID89369   -            293   9.7e-25   87.3   0.0   1   1     3e-28   1.4e-24   86.8   0.0     1   228    71   286    71   288 0.90 alpha/beta hydrolase fold
Abhydrolase_5        PF12695.2    142 seq1301_BIOID89369   -            293   6.5e-18   64.7   0.0   1   1   1.2e-20   5.3e-17   61.7   0.0     1   141    42   272    42   273 0.69 Alpha/beta hydrolase family
GTP_EFTU             PF00009.22   188 seq1302_BIOID89369   -            890   3.7e-42  143.7   0.9   1   1   2.7e-45   3.7e-42  143.7   0.6     4   185   392   551   389   554 0.95 Elongation factor Tu GTP binding domain
IF-2                 PF11987.3    109 seq1302_BIOID89369   -            890   5.6e-41  138.7   3.0   1   1   1.8e-43   2.4e-40  136.6   2.1     2   109   673   780   672   780 0.99 Translation-initiation factor 2
IF2_N                PF04760.10    54 seq1302_BIOID89369   -            890   3.2e-22   77.8   5.4   1   2   1.6e-09   2.2e-06   27.0   0.1     1    54     1    52     1    52 0.95 Translation initiation factor IF-2, N-terminal region
IF2_N                PF04760.10    54 seq1302_BIOID89369   -            890   3.2e-22   77.8   5.4   2   2   2.6e-17   3.6e-14   52.0   0.8     2    54   314   364   313   364 0.97 Translation initiation factor IF-2, N-terminal region
IF2_assoc            PF08364.6     41 seq1302_BIOID89369   -            890   2.3e-17   62.6   3.8   1   1   3.9e-20   5.3e-17   61.4   2.6     1    41    55    95    55    95 0.97 Bacterial translation initiation factor IF-2 associated region
GTP_EFTU_D2          PF03144.20    74 seq1302_BIOID89369   -            890     1e-16   60.6   5.3   1   2   1.6e-10   2.2e-07   30.8   0.1     1    73   579   641   579   642 0.94 Elongation factor Tu domain 2
GTP_EFTU_D2          PF03144.20    74 seq1302_BIOID89369   -            890     1e-16   60.6   5.3   2   2   1.7e-10   2.3e-07   30.6   0.5     1    73   810   877   810   878 0.97 Elongation factor Tu domain 2
Miro                 PF08477.8    119 seq1302_BIOID89369   -            890   6.2e-08   33.0   1.0   1   1   4.2e-10   5.8e-07   29.9   0.1     2   119   394   501   393   501 0.89 Miro-like protein
MMR_HSR1             PF01926.18   114 seq1302_BIOID89369   -            890   1.6e-07   31.1   0.1   1   1   3.7e-10     5e-07   29.6   0.0     2   114   394   499   393   499 0.74 50S ribosome-binding GTPase
Arf                  PF00025.16   175 seq1302_BIOID89369   -            890   9.1e-06   24.9   0.0   1   1   2.6e-08   3.5e-05   22.9   0.0    19   171   396   548   387   552 0.83 ADP-ribosylation factor family
Ras                  PF00071.17   162 seq1302_BIOID89369   -            890   1.3e-05   24.5   0.0   1   1   9.2e-09   1.3e-05   24.5   0.0     3   158   395   550   393   554 0.82 Ras family
PduV-EutP            PF10662.4    143 seq1302_BIOID89369   -            890   1.6e-05   24.3   0.3   1   1   5.1e-08     7e-05   22.2   0.0     4   140   394   547   392   549 0.71 Ethanolamine utilisation - propanediol utilisation
CcdB                 PF01845.12   102 seq1303_BIOID89369   -            101   7.3e-43  144.5   0.0   1   1   5.9e-47     8e-43  144.4   0.0     1   102     1   101     1   101 0.99 CcdB protein
TraW_N               PF12477.3     31 seq1304_BIOID89369   -            210   7.5e-11   41.5   0.2   1   1   8.2e-15   1.1e-10   40.9   0.2     1    30     1    30     1    31 0.97 Sex factor F TraW protein N terminal
ABC_tran             PF00005.22   118 seq1305_BIOID89369   -            308   1.1e-18   67.5   0.0   1   1   3.9e-22   1.8e-18   66.9   0.0     1   118    56   171    56   171 0.86 ABC transporter
oligo_HPY            PF08352.7     64 seq1305_BIOID89369   -            308   1.8e-17   63.3   0.1   1   1   6.8e-21   3.1e-17   62.5   0.1     1    64   222   287   222   287 0.98 Oligopeptide/dipeptide transporter, C-terminal region
AAA_21               PF13304.1    303 seq1305_BIOID89369   -            308   7.1e-11   42.4   0.0   1   1   1.5e-10   6.8e-07   29.4   0.0   220   302   126   206    86   207 0.80 AAA domain
Oxidored_molyb       PF00174.14   169 seq1306_BIOID89369   -            334   8.3e-41  139.0   0.0   1   1   9.6e-45   1.3e-40  138.4   0.0    11   168   108   268    97   269 0.94 Oxidoreductase molybdopterin binding domain
Transglut_core2      PF13369.1    153 seq1307_BIOID89369   -            269     9e-38  129.0   0.0   1   1   1.8e-41   1.2e-37  128.5   0.0     2   152    33   184    32   185 0.97 Transglutaminase-like superfamily
TPR_9                PF13371.1     73 seq1307_BIOID89369   -            269   2.8e-28   97.4   0.3   1   1   8.9e-32   6.1e-28   96.3   0.2     1    73   187   259   187   259 0.99 Tetratricopeptide repeat
Mur_ligase_M         PF08245.7    189 seq1312_BIOID89369   -            452     4e-50  170.3   0.1   1   1   1.7e-53   7.6e-50  169.4   0.0     2   188   106   292   105   293 0.97 Mur ligase middle domain
Mur_ligase_C         PF02875.16    91 seq1312_BIOID89369   -            452     3e-16   59.1   0.0   1   1   3.2e-19   1.5e-15   56.8   0.0     1    82   313   394   313   403 0.93 Mur ligase family, glutamate ligase domain
Mur_ligase           PF01225.20    83 seq1312_BIOID89369   -            452     3e-15   55.9   0.0   1   1   2.1e-18   9.6e-15   54.3   0.0     3    82    25    94    23    95 0.96 Mur ligase family, catalytic domain
XdhC_C               PF13478.1    136 seq1313_BIOID89369   -            541   1.1e-33  116.3   0.8   1   1   2.2e-35     1e-31  109.9   0.1     1   136   106   247   106   247 0.86 XdhC Rossmann domain
XdhC_CoxI            PF02625.11    71 seq1313_BIOID89369   -            541   5.8e-21   73.7   2.3   1   1   6.1e-24   2.8e-20   71.6   0.1     2    68     9    74     8    77 0.95 XdhC and CoxI family
Acetyltransf_10      PF13673.1    117 seq1314_BIOID89369   -            150   1.4e-20   73.4   0.0   1   1   5.1e-24   1.7e-20   73.1   0.0     1   117    13   124    13   124 0.92 Acetyltransferase (GNAT) domain
Acetyltransf_7       PF13508.1     79 seq1314_BIOID89369   -            150     7e-10   38.8   0.0   1   1   4.1e-13   1.4e-09   37.8   0.0     3    78    56   125    54   126 0.90 Acetyltransferase (GNAT) domain
Acetyltransf_9       PF13527.1    128 seq1314_BIOID89369   -            150   1.6e-07   31.1   0.0   1   1   8.1e-10   2.8e-06   27.1   0.0     1   128     5   127     5   127 0.93 Acetyltransferase (GNAT) domain
Acetyltransf_1       PF00583.19    83 seq1314_BIOID89369   -            150     7e-07   29.0   0.0   1   1   5.2e-10   1.8e-06   27.7   0.0    25    83    75   125    34   125 0.77 Acetyltransferase (GNAT) family
Phage_rep_O          PF04492.8    100 seq1315_BIOID89369   -            339   4.2e-39  132.6   0.0   1   1   5.4e-43   7.4e-39  131.8   0.0     2   100    47   145    46   145 0.99 Bacteriophage replication protein O
Aminotran_5          PF00266.14   371 seq1316_BIOID89369   -            404   7.2e-93  311.1   0.0   1   1   1.8e-96   8.4e-93  310.9   0.0     1   370     5   368     5   369 0.97 Aminotransferase class-V
Beta_elim_lyase      PF01212.16   290 seq1316_BIOID89369   -            404   4.7e-07   29.1   0.1   1   1   1.5e-10   6.9e-07   28.5   0.1    34   231    54   239    39   297 0.75 Beta-eliminating lyase
Cys_Met_Meta_PP      PF01053.15   386 seq1316_BIOID89369   -            404   8.9e-06   24.1   0.0   1   1   5.1e-09   2.3e-05   22.7   0.0    58   185    52   188    25   211 0.76 Cys/Met metabolism PLP-dependent enzyme
tRNA-synt_1          PF00133.17   601 seq1317_BIOID89369   -            938  9.3e-233  773.4   0.0   1   1  5.8e-236  1.1e-232  773.2   0.0     2   601    28   641    27   641 0.98 tRNA synthetases class I (I, L, M and V)
Anticodon_1          PF08264.8    153 seq1317_BIOID89369   -            938   4.3e-29  101.1   0.0   1   1   4.2e-32   8.2e-29  100.2   0.0     1   152   685   841   685   842 0.89 Anticodon-binding domain of tRNA
tRNA-synt_1g         PF09334.6    391 seq1317_BIOID89369   -            938   4.8e-21   74.7   0.2   1   2     7e-14   1.4e-10   40.3   0.0     8    69    58   119    56   246 0.63 tRNA synthetases class I (M)
tRNA-synt_1g         PF09334.6    391 seq1317_BIOID89369   -            938   4.8e-21   74.7   0.2   2   2   2.4e-08   4.8e-05   22.0   0.0   310   356   584   631   566   650 0.81 tRNA synthetases class I (M)
zf-FPG_IleRS         PF06827.9     30 seq1317_BIOID89369   -            938   5.6e-09   35.3   3.6   1   1   2.9e-12   5.6e-09   35.3   2.5     1    29   898   926   898   927 0.96 Zinc finger found in FPG and IleRS
tRNA-synt_1e         PF01406.14   301 seq1317_BIOID89369   -            938     3e-08   33.0   0.0   1   1   2.2e-09   4.2e-06   25.9   0.0   227   299   575   648   548   650 0.83 tRNA synthetases class I (C) catalytic domain
tRNA-synt_1_2        PF13603.1    185 seq1317_BIOID89369   -            938   8.1e-07   28.3   0.0   1   1   7.7e-10   1.5e-06   27.5   0.0    12   141   224   358   219   368 0.78 Leucyl-tRNA synthetase, Domain 2
tRNA-synt_1f         PF01921.13   360 seq1317_BIOID89369   -            938   2.9e-06   26.1   0.0   1   1     6e-09   1.2e-05   24.1   0.0   241   340   562   659   545   675 0.81 tRNA synthetases class I (K)
FliP                 PF00813.15   194 seq1318_BIOID89369   -            245   4.7e-81  271.0  10.9   1   1   4.8e-85   6.5e-81  270.5   7.5     2   193    48   239    47   240 0.99 FliP family
CsrA                 PF02599.11    54 seq1319_BIOID89369   -             61   5.4e-28   96.3   1.7   1   1   4.4e-32     6e-28   96.2   1.2     1    54     1    54     1    54 0.99 Global regulator protein family
Ribosomal_L5_C       PF00673.16    95 seq1320_BIOID89369   -            179   3.2e-42  142.0   0.0   1   1   7.3e-46     5e-42  141.4   0.0     1    94    84   177    84   178 0.99 ribosomal L5P family C-terminus
Ribosomal_L5         PF00281.14    56 seq1320_BIOID89369   -            179   2.8e-25   87.7   0.1   1   1   7.4e-29     5e-25   86.9   0.0     1    56    24    80    23    80 0.98 Ribosomal protein L5
DUF330               PF03886.8    161 seq1322_BIOID89369   -            187   2.9e-41  140.4   4.0   1   1   2.4e-45   3.3e-41  140.2   2.8     1   161    26   180    26   180 0.95 Protein of unknown function (DUF330)
SBP_bac_8            PF13416.1    281 seq1324_BIOID89369   -            388   2.5e-30  106.0   0.4   1   1   5.7e-34   3.9e-30  105.4   0.1    10   265    60   342    52   353 0.84 Bacterial extracellular solute-binding protein
SBP_bac_1            PF01547.20   314 seq1324_BIOID89369   -            388   5.4e-06   26.2   2.6   1   1   1.3e-09   8.6e-06   25.5   1.7    19   313    57   326    33   327 0.82 Bacterial extracellular solute-binding protein
TonB_dep_Rec         PF00593.19   276 seq1326_BIOID89369   -            733     1e-26   94.3  17.4   1   1   1.5e-30     1e-26   94.3  12.0     3   275   477   731   475   731 0.86 TonB dependent receptor
Plug                 PF07715.10   108 seq1326_BIOID89369   -            733   5.8e-18   65.0   2.2   1   1     1e-21     7e-18   64.8   0.4     3   107    45   146    43   147 0.94 TonB-dependent Receptor Plug Domain
DEAD                 PF00270.24   173 seq1327_BIOID89369   -            457   4.4e-46  156.3   0.0   1   1   2.3e-47   7.8e-44  149.0   0.0     1   170    27   191    27   194 0.95 DEAD/DEAH box helicase
Helicase_C           PF00271.26    78 seq1327_BIOID89369   -            457   1.5e-23   82.3   0.0   1   1   8.4e-27   2.9e-23   81.4   0.0     3    78   261   336   259   336 0.97 Helicase conserved C-terminal domain
DbpA                 PF03880.10    74 seq1327_BIOID89369   -            457   1.9e-21   75.3   0.0   1   1   1.1e-24   3.9e-21   74.3   0.0     2    73   384   455   383   456 0.98 DbpA RNA binding domain
ResIII               PF04851.10   184 seq1327_BIOID89369   -            457     1e-05   25.3   0.0   1   1     7e-09   2.4e-05   24.1   0.0     4   183    26   188    23   189 0.73 Type III restriction enzyme, res subunit
Phage_integrase      PF00589.17   173 seq1329_BIOID89369   -            268   8.3e-37  126.3   0.1   1   1   8.5e-41   1.2e-36  125.9   0.1     1   171    50   242    50   244 0.89 Phage integrase family
Gp_dh_C              PF02800.15   157 seq1330_BIOID89369   -            367   4.7e-53  178.7   0.2   1   1   9.4e-57   6.4e-53  178.2   0.1     1   157   188   344   188   344 0.99 Glyceraldehyde 3-phosphate dehydrogenase, C-terminal domain
Gp_dh_N              PF00044.19   151 seq1330_BIOID89369   -            367     1e-52  177.9   0.1   1   1     4e-56   2.7e-52  176.6   0.0     1   151    31   183    31   183 0.99 Glyceraldehyde 3-phosphate dehydrogenase, NAD binding domain
adh_short            PF00106.20   167 seq1331_BIOID89369   -            240   4.5e-16   59.1   0.2   1   1   1.3e-19     6e-16   58.6   0.1     3   166     9   170     8   171 0.87 short chain dehydrogenase
adh_short_C2         PF13561.1    243 seq1331_BIOID89369   -            240   8.1e-08   32.2   0.0   1   1   2.2e-11     1e-07   31.9   0.0     8   192    18   193    13   238 0.73 Enoyl-(Acyl carrier protein) reductase
KR                   PF08659.5    181 seq1331_BIOID89369   -            240   2.9e-07   30.2   0.5   1   1   1.1e-10   5.1e-07   29.4   0.3     4   172    10   175     8   184 0.85 KR domain
Gp_dh_C              PF02800.15   157 seq1333_BIOID89369   -            333   4.1e-60  201.6   0.1   1   1   1.2e-63   8.4e-60  200.6   0.1     1   157   155   313   155   313 0.98 Glyceraldehyde 3-phosphate dehydrogenase, C-terminal domain
Gp_dh_N              PF00044.19   151 seq1333_BIOID89369   -            333   2.6e-52  176.6   0.0   1   1   7.1e-56   4.9e-52  175.7   0.0     2   151     3   150     2   150 0.98 Glyceraldehyde 3-phosphate dehydrogenase, NAD binding domain
TonB_dep_Rec         PF00593.19   276 seq1334_BIOID89369   -            725   3.1e-32  112.5  13.3   1   1   4.5e-36   3.1e-32  112.5   9.2     1   275   456   723   456   724 0.88 TonB dependent receptor
Plug                 PF07715.10   108 seq1334_BIOID89369   -            725     1e-30  106.1   0.9   1   1   5.8e-34     4e-30  104.2   0.6     8   108    50   164    44   164 0.96 TonB-dependent Receptor Plug Domain
TatC                 PF00902.13   215 seq1335_BIOID89369   -            258     3e-68  229.3  21.2   1   1   3.1e-72   4.2e-68  228.8  14.7     2   215    11   221    10   221 0.99 Sec-independent protein translocase protein (TatC)
Pili_assembly_N      PF00345.15   122 seq1336_BIOID89369   -            233   1.1e-36  125.1   0.0   1   1   2.4e-40   1.6e-36  124.6   0.0     1   122    31   149    31   149 0.93 Gram-negative pili assembly chaperone, N-terminal domain
Pili_assembly_C      PF02753.12    68 seq1336_BIOID89369   -            233   2.9e-21   74.9   1.2   1   1   7.4e-25   5.1e-21   74.1   0.9     2    66   169   228   168   230 0.96 Gram-negative pili assembly chaperone, C-terminal domain
AMP-binding          PF00501.23   418 seq1337_BIOID89369   -            719   2.3e-73  246.8   0.0   1   1   5.4e-77   3.7e-73  246.1   0.0     1   409   233   635   233   642 0.91 AMP-binding enzyme
Acyltransferase      PF01553.16   132 seq1337_BIOID89369   -            719   3.8e-19   68.3   0.0   1   1   1.1e-22   7.3e-19   67.4   0.0     1   131    15   137    15   138 0.96 Acyltransferase
Ribosomal_S9         PF00380.14   121 seq1339_BIOID89369   -            130   1.4e-47  160.8   2.1   1   1   1.1e-51   1.5e-47  160.6   1.5     1   121    10   130    10   130 1.00 Ribosomal protein S9/S16
MalM                 PF07148.7    136 seq1340_BIOID89369   -            309   2.3e-50  169.4   0.1   1   1   2.5e-54   3.4e-50  168.9   0.0     2   136    78   213    77   213 0.98 Maltose operon periplasmic protein precursor (MalM)
CstA                 PF02554.9    376 seq1342_BIOID89369   -            701  4.9e-156  518.9  29.1   1   1  7.1e-160  4.9e-156  518.9  20.1     1   359    32   420    32   436 0.95 Carbon starvation protein CstA
DUF4161              PF13722.1    127 seq1342_BIOID89369   -            701   1.8e-46  157.4   7.5   1   1   2.7e-50   1.8e-46  157.4   5.2     3   127   467   596   464   596 0.98 C-terminal domain on CstA (DUF4161)
Fer4_11              PF13247.1     99 seq1343_BIOID89369   -            512   1.5e-40  136.9   6.0   1   1   4.5e-44   1.5e-40  136.9   4.2     2    98   176   272   175   273 0.98 4Fe-4S dicluster domain
Fer4_7               PF12838.2     52 seq1343_BIOID89369   -            512   4.4e-09   36.4  16.7   1   1   5.7e-10   1.9e-06   28.0   4.0     2    50   184   229   183   231 0.90 4Fe-4S dicluster domain
Fer4_10              PF13237.1     52 seq1343_BIOID89369   -            512   7.4e-09   35.1  18.0   1   1   1.9e-09   6.5e-06   25.7   3.7     4    52   179   228   176   228 0.93 4Fe-4S dicluster domain
Epimerase            PF01370.16   236 seq1345_BIOID89369   -            355   2.6e-78  262.5   0.0   1   1   1.4e-81   3.2e-78  262.2   0.0     1   236     4   252     4   252 0.97 NAD dependent epimerase/dehydratase family
RmlD_sub_bind        PF04321.12   287 seq1345_BIOID89369   -            355   6.2e-17   61.2   0.0   1   1   3.8e-20   8.7e-17   60.8   0.0     2   254     3   296     1   333 0.79 RmlD substrate binding domain
Polysacc_synt_2      PF02719.10   294 seq1345_BIOID89369   -            355   2.1e-16   59.5   0.0   1   1   1.5e-19   3.3e-16   58.9   0.0     1   117     4   114     4   135 0.92 Polysaccharide biosynthesis protein
NAD_binding_4        PF07993.7    249 seq1345_BIOID89369   -            355   6.1e-15   54.7   0.1   1   1     6e-14   1.4e-10   40.4   0.0    87   197    74   189    62   250 0.85 Male sterility protein
3Beta_HSD            PF01073.14   280 seq1345_BIOID89369   -            355   6.3e-15   54.5   0.0   1   1   4.4e-18     1e-14   53.8   0.0     1   229     5   240     5   250 0.82 3-beta hydroxysteroid dehydrogenase/isomerase family
adh_short            PF00106.20   167 seq1345_BIOID89369   -            355     1e-08   35.1   0.3   1   1   2.7e-10   6.1e-07   29.3   0.0     3    96     4    91     2   126 0.79 short chain dehydrogenase
UPF0270              PF06794.7     70 seq1348_BIOID89369   -             72   9.2e-36  121.3   0.1   1   1   7.4e-40     1e-35  121.2   0.0     1    70     1    70     1    70 0.99 Uncharacterised protein family (UPF0270)
Cytochrom_C552       PF02335.10   435 seq1349_BIOID89369   -            478  1.2e-172  574.3   8.0   1   1  2.2e-176  1.5e-172  574.0   5.5     3   433    43   472    41   474 0.98 Cytochrome c552
YbjN                 PF10722.4    127 seq1351_BIOID89369   -            162   7.4e-14   51.7   0.2   1   1   6.3e-18   8.6e-14   51.5   0.2     2   123    13   136    12   140 0.97 Putative bacterial sensory transduction regulator
Glycos_transf_2      PF00535.21   169 seq1352_BIOID89369   -            847   1.4e-19   70.2   0.0   1   1   6.3e-23   2.2e-19   69.6   0.0     2   168   246   429   245   430 0.98 Glycosyl transferase family 2
Glyco_tranf_2_3      PF13641.1    230 seq1352_BIOID89369   -            847   3.3e-15   56.4   0.3   1   1     3e-18     1e-14   54.8   0.0     2   230   243   493   242   493 0.84 Glycosyltransferase like family 2
Glyco_trans_2_3      PF13632.1    192 seq1352_BIOID89369   -            847   2.9e-13   49.8  14.5   1   1   8.6e-17   2.9e-13   49.8  10.1     1   185   341   533   341   708 0.82 Glycosyl transferase family group 2
Glyco_transf_21      PF13506.1    174 seq1352_BIOID89369   -            847   4.5e-08   32.5   0.0   1   1   4.7e-11   1.6e-07   30.6   0.0     6   147   312   468   308   492 0.77 Glycosyl transferase family 21
TraU                 PF06834.6    280 seq1353_BIOID89369   -            330   2.4e-84  282.6   0.7   1   1     2e-88   2.7e-84  282.4   0.5     2   279    29   329    28   330 0.97 TraU protein
Metalloenzyme        PF01676.13   262 seq1354_BIOID89369   -            407   1.2e-57  195.1   0.0   1   1   9.9e-62   1.4e-57  194.9   0.0     1   261     2   405     2   406 0.97 Metalloenzyme superfamily
UxaC                 PF02614.9    469 seq1355_BIOID89369   -            470  5.8e-227  753.7   0.1   1   1  4.7e-231  6.5e-227  753.5   0.1     1   467     1   468     1   470 0.99 Glucuronate isomerase
SBP_bac_11           PF13531.1    231 seq1356_BIOID89369   -            257     3e-55  187.2   4.9   1   1   5.1e-59   3.5e-55  187.0   3.4     1   231    29   255    29   255 0.95 Bacterial extracellular solute-binding protein
SBP_bac_1            PF01547.20   314 seq1356_BIOID89369   -            257   8.5e-17   61.7   7.1   1   1   1.6e-20   1.1e-16   61.3   5.0     1   313    34   246    34   247 0.89 Bacterial extracellular solute-binding protein
Anti-adapt_IraP      PF10796.4     87 seq1357_BIOID89369   -             86   1.7e-37  127.5   2.4   1   1   1.3e-41   1.8e-37  127.4   1.7     1    87     1    86     1    86 0.99 Sigma-S stabilisation anti-adaptor protein
UPF0118              PF01594.11   327 seq1358_BIOID89369   -            370   1.6e-65  221.1  41.1   1   1   1.4e-69   1.9e-65  220.9  28.5     2   327    15   345    14   345 0.99 Domain of unknown function DUF20
Flg_bbr_C            PF06429.8     74 seq1359_BIOID89369   -            260   5.3e-27   93.4   3.1   1   1   1.6e-30   1.1e-26   92.4   1.3     2    74   183   260   182   260 0.91 Flagellar basal body rod FlgEFG protein C-terminal
Flg_bb_rod           PF00460.15    31 seq1359_BIOID89369   -            260   2.9e-14   52.2   1.2   1   1   1.1e-17   7.4e-14   50.9   0.8     1    31     5    35     5    35 0.98 Flagella basal body rod protein
Methyltransf_27      PF13708.1    194 seq1361_BIOID89369   -            282   2.1e-65  219.7   0.0   1   1   2.1e-69   2.8e-65  219.3   0.0     2   194    85   278    84   278 0.96 Methyltransferase domain
BPD_transp_1         PF00528.17   185 seq1363_BIOID89369   -            306     4e-43  146.9  10.6   1   1   2.9e-47     4e-43  146.9   7.4     1   184   113   304   113   305 0.99 Binding-protein-dependent transport system inner membrane component
Ribosomal_S14        PF00253.16    55 seq1364_BIOID89369   -            101   9.1e-25   85.7   0.7   1   1     9e-29   1.2e-24   85.2   0.5     1    55    46   100    46   100 0.98 Ribosomal protein S14p/S29e
Nitrate_red_del      PF02613.10   136 seq1365_BIOID89369   -            231   2.4e-25   88.8   2.2   1   1   3.3e-29   4.5e-25   87.9   1.5     7   133     9   154     3   157 0.85 Nitrate reductase delta subunit
PRK                  PF00485.13   194 seq1366_BIOID89369   -            289   4.4e-74  248.1   0.0   1   1     4e-78   5.4e-74  247.8   0.0     1   194     7   214     7   214 0.99 Phosphoribulokinase / Uridine kinase family
UPF0027              PF01139.12   420 seq1368_BIOID89369   -            379   5.8e-98  328.5   0.0   1   2     1e-28   1.4e-24   86.7   0.0     6    98    14   106    10   115 0.94 Uncharacterized protein family UPF0027
UPF0027              PF01139.12   420 seq1368_BIOID89369   -            379   5.8e-98  328.5   0.0   2   2   2.7e-75   3.7e-71  240.2   0.0   144   419   118   372   104   373 0.90 Uncharacterized protein family UPF0027
FAA_hydrolase        PF01557.13   217 seq1371_BIOID89369   -            271   2.8e-23   82.3   0.0   1   1   2.7e-27   3.8e-23   81.9   0.0     2   216    58   261    57   262 0.87 Fumarylacetoacetate (FAA) hydrolase family
DAHP_synth_1         PF00793.15   272 seq1372_BIOID89369   -            284   5.8e-82  274.3   0.0   1   1     5e-86   6.8e-82  274.0   0.0     9   271    10   275     2   276 0.97 DAHP synthetase I family
BPD_transp_1         PF00528.17   185 seq1375_BIOID89369   -            314   8.5e-45  152.4   9.9   1   1   6.2e-49   8.5e-45  152.4   6.9     2   185   117   308   116   308 0.99 Binding-protein-dependent transport system inner membrane component
Bac_export_3         PF01313.14    76 seq1376_BIOID89369   -             89   2.3e-30  103.9   9.5   1   1   1.9e-34   2.6e-30  103.8   6.6     2    75     5    78     4    79 0.97 Bacterial export proteins, family 3
Sugar-bind           PF04198.8    255 seq1378_BIOID89369   -            317   2.2e-72  242.9   1.5   1   1   2.2e-76     3e-72  242.4   1.1     2   255    67   316    66   316 0.97 Putative sugar-binding domain
Aminotran_1_2        PF00155.16   363 seq1382_BIOID89369   -            412   1.7e-60  204.8   0.0   1   1   1.4e-64   1.9e-60  204.6   0.0     2   348    37   376    36   390 0.92 Aminotransferase class I and II
Ferric_reduct        PF01794.14   125 seq1383_BIOID89369   -            211   3.5e-13   49.6  11.2   1   1   2.6e-17   3.5e-13   49.6   7.8     5   124    51   161    18   162 0.90 Ferric reductase like transmembrane component
ACR_tran             PF00873.14  1021 seq1384_BIOID89369   -           1040         0 1228.9  34.8   1   1         0         0 1228.7  24.1     2  1020    13  1022    12  1023 1.00 AcrB/AcrD/AcrF family
SecD_SecF            PF02355.11   189 seq1384_BIOID89369   -           1040   2.2e-08   33.4  32.7   1   1   1.6e-09   1.1e-05   24.6  10.9    36   183   348   495   338   501 0.82 Protein export membrane protein
RMF                  PF04957.7     55 seq1385_BIOID89369   -             55   7.5e-31  105.4   5.3   1   1   5.8e-35   7.9e-31  105.4   3.7     1    53     1    53     1    55 0.97 Ribosome modulation factor
Aldolase_II          PF00596.16   183 seq1387_BIOID89369   -            215   4.9e-49  166.3   0.9   1   1   4.3e-53   5.8e-49  166.1   0.6     1   183     8   182     8   182 0.94 Class II Aldolase and Adducin N-terminal domain
Usher                PF00577.15   552 seq1388_BIOID89369   -            866  9.9e-212  704.4  28.0   1   1  2.6e-215  1.2e-211  704.1  19.4     1   552   200   777   200   777 0.99 Type VII secretion system (T7SS), usher protein
PapC_N               PF13954.1    146 seq1388_BIOID89369   -            866   7.3e-47  158.4   0.0   1   1   3.2e-50   1.5e-46  157.4   0.0     2   145    38   183    37   184 0.98 PapC N-terminal domain
PapC_C               PF13953.1     68 seq1388_BIOID89369   -            866   1.7e-19   69.0   0.2   1   1   1.4e-22   6.5e-19   67.2   0.0     5    67   790   853   787   854 0.92 PapC C-terminal domain
Ribosomal_S8         PF00410.14   129 seq1389_BIOID89369   -            130   2.6e-48  162.9   0.0   1   1   2.1e-52   2.9e-48  162.8   0.0     1   128     5   129     5   130 0.97 Ribosomal protein S8
Phage_lambda_P       PF06992.6    233 seq1391_BIOID89369   -            240    2e-165  547.5   4.0   1   1  1.6e-169  2.3e-165  547.3   2.8     1   231     1   231     1   233 0.99 Replication protein P
Na_Pi_cotrans        PF02690.10   142 seq1392_BIOID89369   -            543   1.6e-44  150.9  30.2   1   2   1.4e-39   9.5e-36  122.5   7.0     1   140    13   148    13   150 0.98 Na+/Pi-cotransporter
Na_Pi_cotrans        PF02690.10   142 seq1392_BIOID89369   -            543   1.6e-44  150.9  30.2   2   2   1.6e-13   1.1e-09   38.0  10.2     1   123   139   265   139   284 0.90 Na+/Pi-cotransporter
TatD_DNase           PF01026.16   255 seq1393_BIOID89369   -            260   5.2e-70  235.4   0.0   1   1   4.3e-74   5.9e-70  235.2   0.0     1   255     2   257     2   257 0.98 TatD related DNase
Bac_export_1         PF01311.15   249 seq1394_BIOID89369   -            261   2.9e-75  252.6  28.7   1   1   2.4e-79   3.2e-75  252.4  19.9     2   248     8   251     7   252 0.99 Bacterial export proteins, family 1
MCPsignal            PF00015.16   213 seq1396_BIOID89369   -            506   5.4e-51  173.0  37.2   1   1   3.7e-53     1e-49  168.8  17.2     5   208   314   503   310   506 0.95 Methyl-accepting chemotaxis protein (MCP) signalling domain
PAS_3                PF08447.6     91 seq1396_BIOID89369   -            506     8e-15   54.6   0.0   1   1   5.4e-18   1.5e-14   53.7   0.0     2    89    31   113    30   115 0.95 PAS fold
PAS_9                PF13426.1    104 seq1396_BIOID89369   -            506   2.5e-13   50.2   0.0   1   1   3.2e-16   8.8e-13   48.4   0.0     6    98    23   114    18   120 0.93 PAS domain
HAMP                 PF00672.20    70 seq1396_BIOID89369   -            506   3.3e-08   33.4  11.7   1   1     2e-10   5.5e-07   29.5   0.0     3    61   188   246   186   250 0.91 HAMP domain
PAS                  PF00989.19   113 seq1396_BIOID89369   -            506   9.1e-07   28.5   0.0   1   1     8e-10   2.2e-06   27.3   0.0    14   106    21   111    14   114 0.92 PAS fold
NIR_SIR              PF01077.17   157 seq1397_BIOID89369   -            570   2.2e-49  166.7   0.0   1   1   1.9e-47   1.3e-43  147.9   0.0     2   157   173   331   172   331 0.98 Nitrite and sulphite reductase 4Fe-4S domain
NIR_SIR_ferr         PF03460.12    69 seq1397_BIOID89369   -            570   6.7e-31  105.6   0.0   1   2   2.1e-16   1.4e-12   46.8   0.0    11    67    81   138    73   140 0.92 Nitrite/Sulfite reductase ferredoxin-like half domain
NIR_SIR_ferr         PF03460.12    69 seq1397_BIOID89369   -            570   6.7e-31  105.6   0.0   2   2   8.9e-19   6.1e-15   54.4   0.0     7    68   355   417   350   418 0.94 Nitrite/Sulfite reductase ferredoxin-like half domain
DUF2002              PF09400.5    111 seq1398_BIOID89369   -            114   8.2e-66  218.6   0.2   1   1   6.8e-70   9.3e-66  218.4   0.2     1   110     1   110     1   112 0.99 Protein of unknown function (DUF2002)
BPD_transp_2         PF02653.11   267 seq1399_BIOID89369   -            323   1.9e-38  131.8  38.5   1   1   1.4e-42   1.9e-38  131.8  26.7     4   265    38   307    35   309 0.93 Branched-chain amino acid transport system / permease component
SRP54                PF00448.17   196 seq1400_BIOID89369   -            453   7.9e-76  253.7   0.3   1   1   5.5e-79   1.2e-75  253.1   0.2     1   196   100   296   100   296 0.99 SRP54-type protein, GTPase domain
SRP_SPB              PF02978.14   104 seq1400_BIOID89369   -            453   1.1e-36  125.1   7.9   1   1   4.7e-40   1.1e-36  125.1   5.5     2   104   329   427   328   427 0.99 Signal peptide binding domain
SRP54_N              PF02881.14    75 seq1400_BIOID89369   -            453   2.1e-21   75.6   0.5   1   1   9.2e-25   2.1e-21   75.6   0.3     1    75     5    82     5    82 0.99 SRP54-type protein, helical bundle domain
CbiA                 PF01656.18   195 seq1400_BIOID89369   -            453   2.8e-08   33.2   2.5   1   1   3.8e-11   8.6e-08   31.7   1.3     9   164   110   256   102   288 0.68 CobQ/CobB/MinD/ParA nucleotide binding domain
cobW                 PF02492.14   178 seq1400_BIOID89369   -            453   6.4e-05   22.3   0.4   1   1   7.5e-08   0.00017   20.9   0.3     2   152   102   251   100   260 0.79 CobW/HypB/UreG, nucleotide-binding domain
Nuc_H_symport        PF03825.11   400 seq1401_BIOID89369   -            425  1.6e-185  616.5  32.8   1   1  2.6e-189  1.8e-185  616.3  22.7     1   400     1   405     1   405 0.99 Nucleoside H+ symporter
MFS_1                PF07690.11   354 seq1401_BIOID89369   -            425   1.8e-16   59.7  44.1   1   1   2.7e-20   1.8e-16   59.7  30.5     2   353     8   353     7   354 0.78 Major Facilitator Superfamily
Aminotran_4          PF01063.14   231 seq1402_BIOID89369   -            269   1.2e-42  145.8   0.0   1   1   1.1e-46   1.5e-42  145.5   0.0     2   225    38   259    37   266 0.85 Aminotransferase class IV
EamA                 PF00892.15   126 seq1403_BIOID89369   -            306   8.7e-26   90.3  38.9   1   2   9.2e-16   6.3e-12   45.5  11.0     1   124    21   137    21   138 0.80 EamA-like transporter family
EamA                 PF00892.15   126 seq1403_BIOID89369   -            306   8.7e-26   90.3  38.9   2   2   2.2e-17   1.5e-13   50.7  10.4     1   124   160   292   160   294 0.93 EamA-like transporter family
TPT                  PF03151.11   153 seq1403_BIOID89369   -            306   3.3e-07   29.9  24.7   1   1   6.3e-09   4.3e-05   23.0   8.5     1   149   151   290   151   291 0.90 Triose-phosphate Transporter family
HpcH_HpaI            PF03328.9    221 seq1404_BIOID89369   -            256   1.6e-62  210.2   0.0   1   1   2.6e-66   1.8e-62  210.0   0.0     1   219    20   244    20   246 0.97 HpcH/HpaI aldolase/citrate lyase family
EutC                 PF05985.6    238 seq1405_BIOID89369   -            295   1.1e-81  273.2   0.0   1   1     1e-85   1.4e-81  272.9   0.0     2   237    61   293    60   294 0.98 Ethanolamine ammonia-lyase light chain (EutC)
SBP_bac_8            PF13416.1    281 seq1407_BIOID89369   -            395   3.3e-37  128.6   2.3   1   1   1.6e-40   4.4e-37  128.2   1.6     3   280    71   361    69   362 0.86 Bacterial extracellular solute-binding protein
SBP_bac_6            PF13343.1    242 seq1407_BIOID89369   -            395   1.2e-27   96.6   0.9   1   1     7e-31   1.9e-27   96.0   0.6     5   216   105   343    84   374 0.85 Bacterial extracellular solute-binding protein
SBP_bac_1            PF01547.20   314 seq1407_BIOID89369   -            395   4.3e-17   62.7   6.2   1   1   2.5e-20   6.7e-17   62.0   4.3    17   311    69   328    58   331 0.75 Bacterial extracellular solute-binding protein
SBP_bac_11           PF13531.1    231 seq1407_BIOID89369   -            395   1.1e-07   31.6   0.1   1   1   3.2e-10   8.7e-07   28.6   0.0    15   228    69   336    57   338 0.77 Bacterial extracellular solute-binding protein
BPD_transp_1         PF00528.17   185 seq1409_BIOID89369   -            511   1.2e-08   34.5  17.3   1   1   9.1e-13   1.2e-08   34.5  12.0    26   183   346   503   344   505 0.91 Binding-protein-dependent transport system inner membrane component
GerE                 PF00196.14    58 seq1410_BIOID89369   -            901   4.2e-20   70.7   0.0   1   1   1.3e-23   1.7e-19   68.7   0.0     2    58   834   890   833   890 0.97 Bacterial regulatory proteins, luxR family
NifU_N               PF01592.11   127 seq1414_BIOID89369   -            128   7.1e-56  187.4   0.2   1   1   5.7e-60   7.8e-56  187.3   0.2     1   125     2   126     2   128 0.97 NifU-like N terminal domain
BPD_transp_1         PF00528.17   185 seq1415_BIOID89369   -            229     4e-22   78.5  13.4   1   1   3.7e-26     5e-22   78.1   9.3     2   175    26   215    25   227 0.78 Binding-protein-dependent transport system inner membrane component
DUF1375              PF07119.7     76 seq1416_BIOID89369   -            135     1e-21   76.4   0.9   1   1   1.2e-25   1.6e-21   75.7   0.6     6    75    40   102    31   103 0.92 Protein of unknown function (DUF1375)
Trans_reg_C          PF00486.23    77 seq1417_BIOID89369   -            251   1.2e-20   73.0   0.2   1   1   6.4e-24   4.3e-20   71.2   0.0     2    77   170   245   169   245 0.98 Transcriptional regulatory protein, C terminal
Response_reg         PF00072.19   112 seq1417_BIOID89369   -            251   2.7e-20   72.3   0.1   1   1   6.2e-24   4.2e-20   71.7   0.0     2   111    17   124    16   125 0.97 Response regulator receiver domain
PGK                  PF00162.14   384 seq1418_BIOID89369   -            387  8.1e-142  472.2   0.3   1   1  6.7e-146  9.2e-142  472.0   0.2     2   384     6   373     5   373 0.99 Phosphoglycerate kinase
Glycos_transf_4      PF00953.16   159 seq1419_BIOID89369   -            360   5.2e-34  117.2  16.1   1   1   7.7e-38   5.2e-34  117.2  11.2     2   158    99   284    98   285 0.91 Glycosyl transferase family 4
MraY_sig1            PF10555.4     13 seq1419_BIOID89369   -            360   0.00011   21.0   3.6   1   1   1.7e-08   0.00011   21.0   2.5     1    13    68    80    68    80 0.95 Phospho-N-acetylmuramoyl-pentapeptide-transferase signature 1
Nitrate_red_gam      PF02665.9    223 seq1421_BIOID89369   -            226   2.1e-87  292.0  12.4   1   1   1.8e-91   2.4e-87  291.8   8.6     2   223     5   226     4   226 0.99 Nitrate reductase gamma subunit
Ribosomal_L6         PF00347.18    77 seq1422_BIOID89369   -            177   4.8e-40  135.8   0.1   1   2     4e-21   5.5e-17   61.9   0.0     1    77    11    82    11    82 0.98 Ribosomal protein L6
Ribosomal_L6         PF00347.18    77 seq1422_BIOID89369   -            177   4.8e-40  135.8   0.1   2   2   2.3e-24   3.2e-20   72.3   0.0     1    76    90   164    90   165 0.98 Ribosomal protein L6
FlgH                 PF02107.11   180 seq1423_BIOID89369   -            235   3.5e-69  231.8   0.3   1   1     3e-73   4.1e-69  231.6   0.2     4   180    47   234    44   234 0.95 Flagellar L-ring protein
NTP_transferase      PF00483.18   248 seq1425_BIOID89369   -            293   1.2e-72  244.0   0.0   1   1   2.1e-76   1.4e-72  243.8   0.0     1   246     2   238     2   240 0.98 Nucleotidyl transferase
NTP_transf_3         PF12804.2    179 seq1425_BIOID89369   -            293   1.1e-08   35.3   0.0   1   1     2e-12   1.4e-08   35.0   0.0     1   120     3   133     3   188 0.83 MobA-like NTP transferase domain
TrbC_Ftype           PF09673.5    113 seq1426_BIOID89369   -            213   7.2e-28   96.3   0.0   1   1   1.1e-31   1.5e-27   95.3   0.0     1   113    94   192    94   192 0.97 Type-F conjugative transfer system pilin assembly protein
BPD_transp_1         PF00528.17   185 seq1429_BIOID89369   -            303   7.2e-31  107.0  13.0   1   1   1.1e-34   7.2e-31  107.0   9.0     1   184   119   302   119   303 0.99 Binding-protein-dependent transport system inner membrane component
OppC_N               PF12911.2     56 seq1429_BIOID89369   -            303   1.3e-17   62.7   0.2   1   1     2e-21   1.3e-17   62.7   0.2     2    56    24    79    23    79 0.86 N-terminal TM domain of oligopeptide transport permease C
2-oxoacid_dh         PF00198.18   231 seq1430_BIOID89369   -            637   3.5e-78  261.9   0.0   1   1   3.2e-81   4.9e-78  261.4   0.0     3   230   406   636   404   637 0.98 2-oxoacid dehydrogenases acyltransferase (catalytic domain)
Biotin_lipoyl        PF00364.17    74 seq1430_BIOID89369   -            637   1.1e-66  220.3  35.1   1   3   1.3e-24     2e-21   75.2   4.6     2    73     4    73     3    74 0.97 Biotin-requiring enzyme
Biotin_lipoyl        PF00364.17    74 seq1430_BIOID89369   -            637   1.1e-66  220.3  35.1   2   3   2.8e-26   4.3e-23   80.6   3.8     2    73   107   176   106   177 0.96 Biotin-requiring enzyme
Biotin_lipoyl        PF00364.17    74 seq1430_BIOID89369   -            637   1.1e-66  220.3  35.1   3   3   4.6e-25     7e-22   76.7   4.9     1    73   207   277   207   278 0.97 Biotin-requiring enzyme
E3_binding           PF02817.12    39 seq1430_BIOID89369   -            637   3.6e-16   58.3   0.1   1   1   2.4e-19   3.6e-16   58.3   0.1     3    39   334   370   332   370 0.97 e3 binding domain
AcetDehyd-dimer      PF09290.6    137 seq1431_BIOID89369   -            316     1e-65  219.6   0.3   1   1   2.3e-69   1.6e-65  219.0   0.2     1   137   131   284   131   284 1.00 Prokaryotic acetaldehyde dehydrogenase, dimerisation
Semialdhyde_dh       PF01118.19   121 seq1431_BIOID89369   -            316   1.7e-16   60.5   0.0   1   1   6.1e-20   4.2e-16   59.2   0.0     1   117     5   119     5   123 0.92 Semialdehyde dehydrogenase, NAD binding domain
Fe-ADH               PF00465.14   366 seq1432_BIOID89369   -            383  6.4e-115  383.5   1.5   1   1  1.1e-118  7.2e-115  383.3   1.0     4   366    12   375     9   375 0.95 Iron-containing alcohol dehydrogenase
Fe-ADH_2             PF13685.1    250 seq1432_BIOID89369   -            383   4.1e-19   68.7   0.4   1   1     5e-15   3.4e-11   42.7   0.0     2    97    14   110    13   117 0.94 Iron-containing alcohol dehydrogenase
Fe-S_biosyn          PF01521.15    91 seq1436_BIOID89369   -            107   3.7e-30  103.4   0.0   1   1   3.1e-34   4.2e-30  103.2   0.0     1    91     3    93     3    93 0.99 Iron-sulphur cluster biosynthesis
SopA                 PF13981.1    135 seq1437_BIOID89369   -            442   9.5e-31  106.4   5.8   1   1   5.9e-34     2e-30  105.4   4.0     3   135   209   342   207   342 0.97 SopA-like central domain
Pentapeptide_4       PF13599.1     78 seq1437_BIOID89369   -            442   4.5e-18   64.7  19.6   1   1   1.3e-17   4.4e-14   51.9   5.1     6    78    90   165    85   169 0.92 Pentapeptide repeats (9 copies)
Pentapeptide_3       PF13576.1     48 seq1437_BIOID89369   -            442   1.7e-12   46.8  19.0   1   1   3.4e-11   1.2e-07   31.3   0.7     1    39   102   138   102   141 0.96 Pentapeptide repeats (9 copies)
PduV-EutP            PF10662.4    143 seq1438_BIOID89369   -             91   2.2e-26   91.9   0.0   1   1   1.8e-30   2.4e-26   91.7   0.0    58   142     2    85     1    86 0.97 Ethanolamine utilisation - propanediol utilisation
SspB                 PF04386.8    155 seq1439_BIOID89369   -            165   3.4e-47  159.8   0.0   1   1     3e-51   4.2e-47  159.5   0.0     5   155     8   165     5   165 0.90 Stringent starvation protein B
Rep_3                PF01051.16   218 seq1440_BIOID89369   -            251     1e-48  165.6   0.0   1   1   8.5e-53   1.2e-48  165.4   0.0     2   218    15   242    14   242 0.89 Initiator Replication protein
BPD_transp_1         PF00528.17   185 seq1441_BIOID89369   -            277   6.8e-29  100.5  11.6   1   1     5e-33   6.8e-29  100.5   8.0     1   183    89   271    86   273 0.98 Binding-protein-dependent transport system inner membrane component
Carb_kinase          PF01256.12   242 seq1442_BIOID89369   -            515   6.2e-83  277.6   4.2   1   1   5.5e-86   3.7e-82  275.1   1.2     2   242   258   496   257   496 0.99 Carbohydrate kinase
YjeF_N               PF03853.10   173 seq1442_BIOID89369   -            515   6.2e-48  162.4   0.0   1   1   1.6e-51   1.1e-47  161.6   0.0     2   173    35   199    34   199 0.98 YjeF-related protein N-terminus
YodA                 PF09223.6    182 seq1444_BIOID89369   -            223   1.8e-86  288.3   5.1   1   1   1.6e-90   2.1e-86  288.0   3.5     2   182    43   223    42   223 0.99 YodA lipocalin-like domain
rve_3                PF13683.1     67 seq1445_BIOID89369   -             52   4.1e-12   45.3   0.7   1   1   3.3e-16   4.5e-12   45.1   0.5    15    57     3    45     1    49 0.97 Integrase core domain
Esterase             PF00756.15   251 seq1446_BIOID89369   -            278   2.1e-72  243.4   0.0   1   1   7.1e-76   2.4e-72  243.2   0.0     1   251    21   271    21   271 0.99 Putative esterase
Abhydrolase_5        PF12695.2    142 seq1446_BIOID89369   -            278   8.8e-08   31.9   0.0   1   1   3.4e-11   1.2e-07   31.5   0.0     6   142    50   257    44   257 0.62 Alpha/beta hydrolase family
Peptidase_S9         PF00326.16   213 seq1446_BIOID89369   -            278   9.3e-07   28.1   0.0   1   1   4.3e-10   1.5e-06   27.4   0.0    54   208   127   274   118   278 0.77 Prolyl oligopeptidase family
PNP_UDP_1            PF01048.15   234 seq1447_BIOID89369   -            239   3.4e-43  147.1   1.3   1   1   2.9e-47   3.9e-43  146.9   0.9     2   213    16   217    15   234 0.88 Phosphorylase superfamily
HD                   PF01966.17   122 seq1449_BIOID89369   -            505   1.4e-09   37.9   0.1   1   1   6.6e-13   4.5e-09   36.2   0.0     1    55    66   137    66   182 0.86 HD domain
RF-1                 PF00472.15   114 seq1452_BIOID89369   -            204   2.6e-23   81.8   1.9   1   1   3.5e-27   4.8e-23   81.0   1.3     9   103   103   196    97   200 0.84 RF-1 domain
Bac_DNA_binding      PF00216.16    90 seq1453_BIOID89369   -             90   2.5e-34  117.0   0.1   1   1   2.1e-38   2.8e-34  116.8   0.1     1    90     1    90     1    90 1.00 Bacterial DNA-binding protein
adh_short            PF00106.20   167 seq1454_BIOID89369   -            247   2.1e-35  121.9   4.0   1   1   7.8e-39   2.7e-35  121.6   2.8     2   165     3   173     2   175 0.92 short chain dehydrogenase
adh_short_C2         PF13561.1    243 seq1454_BIOID89369   -            247   3.1e-27   95.8   0.1   1   1   1.1e-30   3.7e-27   95.5   0.1     5   241    10   246     8   247 0.93 Enoyl-(Acyl carrier protein) reductase
KR                   PF08659.5    181 seq1454_BIOID89369   -            247   7.5e-18   64.7   2.2   1   1   3.3e-21   1.1e-17   64.1   1.5     2   161     3   168     2   185 0.85 KR domain
Epimerase            PF01370.16   236 seq1454_BIOID89369   -            247   1.1e-05   24.8   0.8   1   1   7.3e-09   2.5e-05   23.7   0.3     1   171     4   190     4   210 0.72 NAD dependent epimerase/dehydratase family
Response_reg         PF00072.19   112 seq1455_BIOID89369   -            229   1.1e-29  102.5   0.0   1   1   2.4e-33   1.6e-29  102.0   0.0     1   112     5   117     5   117 0.97 Response regulator receiver domain
Trans_reg_C          PF00486.23    77 seq1455_BIOID89369   -            229   5.8e-28   96.5   0.0   1   1   1.4e-31   9.6e-28   95.8   0.0     2    77   151   225   149   225 0.95 Transcriptional regulatory protein, C terminal
Nitrate_red_del      PF02613.10   136 seq1457_BIOID89369   -            236   6.4e-28   97.1   6.0   1   1   7.7e-32   1.1e-27   96.4   4.2     5   132     7   158     3   167 0.88 Nitrate reductase delta subunit
Paired_CXXCH_1       PF09699.5     41 seq1458_BIOID89369   -            190   1.5e-07   30.6  26.0   1   1     2e-08   6.7e-05   22.2   3.7     4    40   135   173   131   174 0.78 Doubled CXXCH motif (Paired_CXXCH_1)
FGGY_N               PF00370.16   245 seq1459_BIOID89369   -            530   1.1e-51  175.4   0.0   1   1   3.8e-55   2.6e-51  174.1   0.0     1   245    13   260    13   260 0.94 FGGY family of carbohydrate kinases, N-terminal domain
FGGY_C               PF02782.11   197 seq1459_BIOID89369   -            530     6e-20   71.6   0.0   1   1   1.7e-23   1.1e-19   70.6   0.0    31   196   298   467   268   468 0.84 FGGY family of carbohydrate kinases, C-terminal domain
Ribosomal_L18p       PF00861.17   119 seq1462_BIOID89369   -            117   1.1e-37  128.6   4.6   1   1   9.2e-42   1.3e-37  128.5   3.2     2   119     2   117     1   117 0.95 Ribosomal L18p/L5e family
Ribonuc_L-PSP        PF01042.16   121 seq1463_BIOID89369   -            115   3.4e-28   97.7   0.5   1   1   2.7e-32   3.7e-28   97.5   0.4     2   121     4   115     3   115 0.96 Endoribonuclease L-PSP
GD_AH_C              PF04295.8    397 seq1464_BIOID89369   -            495  2.8e-154  513.4   0.0   1   1    5e-158  3.4e-154  513.1   0.0     3   397   106   495   104   495 0.99 D-galactarate dehydratase / Altronate hydrolase, C terminus
SAF                  PF08666.7     63 seq1464_BIOID89369   -            495     1e-16   60.9   0.6   1   1   3.2e-20   2.2e-16   59.9   0.4     1    62    10    80    10    81 0.98 SAF domain
Ribosomal_S22        PF08136.6     45 seq1466_BIOID89369   -             45   3.2e-32  110.3   1.3   1   1   2.5e-36   3.4e-32  110.2   0.9     1    45     1    45     1    45 1.00 30S ribosomal protein subunit S22 family
YceG                 PF02618.11   297 seq1468_BIOID89369   -            340     4e-95  318.1   0.0   1   1   3.4e-99   4.6e-95  317.9   0.0     3   297    42   330    40   330 0.94 YceG-like family
NAD_binding_2        PF03446.10   162 seq1469_BIOID89369   -            299   5.2e-53  179.1   2.5   1   1   2.5e-56   8.4e-53  178.4   1.7     2   162     6   167     5   167 0.98 NAD binding domain of 6-phosphogluconate dehydrogenase
F420_oxidored        PF03807.12    96 seq1469_BIOID89369   -            299   9.5e-10   38.6   2.4   1   1   1.2e-12   4.2e-09   36.5   0.2     1    93     7    98     7   100 0.79 NADP oxidoreductase coenzyme F420-dependent
2-Hacid_dh_C         PF02826.14   178 seq1469_BIOID89369   -            299   2.2e-08   33.3   0.3   1   1     2e-11   6.9e-08   31.7   0.1    37   158     6   130     4   140 0.86 D-isomer specific 2-hydroxyacid dehydrogenase, NAD binding domain
3HCDH_N              PF02737.13   180 seq1469_BIOID89369   -            299   6.5e-05   22.5   1.3   1   1   2.9e-08   9.9e-05   21.9   0.1     1    84     7    87     7    95 0.78 3-hydroxyacyl-CoA dehydrogenase, NAD binding domain
RHH_1                PF01402.16    39 seq1472_BIOID89369   -            110   6.5e-08   32.0   0.0   1   1   1.2e-11   1.6e-07   30.7   0.0     2    38    19    55    18    56 0.94 Ribbon-helix-helix protein, copG family
HATPase_c            PF02518.21   111 seq1473_BIOID89369   -            433   1.9e-22   78.9   0.0   1   1   8.1e-26   3.7e-22   78.0   0.0     6   110   320   423   316   424 0.96 Histidine kinase-, DNA gyrase B-, and HSP90-like ATPase
HisKA                PF00512.20    68 seq1473_BIOID89369   -            433   6.3e-08   32.3   1.3   1   1   3.7e-11   1.7e-07   30.9   0.9     1    67   211   270   211   271 0.90 His Kinase A (phospho-acceptor) domain
HAMP                 PF00672.20    70 seq1473_BIOID89369   -            433   1.6e-06   28.0   0.0   1   1   3.6e-10   1.6e-06   28.0   0.0     3    69   140   206   139   207 0.90 HAMP domain
DUF1870              PF08965.5    118 seq1476_BIOID89369   -            118   5.8e-60  200.0   0.3   1   1   4.7e-64   6.5e-60  199.8   0.2     1   118     1   118     1   118 1.00 Domain of unknown function (DUF1870)
PhzC-PhzF            PF02567.11   282 seq1477_BIOID89369   -            297   2.4e-83  279.5   0.0   1   1   1.9e-87   2.7e-83  279.4   0.0     1   281     8   290     8   291 0.96 Phenazine biosynthesis-like protein
FlgI                 PF02119.11   342 seq1479_BIOID89369   -            366  3.2e-138  459.9  15.5   1   1  2.7e-142  3.6e-138  459.7  10.8     1   342    22   366    22   366 0.99 Flagellar P-ring protein
HSCB_C               PF07743.8     78 seq1480_BIOID89369   -            171     3e-21   75.5  13.5   1   1   1.8e-24   1.2e-20   73.6   6.8     2    77    87   162    86   163 0.97 HSCB C-terminal oligomerisation domain
DnaJ                 PF00226.26    64 seq1480_BIOID89369   -            171   8.3e-13   47.7   0.0   1   1   2.8e-16   1.9e-12   46.6   0.0     1    63     2    70     2    71 0.97 DnaJ domain
BPD_transp_2         PF02653.11   267 seq1481_BIOID89369   -            318     3e-37  127.9  40.5   1   1   3.4e-41   4.6e-37  127.3  28.1     3   266    39   305    37   306 0.93 Branched-chain amino acid transport system / permease component
BMC                  PF00936.14    75 seq1482_BIOID89369   -            219   2.6e-24   84.5   1.0   1   2   4.6e-17   6.3e-13   48.0   0.3     1    64    35   109    35   130 0.93 BMC domain
BMC                  PF00936.14    75 seq1482_BIOID89369   -            219   2.6e-24   84.5   1.0   2   2   6.1e-13   8.3e-09   34.8   0.0    13    64   157   210   147   218 0.84 BMC domain
HATPase_c            PF02518.21   111 seq1484_BIOID89369   -            475   5.3e-20   71.0   0.0   1   1   2.2e-23   9.9e-20   70.2   0.0     3   109   362   469   360   471 0.97 Histidine kinase-, DNA gyrase B-, and HSP90-like ATPase
HisKA                PF00512.20    68 seq1484_BIOID89369   -            475   1.9e-15   56.5   0.4   1   1   4.1e-19   1.9e-15   56.5   0.3     2    67   250   316   249   317 0.97 His Kinase A (phospho-acceptor) domain
HAMP                 PF00672.20    70 seq1484_BIOID89369   -            475   1.7e-08   34.3   8.7   1   1   1.9e-11   8.7e-08   32.1   0.1     2    69   176   244   175   245 0.93 HAMP domain
TraN                 PF06986.6    248 seq1485_BIOID89369   -            602     3e-74  249.3  25.1   1   1   2.2e-78     3e-74  249.3  17.4     4   247   306   552   303   553 0.95 Type-1V conjugative transfer system mating pair stabilisation
5_nucleotid_C        PF02872.13   156 seq1486_BIOID89369   -            550   1.5e-32  112.6   0.4   1   1   4.8e-36   3.3e-32  111.5   0.3     1   155   363   510   363   511 0.94 5'-nucleotidase, C-terminal domain
Metallophos          PF00149.23   201 seq1486_BIOID89369   -            550   1.2e-17   63.9   0.1   1   1   2.4e-21   1.7e-17   63.4   0.1     1   198    34   253    34   256 0.93 Calcineurin-like phosphoesterase
GerE                 PF00196.14    58 seq1487_BIOID89369   -            207   2.9e-19   68.0   1.4   1   1   4.6e-23   6.3e-19   66.9   1.0     3    57   137   191   135   192 0.96 Bacterial regulatory proteins, luxR family
TMP_2                PF06791.8    210 seq1489_BIOID89369   -           1077     2e-88  295.3  12.2   1   1   2.9e-92     2e-88  295.3   8.5     3   210   264   472   262   472 0.99 Prophage tail length tape measure protein
Tape_meas_lam_C      PF09718.5     78 seq1489_BIOID89369   -           1077     2e-28   97.9   3.6   1   1   2.9e-32     2e-28   97.9   2.5     2    77   858   933   857   934 0.98 Lambda phage tail tape-measure protein (Tape_meas_lam_C)
K_trans              PF02705.11   534 seq1490_BIOID89369   -            622  8.9e-207  687.5  25.4   1   1  7.5e-211    1e-206  687.3  17.6     2   534    14   544    13   544 0.99 K+ potassium transporter
IncFII_repA          PF02387.10   281 seq1491_BIOID89369   -            358   1.7e-11   43.6   0.1   1   1   1.8e-15   2.4e-11   43.1   0.1    48   266   114   340    68   351 0.75 IncFII RepA protein family
cNMP_binding         PF00027.24    91 seq1492_BIOID89369   -            210   8.9e-24   83.0   0.0   1   1     4e-27   1.4e-23   82.4   0.0     3    90    23   111    21   112 0.97 Cyclic nucleotide-binding domain
Crp                  PF00325.15    32 seq1492_BIOID89369   -            210   2.1e-15   55.7   0.4   1   1   1.1e-18   3.9e-15   54.8   0.3     1    32   166   197   166   197 0.98 Bacterial regulatory proteins, crp family
HTH_Crp_2            PF13545.1     76 seq1492_BIOID89369   -            210   2.2e-11   43.2   0.1   1   1   1.5e-14     5e-11   42.1   0.1     1    67   142   206   142   207 0.94 Crp-like helix-turn-helix domain
Peptidase_S49_N      PF08496.5    155 seq1493_BIOID89369   -            349   2.9e-64  215.4   3.5   1   1   6.3e-68   2.9e-64  215.4   2.4     1   155     1   158     1   158 0.98 Peptidase family S49 N-terminal
Peptidase_S49        PF01343.13   154 seq1493_BIOID89369   -            349   1.2e-50  171.1   2.2   1   1   3.1e-54   1.4e-50  170.9   0.0     2   153   161   310   160   311 0.98 Peptidase family S49
SDH_sah              PF01972.11   286 seq1493_BIOID89369   -            349   1.7e-05   23.6   1.8   1   1   5.1e-09   2.3e-05   23.2   0.0    89   163   133   208   119   225 0.81 Serine dehydrogenase proteinase
Ribosomal_S5         PF00333.15    67 seq1494_BIOID89369   -            167   6.6e-32  108.9   1.8   1   1   1.8e-35   1.3e-31  108.0   1.3     1    66    10    75    10    76 0.98 Ribosomal protein S5, N-terminal domain
Ribosomal_S5_C       PF03719.10    74 seq1494_BIOID89369   -            167     5e-32  108.8   1.4   1   1   1.3e-35   8.7e-32  108.1   0.9     1    74    85   158    85   158 0.98 Ribosomal protein S5, C-terminal domain
Acetyltransf_1       PF00583.19    83 seq1495_BIOID89369   -            224   6.6e-06   25.9   0.4   1   1   3.1e-09   2.1e-05   24.3   0.3    39    78   170   209   144   214 0.93 Acetyltransferase (GNAT) family
Acetyltransf_10      PF13673.1    117 seq1495_BIOID89369   -            224   1.8e-05   24.7   0.4   1   1   4.3e-09   2.9e-05   24.0   0.3     1   114    92   207    92   212 0.80 Acetyltransferase (GNAT) domain
Rotamase_2           PF13145.1    121 seq1496_BIOID89369   -            623   4.2e-34  117.6  24.5   1   1     9e-28   2.1e-24   86.3   0.2     1   121   247   369   247   369 0.92 PPIC-type PPIASE domain
SurA_N_3             PF13624.1    154 seq1496_BIOID89369   -            623   6.8e-32  110.4   1.1   1   1     3e-35   6.8e-32  110.4   0.8     1   153     1   165     1   166 0.86 SurA N-terminal domain
Rotamase_3           PF13616.1    117 seq1496_BIOID89369   -            623   1.8e-16   60.3   0.4   1   1   7.8e-20   1.8e-16   60.3   0.3    12   115   265   355   212   357 0.87 PPIC-type PPIASE domain
Rotamase             PF00639.16    95 seq1496_BIOID89369   -            623   6.7e-15   55.4   8.8   1   1   6.2e-18   1.4e-14   54.4   0.1    13    95   275   355   258   355 0.92 PPIC-type PPIASE domain
SurA_N_2             PF13623.1    145 seq1496_BIOID89369   -            623   1.5e-08   34.5   0.3   1   1   6.7e-12   1.5e-08   34.5   0.2     9   140    12   137     3   142 0.83 SurA N-terminal domain
MFS_1                PF07690.11   354 seq1498_BIOID89369   -            397   9.2e-14   50.8  42.0   1   1   6.7e-18   9.2e-14   50.8  29.1     2   345    20   350    19   359 0.72 Major Facilitator Superfamily
Mur_ligase_M         PF08245.7    189 seq1499_BIOID89369   -            438   4.7e-43  147.3   0.1   1   1     1e-46   7.2e-43  146.7   0.1     1   189   110   280   110   280 0.90 Mur ligase middle domain
Mur_ligase_C         PF02875.16    91 seq1499_BIOID89369   -            438   3.1e-11   43.0   0.0   1   1   2.7e-14   1.8e-10   40.5   0.0     2    81   301   373   300   379 0.88 Mur ligase family, glutamate ligase domain
Relaxase             PF03432.9    242 seq1500_BIOID89369   -            899   2.2e-71  239.9   0.0   1   1   4.5e-68   6.2e-64  215.5   0.0     2   241    62   314    47   315 0.96 Relaxase/Mobilisation nuclease domain
ADP_ribosyl_GH       PF03747.9    289 seq1501_BIOID89369   -            334   2.2e-62  211.3   2.0   1   1   1.9e-66   2.6e-62  211.1   1.4     1   287     8   303     8   305 0.95 ADP-ribosylglycohydrolase
ABC_tran             PF00005.22   118 seq1502_BIOID89369   -            404   2.8e-27   95.2   0.0   1   1   1.1e-30   5.2e-27   94.4   0.0     1   117    86   204    86   205 0.93 ABC transporter
TOBE_2               PF08402.5     75 seq1502_BIOID89369   -            404     4e-19   68.2   0.0   1   1   2.2e-22   9.8e-19   67.0   0.0     1    75   322   402   322   402 0.93 TOBE domain
Fer4_11              PF13247.1     99 seq1503_BIOID89369   -            223   1.4e-26   92.1  10.8   1   1     1e-29   1.4e-26   92.1   7.5     2    98    84   181    83   182 0.95 4Fe-4S dicluster domain
Fer4_7               PF12838.2     52 seq1503_BIOID89369   -            223     4e-17   62.2  26.6   1   2   2.1e-12   2.9e-09   37.0   5.6     2    52    46   108    45   108 0.75 4Fe-4S dicluster domain
Fer4_7               PF12838.2     52 seq1503_BIOID89369   -            223     4e-17   62.2  26.6   2   2   1.5e-09   2.1e-06   27.9   8.5     2    52   125   176   124   176 0.81 4Fe-4S dicluster domain
Fer4_9               PF13187.1     55 seq1503_BIOID89369   -            223   1.2e-15   57.3  25.1   1   2   4.7e-10   6.4e-07   29.4   4.8     2    54    46   108    45   111 0.87 4Fe-4S dicluster domain
Fer4_9               PF13187.1     55 seq1503_BIOID89369   -            223   1.2e-15   57.3  25.1   2   2     2e-11   2.8e-08   33.7   7.1     2    54   125   176   124   177 0.96 4Fe-4S dicluster domain
Fer4                 PF00037.22    24 seq1503_BIOID89369   -            223   3.5e-13   48.4  40.5   1   1   2.7e-09   3.7e-06   26.1   2.2     2    21   119   138   118   141 0.90 4Fe-4S binding domain
Fer4_10              PF13237.1     52 seq1503_BIOID89369   -            223   3.3e-12   45.8  50.0   1   2   7.1e-09   9.7e-06   25.1   8.5     7    52    90   136    84   136 0.93 4Fe-4S dicluster domain
Fer4_10              PF13237.1     52 seq1503_BIOID89369   -            223   3.3e-12   45.8  50.0   2   2   2.1e-09   2.9e-06   26.8   7.1     4    52   120   173   117   173 0.85 4Fe-4S dicluster domain
Fer4_2               PF12797.2     22 seq1503_BIOID89369   -            223     4e-10   38.8  36.2   1   1   9.6e-09   1.3e-05   24.6   1.2     2    20    38    56    37    64 0.89 4Fe-4S binding domain
Fer4_3               PF12798.2     15 seq1503_BIOID89369   -            223   1.6e-09   37.5  44.1   1   3   2.8e-05     0.039   14.4   5.2     1    15    92   108    92   108 0.98 4Fe-4S binding domain
Fer4_3               PF12798.2     15 seq1503_BIOID89369   -            223   1.6e-09   37.5  44.1   2   3   0.00027      0.37   11.3   3.7     1    13   125   137   125   139 0.94 4Fe-4S binding domain
Fer4_3               PF12798.2     15 seq1503_BIOID89369   -            223   1.6e-09   37.5  44.1   3   3   2.6e-07   0.00036   20.7   1.5     1    15   152   176   152   176 0.98 4Fe-4S binding domain
Fer4_4               PF12800.2     17 seq1503_BIOID89369   -            223   4.8e-07   29.4  37.0   1   3    0.0002      0.27   11.5   1.9     3    15    45    57    43    61 0.90 4Fe-4S binding domain
Fer4_4               PF12800.2     17 seq1503_BIOID89369   -            223   4.8e-07   29.4  37.0   2   3   0.00016      0.22   11.8   3.0     2    17    90   107    89   107 0.86 4Fe-4S binding domain
Fer4_4               PF12800.2     17 seq1503_BIOID89369   -            223   4.8e-07   29.4  37.0   3   3   1.9e-06    0.0026   17.8   2.4     2    17   123   138   122   138 0.91 4Fe-4S binding domain
UbiD                 PF01977.11   407 seq1505_BIOID89369   -            497  2.5e-165  549.7   0.0   1   1  2.1e-169  2.8e-165  549.6   0.0     2   407    14   437    13   437 0.95 3-octaprenyl-4-hydroxybenzoate carboxy-lyase
HMGL-like            PF00682.14   237 seq1507_BIOID89369   -            337   1.3e-63  214.7   4.4   1   1   2.2e-67   1.5e-63  214.4   3.1     1   235    14   245    14   247 0.99 HMGL-like
DmpG_comm            PF07836.6     66 seq1507_BIOID89369   -            337   1.9e-32  110.3   0.1   1   1   5.6e-36   3.8e-32  109.3   0.0     1    65   271   335   271   336 0.97 DmpG-like communication domain
BenE                 PF03594.8    378 seq1508_BIOID89369   -            391  8.5e-156  518.1  48.6   1   1  7.2e-160  9.8e-156  517.9  33.7     3   378     6   381     4   381 0.99 Benzoate membrane transport protein
EAL                  PF00563.15   236 seq1509_BIOID89369   -            808   1.6e-63  214.2   0.1   1   1   1.9e-67   2.6e-63  213.5   0.1     2   236   558   793   557   793 0.97 EAL domain
MFS_1                PF07690.11   354 seq1510_BIOID89369   -            404   1.2e-29  103.1  49.8   1   2   5.1e-25     7e-21   74.2  25.3     2   294    13   291    12   292 0.82 Major Facilitator Superfamily
MFS_1                PF07690.11   354 seq1510_BIOID89369   -            404   1.2e-29  103.1  49.8   2   2     5e-15   6.8e-11   41.4  10.7    37   183   249   394   244   402 0.79 Major Facilitator Superfamily
ABC_tran             PF00005.22   118 seq1512_BIOID89369   -            254   1.3e-14   54.4   0.0   1   1   2.1e-18   2.9e-14   53.3   0.0     9   118    55   169    47   169 0.81 ABC transporter
Nitrate_red_gam      PF02665.9    223 seq1513_BIOID89369   -            225   3.7e-88  294.5  11.3   1   1   3.1e-92   4.2e-88  294.3   7.8     2   222     4   224     3   225 0.99 Nitrate reductase gamma subunit
DUF3329              PF11808.3     90 seq1515_BIOID89369   -            431   2.4e-31  107.5   5.7   1   1   1.7e-34   3.9e-31  106.8   4.0     2    90     4    92     3    92 0.98 Domain of unknown function (DUF3329)
HATPase_c            PF02518.21   111 seq1515_BIOID89369   -            431   1.4e-30  105.1   0.0   1   1   1.1e-33   2.6e-30  104.3   0.0     2   110   314   423   313   424 0.98 Histidine kinase-, DNA gyrase B-, and HSP90-like ATPase
HisKA                PF00512.20    68 seq1515_BIOID89369   -            431   1.7e-20   72.6   1.4   1   1   1.4e-23   3.3e-20   71.7   0.3     2    67   204   268   203   269 0.97 His Kinase A (phospho-acceptor) domain
PAS                  PF00989.19   113 seq1515_BIOID89369   -            431     4e-11   42.5   0.0   1   1   3.7e-14   8.4e-11   41.5   0.0     2   113    99   194    98   194 0.95 PAS fold
HATPase_c_2          PF13581.1    125 seq1515_BIOID89369   -            431   1.6e-08   34.2   0.0   1   1   1.3e-11   2.9e-08   33.4   0.0    30   114   316   408   281   420 0.83 Histidine kinase-like ATPase domain
HATPase_c_3          PF13589.1    137 seq1515_BIOID89369   -            431   1.1e-06   28.2   0.0   1   1   7.7e-10   1.8e-06   27.5   0.0     3    93   318   410   316   429 0.78 Histidine kinase-, DNA gyrase B-, and HSP90-like ATPase
Histone_HNS          PF00816.16    93 seq1517_BIOID89369   -            134   2.2e-20   72.8   7.8   1   1   2.2e-24     3e-20   72.3   5.0     5    93    28   129    24   129 0.87 H-NS histone family
HSP70                PF00012.15   602 seq1518_BIOID89369   -            616  1.5e-202  673.6   0.1   1   1  2.6e-206  1.8e-202  673.3   0.1     2   600    22   599    21   601 0.97 Hsp70 protein
[truncated: 1,234,510 more chars]
