# Supplementary material for: A domain sequence approach to pangenomics: applications to Escherichia coli
Source: F1000Res. 2013 May 29;1:19. Originally published 2012 Oct 1. [Version 2] doi: 10.12688/f1000research.1-19.v2 (PMC3901455; doi:10.12688/f1000research.1-19.v2)
Supplement: The 347 text files show the results from scanning each of the fasta-files against the Pfam-A database [file f1000research-1-1101-s0002.tgz › Escherichia_coli_APEC_O1_BIOID58623.txt]

#                                                                            --- full sequence --- -------------- this domain -------------   hmm coord   ali coord   env coord
# target name        accession   tlen query name           accession   qlen   E-value  score  bias   #  of  c-Evalue  i-Evalue  score  bias  from    to  from    to  from    to  acc description of target
#------------------- ---------- ----- -------------------- ---------- ----- --------- ------ ----- --- --- --------- --------- ------ ----- ----- ----- ----- ----- ----- ----- ---- ---------------------
Rep_3                PF01051.16   218 seq1_BIOID58623      -            291   9.4e-22   77.5   0.4   1   1   1.4e-25   1.9e-21   76.4   0.3     3   215    23   275    21   280 0.79 Initiator Replication protein
HTH_Tnp_IS1          PF12759.2     50 seq2_BIOID58623      -             91   6.3e-32  108.7   0.1   1   1   1.4e-35   9.3e-32  108.1   0.1     1    50    39    88    39    88 0.99 InsA C-terminal domain
Zn_Tnp_IS1           PF03811.8     36 seq2_BIOID58623      -             91   6.6e-20   70.2   4.1   1   1   1.7e-23   1.2e-19   69.3   2.9     1    36     1    36     1    36 0.99 InsA N-terminal domain
Leader_Thr           PF08254.6     22 seq3_BIOID58623      -             21   1.1e-09   37.3  14.8   1   1   8.3e-14   1.1e-09   37.2  10.3     1    22     1    21     1    21 0.99 Threonine leader peptide
Homoserine_dh        PF00742.14   179 seq4_BIOID58623      -            834   8.6e-52  175.2   0.0   1   1   8.5e-55   2.3e-51  173.8   0.0     1   179   628   825   628   825 0.98 Homoserine dehydrogenase
AA_kinase            PF00696.23   241 seq4_BIOID58623      -            834   6.1e-45  153.5   0.5   1   1   3.5e-47   9.5e-44  149.6   0.1     2   241    15   298    14   298 0.81 Amino acid kinase family
NAD_binding_3        PF03447.11   117 seq4_BIOID58623      -            834   2.6e-32  111.5   0.0   1   1     3e-35   8.1e-32  109.9   0.0     1   116   486   619   486   620 0.97 Homoserine dehydrogenase, NAD binding domain
ACT_7                PF13840.1     65 seq4_BIOID58623      -            834   2.3e-20   71.7   1.5   1   2   1.3e-11   3.6e-08   32.6   0.0     5    63   328   388   326   390 0.91 Family description
ACT_7                PF13840.1     65 seq4_BIOID58623      -            834   2.3e-20   71.7   1.5   2   2     5e-13   1.4e-09   37.2   0.3     3    62   407   468   405   471 0.93 Family description
ACT                  PF01842.20    66 seq4_BIOID58623      -            834   4.4e-17   61.0   0.3   1   2   5.1e-10   1.4e-06   27.5   0.0     6    63   338   390   334   393 0.86 ACT domain
ACT                  PF01842.20    66 seq4_BIOID58623      -            834   4.4e-17   61.0   0.3   2   2   8.1e-11   2.2e-07   30.0   0.4     2    53   415   461   414   471 0.79 ACT domain
DDE_Tnp_IS1          PF03400.8    131 seq5_BIOID58623      -            125   1.1e-73  245.4   1.3   1   1   8.7e-78   1.2e-73  245.2   0.9     7   131     1   125     1   125 1.00 IS1 transposase
CbiA                 PF01656.18   195 seq9_BIOID58623      -            391     2e-34  118.5   0.0   1   1     4e-38   2.7e-34  118.1   0.0     2   194   113   342   112   343 0.80 CobQ/CobB/MinD/ParA nucleotide binding domain
ParBc                PF02195.13    90 seq13_BIOID58623     -            323   8.7e-10   38.4   0.0   1   1   1.4e-13     2e-09   37.3   0.0    11    88    78   152    69   154 0.91 ParB-like nuclease domain
TraL                 PF07178.6     95 seq14_BIOID58623     -            116   2.7e-06   27.1   1.3   1   1   2.5e-10   3.4e-06   26.8   0.9     2    72    22    92    21   104 0.90 TraL protein
TraE                 PF05309.6    187 seq15_BIOID58623     -            262   3.9e-13   48.8   0.1   1   1   3.6e-17   4.9e-13   48.5   0.1    19   152    73   199    59   231 0.83 TraE protein
GHMP_kinases_N       PF00288.21    67 seq16_BIOID58623     -            310   1.7e-17   63.1   0.3   1   1   5.7e-21   3.9e-17   61.9   0.2     2    67    84   150    83   150 0.95 GHMP kinases N terminal domain
GHMP_kinases_C       PF08544.8     85 seq16_BIOID58623     -            310     1e-11   44.7   1.8   1   1   1.9e-15   1.3e-11   44.3   0.0     2    83   211   287   210   289 0.92 GHMP kinases C terminal
TraK                 PF06586.6    234 seq17_BIOID58623     -            423   1.1e-10   40.9   0.0   1   1     4e-14   5.5e-10   38.6   0.0    21   234   163   401   146   401 0.83 TraK protein
PALP                 PF00291.20   307 seq18_BIOID58623     -            428   3.2e-33  115.1   0.0   1   1   3.3e-37   4.5e-33  114.6   0.0    30   289    96   366    94   374 0.81 Pyridoxal-phosphate dependent enzyme
DUF2502              PF10697.4     82 seq21_BIOID58623     -             98   2.6e-23   81.8  16.4   1   1   2.2e-27     3e-23   81.6  11.4     1    80    25    96    25    98 0.90 Protein of unknown function (DUF2502)
TrbI                 PF03743.9    187 seq22_BIOID58623     -            451   3.6e-39  134.0   0.7   1   1   2.6e-43   3.6e-39  134.0   0.5     1   185   239   442   239   444 0.90 Bacterial conjugation TrbI-like protein
Antirestrict         PF03230.8     94 seq23_BIOID58623     -            141     1e-30  105.4   0.0   1   1   9.3e-35   1.3e-30  105.1   0.0     1    94    42   141    42   141 0.93 Antirestriction protein
DUF3560              PF12083.3    126 seq31_BIOID58623     -            453   7.6e-42  142.2   7.5   1   1   1.3e-45   1.8e-41  141.0   5.2     3   124    88   210    86   212 0.98 Domain of unknown function (DUF3560)
TraV                 PF09676.5    119 seq33_BIOID58623     -            316   1.1e-11   45.3   6.4   1   1   1.5e-14   2.1e-10   41.2   2.0     1   119    26   271    26   271 0.84 Type IV conjugative transfer system lipoprotein (TraV)
Transaldolase        PF00923.14   287 seq34_BIOID58623     -            338    3e-104  348.0   0.3   1   1  2.5e-108  3.5e-104  347.8   0.2     1   287    35   334    35   334 0.95 Transaldolase
AAA_10               PF12846.2    328 seq35_BIOID58623     -            893   1.3e-57  195.4   0.0   1   1   3.3e-61   2.3e-57  194.6   0.0     1   327   456   812   456   813 0.89 AAA-like domain
TraC_F_IV            PF11130.3    235 seq35_BIOID58623     -            893     5e-49  166.7   0.0   1   1   2.6e-52   1.8e-48  164.9   0.0     2   234    13   258    12   259 0.96 F pilus assembly Type-IV secretion system for plasmid transfer
Methyltransf_26      PF13659.1    117 seq36_BIOID58623     -            187   1.3e-11   44.3   0.1   1   1   6.8e-15   2.3e-11   43.6   0.0     2   114    52   147    51   150 0.90 Methyltransferase domain
Methyltransf_18      PF12847.2    112 seq36_BIOID58623     -            187   8.8e-08   32.6   0.0   1   1   5.3e-11   1.8e-07   31.5   0.0     4   109    53   146    50   148 0.89 Methyltransferase domain
MTS                  PF05175.9    170 seq36_BIOID58623     -            187   1.4e-06   27.6   0.0   1   1   5.6e-10   1.9e-06   27.2   0.0    32   141    51   149    42   166 0.85 Methyltransferase small domain
RrnaAD               PF00398.15   262 seq36_BIOID58623     -            187     2e-06   26.9   0.0   1   1   7.5e-10   2.6e-06   26.5   0.0     9   113    29   128    24   148 0.89 Ribosomal RNA adenine dimethylase
MoCF_biosynth        PF00994.19   144 seq37_BIOID58623     -            195   1.1e-27   96.1   0.0   1   1     1e-31   1.4e-27   95.7   0.0     2   138     8   147     7   150 0.88 Probable molybdopterin binding domain
SSB                  PF00436.20   104 seq43_BIOID58623     -            175   1.2e-38  131.0   0.3   1   1   1.1e-42   1.5e-38  130.6   0.2     1   101     6   109     6   112 0.95 Single-strand binding protein family
DUF905               PF06006.7     71 seq45_BIOID58623     -             79     7e-40  134.1   0.1   1   1   5.7e-44   7.8e-40  133.9   0.0     2    71    11    79    10    79 0.98 Bacterial protein of unknown function (DUF905)
ParBc                PF02195.13    90 seq46_BIOID58623     -            654   3.9e-22   78.0   0.0   1   1   6.2e-26   8.5e-22   76.9   0.0     1    89    38   133    38   134 0.98 ParB-like nuclease domain
HSP70                PF00012.15   602 seq49_BIOID58623     -            638  4.8e-270  896.5  15.9   1   1  4.1e-274  5.7e-270  896.3  11.0     1   600     4   602     4   604 0.99 Hsp70 protein
PsiB                 PF06290.6    143 seq51_BIOID58623     -            144   1.7e-72  241.3   0.0   1   1   1.4e-76     2e-72  241.1   0.0     1   143     1   143     1   143 0.99 Plasmid SOS inhibition protein (PsiB)
PsiA                 PF06952.6    238 seq54_BIOID58623     -            239  1.6e-114  380.7   8.5   1   1  1.4e-118  1.9e-114  380.5   5.9     1   237     1   236     1   237 1.00 PsiA protein
DnaJ_C               PF01556.13    81 seq56_BIOID58623     -            376   7.3e-34  115.4   0.1   1   1   3.5e-24   1.6e-20   72.6   0.0     1    81   262   340   262   340 0.95 DnaJ C terminal domain
DnaJ                 PF00226.26    64 seq56_BIOID58623     -            376   6.5e-29   99.3   4.4   1   1   2.3e-32     1e-28   98.6   3.1     1    64     5    67     5    67 0.99 DnaJ domain
DnaJ_CXXCXGXG        PF00684.14    66 seq56_BIOID58623     -            376   8.4e-16   57.6  16.9   1   1   3.3e-19   1.5e-15   56.8  11.7     1    66   144   204   144   204 0.97 DnaJ central domain
HOK_GEF              PF01848.11    43 seq60_BIOID58623     -             41   1.1e-21   75.7   0.9   1   1   8.8e-26   1.2e-21   75.6   0.6     7    43     1    37     1    37 0.98 Hok/gef family
Channel_Tsx          PF03502.8    238 seq67_BIOID58623     -            253   2.3e-39  135.4  25.3   1   1   2.1e-43   2.8e-39  135.2  17.6     2   238    38   253    37   253 0.96 Nucleoside-specific channel-forming protein, Tsx
CbiA                 PF01656.18   195 seq68_BIOID58623     -            417   1.2e-20   73.6   0.0   1   1   5.1e-24   1.8e-20   73.1   0.0     1   178   117   348   117   365 0.73 CobQ/CobB/MinD/ParA nucleotide binding domain
ArsA_ATPase          PF02374.10   305 seq68_BIOID58623     -            417     8e-08   31.5   0.6   1   1   9.7e-10   3.3e-06   26.2   0.1     8   136   122   269   115   274 0.80 Anion-transporting ATPase
DUF932               PF06067.6    239 seq69_BIOID58623     -            310   3.9e-69  232.4   0.0   1   1   3.6e-73     5e-69  232.1   0.0     1   239    73   299    73   299 0.99 Domain of unknown function (DUF932)
Sulfatase            PF00884.18   379 seq70_BIOID58623     -            507   6.7e-78  262.2   0.2   1   1   1.2e-81   8.3e-78  261.9   0.1     1   376    41   462    41   476 0.86 Sulfatase
Phosphodiest         PF01663.17   364 seq70_BIOID58623     -            507   4.1e-12   46.0   0.0   1   1   1.1e-15   7.4e-12   45.1   0.0     1   256    43   332    43   377 0.76 Type I phosphodiesterase / nucleotide pyrophosphatase
ParB                 PF08775.5    127 seq71_BIOID58623     -            334   9.7e-38  129.2   3.4   1   1   4.4e-41     2e-37  128.2   2.3     1   126   207   331   207   332 0.99 ParB family
Tra_M                PF05261.6    127 seq72_BIOID58623     -            127     1e-59  200.0   1.9   1   1   8.3e-64   1.1e-59  199.8   1.3     1   127     1   127     1   127 1.00 TraM protein
TraY                 PF05509.6     49 seq78_BIOID58623     -            131   2.2e-37  126.4   0.0   1   2   9.7e-18   1.3e-13   50.3   0.0     3    45    16    58    14    62 0.90 TraY domain
TraY                 PF05509.6     49 seq78_BIOID58623     -            131   2.2e-37  126.4   0.0   2   2   2.7e-25   3.6e-21   74.5   0.0     1    48    70   117    70   118 0.97 TraY domain
Na_H_antiport_1      PF06965.7    378 seq79_BIOID58623     -            388  7.2e-166  551.4  29.6   1   1    6e-170  8.2e-166  551.3  20.5     2   378     5   380     4   380 0.99 Na+/H+ antiporter 1
TraA                 PF05513.6    119 seq80_BIOID58623     -            121   1.9e-59  198.9  11.7   1   1   1.5e-63   2.1e-59  198.7   8.1     1   119     1   120     1   120 0.98 TraA
TraL                 PF07178.6     95 seq81_BIOID58623     -            103   4.3e-37  125.9   0.2   1   1   3.5e-41   4.8e-37  125.7   0.2     1    95     9   103     9   103 0.99 TraL protein
TraE                 PF05309.6    187 seq82_BIOID58623     -            188   8.6e-74  246.6   0.5   1   1   7.1e-78   9.8e-74  246.4   0.4     1   187     1   187     1   187 0.99 TraE protein
HTH_1                PF00126.22    60 seq84_BIOID58623     -            301   5.1e-16   58.0   0.0   1   1   1.5e-19     1e-15   57.0   0.0     2    60     9    67     8    67 0.97 Bacterial regulatory helix-turn-helix protein, lysR family
LysR_substrate       PF03466.15   209 seq84_BIOID58623     -            301   5.5e-13   48.3   0.0   1   1   1.1e-16   7.3e-13   47.9   0.0     9   200    98   287    92   290 0.95 LysR substrate binding domain
TraK                 PF06586.6    234 seq85_BIOID58623     -            242   4.3e-70  235.3   0.0   1   1   3.4e-74   4.7e-70  235.2   0.0     5   234    12   235     1   235 0.97 TraK protein
StbA                 PF06406.6    318 seq86_BIOID58623     -            345  1.2e-130  434.9   0.7   1   1  2.1e-134  1.4e-130  434.7   0.5     1   317    22   340    22   341 0.98 StbA protein
TrbI                 PF03743.9    187 seq87_BIOID58623     -            475   3.3e-40  137.4   1.5   1   1   8.8e-44   1.2e-39  135.6   0.3     2   187   213   409   212   409 0.95 Bacterial conjugation TrbI-like protein
FAD_syn              PF06574.7    158 seq89_BIOID58623     -            313   2.2e-57  193.0   0.0   1   1   4.4e-61     3e-57  192.5   0.0     2   158    12   168    11   168 0.98 FAD synthetase
Flavokinase          PF01687.12   125 seq89_BIOID58623     -            313   6.1e-40  135.8   0.0   1   1   1.4e-43   9.4e-40  135.2   0.0     1   124   184   307   184   308 0.97 Riboflavin kinase
TraP                 PF07296.6    202 seq91_BIOID58623     -            196   9.2e-97  321.7   0.1   1   1  7.5e-101     1e-96  321.5   0.1     1   202     1   196     1   196 1.00 TraP protein
tRNA-synt_1          PF00133.17   601 seq93_BIOID58623     -            938  2.5e-232  772.0   0.0   1   1  1.5e-235    3e-232  771.8   0.0     2   601    28   641    27   641 0.98 tRNA synthetases class I (I, L, M and V)
Anticodon_1          PF08264.8    153 seq93_BIOID58623     -            938   4.6e-29  101.0   0.0   1   1   4.2e-32   8.2e-29  100.2   0.0     1   152   685   841   685   842 0.89 Anticodon-binding domain of tRNA
tRNA-synt_1g         PF09334.6    391 seq93_BIOID58623     -            938   2.3e-20   72.5   0.2   1   2   2.6e-13   5.1e-10   38.4   0.0     8    67    58   117    54   219 0.76 tRNA synthetases class I (M)
tRNA-synt_1g         PF09334.6    391 seq93_BIOID58623     -            938   2.3e-20   72.5   0.2   2   2   2.4e-08   4.8e-05   22.0   0.0   310   356   584   631   566   650 0.81 tRNA synthetases class I (M)
zf-FPG_IleRS         PF06827.9     30 seq93_BIOID58623     -            938   1.1e-09   37.6   3.5   1   1   5.4e-13   1.1e-09   37.6   2.4     1    29   898   926   898   927 0.96 Zinc finger found in FPG and IleRS
tRNA-synt_1e         PF01406.14   301 seq93_BIOID58623     -            938   4.1e-08   32.6   0.0   1   1   2.2e-09   4.2e-06   25.9   0.0   227   299   575   648   548   650 0.83 tRNA synthetases class I (C) catalytic domain
tRNA-synt_1_2        PF13603.1    185 seq93_BIOID58623     -            938   2.6e-06   26.7   0.0   1   1   2.4e-09   4.6e-06   25.9   0.0    13   141   225   358   219   368 0.77 Leucyl-tRNA synthetase, Domain 2
tRNA-synt_1f         PF01921.13   360 seq93_BIOID58623     -            938   3.4e-06   25.8   0.0   1   1     6e-09   1.2e-05   24.1   0.0   241   340   562   659   545   675 0.81 tRNA synthetases class I (K)
DUF2689              PF10894.3     61 seq94_BIOID58623     -             76   3.3e-44  148.4   2.3   1   1   2.7e-48   3.7e-44  148.2   1.6     1    61    12    72    12    72 1.00 Protein of unknown function (DUF2689)
TraV                 PF09676.5    119 seq96_BIOID58623     -            171   7.1e-40  136.3   1.3   1   1     6e-44   8.2e-40  136.1   0.9     1   119    23   165    23   165 0.98 Type IV conjugative transfer system lipoprotein (TraV)
zf-dskA_traR         PF01258.12    36 seq99_BIOID58623     -             73   2.3e-13   49.5   3.4   1   1   2.4e-17   3.3e-13   48.9   2.3     5    36    35    67    30    67 0.91 Prokaryotic dksA/traR C4-type zinc finger
TraC_F_IV            PF11130.3    235 seq101_BIOID58623    -            875   4.5e-59  199.6   0.0   1   1   2.1e-62   7.3e-59  198.9   0.0     2   235    37   277    36   277 0.98 F pilus assembly Type-IV secretion system for plasmid transfer
AAA_10               PF12846.2    328 seq101_BIOID58623    -            875   2.6e-43  148.4   0.0   1   1   1.2e-46   4.3e-43  147.7   0.0     1   322   479   772   479   774 0.84 AAA-like domain
Peptidase_A8         PF01252.13   150 seq105_BIOID58623    -            164   1.8e-44  150.8   6.9   1   1   1.6e-48   2.2e-44  150.6   4.8     2   147    15   160    13   164 0.92 Signal peptidase (SPase) II
FKBP_C               PF00254.23    94 seq107_BIOID58623    -            149   1.2e-16   60.3   0.0   1   1   1.3e-20   1.7e-16   59.8   0.0     4    94     4   141     2   141 0.87 FKBP-type peptidyl-prolyl cis-trans isomerase
LYTB                 PF02401.13   281 seq108_BIOID58623    -            316  1.4e-119  398.0   0.2   1   1  1.2e-123  1.6e-119  397.8   0.1     1   280     3   284     3   285 0.99 LytB protein
TrbI_Ftype           PF09677.5    111 seq109_BIOID58623    -            128   9.1e-52  173.4   0.8   1   1     8e-56   1.1e-51  173.2   0.5     1   111    15   125    15   125 0.99 Type-F conjugative transfer system protein (TrbI_Ftype)
TraW_N               PF12477.3     31 seq111_BIOID58623    -            210   7.6e-11   41.5   0.2   1   1   8.2e-15   1.1e-10   40.9   0.2     1    30     1    30     1    31 0.97 Sex factor F TraW protein N terminal
IU_nuc_hydro         PF01156.14   314 seq113_BIOID58623    -            304   2.1e-92  309.6   0.0   1   1   1.7e-96   2.3e-92  309.4   0.0     3   312     4   302     2   304 0.95 Inosine-uridine preferring nucleoside hydrolase
TraU                 PF06834.6    280 seq115_BIOID58623    -            330   2.3e-84  282.7   1.0   1   1   1.9e-88   2.6e-84  282.5   0.7     2   279    29   329    28   330 0.97 TraU protein
DUF805               PF05656.9    117 seq116_BIOID58623    -            121   3.1e-21   75.2   6.7   1   1   2.6e-25   3.5e-21   75.0   4.6     1   108    13   119    13   121 0.80 Protein of unknown function (DUF805)
DapB_C               PF05173.9    132 seq117_BIOID58623    -            273   4.7e-47  158.9   0.3   1   1   9.8e-51   6.7e-47  158.4   0.2     1   132   132   268   132   268 0.98 Dihydrodipicolinate reductase, C-terminus
DapB_N               PF01113.15   124 seq117_BIOID58623    -            273   7.8e-42  141.9   0.5   1   1   5.4e-45   3.7e-41  139.8   0.1     1   124     6   129     6   129 0.99 Dihydrodipicolinate reductase, N-terminus
TrbC_Ftype           PF09673.5    113 seq118_BIOID58623    -            213   1.5e-27   95.3   0.0   1   1   2.1e-31   2.9e-27   94.3   0.0     1   113    94   192    94   192 0.97 Type-F conjugative transfer system pilin assembly protein
TraN                 PF06986.6    248 seq119_BIOID58623    -            602   3.2e-74  249.2  25.2   1   1   2.4e-78   3.2e-74  249.2  17.5     4   247   306   552   303   553 0.95 Type-1V conjugative transfer system mating pair stabilisation
Peptidase_S26        PF10502.4    138 seq120_BIOID58623    -            170     2e-12   46.7   0.0   1   1     2e-16   2.7e-12   46.2   0.0     9   136    47   169    43   170 0.84 Signal peptidase, peptidase S26
CPSase_sm_chain      PF00988.17   131 seq123_BIOID58623    -            391   1.7e-56  189.1   0.1   1   1   6.1e-60   2.8e-56  188.5   0.0     2   131    13   142    12   142 0.99 Carbamoyl-phosphate synthase small chain, CPSase domain
GATase               PF00117.23   192 seq123_BIOID58623    -            391   1.8e-49  167.6   0.0   1   1   7.9e-53   3.6e-49  166.7   0.0     3   191   206   381   203   382 0.95 Glutamine amidotransferase class-I
Peptidase_C26        PF07722.8    217 seq123_BIOID58623    -            391   1.2e-08   34.5   0.1   1   1     1e-10   4.8e-07   29.3   0.1    93   217   258   364   247   364 0.80 Peptidase C26
TrbC_Ftype           PF09673.5    113 seq124_BIOID58623    -            503   1.4e-22   79.2   1.2   1   1     4e-24   5.5e-20   70.9   0.1     2    80   196   277   195   302 0.91 Type-F conjugative transfer system pilin assembly protein
CPSase_L_D2          PF02786.12   211 seq125_BIOID58623    -           1073  3.2e-118  392.4   2.5   1   2   1.1e-80   1.6e-77  259.3   0.0     1   210   128   334   128   335 0.99 Carbamoyl-phosphate synthase L chain, ATP binding domain
CPSase_L_D2          PF02786.12   211 seq125_BIOID58623    -           1073  3.2e-118  392.4   2.5   2   2   6.5e-42   9.8e-39  132.7   0.4     1   210   674   876   674   877 0.95 Carbamoyl-phosphate synthase L chain, ATP binding domain
CPSase_L_chain       PF00289.17   110 seq125_BIOID58623    -           1073   5.4e-47  158.3   0.0   1   2   7.6e-26   1.1e-22   80.0   0.0     1   110     6   123     6   123 0.97 Carbamoyl-phosphate synthase L chain, N-terminal domain
CPSase_L_chain       PF00289.17   110 seq125_BIOID58623    -           1073   5.4e-47  158.3   0.0   2   2     2e-24     3e-21   75.4   0.0     3   110   560   669   558   669 0.97 Carbamoyl-phosphate synthase L chain, N-terminal domain
ATP-grasp_4          PF13535.1    184 seq125_BIOID58623    -           1073   1.3e-42  145.5   0.3   1   2   2.4e-22   3.6e-19   69.1   0.0     4   182   128   307   125   309 0.91 ATP-grasp domain
ATP-grasp_4          PF13535.1    184 seq125_BIOID58623    -           1073   1.3e-42  145.5   0.3   2   2     1e-23   1.5e-20   73.5   0.1     2   180   672   847   671   849 0.91 ATP-grasp domain
CPSase_L_D3          PF02787.14   121 seq125_BIOID58623    -           1073   3.6e-42  142.8   0.1   1   1   7.8e-45   1.2e-41  141.1   0.0     2   121   425   547   424   547 0.98 Carbamoyl-phosphate synthetase large chain, oligomerisation domain
MGS                  PF02142.17    95 seq125_BIOID58623    -           1073     3e-19   68.6   0.1   1   1   1.4e-21   2.2e-18   65.8   0.0     2    94   957  1041   956  1042 0.97 MGS-like domain
ATP-grasp            PF02222.17   172 seq125_BIOID58623    -           1073   3.7e-15   55.5   0.5   1   2   7.2e-09   1.1e-05   24.7   0.0     2   161   137   304   136   312 0.82 ATP-grasp domain
ATP-grasp            PF02222.17   172 seq125_BIOID58623    -           1073   3.7e-15   55.5   0.5   2   2   4.5e-10   6.8e-07   28.6   0.1     2   161   683   846   682   849 0.86 ATP-grasp domain
ATP-grasp_3          PF02655.9    161 seq125_BIOID58623    -           1073     6e-11   42.3   1.4   1   1   2.3e-10   3.6e-07   30.0   0.0     7   158   678   846   672   849 0.79 ATP-grasp domain
Dala_Dala_lig_C      PF07478.8    203 seq125_BIOID58623    -           1073   4.7e-11   42.3   0.3   1   1   1.7e-09   2.6e-06   26.8   0.1    15   173   695   844   681   864 0.78 D-ala D-ala ligase C-terminus
TrbE                 PF11100.3     66 seq126_BIOID58623    -             86   8.9e-33  111.8   4.1   1   1   7.8e-37   1.1e-32  111.5   2.8     1    65    10    74    10    75 0.97 Conjugal transfer protein TrbE
TraU                 PF06834.6    280 seq128_BIOID58623    -            386   3.2e-71  239.5   2.6   1   1     3e-75   4.2e-71  239.2   1.8     7   280    82   381    76   381 0.98 TraU protein
TraF                 PF13728.1    215 seq129_BIOID58623    -            247   2.4e-78  262.3   0.3   1   1     2e-82   2.7e-78  262.2   0.2     1   215    23   237    23   237 1.00 F plasmid transfer operon protein
TraN                 PF06986.6    248 seq131_BIOID58623    -           1062   7.8e-24   84.2  21.3   1   1   6.5e-24   8.9e-20   70.9  10.1     9   203   531   745   515   792 0.73 Type-1V conjugative transfer system mating pair stabilisation
TraQ                 PF09679.5     93 seq132_BIOID58623    -             78     7e-41  137.9   1.6   1   1   5.6e-45   7.7e-41  137.8   1.1    16    93     1    78     1    78 0.99 Type-F conjugative transfer system pilin chaperone (TraQ)
TraF                 PF13728.1    215 seq133_BIOID58623    -            181     3e-14   52.8   0.0   1   1   3.2e-18   4.4e-14   52.3   0.0   121   206    70   159    62   167 0.86 F plasmid transfer operon protein
TraG_N               PF07916.6    466 seq138_BIOID58623    -           1398    2e-126  422.0  15.3   1   1  2.9e-130    2e-126  422.0  10.6     1   465   460   907   460   908 0.98 TraG-like protein, N-terminal region
TraH                 PF06122.6    361 seq138_BIOID58623    -           1398  5.5e-116  387.2   4.8   1   1    8e-120  5.5e-116  387.2   3.3     1   361    29   378    29   378 0.96 Conjugative relaxosome accessory transposon protein
Y1_Tnp               PF01797.11   121 seq139_BIOID58623    -            152   8.9e-37  125.5   0.3   1   1   7.4e-41     1e-36  125.3   0.2     2   121    12   129    11   129 0.98 Transposase IS200 like
DUF1401              PF07180.6    146 seq140_BIOID58623    -            131   3.2e-06   26.8   0.1   1   1   2.9e-10     4e-06   26.5   0.1    22    75     8    61     4    97 0.90 Protein of unknown function (DUF1401)
UvrD_C               PF13361.1    319 seq141_BIOID58623    -            594   2.2e-40  138.9   0.0   1   1   3.2e-43   6.3e-40  137.4   0.0     2   316   254   564   253   567 0.83 UvrD-like helicase C-terminal domain
UvrD-helicase        PF00580.16   315 seq141_BIOID58623    -            594   5.1e-29  101.4   2.9   1   2   3.7e-16   7.1e-13   48.4   0.0     2   105     5    91     4    95 0.92 UvrD/REP helicase N-terminal domain
UvrD-helicase        PF00580.16   315 seq141_BIOID58623    -            594   5.1e-29  101.4   2.9   2   2   3.8e-17   7.4e-14   51.6   0.2   208   314   145   248   107   249 0.86 UvrD/REP helicase N-terminal domain
UvrD_C_2             PF13538.1    104 seq141_BIOID58623    -            594   1.2e-10   41.3   0.0   1   1   1.4e-13   2.7e-10   40.1   0.0    47   103   496   562   450   563 0.79 Family description
AAA_19               PF13245.1     76 seq141_BIOID58623    -            594   1.6e-07   30.8   0.0   1   1   1.2e-09   2.4e-06   27.0   0.0     3    75    12    86    10    87 0.84 Part of AAA domain
TraT                 PF05818.7    215 seq144_BIOID58623    -            243   2.5e-90  301.4   7.2   1   1   2.2e-94     3e-90  301.2   5.0     1   215    32   243    32   243 0.99 Enterobacterial TraT complement resistance protein
TrwB_AAD_bind        PF10412.4    386 seq146_BIOID58623    -            717  4.8e-148  492.7   0.0   1   1  2.1e-151  5.9e-148  492.4   0.0     2   386   172   561   171   561 0.99 Type IV secretion-system coupling protein DNA-binding domain
TraD_N               PF12615.3    101 seq146_BIOID58623    -            717   5.2e-34  116.5  11.5   1   1   7.5e-37     2e-33  114.5   7.8     1   101    31   129    31   129 0.99 F sex factor protein N terminal
TraG-D_C             PF12696.2    128 seq146_BIOID58623    -            717     1e-18   67.2   0.0   1   1   6.9e-22   1.9e-18   66.4   0.0     1   127   419   541   419   542 0.86 TraM recognition site of TraD and TraG
T4SS-DNA_transf      PF02534.9    469 seq146_BIOID58623    -            717   8.7e-08   31.0   0.0   1   1   9.4e-11   2.6e-07   29.4   0.0   264   363   382   478   198   510 0.84 Type IV secretory system Conjugative DNA transfer
AAA_5                PF07728.9    139 seq148_BIOID58623    -            352   3.3e-32  110.9   0.0   1   1   3.9e-36   5.3e-32  110.3   0.0     1   139    98   238    98   238 0.96 AAA domain (dynein-related subfamily)
DUF3150              PF11348.3    257 seq152_BIOID58623    -            375   7.4e-63  211.9   0.5   1   1   8.7e-67   1.2e-62  211.2   0.4     2   256    28   278    27   279 0.98 Protein of unknown function (DUF3150)
TrwC                 PF08751.6    297 seq153_BIOID58623    -           1763     9e-87  291.1   0.9   1   1     2e-90     9e-87  291.1   0.6     2   296    14   294    13   295 0.97 TrwC relaxase
TraI                 PF07057.6    126 seq153_BIOID58623    -           1763   2.6e-59  198.6   0.0   1   1   1.8e-62   8.2e-59  196.9   0.0     1   126  1441  1567  1441  1567 0.98 DNA helicase TraI
AAA_30               PF13604.1    196 seq153_BIOID58623    -           1763     3e-42  144.3  14.3   1   1   2.1e-43   9.4e-40  136.1   0.7     1   186   975  1163   975  1169 0.93 AAA domain
ETF                  PF01012.16   164 seq154_BIOID58623    -            277   6.1e-33  113.7   2.7   1   1   6.5e-37   8.8e-33  113.2   1.9     9   164    51   208    45   208 0.91 Electron transfer flavoprotein domain
VWA                  PF00092.23   179 seq155_BIOID58623    -            670   2.6e-11   43.4   0.8   1   1   8.4e-15   5.7e-11   42.3   0.2     2   146   502   638   501   663 0.82 von Willebrand factor type A domain
VWA_2                PF13519.1    172 seq155_BIOID58623    -            670     6e-08   32.8   0.1   1   1   4.2e-11   2.8e-07   30.6   0.0     2   138   502   639   501   655 0.84 von Willebrand factor type A domain
ETF_alpha            PF00766.14    86 seq156_BIOID58623    -            313   6.1e-32  108.9   0.1   1   1   2.2e-35   1.5e-31  107.7   0.1     2    86   190   275   189   275 0.97 Electron transfer flavoprotein FAD-binding domain
ETF                  PF01012.16   164 seq156_BIOID58623    -            313   8.3e-20   71.0   0.6   1   1     2e-23   1.4e-19   70.3   0.1    19   163    19   153     6   154 0.91 Electron transfer flavoprotein domain
DAO                  PF01266.19   358 seq157_BIOID58623    -            428   6.8e-22   77.7   7.7   1   2   4.7e-10   4.6e-07   28.9   0.3     1    39     7    45     7    86 0.82 FAD dependent oxidoreductase
DAO                  PF01266.19   358 seq157_BIOID58623    -            428   6.8e-22   77.7   7.7   2   2   4.2e-17   4.1e-14   52.1   1.2   146   356   107   328    99   330 0.73 FAD dependent oxidoreductase
FAD_binding_3        PF01494.14   356 seq157_BIOID58623    -            428   2.8e-12   46.2   6.1   1   1   2.2e-14   2.1e-11   43.3   4.2     3   197     7   189     6   311 0.64 FAD binding domain
FAD_oxidored         PF12831.2    428 seq157_BIOID58623    -            428   8.5e-10   38.1   1.2   1   1   8.8e-13   8.5e-10   38.1   0.8     1   143     7   157     7   172 0.77 FAD dependent oxidoreductase
Thi4                 PF01946.12   230 seq157_BIOID58623    -            428   2.7e-09   36.3   1.5   1   1   2.3e-09   2.2e-06   26.8   0.3    18    64     6    52     2    57 0.94 Thi4 family
NAD_binding_8        PF13450.1     68 seq157_BIOID58623    -            428   4.9e-09   35.9   1.3   1   1   4.1e-11     4e-08   33.0   0.4     1    34    10    43    10    74 0.75 NAD(P)-binding Rossmann-like domain
FAD_binding_2        PF00890.19   421 seq157_BIOID58623    -            428   4.3e-09   35.6   7.8   1   1   4.6e-09   4.5e-06   25.6   3.0     1    35     7    41     7    54 0.91 FAD binding domain
HI0933_like          PF03486.9    409 seq157_BIOID58623    -            428   6.1e-09   34.7   4.1   1   1   2.3e-11   2.2e-08   32.8   2.9     2   167     7   165     6   185 0.86 HI0933-like protein
Pyr_redox_2          PF07992.9    200 seq157_BIOID58623    -            428   1.2e-07   31.7   0.2   1   1   2.2e-10   2.2e-07   30.8   0.1     1   124     7   167     7   232 0.85 Pyridine nucleotide-disulphide oxidoreductase
GIDA                 PF01134.17   392 seq157_BIOID58623    -            428   7.5e-08   31.5   0.8   1   1   7.7e-11   7.5e-08   31.5   0.6     1   150     7   162     7   194 0.82 Glucose inhibited division protein A
Trp_halogenase       PF04820.9    454 seq157_BIOID58623    -            428   1.1e-07   30.8   3.9   1   1   9.5e-08   9.3e-05   21.1   0.0   140   216    90   169    61   186 0.83 Tryptophan halogenase
Toprim_3             PF13362.1     96 seq159_BIOID58623    -            434   1.5e-26   92.3   0.3   1   1   3.1e-30   4.3e-26   90.8   0.0     1    96   299   420   299   420 0.93 Toprim domain
Sugar_tr             PF00083.19   451 seq163_BIOID58623    -            443   5.6e-52  176.7  27.0   1   1     1e-55   7.1e-52  176.3  18.7     9   449    26   434    21   436 0.92 Sugar (and other) transporter
MFS_1                PF07690.11   354 seq163_BIOID58623    -            443   4.8e-37  127.4  63.6   1   1   1.7e-38   1.2e-34  119.5  23.7     6   353    28   386    25   387 0.83 Major Facilitator Superfamily
TraX                 PF05857.6    219 seq165_BIOID58623    -            248   4.1e-52  176.8  11.6   1   1   3.4e-56   4.7e-52  176.6   8.1     2   218    32   247    31   248 0.96 TraX protein
Flavodoxin_2         PF02525.12   199 seq166_BIOID58623    -            176   6.5e-41  139.9   0.0   1   1   1.2e-44     8e-41  139.6   0.0     3   199     2   167     1   167 0.90 Flavodoxin-like fold
FMN_red              PF03358.10   152 seq166_BIOID58623    -            176   6.2e-08   32.1   0.0   1   1   1.2e-11   7.9e-08   31.8   0.0    58   125    43   117     2   135 0.78 NADPH-dependent FMN reductase
Na_H_Exchanger       PF00999.16   384 seq169_BIOID58623    -            644     2e-63  214.1  46.6   1   1   4.1e-67   2.8e-63  213.6  32.3     2   378    35   399    34   403 0.90 Sodium/hydrogen exchanger family
TrkA_N               PF02254.13   116 seq169_BIOID58623    -            644   5.6e-27   93.9   0.0   1   1   2.2e-30   1.5e-26   92.5   0.0     1   111   426   536   426   538 0.97 TrkA-N domain
Abhydrolase_5        PF12695.2    142 seq171_BIOID58623    -            286   6.9e-21   74.3   0.0   1   1   5.2e-23   7.9e-20   70.9   0.0     1   141    27   262    27   263 0.86 Alpha/beta hydrolase family
Abhydrolase_6        PF12697.2    228 seq171_BIOID58623    -            286   2.9e-19   69.7   0.0   1   1   2.7e-22   4.1e-19   69.2   0.0     1   213    28   258    28   272 0.79 Alpha/beta hydrolase family
Abhydrolase_1        PF00561.15   230 seq171_BIOID58623    -            286   5.8e-19   68.4   0.0   1   1   4.5e-22   6.8e-19   68.2   0.0     1   228    54   274    54   276 0.91 alpha/beta hydrolase fold
Peptidase_S15        PF02129.13   272 seq171_BIOID58623    -            286   5.1e-15   55.5   0.0   1   1   7.2e-18   1.1e-14   54.4   0.0    51   256    47   250    18   259 0.78 X-Pro dipeptidyl-peptidase (S15 family)
Peptidase_S9         PF00326.16   213 seq171_BIOID58623    -            286   7.1e-11   41.6   0.0   1   1   1.8e-10   2.7e-07   29.8   0.0    10   103    49   137    43   165 0.83 Prolyl oligopeptidase family
Hydrolase_4          PF12146.3     79 seq171_BIOID58623    -            286   1.2e-08   34.5   0.0   1   1   1.4e-11   2.1e-08   33.7   0.0    11    64    19    74    11    88 0.82 Putative lysophospholipase
ProQ                 PF04352.8    115 seq174_BIOID58623    -            186   7.1e-31  106.0   2.4   1   1   1.3e-33   8.8e-30  102.5   0.0     4   113    71   180    68   181 0.96 ProQ/FINO family
FinO_N               PF12602.3     72 seq174_BIOID58623    -            186   1.2e-24   86.2  12.4   1   1   3.6e-28   2.5e-24   85.2   8.6     1    72     1    62     1    62 0.98 Fertility inhibition protein N terminal
DHFR_1               PF00186.14   161 seq177_BIOID58623    -            196   1.2e-58  197.0   0.0   1   1   1.1e-62   1.5e-58  196.8   0.0     1   161    38   195    38   195 0.97 Dihydrofolate reductase
CcdA                 PF07362.7     72 seq179_BIOID58623    -             77   6.2e-28   96.3   0.6   1   1   5.1e-32     7e-28   96.1   0.4     2    72     7    77     6    77 0.98 Post-segregation antitoxin CcdA
HOK_GEF              PF01848.11    43 seq180_BIOID58623    -             68   5.4e-18   63.9   2.8   1   1   4.9e-22   6.7e-18   63.6   1.9     1    43    22    64    22    64 0.99 Hok/gef family
CcdB                 PF01845.12   102 seq182_BIOID58623    -             40   8.3e-15   54.4   0.0   1   1   6.4e-19   8.8e-15   54.3   0.0     1    40     1    40     1    40 0.98 CcdB protein
CcdB                 PF01845.12   102 seq183_BIOID58623    -             38     4e-12   45.8   0.0   1   1   3.1e-16   4.3e-12   45.7   0.0    65   102     1    38     1    38 0.99 CcdB protein
RepB-RCR_reg         PF10723.4     85 seq184_BIOID58623    -             85   9.3e-35  118.1   2.1   1   1   7.4e-39     1e-34  118.0   1.4     1    84     1    84     1    85 0.98 Replication regulatory protein RepB
IncFII_repA          PF02387.10   281 seq187_BIOID58623    -            285   5.8e-98  327.3   0.1   1   1  5.1e-102     7e-98  327.1   0.1     3   271     5   265     1   272 0.98 IncFII RepA protein family
PhdYeFM_antitox      PF02604.14    75 seq192_BIOID58623    -             83   1.5e-09   37.1   0.0   1   1   1.3e-13   1.7e-09   36.9   0.0     3    68    10    73     8    80 0.89 Antitoxin Phd_YefM, type II toxin-antitoxin system
Plasmid_stabil       PF05016.9     90 seq194_BIOID58623    -             95   1.3e-13   50.9   0.1   1   1   1.1e-17   1.5e-13   50.8   0.1     1    88     5    83     5    85 0.96 Plasmid stabilisation system protein
Ter                  PF05472.6    290 seq199_BIOID58623    -            326   3.2e-82  275.8   0.4   1   1   2.6e-86   3.6e-82  275.6   0.3     2   289    11   320    10   321 0.96 DNA replication terminus site-binding protein (Ter protein)
Peptidase_S6         PF02395.11   769 seq200_BIOID58623    -           1377  1.9e-295  981.8  46.0   1   1  3.2e-299  2.2e-295  981.6  27.9     2   767    45   809    44   811 0.96 Immunoglobulin A1 protease
Autotransporter      PF03797.14   265 seq200_BIOID58623    -           1377   1.1e-38  132.9  18.4   1   1   1.6e-42   1.1e-38  132.9  12.8     4   259  1115  1359  1113  1368 0.93 Autotransporter beta-domain
DnaJ                 PF00226.26    64 seq203_BIOID58623    -            302   3.4e-14   52.2   0.2   1   1   8.9e-18   6.1e-14   51.3   0.1     4    56   239   297   236   300 0.94 DnaJ domain
TerB                 PF05099.8    140 seq203_BIOID58623    -            302   3.3e-09   36.4   0.7   1   1   4.8e-13   3.3e-09   36.4   0.5    14   137    75   201    63   204 0.89 Tellurite resistance protein TerB
HHA                  PF05321.6     57 seq204_BIOID58623    -             70   1.7e-26   92.0   0.0   1   1   1.4e-30   1.9e-26   91.8   0.0     1    57    10    66    10    66 0.99 Haemolysin expression modulating protein
CoiA                 PF06054.6    375 seq205_BIOID58623    -            360   6.4e-05   21.9   0.4   1   1   7.5e-09    0.0001   21.2   0.0    32    67    35    70    22    73 0.87 Competence protein CoiA-like family
HTH_Tnp_IS1          PF12759.2     50 seq206_BIOID58623    -             91   2.2e-32  110.1   0.1   1   1   4.8e-36   3.3e-32  109.6   0.1     1    50    39    88    39    88 0.99 InsA C-terminal domain
Zn_Tnp_IS1           PF03811.8     36 seq206_BIOID58623    -             91   1.1e-21   75.9   4.5   1   1   3.1e-25   2.1e-21   74.9   3.1     1    36     1    36     1    36 0.99 InsA N-terminal domain
DDE_Tnp_IS1          PF03400.8    131 seq207_BIOID58623    -            120   3.7e-69  230.7   0.3   1   1     3e-73   4.1e-69  230.5   0.2     7   124     1   118     1   120 0.99 IS1 transposase
Hexapep              PF00132.19    36 seq214_BIOID58623    -            150   9.5e-16   56.4  16.6   1   2   5.8e-12   7.9e-08   31.3   0.1     2    34    28    60    27    61 0.93 Bacterial transferase hexapeptide (six repeats)
Hexapep              PF00132.19    36 seq214_BIOID58623    -            150   9.5e-16   56.4  16.6   2   2   2.3e-10   3.1e-06   26.3   0.1     5    35    49    79    49    80 0.94 Bacterial transferase hexapeptide (six repeats)
AraC_binding         PF02311.14   136 seq218_BIOID58623    -            298   8.6e-27   93.3   0.9   1   1   2.5e-30   8.6e-27   93.3   0.6     4   136    40   177    37   177 0.91 AraC-like ligand binding domain
HTH_AraC             PF00165.18    42 seq218_BIOID58623    -            298     3e-22   77.6   0.0   1   2   1.5e-12   5.3e-09   35.5   0.0     2    41   204   244   203   245 0.91 Bacterial regulatory helix-turn-helix proteins, AraC family
HTH_AraC             PF00165.18    42 seq218_BIOID58623    -            298     3e-22   77.6   0.0   2   2   1.8e-13   6.1e-10   38.4   0.0     1    41   256   294   256   295 0.96 Bacterial regulatory helix-turn-helix proteins, AraC family
HTH_18               PF12833.2     81 seq218_BIOID58623    -            298   2.7e-19   68.9   0.5   1   1   2.2e-22   7.3e-19   67.5   0.0     1    80   217   295   217   296 0.97 Helix-turn-helix domain
SNARE_assoc          PF09335.6    123 seq225_BIOID58623    -            254   2.1e-19   69.8   2.8   1   1   1.5e-23   2.1e-19   69.8   2.0     1   121    36   159    36   161 0.93 SNARE associated Golgi protein
DUF3800              PF12686.2    235 seq226_BIOID58623    -            377   2.9e-11   43.3   0.0   1   1   4.9e-09   6.8e-05   22.5   0.0   128   219   211   311   138   354 0.89 Protein of unknown function (DUF3800)
TerD                 PF02342.13   128 seq227_BIOID58623    -            193   5.3e-37  126.3   0.0   1   1   9.7e-41   6.6e-37  126.0   0.0     2   127    66   183    65   184 0.97 Bacterial stress protein
Tellurium_res        PF10138.4     99 seq227_BIOID58623    -            193   1.2e-08   34.6   0.1   1   1   3.7e-12   2.6e-08   33.5   0.1    30    87     2    55     1    64 0.88 Tellurium resistance protein
TerD                 PF02342.13   128 seq229_BIOID58623    -            385   5.1e-44  149.0   0.0   1   2   1.7e-27   1.2e-23   83.2   0.0     1   128    45   156    45   156 0.93 Bacterial stress protein
TerD                 PF02342.13   128 seq229_BIOID58623    -            385   5.1e-44  149.0   0.0   2   2   1.8e-21   1.2e-17   63.7   0.0     5   124   260   367   256   371 0.95 Bacterial stress protein
Tellurium_res        PF10138.4     99 seq229_BIOID58623    -            385   1.1e-30  105.2   0.0   1   1   3.3e-34   2.3e-30  104.3   0.0     4    99   165   255   162   255 0.90 Tellurium resistance protein
HTH_Tnp_1            PF01527.15    76 seq230_BIOID58623    -            126   2.5e-21   75.2   0.0   1   1   2.5e-25   3.5e-21   74.8   0.0     1    70    10    86    10    92 0.86 Transposase
TnpB_IS66            PF05717.8    108 seq232_BIOID58623    -            115   2.6e-42  142.4   0.0   1   1   2.1e-46   2.9e-42  142.3   0.0     2   104     7   107     6   111 0.97 IS66 Orf2 like protein
TerB                 PF05099.8    140 seq233_BIOID58623    -            151   6.5e-23   80.8   0.1   1   1   5.5e-27   7.6e-23   80.6   0.0    11   135    15   149     5   151 0.93 Tellurite resistance protein TerB
DDE_Tnp_IS66         PF03050.9    271 seq234_BIOID58623    -            512  1.8e-100  335.5   0.0   1   1  5.3e-104  1.8e-100  335.5   0.0     1   271   175   462   175   462 0.98 Transposase IS66 family
DDE_Tnp_IS66_C       PF13817.1     39 seq234_BIOID58623    -            512   4.3e-19   68.1   0.1   1   1   3.3e-22   1.1e-18   66.7   0.0     1    39   468   506   468   506 0.98 IS66 C-terminal element
HTH_Tnp_IS66         PF13005.2     59 seq234_BIOID58623    -            512   3.5e-17   61.8   0.7   1   1   1.8e-20     6e-17   61.1   0.5     3    59   115   169   113   169 0.95 putative Helix-turn-helix domain of transposase IS66
LZ_Tnp_IS66          PF13007.2     78 seq234_BIOID58623    -            512   4.6e-13   49.5   2.7   1   1   1.3e-16   4.6e-13   49.5   1.9     1    77    38   110    38   111 0.87 Transposase C of IS166 homeodomain
TerC                 PF03741.11   184 seq235_BIOID58623    -            346   4.4e-55  185.8   7.1   1   1   3.2e-59   4.4e-55  185.8   4.9     1   183    73   300    73   301 0.97 Integral membrane protein TerC family
TerD                 PF02342.13   128 seq237_BIOID58623    -            192   3.4e-51  172.2   0.1   1   1   3.3e-55   4.5e-51  171.8   0.1     1   127    60   183    60   184 0.99 Bacterial stress protein
HTH_Tnp_1            PF01527.15    76 seq239_BIOID58623    -             92   2.6e-11   43.1   0.5   1   1   3.3e-15   4.5e-11   42.4   0.1    25    74     2    58     1    60 0.81 Transposase
TerD                 PF02342.13   128 seq242_BIOID58623    -            259   6.2e-49  164.9   0.2   1   1   9.8e-53   1.3e-48  163.8   0.2     1   128   128   252   128   252 0.99 Bacterial stress protein
rve                  PF00665.21   120 seq243_BIOID58623    -            301     1e-23   83.6   0.1   1   1   5.1e-27   2.3e-23   82.4   0.0     3   119   123   243   121   244 0.97 Integrase core domain
HTH_21               PF13276.1     60 seq243_BIOID58623    -            301   4.1e-17   61.8   1.4   1   1   8.3e-19   3.8e-15   55.5   0.4     6    57    49   106    45   109 0.79 HTH-like domain
rve_3                PF13683.1     67 seq243_BIOID58623    -            301   5.5e-17   60.9   0.1   1   1   4.1e-20   1.9e-16   59.2   0.0     2    67   216   281   215   281 0.97 Integrase core domain
TerD                 PF02342.13   128 seq246_BIOID58623    -            413   1.8e-45  153.7   0.0   1   2   2.7e-24   1.3e-20   73.4   0.0     1   128    51   158    51   158 0.94 Bacterial stress protein
TerD                 PF02342.13   128 seq246_BIOID58623    -            413   1.8e-45  153.7   0.0   2   2   8.4e-26   3.8e-22   78.3   0.0     3   128   233   366   231   366 0.98 Bacterial stress protein
VWA_2                PF13519.1    172 seq246_BIOID58623    -            413   4.9e-10   39.6   0.0   1   1   2.6e-13   1.2e-09   38.4   0.0     2   147   214   365   213   397 0.77 von Willebrand factor type A domain
Copine               PF07002.11   146 seq246_BIOID58623    -            413   9.4e-06   25.3   0.0   1   1   5.2e-09   2.4e-05   24.0   0.0    14   146   234   355   226   355 0.79 Copine
Autotransporter      PF03797.14   265 seq247_BIOID58623    -           1165   3.9e-41  141.0  21.0   1   1   8.5e-45   3.9e-41  141.0  14.5     4   259   881  1150   878  1156 0.92 Autotransporter beta-domain
Autotrns_rpt         PF12951.2     32 seq247_BIOID58623    -           1165   3.8e-13   48.7  30.8   1   2   5.5e-14   2.5e-10   39.7   4.2     1    31   479   509   479   510 0.96 Autotransporter-associated beta strand repeat
Autotrns_rpt         PF12951.2     32 seq247_BIOID58623    -           1165   3.8e-13   48.7  30.8   2   2     4e-07    0.0018   17.8   0.3     2    32   641   671   640   671 0.90 Autotransporter-associated beta strand repeat
Pertactin            PF03212.9    121 seq247_BIOID58623    -           1165   2.5e-07   30.3   3.0   1   1   1.2e-10   5.6e-07   29.1   0.6    34   119   729   818   703   820 0.79 Pertactin
HTH_Tnp_1            PF01527.15    76 seq251_BIOID58623    -            108   1.5e-11   43.9   1.2   1   1   4.5e-15   6.2e-11   41.9   0.8     1    74     1    87     1    88 0.86 Transposase
rve                  PF00665.21   120 seq253_BIOID58623    -            281   4.5e-26   91.1   0.0   1   1   3.9e-29   1.3e-25   89.6   0.0     2   119   111   225   110   226 0.97 Integrase core domain
HTH_21               PF13276.1     60 seq253_BIOID58623    -            281     4e-14   52.2   3.1   1   1   1.7e-17   5.9e-14   51.7   1.5     2    59    32    88    30    91 0.90 HTH-like domain
rve_3                PF13683.1     67 seq253_BIOID58623    -            281   1.7e-11   43.3   0.2   1   1   1.5e-14   5.2e-11   41.7   0.0     6    67   202   263   198   263 0.93 Integrase core domain
rve_2                PF13333.1     52 seq253_BIOID58623    -            281   3.8e-06   26.7   0.0   1   1   2.3e-09   7.8e-06   25.7   0.0     1    44   216   262   216   269 0.88 Integrase core domain
HTH_3                PF01381.17    55 seq254_BIOID58623    -             98   9.3e-15   54.0   0.0   1   1   4.5e-18   1.5e-14   53.4   0.0     5    53    22    70    21    71 0.97 Helix-turn-helix
HTH_19               PF12844.2     64 seq254_BIOID58623    -             98     1e-09   38.1   0.0   1   1   4.4e-13   1.5e-09   37.6   0.0     7    55    21    69    20    71 0.95 Helix-turn-helix domain
HTH_31               PF13560.1     64 seq254_BIOID58623    -             98   6.4e-07   29.3   0.0   1   1   2.2e-10   7.5e-07   29.1   0.0     5    56    17    67    13    81 0.86 Helix-turn-helix domain
Couple_hipA          PF13657.1     99 seq256_BIOID58623    -            441   5.7e-20   71.3   0.0   1   1   7.8e-23   3.5e-19   68.8   0.0     2    98     9   108     8   109 0.95 HipA N-terminal domain
HipA_N               PF07805.7     82 seq256_BIOID58623    -            441   7.8e-20   70.7   0.0   1   1   8.4e-23   3.8e-19   68.5   0.0     1    82   156   242   156   242 0.97 HipA-like N-terminal domain
HipA_C               PF07804.7     79 seq256_BIOID58623    -            441   2.2e-14   53.2   0.0   1   1   9.9e-18   4.5e-14   52.2   0.0     1    79   253   336   253   336 0.95 HipA-like C-terminal domain
HTH_1                PF00126.22    60 seq258_BIOID58623    -            342   6.4e-19   67.3   0.1   1   1   1.8e-22   1.2e-18   66.4   0.0     1    58    52   109    52   110 0.97 Bacterial regulatory helix-turn-helix protein, lysR family
LysR_substrate       PF03466.15   209 seq258_BIOID58623    -            342   1.4e-16   60.0   0.0   1   1   3.5e-20   2.4e-16   59.3   0.0    32   205   166   337   144   341 0.89 LysR substrate binding domain
DDE_Tnp_IS240        PF13610.1    140 seq259_BIOID58623    -            238   1.1e-50  171.1   0.0   1   1   3.3e-54   1.5e-50  170.6   0.0     4   139    79   216    77   217 0.99 DDE domain
rve                  PF00665.21   120 seq259_BIOID58623    -            238   4.5e-11   42.7   0.1   1   1   1.9e-13   8.5e-10   38.6   0.0     9   119    79   186    74   187 0.89 Integrase core domain
DDE_Tnp_IS66         PF03050.9    271 seq259_BIOID58623    -            238   3.3e-10   39.5   0.3   1   1   9.3e-14   4.2e-10   39.1   0.2     5   132    14   148    10   178 0.87 Transposase IS66 family
TPP_enzyme_N         PF02776.13   172 seq260_BIOID58623    -            602   7.6e-63  210.9   0.8   1   1     1e-62   4.7e-59  198.6   0.2     2   167    33   197    32   202 0.98 Thiamine pyrophosphate enzyme, N-terminal TPP binding domain
TPP_enzyme_C         PF02775.16   153 seq260_BIOID58623    -            602   1.8e-51  173.5   0.0   1   1   2.7e-53   1.2e-49  167.6   0.0     1   153   422   573   422   573 0.95 Thiamine pyrophosphate enzyme, C-terminal TPP binding domain
TPP_enzyme_M         PF00205.17   137 seq260_BIOID58623    -            602     9e-44  148.4   0.2   1   1   4.3e-47     2e-43  147.3   0.1     1   137   224   359   224   359 0.99 Thiamine pyrophosphate enzyme, central domain
ALS_ss_C             PF10369.4     75 seq263_BIOID58623    -            163   9.9e-29   98.7   0.6   1   1   3.4e-30   1.5e-26   91.7   0.1     1    75    83   158    83   158 0.99 Small subunit of acetolactate synthase
ACT_5                PF13710.1     63 seq263_BIOID58623    -            163   2.6e-17   62.2   0.1   1   1   1.3e-20   5.9e-17   61.1   0.0     1    63    11    73    11    73 0.98 ACT domain
ACT                  PF01842.20    66 seq263_BIOID58623    -            163     2e-14   52.5   0.0   1   1   7.9e-18   3.6e-14   51.7   0.0     2    65     4    68     3    69 0.97 ACT domain
LacI                 PF00356.16    46 seq264_BIOID58623    -            334   2.5e-18   65.3   0.9   1   1   7.2e-22   2.5e-18   65.3   0.6     2    46     3    50     2    50 0.96 Bacterial regulatory proteins, lacI family
Peripla_BP_3         PF13377.1    160 seq264_BIOID58623    -            334   6.6e-17   61.8   0.4   1   1     4e-18   1.4e-14   54.3   0.1    10   155   180   326   171   329 0.82 Periplasmic binding protein-like domain
Peripla_BP_1         PF00532.16   279 seq264_BIOID58623    -            334     3e-14   52.8   0.0   1   1   1.1e-17   3.9e-14   52.4   0.0     2   267    62   312    61   327 0.84 Periplasmic binding proteins and sugar binding domain of LacI family
Peripla_BP_4         PF13407.1    258 seq264_BIOID58623    -            334     4e-10   39.3   0.0   1   1   1.5e-13   5.1e-10   39.0   0.0     1   208    64   264    64   309 0.84 Periplasmic binding protein domain
TetR_C               PF02909.12   139 seq265_BIOID58623    -            219   6.4e-50  168.3   0.1   1   1   1.3e-53     9e-50  167.8   0.0     1   139    68   205    68   205 0.99 Tetracyclin repressor, C-terminal all-alpha domain
TetR_N               PF00440.18    47 seq265_BIOID58623    -            219   2.6e-17   62.0   0.1   1   1   1.3e-20   9.2e-17   60.3   0.0     2    47    10    55     9    55 0.97 Bacterial regulatory proteins, tetR family
MraZ                 PF02381.13    72 seq270_BIOID58623    -            152   2.5e-47  158.3   0.0   1   2   1.5e-28     2e-24   84.9   0.0     1    71     1    75     1    76 0.98 MraZ protein
MraZ                 PF02381.13    72 seq270_BIOID58623    -            152   2.5e-47  158.3   0.0   2   2     2e-24   2.7e-20   71.7   0.0     1    59    77   135    77   146 0.92 MraZ protein
RHH_1                PF01402.16    39 seq272_BIOID58623    -             94   2.1e-08   33.5   0.0   1   1   2.8e-12   3.9e-08   32.7   0.0     2    39    14    51    13    51 0.96 Ribbon-helix-helix protein, copG family
Methyltransf_5       PF01795.14   310 seq273_BIOID58623    -            346  2.1e-124  414.6   0.0   1   1  1.8e-128  2.5e-124  414.4   0.0     2   309    38   343    37   344 0.97 MraW methylase family
Plasmid_stabil       PF05016.9     90 seq274_BIOID58623    -             91   2.4e-16   59.7   0.1   1   1   1.9e-20   2.7e-16   59.6   0.0     1    89     3    90     3    91 0.92 Plasmid stabilisation system protein
FtsL                 PF04999.8     97 seq276_BIOID58623    -            121   1.3e-33  114.4   0.1   1   1   1.1e-37   1.5e-33  114.2   0.1     3    96    26   119    24   120 0.97 Cell division protein FtsL
Transpeptidase       PF00905.17   304 seq277_BIOID58623    -            588   3.3e-82  275.8   0.0   1   1   6.5e-86   4.5e-82  275.3   0.0     1   303   260   554   260   555 0.99 Penicillin binding protein transpeptidase domain
PBP_dimer            PF03717.10   190 seq277_BIOID58623    -            588     2e-34  119.1   0.0   1   1   4.2e-38   2.8e-34  118.6   0.0     4   188    69   220    66   222 0.93 Penicillin-binding Protein dimerisation domain
Mur_ligase_M         PF08245.7    189 seq281_BIOID58623    -            495     8e-46  156.3   0.1   1   1   2.9e-49   1.3e-45  155.6   0.1     1   188   114   318   114   319 0.90 Mur ligase middle domain
Mur_ligase_C         PF02875.16    91 seq281_BIOID58623    -            495   1.9e-26   91.8   0.0   1   1   2.8e-29   1.3e-25   89.1   0.0     1    91   339   425   339   425 0.96 Mur ligase family, glutamate ligase domain
Mur_ligase           PF01225.20    83 seq281_BIOID58623    -            495     6e-13   48.5   0.5   1   1   6.3e-16   2.9e-12   46.3   0.1     5    83    25   102    22   102 0.88 Mur ligase family, catalytic domain
DUF4111              PF13427.1    106 seq282_BIOID58623    -            312   1.3e-40  137.3   0.0   1   1   3.4e-44   2.3e-40  136.5   0.0     1   106   199   306   199   306 0.99 Domain of unknown function (DUF4111)
NTP_transf_2         PF01909.18    93 seq282_BIOID58623    -            312   1.9e-10   40.7   0.1   1   1   6.2e-13   4.2e-09   36.4   0.0     2    79    63   154    62   166 0.67 Nucleotidyltransferase domain
Mur_ligase_M         PF08245.7    189 seq283_BIOID58623    -            452   3.7e-50  170.5   0.1   1   1   1.7e-53   7.6e-50  169.4   0.0     2   188   106   292   105   293 0.97 Mur ligase middle domain
Mur_ligase_C         PF02875.16    91 seq283_BIOID58623    -            452   3.4e-16   58.9   0.0   1   1   6.5e-19   2.9e-15   55.9   0.0     1    82   313   394   313   403 0.92 Mur ligase family, glutamate ligase domain
Mur_ligase           PF01225.20    83 seq283_BIOID58623    -            452   2.8e-15   56.0   0.0   1   1   2.1e-18   9.6e-15   54.3   0.0     3    82    25    94    23    95 0.96 Mur ligase family, catalytic domain
Antibiotic_NAT       PF02522.9    229 seq284_BIOID58623    -            300   7.7e-75  250.9   0.0   1   1     7e-79   9.6e-75  250.6   0.0     1   228    43   283    43   284 0.97 Aminoglycoside 3-N-acetyltransferase
Glycos_transf_4      PF00953.16   159 seq286_BIOID58623    -            360   5.2e-34  117.2  16.1   1   1   7.7e-38   5.2e-34  117.2  11.2     2   158    99   284    98   285 0.91 Glycosyl transferase family 4
MraY_sig1            PF10555.4     13 seq286_BIOID58623    -            360   0.00011   21.0   3.6   1   1   1.7e-08   0.00011   21.0   2.5     1    13    68    80    68    80 0.95 Phospho-N-acetylmuramoyl-pentapeptide-transferase signature 1
Cpn10                PF00166.16    93 seq289_BIOID58623    -            130     3e-33  113.4   2.3   1   1   2.6e-37   3.6e-33  113.2   1.6     1    92    37   128    37   129 0.98 Chaperonin 10 Kd subunit
Cpn60_TCP1           PF00118.19   488 seq291_BIOID58623    -            545  5.1e-129  430.9  11.2   1   1  4.3e-133  5.8e-129  430.7   7.7     1   487    23   524    23   525 0.95 TCP-1/cpn60 chaperonin family
Mur_ligase_M         PF08245.7    189 seq292_BIOID58623    -            438   4.7e-43  147.3   0.1   1   1     1e-46   7.1e-43  146.7   0.1     1   189   110   280   110   280 0.90 Mur ligase middle domain
Mur_ligase_C         PF02875.16    91 seq292_BIOID58623    -            438   6.2e-11   42.0   0.0   1   1   5.4e-14   3.7e-10   39.5   0.0     2    81   301   373   300   379 0.88 Mur ligase family, glutamate ligase domain
Phage_integrase      PF00589.17   173 seq293_BIOID58623    -            263   1.2e-35  122.6   0.0   1   1   1.4e-39   1.9e-35  121.9   0.0     1   171    44   236    44   238 0.86 Phage integrase family
YebF                 PF13995.1     89 seq294_BIOID58623    -            148   1.2e-28   98.7   0.0   1   1   1.1e-32   1.5e-28   98.4   0.0     2    89    56   146    55   146 0.96 YebF-like protein
FTSW_RODA_SPOVE      PF01098.14   359 seq295_BIOID58623    -            414  2.4e-130  434.3  23.9   1   1  2.2e-134  3.1e-130  434.0  16.5     2   358    47   402    46   403 0.98 Cell cycle protein
Y2_Tnp               PF04986.8    183 seq296_BIOID58623    -            509   8.7e-56  188.4   0.0   1   1   2.6e-59   1.8e-55  187.4   0.0     1   182   179   404   179   407 0.97 Putative transposase
Zn_Tnp_IS91          PF14319.1    111 seq296_BIOID58623    -            509   1.1e-23   82.7   0.1   1   1   6.3e-27   4.3e-23   80.8   0.0     3   108    39   149    37   151 0.91 Transposase zinc-binding domain
Colicin_im           PF03857.8    138 seq297_BIOID58623    -            175   1.3e-63  212.7  15.7   1   1   9.6e-68   1.3e-63  212.7  10.9     1   138    38   175    38   175 0.99 Colicin immunity protein
Glyco_transf_28      PF03033.15   139 seq298_BIOID58623    -            355   7.6e-38  129.2   1.6   1   1   7.3e-41   2.5e-37  127.6   0.3     2   138     9   145     8   146 0.98 Glycosyltransferase family 28 N-terminal domain
Glyco_tran_28_C      PF04101.11   167 seq298_BIOID58623    -            355   3.4e-35  121.0   0.0   1   1   1.4e-38   4.8e-35  120.5   0.0     2   166   185   344   184   345 0.91 Glycosyltransferase family 28 C-terminal domain
Glyco_trans_1_3      PF13528.1    318 seq298_BIOID58623    -            355   7.4e-12   44.9   0.0   1   1   3.3e-15   1.1e-11   44.3   0.0     6   315    10   319     6   321 0.81 Glycosyl transferase family 1
Transposase_mut      PF00872.13   381 seq299_BIOID58623    -            411  3.9e-125  417.2   0.0   1   1  7.2e-129  4.9e-125  416.9   0.0    18   380    30   387    18   388 0.96 Transposase, Mutator family
MULE                 PF10551.4     93 seq299_BIOID58623    -            411   8.6e-11   41.7   0.0   1   1   3.7e-14   2.5e-10   40.2   0.0    16    91   193   268   181   270 0.83 MULE transposase domain
Mur_ligase_M         PF08245.7    189 seq301_BIOID58623    -            491   4.7e-28   98.4   0.0   1   1   1.6e-31   7.1e-28   97.8   0.0     1   189   124   304   124   304 0.89 Mur ligase middle domain
Mur_ligase           PF01225.20    83 seq301_BIOID58623    -            491   6.4e-25   86.9   0.1   1   1   3.3e-28   1.5e-24   85.7   0.1     1    82    21   119    21   120 0.97 Mur ligase family, catalytic domain
Mur_ligase_C         PF02875.16    91 seq301_BIOID58623    -            491   2.9e-20   71.9   0.0   1   1   2.1e-23   9.6e-20   70.3   0.0     4    89   327   418   324   420 0.85 Mur ligase family, glutamate ligase domain
Multi_Drug_Res       PF00893.14    93 seq303_BIOID58623    -            115   3.6e-32  110.5  10.4   1   1   3.3e-36   4.5e-32  110.2   7.2     2    93     3    94     2    94 0.99 Small Multidrug Resistance protein
Pterin_bind          PF00809.17   210 seq304_BIOID58623    -            308   4.5e-56  189.4   0.0   1   1   4.1e-60   5.6e-56  189.1   0.0     1   210    36   245    36   245 0.98 Pterin binding enzyme
Dala_Dala_lig_C      PF07478.8    203 seq305_BIOID58623    -            306   9.6e-70  233.9   0.0   1   1   3.5e-73   1.2e-69  233.6   0.0     1   203   103   303   103   303 0.97 D-ala D-ala ligase C-terminus
Dala_Dala_lig_N      PF01820.16   117 seq305_BIOID58623    -            306   1.3e-23   83.4   0.8   1   2   1.1e-12   3.8e-09   36.7   0.0     2    42     4    44     3    54 0.90 D-ala D-ala ligase N-terminus
Dala_Dala_lig_N      PF01820.16   117 seq305_BIOID58623    -            306   1.3e-23   83.4   0.8   2   2   2.3e-15   7.8e-12   45.4   0.2    83   117    52    86    43    86 0.89 D-ala D-ala ligase N-terminus
ATP-grasp_4          PF13535.1    184 seq305_BIOID58623    -            306     1e-15   57.8   0.0   1   1   4.7e-19   1.6e-15   57.2   0.0     3   176    95   272    93   276 0.79 ATP-grasp domain
CPSase_L_D2          PF02786.12   211 seq305_BIOID58623    -            306   8.9e-08   31.5   0.0   1   1   1.4e-10   4.6e-07   29.2   0.0    27   179   127   274    96   301 0.82 Carbamoyl-phosphate synthase L chain, ATP binding domain
Acetyltransf_1       PF00583.19    83 seq306_BIOID58623    -            166   9.2e-15   54.3   0.0   1   1   4.6e-18   1.6e-14   53.5   0.0     5    83    65   144    61   144 0.93 Acetyltransferase (GNAT) family
Acetyltransf_10      PF13673.1    117 seq306_BIOID58623    -            166   5.4e-13   48.9   0.1   1   1     2e-16   6.9e-13   48.6   0.1     1   117    16   143    16   143 0.83 Acetyltransferase (GNAT) domain
Acetyltransf_7       PF13508.1     79 seq306_BIOID58623    -            166   6.8e-09   35.6   0.0   1   1   3.1e-12   1.1e-08   35.0   0.0     4    78    57   144    54   145 0.82 Acetyltransferase (GNAT) domain
Acetyltransf_8       PF13523.1    152 seq306_BIOID58623    -            166   1.3e-06   28.3   0.0   1   1   4.7e-10   1.6e-06   27.9   0.0     2   143    10   150     9   155 0.85 Acetyltransferase (GNAT) domain
FtsQ                 PF03799.10   117 seq308_BIOID58623    -            276     6e-34  116.6   0.2   1   1   1.4e-37   9.5e-34  115.9   0.1     1   117   129   247   129   247 0.93 Cell division protein FtsQ
POTRA_1              PF08478.5     69 seq308_BIOID58623    -            276   6.2e-20   70.8   0.1   1   1   2.3e-23   1.6e-19   69.5   0.1     2    69    56   126    55   126 0.97 POTRA domain, FtsQ-type
FtsA                 PF14450.1    120 seq309_BIOID58623    -            420   1.6e-50  169.8   3.7   1   2   2.1e-23   1.4e-19   69.9   0.7     1   119    10   195    10   196 0.97 Cell division protein FtsA
FtsA                 PF14450.1    120 seq309_BIOID58623    -            420   1.6e-50  169.8   3.7   2   2   6.5e-33   4.5e-29  100.6   0.0     1   120   206   382   206   382 0.99 Cell division protein FtsA
SHS2_FTSA            PF02491.15    80 seq309_BIOID58623    -            420   2.4e-32  110.5   1.4   1   1   6.8e-36   4.6e-32  109.6   1.0     1    80    84   163    84   163 0.99 SHS2 domain inserted in FTSA
DDE_Tnp_IS240        PF13610.1    140 seq311_BIOID58623    -            264   1.5e-51  173.9   0.0   1   1   4.3e-55     2e-51  173.5   0.0     3   139    83   221    81   222 0.98 DDE domain
rve                  PF00665.21   120 seq311_BIOID58623    -            264   1.6e-11   44.2   0.0   1   1   5.4e-14   2.5e-10   40.4   0.0     8   117    83   189    79   192 0.90 Integrase core domain
DDE_Tnp_IS66         PF03050.9    271 seq311_BIOID58623    -            264   1.7e-07   30.6   0.4   1   1   5.7e-11   2.6e-07   30.0   0.3    11   132    26   153    18   191 0.85 Transposase IS66 family
DDE_Tnp_Tn3          PF01526.12   388 seq313_BIOID58623    -            357   2.5e-52  177.7   0.0   1   1   2.3e-56   3.2e-52  177.3   0.0   240   388   183   331   173   331 0.98 Tn3 transposase DDE domain
FtsZ_C               PF12327.3     95 seq314_BIOID58623    -            383   8.6e-38  128.2   1.2   1   1   3.5e-41   2.4e-37  126.7   0.8     1    94   221   315   221   316 0.99 FtsZ family, C-terminal domain
Tubulin              PF00091.20   216 seq314_BIOID58623    -            383   4.4e-37  127.8   1.7   1   1     2e-40   1.4e-36  126.2   1.2     2   212    13   180    12   184 0.96 Tubulin/FtsZ family, GTPase domain
Plasmid_stabil       PF05016.9     90 seq316_BIOID58623    -             93   5.1e-14   52.3   0.1   1   1     4e-18   5.5e-14   52.2   0.0     1    90     4    92     4    92 0.89 Plasmid stabilisation system protein
LpxC                 PF03331.8    277 seq317_BIOID58623    -            305  5.8e-125  415.6   0.0   1   1  5.1e-129    7e-125  415.4   0.0     1   277     2   280     2   280 0.99 UDP-3-O-acyl N-acetylglycosamine deacetylase
RNase_T              PF00929.19   164 seq318_BIOID58623    -            282   5.7e-22   78.6   0.0   1   1   5.4e-26   7.3e-22   78.2   0.0     1   163   105   262   105   263 0.95 Exonuclease
Tn7_Tnp_TnsA_N       PF08722.6     88 seq319_BIOID58623    -            280     2e-21   75.6   0.0   1   1   4.2e-25   2.8e-21   75.1   0.0     1    86    74   172    74   174 0.97 TnsA endonuclease N terminal
Tn7_Tnp_TnsA_C       PF08721.6     79 seq319_BIOID58623    -            280   1.6e-10   40.6   0.0   1   1   4.9e-14   3.3e-10   39.6   0.0     1    79   176   253   176   253 0.98 TnsA endonuclease C terminal
rve                  PF00665.21   120 seq320_BIOID58623    -            707   5.3e-08   32.8   0.0   1   1   2.3e-11   3.1e-07   30.4   0.0     5   119   289   427   285   428 0.82 Integrase core domain
SecM                 PF06558.7    148 seq322_BIOID58623    -            195     1e-67  226.2   1.9   1   1   8.9e-72   1.2e-67  226.0   1.3     1   148    49   195    49   195 0.99 Secretion monitor precursor protein (SecM)
SecA_DEAD            PF07517.9    266 seq323_BIOID58623    -            901  7.5e-122  405.6   0.2   1   1  5.6e-125  1.5e-121  404.6   0.1     2   265     7   401     6   402 1.00 SecA DEAD-like domain
SecA_SW              PF07516.8    214 seq323_BIOID58623    -            901   1.4e-76  256.8   5.6   1   1   1.5e-79     4e-76  255.4   3.9     1   213   617   830   617   831 0.98 SecA Wing and Scaffold domain
SecA_PP_bind         PF01043.15   113 seq323_BIOID58623    -            901   1.7e-40  137.7   0.2   1   1   1.8e-43   4.9e-40  136.2   0.1     2   113   229   358   228   358 0.94 SecA preprotein cross-linking domain
SEC-C                PF02810.10    21 seq323_BIOID58623    -            901   9.2e-12   44.1   7.5   1   1   5.4e-15   1.5e-11   43.4   5.2     1    20   881   900   881   901 0.95 SEC-C motif
DAHP_synth_1         PF00793.15   272 seq326_BIOID58623    -            313   1.1e-66  224.2   0.0   1   1     1e-70   1.4e-66  223.8   0.0     8   221    41   286    26   292 0.92 DAHP synthetase I family
AAA_22               PF13401.1    131 seq327_BIOID58623    -            482   3.6e-21   75.5   0.0   1   1   6.2e-24   2.1e-20   73.0   0.0     4   129   127   273   124   275 0.85 AAA domain
AAA_16               PF13191.1    166 seq327_BIOID58623    -            482     1e-08   35.5   0.0   1   1   1.1e-11   3.6e-08   33.8   0.0    25   156   129   253   119   265 0.83 AAA ATPase domain
NB-ARC               PF00931.17   287 seq327_BIOID58623    -            482   1.8e-06   26.9   0.0   1   1   9.4e-10   3.2e-06   26.1   0.0    17   108   125   232   121   240 0.73 NB-ARC domain
Arch_ATPase          PF01637.13   234 seq327_BIOID58623    -            482   2.1e-05   24.2   0.0   1   1   1.2e-08   3.9e-05   23.3   0.0    20   163   127   267   120   294 0.76 Archaeal ATPase
NUDIX                PF00293.23   135 seq329_BIOID58623    -            132   4.1e-22   78.1   0.2   1   1   3.6e-26   4.9e-22   77.9   0.1     4   131     7   125     4   129 0.85 NUDIX domain
TonB_dep_Rec         PF00593.19   276 seq331_BIOID58623    -            725   3.1e-32  112.5  13.3   1   1   4.5e-36   3.1e-32  112.5   9.2     1   275   456   723   456   724 0.88 TonB dependent receptor
Plug                 PF07715.10   108 seq331_BIOID58623    -            725     1e-30  106.1   0.9   1   1   5.8e-34     4e-30  104.2   0.6     8   108    50   164    44   164 0.96 TonB-dependent Receptor Plug Domain
TniQ                 PF06527.6    136 seq332_BIOID58623    -            518     5e-08   33.1   0.3   1   1     7e-12   9.5e-08   32.2   0.2     6   136     4   150     1   150 0.77 TniQ
IMPDH                PF00478.20   351 seq336_BIOID58623    -            347  2.7e-113  378.3   0.2   1   1  2.4e-117  3.3e-113  378.0   0.2     3   346     9   342     7   346 0.94 IMP dehydrogenase / GMP reductase domain
HTH_3                PF01381.17    55 seq338_BIOID58623    -             99     4e-12   45.6   0.0   1   1     9e-16   6.2e-12   45.0   0.0     5    52    21    68    20    70 0.97 Helix-turn-helix
HTH_19               PF12844.2     64 seq338_BIOID58623    -             99   1.1e-07   31.6   0.0   1   1   2.3e-11   1.6e-07   31.1   0.0     7    54    20    67    19    69 0.91 Helix-turn-helix domain
AAA_15               PF13175.1    415 seq340_BIOID58623    -            608   4.3e-34  118.1   0.0   1   2   1.7e-14   5.7e-11   41.9   0.0     1    57     3    64     3   179 0.77 AAA ATPase domain
AAA_15               PF13175.1    415 seq340_BIOID58623    -            608   4.3e-34  118.1   0.0   2   2   2.3e-24   7.9e-21   74.4   0.0   239   415   216   376   185   376 0.89 AAA ATPase domain
AAA_21               PF13304.1    303 seq340_BIOID58623    -            608   3.8e-15   56.5   0.0   1   1     6e-12   2.1e-08   34.4   0.0   219   300   269   374   182   376 0.73 AAA domain
AAA_23               PF13476.1    202 seq340_BIOID58623    -            608   6.2e-11   42.9   1.1   1   1     4e-14   1.4e-10   41.7   0.8     1   179     5   252     5   277 0.51 AAA domain
Amidase_2            PF01510.20   132 seq342_BIOID58623    -            183   1.8e-28   99.0   0.0   1   1   1.8e-32   2.5e-28   98.6   0.0     3   132    22   168    20   168 0.85 N-acetylmuramoyl-L-alanine amidase
OEP                  PF02321.13   188 seq347_BIOID58623    -            562   2.4e-48  164.1  32.0   1   2   1.8e-24   2.5e-20   72.7  10.7     3   188   167   349   165   349 0.95 Outer membrane efflux protein
OEP                  PF02321.13   188 seq347_BIOID58623    -            562   2.4e-48  164.1  32.0   2   2   4.3e-32   5.8e-28   97.6   5.9     6   188   376   557   372   557 0.94 Outer membrane efflux protein
Pyocin_S             PF06958.7    139 seq349_BIOID58623    -            593   1.2e-41  142.2   2.1   1   1   4.2e-45   1.9e-41  141.5   1.5     1   139   309   450   309   450 0.97 S-type Pyocin
Colicin-DNase        PF12639.2    110 seq349_BIOID58623    -            593   2.2e-29  101.7   0.0   1   1   8.1e-33   3.7e-29  101.0   0.0     1   109   454   591   454   592 0.94 DNase/tRNase domain of colicin-like bacteriocin
DUF796               PF05638.7    134 seq349_BIOID58623    -            593   2.9e-24   85.4   0.0   1   1   9.9e-28   4.5e-24   84.8   0.0     1   133     6   139     6   140 0.91 Protein of unknown function (DUF796)
CusF_Ec              PF11604.3     70 seq352_BIOID58623    -            117   2.4e-21   75.2   0.3   1   1   2.7e-25   3.6e-21   74.6   0.2     1    66    47   112    47   116 0.90 Copper binding periplasmic protein CusF
HlyD_2               PF12700.2    328 seq354_BIOID58623    -            430   4.2e-21   75.3   0.4   1   1   9.6e-24   4.4e-20   71.9   0.2   130   328   202   387   106   387 0.84 HlyD family secretion protein
HlyD_3               PF13437.1    105 seq354_BIOID58623    -            430     5e-17   62.0   2.2   1   1   4.9e-17   2.2e-13   50.3   0.1     1   105   217   318   217   318 0.97 HlyD family secretion protein
Colicin_Pyocin       PF01320.13    85 seq356_BIOID58623    -             94   1.5e-32  111.1   0.1   1   1   1.2e-36   1.7e-32  111.0   0.1     3    85     2    92     1    92 0.92 Colicin immunity protein / pyocin immunity protein
Colicin_Pyocin       PF01320.13    85 seq360_BIOID58623    -             96   8.7e-32  108.7   0.3   1   1   7.7e-36   1.1e-31  108.4   0.2     2    85     3    94     2    94 0.94 Colicin immunity protein / pyocin immunity protein
ACR_tran             PF00873.14  1021 seq361_BIOID58623    -           1048  1.2e-236  787.5   2.5   1   1  2.2e-240  1.5e-236  787.2   1.7     2  1020     6  1038     2  1039 0.97 AcrB/AcrD/AcrF family
HTH_Tnp_1            PF01527.15    76 seq362_BIOID58623    -            136     9e-18   63.8   0.3   1   1   3.5e-21   1.6e-17   63.0   0.2     2    74    23   102    22   104 0.89 Transposase
HTH_28               PF13518.1     52 seq362_BIOID58623    -            136     2e-06   27.5   0.3   1   1   1.1e-09   4.9e-06   26.2   0.0     1    43    32    75    32    78 0.93 Helix-turn-helix domain
CENP-B_N             PF04218.8     53 seq362_BIOID58623    -            136   4.2e-05   22.7   0.0   1   1   1.8e-08   8.2e-05   21.8   0.0     3    45    24    67    23    70 0.89 CENP-B N-terminal DNA-binding domain
rve                  PF00665.21   120 seq365_BIOID58623    -            301   1.4e-23   83.1   0.1   1   1   6.8e-27   3.1e-23   82.0   0.0     3   119   123   243   121   244 0.97 Integrase core domain
rve_3                PF13683.1     67 seq365_BIOID58623    -            301   2.5e-17   62.0   0.1   1   1   1.8e-20     8e-17   60.4   0.0     2    67   216   281   215   281 0.97 Integrase core domain
HTH_21               PF13276.1     60 seq365_BIOID58623    -            301   8.8e-17   60.7   2.0   1   1   8.3e-19   3.8e-15   55.5   0.4     6    57    49   106    45   109 0.79 HTH-like domain
Colicin_Pyocin       PF01320.13    85 seq366_BIOID58623    -             98   1.9e-29  101.2   0.5   1   1   1.6e-33   2.3e-29  100.9   0.4     3    85     6    96     3    96 0.89 Colicin immunity protein / pyocin immunity protein
GntR                 PF00392.16    64 seq367_BIOID58623    -            254   5.4e-26   89.6   0.4   1   1   1.8e-29   1.2e-25   88.5   0.3     2    64    12    74    11    74 0.97 Bacterial regulatory proteins, gntR family
FCD                  PF07729.7    125 seq367_BIOID58623    -            254   1.2e-16   60.9  11.2   1   1   3.5e-20   2.4e-16   60.0   7.8     1   124    99   226    99   227 0.90 FCD domain
Transketolase_N      PF00456.16   333 seq368_BIOID58623    -            887   1.4e-22   79.8   0.1   1   2   3.1e-18   4.2e-14   51.9   0.0     7   217    84   297    78   306 0.76 Transketolase, thiamine diphosphate binding domain
Transketolase_N      PF00456.16   333 seq368_BIOID58623    -            887   1.4e-22   79.8   0.1   2   2   3.4e-10   4.6e-06   25.5   0.1   213   281   361   431   351   475 0.79 Transketolase, thiamine diphosphate binding domain
cobW                 PF02492.14   178 seq369_BIOID58623    -            435   2.4e-24   85.6   0.1   1   1     1e-27   3.4e-24   85.1   0.1     2   177    44   242    43   243 0.88 CobW/HypB/UreG, nucleotide-binding domain
CobW_C               PF07683.9     94 seq369_BIOID58623    -            435   1.3e-17   63.1   0.1   1   1   1.9e-20   6.6e-17   60.9   0.0     5    94   292   408   290   408 0.97 Cobalamin synthesis protein cobW C-terminal domain
UPF0079              PF02367.12   123 seq369_BIOID58623    -            435   5.6e-05   22.6   0.0   1   1   4.8e-08   0.00016   21.1   0.0     9    40    36    67    29    77 0.80 Uncharacterised P-loop hydrolase UPF0079
DUF411               PF04214.8     70 seq370_BIOID58623    -            146   1.5e-24   85.1   1.3   1   1   1.1e-28   1.5e-24   85.1   0.9     4    70    53   119    48   119 0.93 Protein of unknown function, DUF
E1-E2_ATPase         PF00122.15   230 seq371_BIOID58623    -            815     6e-61  205.3   0.8   1   1   3.7e-64     1e-60  204.5   0.6     1   229   269   491   269   492 0.98 E1-E2 ATPase
Hydrolase            PF00702.21   204 seq371_BIOID58623    -            815   1.7e-49  168.9   6.8   1   1     1e-52   2.8e-49  168.3   4.7     1   204   496   713   496   713 0.96 haloacid dehalogenase-like hydrolase
YHS                  PF04945.8     47 seq371_BIOID58623    -            815   4.1e-19   68.0   0.9   1   1   6.3e-22   1.7e-18   66.0   0.1     1    46    30    76    30    77 0.97 YHS domain
HAD                  PF12710.2    191 seq371_BIOID58623    -            815   4.9e-18   65.8   0.0   1   1   3.3e-21   9.1e-18   64.9   0.0     2   190   500   709   499   710 0.71 haloacid dehalogenase-like hydrolase
HTH_29               PF13551.1    113 seq373_BIOID58623    -            288   1.3e-11   44.4   0.2   1   1   7.9e-15   2.2e-11   43.7   0.1     1   113    16   121    16   121 0.86 Winged helix-turn helix
rve                  PF00665.21   120 seq373_BIOID58623    -            288   1.4e-10   41.2   0.0   1   1   7.6e-14   2.1e-10   40.6   0.0     3   119   141   265   139   266 0.87 Integrase core domain
HTH_28               PF13518.1     52 seq373_BIOID58623    -            288   1.9e-09   37.1   0.2   1   1   2.2e-12     6e-09   35.5   0.0     2    51    16    66    15    67 0.94 Helix-turn-helix domain
HTH_23               PF13384.1     50 seq373_BIOID58623    -            288   3.8e-08   32.6   0.0   1   1   3.8e-11     1e-07   31.2   0.0     3    47    12    57    10    59 0.94 Homeodomain-like domain
HTH_32               PF13565.1     77 seq373_BIOID58623    -            288   1.3e-06   28.9   0.1   1   1   1.4e-09   3.8e-06   27.5   0.1     3    77    45   117    43   117 0.84 Homeodomain-like domain
2-oxoacid_dh         PF00198.18   231 seq375_BIOID58623    -            630   3.4e-78  261.9   0.0   1   1   3.2e-81   4.8e-78  261.4   0.0     3   230   399   629   397   630 0.98 2-oxoacid dehydrogenases acyltransferase (catalytic domain)
Biotin_lipoyl        PF00364.17    74 seq375_BIOID58623    -            630     1e-66  220.3  35.1   1   3   1.3e-24     2e-21   75.3   4.6     2    73     4    73     3    74 0.97 Biotin-requiring enzyme
Biotin_lipoyl        PF00364.17    74 seq375_BIOID58623    -            630     1e-66  220.3  35.1   2   3   2.8e-26   4.3e-23   80.6   3.8     2    73   107   176   106   177 0.96 Biotin-requiring enzyme
Biotin_lipoyl        PF00364.17    74 seq375_BIOID58623    -            630     1e-66  220.3  35.1   3   3   4.5e-25   6.9e-22   76.7   4.9     1    73   207   277   207   278 0.97 Biotin-requiring enzyme
E3_binding           PF02817.12    39 seq375_BIOID58623    -            630   3.6e-16   58.4   0.1   1   1   2.3e-19   3.6e-16   58.4   0.1     3    39   327   363   325   363 0.97 e3 binding domain
Abi_C                PF14355.1     80 seq378_BIOID58623    -            313   3.4e-13   49.2   0.0   1   1   6.2e-17   8.5e-13   47.9   0.0     2    80   236   308   235   308 0.94 Abortive infection C-terminus
DUF2933              PF11666.3     56 seq379_BIOID58623    -             65     2e-27   94.3   7.9   1   1   1.7e-31   2.4e-27   94.1   5.5     1    55     8    63     8    64 0.96 Protein of unknown function (DUF2933)
Pyr_redox_2          PF07992.9    200 seq381_BIOID58623    -            475   1.5e-44  152.2   1.7   1   1   1.7e-47   2.4e-44  151.5   1.2     1   198     9   318     9   320 0.94 Pyridine nucleotide-disulphide oxidoreductase
Pyr_redox_dim        PF02852.17   110 seq381_BIOID58623    -            475   9.1e-35  118.9   0.0   1   1   1.6e-37   2.1e-34  117.7   0.0     1   109   348   456   348   457 0.98 Pyridine nucleotide-disulphide oxidoreductase, dimerisation domain
Pyr_redox            PF00070.22    80 seq381_BIOID58623    -            475   2.6e-15   56.4   0.8   1   1   1.9e-18   2.6e-15   56.4   0.5     1    78   178   254   178   257 0.94 Pyridine nucleotide-disulphide oxidoreductase
GIDA                 PF01134.17   392 seq381_BIOID58623    -            475   1.8e-08   33.5   1.1   1   1     9e-11   1.2e-07   30.8   0.4     1    60     9    71     9    84 0.91 Glucose inhibited division protein A
FAD_oxidored         PF12831.2    428 seq381_BIOID58623    -            475   2.8e-08   33.1   0.9   1   1   4.4e-11     6e-08   32.0   0.6     1    38     9    46     9    64 0.94 FAD dependent oxidoreductase
FAD_binding_2        PF00890.19   421 seq381_BIOID58623    -            475   1.4e-06   27.3   0.7   1   1   3.3e-08   4.5e-05   22.3   0.2     2    35    10    43     9    48 0.90 FAD binding domain
Thi4                 PF01946.12   230 seq381_BIOID58623    -            475   3.1e-05   23.0   0.1   1   1   5.2e-08   7.1e-05   21.8   0.1    14    63     4    53     1    85 0.80 Thi4 family
Cu-oxidase_3         PF07732.10   120 seq383_BIOID58623    -            607   1.4e-48  163.4   2.7   1   2   6.4e-43   2.9e-39  133.3   0.3     3   117    54   163    52   166 0.95 Multicopper oxidase
Cu-oxidase_3         PF07732.10   120 seq383_BIOID58623    -            607   1.4e-48  163.4   2.7   2   2   1.7e-09     8e-06   25.4   0.0    14   111   503   601   492   607 0.80 Multicopper oxidase
Cu-oxidase           PF00394.17   159 seq383_BIOID58623    -            607   2.7e-40  137.7   1.0   1   1     1e-41   4.8e-38  130.4   0.1     2   158   174   351   173   352 0.93 Multicopper oxidase
Cu-oxidase_2         PF07731.9    138 seq383_BIOID58623    -            607   7.4e-32  109.6   0.9   1   1   1.6e-28   7.4e-25   86.9   0.3     9   135   495   606   487   607 0.89 Multicopper oxidase
CopB                 PF05275.6    210 seq385_BIOID58623    -            299   2.2e-89  298.1   1.6   1   1   1.9e-93   2.7e-89  297.8   1.1     2   210    91   299    90   299 0.99 Copper resistance protein B precursor (CopB)
Aconitase_2_N        PF06434.8    204 seq386_BIOID58623    -            916   1.5e-95  318.2   0.0   1   1   5.4e-99   2.4e-95  317.6   0.0     1   204   219   433   219   433 0.99 Aconitate hydratase 2 N-terminus
Aconitase_B_N        PF11791.3    154 seq386_BIOID58623    -            916   9.9e-68  226.6   0.1   1   1   3.8e-71   1.7e-67  225.8   0.1     1   154    55   207    55   207 1.00 Aconitate B N-terminal domain
Aconitase            PF00330.15   465 seq386_BIOID58623    -            916   2.7e-25   88.6   0.1   1   2   1.1e-12   5.2e-09   34.9   0.0   102   305   524   749   515   752 0.75 Aconitase family (aconitate hydratase)
Aconitase            PF00330.15   465 seq386_BIOID58623    -            916   2.7e-25   88.6   0.1   2   2   2.1e-17   9.6e-14   50.5   0.0   337   465   750   869   746   869 0.90 Aconitase family (aconitate hydratase)
CopC                 PF04234.7     97 seq388_BIOID58623    -            126   2.7e-29  101.5   0.1   1   1   4.7e-33   3.2e-29  101.2   0.0     1    97    24   126    24   126 0.95 CopC domain
Big_5                PF13205.1    107 seq388_BIOID58623    -            126   4.2e-06   27.2   0.1   1   1   7.3e-10     5e-06   26.9   0.0     4   106    24   124    21   125 0.78 Bacterial Ig-like domain
CopD                 PF05425.8    105 seq390_BIOID58623    -            309   7.9e-21   74.1   8.6   1   1   5.8e-25   7.9e-21   74.1   6.0     3   105   195   300   193   300 0.95 Copper resistance protein D
Response_reg         PF00072.19   112 seq392_BIOID58623    -            226   7.6e-25   86.9   0.0   1   1   1.8e-28   1.2e-24   86.3   0.0     1   112     4   114     4   114 0.99 Response regulator receiver domain
Trans_reg_C          PF00486.23    77 seq392_BIOID58623    -            226   1.6e-24   85.4   0.4   1   1   6.2e-28   4.3e-24   84.1   0.0     1    77   146   221   146   221 0.97 Transcriptional regulatory protein, C terminal
HATPase_c            PF02518.21   111 seq396_BIOID58623    -            466   2.4e-20   72.1   0.0   1   1   1.5e-23   6.7e-20   70.7   0.0     1   109   356   464   356   466 0.95 Histidine kinase-, DNA gyrase B-, and HSP90-like ATPase
HisKA                PF00512.20    68 seq396_BIOID58623    -            466   5.8e-11   42.1   0.4   1   1   2.7e-14   1.2e-10   41.0   0.3     2    68   248   313   247   313 0.97 His Kinase A (phospho-acceptor) domain
HAMP                 PF00672.20    70 seq396_BIOID58623    -            466   1.6e-10   40.8   0.0   1   1   3.5e-14   1.6e-10   40.8   0.0     3    69   175   242   173   243 0.92 HAMP domain
UPF0231              PF06062.6    121 seq398_BIOID58623    -             86   1.3e-19   70.1   0.3   1   1     1e-23   1.4e-19   70.0   0.2     1    70    17    84    17    86 0.97 Uncharacterised protein family (UPF0231)
UPF0231              PF06062.6    121 seq399_BIOID58623    -             54   1.1e-16   60.6   0.5   1   1   8.6e-21   1.2e-16   60.5   0.3    69   121     1    52     1    52 0.97 Uncharacterised protein family (UPF0231)
Methyltransf_27      PF13708.1    194 seq402_BIOID58623    -            276   7.9e-45  152.6   0.0   1   1     7e-49   9.6e-45  152.3   0.0     3   194    76   270    74   270 0.95 Methyltransferase domain
Cu-oxidase_3         PF07732.10   120 seq403_BIOID58623    -            516   8.3e-33  112.5   0.2   1   1   4.8e-36   2.2e-32  111.1   0.1     5   119    55   166    51   167 0.93 Multicopper oxidase
Cu-oxidase_2         PF07731.9    138 seq403_BIOID58623    -            516   2.8e-20   72.1  12.3   1   1     6e-23   2.7e-19   68.9   7.0    16   134   396   516   373   516 0.75 Multicopper oxidase
Cu-oxidase           PF00394.17   159 seq403_BIOID58623    -            516     1e-09   38.3   0.0   1   1   1.7e-09   7.9e-06   25.7   0.0    54   130   203   292   167   312 0.77 Multicopper oxidase
Pribosyltran         PF00156.22   125 seq405_BIOID58623    -            182     4e-18   65.2   0.1   1   1   3.8e-22   5.1e-18   64.8   0.1     9   124    21   132    11   133 0.91 Phosphoribosyl transferase domain
SNase                PF00565.12   108 seq406_BIOID58623    -            172   3.8e-24   84.9   0.1   1   1   3.7e-28   5.1e-24   84.4   0.0     1   108    52   149    52   149 0.95 Staphylococcal nuclease homologue
ABC_tran             PF00005.22   118 seq409_BIOID58623    -            308   2.2e-21   76.3   0.0   1   1   6.2e-25   4.2e-21   75.3   0.0     1   118    45   165    45   165 0.86 ABC transporter
AAA_21               PF13304.1    303 seq409_BIOID58623    -            308   2.4e-15   57.1   0.3   1   1     5e-17   3.4e-13   50.0   0.2     2   298    34   195    33   198 0.69 AAA domain
MFS_1                PF07690.11   354 seq411_BIOID58623    -            397   2.8e-15   55.8  62.8   1   1   1.7e-15   2.3e-11   42.9  19.6     1   186    18   211    18   221 0.81 Major Facilitator Superfamily
ABC2_membrane        PF01061.19   209 seq413_BIOID58623    -            256   5.5e-36  123.5  24.8   1   1     4e-40   5.5e-36  123.5  17.2     3   209     9   219     7   219 0.93 ABC-2 type transporter
EIIA-man             PF03610.11   116 seq416_BIOID58623    -            146   1.4e-28   99.1   0.0   1   1   1.2e-32   1.6e-28   98.9   0.0     1   116     3   117     3   117 0.98 PTS system fructose IIA component
Polysacc_deac_1      PF01522.16   124 seq419_BIOID58623    -            409   2.3e-20   72.3   0.0   1   1   2.7e-24   3.7e-20   71.6   0.0     3   122   228   366   226   368 0.93 Polysaccharide deacetylase
DUF2726              PF10881.3    126 seq421_BIOID58623    -            178   3.8e-32  110.4   0.1   1   1   3.6e-36   4.9e-32  110.0   0.0     3   125    52   173    50   174 0.95 Protein of unknown function (DUF2726)
Transposase_31       PF04754.7    205 seq425_BIOID58623    -            294   6.3e-81  270.5   0.5   1   1   6.5e-85   8.9e-81  270.0   0.3     1   203     7   207     7   209 0.98 Putative transposase, YhgA-like
DDE_Tnp_IS240        PF13610.1    140 seq427_BIOID58623    -            238   1.1e-50  171.1   0.0   1   1   3.3e-54   1.5e-50  170.6   0.0     4   139    79   216    77   217 0.99 DDE domain
rve                  PF00665.21   120 seq427_BIOID58623    -            238   4.5e-11   42.7   0.1   1   1   1.9e-13   8.5e-10   38.6   0.0     9   119    79   186    74   187 0.89 Integrase core domain
DDE_Tnp_IS66         PF03050.9    271 seq427_BIOID58623    -            238   3.3e-10   39.5   0.3   1   1   9.3e-14   4.2e-10   39.1   0.2     5   132    14   148    10   178 0.87 Transposase IS66 family
Peptidase_S24        PF00717.18    70 seq428_BIOID58623    -            144   3.7e-12   45.5   0.0   1   1   3.8e-16   5.1e-12   45.1   0.0     3    70    58   123    56   123 0.92 Peptidase S24-like
IMS                  PF00817.15   148 seq429_BIOID58623    -            419   1.5e-29  102.6   0.0   1   1     7e-33   3.2e-29  101.5   0.0     1   147     5   150     5   151 0.97 impB/mucB/samB family
DUF4113              PF13438.1     75 seq429_BIOID58623    -            419   8.4e-21   73.5   0.0   1   1   3.7e-24   1.7e-20   72.5   0.0     7    75   350   417   345   417 0.96 Domain of unknown function (DUF4113)
IMS_C                PF11799.3    137 seq429_BIOID58623    -            419   7.1e-11   42.5   0.0   1   1   3.5e-14   1.6e-10   41.4   0.0     3   123   213   331   211   341 0.83 impB/mucB/samB family C-terminal
HTH_Tnp_IS1          PF12759.2     50 seq430_BIOID58623    -             91   6.1e-32  108.7   0.1   1   1   1.4e-35   9.3e-32  108.1   0.1     1    50    39    88    39    88 0.99 InsA C-terminal domain
Zn_Tnp_IS1           PF03811.8     36 seq430_BIOID58623    -             91   1.2e-21   75.8   4.5   1   1   3.1e-25   2.1e-21   74.9   3.1     1    36     1    36     1    36 0.99 InsA N-terminal domain
DDE_Tnp_IS1          PF03400.8    131 seq431_BIOID58623    -            125   1.1e-73  245.4   1.3   1   1   8.7e-78   1.2e-73  245.2   0.9     7   131     1   125     1   125 1.00 IS1 transposase
Rep_3                PF01051.16   218 seq438_BIOID58623    -            325   4.9e-22   78.4   0.1   1   1   5.5e-26   7.5e-22   77.8   0.1     4   210    11   265     9   271 0.86 Initiator Replication protein
SLT                  PF01464.15   121 seq439_BIOID58623    -            179   1.9e-10   40.1   0.0   1   1   1.6e-14   2.2e-10   39.9   0.0     2   108    22   129    21   142 0.91 Transglycosylase SLT domain
HTH_Tnp_1            PF01527.15    76 seq453_BIOID58623    -            108   4.1e-11   42.5   1.0   1   1   1.2e-14   1.7e-10   40.6   0.7     1    74     1    87     1    88 0.85 Transposase
rve                  PF00665.21   120 seq455_BIOID58623    -            296     1e-24   86.8   0.1   1   1   1.3e-27   3.6e-24   85.0   0.0     2   119   126   240   125   241 0.97 Integrase core domain
HTH_21               PF13276.1     60 seq455_BIOID58623    -            296   9.4e-17   60.6   3.5   1   1   7.9e-20   2.2e-16   59.5   2.4     2    60    47   104    45   104 0.94 HTH-like domain
rve_3                PF13683.1     67 seq455_BIOID58623    -            296   1.3e-11   43.7   0.1   1   1   1.1e-14     3e-11   42.5   0.0     6    67   217   278   212   278 0.93 Integrase core domain
DDE_Tnp_IS240        PF13610.1    140 seq455_BIOID58623    -            296   7.6e-07   29.0   0.0   1   1   4.4e-10   1.2e-06   28.4   0.0     2   137   131   268   130   270 0.92 DDE domain
rve_2                PF13333.1     52 seq455_BIOID58623    -            296   2.8e-06   27.1   0.0   1   1   2.1e-09   5.8e-06   26.1   0.0     1    44   231   277   231   284 0.88 Integrase core domain
HrpB_C               PF08482.5    133 seq456_BIOID58623    -            824   8.6e-56  187.6   0.2   1   1   6.2e-59   2.1e-55  186.3   0.1     1   133   679   811   679   811 1.00 ATP-dependent helicase C-terminal
DEAD                 PF00270.24   173 seq456_BIOID58623    -            824   5.7e-12   45.3   0.0   1   1   5.3e-15   1.8e-11   43.6   0.0    12   168    32   177    22   182 0.75 DEAD/DEAH box helicase
Helicase_C           PF00271.26    78 seq456_BIOID58623    -            824     4e-10   39.3   0.0   1   1   2.3e-13   7.8e-10   38.3   0.0    10    77   257   342   252   343 0.96 Helicase conserved C-terminal domain
HA2                  PF04408.18   102 seq456_BIOID58623    -            824   1.3e-09   37.8   0.0   1   1   7.8e-13   2.7e-09   36.8   0.0     2    63   404   464   403   525 0.84 Helicase associated domain (HA2)
HlyD_2               PF12700.2    328 seq457_BIOID58623    -            395   1.2e-33  116.5   8.9   1   1   8.9e-37     2e-33  115.8   6.2     2   328    42   381    41   381 0.88 HlyD family secretion protein
HlyD                 PF00529.15   306 seq457_BIOID58623    -            395   1.1e-15   57.6  19.9   1   1   3.4e-13   7.6e-10   38.4   9.1     1   178    61   241    61   285 0.61 HlyD family secretion protein
HlyD_3               PF13437.1    105 seq457_BIOID58623    -            395   2.7e-14   53.2   2.3   1   1   2.6e-12     6e-09   36.0   0.7     2    81   187   268   186   310 0.77 HlyD family secretion protein
Biotin_lipoyl_2      PF13533.1     50 seq457_BIOID58623    -            395   1.2e-10   40.7   7.2   1   1   9.3e-14   2.1e-10   39.9   0.4     3    49    63   109    58   116 0.95 Biotin-lipoyl like
Transgly             PF00912.17   178 seq458_BIOID58623    -            844   2.6e-56  189.6   0.0   1   1     6e-60   4.1e-56  188.9   0.0    10   177   209   380   198   381 0.95 Transglycosylase
Transpeptidase       PF00905.17   304 seq458_BIOID58623    -            844   9.9e-26   90.3   0.2   1   1   8.1e-29   5.6e-25   87.8   0.2     2   284   473   725   472   744 0.86 Penicillin binding protein transpeptidase domain
MacB_PCD             PF12704.2    232 seq459_BIOID58623    -            646   7.4e-44  149.9   4.0   1   1   2.2e-47   7.4e-44  149.9   2.8     1   231   260   488   260   489 0.94 MacB-like periplasmic core domain
ABC_tran             PF00005.22   118 seq459_BIOID58623    -            646   2.2e-22   79.5   0.0   1   1   3.3e-25   1.1e-21   77.2   0.0     1   117    48   172    48   173 0.95 ABC transporter
FtsX                 PF02687.16   121 seq459_BIOID58623    -            646   9.6e-20   70.4  13.6   1   1   1.3e-22   4.5e-19   68.2   8.1     2   121   524   639   521   639 0.97 FtsX-like permease family
TraI_2               PF07514.6    327 seq463_BIOID58623    -           1050   8.4e-92  307.2   0.0   1   1   8.5e-96   1.2e-91  306.8   0.0     1   327    71   402    71   402 0.98 Putative helicase
OEP                  PF02321.13   188 seq464_BIOID58623    -            456   3.2e-35  121.3  24.7   1   2   1.7e-24   2.4e-20   72.8   7.4     1   188    60   244    60   244 0.86 Outer membrane efflux protein
OEP                  PF02321.13   188 seq464_BIOID58623    -            456   3.2e-35  121.3  24.7   2   2   5.9e-19   8.1e-15   54.7   4.2     6   184   271   446   266   450 0.91 Outer membrane efflux protein
TonB_dep_Rec         PF00593.19   276 seq465_BIOID58623    -            747   7.1e-28   98.1  10.2   1   1     1e-31   7.1e-28   98.1   7.1     1   276   510   746   510   746 0.98 TonB dependent receptor
Plug                 PF07715.10   108 seq465_BIOID58623    -            747     2e-21   76.2   0.1   1   1   6.6e-25   4.5e-21   75.0   0.1     2   107    76   180    75   181 0.94 TonB-dependent Receptor Plug Domain
ABC_tran             PF00005.22   118 seq466_BIOID58623    -            265   1.1e-20   74.1   0.0   1   1   2.3e-24   1.6e-20   73.5   0.0     1   118    51   176    51   176 0.94 ABC transporter
AAA_10               PF12846.2    328 seq467_BIOID58623    -            694   6.1e-17   61.7   0.0   1   1   1.1e-19   3.7e-16   59.1   0.0     2   324   199   582   198   585 0.66 AAA-like domain
TrwB_AAD_bind        PF10412.4    386 seq467_BIOID58623    -            694   6.4e-15   54.5   0.1   1   1   3.2e-13   1.1e-09   37.3   0.0   164   345   412   604   390   646 0.77 Type IV secretion-system coupling protein DNA-binding domain
TraG-D_C             PF12696.2    128 seq467_BIOID58623    -            694   9.8e-10   38.2   0.0   1   1   5.8e-13     2e-09   37.2   0.0     2   112   505   617   504   631 0.82 TraM recognition site of TraD and TraG
Peripla_BP_2         PF01497.13   238 seq468_BIOID58623    -            296   1.2e-26   93.2   0.0   1   1   9.9e-31   1.4e-26   93.0   0.0     1   235    38   270    38   273 0.94 Periplasmic binding protein
FecCD                PF01032.13   311 seq469_BIOID58623    -            660  7.1e-145  481.5  86.4   1   2   2.5e-73   3.4e-69  232.9  27.5     5   310    11   324     7   325 0.94 FecCD transport family
FecCD                PF01032.13   311 seq469_BIOID58623    -            660  7.1e-145  481.5  86.4   2   2   9.1e-80   1.3e-75  254.0  27.0     2   311   358   657   347   657 0.94 FecCD transport family
DUF4400              PF14348.1    198 seq472_BIOID58623    -            220   3.4e-36  124.4   5.9   1   1   3.3e-40   4.5e-36  124.0   4.1     3   198    28   217    26   217 0.98 Domain of unknown function (DUF4400)
Peptidase_S49        PF01343.13   154 seq473_BIOID58623    -            393   3.9e-29  101.3   0.0   1   1   5.5e-33   7.6e-29  100.3   0.0     4   148   188   338   141   343 0.91 Peptidase family S49
NERD                 PF08378.6    109 seq475_BIOID58623    -            243     1e-18   67.4   0.0   1   1   1.4e-22   1.9e-18   66.5   0.0     3    95    33   135    31   154 0.81 Nuclease-related domain
Voltage_CLC          PF00654.15   355 seq476_BIOID58623    -            473   1.9e-90  303.3  36.0   1   1   1.5e-92   2.1e-88  296.6  20.9     2   354    89   437    88   438 0.94 Voltage gated chloride channel
Fe-S_biosyn          PF01521.15    91 seq478_BIOID58623    -            114   4.3e-29   99.9   0.0   1   1   3.7e-33     5e-29   99.7   0.0     1    91     9   100     9   100 0.99 Iron-sulphur cluster biosynthesis
HD                   PF01966.17   122 seq481_BIOID58623    -            505   1.5e-09   37.7   0.0   1   1   7.4e-13     5e-09   36.0   0.0     1    54    66   136    66   178 0.88 HD domain
PDZ                  PF00595.19    81 seq483_BIOID58623    -            474   2.8e-29  101.0   8.2   1   2   2.9e-19     1e-15   57.5   0.1     7    80   285   367   279   368 0.90 PDZ domain (Also known as DHR or GLGF)
PDZ                  PF00595.19    81 seq483_BIOID58623    -            474   2.8e-29  101.0   8.2   2   2   3.1e-15   1.1e-11   44.6   2.2    10    81   393   463   385   463 0.89 PDZ domain (Also known as DHR or GLGF)
PDZ_2                PF13180.1     82 seq483_BIOID58623    -            474   2.3e-26   91.3   2.7   1   2   1.2e-18     4e-15   55.3   0.0    12    82   300   380   285   380 0.88 PDZ domain
PDZ_2                PF13180.1     82 seq483_BIOID58623    -            474   2.3e-26   91.3   2.7   2   2   2.5e-12   8.6e-09   35.0   0.4     4    59   399   454   396   471 0.87 PDZ domain
Trypsin_2            PF13365.1    120 seq483_BIOID58623    -            474   8.1e-21   74.1   0.6   1   1   5.5e-24   1.9e-20   72.9   0.4     1   120   114   250   114   250 0.79 Trypsin-like peptidase domain
Trypsin              PF00089.21   220 seq483_BIOID58623    -            474   1.3e-20   73.8   0.2   1   1   6.3e-24   2.2e-20   73.1   0.1    27   218   114   275    85   277 0.83 Trypsin
Diacid_rec           PF05651.8    135 seq484_BIOID58623    -            376     5e-51  171.5   1.0   1   1   1.2e-54   8.4e-51  170.8   0.7     5   135     1   131     1   131 0.99 Putative sugar diacid recognition
HTH_30               PF13556.1     59 seq484_BIOID58623    -            376   2.9e-23   81.1   2.8   1   1   5.8e-26     4e-22   77.4   1.7     1    59   314   372   314   372 0.98 PucR C-terminal helix-turn-helix domain
Ribosomal_S2         PF00318.15   211 seq494_BIOID58623    -            306   3.3e-85  284.4   0.0   1   1   2.9e-89     4e-85  284.2   0.0     1   211    74   290    74   290 0.99 Ribosomal protein S2
EF_TS                PF00889.14   221 seq495_BIOID58623    -            283   2.3e-71  239.5   5.7   1   1   3.3e-75   2.3e-71  239.5   4.0     1   221    57   263    57   263 0.98 Elongation factor TS
UBA                  PF00627.26    37 seq495_BIOID58623    -            283   3.5e-11   42.4   0.1   1   1   3.4e-14   2.3e-10   39.8   0.1     1    35     4    39     4    40 0.96 UBA/TS-N domain
AA_kinase            PF00696.23   241 seq497_BIOID58623    -            241   1.7e-27   96.3   0.2   1   1   1.9e-31   2.7e-27   95.7   0.2     1   241    10   219    10   219 0.77 Amino acid kinase family
RRF                  PF01765.14   165 seq498_BIOID58623    -            185   3.9e-68  227.9   1.7   1   1   3.7e-72     5e-68  227.6   1.2     1   165    19   183    19   183 0.99 Ribosome recycling factor
DXP_reductoisom      PF02670.11   129 seq499_BIOID58623    -            398     6e-49  165.7   0.8   1   1   1.3e-52     6e-49  165.7   0.5     1   129     4   132     4   132 0.99 1-deoxy-D-xylulose 5-phosphate reductoisomerase
DXPR_C               PF13288.1    121 seq499_BIOID58623    -            398   2.3e-45  153.3   0.3   1   1   1.1e-48   5.2e-45  152.2   0.2     1   121   271   389   271   389 0.99 DXP reductoisomerase C-terminal domain
DXP_redisom_C        PF08436.7     84 seq499_BIOID58623    -            398   7.4e-34  115.3   0.0   1   1   4.4e-37     2e-33  113.9   0.0     1    84   146   239   146   239 0.96 1-deoxy-D-xylulose 5-phosphate reductoisomerase C-terminal
Prenyltransf         PF01255.14   223 seq502_BIOID58623    -            252   6.7e-82  273.8   0.0   1   1   5.6e-86   7.7e-82  273.6   0.0     1   222    23   243    23   244 0.99 Putative undecaprenyl diphosphate synthase
CTP_transf_1         PF01148.15   259 seq504_BIOID58623    -            285   9.6e-64  215.4  20.7   1   1   8.1e-68   1.1e-63  215.2  14.3     2   257     4   279     3   281 0.89 Cytidylyltransferase family
Peptidase_M50        PF02163.17   192 seq505_BIOID58623    -            450   2.7e-70  235.1   0.3   1   1   6.8e-74   3.1e-70  234.9   0.2     2   192    11   446    10   446 0.99 Peptidase family M50
PDZ                  PF00595.19    81 seq505_BIOID58623    -            450   8.1e-13   48.2   0.3   1   1     1e-13   4.6e-10   39.4   0.0     8    81   209   277   203   277 0.91 PDZ domain (Also known as DHR or GLGF)
PDZ_2                PF13180.1     82 seq505_BIOID58623    -            450   7.3e-11   41.6   0.0   1   1   1.1e-11   5.1e-08   32.5   0.0    19    78   227   285   211   287 0.84 PDZ domain
Bac_surface_Ag       PF01103.18   323 seq507_BIOID58623    -            810  1.6e-100  336.6  15.9   1   1  9.7e-104  3.3e-100  335.5  11.0     1   323   448   810   448   810 0.96 Surface antigen
Surf_Ag_VNR          PF07244.10    78 seq507_BIOID58623    -            810   3.1e-65  216.4  10.4   1   5   6.3e-10   2.2e-06   27.8   0.0     1    78    24    91    24    91 0.87 Surface antigen variable number repeat
Surf_Ag_VNR          PF07244.10    78 seq507_BIOID58623    -            810   3.1e-65  216.4  10.4   2   5   5.9e-15     2e-11   44.0   0.0     1    78    92   172    92   172 0.93 Surface antigen variable number repeat
Surf_Ag_VNR          PF07244.10    78 seq507_BIOID58623    -            810   3.1e-65  216.4  10.4   3   5   3.5e-17   1.2e-13   51.1   0.1     2    78   176   263   175   263 0.86 Surface antigen variable number repeat
Surf_Ag_VNR          PF07244.10    78 seq507_BIOID58623    -            810   3.1e-65  216.4  10.4   4   5   5.8e-14     2e-10   40.8   0.0     1    78   266   344   266   344 0.92 Surface antigen variable number repeat
Surf_Ag_VNR          PF07244.10    78 seq507_BIOID58623    -            810   3.1e-65  216.4  10.4   5   5     1e-18   3.5e-15   56.0   0.1     1    78   347   421   347   421 0.91 Surface antigen variable number repeat
Big_3_3              PF13750.1    158 seq508_BIOID58623    -            690     3e-63  211.8   4.0   1   1   6.6e-67     3e-63  211.8   2.8     2   158   434   589   433   589 0.99 Bacterial Ig-like domain (group 3)
Big_3_2              PF12245.3     60 seq508_BIOID58623    -            690     1e-21   76.1   4.5   1   2   3.7e-22   1.7e-18   65.8   0.2     2    60    85   146    84   147 0.95 Bacterial Ig-like domain (group 3)
Big_3_2              PF12245.3     60 seq508_BIOID58623    -            690     1e-21   76.1   4.5   2   2   0.00022         1    8.8   0.1    23    55   447   479   444   484 0.85 Bacterial Ig-like domain (group 3)
OmpH                 PF03938.9    158 seq509_BIOID58623    -            161   6.2e-23   81.3  16.0   1   1   5.4e-27   7.4e-23   81.1  11.1     3   157    10   160     6   161 0.93 Outer membrane protein (OmpH-like)
Hexapep              PF00132.19    36 seq510_BIOID58623    -            341     2e-32  109.1  41.0   1   3   1.2e-14   8.4e-11   40.7   2.6     2    36   110   144   109   144 0.95 Bacterial transferase hexapeptide (six repeats)
Hexapep              PF00132.19    36 seq510_BIOID58623    -            341     2e-32  109.1  41.0   2   3   1.7e-12   1.2e-08   33.9   0.3     1    35   145   179   145   180 0.96 Bacterial transferase hexapeptide (six repeats)
Hexapep              PF00132.19    36 seq510_BIOID58623    -            341     2e-32  109.1  41.0   3   3   1.8e-11   1.3e-07   30.7   6.3     1    35   222   256   222   257 0.94 Bacterial transferase hexapeptide (six repeats)
LpxD                 PF04613.9     72 seq510_BIOID58623    -            341   1.9e-23   81.6   0.0   1   1   4.7e-27   3.2e-23   80.9   0.0     1    72    21    90    21    90 0.97 UDP-3-O-[3-hydroxymyristoyl] glucosamine N-acyltransferase, LpxD
FabA                 PF07977.8    138 seq511_BIOID58623    -            151   8.4e-43  145.0   0.0   1   1   7.2e-47   9.8e-43  144.8   0.0     1   137    17   141    17   142 0.97 FabA-like domain
Acetyltransf_11      PF13720.1     83 seq512_BIOID58623    -            262   2.4e-30  104.4   0.0   1   1   5.6e-34   3.8e-30  103.8   0.0     1    83   180   262   180   262 0.98 Udp N-acetylglucosamine O-acyltransferase; Domain 2
Hexapep              PF00132.19    36 seq512_BIOID58623    -            262     5e-30  101.5  21.3   1   5   3.6e-09   2.5e-05   23.4   0.3     4    35     2    33     1    34 0.91 Bacterial transferase hexapeptide (six repeats)
Hexapep              PF00132.19    36 seq512_BIOID58623    -            262     5e-30  101.5  21.3   2   5   5.4e-13   3.7e-09   35.5   3.3     1    36    17    52    17    52 0.96 Bacterial transferase hexapeptide (six repeats)
Hexapep              PF00132.19    36 seq512_BIOID58623    -            262     5e-30  101.5  21.3   3   5   1.5e-07     0.001   18.3   1.1     1    35    35    69    35    69 0.92 Bacterial transferase hexapeptide (six repeats)
Hexapep              PF00132.19    36 seq512_BIOID58623    -            262     5e-30  101.5  21.3   4   5   3.1e-07    0.0021   17.3   0.0     2    35    66    99    65   100 0.95 Bacterial transferase hexapeptide (six repeats)
Hexapep              PF00132.19    36 seq512_BIOID58623    -            262     5e-30  101.5  21.3   5   5   1.9e-13   1.3e-09   37.0   0.1     2    36   109   143   108   143 0.96 Bacterial transferase hexapeptide (six repeats)
LpxB                 PF02684.10   373 seq513_BIOID58623    -            382  4.7e-152  505.8   0.0   1   1  3.9e-156  5.3e-152  505.6   0.0     1   373     9   377     9   377 1.00 Lipid-A-disaccharide synthetase
RNase_HII            PF01351.13   198 seq515_BIOID58623    -            198   3.4e-57  193.1   0.0   1   1   2.8e-61   3.9e-57  193.0   0.0     1   197    13   189    13   190 0.99 Ribonuclease HII
DNA_pol3_alpha       PF07733.7    426 seq517_BIOID58623    -           1160  3.1e-177  589.1   0.0   1   1  8.8e-181    4e-177  588.8   0.0     2   426   291   735   290   735 0.96 Bacterial DNA polymerase III alpha subunit
PHP                  PF02811.14   175 seq517_BIOID58623    -           1160   2.4e-30  105.4   0.0   1   1   1.5e-33   6.7e-30  104.0   0.0     1   170     7   178     7   192 0.96 PHP domain
tRNA_anti            PF01336.20    76 seq517_BIOID58623    -           1160   1.3e-08   34.4   0.1   1   1   5.4e-12   2.5e-08   33.5   0.1     2    75  1000  1072   994  1073 0.88 OB-fold nucleic acid binding domain
ACCA                 PF03255.9    145 seq518_BIOID58623    -            319   6.1e-65  217.1   0.2   1   1   1.9e-68   8.7e-65  216.5   0.1     2   145     5   151     4   151 0.97 Acetyl co-enzyme A carboxylase carboxyltransferase alpha subunit
Carboxyl_trans       PF01039.17   493 seq518_BIOID58623    -            319   1.9e-18   65.9   0.1   1   1   5.2e-22   2.4e-18   65.6   0.0   272   470    85   285    58   297 0.83 Carboxyl transferase domain
MdcE                 PF06833.6    234 seq518_BIOID58623    -            319   6.7e-06   25.3   0.0   1   1     2e-09   9.2e-06   24.9   0.0     5   175    88   261    84   313 0.81 Malonate decarboxylase gamma subunit (MdcE)
OKR_DC_1             PF01276.15   417 seq520_BIOID58623    -            713  2.2e-193  642.4   0.0   1   1  5.8e-197  2.6e-193  642.1   0.0     1   417   130   545   130   545 1.00 Orn/Lys/Arg decarboxylase, major domain
OKR_DC_1_C           PF03711.10   137 seq520_BIOID58623    -            713   4.8e-53  178.7   0.0   1   1   2.3e-56   1.1e-52  177.6   0.0     1   135   570   702   570   704 0.99 Orn/Lys/Arg decarboxylase, C-terminal domain
OKR_DC_1_N           PF03709.10   115 seq520_BIOID58623    -            713   8.8e-27   93.3   0.0   1   1   3.9e-30   1.8e-26   92.3   0.0     1   115    14   124    14   124 0.99 Orn/Lys/Arg decarboxylase, N-terminal domain
Glyoxalase           PF00903.20   128 seq521_BIOID58623    -            129   4.1e-23   81.6   0.0   1   1   1.3e-26   4.5e-23   81.4   0.0     2   128     7   126     6   126 0.97 Glyoxalase/Bleomycin resistance protein/Dioxygenase superfamily
Glyoxalase_2         PF12681.2    108 seq521_BIOID58623    -            129   4.8e-18   65.6   0.0   1   1   1.6e-21   5.6e-18   65.4   0.0     1   108    12   127    12   127 0.79 Glyoxalase-like domain
Glyoxalase_4         PF13669.1    110 seq521_BIOID58623    -            129   1.7e-13   50.4   0.0   1   1   6.2e-17   2.1e-13   50.1   0.0     1    96     8   102     8   115 0.85 Glyoxalase/Bleomycin resistance protein/Dioxygenase superfamily
ATP_bind_3           PF01171.15   182 seq523_BIOID58623    -            432   8.4e-60  201.2   0.0   1   1   2.4e-63   1.1e-59  200.8   0.0     1   180    14   191    14   193 0.97 PP-loop family
TilS_C               PF11734.3     74 seq523_BIOID58623    -            432   1.8e-25   87.8   0.8   1   1   9.1e-29   4.1e-25   86.6   0.0     1    69   356   422   356   427 0.88 TilS substrate C-terminal domain
TilS                 PF09179.6     69 seq523_BIOID58623    -            432   2.6e-23   81.7   5.2   1   1   2.2e-26     1e-22   79.8   3.6     1    69   241   309   241   309 0.99 TilS substrate binding domain
YaeQ                 PF07152.7    175 seq531_BIOID58623    -            181   9.8e-72  239.8   1.0   1   1   8.1e-76   1.1e-71  239.6   0.7     1   174     1   175     1   176 0.99 YaeQ protein
Big_3_3              PF13750.1    158 seq534_BIOID58623    -            805   1.2e-60  203.3   2.8   1   1   4.1e-63   1.4e-59  199.9   0.2     2   158   548   705   547   705 0.99 Bacterial Ig-like domain (group 3)
DUF4165              PF13752.1    124 seq534_BIOID58623    -            805   1.9e-46  156.7   3.7   1   1   2.8e-49   9.7e-46  154.4   0.1     2   124    26   148    25   148 0.99 Domain of unknown function (DUF4165)
Big_3_2              PF12245.3     60 seq534_BIOID58623    -            805   4.6e-16   57.9   0.7   1   1   5.8e-17     2e-13   49.5   0.0     3    57   222   272   220   275 0.88 Bacterial Ig-like domain (group 3)
RF-1                 PF00472.15   114 seq535_BIOID58623    -            140     1e-27   96.0   0.5   1   1   8.8e-32   1.2e-27   95.8   0.4     4   114     4   132     1   138 0.91 RF-1 domain
NlpE                 PF04170.7     87 seq537_BIOID58623    -            236   1.6e-35  121.2   0.0   1   1   1.9e-39   2.6e-35  120.5   0.0     1    86    45   130    45   131 0.99 NlpE N-terminal domain
Plasmid_killer       PF05015.8     93 seq539_BIOID58623    -             98   1.6e-19   69.6   0.2   1   1   1.3e-23   1.8e-19   69.5   0.2     1    92     1    93     1    94 0.95 Plasmid maintenance system killer protein
N6_N4_Mtase          PF01555.13   231 seq549_BIOID58623    -            416   7.7e-21   74.5   0.0   1   1   1.7e-24   1.2e-20   73.9   0.0     1   227   128   389   128   393 0.81 DNA methylase
Mrr_N                PF14338.1     92 seq549_BIOID58623    -            416   1.3e-07   31.4   0.2   1   1   3.7e-11   2.5e-07   30.5   0.1    17    84    17    89     4    96 0.84 Mrr N-terminal domain
Hydrolase_like       PF13242.1     75 seq551_BIOID58623    -            190   5.3e-13   48.3   0.1   1   1   2.4e-16   8.2e-13   47.7   0.1     1    75   108   179   108   179 0.90 HAD-hyrolase-like
Hydrolase            PF00702.21   204 seq551_BIOID58623    -            190   2.5e-08   34.5   0.0   1   1   1.6e-11   5.6e-08   33.4   0.0   122   203    32   147    10   148 0.86 haloacid dehalogenase-like hydrolase
PNK3P                PF08645.6    158 seq551_BIOID58623    -            190   3.7e-08   32.8   0.0   1   1   2.2e-11   7.5e-08   31.8   0.0    21   126    23   137     7   149 0.80 Polynucleotide kinase 3 phosphatase
DDE_Tnp_1_5          PF13737.1    112 seq557_BIOID58623    -            322   1.6e-44  150.5   0.2   1   1   8.4e-48   5.7e-44  148.7   0.0     1   112    34   145    34   145 0.96 Transposase DDE domain
DDE_Tnp_1            PF01609.16   211 seq557_BIOID58623    -            322   3.7e-21   75.5   0.7   1   1   8.2e-25   5.6e-21   74.9   0.5     4   205   130   303   127   308 0.83 Transposase DDE domain
Aldo_ket_red         PF00248.16   283 seq562_BIOID58623    -            267   7.9e-57  192.1   0.7   1   1   7.3e-61     1e-56  191.7   0.5     2   281     6   250     5   251 0.95 Aldo/keto reductase family
Exo_endo_phos        PF03372.18   251 seq563_BIOID58623    -            274   6.6e-12   45.7   0.3   1   1   8.9e-16   1.2e-11   44.8   0.2     2   251    56   260    55   260 0.65 Endonuclease/Exonuclease/phosphatase family
Methyltransf_11      PF08241.7     95 seq564_BIOID58623    -            256   6.1e-25   87.4   0.0   1   1     1e-27   1.1e-24   86.6   0.0     1    95    49   145    49   145 0.97 Methyltransferase domain
Methyltransf_31      PF13847.1    152 seq564_BIOID58623    -            256     8e-21   74.1   0.0   1   1   9.9e-24     1e-20   73.7   0.0     5   113    46   158    43   237 0.85 Methyltransferase domain
Methyltransf_23      PF13489.1    162 seq564_BIOID58623    -            256   3.4e-20   72.2   0.0   1   1   4.5e-23   4.7e-20   71.7   0.0     7   159    31   191    26   194 0.82 Methyltransferase domain
Ubie_methyltran      PF01209.13   233 seq564_BIOID58623    -            256   5.8e-18   64.7   0.0   1   1   7.4e-21   7.8e-18   64.3   0.0    32   158    27   152     2   162 0.83 ubiE/COQ5 methyltransferase family
Methyltransf_18      PF12847.2    112 seq564_BIOID58623    -            256   5.9e-17   62.1   0.1   1   1   1.2e-19   1.2e-16   61.1   0.1     1   109    44   145    44   148 0.90 Methyltransferase domain
Methyltransf_12      PF08242.7     99 seq564_BIOID58623    -            256   2.1e-14   53.6   0.0   1   1   3.4e-17   3.5e-14   52.9   0.0     1    99    49   143    49   143 0.93 Methyltransferase domain
Methyltransf_25      PF13649.1    101 seq564_BIOID58623    -            256   2.1e-13   50.3   0.3   1   1   3.9e-16   4.1e-13   49.4   0.1     1   101    48   141    48   141 0.92 Methyltransferase domain
Methyltransf_26      PF13659.1    117 seq564_BIOID58623    -            256   3.2e-11   43.1   1.0   1   1   5.8e-14   6.1e-11   42.2   0.3     3   113    47   145    45   147 0.92 Methyltransferase domain
MTS                  PF05175.9    170 seq564_BIOID58623    -            256   1.1e-09   37.7   0.1   1   1   2.1e-12   2.2e-09   36.8   0.0    25   145    38   151    32   175 0.79 Methyltransferase small domain
Methyltransf_8       PF05148.10   219 seq564_BIOID58623    -            256   3.1e-08   33.4   0.0   1   1   2.3e-10   2.4e-07   30.4   0.0    50   164    16   153     6   177 0.69 Hypothetical methyltransferase
Methyltransf_29      PF03141.11   506 seq564_BIOID58623    -            256   8.7e-08   30.8   0.1   1   1     1e-10   1.1e-07   30.4   0.0   117   217    44   145     8   170 0.79 Putative S-adenosyl-L-methionine-dependent methyltransferase
TehB                 PF03848.9    192 seq564_BIOID58623    -            256     1e-05   24.6   0.0   1   1   1.5e-08   1.6e-05   24.0   0.0    31   135    45   149    13   180 0.80 Tellurite resistance protein TehB
PrmA                 PF06325.8    295 seq564_BIOID58623    -            256     6e-05   22.1   0.0   1   1   8.1e-08   8.6e-05   21.6   0.0   161   262    44   150    29   188 0.74 Ribosomal protein L11 methyltransferase (PrmA)
MethyltransfD12      PF02086.10   260 seq566_BIOID58623    -            270   5.2e-47  160.3   0.0   1   1   4.2e-51   5.8e-47  160.2   0.0     1   257     6   249     6   252 0.91 D12 class N6 adenine-specific DNA methyltransferase
Methyltransf_11      PF08241.7     95 seq567_BIOID58623    -            240   2.3e-12   47.1   0.0   1   1   2.6e-16   3.6e-12   46.4   0.0    45    95    67   125    50   125 0.83 Methyltransferase domain
RNase_T              PF00929.19   164 seq569_BIOID58623    -            246   5.4e-40  137.2   0.4   1   1   9.7e-44   1.3e-39  135.9   0.1     1   164    12   178    12   178 0.93 Exonuclease
DUF796               PF05638.7    134 seq577_BIOID58623    -            172   7.7e-36  122.9   0.0   1   1   6.5e-40   8.8e-36  122.7   0.0     1   133     6   155     6   156 0.94 Protein of unknown function (DUF796)
Phage_GPD            PF05954.6    292 seq579_BIOID58623    -            660   8.3e-64  215.4   0.0   1   1   2.8e-67   1.3e-63  214.8   0.0     7   290    34   328    30   330 0.91 Phage late control gene D protein (GPD)
Phage_base_V         PF04717.7     79 seq579_BIOID58623    -            660   1.2e-26   92.2   0.1   1   1   6.8e-30   3.1e-26   91.0   0.1     1    77   367   459   367   461 0.91 Phage-related baseplate assembly protein
Gp5_C                PF06715.7     24 seq579_BIOID58623    -            660   5.7e-05   22.6   2.7   1   1   1.3e-08   5.7e-05   22.6   1.8     2    24   501   523   500   523 0.97 Gp5 C-terminal repeat (3 copies)
DUF2169              PF09937.4    297 seq580_BIOID58623    -            348   4.4e-86  288.5   0.0   1   1   3.6e-90     5e-86  288.3   0.0     7   297    25   320    19   320 0.94 Uncharacterized protein conserved in bacteria (DUF2169)
DUF4150              PF13665.1    110 seq582_BIOID58623    -            479   1.4e-23   82.7   0.8   1   1   3.6e-27   2.5e-23   81.9   0.5     3   109    14   116    12   117 0.95 Domain of unknown function (DUF4150)
Peptidase_C39        PF03412.10   131 seq582_BIOID58623    -            479   4.6e-07   29.5   0.0   1   1   2.4e-10   1.6e-06   27.8   0.0     3   122   352   474   350   477 0.84 Peptidase C39 family
DDE_Tnp_1            PF01609.16   211 seq586_BIOID58623    -            161   1.4e-08   34.4   2.0   1   1   1.7e-11   2.4e-07   30.4   0.1   138   211    69   146    65   146 0.96 Transposase DDE domain
DUF2859              PF11072.3    142 seq589_BIOID58623    -            170   2.2e-41  140.4   0.0   1   1   1.9e-45   2.6e-41  140.3   0.0     2   141    30   168    29   169 0.97 Protein of unknown function (DUF2859)
Ivy                  PF08816.6    118 seq591_BIOID58623    -            149   5.8e-35  119.7   0.1   1   1   5.1e-39     7e-35  119.4   0.1     1   118    29   144    29   144 0.98 Inhibitor of vertebrate lysozyme (Ivy)
SIS_2                PF13580.1    138 seq592_BIOID58623    -            246   3.2e-31  107.7   0.3   1   1   9.4e-35   6.4e-31  106.7   0.2    15   138    78   200    56   200 0.92 SIS domain
SIS                  PF01380.17   131 seq592_BIOID58623    -            246   6.5e-08   32.1   0.0   1   1   2.3e-11   1.6e-07   30.9   0.0    51   104   163   216   152   229 0.91 SIS domain
GATase_4             PF13230.1    272 seq593_BIOID58623    -            255  3.7e-107  356.9   0.0   1   1  8.9e-111  4.1e-107  356.8   0.0     1   254     1   254     1   255 0.99 Glutamine amidotransferases class-II
GATase_2             PF00310.16   361 seq593_BIOID58623    -            255   2.3e-17   62.6   0.1   1   1   1.5e-15   6.8e-12   44.6   0.1   189   359    65   215    60   217 0.87 Glutamine amidotransferases class-II
GATase_6             PF13522.1    133 seq593_BIOID58623    -            255   9.6e-07   28.7   0.0   1   1   3.5e-10   1.6e-06   27.9   0.0    11    98    70   156    57   184 0.72 Glutamine amidotransferase domain
NLPC_P60             PF00877.14   105 seq594_BIOID58623    -            252   1.5e-30  104.9   0.0   1   1     4e-34   2.7e-30  104.1   0.0     1   105   134   244   134   244 0.98 NlpC/P60 family
Y1_Tnp               PF01797.11   121 seq595_BIOID58623    -            165   3.7e-05   23.4   1.7   1   1   1.2e-08   0.00017   21.3   1.2    10    99    19   101    11   119 0.73 Transposase IS200 like
OmpA                 PF00691.15    97 seq596_BIOID58623    -            282   2.3e-15   56.6   0.1   1   1   6.5e-19   8.8e-15   54.7   0.0     1    92   141   234   141   238 0.84 OmpA family
IMS                  PF00817.15   148 seq597_BIOID58623    -            351     9e-48  161.7   0.0   1   1   3.2e-51   1.4e-47  161.0   0.0     1   148     7   154     7   154 0.98 impB/mucB/samB family
IMS_C                PF11799.3    137 seq597_BIOID58623    -            351   1.7e-09   38.0   0.1   1   1   6.3e-13   2.9e-09   37.3   0.1     3   100   211   310   209   322 0.84 impB/mucB/samB family C-terminal
IMS_HHH              PF11798.3     32 seq597_BIOID58623    -            351   1.3e-08   34.3   0.0   1   1   7.1e-12   3.2e-08   33.0   0.0     1    32   166   197   166   197 0.96 IMS family HHH motif
PhdYeFM_antitox      PF02604.14    75 seq598_BIOID58623    -             97   1.5e-09   37.1   0.1   1   1     2e-13   2.8e-09   36.3   0.1     2    73     8    74     7    79 0.90 Antitoxin Phd_YefM, type II toxin-antitoxin system
YafO_toxin           PF13957.1    109 seq599_BIOID58623    -            132   7.2e-34  115.7   0.0   1   1   6.1e-38   8.4e-34  115.5   0.0     1   109    25   132    25   132 0.98 Toxin YafO, type II toxin-antitoxin system
Acetyltransf_10      PF13673.1    117 seq600_BIOID58623    -            124   2.4e-17   63.0   0.0   1   1   6.2e-21   2.8e-17   62.7   0.0    17   117     4    98     1    98 0.92 Acetyltransferase (GNAT) domain
Acetyltransf_7       PF13508.1     79 seq600_BIOID58623    -            124     9e-09   35.2   0.0   1   1   3.5e-12   1.6e-08   34.4   0.0     3    78    30    99    28   100 0.90 Acetyltransferase (GNAT) domain
Acetyltransf_1       PF00583.19    83 seq600_BIOID58623    -            124   1.6e-06   27.9   0.0   1   1   9.9e-10   4.5e-06   26.4   0.0    26    83    50    99     8    99 0.78 Acetyltransferase (GNAT) family
UPF0027              PF01139.12   420 seq603_BIOID58623    -            379   7.2e-98  328.2   0.0   1   2   5.3e-29   7.2e-25   87.7   0.0     6    98    14   106    10   115 0.94 Uncharacterized protein family UPF0027
UPF0027              PF01139.12   420 seq603_BIOID58623    -            379   7.2e-98  328.2   0.0   2   2   6.6e-75     9e-71  238.9   0.0   144   419   118   372   104   373 0.90 Uncharacterized protein family UPF0027
RF-1                 PF00472.15   114 seq605_BIOID58623    -            204   1.2e-23   83.0   2.0   1   1   1.5e-27   2.1e-23   82.2   1.4     9   104   103   197    97   200 0.86 RF-1 domain
Pribosyltran         PF00156.22   125 seq607_BIOID58623    -            152   2.2e-11   43.4   0.0   1   1   2.3e-15   3.2e-11   42.9   0.0     2   112     4   105     3   112 0.87 Phosphoribosyl transferase domain
DUF1100              PF06500.6    411 seq609_BIOID58623    -            414  2.8e-222  737.4   0.0   1   1  6.9e-226  3.2e-222  737.2   0.0     1   411     1   414     1   414 0.99 Alpha/beta hydrolase of unknown function (DUF1100)
Abhydrolase_5        PF12695.2    142 seq609_BIOID58623    -            414   2.3e-08   33.8   0.0   1   1   9.2e-12   4.2e-08   32.9   0.0     1   121   196   375   196   392 0.75 Alpha/beta hydrolase family
Abhydrolase_6        PF12697.2    228 seq609_BIOID58623    -            414   2.2e-06   27.6   0.4   1   1   9.9e-10   4.5e-06   26.6   0.1    12   107   208   326   197   390 0.70 Alpha/beta hydrolase family
Crl                  PF07417.7    127 seq610_BIOID58623    -            133     8e-55  183.8   0.1   1   1   6.8e-59   9.3e-55  183.6   0.1     2   122     3   123     2   131 0.96 Transcriptional regulator Crl
AA_kinase            PF00696.23   241 seq612_BIOID58623    -            367   3.5e-43  147.7   2.1   1   1   6.6e-47   4.5e-43  147.4   1.5     2   240     6   234     5   235 0.93 Amino acid kinase family
PUA                  PF01472.15    74 seq612_BIOID58623    -            367   8.6e-23   79.7   0.1   1   1     4e-26   2.8e-22   78.1   0.1     1    74   276   350   276   350 0.98 PUA domain
Aldedh               PF00171.17   462 seq613_BIOID58623    -            417   1.9e-21   75.8   3.4   1   1   3.6e-21   4.9e-17   61.2   1.0    37   298     8   282     2   304 0.81 Aldehyde dehydrogenase family
HTH_36               PF13730.1     55 seq622_BIOID58623    -            229     2e-07   30.9   0.3   1   1   2.5e-11   3.4e-07   30.1   0.2     2    55    30    83    29    83 0.93 Helix-turn-helix domain
Phage_cap_E          PF03864.10   329 seq632_BIOID58623    -            342   5.2e-54  183.2   0.9   1   1   4.3e-58   5.9e-54  183.0   0.6     3   329    10   341     8   341 0.92 Phage major capsid protein E
DUF4102              PF13356.1     89 seq636_BIOID58623    -            112   1.1e-23   82.8   0.1   1   1   9.5e-28   1.3e-23   82.5   0.1     1    88     3    89     3    90 0.97 Domain of unknown function (DUF4102)
Zn_Tnp_IS1           PF03811.8     36 seq639_BIOID58623    -             71   6.4e-17   60.6  10.6   1   1   1.2e-20   8.3e-17   60.2   7.3     1    36     1    35     1    35 0.99 InsA N-terminal domain
HTH_Tnp_IS1          PF12759.2     50 seq639_BIOID58623    -             71   1.3e-13   50.0   0.0   1   1   2.7e-17   1.8e-13   49.5   0.0     1    28    38    65    38    68 0.96 InsA C-terminal domain
DDE_Tnp_IS1          PF03400.8    131 seq641_BIOID58623    -             58   7.6e-27   93.8   0.9   1   1     6e-31   8.2e-27   93.7   0.7    75   131     2    58     1    58 0.98 IS1 transposase
DUF1440              PF07274.7    136 seq643_BIOID58623    -            204   2.7e-55  185.9   2.2   1   1   2.4e-59   3.3e-55  185.6   1.5     1   136    26   182    26   182 0.99 Protein of unknown function (DUF1440)
LysR_substrate       PF03466.15   209 seq647_BIOID58623    -            329   1.3e-30  105.9   0.0   1   1   2.6e-34   1.8e-30  105.5   0.0     3   206   115   322   113   324 0.95 LysR substrate binding domain
HTH_1                PF00126.22    60 seq647_BIOID58623    -            329   2.1e-18   65.6   0.3   1   1   5.1e-22   3.5e-18   64.9   0.2     4    60    33    89    30    89 0.96 Bacterial regulatory helix-turn-helix protein, lysR family
LysR_substrate       PF03466.15   209 seq648_BIOID58623    -            315   3.1e-40  137.4   0.0   1   1   6.4e-44   4.3e-40  136.9   0.0     2   205   108   312   107   314 0.96 LysR substrate binding domain
HTH_1                PF00126.22    60 seq648_BIOID58623    -            315   3.2e-22   77.9   1.5   1   1   4.7e-26   3.2e-22   77.9   1.1     1    60    24    83    24    83 0.98 Bacterial regulatory helix-turn-helix protein, lysR family
DUF3442              PF11924.3    280 seq650_BIOID58623    -           1416  6.5e-107  357.1   0.9   1   1  6.2e-110  1.7e-106  355.7   0.6     3   280    72   350    70   350 0.98 Protein of unknown function (DUF3442)
Big_1                PF02369.11   100 seq650_BIOID58623    -           1416   1.9e-54  181.6 102.2   1   3   1.5e-16   4.2e-13   48.9   6.2     4    97   993  1086   990  1088 0.87 Bacterial Ig-like domain (group 1)
Big_1                PF02369.11   100 seq650_BIOID58623    -           1416   1.9e-54  181.6 102.2   2   3   7.6e-16   2.1e-12   46.7   1.6    12    96  1102  1185  1092  1191 0.83 Bacterial Ig-like domain (group 1)
Big_1                PF02369.11   100 seq650_BIOID58623    -           1416   1.9e-54  181.6 102.2   3   3   3.4e-17   9.2e-14   51.0  10.3     2    93  1193  1285  1191  1292 0.87 Bacterial Ig-like domain (group 1)
Aldo_ket_red         PF00248.16   283 seq651_BIOID58623    -            294   2.6e-46  157.5   0.1   1   1   2.4e-50   3.2e-46  157.2   0.0     2   281    20   267    19   269 0.92 Aldo/keto reductase family
Cupin_6              PF12852.2    186 seq652_BIOID58623    -            284   8.9e-27   93.7   0.5   1   1   6.3e-30   2.9e-26   92.1   0.3     1   186     2   162     2   162 0.93 Cupin
HTH_18               PF12833.2     81 seq652_BIOID58623    -            284   1.6e-20   72.9   0.2   1   1   2.3e-23     1e-19   70.2   0.1     1    81   199   278   199   278 0.97 Helix-turn-helix domain
HTH_AraC             PF00165.18    42 seq652_BIOID58623    -            284   2.8e-15   55.4   0.0   1   2   1.1e-08   5.1e-05   22.8   0.0     7    41   192   226   190   227 0.93 Bacterial regulatory helix-turn-helix proteins, AraC family
HTH_AraC             PF00165.18    42 seq652_BIOID58623    -            284   2.8e-15   55.4   0.0   2   2   4.5e-11   2.1e-07   30.4   0.0    13    41   247   276   238   277 0.92 Bacterial regulatory helix-turn-helix proteins, AraC family
CCG                  PF02754.11    85 seq653_BIOID58623    -            239     2e-30  104.5   0.2   1   2   2.2e-17   3.1e-13   49.4   0.0     1    84     3    84     3    85 0.95 Cysteine-rich domain
CCG                  PF02754.11    85 seq653_BIOID58623    -            239     2e-30  104.5   0.2   2   2   1.3e-18   1.7e-14   53.4   0.0     2    84   133   216   132   217 0.92 Cysteine-rich domain
DUF162               PF02589.10   189 seq655_BIOID58623    -            458     1e-51  175.0   0.1   1   1   8.6e-55   1.3e-51  174.7   0.1     3   189    55   277    53   277 0.99 Uncharacterised ACR, YkgG family COG1556
Fer4_8               PF13183.1     57 seq655_BIOID58623    -            458   1.3e-11   44.2   2.1   1   1   1.8e-14   2.7e-11   43.1   1.5     2    57   292   359   291   359 0.79 4Fe-4S dicluster domain
DUF3390              PF11870.3     93 seq655_BIOID58623    -            458   5.4e-10   38.9   0.6   1   1   6.7e-13     1e-09   38.0   0.4    13    92   370   453   362   454 0.83 Domain of unknown function (DUF3390)
Fer4_9               PF13187.1     55 seq655_BIOID58623    -            458     1e-08   35.1   0.5   1   1     2e-11     3e-08   33.6   0.3     1    53   294   358   294   359 0.94 4Fe-4S dicluster domain
Fer4_10              PF13237.1     52 seq655_BIOID58623    -            458   8.2e-08   31.8   4.1   1   1   2.1e-10   3.1e-07   29.9   3.0     7    52   293   356   288   356 0.69 4Fe-4S dicluster domain
Fer4_17              PF13534.1     61 seq655_BIOID58623    -            458   1.3e-07   31.6   1.9   1   1   2.4e-10   3.6e-07   30.3   1.3     1    60   294   359   294   360 0.71 4Fe-4S dicluster domain
Fer4_7               PF12838.2     52 seq655_BIOID58623    -            458   1.7e-07   31.4   4.3   1   1     3e-10   4.6e-07   30.0   2.9     1    51   294   358   294   359 0.77 4Fe-4S dicluster domain
DUF162               PF02589.10   189 seq656_BIOID58623    -            231   1.2e-36  125.8   0.1   1   1   1.3e-40   1.8e-36  125.3   0.0    19   189    65   228    47   228 0.92 Uncharacterised ACR, YkgG family COG1556
BCCT                 PF02028.12   485 seq660_BIOID58623    -            677  1.6e-173  577.3  44.2   1   1  1.3e-177  1.8e-173  577.1  30.6     1   484    17   502    17   503 0.99 BCCT family transporter
EAL                  PF00563.15   236 seq664_BIOID58623    -            362   1.3e-58  198.2   0.0   1   1   2.7e-62   1.8e-58  197.6   0.0     3   236   112   346   111   346 0.94 EAL domain
GerE                 PF00196.14    58 seq664_BIOID58623    -            362   6.1e-11   41.3   0.2   1   1   1.9e-14   1.3e-10   40.3   0.1     4    52    25    73    23    77 0.95 Bacterial regulatory proteins, luxR family
Ank_2                PF12796.2     89 seq666_BIOID58623    -            201   7.9e-29   99.7   2.1   1   2   6.5e-15   1.8e-11   44.1   0.2     3    86    12    99    10   102 0.96 Ankyrin repeats (3 copies)
Ank_2                PF12796.2     89 seq666_BIOID58623    -            201   7.9e-29   99.7   2.1   2   2   2.3e-11   6.3e-08   32.7   0.0    39    83   157   201   153   201 0.94 Ankyrin repeats (3 copies)
Ank_4                PF13637.1     54 seq666_BIOID58623    -            201     1e-26   92.6   1.3   1   2   7.8e-12   2.1e-08   34.3   0.0     8    54    13    59    10    59 0.97 Ankyrin repeats (many copies)
Ank_4                PF13637.1     54 seq666_BIOID58623    -            201     1e-26   92.6   1.3   2   2   2.3e-09   6.4e-06   26.4   0.0    16    54   159   197   155   197 0.96 Ankyrin repeats (many copies)
Ank                  PF00023.25    33 seq666_BIOID58623    -            201   1.8e-23   80.9   7.6   1   2     1e-09   2.8e-06   26.7   0.1     2    32    39    69    38    70 0.96 Ankyrin repeat
Ank                  PF00023.25    33 seq666_BIOID58623    -            201   1.8e-23   80.9   7.6   2   2   1.9e-08   5.1e-05   22.7   0.0     2    33   139   175   138   175 0.97 Ankyrin repeat
DUF2877              PF11392.3    111 seq667_BIOID58623    -            287   3.9e-33  113.8   0.0   1   1   5.9e-37   8.1e-33  112.8   0.0     1   110   167   276   167   277 0.98 Protein of unknown function (DUF2877)
Ligase_CoA           PF00549.14   153 seq668_BIOID58623    -            515   7.3e-48  161.9   0.0   1   1   4.9e-50   3.4e-46  156.5   0.0     1   148   346   503   346   508 0.97 CoA-ligase
CoA_binding          PF02629.14    96 seq668_BIOID58623    -            515   1.3e-19   70.3   0.3   1   1   2.2e-21   1.5e-17   63.7   0.0     2    96   188   284   187   284 0.97 CoA binding domain
DUF1116              PF06545.6    216 seq669_BIOID58623    -            472   4.2e-93  310.2   0.4   1   1   4.1e-97   5.5e-93  309.8   0.3     1   216   143   358   143   358 1.00 Protein of unknown function (DUF1116)
AA_kinase            PF00696.23   241 seq671_BIOID58623    -            316   7.2e-27   94.3   0.3   1   1   6.2e-31   8.5e-27   94.1   0.2     2   240     4   296     3   297 0.91 Amino acid kinase family
Amidohydro_4         PF13147.1    304 seq672_BIOID58623    -            460   2.4e-33  116.2   0.0   1   1   6.6e-37     3e-33  115.9   0.0     1   304   107   427   107   427 0.89 Amidohydrolase
Amidohydro_3         PF07969.6    404 seq672_BIOID58623    -            460   1.5e-08   34.1   3.0   1   1   9.5e-10   4.3e-06   26.0   2.1   102   358   177   384   112   411 0.62 Amidohydrolase family
Amidohydro_5         PF13594.1     68 seq672_BIOID58623    -            460   2.2e-06   27.2   0.0   1   1   3.1e-09   1.4e-05   24.6   0.0     3    45    84   138    82   180 0.71 Amidohydrolase
ASCH                 PF04266.9    104 seq673_BIOID58623    -            136     1e-19   70.7   0.0   1   1   9.3e-24   1.3e-19   70.4   0.0     5   103    27   133    16   134 0.91 ASCH domain
Peripla_BP_4         PF13407.1    258 seq675_BIOID58623    -            328   3.9e-52  177.0   0.7   1   1   3.4e-56   4.6e-52  176.8   0.5     5   258    36   289    31   289 0.96 Periplasmic binding protein domain
ABC_tran             PF00005.22   118 seq676_BIOID58623    -            494   1.6e-31  109.0   0.0   1   2   4.9e-20   3.4e-16   59.5   0.0     1   118    44   169    44   169 0.90 ABC transporter
ABC_tran             PF00005.22   118 seq676_BIOID58623    -            494   1.6e-31  109.0   0.0   2   2   3.3e-16   2.2e-12   47.2   0.0     3   117   295   424   293   425 0.78 ABC transporter
BPD_transp_2         PF02653.11   267 seq677_BIOID58623    -            323   1.5e-38  132.1  39.2   1   1   1.1e-42   1.5e-38  132.1  27.2     4   265    38   307    35   309 0.93 Branched-chain amino acid transport system / permease component
BPD_transp_2         PF02653.11   267 seq678_BIOID58623    -            318   3.2e-36  124.5  39.6   1   1   3.6e-40   4.9e-36  123.9  27.5     3   266    39   305    37   306 0.92 Branched-chain amino acid transport system / permease component
ADH_zinc_N           PF00107.21   130 seq679_BIOID58623    -            349     1e-28   99.3   0.1   1   1   3.6e-32   1.6e-28   98.7   0.1     1   129   185   308   185   309 0.95 Zinc-binding dehydrogenase
ADH_N                PF08240.7    109 seq679_BIOID58623    -            349   9.5e-28   96.0   6.1   1   1   3.9e-31   1.8e-27   95.1   4.3     1   108    27   142    27   143 0.95 Alcohol dehydrogenase GroES-like domain
NAD_binding_2        PF03446.10   162 seq679_BIOID58623    -            349   9.9e-05   22.1   0.2   1   1   4.4e-08    0.0002   21.1   0.1     4    77   181   257   176   290 0.71 NAD binding domain of 6-phosphogluconate dehydrogenase
DUF1471              PF07338.8     56 seq683_BIOID58623    -             91   8.8e-17   60.3   0.6   1   1     1e-20   1.4e-16   59.7   0.4     1    56    36    89    36    89 0.98 Protein of unknown function (DUF1471)
PEP_mutase           PF13714.1    238 seq685_BIOID58623    -            296   1.1e-53  181.7   4.3   1   1   1.9e-57   1.3e-53  181.5   3.0     1   233    10   250    10   255 0.92 Phosphoenolpyruvate phosphomutase
ICL                  PF00463.16   526 seq685_BIOID58623    -            296   1.2e-16   59.8   1.9   1   1   4.6e-20   3.1e-16   58.5   1.3   150   255    80   183    71   213 0.86 Isocitrate lyase family
Citrate_synt         PF00285.16   356 seq689_BIOID58623    -            389  2.9e-116  387.9   0.0   1   1  2.6e-120  3.6e-116  387.6   0.0     2   356    22   370    22   370 0.98 Citrate synthase
MmgE_PrpD            PF03972.9    445 seq690_BIOID58623    -            483  2.2e-177  589.5   0.0   1   1  1.9e-181  2.5e-177  589.4   0.0     2   445    14   475    13   475 0.98 MmgE/PrpD family
AMP-binding          PF00501.23   418 seq691_BIOID58623    -            628   1.8e-91  306.4   0.0   1   1   4.7e-95   2.2e-91  306.2   0.0     1   418    85   525    85   525 0.96 AMP-binding enzyme
DUF3448              PF11930.3     82 seq691_BIOID58623    -            628   4.3e-26   90.3   0.3   1   1   1.6e-29   7.5e-26   89.5   0.2     7    79     3    75     1    78 0.95 Domain of unknown function (DUF3448)
DUF4009              PF13193.1     41 seq691_BIOID58623    -            628   9.1e-15   53.6   0.0   1   1   5.8e-18   2.7e-14   52.2   0.0     3    41   575   615   573   615 0.96 Domain of unknown function (DUF4009)
Transp_cyt_pur       PF02133.10   439 seq693_BIOID58623    -            419   1.3e-83  280.9  48.2   1   1   1.1e-87   1.5e-83  280.7  33.4     1   438    11   397    11   398 0.98 Permease for cytosine/purines, uracil, thiamine, allantoin
Amidohydro_3         PF07969.6    404 seq694_BIOID58623    -            432   3.1e-56  191.2   1.3   1   1   2.6e-59   1.2e-55  189.3   0.9     1   404    58   384    58   384 0.98 Amidohydrolase family
Amidohydro_4         PF13147.1    304 seq694_BIOID58623    -            432   1.9e-16   60.8   1.0   1   1   5.5e-20   2.5e-16   60.4   0.7     1   303    53   382    53   383 0.95 Amidohydrolase
Amidohydro_5         PF13594.1     68 seq694_BIOID58623    -            432   8.9e-06   25.3   1.7   1   1   4.4e-09     2e-05   24.2   0.1     3    45    30    85    28   135 0.75 Amidohydrolase
DUF2058              PF09831.4    177 seq696_BIOID58623    -            179     6e-64  215.0   9.4   1   1     5e-68   6.8e-64  214.8   6.5     1   177     5   179     5   179 0.99 Uncharacterized protein conserved in bacteria (DUF2058)
OpuAC                PF04069.7    257 seq699_BIOID58623    -            320   4.9e-27   94.7   2.2   1   1   2.1e-30   7.1e-27   94.2   1.5     2   238    24   237    23   251 0.85 Substrate binding domain of ABC-type glycine betaine transport system
NMT1_2               PF13379.1    252 seq699_BIOID58623    -            320   7.3e-25   87.6   2.2   1   1   3.2e-28   1.1e-24   87.0   1.5     7   244    22   243    18   249 0.86 NMT1-like family
NMT1                 PF09084.6    216 seq699_BIOID58623    -            320   4.8e-20   71.9   0.0   1   1   1.8e-23   6.2e-20   71.5   0.0    14   214    44   240    30   242 0.87 NMT1/THI5 like
Phosphonate-bd       PF12974.2    243 seq699_BIOID58623    -            320   2.4e-09   36.8   0.2   1   1     1e-12   3.4e-09   36.3   0.1    23   215    45   226    27   252 0.78 ABC transporter, phosphonate, periplasmic substrate-binding protein
ABC_tran             PF00005.22   118 seq700_BIOID58623    -            255   5.8e-21   74.9   0.0   1   1   1.9e-24   8.7e-21   74.3   0.0     1   117    41   156    41   157 0.90 ABC transporter
BPD_transp_1         PF00528.17   185 seq701_BIOID58623    -            275   2.2e-22   79.3  16.4   1   1   1.6e-26   2.2e-22   79.3  11.3     1   181    98   269    98   271 0.97 Binding-protein-dependent transport system inner membrane component
TauD                 PF02668.11   258 seq702_BIOID58623    -            283   2.8e-63  213.8   2.0   1   1   2.3e-67   3.2e-63  213.6   1.4     2   258     7   272     6   272 0.91 Taurine catabolism dioxygenase TauD, TfdA family
Autotransporter      PF03797.14   265 seq705_BIOID58623    -            995   1.1e-42  146.1  30.1   1   1     8e-47   1.1e-42  146.1  20.9     3   259   733   975   731   986 0.95 Autotransporter beta-domain
SbmA_BacA            PF05992.7    315 seq707_BIOID58623    -            406  2.3e-164  546.0  12.3   1   1  4.8e-168  3.3e-164  545.5   8.5     1   314    80   393    80   394 1.00 SbmA/BacA-like family
ABC_membrane_2       PF06472.10   282 seq707_BIOID58623    -            406   4.1e-13   48.9   8.2   1   1   3.8e-16   2.6e-12   46.3   5.7    20   214    79   284    70   343 0.87 ABC transporter transmembrane region 2
DUF1615              PF07759.7    319 seq708_BIOID58623    -            364  1.4e-148  493.7   0.0   1   1  1.2e-152  1.6e-148  493.5   0.0     2   318    49   363    48   364 0.99 Protein of unknown function (DUF1615)
DUF2754              PF10953.3     70 seq709_BIOID58623    -            114   6.2e-47  157.4   2.6   1   1   6.3e-51   8.5e-47  156.9   1.8     1    70    45   114    45   114 0.99 Protein of unknown function (DUF2754)
Anti-adapt_IraP      PF10796.4     87 seq711_BIOID58623    -             86     9e-38  128.4   1.8   1   1   7.2e-42   9.8e-38  128.3   1.2     1    87     1    86     1    86 0.99 Sigma-S stabilisation anti-adaptor protein
Alk_phosphatase      PF00245.15   421 seq712_BIOID58623    -            485  2.3e-145  484.3   3.6   1   1  5.3e-146  2.4e-142  474.4   2.5     1   421    78   484    78   484 0.99 Alkaline phosphatase
Metalloenzyme        PF01676.13   262 seq712_BIOID58623    -            485     2e-07   30.4   3.4   1   1   4.9e-10   2.2e-06   27.0   0.5   136   228   336   461   290   482 0.81 Metalloenzyme superfamily
Phosphodiest         PF01663.17   364 seq712_BIOID58623    -            485   3.4e-05   23.2   0.0   1   1   1.2e-08   5.3e-05   22.5   0.0   138   254   318   421   239   462 0.69 Type I phosphodiesterase / nucleotide pyrophosphatase
PsiF_repeat          PF07769.9     35 seq716_BIOID58623    -            106     5e-37  125.0  21.0   1   2   7.1e-24   9.7e-20   69.7   4.0     2    35    26    59    25    59 0.97 psiF repeat
PsiF_repeat          PF07769.9     35 seq716_BIOID58623    -            106     5e-37  125.0  21.0   2   2   2.4e-21   3.3e-17   61.5   5.0     2    35    70   103    69   103 0.97 psiF repeat
GGDEF                PF00990.16   161 seq717_BIOID58623    -            371   1.7e-47  160.9   0.0   1   1   3.2e-51   2.2e-47  160.5   0.0     2   161   211   366   210   366 0.97 GGDEF domain
MASE2                PF05230.6     91 seq717_BIOID58623    -            371   6.6e-33  112.4   9.6   1   1   2.1e-36   1.5e-32  111.3   3.4     1    91    39   129    39   129 0.99 MASE2 domain
DUF188               PF02639.9    130 seq719_BIOID58623    -            152     1e-50  170.3   0.0   1   1   8.8e-55   1.2e-50  170.1   0.0     1   127    17   143    17   146 0.98 Uncharacterized BCR, YaiI/YqxD family COG1671
SKI                  PF01202.17   158 seq721_BIOID58623    -            174   2.6e-47  160.5   0.0   1   1   8.8e-51     3e-47  160.3   0.0     1   157    11   168    11   169 0.98 Shikimate kinase
AAA                  PF00004.24   132 seq721_BIOID58623    -            174   1.8e-06   28.0   0.0   1   1   2.6e-08   8.8e-05   22.5   0.0     2    30     6    34     5    94 0.86 ATPase family associated with various cellular activities (AAA)
AAA_18               PF13238.1    129 seq721_BIOID58623    -            174   2.4e-06   27.7   0.0   1   1   1.5e-09   5.2e-06   26.6   0.0     2   120     6   122     5   141 0.80 AAA domain
AroM                 PF07302.6    221 seq723_BIOID58623    -            225   9.6e-86  286.5   2.5   1   1   7.8e-90   1.1e-85  286.4   1.7     2   220     5   224     4   225 0.99 AroM protein
DUF1255              PF06865.6     94 seq725_BIOID58623    -             94   5.4e-35  119.4   0.0   1   1   4.3e-39   5.9e-35  119.3   0.0     1    94     1    94     1    94 0.98 Protein of unknown function (DUF1255)
DUF2773              PF10971.3     81 seq726_BIOID58623    -             80     4e-46  154.7   1.8   1   1   3.2e-50   4.4e-46  154.6   1.2     2    81     1    80     1    80 0.99 Protein of unknown function (DUF2773)
ROK                  PF00480.15   179 seq727_BIOID58623    -            344   9.8e-59  198.0   0.2   1   1   3.4e-62   1.5e-58  197.4   0.1     1   179    46   235    46   235 0.96 ROK family
Glucokinase          PF02685.11   316 seq727_BIOID58623    -            344   6.1e-10   38.2   0.0   1   1   2.5e-13   1.1e-09   37.3   0.0     4   235    48   279    45   289 0.81 Glucokinase
Response_reg         PF00072.19   112 seq728_BIOID58623    -            229   1.1e-29  102.5   0.0   1   1   2.4e-33   1.6e-29  102.0   0.0     1   112     5   117     5   117 0.97 Response regulator receiver domain
Trans_reg_C          PF00486.23    77 seq728_BIOID58623    -            229   5.8e-28   96.5   0.0   1   1   1.4e-31   9.6e-28   95.8   0.0     2    77   151   225   149   225 0.95 Transcriptional regulatory protein, C terminal
DUF3329              PF11808.3     90 seq729_BIOID58623    -            431   1.1e-31  108.5   6.1   1   1   8.1e-35   1.8e-31  107.9   4.2     2    90     4    92     3    92 0.98 Domain of unknown function (DUF3329)
HATPase_c            PF02518.21   111 seq729_BIOID58623    -            431   1.4e-30  105.1   0.0   1   1   1.1e-33   2.6e-30  104.3   0.0     2   110   314   423   313   424 0.98 Histidine kinase-, DNA gyrase B-, and HSP90-like ATPase
HisKA                PF00512.20    68 seq729_BIOID58623    -            431   1.7e-20   72.6   1.4   1   1   1.4e-23   3.3e-20   71.7   0.3     2    67   204   268   203   269 0.97 His Kinase A (phospho-acceptor) domain
PAS                  PF00989.19   113 seq729_BIOID58623    -            431   8.1e-11   41.5   0.0   1   1   7.6e-14   1.7e-10   40.5   0.0     2   113    99   194    98   194 0.95 PAS fold
HATPase_c_2          PF13581.1    125 seq729_BIOID58623    -            431   1.6e-08   34.2   0.0   1   1   1.3e-11   2.9e-08   33.4   0.0    30   114   316   408   281   420 0.83 Histidine kinase-like ATPase domain
HATPase_c_3          PF13589.1    137 seq729_BIOID58623    -            431   1.1e-06   28.2   0.0   1   1   7.7e-10   1.8e-06   27.5   0.0     3    93   318   410   316   429 0.78 Histidine kinase-, DNA gyrase B-, and HSP90-like ATPase
Branch_AA_trans      PF05525.8    428 seq731_BIOID58623    -            439  4.3e-158  526.2  32.3   1   1  3.6e-162  4.9e-158  526.0  22.4     3   427     8   429     6   430 0.99 Branched-chain amino acid transport protein
AA_permease          PF00324.16   479 seq732_BIOID58623    -            457  4.2e-103  345.1  48.2   1   1  7.3e-107    5e-103  344.8  33.4     1   474    15   451    15   455 0.96 Amino acid permease
AA_permease_2        PF13520.1    426 seq732_BIOID58623    -            457   1.1e-47  162.4  56.6   1   1   1.8e-51   1.2e-47  162.2  39.2     2   425    12   442    11   445 0.88 Amino acid permease
Alpha-amylase        PF00128.19   316 seq733_BIOID58623    -            605     8e-80  268.4   0.0   1   1   1.5e-83     1e-79  268.1   0.0     1   316   178   494   178   494 0.96 Alpha amylase, catalytic domain
Alpha-amylase_N      PF02903.9    120 seq733_BIOID58623    -            605   3.6e-09   36.5   0.0   1   1   1.2e-12   8.1e-09   35.3   0.0     5   108     4   105     1   115 0.83 Alpha amylase, N-terminal ig-like domain
Queuosine_synth      PF02547.10   341 seq734_BIOID58623    -            356  2.7e-144  479.9   0.0   1   1  2.2e-148    3e-144  479.8   0.0     2   341     3   344     2   344 0.96 Queuosine biosynthesis protein
TGT                  PF01702.13   238 seq735_BIOID58623    -            375  2.9e-105  350.7   0.0   1   1  2.5e-109  3.5e-105  350.4   0.0     1   237   125   362   125   363 0.99 Queuine tRNA-ribosyltransferase
YajC                 PF02699.10    83 seq736_BIOID58623    -            120   4.5e-28   96.6   0.4   1   1   4.4e-32     6e-28   96.2   0.3     2    83    30   112    29   112 0.96 Preprotein translocase subunit
SecD-TM1             PF13721.1    101 seq737_BIOID58623    -            615   1.4e-39  134.2   3.4   1   1   2.6e-41   8.8e-38  128.5   0.1     1   101     2   103     2   103 0.96 SecD export protein N-terminal TM region
SecD_SecF            PF02355.11   189 seq737_BIOID58623    -            615   7.3e-16   57.7  10.3   1   1     4e-19   1.4e-15   56.9   7.1    14   184   434   602   427   606 0.90 Protein export membrane protein
MMPL                 PF03176.10   333 seq737_BIOID58623    -            615   1.7e-08   33.4  12.2   1   1     5e-12   1.7e-08   33.4   8.5   180   299   481   601   458   612 0.81 MMPL family
Sec_GG               PF07549.9     29 seq737_BIOID58623    -            615   3.8e-08   32.1   0.0   1   1     3e-11     1e-07   30.7   0.0     1    27   112   141   112   143 0.86 SecD/SecF GG Motif
SecD_SecF            PF02355.11   189 seq738_BIOID58623    -            338   2.4e-68  228.9  10.7   1   1   5.3e-72   3.7e-68  228.3   7.4     4   188   132   316   129   317 0.97 Protein export membrane protein
Sec_GG               PF07549.9     29 seq738_BIOID58623    -            338     2e-08   33.0   0.1   1   1   7.5e-12   5.2e-08   31.7   0.0     2    27    56    81    55    83 0.90 SecD/SecF GG Motif
HNH                  PF01844.18    47 seq739_BIOID58623    -            138   8.2e-10   38.2   8.2   1   1   8.4e-14   1.2e-09   37.8   5.7     1    47    50    98    50    98 0.98 HNH endonuclease
ATP-cone             PF03477.11    90 seq740_BIOID58623    -            149     2e-17   63.2   0.1   1   1     2e-21   2.8e-17   62.8   0.1     2    89    50   136    49   137 0.98 ATP cone domain
RibD_C               PF01872.12   200 seq741_BIOID58623    -            367   3.8e-65  219.1   0.0   1   1   7.5e-69   5.1e-65  218.7   0.0     1   200   147   362   147   362 0.96 RibD C-terminal domain
dCMP_cyt_deam_1      PF00383.17   102 seq741_BIOID58623    -            367   1.1e-24   85.8   0.4   1   1   2.4e-28   1.6e-24   85.3   0.3     3   101     2    99     1   100 0.94 Cytidine and deoxycytidylate deaminase zinc-binding region
DMRL_synthase        PF00885.14   144 seq742_BIOID58623    -            156   4.3e-57  191.6   1.0   1   1   3.6e-61   4.9e-57  191.5   0.7     2   143    11   153    10   154 0.98 6,7-dimethyl-8-ribityllumazine synthase
NusB                 PF01029.13   134 seq744_BIOID58623    -            139   1.4e-34  118.8   0.2   1   1   1.2e-38   1.6e-34  118.6   0.1     1   133     7   131     7   132 0.93 NusB family
AIRS                 PF00586.19    96 seq745_BIOID58623    -            325   1.7e-23   82.5   0.0   1   1   6.1e-27   4.2e-23   81.2   0.0     1    96    28   123    28   123 0.98 AIR synthase related protein, N-terminal domain
AIRS_C               PF02769.17   153 seq745_BIOID58623    -            325   1.2e-09   38.1   0.0   1   1   2.6e-13   1.7e-09   37.6   0.0     1   145   150   299   150   303 0.74 AIR synthase related protein, C-terminal domain
PgpA                 PF04608.8    143 seq746_BIOID58623    -            172   3.8e-51  172.5   8.4   1   1   3.2e-55   4.4e-51  172.3   5.9     2   142    22   162    21   163 0.92 Phosphatidylglycerophosphatase A
ThiI                 PF02568.9    197 seq747_BIOID58623    -            482   5.4e-77  257.5   0.0   1   1   1.2e-80   8.1e-77  257.0   0.0     1   197   175   369   175   369 0.99 Thiamine biosynthesis protein (ThiI)
THUMP                PF02926.12    93 seq747_BIOID58623    -            482   1.2e-19   69.9   0.1   1   1   7.6e-23   5.2e-19   68.0   0.1     2    89    76   161    75   164 0.95 THUMP domain
DUF520               PF04461.8    160 seq748_BIOID58623    -            163     4e-66  221.6   3.7   1   1   3.3e-70   4.5e-66  221.5   2.5     1   160     1   162     1   162 0.99 Protein of unknown function (DUF520)
BolA                 PF01722.13    75 seq750_BIOID58623    -            105   2.2e-29  101.0   0.1   1   1   1.9e-33   2.5e-29  100.8   0.1     1    75    10    85     9    85 0.97 BolA-like protein
Trigger_N            PF05697.8    145 seq752_BIOID58623    -            429   6.7e-46  155.5   0.2   1   1   1.5e-49   6.7e-46  155.5   0.1     1   145     1   145     1   145 0.99 Bacterial trigger factor protein (TF)
Trigger_C            PF05698.9    162 seq752_BIOID58623    -            429   5.6e-39  133.4  11.0   1   1   1.2e-42   5.6e-39  133.4   7.6     1   161   262   412   262   413 0.99 Bacterial trigger factor protein (TF) C-terminus
FKBP_C               PF00254.23    94 seq752_BIOID58623    -            429   7.9e-17   60.9   0.4   1   1   4.6e-20   2.1e-16   59.5   0.3     5    93   158   237   154   238 0.93 FKBP-type peptidyl-prolyl cis-trans isomerase
CLP_protease         PF00574.18   182 seq753_BIOID58623    -            207   9.3e-87  289.2   0.0   1   1     8e-91   1.1e-86  289.0   0.0     1   181    25   205    25   206 0.99 Clp protease
AAA_2                PF07724.9    171 seq754_BIOID58623    -            424   5.9e-49  166.1   0.0   1   1   5.3e-52   9.1e-49  165.5   0.0     3   170   112   310   110   311 0.97 AAA domain (Cdc48 subfamily)
zf-C4_ClpX           PF06689.8     41 seq754_BIOID58623    -            424   2.3e-22   78.0   3.5   1   1   3.7e-25   6.3e-22   76.7   2.4     2    41    13    51    12    51 0.97 ClpX C4-type zinc finger
ClpB_D2-small        PF10431.4     81 seq754_BIOID58623    -            424   4.3e-18   64.8   0.6   1   1   2.5e-21   4.3e-18   64.8   0.4     1    74   317   394   317   399 0.95 C-terminal, D2-small domain, of ClpB protein
AAA                  PF00004.24   132 seq754_BIOID58623    -            424   4.3e-16   59.1   0.0   1   1   1.3e-18   2.2e-15   56.8   0.0     1    98   115   220   115   256 0.83 ATPase family associated with various cellular activities (AAA)
Mg_chelatase         PF01078.16   207 seq754_BIOID58623    -            424   2.5e-07   29.9   0.2   1   1   6.2e-08   0.00011   21.3   0.3    20    55   110   146    75   171 0.81 Magnesium chelatase, subunit ChlI
AAA_5                PF07728.9    139 seq754_BIOID58623    -            424   7.9e-07   28.7   0.0   1   1   3.8e-09   6.4e-06   25.8   0.1     1    79   114   191   114   195 0.74 AAA domain (dynein-related subfamily)
RuvB_N               PF05496.7    234 seq754_BIOID58623    -            424   2.6e-06   26.5   0.0   1   1   3.4e-09   5.8e-06   25.4   0.0    16   116    68   192    53   196 0.72 Holliday junction DNA helicase ruvB N-terminus
Lon_C                PF05362.8    205 seq755_BIOID58623    -            799   2.1e-99  330.8   0.1   1   1  1.6e-102   3.7e-99  330.0   0.0     2   204   585   787   584   788 0.99 Lon protease (S16) C-terminal proteolytic domain
LON                  PF02190.11   205 seq755_BIOID58623    -            799     9e-43  146.2   0.3   1   1     4e-46     9e-43  146.2   0.2     1   204    25   216    25   217 0.91 ATP-dependent protease La (LON) domain
AAA                  PF00004.24   132 seq755_BIOID58623    -            799   7.1e-18   64.9   0.0   1   1   7.1e-21   1.6e-17   63.8   0.0     1   128   367   504   367   508 0.93 ATPase family associated with various cellular activities (AAA)
AAA_5                PF07728.9    139 seq755_BIOID58623    -            799   5.5e-10   38.9   0.0   1   1   8.8e-13     2e-09   37.1   0.0     2   138   367   499   366   500 0.79 AAA domain (dynein-related subfamily)
ChlI                 PF13541.1    121 seq755_BIOID58623    -            799   4.9e-08   32.3   0.0   1   1   5.6e-11   1.3e-07   31.0   0.0     1   121   628   755   628   755 0.83 Subunit ChlI of Mg-chelatase
AAA_PrkA             PF08298.6    358 seq755_BIOID58623    -            799   7.9e-06   24.6   0.0   1   1   6.5e-09   1.5e-05   23.7   0.0    51   111   327   387   303   400 0.88 PrkA AAA domain
Bac_DNA_binding      PF00216.16    90 seq756_BIOID58623    -             90   2.5e-34  117.0   0.1   1   1   2.1e-38   2.8e-34  116.8   0.1     1    90     1    90     1    90 1.00 Bacterial DNA-binding protein
Rotamase_2           PF13145.1    121 seq758_BIOID58623    -            623   4.2e-34  117.6  24.5   1   1     9e-28   2.1e-24   86.3   0.2     1   121   247   369   247   369 0.92 PPIC-type PPIASE domain
SurA_N_3             PF13624.1    154 seq758_BIOID58623    -            623   6.8e-32  110.4   1.1   1   1     3e-35   6.8e-32  110.4   0.8     1   153     1   165     1   166 0.86 SurA N-terminal domain
Rotamase_3           PF13616.1    117 seq758_BIOID58623    -            623   1.8e-16   60.3   0.4   1   1   7.8e-20   1.8e-16   60.3   0.3    12   115   265   355   212   357 0.87 PPIC-type PPIASE domain
Rotamase             PF00639.16    95 seq758_BIOID58623    -            623   6.7e-15   55.4   8.8   1   1   6.2e-18   1.4e-14   54.4   0.1    13    95   275   355   258   355 0.92 PPIC-type PPIASE domain
SurA_N_2             PF13623.1    145 seq758_BIOID58623    -            623   1.5e-08   34.5   0.3   1   1   6.7e-12   1.5e-08   34.5   0.2     9   140    12   137     3   142 0.83 SurA N-terminal domain
HHH_3                PF12836.2     65 seq759_BIOID58623    -            123   4.6e-19   68.0   0.0   1   1   1.3e-22     6e-19   67.6   0.0     3    61    59   118    57   122 0.93 Helix-hairpin-helix motif
4HBT_2               PF13279.1    121 seq760_BIOID58623    -            132   7.4e-17   61.8   0.0   1   1   1.9e-20   8.5e-17   61.6   0.0     4   109    10   114     7   129 0.87 Thioesterase-like superfamily
Acyl-ACP_TE          PF01643.12   249 seq760_BIOID58623    -            132   1.1e-14   53.9   0.2   1   2   9.8e-09   4.5e-05   22.4   0.1   155   182     2    29     1    33 0.91 Acyl-ACP thioesterase
Acyl-ACP_TE          PF01643.12   249 seq760_BIOID58623    -            132   1.1e-14   53.9   0.2   2   2   4.6e-11   2.1e-07   30.0   0.0    46   133    39   128    30   132 0.90 Acyl-ACP thioesterase
4HBT                 PF03061.17    79 seq760_BIOID58623    -            132   3.4e-14   52.5   0.0   1   1     1e-17   4.6e-14   52.1   0.0     2    77    16    97    15    99 0.96 Thioesterase superfamily
Hydrolase_3          PF08282.7    254 seq761_BIOID58623    -            276   3.3e-51  174.2   0.0   1   1   5.4e-55   3.7e-51  174.0   0.0     2   254    10   262     9   262 0.98 haloacid dehalogenase-like hydrolase
S6PP                 PF05116.8    247 seq761_BIOID58623    -            276   1.8e-17   63.3   0.0   1   2     2e-08   0.00014   21.1   0.0     4    79     8    83     5   111 0.71 Sucrose-6F-phosphate phosphohydrolase
S6PP                 PF05116.8    247 seq761_BIOID58623    -            276   1.8e-17   63.3   0.0   2   2   2.9e-14     2e-10   40.2   0.0   119   213   149   240   143   257 0.87 Sucrose-6F-phosphate phosphohydrolase
AsnC_trans_reg       PF01037.16    74 seq762_BIOID58623    -            203   1.6e-21   75.6   0.0   1   1   7.4e-25   2.5e-21   75.0   0.0     1    74   119   193   119   193 0.97 AsnC family
HTH_AsnC-type        PF13404.1     42 seq762_BIOID58623    -            203   8.9e-18   63.4   0.7   1   1     4e-21   1.4e-17   62.8   0.5     1    42    53    94    53    94 0.99 AsnC-type helix-turn-helix domain
HTH_24               PF13412.1     48 seq762_BIOID58623    -            203   4.6e-17   61.0   0.4   1   1   2.1e-20   7.3e-17   60.3   0.3     1    47    53    99    53   100 0.98 Winged helix-turn-helix DNA-binding
HTH_11               PF08279.7     55 seq762_BIOID58623    -            203   0.00012   21.5   0.0   1   1   6.2e-08   0.00021   20.7   0.0     3    46    58   100    57   104 0.90 HTH domain
ABC_membrane         PF00664.18   275 seq763_BIOID58623    -            590   1.4e-34  119.6   6.0   1   1   2.7e-38   1.9e-34  119.2   4.2     5   274    22   290    18   291 0.94 ABC transporter transmembrane region
ABC_tran             PF00005.22   118 seq763_BIOID58623    -            590   5.3e-19   68.6   0.0   1   1   1.5e-22     1e-18   67.7   0.0     1   117   376   500   376   501 0.93 ABC transporter
ABC_membrane         PF00664.18   275 seq764_BIOID58623    -            593   3.5e-35  121.6   8.2   1   1   6.4e-39   4.4e-35  121.3   5.7     3   274    27   297    25   298 0.91 ABC transporter transmembrane region
ABC_tran             PF00005.22   118 seq764_BIOID58623    -            593   1.3e-19   70.5   0.1   1   1   3.9e-23   2.6e-19   69.5   0.0     1   118   381   505   381   505 0.94 ABC transporter
P-II                 PF00543.17   102 seq765_BIOID58623    -            112   2.4e-40  136.9   1.0   1   1     2e-44   2.7e-40  136.8   0.7     1   102     4   105     4   105 0.99 Nitrogen regulatory protein P-II
Ammonium_transp      PF00909.16   399 seq766_BIOID58623    -            428  8.5e-132  439.2  40.0   1   1  7.1e-136  9.7e-132  439.0  27.7     1   399    33   426    33   426 0.97 Ammonium Transporter Family
YscW                 PF09619.5    106 seq768_BIOID58623    -            190     8e-42  141.1   0.6   1   1   8.2e-46   1.1e-41  140.6   0.4     1   106    41   152    41   152 0.99 Type III secretion system lipoprotein chaperone (YscW)
DUF1428              PF07237.6    103 seq770_BIOID58623    -            117   1.3e-49  166.2   2.0   1   1     1e-53   1.4e-49  166.1   1.4     1   103     2   104     2   104 0.99 Protein of unknown function (DUF1428)
TetR_C_2             PF08361.6    121 seq772_BIOID58623    -            215   4.5e-57  191.0   1.6   1   1   9.1e-61   6.2e-57  190.6   1.1     1   119    84   202    84   204 0.99 MAATS-type transcriptional repressor, C-terminal region
TetR_N               PF00440.18    47 seq772_BIOID58623    -            215   4.8e-20   70.8   0.0   1   1     1e-23   7.1e-20   70.2   0.0     1    47    16    62    16    62 0.98 Bacterial regulatory proteins, tetR family
MscS_TM              PF12794.2    340 seq774_BIOID58623    -           1120     2e-97  325.7  28.8   1   1  4.5e-101     2e-97  325.7  20.0     5   340   508   826   505   826 0.97 Mechanosensitive ion channel inner membrane domain 1
MscS_porin           PF12795.2    240 seq774_BIOID58623    -           1120   2.1e-66  223.5  53.7   1   1   4.7e-70   2.1e-66  223.5  37.2     1   240    49   290    49   290 0.98 Mechanosensitive ion channel porin domain
MS_channel           PF00924.13   206 seq774_BIOID58623    -           1120   3.3e-61  206.0   0.5   1   1   7.3e-65   3.3e-61  206.0   0.3     2   206   887  1086   886  1086 0.99 Mechanosensitive ion channel
DUF454               PF04304.8     71 seq777_BIOID58623    -            125   1.6e-22   79.1  15.0   1   1   1.2e-26   1.6e-22   79.1  10.4     1    71    46   115    46   115 0.95 Protein of unknown function (DUF454)
Pribosyltran         PF00156.22   125 seq778_BIOID58623    -            183   3.4e-20   71.8   0.2   1   1   3.2e-24   4.4e-20   71.5   0.1     2   124    33   155    32   156 0.95 Phosphoribosyl transferase domain
DNA_pol3_tau_5       PF12170.3    142 seq779_BIOID58623    -            643   5.9e-94  311.4   5.5   1   1     7e-97   1.2e-93  310.4   3.8     1   142   499   640   499   640 1.00 DNA polymerase III tau subunit V interacting with alpha
DNA_pol3_delta2      PF13177.1    162 seq779_BIOID58623    -            643   3.3e-40  137.2   0.0   1   1   3.2e-43   5.5e-40  136.5   0.0     1   161    20   178    20   179 0.98 DNA polymerase III, delta subunit
DNA_pol3_gamma3      PF12169.3    143 seq779_BIOID58623    -            643   7.1e-31  106.7   4.8   1   1   8.9e-34   1.5e-30  105.7   0.8     1   131   232   360   232   372 0.91 DNA polymerase III subunits gamma and tau domain III
DNA_pol3_tau_4       PF12168.3     84 seq779_BIOID58623    -            643   4.1e-22   78.2  12.8   1   1   7.6e-25   1.3e-21   76.6   8.9     1    84   416   498   416   498 0.98 DNA polymerase III subunits tau domain IV DnaB-binding
AAA                  PF00004.24   132 seq779_BIOID58623    -            643   7.7e-12   45.4   0.1   1   1   2.9e-14     5e-11   42.8   0.0     2   125    42   171    41   177 0.80 ATPase family associated with various cellular activities (AAA)
RuvB_N               PF05496.7    234 seq779_BIOID58623    -            643   1.8e-06   27.0   0.0   1   1   2.2e-08   3.8e-05   22.7   0.0    15    85     7    73     2    82 0.85 Holliday junction DNA helicase ruvB N-terminus
AAA_5                PF07728.9    139 seq779_BIOID58623    -            643   2.9e-05   23.7   0.0   1   1   5.2e-08   8.9e-05   22.1   0.0     3    93    42   147    40   161 0.76 AAA domain (dynein-related subfamily)
DNA_pol3_delta       PF06144.8    172 seq779_BIOID58623    -            643   9.3e-05   21.8   0.1   1   1   1.1e-07    0.0002   20.8   0.1    73   161   131   215   121   219 0.86 DNA polymerase III, delta subunit
YbaB_DNA_bd          PF02575.11    93 seq780_BIOID58623    -            109   3.4e-38  129.3   7.0   1   1   2.8e-42   3.8e-38  129.1   4.8     1    93    11   102    11   102 0.99 YbaB/EbfC DNA-binding family
Toprim_4             PF13662.1     81 seq781_BIOID58623    -            201   2.6e-22   78.5   0.0   1   1   8.9e-26   4.1e-22   77.8   0.0     1    81    81   172    81   172 0.95 Toprim domain
RecR                 PF02132.10    41 seq781_BIOID58623    -            201   4.7e-16   57.8   1.1   1   1     1e-19   4.7e-16   57.8   0.8     2    41    39    78    38    78 0.95 RecR protein
Toprim               PF01751.17    88 seq781_BIOID58623    -            201   9.5e-11   41.3   0.0   1   1   3.6e-14   1.7e-10   40.5   0.0     2    77    83   166    82   173 0.90 Toprim domain
HSP90                PF00183.13   531 seq783_BIOID58623    -            624  3.9e-115  385.1   8.5   1   1  1.4e-117  6.5e-114  381.1   5.6    74   491   212   622   209   624 0.93 Hsp90 protein
HATPase_c_3          PF13589.1    137 seq783_BIOID58623    -            624     2e-15   56.5   1.4   1   1   7.1e-19   3.2e-15   55.8   0.1     2   123    26   171    25   183 0.79 Histidine kinase-, DNA gyrase B-, and HSP90-like ATPase
HATPase_c            PF02518.21   111 seq783_BIOID58623    -            624     8e-12   44.7   0.1   1   1   3.2e-15   1.5e-11   43.9   0.1     6   109    32   181    27   183 0.84 Histidine kinase-, DNA gyrase B-, and HSP90-like ATPase
ADK                  PF00406.17   151 seq784_BIOID58623    -            214   3.4e-60  202.1   0.0   1   1   8.9e-64   4.1e-60  201.9   0.0     1   150     5   186     5   187 0.99 Adenylate kinase
ADK_lid              PF05191.9     36 seq784_BIOID58623    -            214   8.5e-17   60.4   0.0   1   1   3.2e-20   1.5e-16   59.6   0.0     1    36   123   158   123   158 1.00 Adenylate kinase, active site lid
AAA_17               PF13207.1    121 seq784_BIOID58623    -            214   5.3e-09   36.8   0.1   1   1   1.6e-12   7.3e-09   36.3   0.0     1   108     2   116     2   170 0.63 AAA domain
Ferrochelatase       PF00762.14   316 seq785_BIOID58623    -            320  3.1e-108  361.3   0.0   1   1    5e-112  3.5e-108  361.1   0.0     1   313     5   317     5   320 0.98 Ferrochelatase
PfkB                 PF00294.19   301 seq787_BIOID58623    -            434   2.4e-56  190.9   0.0   1   1   2.5e-60   3.4e-56  190.4   0.0     4   294    55   414    52   422 0.91 pfkB family carbohydrate kinase
5_nucleotid_C        PF02872.13   156 seq788_BIOID58623    -            550   9.7e-33  113.2   0.5   1   1   2.6e-36   1.8e-32  112.3   0.3     1   155   363   510   363   511 0.95 5'-nucleotidase, C-terminal domain
Metallophos          PF00149.23   201 seq788_BIOID58623    -            550     1e-15   57.6   0.1   1   1   2.1e-19   1.4e-15   57.1   0.0     1   198    34   253    34   256 0.94 Calcineurin-like phosphoesterase
Plasmid_killer       PF05015.8     93 seq792_BIOID58623    -            100     3e-27   94.4   0.0   1   1   2.5e-31   3.4e-27   94.2   0.0     2    93     7    98     6    98 0.98 Plasmid maintenance system killer protein
HTH_3                PF01381.17    55 seq793_BIOID58623    -            113   9.4e-11   41.2   0.0   1   1   5.6e-14   3.8e-10   39.3   0.0     1    54    16    69    16    70 0.96 Helix-turn-helix
HTH_19               PF12844.2     64 seq793_BIOID58623    -            113   2.6e-08   33.6   0.1   1   1     2e-11   1.4e-07   31.3   0.0     9    61    21    73    15    76 0.90 Helix-turn-helix domain
Glutaminase          PF04960.10   286 seq794_BIOID58623    -            310  3.9e-114  380.3   0.1   1   1  3.3e-118  4.5e-114  380.1   0.1     1   286    24   308    24   308 0.99 Glutaminase
AA_permease_2        PF13520.1    426 seq795_BIOID58623    -            430   1.7e-31  109.1  54.1   1   1   3.5e-35   2.4e-31  108.6  36.9     1   407    13   399    13   421 0.84 Amino acid permease
AA_permease          PF00324.16   479 seq795_BIOID58623    -            430   1.1e-24   86.4  49.7   1   1     3e-28     2e-24   85.6  34.4     2   417    18   397    17   428 0.82 Amino acid permease
MerR_1               PF13411.1     69 seq796_BIOID58623    -            135   8.1e-20   70.2   0.3   1   1     4e-23   1.8e-19   69.1   0.0     1    66     1    67     1    69 0.94 MerR HTH family regulatory protein
MerR-DNA-bind        PF09278.6     65 seq796_BIOID58623    -            135   3.4e-16   59.2   2.1   1   1   1.1e-19     5e-16   58.7   1.4     2    65    45   108    44   108 0.96 MerR, DNA binding
MerR                 PF00376.18    38 seq796_BIOID58623    -            135   2.7e-16   58.6   0.1   1   1   1.1e-19   5.2e-16   57.8   0.0     1    38     2    39     2    39 0.98 MerR family regulatory protein
ABC_tran             PF00005.22   118 seq800_BIOID58623    -            225   1.6e-18   67.0   0.0   1   1   1.2e-21   2.8e-18   66.2   0.0     1   117    47   165    47   166 0.87 ABC transporter
AAA                  PF00004.24   132 seq800_BIOID58623    -            225   2.6e-06   27.5   1.0   1   1   1.9e-08   4.3e-05   23.6   0.7     2   118    37   204    36   208 0.68 ATPase family associated with various cellular activities (AAA)
Adeno_IVa2           PF02456.10   370 seq800_BIOID58623    -            225   0.00011   20.8   0.0   1   1   7.7e-08   0.00018   20.2   0.0    71   132    15    76     3    86 0.79 Adenovirus IVa2 protein
UPF0014              PF03649.8    250 seq801_BIOID58623    -            259  1.9e-119  397.3  18.0   1   1  1.6e-123  2.2e-119  397.1  12.5     2   250     3   247     2   247 0.99 Uncharacterised protein family (UPF0014)
ABC_tran             PF00005.22   118 seq803_BIOID58623    -            228   3.4e-21   75.6   0.0   1   1   7.5e-25   5.1e-21   75.1   0.0     1   117    50   174    50   175 0.92 ABC transporter
FtsX                 PF02687.16   121 seq805_BIOID58623    -            804   3.3e-22   78.4  18.3   1   2   2.3e-15   1.6e-11   43.9   7.0     3   121   247   364   245   364 0.86 FtsX-like permease family
FtsX                 PF02687.16   121 seq805_BIOID58623    -            804   3.3e-22   78.4  18.3   2   2   9.6e-17   6.6e-13   48.3   0.8     2   118   683   794   682   797 0.87 FtsX-like permease family
Ureidogly_hydro      PF04115.7    165 seq807_BIOID58623    -            160   1.8e-52  176.8   0.0   1   1   1.5e-56   2.1e-52  176.6   0.0     3   159     2   153     1   158 0.95 Ureidoglycolate hydrolase
IclR                 PF01614.13   129 seq808_BIOID58623    -            271   1.9e-40  137.3   0.0   1   1   4.5e-44   3.1e-40  136.7   0.0     2   128   140   263   139   264 0.98 Bacterial transcriptional regulator
HTH_IclR             PF09339.5     52 seq808_BIOID58623    -            271   1.1e-12   47.2   0.1   1   1   5.9e-16     4e-12   45.4   0.0     1    51    23    73    23    74 0.98 IclR helix-turn-helix domain
TPP_enzyme_N         PF02776.13   172 seq809_BIOID58623    -            623   5.2e-54  182.2   2.6   1   1   4.8e-56   2.2e-52  176.9   0.9     1   170    34   203    34   205 0.98 Thiamine pyrophosphate enzyme, N-terminal TPP binding domain
TPP_enzyme_C         PF02775.16   153 seq809_BIOID58623    -            623   7.1e-36  122.9   0.2   1   1   1.6e-37   7.4e-34  116.4   0.0     2   153   423   583   422   583 0.96 Thiamine pyrophosphate enzyme, C-terminal TPP binding domain
TPP_enzyme_M         PF00205.17   137 seq809_BIOID58623    -            623   9.1e-35  119.2   0.1   1   1   4.8e-38   2.2e-34  118.0   0.0     1   136   223   358   223   359 0.94 Thiamine pyrophosphate enzyme, central domain
AP_endonuc_2         PF01261.19   211 seq810_BIOID58623    -            258   3.5e-32  111.3   0.1   1   1   3.1e-36   4.2e-32  111.0   0.1     1   211    21   219    21   219 0.94 Xylose isomerase-like TIM barrel
NAD_binding_2        PF03446.10   162 seq811_BIOID58623    -            292   1.6e-48  164.5   0.5   1   1   5.4e-52   3.7e-48  163.3   0.2     2   161     1   160     1   162 0.97 NAD binding domain of 6-phosphogluconate dehydrogenase
F420_oxidored        PF03807.12    96 seq811_BIOID58623    -            292   2.9e-07   30.6   0.1   1   1   2.1e-10   1.5e-06   28.4   0.0     1    93     2    92     2    94 0.81 NADP oxidoreductase coenzyme F420-dependent
Transp_cyt_pur       PF02133.10   439 seq814_BIOID58623    -            484    5e-140  466.8  42.8   1   1  4.2e-144  5.7e-140  466.6  29.7     1   439    19   457    19   457 0.99 Permease for cytosine/purines, uracil, thiamine, allantoin
Amidohydro_4         PF13147.1    304 seq815_BIOID58623    -            453   3.1e-29  102.7   1.2   1   1   2.1e-32   7.2e-29  101.5   0.1     1   304    45   389    45   389 0.86 Amidohydrolase
Amidohydro_1         PF01979.15   333 seq815_BIOID58623    -            453   3.1e-19   69.6   0.0   1   1   1.5e-21   5.2e-18   65.6   0.0     1   332    50   391    50   392 0.72 Amidohydrolase family
Amidohydro_5         PF13594.1     68 seq815_BIOID58623    -            453   5.7e-17   61.1   1.1   1   1   3.9e-20   1.3e-16   60.0   0.7     1    68    23    88    23    88 0.83 Amidohydrolase
Xan_ur_permease      PF00860.15   389 seq817_BIOID58623    -            433   2.9e-98  328.8  32.9   1   1  2.5e-102   3.5e-98  328.5  22.8     2   387     9   394     8   396 0.97 Permease family
Gly_kinase           PF02595.10   378 seq818_BIOID58623    -            381    2e-183  609.2  20.3   1   1  1.6e-187  2.2e-183  609.0  14.1     1   377     1   377     1   378 1.00 Glycerate kinase family
Ligase_CoA           PF00549.14   153 seq819_BIOID58623    -            555   1.3e-50  170.8   0.5   1   1   4.2e-54   2.9e-50  169.7   0.0     1   152   336   491   336   492 0.98 CoA-ligase
CoA_binding          PF02629.14    96 seq819_BIOID58623    -            555   3.9e-17   62.4   0.1   1   1   2.4e-19   1.6e-15   57.2   0.1     3    96   193   288   191   288 0.96 CoA binding domain
DUF1116              PF06545.6    216 seq820_BIOID58623    -            419   3.3e-99  330.2   1.3   1   1  3.3e-103   4.5e-99  329.7   0.9     1   216    87   303    87   303 0.99 Protein of unknown function (DUF1116)
DUF2877              PF11392.3    111 seq821_BIOID58623    -            271   9.6e-29   99.7   0.0   1   1   1.5e-32     2e-28   98.6   0.0     1   110   158   265   158   266 0.89 Protein of unknown function (DUF2877)
AA_kinase            PF00696.23   241 seq822_BIOID58623    -            297   6.7e-25   87.9   0.0   1   1   1.5e-28     2e-24   86.3   0.0     1   239     2   277     2   279 0.77 Amino acid kinase family
tRNA-synt_1e         PF01406.14   301 seq825_BIOID58623    -            461  4.5e-144  479.0   0.1   1   1  2.1e-147  5.7e-144  478.6   0.1     2   300    15   313    14   314 0.99 tRNA synthetases class I (C) catalytic domain
DALR_2               PF09190.6     63 seq825_BIOID58623    -            461     2e-26   91.9   1.7   1   1   7.1e-30     2e-26   91.9   1.2     1    63   341   402   341   402 0.99 DALR domain
tRNA-synt_1g         PF09334.6    391 seq825_BIOID58623    -            461   2.2e-16   59.4   1.6   1   2   3.9e-10   1.1e-06   27.5   0.1    13   112    35   133    29   147 0.82 tRNA synthetases class I (M)
tRNA-synt_1g         PF09334.6    391 seq825_BIOID58623    -            461   2.2e-16   59.4   1.6   2   2   3.1e-11   8.6e-08   31.1   0.1   312   373   251   311   231   317 0.85 tRNA synthetases class I (M)
tRNA-synt_1f         PF01921.13   360 seq825_BIOID58623    -            461   1.7e-07   30.1   0.0   1   1     2e-08   5.6e-05   21.8   0.0   276   317   261   301   214   329 0.85 tRNA synthetases class I (K)
tRNA-synt_1          PF00133.17   601 seq825_BIOID58623    -            461   1.1e-06   26.8   0.2   1   1   3.5e-09   9.5e-06   23.7   0.0   515   596   221   300   206   305 0.81 tRNA synthetases class I (I, L, M and V)
Caudo_TAP            PF02413.12   130 seq829_BIOID58623    -            118   9.6e-18   64.4   0.1   1   1   3.7e-17     5e-13   49.2   0.1    95   129    81   115    78   116 0.96 Caudovirales tail fibre assembly protein
OEP                  PF02321.13   188 seq832_BIOID58623    -            460   2.2e-51  174.0  37.5   1   2   1.3e-25   1.8e-21   76.4  12.9     3   188    65   247    63   247 0.97 Outer membrane efflux protein
OEP                  PF02321.13   188 seq832_BIOID58623    -            460   2.2e-51  174.0  37.5   2   2   5.4e-34   7.3e-30  103.8   7.5     4   188   272   455   269   455 0.94 Outer membrane efflux protein
CusF_Ec              PF11604.3     70 seq833_BIOID58623    -            110     1e-21   76.3   0.3   1   1     1e-25   1.4e-21   76.0   0.2     1    67    42   107    42   110 0.93 Copper binding periplasmic protein CusF
HlyD_2               PF12700.2    328 seq834_BIOID58623    -            407   2.1e-14   53.3   0.0   1   1   9.3e-18   6.4e-14   51.7   0.0   136   327   187   378    98   379 0.81 HlyD family secretion protein
HlyD_3               PF13437.1    105 seq834_BIOID58623    -            407   3.1e-13   49.8   0.2   1   1     2e-14   1.4e-10   41.3   0.0     1   105   209   310   209   310 0.96 HlyD family secretion protein
ACR_tran             PF00873.14  1021 seq835_BIOID58623    -           1047  8.5e-237  788.0   1.0   1   1  1.6e-240  1.1e-236  787.7   0.7     2  1019     6  1037     2  1039 0.98 AcrB/AcrD/AcrF family
AA_permease          PF00324.16   479 seq836_BIOID58623    -            470    1e-115  386.7  42.2   1   1  1.7e-119  1.1e-115  386.5  29.3     1   464    39   462    39   470 0.93 Amino acid permease
AA_permease_2        PF13520.1    426 seq836_BIOID58623    -            470   2.2e-43  148.2  46.9   1   1   4.3e-47   2.9e-43  147.8  32.5     9   410    43   444    39   464 0.82 Amino acid permease
HOK_GEF              PF01848.11    43 seq838_BIOID58623    -             50   1.8e-18   65.4   1.4   1   1   1.5e-22     2e-18   65.3   1.0     1    43     4    46     4    46 0.99 Hok/gef family
Esterase             PF00756.15   251 seq841_BIOID58623    -            400   6.4e-47  159.9   0.0   1   1   9.4e-51   6.4e-47  159.9   0.0     1   251   172   391   172   391 0.98 Putative esterase
DUF3327              PF11806.3    122 seq841_BIOID58623    -            400     2e-36  124.8   0.5   1   1     3e-40     2e-36  124.8   0.4     3   121    29   155    21   156 0.97 Domain of unknown function (DUF3327)
MbtH                 PF03621.8     54 seq842_BIOID58623    -             72   4.1e-22   77.1   0.7   1   1   3.6e-26     5e-22   76.9   0.5     1    53     1    54     1    55 0.96 MbtH-like protein
AMP-binding          PF00501.23   418 seq843_BIOID58623    -           1335    5e-117  390.6   0.0   1   1  2.5e-120  6.7e-117  390.2   0.0     1   417   524   928   524   929 0.96 AMP-binding enzyme
Condensation         PF00668.15   301 seq843_BIOID58623    -           1335   1.2e-60  204.7   0.0   1   1   6.9e-64   1.9e-60  204.1   0.0     2   300    44   342    43   343 0.91 Condensation domain
Thioesterase         PF00975.15   229 seq843_BIOID58623    -           1335   2.9e-45  155.1   0.9   1   1   7.8e-46   2.1e-42  145.7   0.1     2   215  1109  1318  1108  1333 0.94 Thioesterase domain
PP-binding           PF00550.20    67 seq843_BIOID58623    -           1335   9.1e-11   41.7   0.1   1   1     1e-13   2.8e-10   40.1   0.1     3    65  1022  1082  1020  1084 0.90 Phosphopantetheine attachment site
Abhydrolase_6        PF12697.2    228 seq843_BIOID58623    -           1335   8.8e-06   25.6   0.2   1   1   3.2e-09   8.8e-06   25.6   0.2     2   107  1111  1241  1110  1313 0.65 Alpha/beta hydrolase family
Wzz                  PF02706.10   152 seq844_BIOID58623    -            417   6.5e-23   81.1   0.8   1   1   4.8e-27   6.5e-23   81.1   0.5     1   150    65   213    65   215 0.93 Chain length determinant protein
MFS_1                PF07690.11   354 seq845_BIOID58623    -            416   6.5e-26   90.8  61.5   1   2   3.5e-20   2.4e-16   59.3  19.2     1   225    22   238    22   246 0.81 Major Facilitator Superfamily
MFS_1                PF07690.11   354 seq845_BIOID58623    -            416   6.5e-26   90.8  61.5   2   2     3e-13     2e-09   36.5  19.9    10   179   237   409   232   415 0.82 Major Facilitator Superfamily
MFS_3                PF05977.8    524 seq845_BIOID58623    -            416   8.4e-22   76.8  34.4   1   1   1.6e-25   1.1e-21   76.4  23.8     9   396    16   400    12   414 0.89 Transmembrane secretion effector
Chorismate_bind      PF00425.13   257 seq846_BIOID58623    -            391   1.1e-68  231.2   0.0   1   1     1e-72   1.4e-68  230.9   0.0     2   257   126   380   125   380 0.97 chorismate binding enzyme
AMP-binding          PF00501.23   418 seq847_BIOID58623    -            536   8.6e-86  287.7   0.0   1   1   1.5e-89     1e-85  287.5   0.0     1   417    50   461    50   462 0.95 AMP-binding enzyme
DUF4009              PF13193.1     41 seq847_BIOID58623    -            536   7.4e-08   31.5   0.1   1   1   3.6e-11   2.4e-07   29.9   0.0     1    29   501   529   501   535 0.92 Domain of unknown function (DUF4009)
Isochorismatase      PF00857.15   174 seq848_BIOID58623    -            285     6e-38  130.3   0.0   1   1   1.1e-41   7.6e-38  130.0   0.0     2   173    32   204    31   205 0.97 Isochorismatase family
PP-binding           PF00550.20    67 seq848_BIOID58623    -            285   2.5e-08   33.9   0.0   1   1   9.9e-12   6.8e-08   32.5   0.0     2    62   217   275   216   280 0.86 Phosphopantetheine attachment site
adh_short_C2         PF13561.1    243 seq849_BIOID58623    -            258     3e-29  102.4   0.1   1   1   8.2e-33   3.8e-29  102.1   0.0     3   242    24   254    22   255 0.92 Enoyl-(Acyl carrier protein) reductase
adh_short            PF00106.20   167 seq849_BIOID58623    -            258   1.8e-27   96.1   9.4   1   1   3.7e-30   1.7e-26   93.0   6.5     2   164    17   170    16   173 0.88 short chain dehydrogenase
KR                   PF08659.5    181 seq849_BIOID58623    -            258   1.1e-10   41.3   8.4   1   1   4.3e-13     2e-09   37.2   5.4    56   160    57   165    17   171 0.90 KR domain
4HBT                 PF03061.17    79 seq850_BIOID58623    -            137   7.5e-17   61.1   0.1   1   1   8.9e-21   1.2e-16   60.4   0.1     1    79    50   127    50   127 0.98 Thioesterase superfamily
CstA                 PF02554.9    376 seq852_BIOID58623    -            701  5.8e-156  518.7  29.0   1   1  8.4e-160  5.8e-156  518.7  20.1     1   371    32   431    32   436 0.95 Carbon starvation protein CstA
DUF4161              PF13722.1    127 seq852_BIOID58623    -            701   1.8e-46  157.4   7.5   1   1   2.7e-50   1.8e-46  157.4   5.2     3   127   467   596   464   596 0.98 C-terminal domain on CstA (DUF4161)
DUF466               PF04328.8     65 seq853_BIOID58623    -             65   2.9e-32  110.1   0.5   1   1   2.3e-36   3.1e-32  110.0   0.3     1    65     1    65     1    65 0.99 Protein of unknown function (DUF466)
Aminotran_1_2        PF00155.16   363 seq854_BIOID58623    -            402   2.5e-57  194.3   0.0   1   1   8.4e-61   2.9e-57  194.1   0.0     3   363    48   399    46   399 0.94 Aminotransferase class I and II
Cys_Met_Meta_PP      PF01053.15   386 seq854_BIOID58623    -            402   8.3e-08   30.7   0.0   1   1   4.1e-11   1.4e-07   30.0   0.0    75   180   112   221    79   228 0.86 Cys/Met metabolism PLP-dependent enzyme
DegT_DnrJ_EryC1      PF01041.12   363 seq854_BIOID58623    -            402   2.5e-06   26.6   0.0   1   1   1.6e-09   5.4e-06   25.5   0.0    44   146   110   218    90   220 0.85 DegT/DnrJ/EryC1/StrS aminotransferase family
Aminotran_5          PF00266.14   371 seq854_BIOID58623    -            402   2.9e-05   22.8   0.0   1   1   1.2e-08   4.3e-05   22.3   0.0    45   165    89   205    64   252 0.80 Aminotransferase class-V
AhpC-TSA             PF00578.16   124 seq855_BIOID58623    -            187   1.5e-33  114.9   0.1   1   1   4.3e-37     2e-33  114.6   0.1     4   123     7   133     4   134 0.94 AhpC/TSA family
Redoxin              PF08534.5    146 seq855_BIOID58623    -            187   1.8e-13   50.1   0.0   1   1   4.7e-17   2.2e-13   49.9   0.0    15   140    18   146     4   152 0.84 Redoxin
1-cysPrx_C           PF10417.4     40 seq855_BIOID58623    -            187   1.6e-06   27.4   0.1   1   1   6.5e-10     3e-06   26.6   0.1     1    31   154   182   154   186 0.88 C-terminal domain of 1-Cys peroxiredoxin
Pyr_redox_2          PF07992.9    200 seq857_BIOID58623    -            531   1.5e-32  113.0   0.0   1   1   2.4e-34   4.7e-31  108.1   0.0     1   199   224   503   224   504 0.91 Pyridine nucleotide-disulphide oxidoreductase
Pyr_redox            PF00070.22    80 seq857_BIOID58623    -            531   1.9e-14   53.6   7.3   1   1   1.4e-17   2.7e-14   53.2   0.3     1    75   367   437   367   442 0.93 Pyridine nucleotide-disulphide oxidoreductase
Pyr_redox_3          PF13738.1    203 seq857_BIOID58623    -            531   3.9e-11   43.2   1.9   1   1   7.1e-13   1.4e-09   38.2   0.6    15   196   216   394   213   400 0.80 Pyridine nucleotide-disulphide oxidoreductase
Thioredoxin_3        PF13192.1     76 seq857_BIOID58623    -            531   2.5e-08   33.4   0.0   1   1   3.9e-11   7.6e-08   31.9   0.0     4    74   132   205   129   207 0.82 Thioredoxin domain
HATPase_c            PF02518.21   111 seq861_BIOID58623    -            572   3.1e-19   68.6   0.0   1   1   1.6e-22   5.3e-19   67.8   0.0     2   110   449   559   448   560 0.95 Histidine kinase-, DNA gyrase B-, and HSP90-like ATPase
PAS_8                PF13188.1     64 seq861_BIOID58623    -            572   3.1e-06   26.7   0.0   1   1   4.1e-09   1.4e-05   24.6   0.0     2    49   243   296   242   312 0.73 PAS domain
PAS                  PF00989.19   113 seq861_BIOID58623    -            572   1.1e-05   24.9   0.0   1   1     1e-08   3.5e-05   23.4   0.0     4    64   245   305   242   313 0.88 PAS fold
Response_reg         PF00072.19   112 seq862_BIOID58623    -            226   1.2e-18   67.0   0.0   1   1   9.1e-22   6.2e-18   64.7   0.0     1   111     7   118     7   119 0.97 Response regulator receiver domain
CitT                 PF12431.3     30 seq862_BIOID58623    -            226   5.6e-08   32.5   0.0   1   1   1.5e-11     1e-07   31.6   0.0     1    28   134   160   134   162 0.97 Transcriptional regulator
PagP                 PF07017.6    147 seq864_BIOID58623    -            186   1.6e-74  247.9   4.6   1   1   1.5e-78     2e-74  247.6   3.2     1   147    36   183    36   183 0.99 Antimicrobial peptide resistance and lipid A acylation protein PagP
CSD                  PF00313.17    66 seq867_BIOID58623    -             69   5.2e-34  115.7   0.7   1   1   8.2e-38   5.6e-34  115.6   0.5     2    65     5    68     4    69 0.97 'Cold-shock' DNA-binding domain
OB_RNB               PF08206.6     58 seq867_BIOID58623    -             69   1.2e-05   24.6   0.3   1   1   2.5e-09   1.7e-05   24.1   0.2     7    30    14    37     6    67 0.82 Ribonuclease B OB domain
CN_hydrolase         PF00795.17   184 seq868_BIOID58623    -            262   4.1e-21   75.0   0.1   1   1   4.1e-25   5.6e-21   74.6   0.0     6   184     7   172     2   172 0.85 Carbon-nitrogen hydrolase
MttA_Hcf106          PF02416.11    53 seq871_BIOID58623    -             67   1.7e-12   46.1   0.4   1   1   1.4e-16   1.9e-12   46.0   0.2     1    48     4    51     4    62 0.92 mttA/Hcf106 family
DUF1451              PF07295.6    146 seq879_BIOID58623    -            160   7.1e-53  178.2   0.3   1   1   6.1e-57   8.3e-53  177.9   0.2     2   145    12   157    11   158 0.98 Protein of unknown function (DUF1451)
Rhomboid             PF01694.17   146 seq883_BIOID58623    -            625   2.5e-30  105.3  13.4   1   1   3.6e-34   2.5e-30  105.3   9.3     4   141    58   201    55   205 0.92 Rhomboid family
Lactonase            PF10282.4    344 seq883_BIOID58623    -            625   1.1e-05   24.5   0.5   1   1   1.6e-08   0.00011   21.3   0.1   196   318   300   421   298   425 0.82 Lactonase, 7-bladed beta-propeller
FAD_binding_3        PF01494.14   356 seq884_BIOID58623    -            391   2.9e-27   95.5   0.0   1   1   1.2e-30   4.1e-27   95.0   0.0     2   345     6   338     5   343 0.80 FAD binding domain
Lycopene_cycl        PF05834.7    374 seq884_BIOID58623    -            391   1.8e-10   40.1   4.5   1   1   1.2e-10     4e-07   29.1   1.9     2   143     8   170     7   201 0.85 Lycopene cyclase protein
DAO                  PF01266.19   358 seq884_BIOID58623    -            391   1.1e-07   31.0   0.7   1   1   1.3e-09   4.4e-06   25.7   0.2     2    34     8    40     7    91 0.90 FAD dependent oxidoreductase
SE                   PF08491.5    276 seq884_BIOID58623    -            391   3.7e-05   22.5   0.0   1   1   2.3e-08   7.9e-05   21.5   0.0   124   196   275   347   242   385 0.86 Squalene epoxidase
PTS_EIIC             PF02378.13   321 seq886_BIOID58623    -            648     5e-71  239.0  33.0   1   1   1.1e-74     5e-71  239.0  22.9     2   321    12   300    11   300 0.94 Phosphotransferase system, EIIC
PTS_EIIA_1           PF00358.15   133 seq886_BIOID58623    -            648   1.6e-52  176.4   0.6   1   1   5.5e-56   2.5e-52  175.8   0.4     4   131   499   626   496   628 0.98 phosphoenolpyruvate-dependent sugar phosphotransferase system, EIIA 1
PTS_EIIB             PF00367.15    35 seq886_BIOID58623    -            648   2.9e-12   45.4   1.1   1   1   1.2e-15   5.7e-12   44.5   0.8     1    35   393   427   393   427 0.97 phosphotransferase system, EIIB
DUF1537              PF07005.6    223 seq888_BIOID58623    -            412   5.4e-39  134.0   3.5   1   1   6.3e-43   8.7e-39  133.3   2.4    24   222   174   365   162   366 0.94 Protein of unknown function, DUF1537
PdxA                 PF04166.7    299 seq889_BIOID58623    -            328   1.7e-93  313.0   1.3   1   1   1.5e-97   2.1e-93  312.7   0.9    11   298    34   322    27   323 0.93 Pyridoxal phosphate biosynthetic protein PdxA
DeoRC                PF00455.17   162 seq890_BIOID58623    -            253   4.6e-48  162.7   0.5   1   1   1.4e-51   6.6e-48  162.2   0.1     3   161    75   232    73   233 0.98 DeoR C terminal sensor domain
HTH_DeoR             PF08220.7     57 seq890_BIOID58623    -            253   1.3e-19   69.2   0.3   1   1   7.3e-23   3.3e-19   68.0   0.2     1    54     6    59     6    60 0.98 DeoR-like helix-turn-helix domain
HTH_11               PF08279.7     55 seq890_BIOID58623    -            253   3.5e-05   23.2   0.0   1   1   1.6e-08   7.4e-05   22.2   0.0     1    44     6    48     6    56 0.90 HTH domain
tRNA-synt_1c         PF00749.16   314 seq891_BIOID58623    -            554  2.5e-124  413.9   0.0   1   1  4.6e-128  3.2e-124  413.5   0.0     2   313    28   337    27   338 0.99 tRNA synthetases class I (E and Q), catalytic domain
tRNA-synt_1c_C       PF03950.13   174 seq891_BIOID58623    -            554   1.1e-63  213.8   0.0   1   1   3.5e-67   2.4e-63  212.8   0.0     1   174   340   528   340   528 0.97 tRNA synthetases class I (E and Q), anti-codon binding domain
OprD                 PF03573.8    391 seq892_BIOID58623    -            468   1.6e-25   89.6  12.1   1   1   1.5e-29     2e-25   89.2   8.4     1   365    33   431    33   443 0.83 outer membrane porin, OprD family
YbfN                 PF13982.1     89 seq893_BIOID58623    -            108   1.6e-50  169.0   7.8   1   1   1.4e-54   1.9e-50  168.8   5.4     1    89    19   107    19   107 0.99 YbfN-like lipoprotein
SeqA                 PF03925.8    189 seq896_BIOID58623    -            181   6.8e-71  237.7   0.1   1   1   5.6e-75   7.7e-71  237.5   0.1     1   189     1   181     1   181 0.91 SeqA protein
PGM_PMM_I            PF02878.11   138 seq898_BIOID58623    -            546   1.5e-35  121.5   0.1   1   1   1.7e-38   5.7e-35  119.6   0.1     2   133    40   179    39   183 0.97 Phosphoglucomutase/phosphomannomutase, alpha/beta/alpha domain I
PGM_PMM_III          PF02880.11   111 seq898_BIOID58623    -            546   2.7e-27   94.9   0.0   1   1   1.5e-30   5.3e-27   93.9   0.0     1   111   320   440   320   440 0.93 Phosphoglucomutase/phosphomannomutase, alpha/beta/alpha domain III
PGM_PMM_II           PF02879.11   104 seq898_BIOID58623    -            546   3.6e-13   49.6   0.0   1   1   3.2e-16   1.1e-12   48.0   0.0     2   104   210   317   209   317 0.90 Phosphoglucomutase/phosphomannomutase, alpha/beta/alpha domain II
PGM_PMM_IV           PF00408.15    73 seq898_BIOID58623    -            546   3.7e-13   49.1   0.0   1   1   3.2e-16   1.1e-12   47.6   0.0    12    72   479   539   465   542 0.90 Phosphoglucomutase/phosphomannomutase, C-terminal domain
DUF2517              PF10725.4     63 seq902_BIOID58623    -             68   1.2e-36  124.0   0.7   1   1   9.8e-41   1.3e-36  123.9   0.5     1    62     3    64     3    65 0.98 Protein of unknown function (DUF2517)
DUF1722              PF08349.6    117 seq905_BIOID58623    -            169   2.7e-38  130.3   0.1   1   1   2.4e-42   3.3e-38  130.0   0.0     1   116    41   157    41   158 0.98 Protein of unknown function (DUF1722)
FAD_binding_7        PF03441.9    277 seq906_BIOID58623    -            472  1.5e-107  358.8   0.6   1   1  2.8e-111  1.9e-107  358.4   0.4     3   276   205   468   203   469 0.96 FAD binding domain of DNA photolyase
DNA_photolyase       PF00875.13   165 seq906_BIOID58623    -            472   5.1e-44  149.8   1.3   1   1   1.3e-47   8.8e-44  149.0   0.5     2   159     5   168     4   174 0.92 DNA photolyase
NIF3                 PF01784.13   242 seq908_BIOID58623    -            247     1e-56  192.1   0.0   1   1   9.1e-61   1.2e-56  191.8   0.0     2   240     6   235     5   238 0.95 NIF3 (NGG1p interacting factor 3)
AHS1                 PF02682.11   202 seq910_BIOID58623    -            218   1.1e-70  237.0   0.0   1   1   9.4e-75   1.3e-70  236.8   0.0     2   202     5   202     4   202 0.95 Allophanate hydrolase subunit 1
AHS2                 PF02626.10   272 seq911_BIOID58623    -            310  3.4e-100  334.7   0.0   1   1  2.9e-104    4e-100  334.4   0.0     2   272    24   288    23   288 0.98 Allophanate hydrolase subunit 2
LamB_YcsF            PF03746.11   242 seq912_BIOID58623    -            244  1.1e-100  335.6   0.5   1   1  8.8e-105  1.2e-100  335.4   0.3     1   241     2   237     2   238 0.99 LamB/YcsF family
H2TH                 PF06831.9     93 seq913_BIOID58623    -            263   4.9e-18   64.5   0.0   1   1     2e-21   8.9e-18   63.7   0.0     1    76   126   204   126   215 0.85 Formamidopyrimidine-DNA glycosylase H2TH domain
Fapy_DNA_glyco       PF01149.19   116 seq913_BIOID58623    -            263   9.1e-15   54.9   0.0   1   1   3.4e-18   1.5e-14   54.1   0.0     1   106     2   104     2   111 0.89 Formamidopyrimidine-DNA glycosylase N-terminal domain
zf-FPG_IleRS         PF06827.9     30 seq913_BIOID58623    -            263   7.4e-08   31.7   4.0   1   1   2.9e-11   1.3e-07   30.9   2.8     1    29   235   263   235   263 0.98 Zinc finger found in FPG and IleRS
Sdh_cyt              PF01127.17   121 seq914_BIOID58623    -            134     9e-30  102.8   5.0   1   1   7.6e-34     1e-29  102.6   3.5     2   120    11   128    10   129 0.89 Succinate dehydrogenase/Fumarate reductase transmembrane subunit
Sdh_cyt              PF01127.17   121 seq915_BIOID58623    -            115   8.9e-12   44.7  15.1   1   1   7.9e-16   1.1e-11   44.5  10.5    18   120    11   104     2   113 0.83 Succinate dehydrogenase/Fumarate reductase transmembrane subunit
FAD_binding_2        PF00890.19   421 seq916_BIOID58623    -            588  2.6e-117  392.1   6.1   1   1    7e-121  3.2e-117  391.8   4.2     1   421     9   405     9   405 0.98 FAD binding domain
Succ_DH_flav_C       PF02910.15   129 seq916_BIOID58623    -            588   3.1e-38  130.4   0.1   1   1   1.1e-41   5.1e-38  129.7   0.1     1   129   460   588   460   588 0.96 Fumarate reductase flavoprotein C-term
Fer2_3               PF13085.1    110 seq917_BIOID58623    -            238   3.8e-31  107.0   0.0   1   1   1.6e-34   5.5e-31  106.5   0.0     2   109     5   111     4   112 0.93 2Fe-2S iron-sulfur cluster binding domain
Fer4_17              PF13534.1     61 seq917_BIOID58623    -            238     2e-10   40.7   0.8   1   1   1.1e-13   3.9e-10   39.8   0.5     1    61   148   221   148   221 0.80 4Fe-4S dicluster domain
Fer4_8               PF13183.1     57 seq917_BIOID58623    -            238   1.3e-09   37.8   1.5   1   1     8e-13   2.7e-09   36.7   1.0     2    56   146   219   145   220 0.71 4Fe-4S dicluster domain
Fer4_18              PF13746.1     69 seq917_BIOID58623    -            238   3.2e-07   30.5   1.1   1   1     1e-09   3.5e-06   27.2   0.1     2    67   155   221   154   223 0.97 4Fe-4S dicluster domain
Transket_pyr         PF02779.19   178 seq918_BIOID58623    -            933   5.3e-67  224.6   0.0   1   1   1.3e-70     9e-67  223.8   0.0     3   178   591   785   589   785 0.99 Transketolase, pyrimidine binding domain
E1_dh                PF00676.15   300 seq918_BIOID58623    -            933   1.7e-46  158.1   0.0   1   1   5.4e-50   3.7e-46  157.1   0.0    15   282   219   511   207   516 0.84 Dehydrogenase E1 component
2-oxoacid_dh         PF00198.18   231 seq919_BIOID58623    -            405   7.8e-82  273.8   0.0   1   1   2.2e-85     1e-81  273.5   0.0     3   231   175   403   173   403 0.98 2-oxoacid dehydrogenases acyltransferase (catalytic domain)
Biotin_lipoyl        PF00364.17    74 seq919_BIOID58623    -            405   6.9e-18   63.9   0.3   1   1   3.6e-21   1.6e-17   62.7   0.2     2    73     5    76     4    77 0.96 Biotin-requiring enzyme
E3_binding           PF02817.12    39 seq919_BIOID58623    -            405   4.6e-15   54.8   0.2   1   1     1e-18   4.6e-15   54.8   0.1     5    39   114   148   111   148 0.96 e3 binding domain
ATP-grasp_2          PF08442.5    202 seq920_BIOID58623    -            388   1.4e-82  275.8   0.0   1   1   5.7e-86   1.9e-82  275.4   0.0     1   202     2   203     2   203 1.00 ATP-grasp domain
Ligase_CoA           PF00549.14   153 seq920_BIOID58623    -            388     1e-24   86.7   3.4   1   1   5.1e-28   1.8e-24   86.0   2.4     1   153   262   382   262   382 0.98 CoA-ligase
ATP-grasp_5          PF13549.1    222 seq920_BIOID58623    -            388   1.5e-13   50.3   0.1   1   1   1.2e-16     4e-13   48.9   0.1    10   219     3   215     1   217 0.83 ATP-grasp domain
ATP-grasp_4          PF13535.1    184 seq920_BIOID58623    -            388   7.1e-08   32.2   0.1   1   1   5.1e-11   1.7e-07   31.0   0.0     7   110     7   126     4   200 0.77 ATP-grasp domain
CoA_binding          PF02629.14    96 seq921_BIOID58623    -            289   1.7e-30  105.2   0.7   1   1   4.9e-34   1.7e-30  105.2   0.5     1    96     6    99     6    99 0.99 CoA binding domain
Ligase_CoA           PF00549.14   153 seq921_BIOID58623    -            289   2.4e-20   72.5   0.6   1   1   1.2e-23     4e-20   71.8   0.4     1   152   151   271   151   272 0.96 CoA-ligase
Succ_CoA_lig         PF13607.1    138 seq921_BIOID58623    -            289   8.7e-12   44.7   0.0   1   1   4.4e-15   1.5e-11   43.9   0.0     1   138   145   284   145   287 0.83 Succinyl-CoA ligase like flavodoxin domain
TPR_11               PF13414.1     69 seq922_BIOID58623    -            371   1.1e-18   66.5  10.9   1   1   9.3e-18   1.6e-14   53.1   1.9     2    68   264   329   263   330 0.96 TPR repeat
TPR_1                PF00515.23    34 seq922_BIOID58623    -            371   3.1e-14   51.7  12.0   1   3   9.5e-08   0.00016   20.9   0.2     2    34   266   298   265   298 0.93 Tetratricopeptide repeat
TPR_1                PF00515.23    34 seq922_BIOID58623    -            371   3.1e-14   51.7  12.0   2   3   3.3e-07   0.00056   19.2   0.1     2    31   300   329   299   331 0.91 Tetratricopeptide repeat
TPR_1                PF00515.23    34 seq922_BIOID58623    -            371   3.1e-14   51.7  12.0   3   3   1.5e-06    0.0026   17.1   1.3     1    28   339   366   339   367 0.95 Tetratricopeptide repeat
TPR_12               PF13424.1     78 seq922_BIOID58623    -            371   3.9e-12   45.8  11.2   1   1   7.9e-13   1.3e-09   37.6   4.1     5    73   299   366   295   367 0.93 Tetratricopeptide repeat
TPR_2                PF07719.12    34 seq922_BIOID58623    -            371   1.4e-11   43.2  11.4   1   2   5.1e-08   8.7e-05   22.0   0.2     2    33   266   297   265   298 0.92 Tetratricopeptide repeat
TPR_2                PF07719.12    34 seq922_BIOID58623    -            371   1.4e-11   43.2  11.4   2   2   1.2e-05     0.021   14.5   1.0     1    28   339   366   339   367 0.94 Tetratricopeptide repeat
TPR_16               PF13432.1     65 seq922_BIOID58623    -            371   2.4e-07   31.1   7.3   1   1   2.6e-09   4.4e-06   27.1   0.6     3    61   271   329   269   335 0.88 Tetratricopeptide repeat
TPR_7                PF13176.1     36 seq922_BIOID58623    -            371   1.4e-07   30.6  10.0   1   1   9.9e-06     0.017   14.7   0.1     1    29   301   329   301   334 0.88 Tetratricopeptide repeat
TPR_8                PF13181.1     34 seq922_BIOID58623    -            371   3.6e-07   29.3   9.0   1   1   1.4e-05     0.023   14.3   0.8     1    28   339   366   339   367 0.94 Tetratricopeptide repeat
Bac_Ubq_Cox          PF01654.12   436 seq925_BIOID58623    -            523  1.2e-183  610.3  21.3   1   1    1e-187  1.4e-183  610.1  14.7     1   435     8   503     8   504 0.98 Bacterial Cytochrome Ubiquinol Oxidase
Cyto_ox_2            PF02322.10   328 seq926_BIOID58623    -            379  7.9e-121  403.1  36.0   1   1  6.7e-125  9.2e-121  402.8  25.0     2   327     7   362     6   363 0.99 Cytochrome oxidase subunit II
YbgT_YccB            PF08173.6     28 seq927_BIOID58623    -             37   6.1e-16   57.8   4.2   1   1   4.9e-20   6.7e-16   57.6   2.9     1    28     1    28     1    28 0.97 Membrane bound YbgT-like protein
Cyd_oper_YbgE        PF09600.5     82 seq928_BIOID58623    -             97   1.5e-33  114.6   7.9   1   1   1.4e-37   1.9e-33  114.3   5.5     1    81    16    96    16    97 0.97 Cyd operon protein YbgE (Cyd_oper_YbgE)
4HBT                 PF03061.17    79 seq929_BIOID58623    -            134     8e-19   67.4   0.4   1   1   2.4e-22   1.1e-18   66.9   0.3     1    77    20   103    20   105 0.98 Thioesterase superfamily
4HBT_2               PF13279.1    121 seq929_BIOID58623    -            134   2.7e-12   47.0   0.2   1   1   7.1e-16   3.2e-12   46.8   0.1     3   117    14   128    12   132 0.88 Thioesterase-like superfamily
Acyl-ACP_TE          PF01643.12   249 seq929_BIOID58623    -            134   1.3e-05   24.2   0.1   1   1   3.1e-09   1.4e-05   24.0   0.0    31   132    33   132     4   134 0.79 Acyl-ACP thioesterase
MotA_ExbB            PF01618.11   139 seq930_BIOID58623    -            230   5.4e-47  158.7   0.2   1   1   5.3e-51   7.2e-47  158.3   0.1     2   138    74   210    73   211 0.98 MotA/TolQ/ExbB proton channel family
ExbD                 PF02472.11   130 seq932_BIOID58623    -            142     5e-23   81.3   0.1   1   1   4.1e-27   5.6e-23   81.2   0.1     2   129    10   141     9   142 0.89 Biopolymer transport protein ExbD/TolR
TolA                 PF06519.6     96 seq933_BIOID58623    -            416   2.2e-38  130.0   0.0   1   1   3.2e-42   2.2e-38  130.0   0.0     1    96   320   414   320   414 0.98 TolA C-terminal
TonB_2               PF13103.1     85 seq933_BIOID58623    -            416   2.8e-05   23.9   0.0   1   1   1.4e-08   9.3e-05   22.2   0.0     2    73   333   400   332   409 0.86 TonB C terminal
PD40                 PF07676.7     39 seq934_BIOID58623    -            431   1.2e-35  120.5   5.0   1   4   2.5e-08   8.6e-05   21.9   0.0    11    34   203   224   198   227 0.82 WD40-like Beta Propeller Repeat
PD40                 PF07676.7     39 seq934_BIOID58623    -            431   1.2e-35  120.5   5.0   2   4   8.4e-13   2.9e-09   36.2   0.0     2    39   238   273   237   273 0.95 WD40-like Beta Propeller Repeat
PD40                 PF07676.7     39 seq934_BIOID58623    -            431   1.2e-35  120.5   5.0   3   4   6.4e-13   2.2e-09   36.6   0.1     2    38   282   316   281   317 0.96 WD40-like Beta Propeller Repeat
PD40                 PF07676.7     39 seq934_BIOID58623    -            431   1.2e-35  120.5   5.0   4   4   4.2e-07    0.0014   18.0   0.0     3    30   370   397   368   403 0.93 WD40-like Beta Propeller Repeat
TolB_N               PF04052.8    105 seq934_BIOID58623    -            431   9.2e-32  109.1   0.0   1   1   7.2e-35   2.5e-31  107.7   0.0     1    99    24   122    24   127 0.97 TolB amino-terminal domain
DPPIV_N              PF00930.16   353 seq934_BIOID58623    -            431   1.6e-13   49.8   0.0   1   1   2.3e-13     8e-10   37.7   0.0   239   348   249   353   220   358 0.87 Dipeptidyl peptidase IV (DPP IV) N-terminal region
OmpA                 PF00691.15    97 seq935_BIOID58623    -            173   7.6e-20   71.0   0.0   1   1     1e-23   1.4e-19   70.1   0.0     1    97    72   167    72   167 0.96 OmpA family
TPR_6                PF13174.1     33 seq937_BIOID58623    -            263   1.8e-22   78.0   1.7   1   3   2.8e-07   0.00047   20.3   0.0     4    33   146   176   145   176 0.86 Tetratricopeptide repeat
TPR_6                PF13174.1     33 seq937_BIOID58623    -            263   1.8e-22   78.0   1.7   2   3   2.2e-08   3.8e-05   23.7   0.1     3    33   183   213   181   213 0.95 Tetratricopeptide repeat
TPR_6                PF13174.1     33 seq937_BIOID58623    -            263   1.8e-22   78.0   1.7   3   3   7.2e-11   1.2e-07   31.5   0.0     1    33   218   250   218   250 0.96 Tetratricopeptide repeat
TPR_16               PF13432.1     65 seq937_BIOID58623    -            263   6.3e-12   45.7   0.0   1   1   1.6e-09   2.7e-06   27.7   0.0     2    65   147   214   146   214 0.92 Tetratricopeptide repeat
TPR_2                PF07719.12    34 seq937_BIOID58623    -            263   1.1e-09   37.3   0.2   1   2   2.1e-06    0.0035   17.0   0.1     2    33   181   212   180   213 0.93 Tetratricopeptide repeat
TPR_2                PF07719.12    34 seq937_BIOID58623    -            263   1.1e-09   37.3   0.2   2   2   5.3e-06    0.0091   15.7   0.0     1    33   217   249   217   250 0.95 Tetratricopeptide repeat
TPR_8                PF13181.1     34 seq937_BIOID58623    -            263   2.9e-06   26.5   0.9   1   2   0.00027      0.46   10.2   0.2     2    29   181   208   180   213 0.89 Tetratricopeptide repeat
TPR_8                PF13181.1     34 seq937_BIOID58623    -            263   2.9e-06   26.5   0.9   2   2   2.7e-05     0.046   13.3   0.0     5    29   221   245   217   250 0.85 Tetratricopeptide repeat
NadA                 PF02445.11   296 seq938_BIOID58623    -            347  6.7e-104  346.7   0.0   1   1  5.6e-108  7.7e-104  346.5   0.0     2   295    31   340    30   341 0.97 Quinolinate synthetase A protein
NMN_transporter      PF04973.7    182 seq939_BIOID58623    -            239   2.6e-46  157.2  27.0   1   2   1.1e-28   1.5e-24   86.3   5.8     1   104    23   127    23   132 0.95 Nicotinamide mononucleotide transporter
NMN_transporter      PF04973.7    182 seq939_BIOID58623    -            239   2.6e-46  157.2  27.0   2   2   6.5e-26   8.9e-22   77.2   7.3    87   180   134   227   129   229 0.94 Nicotinamide mononucleotide transporter
DAHP_synth_1         PF00793.15   272 seq941_BIOID58623    -            350    3e-105  350.6   0.0   1   1  2.6e-109  3.5e-105  350.4   0.0     8   271    40   338    25   339 0.96 DAHP synthetase I family
DUF2592              PF10766.4     41 seq942_BIOID58623    -             49     1e-26   91.8   4.7   1   1   8.2e-31   1.1e-26   91.7   3.3     1    41     4    44     4    44 0.98 Protein of unknown function (DUF2592)
SBP_bac_11           PF13531.1    231 seq944_BIOID58623    -            257   2.7e-55  187.4   4.8   1   1   4.5e-59   3.1e-55  187.2   3.3     1   231    29   255    29   255 0.95 Bacterial extracellular solute-binding protein
SBP_bac_1            PF01547.20   314 seq944_BIOID58623    -            257   8.7e-17   61.6   7.0   1   1   1.6e-20   1.1e-16   61.3   4.8     1   313    34   246    34   247 0.89 Bacterial extracellular solute-binding protein
BPD_transp_1         PF00528.17   185 seq945_BIOID58623    -            229   5.6e-23   81.3  13.3   1   1   5.2e-27     7e-23   80.9   9.2     2   175    26   215    25   227 0.79 Binding-protein-dependent transport system inner membrane component
ABC_tran             PF00005.22   118 seq946_BIOID58623    -            352   8.2e-26   90.5   0.0   1   1   3.8e-29   1.7e-25   89.5   0.0     1   117    38   156    38   157 0.91 ABC transporter
TOBE                 PF03459.12    64 seq946_BIOID58623    -            352   3.5e-19   68.5   0.0   1   1     2e-20   9.2e-17   60.7   0.0     1    62   290   350   290   352 0.97 TOBE domain
Lactonase            PF10282.4    344 seq948_BIOID58623    -            331     3e-86  289.4   0.0   1   1   8.5e-90   3.9e-86  289.1   0.0     2   343     5   327     4   328 0.95 Lactonase, 7-bladed beta-propeller
PrpF                 PF04303.8    371 seq950_BIOID58623    -            350  9.9e-162  537.7   2.0   1   1  1.6e-165  1.1e-161  537.6   1.4     1   371     1   350     1   350 0.99 PrpF protein
Na_sulph_symp        PF00939.14   471 seq951_BIOID58623    -            477  2.3e-177  590.4  46.0   1   1  1.9e-181  2.6e-177  590.3  31.9     2   471     4   474     3   474 0.99 Sodium:sulfate symporter transmembrane region
Aconitase            PF00330.15   465 seq952_BIOID58623    -            753   1.6e-47  161.9   0.1   1   1   3.5e-51   2.4e-47  161.3   0.0    91   450   113   456    38   471 0.87 Aconitase family (aconitate hydratase)
Aconitase_C          PF00694.14   131 seq952_BIOID58623    -            753   6.7e-06   26.1   0.0   1   1     2e-09   1.4e-05   25.1   0.0    84   129   637   683   624   685 0.89 Aconitase C-terminal domain
BATS                 PF06968.8     92 seq954_BIOID58623    -            346   1.7e-29  101.3   0.0   1   1   5.5e-33   3.7e-29  100.2   0.0     1    92   220   312   220   312 0.99 Biotin and Thiamin Synthesis associated domain
Radical_SAM          PF04055.16   166 seq954_BIOID58623    -            346   3.9e-19   69.3   0.0   1   1   4.6e-22   3.1e-18   66.3   0.0     4   160    50   203    47   209 0.92 Radical SAM superfamily
Aminotran_1_2        PF00155.16   363 seq955_BIOID58623    -            384   5.1e-68  229.5   0.0   1   1   1.4e-71   6.2e-68  229.2   0.0     3   363    41   380    40   380 0.97 Aminotransferase class I and II
Beta_elim_lyase      PF01212.16   290 seq955_BIOID58623    -            384   9.3e-07   28.1   0.0   1   1   1.1e-09     5e-06   25.7   0.0    27    86    82   141    61   206 0.82 Beta-eliminating lyase
Methyltransf_11      PF08241.7     95 seq956_BIOID58623    -            251   4.9e-24   84.5   0.0   1   1   5.2e-27   8.8e-24   83.7   0.0     1    95    47   138    47   138 0.98 Methyltransferase domain
Methyltransf_23      PF13489.1    162 seq956_BIOID58623    -            251   1.6e-16   60.3   0.1   1   1   1.3e-19   2.2e-16   59.8   0.0     4   152    25   175    18   181 0.79 Methyltransferase domain
Methyltransf_31      PF13847.1    152 seq956_BIOID58623    -            251   4.3e-15   55.4   0.0   1   1   3.2e-18   5.4e-15   55.1   0.0     5   113    44   150    40   200 0.83 Methyltransferase domain
Methyltransf_12      PF08242.7     99 seq956_BIOID58623    -            251   3.9e-11   43.1   0.0   1   1   4.8e-14   8.2e-11   42.1   0.0     1    98    47   135    47   136 0.86 Methyltransferase domain
Methyltransf_18      PF12847.2    112 seq956_BIOID58623    -            251   3.2e-10   40.4   0.0   1   1   3.6e-13   6.1e-10   39.5   0.0     3   110    44   139    42   141 0.79 Methyltransferase domain
Methyltransf_25      PF13649.1    101 seq956_BIOID58623    -            251   2.8e-09   37.1   0.0   1   1   6.5e-12   1.1e-08   35.2   0.0     1   101    46   134    46   134 0.91 Methyltransferase domain
Ubie_methyltran      PF01209.13   233 seq956_BIOID58623    -            251   2.1e-09   36.7   0.0   1   1   1.5e-12   2.6e-09   36.4   0.0    43   168    38   155     2   182 0.85 ubiE/COQ5 methyltransferase family
Methyltransf_8       PF05148.10   219 seq956_BIOID58623    -            251   3.7e-06   26.6   0.0   1   1   3.2e-09   5.4e-06   26.0   0.0    59   156    30   138    17   158 0.77 Hypothetical methyltransferase
AAA_26               PF13500.1    199 seq957_BIOID58623    -            225   9.1e-42  142.7   0.0   1   1   2.4e-45   1.1e-41  142.5   0.0     2   193     4   208     3   213 0.94 AAA domain
CbiA                 PF01656.18   195 seq957_BIOID58623    -            225   5.2e-21   74.8   0.0   1   1   1.4e-24   6.2e-21   74.5   0.0     2   180     6   199     5   217 0.79 CobQ/CobB/MinD/ParA nucleotide binding domain
UvrB                 PF12344.3     44 seq958_BIOID58623    -            673   6.7e-23   79.8   0.9   1   1   1.3e-25   2.9e-22   77.7   0.1     1    43   552   594   552   595 0.97 Ultra-violet resistance protein B
Helicase_C           PF00271.26    78 seq958_BIOID58623    -            673   1.2e-15   57.0   0.0   1   1   1.2e-18   2.8e-15   55.8   0.0     2    77   465   545   464   546 0.98 Helicase conserved C-terminal domain
ResIII               PF04851.10   184 seq958_BIOID58623    -            673   1.1e-11   44.8   0.0   1   1     3e-14   6.9e-11   42.1   0.0     4    94    13   101    10   134 0.79 Type III restriction enzyme, res subunit
UVR                  PF02151.14    36 seq958_BIOID58623    -            673   5.2e-07   28.8   1.1   1   1     7e-10   1.6e-06   27.3   0.8     2    35   634   667   633   668 0.93 UvrB/uvrC motif
Mob_synth_C          PF06463.8    128 seq959_BIOID58623    -            352   5.6e-35  119.7   0.0   1   1   2.9e-38   9.8e-35  118.9   0.0     1   127   209   335   209   336 0.98 Molybdenum Cofactor Synthesis C
Radical_SAM          PF04055.16   166 seq959_BIOID58623    -            352   6.8e-27   94.5   0.0   1   1   2.7e-30   9.4e-27   94.0   0.0     2   166    42   204    41   204 0.97 Radical SAM superfamily
Fer4_12              PF13353.1    139 seq959_BIOID58623    -            352   1.5e-07   31.4   0.0   1   1   8.7e-11     3e-07   30.5   0.0    15   116    47   148    36   154 0.84 4Fe-4S single cluster domain
Fer4_14              PF13394.1    117 seq959_BIOID58623    -            352   5.6e-07   29.5   0.0   1   1   5.8e-10     2e-06   27.7   0.0     6    90    45   127    38   148 0.70 4Fe-4S single cluster domain
MoCF_biosynth        PF00994.19   144 seq960_BIOID58623    -            170   5.6e-31  106.7   0.0   1   1   5.1e-35     7e-31  106.4   0.0     1   143    14   156    12   157 0.92 Probable molybdopterin binding domain
MoaC                 PF01967.16   136 seq961_BIOID58623    -            161   1.5e-60  202.6   1.3   1   1   1.3e-64   1.7e-60  202.4   0.9     1   136    15   150    15   150 1.00 MoaC family
ThiS                 PF02597.15    78 seq962_BIOID58623    -             81   2.4e-22   79.0   0.0   1   1     2e-26   2.7e-22   78.8   0.0     1    78     4    81     4    81 0.99 ThiS family
MoaE                 PF02391.12   117 seq964_BIOID58623    -            150   2.5e-40  136.7   0.0   1   1   2.2e-44     3e-40  136.5   0.0     2   116     6   121     5   122 0.97 MoaE protein
Bax1-I               PF01027.15   205 seq966_BIOID58623    -            234   3.6e-59  199.6  36.8   1   1     3e-63   4.1e-59  199.5  25.5     2   205    19   230    18   230 0.92 Inhibitor of apoptosis-promoting Bax1
Bax1-I               PF01027.15   205 seq967_BIOID58623    -            246   2.2e-11   43.6  25.6   1   1   2.1e-15   2.9e-11   43.2  17.7     3   201    28   229    26   234 0.77 Inhibitor of apoptosis-promoting Bax1
YbhQ                 PF11076.3    135 seq968_BIOID58623    -            136   1.3e-78  260.9  13.2   1   1   1.1e-82   1.6e-78  260.7   9.2     1   134     1   132     1   134 0.98 Putative inner membrane protein YbhQ
DEAD                 PF00270.24   173 seq970_BIOID58623    -            453   2.2e-49  167.0   0.1   1   1   5.9e-52   2.7e-48  163.5   0.0     1   172    25   196    25   197 0.94 DEAD/DEAH box helicase
Helicase_C           PF00271.26    78 seq970_BIOID58623    -            453   8.1e-26   89.5   0.0   1   1   4.8e-29   2.2e-25   88.2   0.0     2    77   264   339   263   340 0.98 Helicase conserved C-terminal domain
DUF3521              PF12035.3     35 seq971_BIOID58623    -             81   4.3e-18   64.7   3.8   1   1   4.5e-22   6.1e-18   64.2   0.7     1    34     9    42     9    43 0.98 Protein of unknown function (DUF3521)
Helicase_C_2         PF13307.1    167 seq973_BIOID58623    -            716   4.4e-26   91.6   0.0   1   1     2e-29   6.9e-26   91.0   0.0     8   165   533   688   526   690 0.93 Helicase C-terminal domain
DEAD                 PF00270.24   173 seq973_BIOID58623    -            716   2.9e-09   36.5   0.1   1   1   1.8e-09   6.3e-06   25.6   0.0    12    78    43   108    28   126 0.74 DEAD/DEAH box helicase
DEAD_2               PF06733.10   174 seq973_BIOID58623    -            716   1.2e-08   34.4   0.0   1   1   6.2e-12   2.1e-08   33.6   0.0   103   167   200   263   150   269 0.87 DEAD_2
Glycos_trans_3N      PF02885.12    66 seq974_BIOID58623    -            320   4.1e-14   51.7   0.0   1   1   6.2e-18   8.5e-14   50.7   0.0     2    65     3    70     2    71 0.97 Glycosyl transferase family, helical bundle domain
Ldh_2                PF02615.9    335 seq975_BIOID58623    -            361  7.3e-138  458.7   0.0   1   1  6.1e-142  8.4e-138  458.5   0.0     1   334     5   340     5   341 0.99 Malate/L-lactate dehydrogenase
Methyltransf_10      PF05971.7    299 seq980_BIOID58623    -            338  4.9e-154  511.6   0.0   1   1  8.5e-158  5.8e-154  511.4   0.0     2   299    33   326    32   326 0.99 Protein of unknown function (DUF890)
MTS                  PF05175.9    170 seq980_BIOID58623    -            338     4e-05   22.9   0.0   1   1   1.2e-08   8.4e-05   21.9   0.0    30   115   131   225   117   235 0.77 Methyltransferase small domain
OMP_b-brl            PF13505.1    176 seq982_BIOID58623    -            171   3.9e-27   95.2  13.5   1   1   6.8e-31   4.7e-27   94.9   9.3     2   176     9   171     6   171 0.87 Outer membrane protein beta-barrel domain
Ail_Lom              PF06316.6    199 seq982_BIOID58623    -            171   1.5e-23   83.2   4.7   1   2   2.2e-18   1.5e-14   53.8   0.9     1   126     1   115     1   127 0.77 Enterobacterial Ail/Lom protein
Ail_Lom              PF06316.6    199 seq982_BIOID58623    -            171   1.5e-23   83.2   4.7   2   2   2.2e-11   1.5e-07   31.0   0.1   154   199   126   171   120   171 0.93 Enterobacterial Ail/Lom protein
Fe_dep_repr_C        PF02742.10    71 seq983_BIOID58623    -            155   1.4e-13   50.2   0.9   1   1   1.5e-16   2.9e-13   49.1   0.6     1    57    95   150    95   154 0.95 Iron dependent repressor, metal binding and dimerisation domain
Fe_dep_repress       PF01325.14    60 seq983_BIOID58623    -            155   6.9e-11   41.8   0.0   1   1   6.3e-14   1.2e-10   40.9   0.0     6    60    38    92    35    92 0.95 Iron dependent repressor, N-terminal DNA binding domain
HTH_24               PF13412.1     48 seq983_BIOID58623    -            155   1.2e-07   30.9   0.0   1   1     9e-11   1.8e-07   30.3   0.0     3    48    40    85    38    85 0.90 Winged helix-turn-helix DNA-binding
MarR                 PF01047.17    59 seq983_BIOID58623    -            155   1.7e-06   27.4   0.0   1   1   1.6e-09   3.1e-06   26.6   0.0    11    48    48    85    47    87 0.95 MarR family
CitMHS               PF03600.11   349 seq985_BIOID58623    -            372   1.5e-28   99.3  20.9   1   1   2.2e-32   1.5e-28   99.3  14.5    41   322    32   307    11   330 0.88 Citrate transporter
Na_sulph_symp        PF00939.14   471 seq985_BIOID58623    -            372   1.1e-07   31.0   5.8   1   1   1.6e-11   1.1e-07   31.0   4.0   320   449    41   166    35   184 0.80 Sodium:sulfate symporter transmembrane region
ABC_tran             PF00005.22   118 seq986_BIOID58623    -            530   1.4e-36  125.3   0.0   1   2   1.1e-18   1.9e-15   57.1   0.0     1   118    41   184    41   184 0.98 ABC transporter
ABC_tran             PF00005.22   118 seq986_BIOID58623    -            530   1.4e-36  125.3   0.0   2   2   2.2e-21   3.7e-18   65.8   0.0     1   118   359   467   359   467 0.95 ABC transporter
ABC_tran_2           PF12848.2     85 seq986_BIOID58623    -            530   3.4e-23   81.1   3.0   1   1   1.8e-23     3e-20   71.7   1.4     2    85   224   309   223   309 0.91 ABC transporter
DUF3521              PF12035.3     35 seq987_BIOID58623    -             51   3.9e-10   39.2   2.3   1   1   3.6e-14     5e-10   38.9   1.6     1    35     6    40     6    40 0.95 Protein of unknown function (DUF3521)
Transaldolase        PF00923.14   287 seq990_BIOID58623    -            222   4.2e-43  147.4   0.1   1   1   9.4e-47   1.3e-42  145.8   0.1     1   243     5   207     5   219 0.94 Transaldolase
Asparaginase_2       PF01112.13   319 seq991_BIOID58623    -            321  3.8e-124  413.4   3.3   1   1  3.5e-128  4.7e-124  413.1   2.3     2   315     3   315     2   317 0.99 Asparaginase
ABC_tran             PF00005.22   118 seq992_BIOID58623    -            623   3.6e-40  136.9   0.0   1   2   4.7e-21   7.1e-18   64.9   0.1    24   118    90   197    56   197 0.81 ABC transporter
ABC_tran             PF00005.22   118 seq992_BIOID58623    -            623   3.6e-40  136.9   0.0   2   2   1.6e-22   2.5e-19   69.6   0.0     2   117   365   491   364   492 0.92 ABC transporter
oligo_HPY            PF08352.7     64 seq992_BIOID58623    -            623   1.6e-20   73.1   0.5   1   2   1.3e-11   1.9e-08   34.4   0.1     1    33   248   280   248   303 0.88 Oligopeptide/dipeptide transporter, C-terminal region
oligo_HPY            PF08352.7     64 seq992_BIOID58623    -            623   1.6e-20   73.1   0.5   2   2   2.5e-12   3.8e-09   36.6   0.0     1    33   543   575   543   594 0.85 Oligopeptide/dipeptide transporter, C-terminal region
SBP_bac_5            PF00496.17   374 seq993_BIOID58623    -            236   7.2e-46  156.5   2.2   1   1   6.4e-50   8.8e-46  156.3   1.5     1   164    70   230    70   236 0.94 Bacterial extracellular solute-binding proteins, family 5 Middle
SBP_bac_5            PF00496.17   374 seq994_BIOID58623    -            281     5e-45  153.8   2.9   1   1   4.9e-49   6.7e-45  153.4   2.0   167   372     2   198     1   200 0.94 Bacterial extracellular solute-binding proteins, family 5 Middle
BPD_transp_1         PF00528.17   185 seq995_BIOID58623    -            306     4e-43  146.9  10.6   1   1   2.9e-47     4e-43  146.9   7.4     1   184   113   304   113   305 0.99 Binding-protein-dependent transport system inner membrane component
BPD_transp_1         PF00528.17   185 seq996_BIOID58623    -            303   1.1e-30  106.4  12.3   1   1   1.6e-34   1.1e-30  106.4   8.5     1   184   119   302   119   303 0.99 Binding-protein-dependent transport system inner membrane component
OppC_N               PF12911.2     56 seq996_BIOID58623    -            303   1.3e-17   62.7   0.2   1   1     2e-21   1.3e-17   62.7   0.2     2    56    24    79    23    79 0.86 N-terminal TM domain of oligopeptide transport permease C
EAL                  PF00563.15   236 seq997_BIOID58623    -            782   1.7e-63  214.1   0.1   1   1     2e-67   2.8e-63  213.4   0.0     2   236   532   767   531   767 0.97 EAL domain
GGDEF                PF00990.16   161 seq998_BIOID58623    -            442   1.1e-26   93.2   0.0   1   1   1.6e-30   2.2e-26   92.2   0.0     1   160   295   437   295   438 0.89 GGDEF domain
YliH                 PF10799.3    127 seq999_BIOID58623    -            127   2.3e-73  243.8   4.9   1   1   1.8e-77   2.5e-73  243.6   3.4     1   127     1   127     1   127 0.99 Biofilm formation protein (YliH/bssR)
GSDH                 PF07995.6    331 seq1000_BIOID58623   -            371  1.2e-126  422.2   0.1   1   1  9.7e-131  1.3e-126  422.0   0.1     1   331    34   366    34   366 0.98 Glucose / Sorbosone dehydrogenase
Peptidase_S11        PF00768.15   241 seq1002_BIOID58623   -            407  8.9e-101  336.0   0.4   1   1  2.5e-104  1.1e-100  335.7   0.2     2   241    36   273    35   273 0.99 D-alanyl-D-alanine carboxypeptidase
PBP5_C               PF07943.8     91 seq1002_BIOID58623   -            407   5.7e-25   87.0   0.0   1   1   2.3e-28   1.1e-24   86.1   0.0     1    91   292   383   292   383 0.99 Penicillin-binding protein 5, C-terminal domain
Beta-lactamase2      PF13354.1    197 seq1002_BIOID58623   -            407   1.1e-13   51.0   0.1   1   1   3.1e-17   1.4e-13   50.6   0.1     4   144    57   209    54   262 0.75 Beta-lactamase enzyme family
MFS_1                PF07690.11   354 seq1003_BIOID58623   -            410   9.5e-29  100.1  41.1   1   1   1.9e-32   1.3e-28   99.6  28.5     5   351    26   362    22   365 0.71 Major Facilitator Superfamily
Sugar_tr             PF00083.19   451 seq1003_BIOID58623   -            410   2.8e-06   26.0  31.7   1   1     2e-09   1.4e-05   23.7   8.2    52   188    58   188    44   196 0.92 Sugar (and other) transporter
TetR_N               PF00440.18    47 seq1004_BIOID58623   -            178     5e-09   35.5   0.1   1   1   1.2e-12   7.9e-09   34.9   0.1     1    47    13    59    13    59 0.97 Bacterial regulatory proteins, tetR family
TetR_C_6             PF13977.1    131 seq1004_BIOID58623   -            178   1.2e-07   31.4   0.2   1   1   4.7e-11   3.2e-07   30.0   0.1    21   125    85   176    67   178 0.90 Bacterial transcriptional repressor
YbjM                 PF11045.3    125 seq1007_BIOID58623   -            125   5.7e-63  210.1   9.6   1   1   4.6e-67   6.3e-63  210.0   6.7     1   124     1   124     1   125 0.99 Putative inner membrane protein of Enterobacteriaceae
DUF1418              PF07214.7     96 seq1008_BIOID58623   -             95   2.2e-42  142.4   2.2   1   1   1.8e-46   2.4e-42  142.3   1.5     1    96     1    95     1    95 0.99 Protein of unknown function (DUF1418)
Nitroreductase       PF00881.19   165 seq1009_BIOID58623   -            240   2.1e-22   79.5   0.2   1   1   3.3e-26   4.4e-22   78.5   0.1     3   165    10   159     8   159 0.78 Nitroreductase family
RimK                 PF08443.6    190 seq1011_BIOID58623   -            300   1.9e-82  275.2   0.0   1   1   8.6e-86   2.4e-82  274.9   0.0     1   190    97   286    97   286 1.00 RimK-like ATP-grasp domain
GSH-S_ATP            PF02955.11   174 seq1011_BIOID58623   -            300   9.1e-19   67.1   0.2   1   1   4.9e-22   1.3e-18   66.5   0.2    13   163   115   265   103   276 0.84 Prokaryotic glutathione synthetase, ATP-grasp domain
ATP-grasp_4          PF13535.1    184 seq1011_BIOID58623   -            300   6.4e-15   55.2   0.0   1   1   3.3e-18     9e-15   54.7   0.0     1   177    96   263    96   268 0.82 ATP-grasp domain
ATP-grasp_3          PF02655.9    161 seq1011_BIOID58623   -            300     2e-09   37.3   0.0   1   1   1.1e-12   3.1e-09   36.7   0.0     1   156    97   263    97   266 0.79 ATP-grasp domain
Dala_Dala_lig_C      PF07478.8    203 seq1011_BIOID58623   -            300   1.3e-05   24.5   0.2   1   1   1.7e-08   4.6e-05   22.7   0.1    33   177   135   267   107   273 0.76 D-ala D-ala ligase C-terminus
YbjN                 PF10722.4    127 seq1012_BIOID58623   -            158   6.8e-14   51.8   0.2   1   1   5.8e-18   7.9e-14   51.6   0.2     2   123     9   132     8   136 0.97 Putative bacterial sensory transduction regulator
SBP_bac_8            PF13416.1    281 seq1014_BIOID58623   -            418     4e-37  128.3   2.5   1   1     2e-40   5.4e-37  127.9   1.7     3   280    94   384    92   385 0.86 Bacterial extracellular solute-binding protein
SBP_bac_6            PF13343.1    242 seq1014_BIOID58623   -            418   1.5e-27   96.3   0.9   1   1   8.8e-31   2.4e-27   95.7   0.6     5   216   128   366   107   396 0.85 Bacterial extracellular solute-binding protein
SBP_bac_1            PF01547.20   314 seq1014_BIOID58623   -            418     8e-17   61.8   6.9   1   1   4.6e-20   1.3e-16   61.1   4.8    17   311    92   351    82   354 0.75 Bacterial extracellular solute-binding protein
SBP_bac_11           PF13531.1    231 seq1014_BIOID58623   -            418   1.3e-07   31.3   0.1   1   1   4.1e-10   1.1e-06   28.3   0.0    15   228    92   359    87   361 0.77 Bacterial extracellular solute-binding protein
ABC_tran             PF00005.22   118 seq1015_BIOID58623   -            404   1.4e-27   96.2   0.0   1   1   5.6e-31   2.5e-27   95.4   0.0     1   117    86   204    86   205 0.93 ABC transporter
TOBE_2               PF08402.5     75 seq1015_BIOID58623   -            404   3.9e-19   68.2   0.0   1   1   2.2e-22   9.8e-19   67.0   0.0     1    75   322   402   322   402 0.93 TOBE domain
BPD_transp_1         PF00528.17   185 seq1016_BIOID58623   -            317   2.1e-23   82.7  18.8   1   1   1.5e-27   2.1e-23   82.7  13.0     1   183   117   313   115   315 0.91 Binding-protein-dependent transport system inner membrane component
BPD_transp_1         PF00528.17   185 seq1017_BIOID58623   -            281   1.9e-14   53.4  20.7   1   1   1.4e-18   1.9e-14   53.4  14.3     3   184    81   273    79   274 0.86 Binding-protein-dependent transport system inner membrane component
DUF2593              PF10767.4    144 seq1018_BIOID58623   -            162   7.6e-72  239.5   6.3   1   1   6.3e-76   8.7e-72  239.4   4.3     2   144    20   162    19   162 0.99 Protein of unknown function (DUF2593)
tRNA_U5-meth_tr      PF05958.6    352 seq1019_BIOID58623   -            375   5.5e-19   67.9   0.0   1   1   8.4e-20   2.3e-16   59.3   0.0   172   351   208   374   183   375 0.90 tRNA (Uracil-5-)-methyltransferase
Methyltransf_31      PF13847.1    152 seq1019_BIOID58623   -            375   9.2e-10   38.1   0.0   1   1   5.9e-13   1.6e-09   37.3   0.0     5    67   235   295   233   346 0.87 Methyltransferase domain
Methyltransf_26      PF13659.1    117 seq1019_BIOID58623   -            375   4.9e-08   32.8   0.0   1   1   3.3e-11   9.1e-08   32.0   0.0     4    80   237   310   234   369 0.88 Methyltransferase domain
Methyltransf_18      PF12847.2    112 seq1019_BIOID58623   -            375   1.5e-06   28.6   0.0   1   1   1.4e-09     4e-06   27.2   0.0     3    77   235   307   233   329 0.88 Methyltransferase domain
MTS                  PF05175.9    170 seq1019_BIOID58623   -            375   9.4e-06   25.0   0.0   1   1   5.5e-09   1.5e-05   24.3   0.0    32   109   234   311   209   329 0.83 Methyltransferase small domain
YbjQ_1               PF01906.12   105 seq1022_BIOID58623   -            107   1.2e-40  138.0   0.5   1   1   9.3e-45   1.3e-40  137.9   0.4     1   104     1   104     1   105 0.99 Putative heavy-metal-binding
Amidase_2            PF01510.20   132 seq1024_BIOID58623   -            276   8.6e-26   90.4   0.0   1   1   1.1e-29   1.5e-25   89.6   0.0     6   131    41   179    35   180 0.91 N-acetylmuramoyl-L-alanine amidase
DUF2813              PF11398.3    373 seq1026_BIOID58623   -            552  1.9e-153  510.8   0.0   1   1  5.7e-157  2.6e-153  510.4   0.0     1   373     1   375     1   375 0.99 Protein of unknown function (DUF2813)
HlyD_2               PF12700.2    328 seq1027_BIOID58623   -            371     5e-34  117.8   3.6   1   1   1.3e-37   6.1e-34  117.5   2.5     1   328    40   362    40   362 0.87 HlyD family secretion protein
HlyD_3               PF13437.1    105 seq1027_BIOID58623   -            371   1.2e-15   57.6   6.8   1   1   6.2e-18   2.8e-14   53.2   0.1     1    97   185   285   185   305 0.87 HlyD family secretion protein
HlyD                 PF00529.15   306 seq1027_BIOID58623   -            371   8.2e-14   51.4  24.4   1   1   3.7e-17   1.7e-13   50.4  16.9     1   167    60   233    60   243 0.91 HlyD family secretion protein
MacB_PCD             PF12704.2    232 seq1028_BIOID58623   -            648   1.7e-54  184.7   3.1   1   1     5e-58   1.7e-54  184.7   2.1     1   231   261   491   261   492 0.94 MacB-like periplasmic core domain
ABC_tran             PF00005.22   118 seq1028_BIOID58623   -            648   1.8e-21   76.5   0.0   1   1     1e-24   3.5e-21   75.6   0.0     1   117    48   172    48   173 0.94 ABC transporter
FtsX                 PF02687.16   121 seq1028_BIOID58623   -            648   2.4e-21   75.5  10.3   1   1   7.1e-25   2.4e-21   75.5   7.1     2   121   527   641   526   641 0.97 FtsX-like permease family
AAA_21               PF13304.1    303 seq1028_BIOID58623   -            648   7.5e-12   45.6   0.1   1   1   5.8e-10     2e-06   27.8   0.0   221   300   129   205    90   208 0.88 AAA domain
ClpS                 PF02617.12    82 seq1029_BIOID58623   -            106   8.1e-35  118.3   0.1   1   1     7e-39   9.6e-35  118.0   0.1     2    82    23   103    22   103 0.98 ATP-dependent Clp protease adaptor protein ClpS
AAA_2                PF07724.9    171 seq1030_BIOID58623   -            758   2.6e-51  173.8   0.0   1   1   1.5e-50   1.5e-47  161.6   0.0     1   171   486   647   486   647 0.97 AAA domain (Cdc48 subfamily)
ClpB_D2-small        PF10431.4     81 seq1030_BIOID58623   -            758     5e-25   87.1   0.0   1   1   1.5e-27   1.5e-24   85.5   0.0     1    81   653   733   653   733 0.98 C-terminal, D2-small domain, of ClpB protein
AAA                  PF00004.24   132 seq1030_BIOID58623   -            758   1.8e-24   86.3   0.1   1   2   4.1e-16     4e-13   49.5   0.0     2   125   211   342   210   347 0.76 ATPase family associated with various cellular activities (AAA)
AAA                  PF00004.24   132 seq1030_BIOID58623   -            758   1.8e-24   86.3   0.1   2   2   5.9e-11   5.7e-08   32.9   0.0     2   111   492   607   491   621 0.85 ATPase family associated with various cellular activities (AAA)
AAA_5                PF07728.9    139 seq1030_BIOID58623   -            758   4.2e-19   68.5   0.0   1   1   2.9e-16   2.8e-13   49.6   0.0     2   125   491   609   490   619 0.89 AAA domain (dynein-related subfamily)
Clp_N                PF02861.15    53 seq1030_BIOID58623   -            758   2.3e-16   59.3   1.3   1   1     1e-17   9.9e-15   54.1   0.7     1    52    13    62    13    63 0.97 Clp amino terminal domain
AAA_16               PF13191.1    166 seq1030_BIOID58623   -            758   1.7e-13   51.1   6.7   1   1     6e-11   5.9e-08   33.1   0.0     1    95   187   287   187   354 0.79 AAA ATPase domain
Sigma54_activat      PF00158.21   168 seq1030_BIOID58623   -            758   1.3e-12   47.3   0.2   1   2     1e-07   9.8e-05   21.7   0.0     2   105   189   290   188   328 0.85 Sigma-54 interaction domain
Sigma54_activat      PF00158.21   168 seq1030_BIOID58623   -            758   1.3e-12   47.3   0.2   2   2   3.1e-08   3.1e-05   23.4   0.0    22   148   484   612   460   618 0.77 Sigma-54 interaction domain
Cas_Cas1             PF01867.11   282 seq1033_BIOID58623   -            327     2e-31  108.9   0.0   1   1   1.8e-35   2.5e-31  108.7   0.0     6   259    26   295    21   317 0.86 CRISPR associated protein Cas1
Cas_Csy1             PF09611.5    378 seq1036_BIOID58623   -            435    2e-150  500.8   3.5   1   1  1.7e-154  2.4e-150  500.5   2.4     2   377    52   414    51   415 0.99 CRISPR-associated protein (Cas_Csy1)
Cas_Csy2             PF09614.5    296 seq1037_BIOID58623   -             71     3e-25   88.9   0.0   1   1   2.4e-29   3.2e-25   88.8   0.0     1    68     5    70     5    71 0.96 CRISPR-associated protein (Cas_Csy2)
Cas_Csy2             PF09614.5    296 seq1038_BIOID58623   -            213   1.1e-58  198.7   0.0   1   1     9e-63   1.2e-58  198.5   0.0    95   295     1   195     1   196 0.95 CRISPR-associated protein (Cas_Csy2)
Cas_Csy3             PF09615.5    331 seq1040_BIOID58623   -            333  7.1e-146  485.4   0.1   1   1  5.9e-150  8.1e-146  485.2   0.0     1   331     9   330     9   330 0.99 CRISPR-associated protein (Cas_Csy3)
Cas_Csy4             PF09618.5    183 seq1041_BIOID58623   -            184   4.3e-65  218.8   0.0   1   1   3.5e-69   4.8e-65  218.6   0.0     1   183     4   184     4   184 1.00 CRISPR-associated protein (Cas_Csy4)
AsnC_trans_reg       PF01037.16    74 seq1043_BIOID58623   -            164   1.9e-24   85.0   0.1   1   1   1.4e-27   6.5e-24   83.3   0.0     1    74    78   152    78   152 0.98 AsnC family
HTH_24               PF13412.1     48 seq1043_BIOID58623   -            164   2.3e-21   74.8   0.2   1   1   1.1e-24     5e-21   73.7   0.1     1    48    12    59    12    59 0.98 Winged helix-turn-helix DNA-binding
HTH_AsnC-type        PF13404.1     42 seq1043_BIOID58623   -            164   2.6e-20   71.5   0.4   1   1     9e-24   4.1e-20   70.9   0.2     1    42    12    53    12    53 0.99 AsnC-type helix-turn-helix domain
FtsK_SpoIIIE         PF01580.13   205 seq1044_BIOID58623   -           1347   3.9e-74  248.4   0.1   1   1   1.8e-77   6.2e-74  247.7   0.1     2   205   966  1179   965  1179 0.98 FtsK/SpoIIIE family
DUF4117              PF13491.1    171 seq1044_BIOID58623   -           1347   3.5e-41  140.3  17.3   1   1   1.4e-44   4.9e-41  139.9  12.0     2   171    20   191    19   191 0.95 Domain of unknown function (DUF4117)
Ftsk_gamma           PF09397.5     67 seq1044_BIOID58623   -           1347   3.9e-30  103.2   0.0   1   1   2.6e-33     9e-30  102.0   0.0     2    65  1280  1343  1279  1345 0.96 Ftsk gamma domain
LolA                 PF03548.10   165 seq1045_BIOID58623   -            204   3.3e-57  192.5   4.4   1   1   2.8e-61   3.8e-57  192.3   3.0     2   165    34   192    33   192 0.99 Outer membrane lipoprotein carrier protein LolA
MgsA_C               PF12002.3    168 seq1046_BIOID58623   -            447   3.3e-68  228.5   0.6   1   1   4.5e-71   5.5e-68  227.7   0.4     1   167   268   435   268   436 0.99 MgsA AAA+ ATPase C terminal
AAA                  PF00004.24   132 seq1046_BIOID58623   -            447   2.4e-18   66.4   0.1   1   1   2.3e-20   2.8e-17   63.0   0.0     1   126    53   159    53   165 0.91 ATPase family associated with various cellular activities (AAA)
RuvB_N               PF05496.7    234 seq1046_BIOID58623   -            447     3e-16   59.0   0.1   1   1   1.3e-18   1.6e-15   56.6   0.0    15   133    17   138     6   155 0.78 Holliday junction DNA helicase ruvB N-terminus
AAA_5                PF07728.9    139 seq1046_BIOID58623   -            447     9e-08   31.8   0.1   1   1   9.5e-10   1.2e-06   28.2   0.1     2   102    53   143    52   236 0.84 AAA domain (dynein-related subfamily)
AAA_19               PF13245.1     76 seq1046_BIOID58623   -            447   1.4e-07   31.0   0.4   1   1   1.3e-09   1.6e-06   27.6   0.0    10    62    51    95    43   134 0.65 Part of AAA domain
tRNA-synt_2b         PF00587.20   173 seq1047_BIOID58623   -            430   2.9e-38  131.0   0.0   1   1   6.1e-42   4.2e-38  130.5   0.0     2   172   173   349   172   350 0.96 tRNA synthetase class II core domain (G, H, P, S and T)
Seryl_tRNA_N         PF02403.17   108 seq1047_BIOID58623   -            430   4.2e-34  116.6   3.5   1   1     1e-37   6.8e-34  116.0   2.4     1   108     1   107     1   107 0.99 Seryl-tRNA synthetase N-terminal domain
Molybdopterin        PF00384.17   432 seq1048_BIOID58623   -            814  2.9e-114  382.0   0.0   1   1  7.7e-118  3.5e-114  381.7   0.0     1   432   119   576   119   576 0.96 Molybdopterin oxidoreductase
Molydop_binding      PF01568.16   109 seq1048_BIOID58623   -            814   3.2e-29  100.7   0.0   1   1   1.7e-32   7.7e-29   99.5   0.0     1   107   695   806   695   808 0.97 Molydopterin dinucleotide binding domain
Molybdop_Fe4S4       PF04879.11    55 seq1048_BIOID58623   -            814   8.6e-18   63.7   0.9   1   1   3.4e-21   1.5e-17   62.9   0.6     1    55    56   116    56   116 0.98 Molybdopterin oxidoreductase Fe4S4 domain
Fer4_11              PF13247.1     99 seq1049_BIOID58623   -            205   4.6e-32  109.7  10.9   1   1     3e-35   4.6e-32  109.7   7.5     3    97    60   153    58   155 0.97 4Fe-4S dicluster domain
Fer4_7               PF12838.2     52 seq1049_BIOID58623   -            205   3.9e-13   49.4  26.7   1   1   9.8e-11   1.5e-07   31.5   5.9     2    50    99   147    98   157 0.89 4Fe-4S dicluster domain
Fer4_2               PF12797.2     22 seq1049_BIOID58623   -            205   4.1e-13   48.3  31.6   1   1   6.2e-10   9.5e-07   28.2   0.6     2    20     6    24     5    33 0.89 4Fe-4S binding domain
Fer4                 PF00037.22    24 seq1049_BIOID58623   -            205   5.6e-13   47.7  34.4   1   1   7.7e-11   1.2e-07   30.9   3.3     1    23    92   114    92   115 0.94 4Fe-4S binding domain
Fer4_9               PF13187.1     55 seq1049_BIOID58623   -            205   2.7e-12   46.6  26.8   1   1   2.3e-10   3.6e-07   30.2   7.6     2    53    99   148    98   150 0.95 4Fe-4S dicluster domain
Fer4_6               PF12837.2     24 seq1049_BIOID58623   -            205   7.7e-11   41.2  39.9   1   1   2.7e-09   4.2e-06   26.2   3.2     1    23    91   113    91   114 0.95 4Fe-4S binding domain
Fer4_4               PF12800.2     17 seq1049_BIOID58623   -            205   1.9e-08   33.8  35.8   1   3   1.6e-05     0.025   14.7   1.8     1    15    11    25    11    31 0.91 4Fe-4S binding domain
Fer4_4               PF12800.2     17 seq1049_BIOID58623   -            205   1.9e-08   33.8  35.8   2   3   8.3e-05      0.13   12.5   1.9     2    16    65    81    64    85 0.86 4Fe-4S binding domain
Fer4_4               PF12800.2     17 seq1049_BIOID58623   -            205   1.9e-08   33.8  35.8   3   3   2.6e-07    0.0004   20.3   2.0     2    17    97   112    96   112 0.91 4Fe-4S binding domain
Fer4_3               PF12798.2     15 seq1049_BIOID58623   -            205   9.2e-07   28.8  40.4   1   2   8.7e-06     0.013   15.8   4.2     1    15    67    83    67    83 0.98 4Fe-4S binding domain
Fer4_3               PF12798.2     15 seq1049_BIOID58623   -            205   9.2e-07   28.8  40.4   2   2     4e-05     0.061   13.7   1.6     1    13   126   147   126   149 0.94 4Fe-4S binding domain
DmsC                 PF04976.7    276 seq1051_BIOID58623   -            308  7.1e-116  386.1  22.6   1   1  5.9e-120    8e-116  386.0  15.6     1   276    22   298    22   298 1.00 DMSO reductase anchor subunit (DmsC)
MFS_1                PF07690.11   354 seq1053_BIOID58623   -            382     4e-28   98.0  53.1   1   2   2.5e-18   1.7e-14   53.2  20.4     2   234    12   227    11   228 0.79 Major Facilitator Superfamily
MFS_1                PF07690.11   354 seq1053_BIOID58623   -            382     4e-28   98.0  53.1   2   2   1.2e-17   8.1e-14   51.0  13.7     6   174   210   371   205   381 0.89 Major Facilitator Superfamily
Sugar_tr             PF00083.19   451 seq1053_BIOID58623   -            382   5.2e-08   31.7  17.3   1   1   7.6e-12   5.2e-08   31.7  12.0    44   174    39   165    17   184 0.85 Sugar (and other) transporter
Phage_Cox            PF10743.4     87 seq1055_BIOID58623   -            128   3.2e-34  116.6   0.2   1   1   3.4e-38   4.6e-34  116.1   0.1     3    87    36   116    34   116 0.97 Regulatory phage protein cox
DUF2732              PF10809.3     77 seq1059_BIOID58623   -             74   1.7e-11   43.3   1.1   1   1   1.4e-15   1.9e-11   43.2   0.7    20    72    14    66     2    70 0.93 Protein of unknown function (DUF2732)
zf-dskA_traR         PF01258.12    36 seq1061_BIOID58623   -             74     5e-11   42.0   1.5   1   1   5.4e-15   7.4e-11   41.4   1.0     5    35    34    64    29    65 0.92 Prokaryotic dksA/traR C4-type zinc finger
Phage_GPA            PF05840.8    371 seq1065_BIOID58623   -            763  2.6e-147  490.2   0.6   1   1  2.3e-151  3.2e-147  489.9   0.4     1   370   133   514   133   515 0.98 Bacteriophage replication gene A protein (GPA)
Phage_GPO            PF05929.6    276 seq1067_BIOID58623   -            284  4.1e-140  465.6   0.5   1   1  3.3e-144  4.6e-140  465.5   0.4     1   276     6   284     6   284 1.00 Phage capsid scaffolding protein (GPO) serine peptidase
Phage_cap_P2         PF05125.7    333 seq1069_BIOID58623   -            357  6.9e-178  590.4   0.6   1   1  5.7e-182  7.8e-178  590.3   0.4     1   333     6   342     6   342 0.99 Phage major capsid protein, P2 family
Phage_term_smal      PF05944.7    132 seq1070_BIOID58623   -            247   4.6e-47  158.8   0.7   1   1   4.3e-51   5.9e-47  158.5   0.1     1   132    34   165    34   165 0.99 Phage small terminase subunit
Phage_GPL            PF05926.6    140 seq1071_BIOID58623   -            169   3.5e-54  182.3   0.2   1   1   2.9e-58     4e-54  182.1   0.2     1   140    30   169    30   169 0.99 Phage head completion protein (GPL)
Phage_tail_X         PF05489.7     60 seq1073_BIOID58623   -             67   6.7e-35  118.2   0.3   1   1   5.5e-39   7.6e-35  118.0   0.2     1    60     1    60     1    60 0.98 Phage Tail Protein X
Phage_holin_2        PF04550.7     90 seq1074_BIOID58623   -             93     6e-40  135.1   4.3   1   1   4.9e-44   6.7e-40  134.9   3.0     1    89     1    89     1    90 0.98 Phage holin family 2
Phage_lysozyme       PF00959.14   110 seq1076_BIOID58623   -            165   1.1e-19   70.5   0.0   1   1     1e-23   1.4e-19   70.2   0.0     1   110    34   152    34   152 0.98 Phage lysozyme
P2_Phage_GpR         PF06891.6    135 seq1084_BIOID58623   -            155     6e-41  139.2   0.0   1   1   5.1e-45     7e-41  139.0   0.0     1   135     1   131     1   131 0.99 P2 phage tail completion protein R (GpR)
Phage_tail_S         PF05069.8    148 seq1085_BIOID58623   -            150     3e-42  143.7   0.6   1   1   2.4e-46   3.3e-42  143.6   0.4     2   148     3   149     2   149 0.97 Phage virion morphogenesis family
Phage_base_V         PF04717.7     79 seq1087_BIOID58623   -            211   8.5e-29   99.2   1.8   1   1   5.1e-32   6.9e-28   96.2   0.2     1    79    21    96    21    96 0.97 Phage-related baseplate assembly protein
GPW_gp25             PF04965.9     99 seq1088_BIOID58623   -            115   1.7e-19   69.0   0.0   1   1   1.5e-23   2.1e-19   68.7   0.0     5    94    17   106    14   111 0.93 Gene 25-like lysozyme
Baseplate_J          PF04865.9    243 seq1089_BIOID58623   -            302   1.4e-60  204.5   3.1   1   1   4.7e-63   6.5e-59  199.0   2.2     2   243    86   262    85   262 0.99 Baseplate J-like protein
Tail_P2_I            PF09684.5    139 seq1090_BIOID58623   -            176   4.3e-58  194.6   0.1   1   1   3.7e-62     5e-58  194.4   0.1     1   139     7   143     7   143 0.99 Phage tail protein (Tail_P2_I)
Phage_fiber_2        PF03406.8     44 seq1092_BIOID58623   -            669   5.5e-43  144.2  18.5   1   2   2.4e-26   1.6e-22   78.7   4.8     1    44   170   213   170   213 0.98 Phage tail fibre repeat
Phage_fiber_2        PF03406.8     44 seq1092_BIOID58623   -            669   5.5e-43  144.2  18.5   2   2   8.8e-24     6e-20   70.4   2.6     1    43   214   256   214   257 0.96 Phage tail fibre repeat
DUF3751              PF12571.3    159 seq1092_BIOID58623   -            669   1.2e-40  138.7   0.2   1   1     7e-44   4.8e-40  136.8   0.0     1   159     1   154     1   154 0.98 Phage tail-collar fibre protein
Caudo_TAP            PF02413.12   130 seq1093_BIOID58623   -            175     2e-38  131.3   1.3   1   1   1.9e-42   2.6e-38  130.9   0.9     2   130    40   175    39   175 0.97 Caudovirales tail fibre assembly protein
Phage_sheath_1       PF04984.9    464 seq1095_BIOID58623   -            138   1.7e-18   66.2   1.3   1   1   3.6e-22     5e-18   64.6   1.0     1    89     1    95     1   120 0.87 Phage tail sheath protein
rve                  PF00665.21   120 seq1096_BIOID58623   -            398   8.4e-17   61.2   0.0   1   1   1.2e-20   1.6e-16   60.3   0.0     2   119   137   268   136   269 0.96 Integrase core domain
IstB_IS21            PF01695.12   178 seq1098_BIOID58623   -            249     1e-59  200.8   0.0   1   1   2.8e-63   1.3e-59  200.5   0.0     2   176    54   228    53   230 0.98 IstB-like ATP binding protein
IstB_IS21_ATP        PF08483.6     30 seq1098_BIOID58623   -            249   2.5e-13   49.3   0.1   1   1   1.3e-16   5.9e-13   48.1   0.1     1    30    22    52    22    52 0.97 IstB-like ATP binding N-terminal
Bac_DnaA             PF00308.13   219 seq1098_BIOID58623   -            249   4.6e-05   23.0   0.0   1   1   1.6e-08   7.1e-05   22.4   0.0    37   136   102   199    84   205 0.88 Bacterial dnaA  protein
Phage_sheath_1       PF04984.9    464 seq1099_BIOID58623   -            288   2.4e-54  184.3   0.0   1   1   2.2e-58     3e-54  184.1   0.0   194   464    12   274     5   274 0.98 Phage tail sheath protein
Phage_tube           PF04985.9    167 seq1100_BIOID58623   -            172   1.5e-68  229.3   0.1   1   1   1.2e-72   1.7e-68  229.1   0.1     1   167     2   172     2   172 0.99 Phage tail tube protein FII
FluMu_gp41           PF10109.4     82 seq1102_BIOID58623   -             91     5e-14   51.8   0.1   1   1   4.1e-18   5.6e-14   51.7   0.1     1    81     6    85     6    86 0.97 Mu-like prophage FluMu protein gp41
Phage_P2_GpE         PF06528.7     39 seq1103_BIOID58623   -             51   1.4e-23   81.9   0.0   1   1   1.2e-27   1.7e-23   81.6   0.0     1    39    13    51    13    51 0.98 Phage P2 GpE
PhageMin_Tail        PF10145.4    202 seq1104_BIOID58623   -            815   3.1e-44  150.9  21.4   1   1   2.3e-48   3.1e-44  150.9  14.8     1   202   238   440   238   440 0.98 Phage-related minor tail protein
Phage_P2_GpU         PF06995.6    121 seq1105_BIOID58623   -            159   1.3e-47  159.9   0.0   1   1   1.2e-51   1.6e-47  159.7   0.0     1   120     6   125     6   126 0.99 Phage P2 GpU
Phage_GPD            PF05954.6    292 seq1108_BIOID58623   -            387   1.3e-58  198.4   0.3   1   1   1.2e-62   1.6e-58  198.0   0.2     1   292    42   365    42   365 0.91 Phage late control gene D protein (GPD)
Ogr_Delta            PF04606.7     47 seq1109_BIOID58623   -             93   6.8e-21   73.5   7.3   1   1   6.3e-25   8.6e-21   73.2   5.1     1    47    24    70    24    70 0.99 Ogr/Delta-like zinc finger
DUF421               PF04239.7     99 seq1111_BIOID58623   -            230   1.4e-24   85.3   0.0   1   1   1.3e-28   1.8e-24   84.9   0.0     1    71   102   171   102   214 0.85 Protein of unknown function (DUF421)
Aminotran_5          PF00266.14   371 seq1112_BIOID58623   -            362     1e-71  241.5   0.0   1   1   8.6e-76   1.2e-71  241.3   0.0     1   371     4   350     4   350 0.99 Aminotransferase class-V
EPSP_synthase        PF00275.15   419 seq1113_BIOID58623   -            427  9.8e-165  547.9   0.0   1   1  8.1e-169  1.1e-164  547.7   0.0     2   419     7   420     6   420 0.97 EPSP synthase (3-phosphoshikimate 1-carboxyvinyltransferase)
Peptidase_M48        PF01435.13   226 seq1114_BIOID58623   -            257   2.1e-25   89.5   0.0   1   1   2.1e-29   2.8e-25   89.0   0.0    31   226    78   248    44   248 0.82 Peptidase family M48
Cytidylate_kin       PF02224.13   158 seq1115_BIOID58623   -            227     5e-62  207.8   0.4   1   1   1.3e-65     6e-62  207.6   0.2     3   158    63   218    61   218 0.97 Cytidylate kinase
AAA_17               PF13207.1    121 seq1115_BIOID58623   -            227   1.9e-13   51.1   0.0   1   1   1.7e-16   7.9e-13   49.1   0.0     1   120     7   134     7   135 0.85 AAA domain
Cytidylate_kin2      PF13189.1    179 seq1115_BIOID58623   -            227   1.9e-07   31.0   0.0   1   1   1.1e-10   4.9e-07   29.7   0.0     1   155     7   187     7   191 0.78 Cytidylate kinase-like family
S1                   PF00575.18    74 seq1116_BIOID58623   -            557  3.9e-117  382.3  33.3   1   6   7.7e-16     1e-11   44.5   0.6     3    73    19    86    17    87 0.95 S1 RNA binding domain
S1                   PF00575.18    74 seq1116_BIOID58623   -            557  3.9e-117  382.3  33.3   2   6   1.4e-17   1.9e-13   50.1   0.5     3    74   103   171   101   171 0.96 S1 RNA binding domain
S1                   PF00575.18    74 seq1116_BIOID58623   -            557  3.9e-117  382.3  33.3   3   6   3.3e-28   4.6e-24   84.1   0.2     2    74   189   260   188   260 0.97 S1 RNA binding domain
S1                   PF00575.18    74 seq1116_BIOID58623   -            557  3.9e-117  382.3  33.3   4   6   4.2e-26   5.8e-22   77.4   0.2     2    74   274   347   273   347 0.97 S1 RNA binding domain
S1                   PF00575.18    74 seq1116_BIOID58623   -            557  3.9e-117  382.3  33.3   5   6   1.2e-24   1.7e-20   72.7   0.5     2    74   361   434   360   434 0.98 S1 RNA binding domain
S1                   PF00575.18    74 seq1116_BIOID58623   -            557  3.9e-117  382.3  33.3   6   6   1.5e-25   2.1e-21   75.6   0.4     3    74   449   520   447   520 0.98 S1 RNA binding domain
Bac_DNA_binding      PF00216.16    90 seq1117_BIOID58623   -             94   2.1e-30  104.4   0.0   1   1   1.7e-34   2.3e-30  104.3   0.0     1    90     1    91     1    91 0.97 Bacterial DNA-binding protein
Competence           PF03772.11   271 seq1118_BIOID58623   -            621   5.5e-55  186.2  37.0   1   1   1.2e-58   5.5e-55  186.2  25.7     3   268   202   469   200   475 0.93 Competence protein
Lactamase_B          PF00753.22   194 seq1118_BIOID58623   -            621   3.2e-10   39.8   0.1   1   1   1.2e-13   5.4e-10   39.1   0.1     4    81   507   587   504   612 0.90 Metallo-beta-lactamase superfamily
DUF4131              PF13567.1    176 seq1118_BIOID58623   -            621   1.4e-08   34.2   3.1   1   1     3e-12   1.4e-08   34.2   2.2     1   163    11   157    10   169 0.85 Domain of unknown function (DUF4131)
ABC_membrane         PF00664.18   275 seq1119_BIOID58623   -            582   4.6e-55  186.8  14.9   1   1     2e-58   6.7e-55  186.3  10.3     6   275    29   298    24   298 0.94 ABC transporter transmembrane region
ABC_tran             PF00005.22   118 seq1119_BIOID58623   -            582   2.2e-22   79.5   0.3   1   1   1.8e-25   6.1e-22   78.0   0.0     1   118   383   509   383   509 0.98 ABC transporter
LpxK                 PF02606.9    326 seq1120_BIOID58623   -            328  4.6e-111  370.7   0.0   1   1  4.1e-115  5.6e-111  370.4   0.0     2   323    13   319    12   324 0.95 Tetraacyldisaccharide-1-P 4'-kinase
DUF1006              PF06224.7    348 seq1123_BIOID58623   -            410     2e-86  290.2  14.4   1   1   1.8e-90   2.4e-86  289.9  10.0     4   348    16   381     6   381 0.92 Protein of unknown function (DUF1006)
Trm112p              PF03966.11    68 seq1124_BIOID58623   -             60   5.7e-09   36.1   0.4   1   1   9.5e-13   1.3e-08   34.9   0.3     1    68     2    41     2    41 0.97 Trm112p-like protein
CTP_transf_3         PF02348.14   217 seq1126_BIOID58623   -            248   2.5e-68  229.8   0.0   1   1   4.4e-72     3e-68  229.5   0.0     1   217     4   221     4   221 0.98 Cytidylyltransferase
NTP_transf_3         PF12804.2    179 seq1126_BIOID58623   -            248   2.1e-14   54.0   0.6   1   1   6.6e-18   4.5e-14   52.8   0.4    16   179    19   240    10   240 0.79 MobA-like NTP transferase domain
Methyltransf_31      PF13847.1    152 seq1130_BIOID58623   -            261   1.7e-20   73.0   0.0   1   1   2.2e-23   2.5e-20   72.5   0.0     4   152    45   199    43   199 0.81 Methyltransferase domain
Methyltransf_23      PF13489.1    162 seq1130_BIOID58623   -            261   4.3e-19   68.6   0.0   1   1   5.7e-22   6.5e-19   68.0   0.0    12   121    33   159    22   207 0.70 Methyltransferase domain
Methyltransf_18      PF12847.2    112 seq1130_BIOID58623   -            261   3.1e-17   63.0   0.1   1   1   5.3e-20     6e-17   62.1   0.0     3   108    46   146    44   149 0.93 Methyltransferase domain
Methyltransf_11      PF08241.7     95 seq1130_BIOID58623   -            261   9.4e-17   61.1   0.0   1   1   1.7e-19   1.9e-16   60.2   0.0     1    94    49   146    49   147 0.95 Methyltransferase domain
Methyltransf_12      PF08242.7     99 seq1130_BIOID58623   -            261   6.8e-15   55.2   0.0   1   1   1.1e-17   1.2e-14   54.4   0.0     1    99    49   145    49   145 0.83 Methyltransferase domain
Ubie_methyltran      PF01209.13   233 seq1130_BIOID58623   -            261   2.3e-10   39.8   0.0   1   1   2.5e-13   2.9e-10   39.5   0.0    31   152    27   148     6   185 0.82 ubiE/COQ5 methyltransferase family
Methyltransf_26      PF13659.1    117 seq1130_BIOID58623   -            261   6.9e-10   38.8   0.2   1   1     4e-12   4.6e-09   36.2   0.1     2   114    46   148    45   151 0.92 Methyltransferase domain
Methyltransf_25      PF13649.1    101 seq1130_BIOID58623   -            261   8.2e-09   35.6   0.0   1   1   1.2e-11   1.4e-08   34.8   0.0     1   101    48   143    48   143 0.90 Methyltransferase domain
Methyltransf_15      PF09445.5    164 seq1130_BIOID58623   -            261     1e-07   31.5   0.0   1   1   1.3e-10   1.5e-07   31.0   0.0     3    74    47   116    45   121 0.90 RNA cap guanine-N2 methyltransferase
MTS                  PF05175.9    170 seq1130_BIOID58623   -            261     2e-06   27.2   0.0   1   1   2.5e-09   2.9e-06   26.6   0.0    23   112    38   122    28   176 0.77 Methyltransferase small domain
DREV                 PF05219.7    265 seq1130_BIOID58623   -            261   8.8e-05   21.3   0.0   1   1   1.5e-07   0.00017   20.4   0.0    94   185    44   144    32   159 0.77 DREV methyltransferase
KicB                 PF03882.9    440 seq1131_BIOID58623   -            440  2.1e-269  893.2  11.0   1   1  1.7e-273  2.3e-269  893.1   7.6     1   440     1   440     1   440 1.00 KicB killing factor
MukE                 PF04288.8    235 seq1132_BIOID58623   -            243  1.6e-133  442.6   0.2   1   1  1.3e-137  1.8e-133  442.5   0.2     1   235    19   243    19   243 0.99 MukE-like family
MukB                 PF04310.7    227 seq1133_BIOID58623   -           1486  1.6e-145  482.2   0.6   1   1    7e-149  3.2e-145  481.2   0.1     1   227     1   227     1   227 1.00 MukB N-terminal
SbcCD_C              PF13558.1     90 seq1133_BIOID58623   -           1486   5.2e-14   51.8   0.3   1   1   4.7e-17   2.2e-13   49.8   0.0     1    89  1335  1424  1335  1425 0.88 Putative exonuclease SbcCD, C subunit
AAA_29               PF13555.1     62 seq1133_BIOID58623   -           1486   5.2e-13   48.2   0.2   1   1   2.7e-16   1.2e-12   47.0   0.2     2    61     8    66     7    67 0.90 P-loop containing region of AAA domain
YkuD                 PF03734.9    146 seq1134_BIOID58623   -            615   6.1e-30  104.2   0.1   1   1   1.4e-33   9.7e-30  103.6   0.0     4   140   377   543   374   572 0.94 L,D-transpeptidase catalytic domain
PG_binding_1         PF01471.13    57 seq1134_BIOID58623   -            615   8.1e-10   38.4   0.8   1   1   4.1e-11   2.8e-07   30.2   0.0    21    57   312   348   288   348 0.77 Putative peptidoglycan binding domain
Peptidase_M15_2      PF05951.8    153 seq1135_BIOID58623   -            182   1.2e-61  206.5   0.0   1   1   2.1e-65   1.4e-61  206.3   0.0     3   153    34   182    32   182 0.99 Bacterial protein of unknown function (DUF882)
Peptidase_M15_3      PF08291.6    110 seq1135_BIOID58623   -            182   8.5e-12   44.7   0.0   1   1   1.7e-15   1.1e-11   44.3   0.0    28   110    86   175    62   175 0.84 Peptidase M15
Lactamase_B          PF00753.22   194 seq1136_BIOID58623   -            215   1.7e-32  112.5   0.5   1   1   2.8e-36   1.9e-32  112.3   0.3     4   194    11   192     8   192 0.93 Metallo-beta-lactamase superfamily
Lactamase_B_2        PF12706.2    194 seq1136_BIOID58623   -            215   1.1e-07   31.4   0.1   1   1     2e-11   1.3e-07   31.1   0.0     4   154    28   190    25   194 0.60 Beta-lactamase superfamily domain
DUF3458              PF11940.3    367 seq1140_BIOID58623   -            870  1.9e-141  471.0   5.4   1   1  6.7e-145  3.1e-141  470.3   3.8     2   367   458   827   457   827 0.99 Domain of unknown function (DUF3458)
Peptidase_M1         PF01433.15   390 seq1140_BIOID58623   -            870   1.2e-66  225.3   0.0   1   1   6.5e-70     3e-66  224.0   0.0   123   390   113   384    48   384 0.93 Peptidase family M1
Peptidase_MA_2       PF13485.1    128 seq1140_BIOID58623   -            870   4.8e-18   65.3   0.1   1   1   3.2e-21   1.5e-17   63.7   0.0    16   128   282   407   262   407 0.80 Peptidase MA superfamily
DHO_dh               PF01180.16   293 seq1142_BIOID58623   -            336   7.8e-93  310.5   0.2   1   1     7e-97   9.5e-93  310.2   0.2     4   288    47   335    45   336 0.97 Dihydroorotate dehydrogenase
DUF1379              PF07126.7    154 seq1143_BIOID58623   -            180   4.3e-56  188.4   0.0   1   1   4.2e-60   5.7e-56  188.0   0.0     1   149    21   170    21   175 0.98 Protein of unknown function (DUF1379)
UPF0020              PF01170.13   180 seq1145_BIOID58623   -            702   2.1e-61  206.5   0.0   1   1   5.2e-59     8e-56  188.3   0.0     1   179   162   375   162   376 0.96 Putative RNA methylase family UPF0020
Methyltransf_26      PF13659.1    117 seq1145_BIOID58623   -            702   3.6e-26   91.3   0.0   1   2   9.5e-19   1.4e-15   57.1   0.0     4    94   193   326   190   353 0.92 Methyltransferase domain
Methyltransf_26      PF13659.1    117 seq1145_BIOID58623   -            702   3.6e-26   91.3   0.0   2   2   6.9e-11   1.1e-07   31.8   0.0    11   114   549   655   521   658 0.80 Methyltransferase domain
Methyltrans_SAM      PF10672.4    286 seq1145_BIOID58623   -            702   7.2e-21   74.1   0.1   1   1   8.1e-24   1.2e-20   73.4   0.1    24   240   437   658   427   669 0.82 S-adenosylmethionine-dependent methyltransferase
THUMP                PF02926.12    93 seq1145_BIOID58623   -            702   2.2e-14   53.1   0.0   1   1   2.7e-17   4.1e-14   52.3   0.0     2    92    57   153    56   154 0.95 THUMP domain
Cons_hypoth95        PF03602.10   183 seq1145_BIOID58623   -            702   2.2e-14   53.1   0.0   1   1   2.8e-12   4.3e-09   35.9   0.0    39   140   536   635   530   676 0.85 Conserved hypothetical protein 95
ABC_tran             PF00005.22   118 seq1146_BIOID58623   -            635   1.5e-36  125.2   0.1   1   2   1.6e-17   9.5e-15   54.8   0.0     1   118    43   185    43   185 0.88 ABC transporter
ABC_tran             PF00005.22   118 seq1146_BIOID58623   -            635   1.5e-36  125.2   0.1   2   2   1.8e-21   1.1e-18   67.6   0.0     1   118   359   469   359   469 0.95 ABC transporter
AAA_21               PF13304.1    303 seq1146_BIOID58623   -            635   7.5e-23   81.7   7.3   1   1     7e-13   4.1e-10   39.9   0.5     3   302    33   216    32   217 0.77 AAA domain
ABC_tran_2           PF12848.2     85 seq1146_BIOID58623   -            635   7.7e-13   47.9   1.8   1   1   1.3e-15   7.7e-13   47.9   1.2     1    74   224   295   224   308 0.91 ABC transporter
PqiA                 PF04403.8    160 seq1147_BIOID58623   -            417   5.6e-94  311.9  26.1   1   2   5.3e-42   7.2e-38  129.5   4.0     3   158    49   202    47   204 0.96 Paraquat-inducible protein A
PqiA                 PF04403.8    160 seq1147_BIOID58623   -            417   5.6e-94  311.9  26.1   2   2   3.5e-60   4.8e-56  188.6   8.5     1   157   252   410   252   413 0.95 Paraquat-inducible protein A
MCE                  PF02470.15    81 seq1148_BIOID58623   -            552   6.6e-32  109.2   0.2   1   2   5.6e-14   7.7e-10   38.5   0.1     2    81    48   139    47   139 0.96 mce related protein
MCE                  PF02470.15    81 seq1148_BIOID58623   -            552   6.6e-32  109.2   0.2   2   2   1.1e-15   1.6e-11   43.9   0.0     5    80   294   394   290   395 0.88 mce related protein
DUF330               PF03886.8    161 seq1149_BIOID58623   -            187   5.8e-41  139.4   4.8   1   1   4.8e-45   6.6e-41  139.2   3.3     1   161    26   180    26   180 0.95 Protein of unknown function (DUF330)
RMF                  PF04957.7     55 seq1152_BIOID58623   -             55   7.5e-31  105.4   5.3   1   1   5.8e-35   7.9e-31  105.4   3.7     1    53     1    53     1    55 0.97 Ribosome modulation factor
MatP                 PF06303.7    148 seq1153_BIOID58623   -            150   1.7e-75  251.7   7.1   1   1   1.4e-79   1.9e-75  251.6   4.9     1   147     1   147     1   148 0.99 Organiser of macrodomain of Terminus of chromosome
TfoX_N               PF04993.8     97 seq1155_BIOID58623   -            209   6.5e-27   93.1   0.0   1   1   1.6e-30   1.1e-26   92.3   0.0     2    97    13   108    12   108 0.98 TfoX N-terminal domain
TfoX_C               PF04994.8     81 seq1155_BIOID58623   -            209     2e-26   91.5   0.2   1   1   7.8e-30   5.3e-26   90.2   0.1     2    81   116   195   115   195 0.98 TfoX C-terminal domain
Nucleolin_N          PF12462.3    166 seq1158_BIOID58623   -            715   2.7e-62  209.1   1.8   1   1   1.2e-65   2.7e-62  209.1   1.3     1   166    32   196    32   196 1.00 DNA helicase IV / RNA helicase N terminal
UvrD-helicase        PF00580.16   315 seq1158_BIOID58623   -            715   1.3e-44  152.6   0.0   1   1   1.1e-47   2.5e-44  151.7   0.0     1   314   228   521   228   522 0.84 UvrD/REP helicase N-terminal domain
UvrD_C               PF13361.1    319 seq1158_BIOID58623   -            715   1.3e-14   54.3   0.0   1   1   2.9e-16   6.6e-13   48.7   0.0   208   318   577   694   573   695 0.79 UvrD-like helicase C-terminal domain
AAA_19               PF13245.1     76 seq1158_BIOID58623   -            715   2.9e-14   52.4   1.0   1   1   3.5e-17   8.1e-14   51.0   0.7     6    75   235   309   231   310 0.84 Part of AAA domain
UvrD_C_2             PF13538.1    104 seq1158_BIOID58623   -            715   9.5e-10   38.4   0.1   1   1   1.9e-12   4.4e-09   36.3   0.1    54   102   611   689   556   691 0.76 Family description
CoA_binding_2        PF13380.1    115 seq1160_BIOID58623   -            137   7.2e-38  129.1   0.1   1   1   1.2e-41   8.2e-38  129.0   0.1     2   114    15   130    14   131 0.97 CoA binding domain
CoA_binding          PF02629.14    96 seq1160_BIOID58623   -            137   1.8e-05   25.0   0.0   1   1   3.5e-09   2.4e-05   24.6   0.0     2    91    12    99    11   102 0.90 CoA binding domain
Acylphosphatase      PF00708.13    91 seq1162_BIOID58623   -             92   3.5e-28   97.4   0.0   1   1   2.8e-32   3.8e-28   97.3   0.0     1    91     1    92     1    92 0.95 Acylphosphatase
Oxidored_q6          PF01058.17   131 seq1164_BIOID58623   -            381   6.3e-29  100.1   0.4   1   1   8.3e-33   1.1e-28   99.2   0.2     1   130    71   216    71   217 0.95 NADH ubiquinone oxidoreductase, 20 Kd subunit
NiFeSe_Hases         PF00374.14   507 seq1165_BIOID58623   -            597  1.2e-243  809.4   0.0   1   1  9.7e-248  1.3e-243  809.2   0.0     1   507    54   582    54   582 0.98 Nickel-dependent hydrogenase
Cytochrom_B_N        PF00033.14   188 seq1166_BIOID58623   -            235   2.1e-36  124.9  22.4   1   1   3.5e-40   2.4e-36  124.7  15.5     2   188    12   220    11   220 0.98 Cytochrome b(N-terminal)/b6/petB
Ni_hydr_CYTB         PF01292.15   182 seq1166_BIOID58623   -            235   2.8e-35  121.2  20.2   1   1   4.8e-39   3.3e-35  121.0  14.0     2   182    14   220    13   220 0.95 Prokaryotic cytochrome b561
HycI                 PF01750.13   130 seq1167_BIOID58623   -            195   2.7e-38  130.3   0.0   1   1   2.4e-42   3.3e-38  130.0   0.0     1   129    23   151    23   152 0.99 Hydrogenase maturation protease
HyaE                 PF07449.6    107 seq1168_BIOID58623   -            132   1.4e-39  134.1   0.0   1   1   1.2e-43   1.6e-39  133.9   0.0     1   107    10   116    10   116 0.99 Hydrogenase-1 expression protein HyaE
HupH_C               PF04809.8    120 seq1169_BIOID58623   -            305   3.4e-49  165.4   0.0   1   2     4e-11   5.4e-07   29.2   0.0     6    96    70   160    67   174 0.82 HupH hydrogenase expression protein, C-terminal conserved region
HupH_C               PF04809.8    120 seq1169_BIOID58623   -            305   3.4e-49  165.4   0.0   2   2   1.2e-43   1.6e-39  134.2   0.0     1   119   183   299   183   300 0.99 HupH hydrogenase expression protein, C-terminal conserved region
Bac_Ubq_Cox          PF01654.12   436 seq1170_BIOID58623   -            514  1.9e-184  613.0  24.8   1   1  1.8e-188  2.5e-184  612.6  17.2     1   435     7   502     7   503 0.97 Bacterial Cytochrome Ubiquinol Oxidase
Cyto_ox_2            PF02322.10   328 seq1171_BIOID58623   -            378  1.7e-110  369.1  32.5   1   1  1.4e-114  1.9e-110  368.9  22.6     1   328     6   362     6   362 0.99 Cytochrome oxidase subunit II
YbgT_YccB            PF08173.6     28 seq1172_BIOID58623   -             30   3.4e-12   45.8   4.6   1   1   2.6e-16   3.5e-12   45.7   3.2     1    27     1    27     1    28 0.97 Membrane bound YbgT-like protein
His_Phos_2           PF00328.17   347 seq1174_BIOID58623   -            446   5.8e-41  140.8   0.0   1   1   5.1e-45     7e-41  140.6   0.0     1   345    39   383    39   387 0.86 Histidine phosphatase superfamily (branch 2)
CSD                  PF00313.17    66 seq1176_BIOID58623   -             70   2.6e-33  113.5   0.3   1   1   4.1e-37   2.8e-33  113.3   0.2     1    65     5    69     5    70 0.98 'Cold-shock' DNA-binding domain
OB_RNB               PF08206.6     58 seq1176_BIOID58623   -             70   1.5e-05   24.2   0.3   1   1   3.5e-09   2.4e-05   23.6   0.2     7    28    15    36    11    40 0.87 Ribonuclease B OB domain
GnsAB                PF08178.6     54 seq1178_BIOID58623   -             57   6.1e-33  112.1   4.2   1   1     5e-37   6.8e-33  111.9   2.9     1    54     1    54     1    54 1.00 GnsA/GnsB family
Peripla_BP_1         PF00532.16   279 seq1180_BIOID58623   -            342   1.2e-94  316.5   0.0   1   1   2.1e-98   1.4e-94  316.2   0.0     1   279    44   337    44   337 0.98 Periplasmic binding proteins and sugar binding domain of LacI family
Peripla_BP_4         PF13407.1    258 seq1180_BIOID58623   -            342   7.7e-20   71.2   0.1   1   1   1.4e-23   9.7e-20   70.8   0.1     5   257    51   296    49   297 0.88 Periplasmic binding protein domain
Cytochrom_NNT        PF03264.9    174 seq1181_BIOID58623   -            390   1.3e-64  216.6   8.5   1   1   1.4e-67   9.4e-64  213.9   4.6     2   174    11   184    10   184 0.98 NapC/NirT cytochrome c family, N-terminal region
Molybdopterin        PF00384.17   432 seq1182_BIOID58623   -            848  1.1e-105  353.7   0.0   1   1    2e-109  1.4e-105  353.4   0.0     1   431    99   572    99   573 0.95 Molybdopterin oxidoreductase
Molydop_binding      PF01568.16   109 seq1182_BIOID58623   -            848   2.1e-22   78.8   0.0   1   1   5.8e-26     4e-22   77.9   0.0     1   108   690   811   690   812 0.95 Molydopterin dinucleotide binding domain
Nitrate_red_del      PF02613.10   136 seq1183_BIOID58623   -            199   2.7e-21   75.6   1.4   1   1   3.2e-25   4.3e-21   75.0   0.7     3   136    41   172    19   172 0.87 Nitrate reductase delta subunit
His_Phos_2           PF00328.17   347 seq1186_BIOID58623   -            413   3.6e-39  134.9   0.0   1   1   3.1e-43   4.3e-39  134.7   0.0     1   344    30   359    30   364 0.85 Histidine phosphatase superfamily (branch 2)
KGG                  PF10685.4     23 seq1187_BIOID58623   -             57   2.5e-20   71.7  18.2   1   2   5.5e-14   7.5e-10   38.3   4.3     1    23    10    31    10    31 0.98 Stress-induced bacterial acidophilic repeat motif
KGG                  PF10685.4     23 seq1187_BIOID58623   -             57   2.5e-20   71.7  18.2   2   2   2.5e-14   3.4e-10   39.5   2.8     1    23    32    53    32    53 0.99 Stress-induced bacterial acidophilic repeat motif
TetR_C_3             PF08362.6    143 seq1191_BIOID58623   -            212   6.4e-59  197.6   0.0   1   1   1.2e-62   8.3e-59  197.3   0.0     1   143    70   212    70   212 0.99 YcdC-like protein, C-terminal region
TetR_N               PF00440.18    47 seq1191_BIOID58623   -            212   1.3e-16   59.8   0.2   1   1   2.9e-20     2e-16   59.2   0.1     1    47    23    69    23    69 0.98 Bacterial regulatory proteins, tetR family
SSF                  PF00474.12   406 seq1194_BIOID58623   -            502  7.3e-148  492.4  29.7   1   1  8.4e-152  1.1e-147  491.7  20.6     1   406    35   437    35   437 0.99 Sodium:solute symporter family
FTR1                 PF03239.9    306 seq1195_BIOID58623   -            276     3e-76  256.1  19.0   1   1   2.4e-80   3.3e-76  256.0  13.1     1   304     1   274     1   276 0.98 Iron permease FTR1 family
Peptidase_M75        PF09375.5    285 seq1196_BIOID58623   -            375   4.1e-52  177.1   5.0   1   1   7.9e-56   5.4e-52  176.7   3.5     1   285   135   368   135   368 0.95 Imelysin
Cupredoxin_1         PF13473.1    104 seq1196_BIOID58623   -            375     4e-25   87.5   0.1   1   1   9.7e-29   6.6e-25   86.9   0.1     4   104    13   115    10   115 0.95 Cupredoxin-like domain
Dyp_perox            PF04261.7    313 seq1197_BIOID58623   -            423  3.8e-110  367.4   0.0   1   1  3.2e-114  4.3e-110  367.2   0.0     1   312    61   410    61   411 0.98 Dyp-type peroxidase family
PhoH                 PF02562.11   205 seq1200_BIOID58623   -            307   1.6e-76  255.9   0.0   1   1   1.5e-80   2.1e-76  255.6   0.0     2   204   102   306   101   307 0.98 PhoH-like protein
GGDEF                PF00990.16   161 seq1202_BIOID58623   -            455   5.9e-50  168.8   0.0   1   1   6.2e-54   8.4e-50  168.3   0.0     1   161   282   439   282   439 0.98 GGDEF domain
2-Hacid_dh_C         PF02826.14   178 seq1204_BIOID58623   -            325   1.5e-45  154.3   0.0   1   1   9.3e-49   6.3e-45  152.3   0.0     2   178   118   290   117   290 0.95 D-isomer specific 2-hydroxyacid dehydrogenase, NAD binding domain
NAD_binding_2        PF03446.10   162 seq1204_BIOID58623   -            325   2.1e-06   27.6   0.0   1   1   5.5e-10   3.8e-06   26.7   0.0     3    91   151   237   149   254 0.93 NAD binding domain of 6-phosphogluconate dehydrogenase
PHP                  PF02811.14   175 seq1205_BIOID58623   -            245   1.5e-17   63.8   1.3   1   1   1.9e-21   2.6e-17   63.0   0.9     1   169     4   164     4   174 0.91 PHP domain
Nitrate_red_del      PF02613.10   136 seq1207_BIOID58623   -            184   9.1e-20   70.7   0.2   1   1   9.7e-24   1.3e-19   70.2   0.2     3   135    31   150    29   151 0.90 Nitrate reductase delta subunit
DUF1097              PF06496.6    144 seq1210_BIOID58623   -            173   1.6e-46  157.6  25.0   1   1   1.4e-50   1.9e-46  157.3  17.4     1   143    18   156    18   157 0.99 Protein of unknown function (DUF1097)
Curlin_rpt           PF07012.7     34 seq1212_BIOID58623   -            160   4.2e-22   77.4  33.8   1   3   1.1e-15   1.4e-11   43.7   0.8     1    34    62    95    62    95 0.99 Curlin associated repeat
Curlin_rpt           PF07012.7     34 seq1212_BIOID58623   -            160   4.2e-22   77.4  33.8   2   3   3.8e-09   5.2e-05   22.7   2.3    10    32    93   115    93   116 0.98 Curlin associated repeat
Curlin_rpt           PF07012.7     34 seq1212_BIOID58623   -            160   4.2e-22   77.4  33.8   3   3   1.9e-12   2.6e-08   33.3   4.8     1    34   106   139   106   139 0.99 Curlin associated repeat
Curlin_rpt           PF07012.7     34 seq1214_BIOID58623   -            151   2.3e-28   97.4  29.0   1   3   8.8e-16   1.2e-11   43.9   0.5     1    34    40    74    40    74 0.99 Curlin associated repeat
Curlin_rpt           PF07012.7     34 seq1214_BIOID58623   -            151   2.3e-28   97.4  29.0   2   3     8e-17   1.1e-12   47.3   0.3     2    34    86   119    85   119 0.98 Curlin associated repeat
Curlin_rpt           PF07012.7     34 seq1214_BIOID58623   -            151   2.3e-28   97.4  29.0   3   3   1.2e-09   1.7e-05   24.3   3.5     8    34   115   141   114   141 0.95 Curlin associated repeat
Tafi-CsgC            PF10610.4    106 seq1215_BIOID58623   -            163   2.9e-66  219.8   4.2   1   1   3.1e-70   4.2e-66  219.3   2.9     1   106    58   163    58   163 0.99 Thin aggregative fimbriae synthesis protein
Macro                PF01661.16   118 seq1217_BIOID58623   -            177     3e-41  139.8   0.0   1   1   2.8e-45   3.8e-41  139.5   0.0     1   118    21   137    21   137 0.99 Macro domain
PLDc_2               PF13091.1    126 seq1219_BIOID58623   -            493   6.4e-35  119.5   0.0   1   2   1.3e-13   8.8e-10   38.2   0.0     6   104    59   178    55   204 0.68 PLD-like domain
PLDc_2               PF13091.1    126 seq1219_BIOID58623   -            493   6.4e-35  119.5   0.0   2   2   2.6e-26   1.8e-22   79.3   0.0     5   123   295   437   291   440 0.92 PLD-like domain
MdoG                 PF04349.7    484 seq1220_BIOID58623   -            517  8.5e-263  871.7   1.2   1   1  7.2e-267  9.8e-263  871.5   0.8     1   483    29   514    29   515 1.00 Periplasmic glucan biosynthesis protein, MdoG
Glycos_transf_2      PF00535.21   169 seq1221_BIOID58623   -            847   1.4e-19   70.2   0.0   1   1   6.3e-23   2.2e-19   69.6   0.0     2   168   246   429   245   430 0.98 Glycosyl transferase family 2
Glyco_tranf_2_3      PF13641.1    230 seq1221_BIOID58623   -            847   3.3e-15   56.4   0.3   1   1     3e-18     1e-14   54.8   0.0     2   230   243   493   242   493 0.84 Glycosyltransferase like family 2
Glyco_trans_2_3      PF13632.1    192 seq1221_BIOID58623   -            847     2e-13   50.3  14.0   1   1   5.8e-17     2e-13   50.3   9.7     1   185   341   533   341   708 0.82 Glycosyl transferase family group 2
Glyco_transf_21      PF13506.1    174 seq1221_BIOID58623   -            847   4.6e-08   32.4   0.0   1   1   4.7e-11   1.6e-07   30.6   0.0     6   147   312   468   308   492 0.77 Glycosyl transferase family 21
DUF3521              PF12035.3     35 seq1222_BIOID58623   -             74   1.4e-17   63.1   0.5   1   1   1.6e-21   2.2e-17   62.5   0.4     1    35     1    35     1    35 0.99 Protein of unknown function (DUF3521)
DUF1375              PF07119.7     76 seq1223_BIOID58623   -             75   1.5e-20   72.6   0.2   1   1   1.6e-24   2.1e-20   72.1   0.1     6    75     8    69     3    70 0.91 Protein of unknown function (DUF1375)
Rhodanese            PF00581.15   113 seq1224_BIOID58623   -            350     1e-16   61.1   0.0   1   1   1.7e-20   2.3e-16   60.0   0.0     2   112   138   233   137   234 0.94 Rhodanese-like domain
Acetyltransf_3       PF13302.1    142 seq1231_BIOID58623   -            194   8.9e-20   71.3   0.1   1   1   2.4e-23   1.1e-19   71.0   0.0     1   142    17   162    17   162 0.87 Acetyltransferase (GNAT) domain
Acetyltransf_4       PF13420.1    155 seq1231_BIOID58623   -            194   1.1e-13   51.2   0.1   1   1   3.2e-17   1.5e-13   50.8   0.1     2   154    21   181    20   182 0.78 Acetyltransferase (GNAT) domain
Acetyltransf_1       PF00583.19    83 seq1231_BIOID58623   -            194     2e-08   34.0   0.1   1   1   6.8e-12   3.1e-08   33.4   0.0     2    83    83   162    82   162 0.96 Acetyltransferase (GNAT) family
DUF480               PF04337.7    148 seq1234_BIOID58623   -            215   8.5e-65  217.0   0.5   1   1   1.1e-68   1.5e-64  216.2   0.3     1   148     5   158     5   158 0.99 Protein of unknown function, DUF480
GFO_IDH_MocA         PF01408.17   120 seq1236_BIOID58623   -            307   2.1e-25   89.4   0.0   1   1   4.9e-29   3.3e-25   88.8   0.0     1   120     4   121     4   121 0.98 Oxidoreductase family, NAD-binding Rossmann fold
GFO_IDH_MocA_C       PF02894.12   115 seq1236_BIOID58623   -            307   2.6e-07   30.2   0.1   1   1   9.2e-11   6.3e-07   29.0   0.0    19   114   141   226   132   227 0.92 Oxidoreductase family, C-terminal alpha/beta domain
MVIN                 PF03023.9    452 seq1238_BIOID58623   -            511  3.6e-161  536.4  32.4   1   1  3.2e-165  4.4e-161  536.1  22.4     1   450    28   478    28   480 0.99 MviN-like protein
Flg_bb_rod           PF00460.15    31 seq1243_BIOID58623   -            138   8.3e-13   47.6   0.2   1   1   1.5e-16   2.1e-12   46.3   0.2     1    31     9    39     9    39 0.98 Flagella basal body rod protein
Flg_bbr_C            PF06429.8     74 seq1244_BIOID58623   -            134   1.5e-12   47.0   3.0   1   1   3.6e-16   2.5e-12   46.4   2.1    29    73    87   131    11   132 0.91 Flagellar basal body rod FlgEFG protein C-terminal
Flg_bb_rod           PF00460.15    31 seq1244_BIOID58623   -            134   2.7e-11   42.8   1.2   1   1   3.9e-15   2.7e-11   42.8   0.8     1    30     7    37     7    38 0.95 Flagella basal body rod protein
FlgD                 PF03963.9     82 seq1245_BIOID58623   -            231   9.5e-25   86.3   5.0   1   1   1.1e-27   4.8e-24   84.1   2.8     7    81     7    79     2    80 0.86 Flagellar hook capping protein - N-terminal region
FlgD_ig              PF13860.1     81 seq1245_BIOID58623   -            231   2.4e-21   75.1   2.5   1   1   5.2e-25   2.4e-21   75.1   1.8     9    81   119   189   105   189 0.91 FlgD Ig-like domain
FLgD_tudor           PF13861.1     61 seq1245_BIOID58623   -            231   3.1e-15   55.8   0.0   1   1   2.3e-18     1e-14   54.1   0.0     1    60    86   230    86   231 0.97 FlgD Tudor-like domain
FlaE                 PF07559.9    130 seq1246_BIOID58623   -            401     2e-23   83.3  12.7   1   1   4.5e-27     2e-23   83.3   8.8     1   130   170   282   170   282 0.93 Flagellar basal body protein FlaE
Flg_bbr_C            PF06429.8     74 seq1246_BIOID58623   -            401   4.6e-21   74.3   1.6   1   1   4.6e-24   2.1e-20   72.2   1.1     2    74   323   400   322   400 0.92 Flagellar basal body rod FlgEFG protein C-terminal
Flg_bb_rod           PF00460.15    31 seq1246_BIOID58623   -            401   9.7e-12   44.2   4.1   1   1   2.1e-15   9.7e-12   44.2   2.8     2    31     4    33     3    33 0.96 Flagella basal body rod protein
Flg_bbr_C            PF06429.8     74 seq1247_BIOID58623   -            251     1e-20   73.3   3.1   1   1   2.1e-24   1.4e-20   72.8   0.5     2    74   170   247   169   247 0.90 Flagellar basal body rod FlgEFG protein C-terminal
Flg_bb_rod           PF00460.15    31 seq1247_BIOID58623   -            251   2.2e-10   39.9   3.3   1   1   3.2e-14   2.2e-10   39.9   2.3     1    31     5    35     5    35 0.97 Flagella basal body rod protein
Flg_bbr_C            PF06429.8     74 seq1248_BIOID58623   -            260   5.3e-27   93.4   3.1   1   1   1.6e-30   1.1e-26   92.4   1.3     2    74   183   260   182   260 0.91 Flagellar basal body rod FlgEFG protein C-terminal
Flg_bb_rod           PF00460.15    31 seq1248_BIOID58623   -            260   2.9e-14   52.2   1.2   1   1   1.1e-17   7.4e-14   50.9   0.8     1    31     5    35     5    35 0.98 Flagella basal body rod protein
FlgH                 PF02107.11   180 seq1249_BIOID58623   -            232   3.4e-69  231.9   0.3   1   1   2.9e-73   3.9e-69  231.6   0.2     4   180    44   231    41   231 0.95 Flagellar L-ring protein
FlgI                 PF02119.11   342 seq1252_BIOID58623   -            366  1.8e-137  457.5  15.4   1   1  1.5e-141    2e-137  457.3  10.7     1   342    22   366    22   366 0.99 Flagellar P-ring protein
Glucosaminidase      PF01832.15   134 seq1253_BIOID58623   -            323   3.3e-37  127.5   0.7   1   1   8.6e-41   5.9e-37  126.7   0.5     5   133   170   305   167   306 0.95 Mannosyl-glycoprotein endo-beta-N-acetylglucosaminidase
Rod-binding          PF10135.4     49 seq1253_BIOID58623   -            323   1.4e-19   69.7   3.5   1   1   4.8e-23   3.3e-19   68.4   2.4     1    49    60   107    60   107 0.99 Rod binding protein
Flg_bbr_C            PF06429.8     74 seq1254_BIOID58623   -            547     6e-08   32.3   2.6   1   1   8.8e-12     6e-08   32.3   1.8    23    74   491   546   469   546 0.81 Flagellar basal body rod FlgEFG protein C-terminal
Flg_bb_rod           PF00460.15    31 seq1254_BIOID58623   -            547   2.8e-05   23.5  11.0   1   1   4.2e-09   2.8e-05   23.5   7.6     1    31     5    35     5    35 0.97 Flagella basal body rod protein
Flagellin_N          PF00669.15   139 seq1255_BIOID58623   -            317   4.4e-34  117.1   9.6   1   1   3.2e-38   4.4e-34  117.1   6.7     2   139     4   141     3   141 0.99 Bacterial flagellin N-terminal helical region
DUF2655              PF10848.3     82 seq1256_BIOID58623   -            106   3.1e-57  190.2   1.1   1   1   2.8e-61   3.8e-57  189.9   0.7     1    82     1    82     1    82 1.00 Protein of unknown function (DUF2655)
PseudoU_synth_2      PF00849.17   164 seq1257_BIOID58623   -            319   2.6e-30  105.3   0.1   1   1   6.1e-34   4.2e-30  104.6   0.0     1   163   101   249   101   250 0.90 RNA pseudouridylate synthase
S4                   PF01479.20    48 seq1257_BIOID58623   -            319   1.7e-10   40.0   0.2   1   1   4.7e-14   3.2e-10   39.1   0.2     1    48    20    66    20    66 0.96 S4 domain
DUF177               PF02620.12   119 seq1260_BIOID58623   -            173   4.8e-23   81.3   0.7   1   1   5.4e-27   7.4e-23   80.7   0.5     1   119    61   171    61   171 0.90 Uncharacterized ACR, COG1399
Ribosomal_L32p       PF01783.18    56 seq1261_BIOID58623   -             57   4.1e-19   68.3   0.9   1   1   3.3e-23   4.4e-19   68.2   0.7     1    56     2    57     2    57 0.98 Ribosomal L32p protein family
FA_synthesis         PF02504.10   323 seq1262_BIOID58623   -            346  4.2e-124  413.5   0.0   1   1  3.4e-128  4.7e-124  413.3   0.0     8   323     1   321     1   321 0.99 Fatty acid synthesis protein
ACP_syn_III_C        PF08541.5     90 seq1263_BIOID58623   -            317   2.8e-37  126.5   0.0   1   1   2.8e-40   9.5e-37  124.7   0.0     1    90   228   317   228   317 0.98 3-Oxoacyl-[acyl-carrier-protein (ACP)] synthase III C terminal
ACP_syn_III          PF08545.5     80 seq1263_BIOID58623   -            317   4.2e-30  103.1   1.3   1   1   2.3e-33     8e-30  102.2   0.9     1    80   106   183   106   183 0.99 3-Oxoacyl-[acyl-carrier-protein (ACP)] synthase III
HMG_CoA_synt_N       PF01154.12   174 seq1263_BIOID58623   -            317   1.2e-05   24.8   0.1   1   1   5.7e-09     2e-05   24.1   0.1     7   150     5   143     2   167 0.85 Hydroxymethylglutaryl-coenzyme A synthase N terminal
Chal_sti_synt_N      PF00195.14   227 seq1263_BIOID58623   -            317   2.5e-05   23.5   0.7   1   1   1.3e-08   4.5e-05   22.6   0.5    98   225    48   168    21   170 0.81 Chalcone and stilbene synthases, N-terminal domain
Acyl_transf_1        PF00698.16   318 seq1264_BIOID58623   -            309   8.7e-43  146.7   3.3   1   1   7.6e-47     1e-42  146.4   2.3     2   281     6   290     5   306 0.90 Acyl transferase domain
adh_short            PF00106.20   167 seq1265_BIOID58623   -            244   5.1e-40  136.9   1.7   1   1   3.2e-43   8.7e-40  136.2   1.2     1   166     6   169     6   170 0.92 short chain dehydrogenase
adh_short_C2         PF13561.1    243 seq1265_BIOID58623   -            244     3e-33  115.5   1.8   1   1   1.3e-36   3.7e-33  115.2   1.3     5   242    14   241    12   242 0.94 Enoyl-(Acyl carrier protein) reductase
KR                   PF08659.5    181 seq1265_BIOID58623   -            244   4.7e-21   75.1   0.9   1   1   2.8e-24   7.5e-21   74.4   0.6     3   174     8   180     7   196 0.84 KR domain
NAD_binding_10       PF13460.1    183 seq1265_BIOID58623   -            244   2.7e-06   27.3   0.4   1   1   2.5e-09   6.8e-06   26.0   0.3     2   125     9   156     8   190 0.72 NADH(P)-binding
Epimerase            PF01370.16   236 seq1265_BIOID58623   -            244   2.1e-05   23.9   0.2   1   1   1.1e-08   2.9e-05   23.4   0.1     1   119     8   142     8   192 0.77 NAD dependent epimerase/dehydratase family
PP-binding           PF00550.20    67 seq1267_BIOID58623   -             78   2.7e-16   59.4   0.4   1   1   4.4e-20     3e-16   59.3   0.3     1    67     6    73     6    73 0.96 Phosphopantetheine attachment site
DUF1493              PF07377.7    111 seq1267_BIOID58623   -             78   0.00024   21.0   0.4   1   1   4.1e-08   0.00028   20.8   0.3     1    59     1    55     1    62 0.91 Protein of unknown function (DUF1493)
ketoacyl-synt        PF00109.21   255 seq1268_BIOID58623   -            413     6e-60  202.7   1.1   1   1   1.7e-63     6e-60  202.7   0.8     2   255     4   247     3   247 0.93 Beta-ketoacyl synthase, N-terminal domain
Ketoacyl-synt_C      PF02801.17   119 seq1268_BIOID58623   -            413   2.5e-39  133.6   1.7   1   1   1.4e-42   4.7e-39  132.7   1.2     1   119   255   370   255   370 0.97 Beta-ketoacyl synthase, C-terminal domain
Thiolase_N           PF00108.18   264 seq1268_BIOID58623   -            413   1.2e-06   27.6   0.1   1   1   8.7e-10     3e-06   26.3   0.0    80   120   156   196   145   216 0.93 Thiolase, N-terminal domain
Aminotran_4          PF01063.14   231 seq1269_BIOID58623   -            269   1.2e-43  149.0   0.0   1   1   1.1e-47   1.5e-43  148.8   0.0     2   225    38   259    37   266 0.87 Aminotransferase class IV
YceG                 PF02618.11   297 seq1270_BIOID58623   -            340     4e-95  318.1   0.0   1   1   3.4e-99   4.6e-95  317.9   0.0     3   297    42   330    40   330 0.94 YceG-like family
Thymidylate_kin      PF02223.12   186 seq1271_BIOID58623   -            213   4.5e-60  202.1   0.0   1   1   3.7e-64   5.1e-60  201.9   0.0     1   186     8   200     8   200 0.98 Thymidylate kinase
DNA_pol3_delta2      PF13177.1    162 seq1273_BIOID58623   -            334   1.8e-39  134.8   0.0   1   1     5e-43   3.4e-39  133.9   0.0     8   159    13   165     9   168 0.96 DNA polymerase III, delta subunit
DNApol3-delta_C      PF09115.5    119 seq1273_BIOID58623   -            334     2e-37  127.7   0.3   1   1   4.6e-41   3.1e-37  127.1   0.2     2   119   207   323   206   323 0.98 DNA polymerase III, delta subunit, C terminal
TatD_DNase           PF01026.16   255 seq1274_BIOID58623   -            265   1.2e-76  257.2   0.0   1   1   9.8e-81   1.3e-76  257.0   0.0     1   255     4   255     4   255 0.96 TatD related DNase
PTS_EIIC             PF02378.13   321 seq1275_BIOID58623   -            477   1.4e-80  270.4  33.4   1   1   2.1e-84   1.4e-80  270.4  23.2     1   321    13   320    13   320 0.94 Phosphotransferase system, EIIC
PTS_EIIB             PF00367.15    35 seq1275_BIOID58623   -            477   7.7e-14   50.5   0.1   1   1     2e-17   1.3e-13   49.7   0.0     3    35   404   436   402   436 0.95 phosphotransferase system, EIIB
HIT                  PF01230.18    98 seq1277_BIOID58623   -            125   3.4e-29  101.1   0.0   1   1   5.9e-33     4e-29  100.9   0.0     1    95    18   113    18   116 0.97 HIT domain
DcpS_C               PF11969.3    116 seq1277_BIOID58623   -            125   3.4e-25   88.3   0.0   1   1   6.1e-29   4.2e-25   88.1   0.0     2   103    11   112    10   118 0.97 Scavenger mRNA decapping enzyme C-term binding
DUF1425              PF07233.7     94 seq1278_BIOID58623   -            125   8.5e-24   82.8   0.0   1   1   7.2e-28   9.8e-24   82.6   0.0     2    93    34   124    33   125 0.98 Protein of unknown function (DUF1425)
DUF3897              PF13036.1    180 seq1279_BIOID58623   -            213   7.9e-53  178.6   0.0   1   1     7e-57   9.5e-53  178.3   0.0     1   180    10   210    10   210 0.92 Protein of unknown function (DUF3897)
APH                  PF01636.18   239 seq1280_BIOID58623   -            274   2.7e-19   69.7   8.2   1   1   4.5e-23     3e-19   69.5   5.3     2   237    25   233    24   235 0.81 Phosphotransferase enzyme family
Choline_kinase       PF01633.15   211 seq1280_BIOID58623   -            274   1.8e-05   24.2   0.0   1   1   3.8e-09   2.6e-05   23.7   0.0   142   189   158   207   140   235 0.79 Choline/ethanolamine kinase
Glyco_hydro_3        PF00933.16   299 seq1281_BIOID58623   -            341     2e-71  240.2   0.0   1   1   1.9e-75   2.6e-71  239.9   0.0     3   294     7   319     5   320 0.94 Glycosyl hydrolase family 3 N terminal domain
UPF0227              PF05728.7    187 seq1282_BIOID58623   -            180   4.7e-72  241.5   0.0   1   1   3.9e-76   5.3e-72  241.3   0.0     1   186     1   177     1   178 0.99 Uncharacterised protein family (UPF0227)
Pyr_redox_2          PF07992.9    200 seq1283_BIOID58623   -            434     2e-33  115.8   0.0   1   1   1.6e-36   4.3e-33  114.7   0.0     1   197     7   318     7   320 0.91 Pyridine nucleotide-disulphide oxidoreductase
Pyr_redox            PF00070.22    80 seq1283_BIOID58623   -            434   3.5e-19   68.8   3.6   1   2     5e-08   0.00014   22.0   0.1     1    36     7    48     7    93 0.86 Pyridine nucleotide-disulphide oxidoreductase
Pyr_redox            PF00070.22    80 seq1283_BIOID58623   -            434   3.5e-19   68.8   3.6   2   2   1.6e-15   4.4e-12   46.0   0.4     1    68   172   254   172   265 0.91 Pyridine nucleotide-disulphide oxidoreductase
DAO                  PF01266.19   358 seq1283_BIOID58623   -            434   2.5e-11   42.9  10.3   1   1   1.1e-09     3e-06   26.2   0.0   146   235   225   307   213   332 0.82 FAD dependent oxidoreductase
Rick_17kDa_Anti      PF05433.10    42 seq1284_BIOID58623   -            179   1.7e-11   43.4  15.7   1   1   5.1e-15   1.7e-11   43.4  10.9     2    42    73   113    72   113 0.96 Glycine zipper 2TM domain
Gly-zipper_OmpA      PF13436.1    118 seq1284_BIOID58623   -            179   5.2e-09   35.6   3.0   1   1   1.5e-12   5.2e-09   35.6   2.1     5   112    28   134    24   136 0.78 Glycine-zipper containing OmpA-like membrane domain
Gly-zipper_YMGG      PF13441.1     45 seq1284_BIOID58623   -            179   3.6e-08   32.6  12.7   1   1     1e-11   3.6e-08   32.6   8.8     2    45    69   111    68   111 0.97 YMGG-like Gly-zipper
Gly-zipper_Omp       PF13488.1     46 seq1284_BIOID58623   -            179   1.8e-05   24.1  13.8   1   1   5.3e-09   1.8e-05   24.1   9.6     2    42    73   112    72   118 0.82 Glycine zipper
DUF1471              PF07338.8     56 seq1288_BIOID58623   -             85   8.4e-20   70.0   0.1   1   1   8.2e-24   1.1e-19   69.6   0.0     2    56    33    85    32    85 0.98 Protein of unknown function (DUF1471)
MacB_PCD             PF12704.2    232 seq1289_BIOID58623   -            434   3.8e-18   65.8   0.1   1   1   5.5e-22   3.8e-18   65.8   0.0     9   227    59   272    46   274 0.79 MacB-like periplasmic core domain
FtsX                 PF02687.16   121 seq1289_BIOID58623   -            434   3.2e-17   62.3  14.5   1   1   4.6e-21   3.2e-17   62.3  10.1     2   121   304   427   303   427 0.95 FtsX-like permease family
ABC_tran             PF00005.22   118 seq1290_BIOID58623   -            233   3.7e-27   94.9   0.0   1   1   8.9e-31   6.1e-27   94.2   0.0     1   117    49   173    49   174 0.94 ABC transporter
AAA_21               PF13304.1    303 seq1290_BIOID58623   -            233   1.4e-11   44.8   0.1   1   1   4.4e-13     3e-09   37.1   0.1     1   299    37   206    37   210 0.76 AAA domain
MacB_PCD             PF12704.2    232 seq1291_BIOID58623   -            414   1.8e-25   89.7   0.2   1   1   2.7e-29   1.8e-25   89.7   0.2    11   229    26   241    21   244 0.83 MacB-like periplasmic core domain
FtsX                 PF02687.16   121 seq1291_BIOID58623   -            414   1.9e-22   79.1  12.5   1   1   3.4e-26   2.3e-22   78.8   4.5     2   121   274   407   273   407 0.98 FtsX-like permease family
ROK                  PF00480.15   179 seq1292_BIOID58623   -            323   1.6e-45  154.9   0.0   1   1   3.3e-49   2.2e-45  154.5   0.0     1   179    24   214    24   214 0.95 ROK family
Glucokinase          PF02685.11   316 seq1292_BIOID58623   -            323     5e-10   38.5   0.0   1   1   5.7e-13   3.9e-09   35.6   0.0     4   265    26   276    24   288 0.80 Glucokinase
SIR2                 PF02146.12   181 seq1293_BIOID58623   -            273     1e-48  165.3   0.0   1   1   9.7e-53   1.3e-48  164.9   0.0     1   181    48   221    48   221 0.90 Sir2 family
Peptidase_M20        PF01546.23   171 seq1296_BIOID58623   -            408   2.5e-19   69.3   0.2   1   1   8.2e-23   3.7e-19   68.8   0.1    23   170   139   402    74   403 0.84 Peptidase family M20/M25/M40
M20_dimer            PF07687.9    109 seq1296_BIOID58623   -            408   1.2e-11   44.2   0.1   1   1   5.7e-15   2.6e-11   43.0   0.1     2   105   206   302   205   308 0.89 Peptidase dimerisation domain
Peptidase_M42        PF05343.9    292 seq1296_BIOID58623   -            408   2.8e-06   26.2   0.0   1   1   3.1e-08   0.00014   20.6   0.0   134   194   140   201   110   235 0.90 M42 glutamyl aminopeptidase
Iso_dh               PF00180.15   348 seq1299_BIOID58623   -            416  7.1e-116  386.8   0.0   1   1    6e-120  8.2e-116  386.6   0.0     2   348    29   412    28   412 0.98 Isocitrate/isopropylmalate dehydrogenase
SieB                 PF14163.1    151 seq1303_BIOID58623   -            193   7.5e-28   96.8   0.1   1   1   6.4e-32   8.8e-28   96.6   0.1     2   148    23   175    22   178 0.94 Superinfection exclusion protein B
HTH_3                PF01381.17    55 seq1304_BIOID58623   -             71   4.5e-12   45.4   0.0   1   1   1.3e-15   5.8e-12   45.1   0.0     1    49     4    52     4    55 0.96 Helix-turn-helix
HTH_31               PF13560.1     64 seq1304_BIOID58623   -             71   4.2e-08   33.1   0.0   1   1     1e-11   4.7e-08   32.9   0.0     6    54     4    51     2    63 0.90 Helix-turn-helix domain
HTH_19               PF12844.2     64 seq1304_BIOID58623   -             71     1e-07   31.7   0.0   1   1   2.6e-11   1.2e-07   31.5   0.0     2    43     2    43     2    63 0.86 Helix-turn-helix domain
Phage_CII            PF05269.6     91 seq1305_BIOID58623   -             98     2e-35  120.5   0.1   1   1   1.6e-39   2.2e-35  120.3   0.1     1    91     1    92     1    92 0.97 Bacteriophage CII protein
Phage_rep_O          PF04492.8    100 seq1307_BIOID58623   -            299     4e-40  135.9   0.0   1   1   4.9e-44   6.7e-40  135.2   0.0     2   100    17   115    16   115 0.99 Bacteriophage replication protein O
Phage_lambda_P       PF06992.6    233 seq1308_BIOID58623   -            233  3.9e-167  553.1   4.1   1   1  3.2e-171  4.4e-167  552.9   2.9     1   233     1   233     1   233 1.00 Replication protein P
NinB                 PF05772.7    127 seq1311_BIOID58623   -            146   8.2e-54  180.5   0.1   1   1   7.1e-58   9.7e-54  180.2   0.1     2   127     8   129     7   129 0.99 NinB protein
Dam                  PF05869.6    181 seq1312_BIOID58623   -            175   2.6e-62  209.3   0.2   1   1   2.1e-66   2.9e-62  209.2   0.2     2   175     3   172     2   175 0.98 DNA N-6-adenine-methyltransferase (Dam)
DUF2591              PF10765.4    109 seq1314_BIOID58623   -            115   9.5e-30  102.9   0.0   1   1     8e-34   1.1e-29  102.7   0.0     1   109     3   110     3   110 0.96 Protein of unknown function (DUF2591)
RusA                 PF05866.6    116 seq1315_BIOID58623   -            120   2.2e-26   92.4   0.0   1   1   1.8e-30   2.5e-26   92.2   0.0     1   116     8   117     8   117 0.94 Endodeoxyribonuclease RusA
Phage_antitermQ      PF06530.7    126 seq1318_BIOID58623   -            127     3e-57  191.5   0.6   1   1   2.4e-61   3.3e-57  191.3   0.4     1   124     1   124     1   126 0.98 Phage antitermination protein Q
Lysis_S              PF04971.7     68 seq1320_BIOID58623   -             71   2.5e-47  158.3   0.6   1   1     2e-51   2.8e-47  158.1   0.4     1    68     4    71     4    71 1.00 Lysis protein S
Phage_lysozyme       PF00959.14   110 seq1321_BIOID58623   -            165   4.2e-32  110.5   0.3   1   1   3.8e-36   5.2e-32  110.3   0.2     1   109    48   154    48   155 0.98 Phage lysozyme
Phage_lysis          PF03245.8    125 seq1322_BIOID58623   -            153     3e-48  162.8  12.6   1   1   2.5e-52   3.4e-48  162.6   8.7     1   125    29   153    29   153 0.99 Bacteriophage lysis protein
Rz1                  PF06085.6     40 seq1323_BIOID58623   -             60   4.4e-24   83.4  10.6   1   1   4.2e-28   5.7e-24   83.1   7.3     1    40    20    60    20    60 0.98 Lipoprotein Rz1 precursor
TonB                 PF03544.9     79 seq1326_BIOID58623   -            108   1.2e-13   50.9   0.0   1   1   1.1e-17   1.4e-13   50.6   0.0     2    59    33    90    32   104 0.93 Gram-negative bacterial tonB protein
Phage_Nu1            PF07471.7    164 seq1329_BIOID58623   -            182   1.6e-79  264.9   0.7   1   1   1.3e-83   1.8e-79  264.7   0.5     1   164     1   164     1   164 0.99 Phage DNA packaging protein Nu1
Terminase_GpA        PF05876.7    557 seq1331_BIOID58623   -            656  6.2e-181  602.4   0.0   1   1  5.7e-185  7.8e-181  602.0   0.0     1   547    53   615    53   623 0.98 Phage terminase large subunit (GpA)
gpW                  PF02831.10    68 seq1332_BIOID58623   -             68   4.7e-32  109.2   1.4   1   1   3.8e-36   5.1e-32  109.1   0.9     1    68     1    68     1    68 0.99 gpW
Phage_portal_2       PF05136.8    355 seq1333_BIOID58623   -            540  1.7e-107  358.9   0.2   1   1  1.5e-111    2e-107  358.6   0.1     1   355    36   408    36   408 0.98 Phage portal protein, lambda family
Peptidase_S49        PF01343.13   154 seq1334_BIOID58623   -            501   7.6e-47  158.8   0.7   1   1   9.8e-51   1.3e-46  158.0   0.5     2   153   145   295   144   296 0.97 Peptidase family S49
HDPD                 PF02924.9    118 seq1335_BIOID58623   -            115   6.9e-18   64.4   0.4   1   1   5.6e-22   7.6e-18   64.3   0.3     2   115     4   109     3   112 0.92 Bacteriophage lambda head decoration protein D
Phage_cap_E          PF03864.10   329 seq1336_BIOID58623   -            342   2.3e-61  207.4   0.1   1   1   1.9e-65   2.6e-61  207.2   0.0     1   329     4   341     4   341 0.93 Phage major capsid protein E
Packaging_FI         PF14000.1    125 seq1337_BIOID58623   -            124   4.1e-41  139.9   3.2   1   1   3.4e-45   4.6e-41  139.8   2.2     1   125     3   121     3   121 0.98 DNA packaging protein FI
Phage_attach         PF05354.6    117 seq1338_BIOID58623   -            123     3e-60  200.7   0.1   1   1   4.9e-64   3.3e-60  200.6   0.0     1   117     7   123     7   123 1.00 Phage Head-Tail Attachment
Gifsy-2              PF13856.1     95 seq1338_BIOID58623   -            123   4.3e-29  100.3   0.0   1   1   7.3e-33     5e-29  100.1   0.0     1    95    10   111    10   111 0.98 ATP-binding sugar transporter from pro-phage
Minor_tail_Z         PF06763.6    189 seq1340_BIOID58623   -            192   1.6e-90  301.7  15.1   1   1   1.3e-94   1.7e-90  301.6  10.5     1   189     3   192     3   192 1.00 Prophage minor tail protein Z (GPZ)
Phage_tail_U         PF06141.6    133 seq1342_BIOID58623   -            131   4.3e-63  211.1   0.3   1   1   3.4e-67   4.7e-63  210.9   0.2     1   133     1   131     1   131 0.99 Phage minor tail protein U
Big_2                PF02368.13    79 seq1344_BIOID58623   -            252     5e-13   48.6   9.6   1   1   7.4e-17     5e-13   48.6   6.6     2    74   167   242   166   247 0.94 Bacterial Ig-like domain (group 2)
Phage_lambd_GpG      PF06894.6    127 seq1345_BIOID58623   -            140   3.3e-55  185.0   0.9   1   1   2.8e-59   3.8e-55  184.7   0.7     1   125     1   124     1   126 0.96 Bacteriophage lambda minor tail protein (GpG)
Phage_tail_T         PF06223.7    103 seq1347_BIOID58623   -            144   1.2e-54  182.9   2.2   1   1   1.5e-53   2.1e-49  166.0   0.2     1   103    11   113    11   113 0.99 Minor tail protein T
TMP_2                PF06791.8    210 seq1348_BIOID58623   -            853   5.3e-67  225.3  13.4   1   1   7.7e-71   5.3e-67  225.3   9.3     2   209    50   257    49   258 0.97 Prophage tail length tape measure protein
Tape_meas_lam_C      PF09718.5     78 seq1348_BIOID58623   -            853   1.7e-20   72.5   5.8   1   1   2.5e-24   1.7e-20   72.5   4.0     1    78   626   703   626   703 0.98 Lambda phage tail tape-measure protein (Tape_meas_lam_C)
Phage_min_tail       PF05939.8    109 seq1349_BIOID58623   -            109   6.2e-39  132.2   0.0   1   1     5e-43   6.8e-39  132.0   0.0     1   109     1   109     1   109 0.99 Phage minor tail protein
Phage_tail_L         PF05100.7    206 seq1350_BIOID58623   -            232   1.7e-96  321.1   0.2   1   1  1.5e-100   2.1e-96  320.8   0.1     1   206    29   230    29   230 0.99 Phage minor tail protein L
Prok-JAB             PF14464.1    105 seq1351_BIOID58623   -            247   1.8e-19   69.1   0.2   1   1   4.5e-23   3.1e-19   68.3   0.1     4    96     4    98     1   109 0.93 Prokaryotic homologs of the JAB domain
NLPC_P60             PF00877.14   105 seq1351_BIOID58623   -            247   5.8e-14   51.6   0.0   1   1   1.2e-17     8e-14   51.2   0.0     1   104   111   223   111   224 0.92 NlpC/P60 family
Lambda_tail_I        PF06805.7     82 seq1352_BIOID58623   -            190   1.3e-14   53.7   0.0   1   1   1.6e-18   2.3e-14   52.8   0.0    25    82     2    64     1    64 0.98 Bacteriophage lambda tail assembly protein I
Phage-tail_3         PF13550.1    164 seq1354_BIOID58623   -            916   2.8e-40  137.6   0.0   1   1   1.5e-43   6.8e-40  136.4   0.0     1   161   330   497   330   500 0.94 Putative phage tail protein
DUF1983              PF09327.6     81 seq1354_BIOID58623   -            916   1.8e-10   40.5   0.3   1   1     9e-14   4.1e-10   39.3   0.2     1    43   873   915   873   916 0.96 Domain of unknown function (DUF1983)
DUF3672              PF12421.3    136 seq1355_BIOID58623   -            242   3.7e-44  150.0   0.7   1   1   7.5e-48   5.1e-44  149.6   0.5     1   135    59   200    59   201 0.92 Fibronectin type III protein
DUF1983              PF09327.6     81 seq1355_BIOID58623   -            242     4e-10   39.4   0.5   1   1   5.4e-13   3.7e-09   36.2   0.1    47    81     1    35     1    35 0.97 Domain of unknown function (DUF1983)
phage_tail_N         PF08400.5    134 seq1356_BIOID58623   -            686   8.4e-58  193.7   0.4   1   1   1.2e-61   8.4e-58  193.7   0.3     1   134     1   134     1   134 0.99 Prophage tail fibre N-terminal
Iso_dh               PF00180.15   348 seq1362_BIOID58623   -             50   1.6e-07   30.4   0.0   1   1   1.3e-11   1.8e-07   30.3   0.0   305   348     1    46     1    46 0.97 Isocitrate/isopropylmalate dehydrogenase
YmgB                 PF10798.3     61 seq1363_BIOID58623   -             78   3.3e-05   23.4   0.0   1   1   3.6e-09   4.9e-05   22.9   0.0     4    35    27    58    25    64 0.93 Biofilm development protein YmgB/AriR
YmgB                 PF10798.3     61 seq1365_BIOID58623   -             88   3.7e-29  100.2   2.6   1   1   3.8e-33   5.3e-29   99.7   1.8     1    61    28    88    28    88 0.98 Biofilm development protein YmgB/AriR
EAL                  PF00563.15   236 seq1367_BIOID58623   -            283   1.9e-62  210.6   0.0   1   1   1.6e-66   2.2e-62  210.5   0.0     2   236    27   262    26   262 0.96 EAL domain
Autotransporter      PF03797.14   265 seq1372_BIOID58623   -            175   3.2e-10   39.6   5.3   1   1   1.2e-13   1.7e-09   37.3   3.7   142   265    45   161    22   165 0.85 Autotransporter beta-domain
Autotransporter      PF03797.14   265 seq1376_BIOID58623   -            108   8.5e-11   41.5   0.1   1   1   6.9e-15   9.5e-11   41.4   0.1   168   262     3    91     1    94 0.94 Autotransporter beta-domain
Fels1                PF05666.6     45 seq1378_BIOID58623   -            122   3.3e-39  131.8   2.9   1   2   4.7e-21   6.5e-17   60.5   0.1     2    45    20    62    19    62 0.96 Fels-1 Prophage Protein-like
Fels1                PF05666.6     45 seq1378_BIOID58623   -            122   3.3e-39  131.8   2.9   2   2   1.1e-24   1.5e-20   72.1   0.2     1    45    66   121    66   121 0.98 Fels-1 Prophage Protein-like
YcgL                 PF05166.8     74 seq1381_BIOID58623   -            108   4.9e-34  116.1   0.2   1   1   4.7e-38   6.5e-34  115.7   0.1     1    74    14    87    14    87 0.99 YcgL domain
FAA_hydrolase        PF01557.13   217 seq1382_BIOID58623   -            219   3.5e-56  189.9   0.0   1   1   2.9e-60     4e-56  189.7   0.0     1   208    18   210    18   219 0.93 Fumarylacetoacetate (FAA) hydrolase family
FliB                 PF03692.10    85 seq1384_BIOID58623   -            153   1.3e-08   35.0  10.3   1   1   1.7e-12   2.4e-08   34.2   7.1     2    85    29    97    28    97 0.97 Flagellin N-methylase
Peptidase_S24        PF00717.18    70 seq1387_BIOID58623   -            139   1.7e-13   49.8   0.0   1   1   1.8e-17   2.5e-13   49.3   0.0     2    68    56   120    55   122 0.91 Peptidase S24-like
IMS                  PF00817.15   148 seq1388_BIOID58623   -            422   4.9e-38  130.1   0.0   1   1   3.6e-41   1.2e-37  128.8   0.0     1   147     5   150     5   151 0.96 impB/mucB/samB family
DUF4113              PF13438.1     75 seq1388_BIOID58623   -            422   2.3e-28   97.7   0.1   1   1   3.1e-31     1e-27   95.6   0.0     1    75   347   421   347   421 0.98 Domain of unknown function (DUF4113)
IMS_C                PF11799.3    137 seq1388_BIOID58623   -            422   3.9e-09   36.9   0.0   1   1   2.2e-12   7.5e-09   36.0   0.0     3   121   214   332   212   340 0.91 impB/mucB/samB family C-terminal
IMS_HHH              PF11798.3     32 seq1388_BIOID58623   -            422   2.6e-07   30.1   0.1   1   1     2e-10   6.8e-07   28.8   0.0     4    32   172   200   169   200 0.92 IMS family HHH motif
FadR_C               PF07840.7    164 seq1391_BIOID58623   -            239   6.9e-73  243.5   0.0   1   1   1.9e-76   8.5e-73  243.2   0.0     1   163    72   234    72   235 0.99 FadR C-terminal domain
GntR                 PF00392.16    64 seq1391_BIOID58623   -            239   2.3e-20   71.6   0.0   1   1     1e-23   4.7e-20   70.6   0.0     4    64    11    71     8    71 0.96 Bacterial regulatory proteins, gntR family
DAO                  PF01266.19   358 seq1392_BIOID58623   -            432   5.6e-74  249.0   0.5   1   1   4.8e-77   6.5e-74  248.8   0.3     2   358     3   397     2   397 0.95 FAD dependent oxidoreductase
Pyr_redox_2          PF07992.9    200 seq1392_BIOID58623   -            432   7.5e-09   35.6   0.3   1   1   3.9e-08   5.3e-05   23.0   0.2     1    36     2    37     2    65 0.92 Pyridine nucleotide-disulphide oxidoreductase
Pyr_redox            PF00070.22    80 seq1392_BIOID58623   -            432   3.2e-08   33.7   0.2   1   1     7e-09   9.6e-06   25.7   0.2     1    33     2    34     2    47 0.91 Pyridine nucleotide-disulphide oxidoreductase
NAD_binding_8        PF13450.1     68 seq1392_BIOID58623   -            432   8.7e-07   28.7   0.1   1   1   5.6e-09   7.6e-06   25.7   0.0     1    34     5    38     5    69 0.85 NAD(P)-binding Rossmann-like domain
ApbA                 PF02558.11   151 seq1392_BIOID58623   -            432   2.3e-05   23.7   0.2   1   1   3.8e-08   5.3e-05   22.6   0.1     1    33     3    34     3    48 0.87 Ketopantoate reductase PanE/ApbA
AlaDh_PNT_C          PF01262.16   168 seq1392_BIOID58623   -            432   0.00013   21.5   0.1   1   1   1.7e-07   0.00023   20.6   0.1    22    59     2    39     1    52 0.85 Alanine dehydrogenase/PNT, C-terminal domain
Ala_racemase_N       PF01168.15   217 seq1393_BIOID58623   -            356   4.7e-58  196.2   0.0   1   1   8.9e-62   6.1e-58  195.8   0.0     2   217    10   217     9   217 0.95 Alanine racemase, N-terminal domain
Ala_racemase_C       PF00842.16   129 seq1393_BIOID58623   -            356   2.4e-39  133.5   0.4   1   1   6.2e-43   4.2e-39  132.7   0.3     1   127   232   354   232   356 0.97 Alanine racemase, C-terminal domain
SLT                  PF01464.15   121 seq1395_BIOID58623   -            203   5.4e-26   90.3   0.1   1   1   5.1e-30   6.9e-26   90.0   0.1     3   120    43   168    41   169 0.95 Transglycosylase SLT domain
Transgly_assoc       PF04226.8     48 seq1397_BIOID58623   -             84     2e-13   50.0  14.1   1   1   1.5e-17     2e-13   50.0   9.8     2    48    34    83    33    83 0.98 Transglycosylase associated protein
Sigma54_activat      PF00158.21   168 seq1400_BIOID58623   -            642     3e-36  124.3   0.0   1   1   2.4e-39   5.4e-36  123.4   0.0     5   168   334   494   330   494 0.96 Sigma-54 interaction domain
PAS                  PF00989.19   113 seq1400_BIOID58623   -            642   5.5e-14   51.7   0.0   1   1   5.8e-17   1.3e-13   50.5   0.0     2   113   207   309   206   309 0.97 PAS fold
HTH_8                PF02954.14    42 seq1400_BIOID58623   -            642   1.7e-13   49.7   0.1   1   1   7.4e-17   1.7e-13   49.7   0.1     2    42   591   631   590   631 0.96 Bacterial regulatory protein, Fis family
GAF                  PF01590.21   154 seq1400_BIOID58623   -            642   5.6e-06   26.4   0.3   1   1   6.3e-09   1.4e-05   25.1   0.2     4   151    58   189    56   192 0.90 GAF domain
PAS_8                PF13188.1     64 seq1400_BIOID58623   -            642   0.00013   21.5   0.0   1   1   1.5e-07   0.00035   20.2   0.0     2    45   207   254   206   276 0.71 PAS domain
DUF2583              PF10762.4     89 seq1402_BIOID58623   -             92     1e-51  172.9   1.0   1   1   8.5e-56   1.2e-51  172.7   0.7     1    89     1    89     1    89 0.99 Protein of unknown function (DUF2583)
GlutR_N              PF05201.10   152 seq1405_BIOID58623   -            484     2e-56  189.6   0.0   1   1   1.3e-59   4.5e-56  188.5   0.0     1   152    72   223    72   223 0.99 Glutamyl-tRNAGlu reductase, N-terminal domain
Shikimate_DH         PF01488.15   135 seq1405_BIOID58623   -            484   1.3e-42  145.0   0.4   1   1   6.2e-46   2.1e-42  144.2   0.3     2   135   238   372   237   372 0.96 Shikimate / quinate 5-dehydrogenase
GlutR_dimer          PF00745.15   101 seq1405_BIOID58623   -            484   3.4e-27   94.2   2.4   1   1   9.8e-31   3.4e-27   94.2   1.7     2   100   386   483   385   484 0.97 Glutamyl-tRNAGlu reductase, dimerisation domain
OCD_Mu_crystall      PF02423.10   314 seq1405_BIOID58623   -            484    0.0002   20.1   0.6   1   1   5.9e-08    0.0002   20.1   0.4   130   216   249   329   222   332 0.87 Ornithine cyclodeaminase/mu-crystallin family
PCRF                 PF03462.13   116 seq1406_BIOID58623   -            360   2.6e-43  146.2   0.4   1   1   8.7e-47     6e-43  145.1   0.3     3   116    65   178    63   178 0.98 PCRF domain
RF-1                 PF00472.15   114 seq1406_BIOID58623   -            360   3.2e-39  133.1   0.0   1   1   4.7e-43   3.2e-39  133.1   0.0     9   114   216   321   208   321 0.97 RF-1 domain
MTS                  PF05175.9    170 seq1408_BIOID58623   -            277   2.3e-21   75.8   0.0   1   1   3.8e-24   4.3e-21   74.9   0.0    26   138   105   236    94   253 0.87 Methyltransferase small domain
Methyltransf_31      PF13847.1    152 seq1408_BIOID58623   -            277   2.4e-21   75.7   0.0   1   1     3e-24   3.4e-21   75.3   0.0     2   117   108   242   107   268 0.85 Methyltransferase domain
Methyltransf_18      PF12847.2    112 seq1408_BIOID58623   -            277   2.9e-16   59.9   0.1   1   1   5.9e-19   6.7e-16   58.7   0.1     4   110   112   237   109   239 0.73 Methyltransferase domain
Methyltransf_26      PF13659.1    117 seq1408_BIOID58623   -            277   6.4e-16   58.3   0.1   1   1   1.4e-18   1.6e-15   57.0   0.0     3   114   112   237   110   240 0.89 Methyltransferase domain
Methyltransf_4       PF02390.12   197 seq1408_BIOID58623   -            277   1.6e-07   30.4   0.0   1   1   2.3e-10   2.7e-07   29.7   0.0    22    77   112   167    90   183 0.88 Putative methyltransferase
PrmA                 PF06325.8    295 seq1408_BIOID58623   -            277     3e-06   26.4   0.0   1   1   4.1e-09   4.7e-06   25.8   0.0   153   232   101   183    94   184 0.78 Ribosomal protein L11 methyltransferase (PrmA)
Cons_hypoth95        PF03602.10   183 seq1408_BIOID58623   -            277   8.8e-06   25.1   0.0   1   1   1.7e-08   1.9e-05   24.0   0.0    42   128   109   190    92   198 0.85 Conserved hypothetical protein 95
Methyltransf_11      PF08241.7     95 seq1408_BIOID58623   -            277   2.1e-05   24.7   0.0   1   1   3.2e-08   3.7e-05   24.0   0.0     1    46   114   163   114   236 0.89 Methyltransferase domain
UPF0020              PF01170.13   180 seq1408_BIOID58623   -            277   1.3e-05   24.6   0.0   1   1     2e-08   2.3e-05   23.9   0.0    38   116   117   186   102   195 0.81 Putative RNA methylase family UPF0020
PCMT                 PF01135.14   210 seq1408_BIOID58623   -            277   4.3e-05   23.0   0.0   1   1   5.5e-08   6.3e-05   22.4   0.0    53   132    87   167    71   175 0.82 Protein-L-isoaspartate(D-aspartate) O-methyltransferase (PCMT)
Methyltransf_16      PF10294.4    174 seq1408_BIOID58623   -            277   4.6e-05   22.8   0.0   1   1   6.3e-08   7.2e-05   22.1   0.0    45   111   108   172    96   184 0.84 Putative methyltransferase
TehB                 PF03848.9    192 seq1408_BIOID58623   -            277   9.4e-05   21.5   0.0   1   1   1.5e-07   0.00017   20.6   0.0    30   100   109   182    95   187 0.89 Tellurite resistance protein TehB
SirB                 PF04247.7    123 seq1409_BIOID58623   -            130   4.4e-39  132.8   8.0   1   1   3.6e-43   4.9e-39  132.7   5.5     2   123     4   129     3   129 0.97 Invasion gene expression up-regulator, SirB
Transglut_core2      PF13369.1    153 seq1411_BIOID58623   -            269   1.1e-37  128.8   0.0   1   1   2.1e-41   1.5e-37  128.3   0.0     2   152    33   184    32   185 0.97 Transglutaminase-like superfamily
TPR_9                PF13371.1     73 seq1411_BIOID58623   -            269   2.9e-28   97.4   0.3   1   1   8.9e-32   6.1e-28   96.3   0.2     1    73   187   259   187   259 0.99 Tetratricopeptide repeat
DAHP_synth_1         PF00793.15   272 seq1412_BIOID58623   -            284   5.8e-82  274.3   0.0   1   1     5e-86   6.8e-82  274.0   0.0     9   271    10   275     2   276 0.97 DAHP synthetase I family
ChaB                 PF06150.7     57 seq1414_BIOID58623   -             76     6e-26   89.9   5.7   1   1   5.5e-30   7.6e-26   89.5   4.0     1    57     9    76     9    76 0.98 ChaB
ChaC                 PF04752.7    177 seq1417_BIOID58623   -            238   1.7e-53  181.0   0.0   1   1   1.5e-57   2.1e-53  180.7   0.0     1   176    54   222    54   223 0.95 ChaC-like protein
DUF3442              PF11924.3    280 seq1418_BIOID58623   -            464   1.5e-89  300.2   8.7   1   1   1.3e-93   1.8e-89  299.9   6.0     1   280    57   341    57   341 0.98 Protein of unknown function (DUF3442)
MFS_1                PF07690.11   354 seq1420_BIOID58623   -            463   1.3e-16   60.2  60.6   1   1   9.3e-21   1.3e-16   60.2  42.0     2   354    45   422    44   422 0.77 Major Facilitator Superfamily
Molybdopterin        PF00384.17   432 seq1423_BIOID58623   -           1247  3.5e-197  655.2   0.0   1   1  6.4e-201  4.4e-197  654.9   0.0     1   432   108   833   108   833 1.00 Molybdopterin oxidoreductase
Molydop_binding      PF01568.16   109 seq1423_BIOID58623   -           1247   1.7e-23   82.4   0.1   1   1     2e-26   1.3e-22   79.5   0.0     1   105  1087  1202  1087  1206 0.95 Molydopterin dinucleotide binding domain
Fer4_11              PF13247.1     99 seq1424_BIOID58623   -            512   1.6e-40  136.8   5.8   1   1   4.7e-44   1.6e-40  136.8   4.0     2    98   176   272   175   273 0.98 4Fe-4S dicluster domain
Fer4_7               PF12838.2     52 seq1424_BIOID58623   -            512     5e-09   36.2  16.4   1   1   5.4e-10   1.9e-06   28.0   4.0     2    50   184   229   183   232 0.90 4Fe-4S dicluster domain
Fer4_10              PF13237.1     52 seq1424_BIOID58623   -            512   8.9e-09   34.8  18.0   1   1   1.9e-09   6.5e-06   25.7   3.7     4    52   179   228   176   228 0.93 4Fe-4S dicluster domain
Nitrate_red_del      PF02613.10   136 seq1425_BIOID58623   -            236   1.7e-28   99.0   6.5   1   1   2.2e-32     3e-28   98.2   4.5     7   133     9   161     3   165 0.84 Nitrate reductase delta subunit
Nitrate_red_gam      PF02665.9    223 seq1427_BIOID58623   -            225   3.7e-88  294.5  11.3   1   1   3.1e-92   4.2e-88  294.3   7.8     2   222     4   224     3   225 0.99 Nitrate reductase gamma subunit
Patatin              PF01734.17   204 seq1429_BIOID58623   -            314   1.9e-24   86.6   0.5   1   1   2.5e-28   3.4e-24   85.8   0.1     1   201    21   178    21   180 0.95 Patatin-like phospholipase
Response_reg         PF00072.19   112 seq1430_BIOID58623   -            337   5.5e-28   97.1   0.3   1   1     1e-31   1.4e-27   95.7   0.1     1   111    10   120    10   121 0.97 Response regulator receiver domain
NTP_transferase      PF00483.18   248 seq1431_BIOID58623   -            302   2.4e-25   89.1   0.0   1   1   4.5e-29   3.1e-25   88.8   0.0     1   241    10   275    10   280 0.87 Nucleotidyl transferase
NTP_transf_3         PF12804.2    179 seq1431_BIOID58623   -            302   9.5e-08   32.3   0.0   1   1   2.7e-11   1.8e-07   31.3   0.0     1   116    11   164    11   184 0.75 MobA-like NTP transferase domain
TK                   PF00265.13   176 seq1434_BIOID58623   -            205   2.6e-64  215.9   0.0   1   1   2.2e-68   2.9e-64  215.7   0.0     1   176     2   186     2   186 0.99 Thymidine kinase
MarC                 PF01914.12   203 seq1438_BIOID58623   -            215   1.5e-74  249.3  11.2   1   1   1.3e-78   1.7e-74  249.2   7.7     2   203     9   210     8   210 0.99 MarC family integral membrane protein
SBP_bac_5            PF00496.17   374 seq1441_BIOID58623   -            567   4.6e-87  292.1   9.8   1   1     5e-91   6.9e-87  291.5   6.8     3   373   107   487   105   488 0.92 Bacterial extracellular solute-binding proteins, family 5 Middle
BPD_transp_1         PF00528.17   185 seq1442_BIOID58623   -            306   6.9e-38  129.8  18.1   1   1   5.1e-42   6.9e-38  129.8  12.6     1   185   112   306   112   306 0.99 Binding-protein-dependent transport system inner membrane component
BPD_transp_1         PF00528.17   185 seq1443_BIOID58623   -            302   8.7e-26   90.4   9.6   1   1   1.3e-29   8.7e-26   90.4   6.6     1   182   119   300   115   302 0.98 Binding-protein-dependent transport system inner membrane component
OppC_N               PF12911.2     56 seq1443_BIOID58623   -            302   1.7e-19   68.7   0.4   1   1   2.5e-23   1.7e-19   68.7   0.2     1    55    22    76    22    77 0.94 N-terminal TM domain of oligopeptide transport permease C
oligo_HPY            PF08352.7     64 seq1444_BIOID58623   -            337   1.8e-21   76.1   0.1   1   1   7.2e-25   3.3e-21   75.2   0.1     1    64   248   312   248   312 0.99 Oligopeptide/dipeptide transporter, C-terminal region
ABC_tran             PF00005.22   118 seq1444_BIOID58623   -            337   1.2e-18   67.5   0.0   1   1   4.1e-22   1.9e-18   66.8   0.0    15   118    80   197    65   197 0.85 ABC transporter
AAA_21               PF13304.1    303 seq1444_BIOID58623   -            337   3.2e-11   43.6   0.2   1   1   7.2e-14   3.3e-10   40.3   0.0   227   300   159   230    84   233 0.82 AAA domain
ABC_tran             PF00005.22   118 seq1445_BIOID58623   -            334   2.1e-21   76.3   0.0   1   1   7.2e-25   3.3e-21   75.7   0.0     1   117    64   192    64   193 0.92 ABC transporter
oligo_HPY            PF08352.7     64 seq1445_BIOID58623   -            334   1.4e-19   70.0   0.2   1   1   5.3e-23   2.4e-19   69.3   0.2     1    64   244   311   244   311 0.99 Oligopeptide/dipeptide transporter, C-terminal region
TonB                 PF03544.9     79 seq1447_BIOID58623   -            243   3.9e-20   71.7   0.1   1   1   6.8e-24   9.3e-20   70.5   0.0     2    71   164   234   163   237 0.91 Gram-negative bacterial tonB protein
OmpW                 PF03922.9    192 seq1448_BIOID58623   -            228   9.1e-73  243.9   0.1   1   1   2.4e-76   1.1e-72  243.6   0.1     1   192    39   228    39   228 0.99 OmpW family
OMP_b-brl            PF13505.1    176 seq1448_BIOID58623   -            228   2.7e-15   56.6   6.4   1   1   7.6e-19   3.5e-15   56.2   4.5     1   176    23   228    23   228 0.76 Outer membrane protein beta-barrel domain
DUF1019              PF06254.6     89 seq1455_BIOID58623   -            141   2.7e-23   81.8   0.2   1   1   2.8e-27   3.8e-23   81.3   0.2     1    88    46   120    46   121 0.95 Protein of unknown function (DUF1019)
DUF977               PF06163.6    127 seq1457_BIOID58623   -            140   6.5e-63  210.0   0.4   1   1   5.3e-67   7.3e-63  209.8   0.3     1   126     1   135     1   136 0.99 Bacterial protein of unknown function (DUF977)
HOK_GEF              PF01848.11    43 seq1460_BIOID58623   -             70   7.8e-18   63.4   5.1   1   1   6.7e-22   9.2e-18   63.1   3.5     1    43    24    66    24    66 0.97 Hok/gef family
DUF968               PF06147.6    200 seq1461_BIOID58623   -            348   1.3e-80  269.9   0.0   1   1   1.6e-84   2.1e-80  269.2   0.0     2   199   130   344   129   345 0.99 Protein of unknown function (DUF968)
RusA                 PF05866.6    116 seq1462_BIOID58623   -            124   3.2e-21   75.7   0.0   1   1   2.7e-25   3.7e-21   75.6   0.0     1   116     7   116     7   116 0.89 Endodeoxyribonuclease RusA
Antiterm             PF03589.8     95 seq1463_BIOID58623   -            273   1.3e-54  182.1  10.1   1   2   6.5e-27   8.9e-23   80.0   0.0     2    95    15   111    14   111 0.97 Antitermination protein
Antiterm             PF03589.8     95 seq1463_BIOID58623   -            273   1.3e-54  182.1  10.1   2   2   8.2e-36   1.1e-31  108.6   0.3     2    94   178   269   177   270 0.98 Antitermination protein
N6_N4_Mtase          PF01555.13   231 seq1466_BIOID58623   -            349   1.2e-42  145.8   0.0   1   1     5e-46   3.4e-42  144.3   0.0     1   229    29   340    29   342 0.79 DNA methylase
Methyltransf_26      PF13659.1    117 seq1466_BIOID58623   -            349   8.7e-13   48.2   0.0   1   1   1.1e-11   7.5e-08   32.3   0.0    51   116     9    82     5    83 0.81 Methyltransferase domain
DUF1737              PF08410.5     54 seq1467_BIOID58623   -             75   6.6e-19   67.3   0.0   1   1   6.2e-23   8.4e-19   66.9   0.0     1    53     1    50     1    51 0.97 Domain of unknown function (DUF1737)
Lysis_S              PF04971.7     68 seq1468_BIOID58623   -             71   1.4e-47  159.0   0.5   1   1   1.2e-51   1.6e-47  158.9   0.3     1    68     4    71     4    71 1.00 Lysis protein S
DUF1327              PF07041.6    113 seq1469_BIOID58623   -            114   4.4e-67  222.9   0.0   1   1   3.5e-71   4.8e-67  222.8   0.0     1   112     1   112     1   113 0.99 Protein of unknown function (DUF1327)
Phage_lysozyme       PF00959.14   110 seq1471_BIOID58623   -            121   2.7e-26   91.9   0.0   1   1   2.3e-30   3.2e-26   91.6   0.0     9   110     3   110     2   110 0.96 Phage lysozyme
Phage_lysis          PF03245.8    125 seq1474_BIOID58623   -            154   1.5e-48  163.8  11.9   1   1   1.2e-52   1.7e-48  163.6   8.2     1   125    29   153    29   153 0.99 Bacteriophage lysis protein
Rz1                  PF06085.6     40 seq1475_BIOID58623   -             60   1.1e-23   82.2  11.5   1   1   9.9e-28   1.3e-23   81.9   8.0     1    39    20    59    20    60 0.98 Lipoprotein Rz1 precursor
Phage_Nu1            PF07471.7    164 seq1476_BIOID58623   -            262     2e-79  264.6   0.7   1   1   1.7e-83   2.4e-79  264.4   0.5     1   164    81   244    81   244 0.99 Phage DNA packaging protein Nu1
Terminase_GpA        PF05876.7    557 seq1477_BIOID58623   -            642    1e-180  601.7   0.0   1   1  9.1e-185  1.2e-180  601.4   0.0     1   547    39   601    39   609 0.98 Phage terminase large subunit (GpA)
gpW                  PF02831.10    68 seq1478_BIOID58623   -             68   2.2e-33  113.4   2.3   1   1   1.8e-37   2.4e-33  113.3   1.6     1    68     1    68     1    68 0.99 gpW
Phage_portal_2       PF05136.8    355 seq1479_BIOID58623   -            530  3.1e-107  358.0   0.1   1   1  2.7e-111  3.7e-107  357.8   0.1     1   355    26   398    26   398 0.98 Phage portal protein, lambda family
Peptidase_S49        PF01343.13   154 seq1480_BIOID58623   -            501   7.5e-47  158.8   0.7   1   1   9.8e-51   1.3e-46  158.0   0.5     2   153   145   295   144   296 0.97 Peptidase family S49
HDPD                 PF02924.9    118 seq1481_BIOID58623   -            115   2.3e-18   65.9   0.7   1   1   1.9e-22   2.6e-18   65.8   0.5     2   115     4   109     3   112 0.93 Bacteriophage lambda head decoration protein D
Phage_cap_E          PF03864.10   329 seq1482_BIOID58623   -            342   3.8e-62  209.9   0.1   1   1   3.1e-66   4.3e-62  209.8   0.0     1   329     4   341     4   341 0.92 Phage major capsid protein E
Packaging_FI         PF14000.1    125 seq1483_BIOID58623   -            127   3.2e-40  137.1   0.4   1   1   2.6e-44   3.5e-40  136.9   0.2     1   125     3   124     3   124 0.95 DNA packaging protein FI
Phage_attach         PF05354.6    117 seq1485_BIOID58623   -            117   1.1e-58  195.8   0.1   1   1   1.7e-62   1.2e-58  195.6   0.1     1   117     1   117     1   117 1.00 Phage Head-Tail Attachment
Gifsy-2              PF13856.1     95 seq1485_BIOID58623   -            117   2.4e-29  101.1   0.0   1   1   4.1e-33   2.8e-29  100.9   0.0     1    95     4   105     4   105 0.98 ATP-binding sugar transporter from pro-phage
Minor_tail_Z         PF06763.6    189 seq1488_BIOID58623   -            177   3.2e-78  261.6  13.5   1   1   3.1e-82   4.3e-78  261.2   9.3     1   189     3   177     3   177 0.97 Prophage minor tail protein Z (GPZ)
Phage_tail_U         PF06141.6    133 seq1489_BIOID58623   -            131   5.1e-64  214.1   1.0   1   1   4.1e-68   5.6e-64  213.9   0.7     1   133     1   131     1   131 0.99 Phage minor tail protein U
Big_2                PF02368.13    79 seq1491_BIOID58623   -            250     5e-12   45.4  10.5   1   1   7.3e-16     5e-12   45.4   7.3     2    75   161   237   160   243 0.93 Bacterial Ig-like domain (group 2)
Phage_lambd_GpG      PF06894.6    127 seq1492_BIOID58623   -            143   7.4e-57  190.3   0.3   1   1   6.3e-61   8.6e-57  190.1   0.2     1   127     1   127     1   127 0.98 Bacteriophage lambda minor tail protein (GpG)
Phage_tail_T         PF06223.7    103 seq1493_BIOID58623   -            137   3.1e-42  143.0   0.5   1   1   1.8e-41   2.4e-37  127.3   0.1     6   100     1    99     1   102 0.88 Minor tail protein T
TMP_2                PF06791.8    210 seq1494_BIOID58623   -            857     1e-68  230.9  13.1   1   1   1.5e-72     1e-68  230.9   9.1     2   209    50   257    49   258 0.98 Prophage tail length tape measure protein
Tape_meas_lam_C      PF09718.5     78 seq1494_BIOID58623   -            857   1.1e-20   73.2   5.5   1   1   1.5e-24   1.1e-20   73.2   3.8     1    78   630   707   630   707 0.98 Lambda phage tail tape-measure protein (Tape_meas_lam_C)
Phage_min_tail       PF05939.8    109 seq1495_BIOID58623   -            109   2.7e-38  130.1   0.0   1   1   2.1e-42   2.9e-38  130.0   0.0     1   109     1   109     1   109 0.99 Phage minor tail protein
Phage_tail_L         PF05100.7    206 seq1496_BIOID58623   -            232   2.1e-96  320.8   0.2   1   1  1.9e-100   2.5e-96  320.5   0.1     1   206    29   230    29   230 0.99 Phage minor tail protein L
Prok-JAB             PF14464.1    105 seq1497_BIOID58623   -            247   9.2e-20   70.0   0.2   1   1   2.4e-23   1.6e-19   69.2   0.1     4    96     4    98     1   108 0.93 Prokaryotic homologs of the JAB domain
NLPC_P60             PF00877.14   105 seq1497_BIOID58623   -            247   8.6e-14   51.1   0.0   1   1   1.7e-17   1.2e-13   50.6   0.0     1   104   111   223   111   224 0.93 NlpC/P60 family
Lambda_tail_I        PF06805.7     82 seq1498_BIOID58623   -            180   9.6e-14   50.8   0.0   1   1   1.2e-17   1.6e-13   50.1   0.0    25    82     2    64     1    64 0.98 Bacteriophage lambda tail assembly protein I
DUF3672              PF12421.3    136 seq1501_BIOID58623   -           1159   7.1e-41  139.4   0.1   1   1   6.3e-44   2.1e-40  137.8   0.0     1   136   977  1118   977  1118 0.89 Fibronectin type III protein
Phage-tail_3         PF13550.1    164 seq1501_BIOID58623   -           1159   3.7e-40  137.2   0.0   1   1   2.7e-43   9.3e-40  135.9   0.0     1   161   330   497   330   500 0.94 Putative phage tail protein
DUF1983              PF09327.6     81 seq1501_BIOID58623   -           1159   5.3e-27   93.4   1.6   1   1   4.1e-30   1.4e-26   92.1   1.1     1    81   873   953   873   953 0.99 Domain of unknown function (DUF1983)
Ail_Lom              PF06316.6    199 seq1502_BIOID58623   -            199  1.8e-126  419.1   4.9   1   1  2.9e-130    2e-126  419.0   3.4     1   199     1   199     1   199 1.00 Enterobacterial Ail/Lom protein
OMP_b-brl            PF13505.1    176 seq1502_BIOID58623   -            199     2e-24   86.3   4.3   1   1   3.6e-28   2.5e-24   86.0   3.0     2   176    11   199     9   199 0.86 Outer membrane protein beta-barrel domain
Phage_fiber_2        PF03406.8     44 seq1504_BIOID58623   -           1035   4.8e-73  240.4  49.0   1   4   4.4e-25   1.5e-21   75.6   4.9     1    44   462   505   462   505 0.98 Phage tail fibre repeat
Phage_fiber_2        PF03406.8     44 seq1504_BIOID58623   -           1035   4.8e-73  240.4  49.0   2   4   7.9e-24   2.7e-20   71.6   3.9     1    44   506   549   506   549 0.97 Phage tail fibre repeat
Phage_fiber_2        PF03406.8     44 seq1504_BIOID58623   -           1035   4.8e-73  240.4  49.0   3   4   5.7e-24   1.9e-20   72.0   4.1     1    44   550   593   550   593 0.97 Phage tail fibre repeat
Phage_fiber_2        PF03406.8     44 seq1504_BIOID58623   -           1035   4.8e-73  240.4  49.0   4   4   2.8e-22   9.5e-19   66.6   4.5     1    42   594   635   594   637 0.95 Phage tail fibre repeat
phage_tail_N         PF08400.5    134 seq1504_BIOID58623   -           1035   1.1e-58  196.6   0.4   1   1   3.1e-62   1.1e-58  196.6   0.3     1   134     1   134     1   134 0.99 Prophage tail fibre N-terminal
Collar               PF07484.7     57 seq1504_BIOID58623   -           1035   1.5e-11   43.8   0.2   1   1   1.1e-14   3.6e-11   42.5   0.1     1    56   805   851   805   852 0.97 Phage Tail Collar Domain
Phage_fiber          PF03335.8     14 seq1504_BIOID58623   -           1035   6.1e-05   22.0  58.9   1   7   0.00058         2    8.2   1.5     1    14   868   881   868   881 0.88 Phage tail fibre repeat
Phage_fiber          PF03335.8     14 seq1504_BIOID58623   -           1035   6.1e-05   22.0  58.9   2   7   2.8e-05     0.096   12.2   2.5     1    14   900   913   900   913 0.94 Phage tail fibre repeat
Phage_fiber          PF03335.8     14 seq1504_BIOID58623   -           1035   6.1e-05   22.0  58.9   3   7     0.005        17    5.4   0.8     1     9   914   922   914   926 0.87 Phage tail fibre repeat
Phage_fiber          PF03335.8     14 seq1504_BIOID58623   -           1035   6.1e-05   22.0  58.9   4   7   4.8e-05      0.17   11.5   1.8     2    14   971   983   970   983 0.92 Phage tail fibre repeat
Phage_fiber          PF03335.8     14 seq1504_BIOID58623   -           1035   6.1e-05   22.0  58.9   5   7    0.0031        11    6.0   1.6     2    12   985   995   984   996 0.85 Phage tail fibre repeat
Phage_fiber          PF03335.8     14 seq1504_BIOID58623   -           1035   6.1e-05   22.0  58.9   6   7   0.00051       1.7    8.4   0.9     2    11   994  1003   993  1004 0.86 Phage tail fibre repeat
Phage_fiber          PF03335.8     14 seq1504_BIOID58623   -           1035   6.1e-05   22.0  58.9   7   7   0.00057       1.9    8.3   0.9     2    13  1003  1014  1002  1015 0.87 Phage tail fibre repeat
Caudo_TAP            PF02413.12   130 seq1506_BIOID58623   -            194   2.7e-39  134.2   0.7   1   1   2.5e-43   3.4e-39  133.8   0.5     1   129    72   191    72   192 0.98 Caudovirales tail fibre assembly protein
Caudo_TAP            PF02413.12   130 seq1508_BIOID58623   -             89   1.8e-26   92.6   0.7   1   1   1.5e-30     2e-26   92.5   0.5    70   129    27    86     5    87 0.91 Caudovirales tail fibre assembly protein
OmpW                 PF03922.9    192 seq1512_BIOID58623   -             35   6.4e-10   38.8   0.0   1   1   4.9e-14   6.7e-10   38.8   0.0   157   192     1    35     1    35 0.97 OmpW family
PHP                  PF02811.14   175 seq1514_BIOID58623   -            293   7.8e-33  113.5   0.1   1   1   7.6e-37     1e-32  113.1   0.0     1   169    10   233    10   239 0.92 PHP domain
Sua5_yciO_yrdC       PF01300.13   179 seq1515_BIOID58623   -            206   1.2e-47  161.3   0.0   1   1   1.1e-51   1.4e-47  161.0   0.0     2   179    23   198    22   198 0.95 Telomere recombination
DUF2207              PF09972.4    511 seq1516_BIOID58623   -            632   2.6e-87  293.4   0.0   1   1   2.6e-91   3.5e-87  293.0   0.0     2   508    34   574    33   576 0.95 Predicted membrane protein (DUF2207)
PseudoU_synth_2      PF00849.17   164 seq1517_BIOID58623   -            291   3.3e-16   59.4   0.0   1   1   2.9e-19     2e-15   56.9   0.0     2   161    69   199    68   202 0.83 RNA pseudouridylate synthase
S4                   PF01479.20    48 seq1517_BIOID58623   -            291   2.4e-11   42.7   0.1   1   1   9.5e-15   6.5e-11   41.3   0.1     2    43     4    43     3    57 0.93 S4 domain
Peptidase_S49_N      PF08496.5    155 seq1518_BIOID58623   -            349   3.4e-64  215.2   3.7   1   1   7.4e-68   3.4e-64  215.2   2.5     1   155     1   158     1   158 0.98 Peptidase family S49 N-terminal
Peptidase_S49        PF01343.13   154 seq1518_BIOID58623   -            349   1.4e-50  170.9   0.0   1   1   3.1e-54   1.4e-50  170.9   0.0     2   153   161   310   160   311 0.98 Peptidase family S49
SDH_sah              PF01972.11   286 seq1518_BIOID58623   -            349   1.9e-05   23.4   2.0   1   1     5e-09   2.3e-05   23.2   0.0    89   163   133   208   118   225 0.81 Serine dehydrogenase proteinase
Topoisom_bac         PF01131.15   403 seq1519_BIOID58623   -            879  7.1e-131  436.6   0.7   1   1  3.7e-134  1.3e-130  435.7   0.5     2   403   171   579   170   579 0.93 DNA topoisomerase
Topo_Zn_Ribbon       PF08272.6     42 seq1519_BIOID58623   -            879   1.1e-39  133.3   0.7   1   2   1.5e-19   5.2e-16   57.6   0.0     2    42   772   811   771   811 0.96 Topoisomerase I zinc-ribbon-like
Topo_Zn_Ribbon       PF08272.6     42 seq1519_BIOID58623   -            879   1.1e-39  133.3   0.7   2   2   7.4e-24   2.5e-20   71.4   1.8     1    42   838   879   838   879 0.98 Topoisomerase I zinc-ribbon-like
Toprim               PF01751.17    88 seq1519_BIOID58623   -            879   3.4e-26   90.8   0.0   1   1   2.1e-29   7.1e-26   89.7   0.0     2    88    19   156    18   156 0.98 Toprim domain
zf-C4_Topoisom       PF01396.14    39 seq1519_BIOID58623   -            879   4.1e-19   67.6  16.9   1   2   3.6e-09   1.2e-05   24.5   0.3     3    27   612   636   610   653 0.84 Topoisomerase DNA binding C4 zinc finger
zf-C4_Topoisom       PF01396.14    39 seq1519_BIOID58623   -            879   4.1e-19   67.6  16.9   2   2   6.9e-15   2.4e-11   42.8   1.9     2    38   723   758   722   759 0.94 Topoisomerase DNA binding C4 zinc finger
LysR_substrate       PF03466.15   209 seq1520_BIOID58623   -            324   1.8e-44  151.2   0.0   1   1   3.5e-48   2.4e-44  150.8   0.0     5   206    92   293    90   296 0.96 LysR substrate binding domain
HTH_1                PF00126.22    60 seq1520_BIOID58623   -            324   5.4e-16   57.9   0.0   1   1   1.4e-19   9.6e-16   57.1   0.0     1    60     3    64     3    64 0.97 Bacterial regulatory helix-turn-helix protein, lysR family
Aconitase            PF00330.15   465 seq1523_BIOID58623   -            891  1.1e-185  617.4   0.0   1   1    2e-189  1.4e-185  617.1   0.0     1   465    57   562    57   562 0.99 Aconitase family (aconitate hydratase)
Aconitase_C          PF00694.14   131 seq1523_BIOID58623   -            891   3.7e-48  162.8   0.0   1   1     1e-51     7e-48  161.9   0.0     3   130   691   818   689   819 0.98 Aconitase C-terminal domain
PAP2                 PF01569.16   129 seq1525_BIOID58623   -            254   5.9e-28   97.0   1.1   1   1   4.3e-32   5.9e-28   97.0   0.8     6   126    78   232    73   234 0.90 PAP2 superfamily
DUF1049              PF06305.6     68 seq1526_BIOID58623   -            102   1.3e-25   88.5   0.7   1   1   9.6e-30   1.3e-25   88.5   0.5     1    66    22    87    22    89 0.97 Protein of unknown function (DUF1049)
TPR_7                PF13176.1     36 seq1527_BIOID58623   -            389     1e-13   49.8  11.5   1   1   1.8e-05     0.025   14.2   0.0     1    27    71    97    71   106 0.82 Tetratricopeptide repeat
TPR_2                PF07719.12    34 seq1527_BIOID58623   -            389   1.8e-12   46.0   7.2   1   1   1.4e-05     0.019   14.7   0.0     5    32   218   245   214   247 0.88 Tetratricopeptide repeat
Apc3                 PF12895.2     84 seq1527_BIOID58623   -            389   7.3e-10   38.7   1.4   1   1   1.3e-09   1.8e-06   27.8   0.1     4    83   156   239   153   240 0.89 Anaphase-promoting complex, cyclosome, subunit 3
TPR_1                PF00515.23    34 seq1527_BIOID58623   -            389   4.6e-09   35.3   2.5   1   1   2.6e-05     0.035   13.5   0.0     7    32   220   245   214   247 0.89 Tetratricopeptide repeat
TPR_8                PF13181.1     34 seq1527_BIOID58623   -            389   1.4e-07   30.6   1.1   1   1   1.7e-05     0.024   14.3   0.0     5    29   218   242   214   246 0.89 Tetratricopeptide repeat
OMPdecase            PF00215.19   226 seq1528_BIOID58623   -            261   4.9e-55  186.2   0.1   1   1   4.1e-59   5.7e-55  186.0   0.0     1   226    35   257    35   257 0.96 Orotidine 5'-phosphate decarboxylase / HUMPS family
SUI1                 PF01253.17    83 seq1529_BIOID58623   -            109   8.6e-22   76.6   1.9   1   1   7.4e-26     1e-21   76.3   1.3     2    82    29   105    28   106 0.95 Translation initiation factor SUI1
TetR_N               PF00440.18    47 seq1533_BIOID58623   -            188     1e-16   60.1   0.8   1   1   2.3e-20   1.6e-16   59.5   0.0     1    47    16    62    16    62 0.98 Bacterial regulatory proteins, tetR family
TetR_C_6             PF13977.1    131 seq1533_BIOID58623   -            188   1.3e-06   28.1   0.1   1   1   3.6e-10   2.5e-06   27.2   0.0    36   129    95   185    84   187 0.83 Bacterial transcriptional repressor
HlyD                 PF00529.15   306 seq1534_BIOID58623   -            384   1.2e-60  205.3  11.9   1   1   4.4e-64   1.5e-60  204.9   8.2     3   306    69   360    68   360 0.96 HlyD family secretion protein
HlyD_2               PF12700.2    328 seq1534_BIOID58623   -            384   1.9e-17   63.3   0.1   1   1     8e-21   2.7e-17   62.7   0.1     2   327    48   359    47   360 0.78 HlyD family secretion protein
HlyD_3               PF13437.1    105 seq1534_BIOID58623   -            384   9.9e-12   45.0   2.7   1   1   4.6e-11   1.6e-07   31.5   0.1     1   105   178   289   178   289 0.93 HlyD family secretion protein
Biotin_lipoyl_2      PF13533.1     50 seq1534_BIOID58623   -            384   6.1e-12   44.9   4.2   1   1   1.2e-13     4e-10   39.0   0.3     3    46    69   119    64   123 0.85 Biotin-lipoyl like
ACR_tran             PF00873.14  1021 seq1535_BIOID58623   -           1035         0 1265.1  15.1   1   1         0         0 1264.9  10.5     1  1021     2  1024     2  1024 0.99 AcrB/AcrD/AcrF family
OEP                  PF02321.13   188 seq1536_BIOID58623   -            457   7.2e-55  185.3  32.6   1   2   2.3e-29   3.1e-25   88.7  12.9     1   188    57   240    57   240 0.96 Outer membrane efflux protein
OEP                  PF02321.13   188 seq1536_BIOID58623   -            457   7.2e-55  185.3  32.6   2   2   1.2e-33   1.6e-29  102.7   4.2     9   173   272   435   268   437 0.94 Outer membrane efflux protein
MFS_1                PF07690.11   354 seq1537_BIOID58623   -            387     7e-48  163.0  43.4   1   1   3.1e-51     1e-47  162.4  30.1     3   354    14   352    12   352 0.87 Major Facilitator Superfamily
Sugar_tr             PF00083.19   451 seq1537_BIOID58623   -            387   4.9e-12   45.0   9.3   1   1   1.4e-15   4.9e-12   45.0   6.4    39   194    35   185    13   191 0.86 Sugar (and other) transporter
MFS_3                PF05977.8    524 seq1537_BIOID58623   -            387   9.5e-05   20.5  20.5   1   1   3.9e-08   0.00013   20.0  14.2    63   315    60   303    35   383 0.77 Transmembrane secretion effector
PspA_IM30            PF04012.7    221 seq1538_BIOID58623   -            222   7.2e-48  162.7  31.1   1   1   6.3e-52   8.6e-48  162.4  21.5     1   220     2   217     2   219 0.97 PspA/IM30 family
PspB                 PF06667.7     75 seq1539_BIOID58623   -             74   7.7e-32  108.9   0.4   1   1   6.1e-36   8.4e-32  108.8   0.3     1    74     1    73     1    74 0.97 Phage shock protein B
PspC                 PF04024.7     61 seq1540_BIOID58623   -            119   3.6e-19   67.8   0.5   1   1   3.4e-23   4.6e-19   67.5   0.3     1    60     7    68     7    69 0.92 PspC domain
Phageshock_PspD      PF09584.5     66 seq1541_BIOID58623   -             73   2.2e-31  107.2   4.5   1   1   1.8e-35   2.4e-31  107.0   3.1     1    64    10    71    10    73 0.98 Phage shock protein PspD (Phageshock_PspD)
Rhodanese            PF00581.15   113 seq1542_BIOID58623   -            104   1.2e-14   54.5   0.0   1   1   1.1e-18   1.5e-14   54.1   0.0    16   109    23    96    20    99 0.88 Rhodanese-like domain
Alpha-amylase        PF00128.19   316 seq1543_BIOID58623   -            568   7.3e-19   68.2   0.1   1   1   3.4e-21   4.6e-17   62.2   0.0    21   271    93   347    84   353 0.77 Alpha amylase, catalytic domain
SBP_bac_1            PF01547.20   314 seq1544_BIOID58623   -            430   4.1e-38  131.7   3.9   1   1   8.1e-42   5.5e-38  131.3   2.7     7   310    43   325    36   329 0.86 Bacterial extracellular solute-binding protein
SBP_bac_8            PF13416.1    281 seq1544_BIOID58623   -            430   3.6e-30  105.5   9.8   1   1     7e-34   4.8e-30  105.1   6.8     1   276    48   355    48   360 0.78 Bacterial extracellular solute-binding protein
BPD_transp_1         PF00528.17   185 seq1545_BIOID58623   -            293   7.9e-24   84.0  16.9   1   1   5.8e-28   7.9e-24   84.0  11.7     2   171    88   282    87   285 0.88 Binding-protein-dependent transport system inner membrane component
BPD_transp_1         PF00528.17   185 seq1546_BIOID58623   -            280   1.1e-17   64.0  17.8   1   1   7.7e-22   1.1e-17   64.0  12.3     2   180    89   269    88   271 0.85 Binding-protein-dependent transport system inner membrane component
ADH_zinc_N           PF00107.21   130 seq1547_BIOID58623   -            240   7.1e-19   67.5   0.7   1   1   8.8e-23   1.2e-18   66.7   0.5     1    71   168   239   168   240 0.97 Zinc-binding dehydrogenase
AP_endonuc_2         PF01261.19   211 seq1550_BIOID58623   -            265   1.9e-24   86.0   0.2   1   1   1.6e-28   2.2e-24   85.8   0.1     1   210    22   221    22   246 0.90 Xylose isomerase-like TIM barrel
GFO_IDH_MocA         PF01408.17   120 seq1551_BIOID58623   -            351   1.2e-32  112.8   0.1   1   1     6e-36   2.7e-32  111.6   0.0     1   118    10   128    10   130 0.97 Oxidoreductase family, NAD-binding Rossmann fold
GFO_IDH_MocA_C       PF02894.12   115 seq1551_BIOID58623   -            351   6.3e-12   45.2   0.0   1   1   2.7e-15   1.2e-11   44.2   0.0     1   112   142   250   142   253 0.93 Oxidoreductase family, C-terminal alpha/beta domain
NAD_binding_3        PF03447.11   117 seq1551_BIOID58623   -            351     6e-06   26.5   0.1   1   1   1.1e-08   5.1e-05   23.5   0.0    16   114    31   126    16   129 0.80 Homoserine dehydrogenase, NAD binding domain
Glyco_hydro_65m      PF03632.10   370 seq1552_BIOID58623   -            755  6.2e-128  426.4   0.1   1   1  1.8e-131  8.2e-128  426.0   0.0     2   370   299   677   298   677 0.97 Glycosyl hydrolase family 65 central catalytic domain
Glyco_hydro_65N      PF03636.10   255 seq1552_BIOID58623   -            755   4.3e-61  206.3   0.0   1   1   1.4e-64   6.2e-61  205.8   0.0     1   255     6   241     6   241 0.96 Glycosyl hydrolase family 65, N-terminal domain
Glyco_hydro_65C      PF03633.10    54 seq1552_BIOID58623   -            755   2.1e-13   50.0   0.0   1   1   1.6e-16   7.4e-13   48.2   0.0     1    49   681   726   681   730 0.96 Glycosyl hydrolase family 65, C-terminal domain
HAD_2                PF13419.1    176 seq1553_BIOID58623   -            219   6.6e-22   78.4   0.0   1   1   1.7e-25   7.9e-22   78.2   0.0     1   176     6   190     6   190 0.87 Haloacid dehalogenase-like hydrolase
Hydrolase            PF00702.21   204 seq1553_BIOID58623   -            219   8.2e-10   39.4   0.0   1   1   2.8e-13   1.3e-09   38.8   0.0     3   203     5   183     3   184 0.80 haloacid dehalogenase-like hydrolase
Hydrolase_like       PF13242.1     75 seq1553_BIOID58623   -            219   1.9e-07   30.5   0.0   1   1   8.1e-11   3.7e-07   29.6   0.0     3    56   146   198   144   207 0.93 HAD-hyrolase-like
ABC_tran             PF00005.22   118 seq1555_BIOID58623   -            360     1e-20   74.1   0.0   1   1   7.5e-24   2.1e-20   73.1   0.0     1   117    44   162    44   163 0.93 ABC transporter
TOBE                 PF03459.12    64 seq1555_BIOID58623   -            360   4.8e-09   36.0   0.0   1   1   1.2e-08   3.3e-05   23.7   0.0     4    64   295   350   292   350 0.92 TOBE domain
TOBE_2               PF08402.5     75 seq1555_BIOID58623   -            360   1.5e-08   34.4   0.0   1   1   1.1e-11   2.9e-08   33.4   0.0     2    75   282   351   281   351 0.88 TOBE domain
Porin_OmpG           PF09381.5    301 seq1556_BIOID58623   -            301  1.8e-218  723.2  13.3   1   1  4.5e-222  2.1e-218  723.0   9.2     1   301     1   301     1   301 1.00 Outer membrane protein G (OmpG)
DUF481               PF04338.7    210 seq1556_BIOID58623   -            301   5.7e-05   22.8   1.8   1   1   1.3e-08   5.7e-05   22.8   1.3    93   197    95   206    91   212 0.84 Protein of unknown function, DUF481
DUF463               PF04317.7    443 seq1557_BIOID58623   -            489  7.8e-188  624.4   0.0   1   1  6.7e-192  9.1e-188  624.1   0.0     1   443    44   488    44   488 0.99 YcjX-like family, DUF463
DUF697               PF05128.7    162 seq1558_BIOID58623   -            353   4.1e-54  182.3   0.2   1   1     3e-58   4.1e-54  182.3   0.1     2   161   183   341   182   342 0.98 Domain of unknown function (DUF697)
Sigma54_activat      PF00158.21   168 seq1559_BIOID58623   -            513   3.8e-56  189.0   0.0   1   1   1.3e-59   5.7e-56  188.4   0.0     2   167   207   365   206   366 0.98 Sigma-54 interaction domain
PAS_8                PF13188.1     64 seq1559_BIOID58623   -            513   7.3e-06   25.5   0.0   1   1   5.4e-09   2.5e-05   23.8   0.0     3    52    82   135    81   148 0.79 PAS domain
AAA                  PF00004.24   132 seq1559_BIOID58623   -            513   4.9e-05   23.4   0.0   1   1   2.6e-08   0.00012   22.1   0.0     1   111   230   341   230   358 0.85 ATPase family associated with various cellular activities (AAA)
MR_MLE_N             PF02746.11   117 seq1560_BIOID58623   -            321   1.9e-32  111.5   0.0   1   1   9.6e-36   4.4e-32  110.4   0.0     1   117     1   112     1   112 0.99 Mandelate racemase / muconate lactonizing enzyme, N-terminal domain
MR_MLE               PF01188.16    67 seq1560_BIOID58623   -            321   2.1e-11   44.0   3.5   1   1   7.5e-15   3.4e-11   43.3   1.2     3    67   162   225   160   225 0.85 Mandelate racemase / muconate lactonizing enzyme, C-terminal domain
MR_MLE_C             PF13378.1    111 seq1560_BIOID58623   -            321     4e-10   39.5   0.0   1   1   2.2e-13     1e-09   38.2   0.0     1    82   225   304   225   321 0.79 Enolase C-terminal domain-like
LysR_substrate       PF03466.15   209 seq1563_BIOID58623   -            299   1.3e-35  122.3   0.0   1   1   2.8e-39   1.9e-35  121.7   0.0     2   205    90   294    89   298 0.95 LysR substrate binding domain
HTH_1                PF00126.22    60 seq1563_BIOID58623   -            299   7.1e-21   73.5   2.8   1   1   1.9e-24   1.3e-20   72.7   1.9     2    60     7    65     6    65 0.97 Bacterial regulatory helix-turn-helix protein, lysR family
SBP_bac_5            PF00496.17   374 seq1564_BIOID58623   -            544   5.1e-87  292.0  12.6   1   1   5.3e-91   7.3e-87  291.5   8.7     1   368    84   459    84   464 0.95 Bacterial extracellular solute-binding proteins, family 5 Middle
DUF2534              PF10749.4     85 seq1565_BIOID58623   -             85   8.3e-44  147.3   3.7   1   1   6.7e-48   9.2e-44  147.1   2.6     2    85     1    84     1    84 0.97 Protein of unknown function (DUF2534)
HlyD                 PF00529.15   306 seq1566_BIOID58623   -            342   5.6e-49  166.9  12.1   1   1   1.9e-52   6.5e-49  166.7   8.4     3   306    47   337    45   337 0.88 HlyD family secretion protein
HlyD_2               PF12700.2    328 seq1566_BIOID58623   -            342     3e-23   82.4   4.9   1   1   1.1e-26   3.9e-23   82.0   3.4    20   249    45   298    35   324 0.84 HlyD family secretion protein
HlyD_3               PF13437.1    105 seq1566_BIOID58623   -            342   7.1e-21   74.4   0.3   1   1   1.5e-19     5e-16   58.8   0.0     2   105   213   332   212   332 0.82 HlyD family secretion protein
Biotin_lipoyl_2      PF13533.1     50 seq1566_BIOID58623   -            342     4e-18   64.7   0.6   1   1   1.1e-18   3.6e-15   55.2   0.2     3    50    47    94    45    94 0.97 Biotin-lipoyl like
MFS_1                PF07690.11   354 seq1567_BIOID58623   -            504   7.2e-39  133.4  37.1   1   1   5.3e-43   7.2e-39  133.4  25.7     2   353    14   407    13   408 0.89 Major Facilitator Superfamily
Smr                  PF01713.16    83 seq1568_BIOID58623   -            187   5.3e-20   71.2   0.0   1   1   6.2e-24   8.5e-20   70.6   0.0     2    83    89   169    88   169 0.91 Smr domain
CorA                 PF01544.13   292 seq1570_BIOID58623   -            327     6e-63  212.4   0.0   1   1   5.2e-67   7.1e-63  212.2   0.0     3   292    39   323    37   323 0.97 CorA-like Mg2+ transporter protein
DEAD                 PF00270.24   173 seq1573_BIOID58623   -            457   1.2e-45  154.9   0.0   1   1   7.1e-47   2.4e-43  147.4   0.0     1   170    27   191    27   194 0.95 DEAD/DEAH box helicase
Helicase_C           PF00271.26    78 seq1573_BIOID58623   -            457   1.7e-23   82.1   0.0   1   1   9.7e-27   3.3e-23   81.2   0.0     3    78   261   336   259   336 0.96 Helicase conserved C-terminal domain
DbpA                 PF03880.10    74 seq1573_BIOID58623   -            457   1.8e-21   75.4   0.0   1   1   1.1e-24   3.9e-21   74.3   0.0     2    73   384   455   383   456 0.98 DbpA RNA binding domain
ResIII               PF04851.10   184 seq1573_BIOID58623   -            457   1.6e-05   24.6   0.0   1   1   1.2e-08   4.1e-05   23.3   0.0     8   183    30   188    24   189 0.71 Type III restriction enzyme, res subunit
SieB                 PF14163.1    151 seq1577_BIOID58623   -            203   2.3e-29  101.8   1.2   1   1   2.1e-33   2.8e-29  101.5   0.8     1   150    61   199    61   200 0.91 Superinfection exclusion protein B
HTH_3                PF01381.17    55 seq1579_BIOID58623   -             80   4.3e-10   39.1   0.1   1   1   8.1e-14   5.5e-10   38.8   0.1     3    49     6    52     4    54 0.94 Helix-turn-helix
DUF1019              PF06254.6     89 seq1580_BIOID58623   -            140   1.4e-23   82.6   0.2   1   1   1.9e-27   2.7e-23   81.8   0.2     2    88    43   120    42   121 0.96 Protein of unknown function (DUF1019)
IstB_IS21            PF01695.12   178 seq1582_BIOID58623   -            248   1.7e-21   76.3   0.1   1   1   3.4e-25   2.3e-21   75.9   0.0     4   162    55   218    52   226 0.87 IstB-like ATP binding protein
Bac_DnaA             PF00308.13   219 seq1582_BIOID58623   -            248   1.2e-08   34.7   0.0   1   1   2.2e-12   1.5e-08   34.4   0.0     4   146    70   212    67   227 0.81 Bacterial dnaA  protein
DUF1627              PF07789.7    155 seq1583_BIOID58623   -            253   4.5e-96  318.5   0.2   1   1   1.4e-99   9.2e-96  317.4   0.1     1   155    88   242    88   242 1.00 Protein of unknown function (DUF1627)
DUF977               PF06163.6    127 seq1584_BIOID58623   -            138     2e-62  208.5   0.4   1   1   1.6e-66   2.2e-62  208.3   0.3     1   126     1   135     1   136 0.99 Bacterial protein of unknown function (DUF977)
DUF208               PF02677.9    176 seq1585_BIOID58623   -            228   1.7e-73  246.0   0.5   1   1   1.5e-77     2e-73  245.7   0.3     1   175    27   202    27   203 0.99 Uncharacterized BCR, COG1636
HOK_GEF              PF01848.11    43 seq1588_BIOID58623   -             45   5.4e-17   60.7   2.5   1   1   4.2e-21   5.8e-17   60.6   1.7     3    43     1    41     1    41 0.98 Hok/gef family
Fic                  PF02661.13    97 seq1591_BIOID58623   -            161   7.1e-11   42.5   0.0   1   1   1.2e-14   1.6e-10   41.4   0.0     1    97    10    93    10    93 0.80 Fic/DOC family
DUF1367              PF07105.6    196 seq1593_BIOID58623   -            199   1.2e-87  292.2   0.1   1   1   9.8e-92   1.3e-87  292.1   0.1     1   196     1   199     1   199 0.98 Protein of unknown function (DUF1367)
DUF1364              PF07102.7     94 seq1594_BIOID58623   -             96   5.2e-42  141.5   0.5   1   1   4.1e-46   5.6e-42  141.4   0.3     1    94     1    96     1    96 0.98 Protein of unknown function (DUF1364)
DUF1133              PF06576.6    176 seq1595_BIOID58623   -            178  1.7e-101  336.6   0.8   1   1  1.4e-105  1.9e-101  336.4   0.5     1   175     1   175     1   176 1.00 Protein of unknown function (DUF1133)
Lysis_S              PF04971.7     68 seq1596_BIOID58623   -             71   2.5e-47  158.3   0.6   1   1     2e-51   2.8e-47  158.1   0.4     1    68     4    71     4    71 1.00 Lysis protein S
Phage_lysozyme       PF00959.14   110 seq1597_BIOID58623   -            165   3.1e-32  111.0   0.3   1   1   2.8e-36   3.8e-32  110.7   0.2     1   109    48   154    48   155 0.98 Phage lysozyme
Phage_lysis          PF03245.8    125 seq1598_BIOID58623   -            154   4.4e-46  155.8   9.6   1   1   3.7e-50   5.1e-46  155.6   6.7     1   125    29   153    29   153 0.99 Bacteriophage lysis protein
TrkH                 PF02386.11   339 seq1599_BIOID58623   -            485   1.1e-73  247.7  19.8   1   1   7.7e-78   1.1e-73  247.7  13.7     2   339   156   483   155   483 0.98 Cation transport protein
ParBc                PF02195.13    90 seq1600_BIOID58623   -            263     3e-17   62.4   0.1   1   1   7.3e-21     1e-16   60.7   0.0     2    89     9    93     8    94 0.92 ParB-like nuclease domain
Terminase_2          PF03592.11   144 seq1607_BIOID58623   -            252   5.4e-10   39.6   0.2   1   1   1.2e-13   1.7e-09   37.9   0.1    19   102    10    95     8   248 0.87 Terminase small subunit
Terminase_6          PF03237.10   384 seq1608_BIOID58623   -            433   1.8e-39  135.5   0.0   1   1   2.2e-43     3e-39  134.7   0.0     2   382    23   416    22   418 0.89 Terminase-like family
DUF4055              PF13264.1    138 seq1609_BIOID58623   -            468   2.4e-44  150.6   0.8   1   1   2.7e-48   3.7e-44  150.0   0.6     1   138   249   387   249   387 0.97 Domain of unknown function (DUF4055)
Phage_Mu_F           PF04233.9    112 seq1610_BIOID58623   -            371     2e-09   37.8   0.1   1   1   2.6e-13   3.5e-09   37.0   0.1     2   109   154   274   153   277 0.88 Phage Mu protein F like protein
P22_CoatProtein      PF11651.3    414 seq1612_BIOID58623   -            402   4.5e-21   74.8   3.9   1   1   3.8e-23   5.2e-19   68.0   2.7    25   412    50   400    24   402 0.77 P22 coat protein - gene protein 5
DUF4128              PF13554.1    127 seq1619_BIOID58623   -            130   2.5e-08   33.5   0.0   1   1   2.3e-12   3.2e-08   33.1   0.0     2    89     6    95     5   121 0.83 Bacteriophage related domain of unknown function
TMP_2                PF06791.8    210 seq1626_BIOID58623   -           1077   1.2e-88  296.1  12.1   1   1   1.7e-92   1.2e-88  296.1   8.4     3   210   264   472   262   472 0.99 Prophage tail length tape measure protein
Tape_meas_lam_C      PF09718.5     78 seq1626_BIOID58623   -           1077   1.4e-27   95.2   3.9   1   1   2.1e-31   1.4e-27   95.2   2.7     2    77   858   933   857   934 0.98 Lambda phage tail tape-measure protein (Tape_meas_lam_C)
Phage_min_tail       PF05939.8    109 seq1627_BIOID58623   -            112   1.6e-36  124.4   0.1   1   1   1.3e-40   1.8e-36  124.2   0.0     2   108     5   111     4   112 0.99 Phage minor tail protein
Phage_tail_L         PF05100.7    206 seq1629_BIOID58623   -            232   5.4e-96  319.5   0.2   1   1  4.5e-100   6.2e-96  319.3   0.1     1   206    29   230    29   230 0.99 Phage minor tail protein L
Prok-JAB             PF14464.1    105 seq1630_BIOID58623   -            247   1.2e-19   69.6   0.2   1   1   3.1e-23   2.1e-19   68.9   0.1     3    96     3    98     1   109 0.92 Prokaryotic homologs of the JAB domain
NLPC_P60             PF00877.14   105 seq1630_BIOID58623   -            247   5.8e-14   51.6   0.0   1   1   1.2e-17     8e-14   51.2   0.0     1   104   111   223   111   224 0.92 NlpC/P60 family
Lambda_tail_I        PF06805.7     82 seq1631_BIOID58623   -            172   3.8e-09   36.1   0.0   1   1   4.9e-13   6.8e-09   35.3   0.0    34    82     1    54     1    54 0.97 Bacteriophage lambda tail assembly protein I
DUF3672              PF12421.3    136 seq1633_BIOID58623   -           1132   1.3e-43  148.2   0.8   1   1   9.6e-47   3.3e-43  146.9   0.6     1   135   949  1090   949  1091 0.92 Fibronectin type III protein
Phage-tail_3         PF13550.1    164 seq1633_BIOID58623   -           1132   3.9e-40  137.1   0.0   1   1   2.8e-43   9.7e-40  135.9   0.0     1   161   330   497   330   500 0.94 Putative phage tail protein
DUF1983              PF09327.6     81 seq1633_BIOID58623   -           1132   5.9e-28   96.5   0.3   1   1   5.2e-31   1.8e-27   95.0   0.0     2    81   846   925   845   925 0.98 Domain of unknown function (DUF1983)
Ail_Lom              PF06316.6    199 seq1634_BIOID58623   -            199  1.3e-121  403.3   4.4   1   1  3.2e-125  1.4e-121  403.1   3.1     1   199     1   199     1   199 1.00 Enterobacterial Ail/Lom protein
OMP_b-brl            PF13505.1    176 seq1634_BIOID58623   -            199   1.2e-24   87.1   6.3   1   1   2.9e-28   1.3e-24   86.9   4.4     2   176    11   199     8   199 0.85 Outer membrane protein beta-barrel domain
phage_tail_N         PF08400.5    134 seq1636_BIOID58623   -            791   5.7e-56  187.8   0.3   1   1   8.3e-60   5.7e-56  187.8   0.2     2   134     3   135     1   135 0.98 Prophage tail fibre N-terminal
CDtoxinA             PF03498.9    150 seq1643_BIOID58623   -            237   1.3e-52  177.0   0.0   1   1   1.2e-56   1.6e-52  176.7   0.0     2   150    63   210    62   210 0.99 Cytolethal distending toxin A/C family
Exo_endo_phos        PF03372.18   251 seq1644_BIOID58623   -            273   7.7e-12   45.5   0.1   1   1   6.7e-16   9.2e-12   45.2   0.0     1   251    25   260    25   260 0.64 Endonuclease/Exonuclease/phosphatase family
CDtoxinA             PF03498.9    150 seq1645_BIOID58623   -            190   3.5e-36  123.7   0.0   1   1   3.1e-40   4.2e-36  123.4   0.0     2   147    45   184    44   187 0.94 Cytolethal distending toxin A/C family
DUF333               PF03891.10    50 seq1652_BIOID58623   -             88   2.4e-13   49.5   0.4   1   1   2.2e-17   3.1e-13   49.2   0.2     7    50    42    85    36    85 0.91 Domain of unknown function (DUF333)
DctA-YdbH            PF11739.3    207 seq1655_BIOID58623   -            879   4.3e-56  189.5   0.6   1   1     1e-59   1.4e-55  187.8   0.1     1   207   656   859   656   859 0.99 Dicarboxylate transport
Lipoprotein_19       PF13617.1     59 seq1656_BIOID58623   -             61   4.8e-27   93.2   0.6   1   1   3.8e-31   5.3e-27   93.1   0.4     1    59     2    60     2    60 0.97 YnbE-like lipoprotein
DUF1318              PF07027.7     95 seq1657_BIOID58623   -            133   5.4e-34  116.1   0.9   1   1   4.8e-38   6.6e-34  115.9   0.6     2    95    40   132    39   132 0.98 Protein of unknown function (DUF1318)
Aldo_ket_red         PF00248.16   283 seq1660_BIOID58623   -            286   3.5e-53  180.1   0.0   1   1     3e-57   4.1e-53  179.9   0.0     1   281    15   283    15   285 0.95 Aldo/keto reductase family
CDP-OH_P_transf      PF01066.16   101 seq1661_BIOID58623   -            201     3e-13   49.8  12.6   1   1   1.1e-16   1.5e-12   47.5   8.7     3    77    26   121    24   198 0.80 CDP-alcohol phosphatidyltransferase
CTP_transf_1         PF01148.15   259 seq1662_BIOID58623   -            298     2e-57  194.6  22.1   1   1   2.2e-61   3.1e-57  194.0  15.3     3   258    38   295    36   296 0.89 Cytidylyltransferase family
Methyltransf_20      PF12147.3    311 seq1663_BIOID58623   -            585  1.6e-147  490.2   0.0   1   1  7.6e-151  2.1e-147  489.9   0.0     1   311   273   582   273   582 0.99 Putative methyltransferase
Hydrolase_4          PF12146.3     79 seq1663_BIOID58623   -            585     6e-26   89.9   0.2   1   1   3.7e-28     1e-24   86.0   0.0     1    78    17    95    17    96 0.98 Putative lysophospholipase
Abhydrolase_6        PF12697.2    228 seq1663_BIOID58623   -            585     5e-18   65.7   4.8   1   1   3.4e-21   9.2e-18   64.8   2.7     1   216    36   261    36   273 0.74 Alpha/beta hydrolase family
Abhydrolase_5        PF12695.2    142 seq1663_BIOID58623   -            585   1.5e-09   37.6   1.7   1   1   6.3e-12   1.7e-08   34.2   0.5     1   141    35   260    35   261 0.75 Alpha/beta hydrolase family
Methyltransf_18      PF12847.2    112 seq1663_BIOID58623   -            585   5.2e-09   36.5   0.0   1   1   4.1e-12   1.1e-08   35.4   0.0     4   110   410   519   408   520 0.84 Methyltransferase domain
DSPc                 PF00782.15   133 seq1665_BIOID58623   -            438     1e-25   89.7   0.0   1   1   5.4e-29   1.9e-25   88.8   0.0     1   132   314   437   314   438 0.96 Dual specificity phosphatase, catalytic domain
PAP2                 PF01569.16   129 seq1665_BIOID58623   -            438   2.8e-09   36.5   5.3   1   1   8.3e-13   2.8e-09   36.5   3.6     5   126    94   207    70   210 0.87 PAP2 superfamily
PAP2_3               PF14378.1    191 seq1665_BIOID58623   -            438   4.2e-08   32.8   2.4   1   1   1.2e-11   4.2e-08   32.8   1.7    72   189    89   198    78   200 0.84 PAP2 superfamily
Y_phosphatase        PF00102.22   236 seq1665_BIOID58623   -            438   3.1e-05   23.3   0.0   1   1   1.4e-08   4.8e-05   22.7   0.0   145   224   354   426   332   432 0.82 Protein-tyrosine phosphatase
DUF3418              PF11898.3    586 seq1668_BIOID58623   -           1300  5.5e-241  800.9   0.5   1   1  3.1e-244  7.2e-241  800.5   0.3     2   586   712  1298   711  1298 0.99 Domain of unknown function (DUF3418)
OB_NTP_bind          PF07717.11   111 seq1668_BIOID58623   -           1300   4.2e-25   87.5   0.0   1   1   3.5e-28     8e-25   86.6   0.0     2   111   600   699   599   699 0.97 Oligonucleotide/oligosaccharide-binding (OB)-fold
HA2                  PF04408.18   102 seq1668_BIOID58623   -           1300   2.7e-24   85.0   0.0   1   1   2.5e-27   5.8e-24   83.9   0.0     2   101   465   558   464   559 0.90 Helicase associated domain (HA2)
Helicase_C           PF00271.26    78 seq1668_BIOID58623   -           1300   1.1e-10   41.0   0.1   1   1   1.1e-13   2.5e-10   39.9   0.1     2    77   312   403   311   404 0.94 Helicase conserved C-terminal domain
DEAD                 PF00270.24   173 seq1668_BIOID58623   -           1300   5.9e-07   28.9   0.0   1   1     6e-10   1.4e-06   27.7   0.0     7   167    86   233    80   239 0.72 DEAD/DEAH box helicase
DUF218               PF02698.12   155 seq1669_BIOID58623   -            266     5e-24   84.4   0.0   1   1   5.4e-28   7.3e-24   83.9   0.0     1   137    36   183    36   208 0.92 DUF218 domain
Aldedh               PF00171.17   462 seq1670_BIOID58623   -            479  3.2e-165  549.8   1.2   1   1  5.1e-169  3.5e-165  549.6   0.8     8   462    22   475    15   475 0.98 Aldehyde dehydrogenase family
LuxC                 PF05893.9    400 seq1670_BIOID58623   -            479   5.6e-05   21.9   0.0   1   1   1.6e-08   0.00011   20.9   0.0    88   285   142   335   138   356 0.81 Acyl-CoA reductase (LuxC)
Cytochrom_B_N        PF00033.14   188 seq1672_BIOID58623   -            188   3.9e-24   84.9   9.6   1   1   7.2e-28   4.9e-24   84.6   6.7     3   187    16   184    15   185 0.96 Cytochrome b(N-terminal)/b6/petB
Ni_hydr_CYTB         PF01292.15   182 seq1672_BIOID58623   -            188   2.2e-22   79.2   9.6   1   1   3.7e-26   2.5e-22   79.0   6.6     1   181    16   184    16   185 0.92 Prokaryotic cytochrome b561
MCPsignal            PF00015.16   213 seq1675_BIOID58623   -            151   5.5e-39  133.8  12.4   1   1   5.4e-43   7.4e-39  133.3   8.6    73   213     5   131     4   131 0.99 Methyl-accepting chemotaxis protein (MCP) signalling domain
DUF1338              PF07063.8    302 seq1677_BIOID58623   -            447   6.6e-95  317.5   0.0   1   1   5.6e-99   7.7e-95  317.3   0.0     1   302    11   401    11   401 0.98 Domain of unknown function (DUF1338)
MdoG                 PF04349.7    484 seq1678_BIOID58623   -            551  6.2e-151  502.8   0.1   1   1  5.4e-155  7.4e-151  502.5   0.1     1   482    45   534    45   536 0.92 Periplasmic glucan biosynthesis protein, MdoG
DUF465               PF04325.8     49 seq1679_BIOID58623   -             74   2.7e-14   52.4   2.0   1   1   3.5e-18   4.7e-14   51.6   0.9     1    49    19    68    19    68 0.97 Protein of unknown function (DUF465)
Acetyltransf_3       PF13302.1    142 seq1680_BIOID58623   -            179   2.8e-21   76.1   0.0   1   1   7.3e-25   3.3e-21   75.9   0.0     2   141    11   150    10   151 0.86 Acetyltransferase (GNAT) domain
Acetyltransf_4       PF13420.1    155 seq1680_BIOID58623   -            179   6.9e-11   42.2   0.1   1   1   1.8e-14   8.2e-11   41.9   0.0    25   154    39   170    22   171 0.85 Acetyltransferase (GNAT) domain
Acetyltransf_1       PF00583.19    83 seq1680_BIOID58623   -            179     2e-10   40.4   0.0   1   1   6.9e-14   3.2e-10   39.8   0.0     3    82    74   150    72   151 0.96 Acetyltransferase (GNAT) family
C4dic_mal_tran       PF03595.12   330 seq1681_BIOID58623   -            366   5.7e-54  182.8  36.9   1   1   4.8e-58   6.5e-54  182.6  25.6     2   329    44   342    43   343 0.97 C4-dicarboxylate transporter/malic acid transport protein
TehB                 PF03848.9    192 seq1682_BIOID58623   -            197    2e-102  340.1   0.1   1   1  1.3e-105  2.2e-102  339.9   0.0     1   192     1   193     1   193 0.99 Tellurite resistance protein TehB
Methyltransf_11      PF08241.7     95 seq1682_BIOID58623   -            197   1.1e-12   48.1   0.0   1   1   1.3e-15   2.2e-12   47.1   0.0     1    93    35   130    35   132 0.96 Methyltransferase domain
Methyltransf_23      PF13489.1    162 seq1682_BIOID58623   -            197   1.1e-12   47.8   0.0   1   1   7.5e-16   1.3e-12   47.6   0.0    20   115    28   133    10   173 0.77 Methyltransferase domain
Methyltransf_12      PF08242.7     99 seq1682_BIOID58623   -            197   8.9e-12   45.2   0.1   1   1   8.3e-15   1.4e-11   44.5   0.0     1    98    35   129    35   130 0.96 Methyltransferase domain
Methyltransf_31      PF13847.1    152 seq1682_BIOID58623   -            197   1.2e-10   41.0   0.0   1   1   8.3e-14   1.4e-10   40.8   0.0     5   110    32   134    29   183 0.89 Methyltransferase domain
MTS                  PF05175.9    170 seq1682_BIOID58623   -            197   6.5e-10   38.5   0.0   1   1   4.9e-13   8.3e-10   38.1   0.0    23   140    22   134     3   152 0.85 Methyltransferase small domain
Methyltransf_18      PF12847.2    112 seq1682_BIOID58623   -            197   6.6e-09   36.2   0.0   1   1   5.7e-12   9.7e-09   35.6   0.0     2   109    31   132    30   136 0.80 Methyltransferase domain
DUF3313              PF11769.3    201 seq1684_BIOID58623   -            222   9.3e-66  220.9   0.1   1   1   7.7e-70   1.1e-65  220.7   0.1     1   199    16   214    16   216 0.99 Protein of unknown function (DUF3313)
HTH_3                PF01381.17    55 seq1685_BIOID58623   -            178   6.1e-17   61.1   0.0   1   1   3.7e-20   8.5e-17   60.6   0.0     1    53    12    64    12    66 0.97 Helix-turn-helix
HTH_31               PF13560.1     64 seq1685_BIOID58623   -            178   1.1e-10   41.3   0.0   1   1   8.4e-14   1.9e-10   40.6   0.0     4    57    10    62     8    76 0.93 Helix-turn-helix domain
Cupin_2              PF07883.6     71 seq1685_BIOID58623   -            178   4.4e-10   38.8   0.3   1   1     3e-13   6.8e-10   38.1   0.2     3    69   104   171   102   173 0.93 Cupin domain
HTH_19               PF12844.2     64 seq1685_BIOID58623   -            178     1e-09   38.1   0.0   1   1   6.5e-13   1.5e-09   37.6   0.0     3    59    11    67     9    71 0.95 Helix-turn-helix domain
HTH_26               PF13443.1     63 seq1685_BIOID58623   -            178   5.5e-06   26.3   0.0   1   1   3.5e-09     8e-06   25.8   0.0     2    59    12    68    11    72 0.93 Cro/C1-type HTH DNA-binding domain
HTH_25               PF13413.1     62 seq1685_BIOID58623   -            178   4.7e-06   26.0   0.0   1   1   3.4e-09   7.9e-06   25.3   0.0     2    35    12    45    11    49 0.94 Helix-turn-helix domain
Peptidase_U32        PF01136.14   233 seq1687_BIOID58623   -            667   2.8e-70  235.7   0.1   1   1   7.8e-71   5.3e-67  225.0   0.0     2   231    93   319    92   321 0.90 Peptidase family U32
DUF3656              PF12392.3    122 seq1687_BIOID58623   -            667   6.7e-27   93.8   0.0   1   1     2e-30   1.4e-26   92.8   0.0     2   122   405   522   404   522 0.97 Collagenase
HTH_3                PF01381.17    55 seq1689_BIOID58623   -             67   7.7e-08   31.9   0.1   1   1   6.2e-12   8.5e-08   31.8   0.0     7    53    17    63    11    65 0.93 Helix-turn-helix
Aminotran_1_2        PF00155.16   363 seq1690_BIOID58623   -            468   4.5e-32  111.2   0.0   1   1   1.1e-35   7.5e-32  110.5   0.0    44   348   145   445   119   458 0.88 Aminotransferase class I and II
GntR                 PF00392.16    64 seq1690_BIOID58623   -            468   5.9e-15   54.3   0.0   1   1   2.9e-18     2e-14   52.6   0.0     1    64     3    66     3    66 0.98 Bacterial regulatory proteins, gntR family
SBP_bac_8            PF13416.1    281 seq1691_BIOID58623   -            381   2.3e-24   86.4   3.5   1   1   6.6e-28     3e-24   86.1   2.4     2   264    56   325    55   333 0.83 Bacterial extracellular solute-binding protein
SBP_bac_1            PF01547.20   314 seq1691_BIOID58623   -            381   4.4e-18   65.9   5.7   1   1   1.4e-21   6.2e-18   65.4   4.0    14   313    56   312    45   313 0.84 Bacterial extracellular solute-binding protein
SBP_bac_6            PF13343.1    242 seq1691_BIOID58623   -            381     2e-15   56.6   1.6   1   1   1.4e-15   6.3e-12   45.2   0.1   107   216   215   325   179   350 0.85 Bacterial extracellular solute-binding protein
ABC_tran             PF00005.22   118 seq1692_BIOID58623   -            337   1.4e-23   83.4   0.0   1   1   3.2e-25   1.5e-21   76.8   0.0     1   117    44   162    44   163 0.89 ABC transporter
TOBE_2               PF08402.5     75 seq1692_BIOID58623   -            337   6.4e-17   61.2   0.0   1   1   3.3e-20   1.5e-16   60.0   0.0     2    75   257   333   256   333 0.93 TOBE domain
BPD_transp_1         PF00528.17   185 seq1693_BIOID58623   -            313   1.4e-16   60.4  19.3   1   1     1e-20   1.4e-16   60.4  13.3     2   179   106   307   105   310 0.89 Binding-protein-dependent transport system inner membrane component
BPD_transp_1         PF00528.17   185 seq1694_BIOID58623   -            264   4.4e-13   49.0  14.3   1   1   3.2e-17   4.4e-13   49.0   9.9     2   167    80   247    79   258 0.78 Binding-protein-dependent transport system inner membrane component
Aldedh               PF00171.17   462 seq1695_BIOID58623   -            474  1.5e-165  550.9   0.1   1   1  1.3e-169  1.7e-165  550.7   0.1     3   462    13   470    11   470 0.97 Aldehyde dehydrogenase family
DUF2566              PF10753.4     55 seq1697_BIOID58623   -             82   3.4e-29  100.3   5.3   1   1   3.3e-33   4.5e-29  100.0   3.7     1    55    28    82    28    82 0.99 Protein of unknown function (DUF2566)
DUF2526              PF10735.4     77 seq1698_BIOID58623   -             77   3.1e-47  158.3   5.7   1   1   2.5e-51   3.4e-47  158.2   4.0     1    77     1    77     1    77 1.00 Protein of unknown function (DUF2526)
PQQ_2                PF13360.1    238 seq1700_BIOID58623   -            353   7.4e-08   32.0   1.4   1   1   1.1e-10   2.9e-07   30.0   0.9     3   236    69   308    67   310 0.71 PQQ-like domain
GST_N_3              PF13417.1     75 seq1702_BIOID58623   -             58   6.3e-06   26.2   0.0   1   1   5.1e-10     7e-06   26.0   0.0    15    51    17    57    12    58 0.92 Glutathione S-transferase, N-terminal domain
PAAR_motif           PF05488.8     76 seq1705_BIOID58623   -             94   2.2e-22   78.7   0.2   1   1   1.9e-26   2.7e-22   78.4   0.2    12    76    20    88     6    88 0.90 PAAR motif
Phage_GPD            PF05954.6    292 seq1707_BIOID58623   -            801   9.8e-64  215.2   0.0   1   1   4.3e-67     2e-63  214.2   0.0     7   290    34   328    30   330 0.91 Phage late control gene D protein (GPD)
Phage_base_V         PF04717.7     79 seq1707_BIOID58623   -            801   6.4e-26   89.9   0.1   1   1   3.1e-29   1.4e-25   88.9   0.1     1    77   367   459   367   461 0.92 Phage-related baseplate assembly protein
DDE_Tnp_1            PF01609.16   211 seq1711_BIOID58623   -             47   2.9e-06   26.9   0.0   1   1   2.1e-10   2.9e-06   26.8   0.0    67   115     1    46     1    47 0.91 Transposase DDE domain
Acetyltransf_2       PF00797.12   240 seq1713_BIOID58623   -            281   8.8e-85  283.9   0.1   1   1   7.5e-89     1e-84  283.7   0.1     1   237    21   256    21   259 0.97 N-acetyltransferase
Molybdop_Fe4S4       PF04879.11    55 seq1715_BIOID58623   -            195   2.2e-21   75.3   0.2   1   1   2.6e-24   1.8e-20   72.4   0.1     2    55    44   104    43   104 0.96 Molybdopterin oxidoreductase Fe4S4 domain
Molybdopterin        PF00384.17   432 seq1715_BIOID58623   -            195   2.4e-06   26.4   0.1   1   1   4.2e-10   2.9e-06   26.1   0.0     1    35   107   139   107   190 0.79 Molybdopterin oxidoreductase
Molybdopterin        PF00384.17   432 seq1716_BIOID58623   -            803     1e-24   87.0   0.0   1   1   3.2e-25   2.2e-21   75.9   0.0   103   379     2   377     1   381 0.85 Molybdopterin oxidoreductase
Molydop_binding      PF01568.16   109 seq1716_BIOID58623   -            803   4.2e-17   61.8   0.1   1   1   2.3e-20   1.5e-16   59.9   0.1     4   108   681   796   678   797 0.93 Molydopterin dinucleotide binding domain
Fer4_11              PF13247.1     99 seq1717_BIOID58623   -            294   1.2e-29  101.9  13.1   1   1   1.8e-32   2.2e-29  101.1   5.5     2    98    92   188    91   189 0.94 4Fe-4S dicluster domain
Form-deh_trans       PF09163.6     44 seq1717_BIOID58623   -            294   8.1e-20   69.9   0.0   1   1   1.1e-22   1.4e-19   69.1   0.0     1    44   246   289   246   290 0.96 Formate dehydrogenase N, transmembrane
Fer4_7               PF12838.2     52 seq1717_BIOID58623   -            294   4.9e-15   55.5  25.2   1   1   8.3e-11     1e-07   32.0   5.6     1    50    38   114    38   117 0.90 4Fe-4S dicluster domain
Fer4_9               PF13187.1     55 seq1717_BIOID58623   -            294   3.3e-13   49.5  27.2   1   1   4.6e-11   5.7e-08   32.7   7.7     1    55   132   184   132   184 0.97 4Fe-4S dicluster domain
Fer4_10              PF13237.1     52 seq1717_BIOID58623   -            294   2.6e-12   46.2  27.8   1   1   3.4e-11   4.2e-08   32.7   7.1     2    52    93   144    92   144 0.86 4Fe-4S dicluster domain
Fer4_2               PF12797.2     22 seq1717_BIOID58623   -            294   3.3e-10   39.1  34.5   1   1   6.4e-09     8e-06   25.3   2.4     4    20    33    49    31    51 0.91 4Fe-4S binding domain
Fer4_3               PF12798.2     15 seq1717_BIOID58623   -            294   9.7e-08   31.9  41.1   1   3   0.00035      0.43   11.1   3.8     1    15   100   117   100   117 0.89 4Fe-4S binding domain
Fer4_3               PF12798.2     15 seq1717_BIOID58623   -            294   9.7e-08   31.9  41.1   2   3   6.7e-05     0.083   13.3   2.9     1    14   133   146   133   147 0.94 4Fe-4S binding domain
Fer4_3               PF12798.2     15 seq1717_BIOID58623   -            294   9.7e-08   31.9  41.1   3   3   3.4e-06    0.0042   17.4   2.5     1    15   160   183   160   183 0.98 4Fe-4S binding domain
Fer4_4               PF12800.2     17 seq1717_BIOID58623   -            294   3.1e-07   30.0  31.6   1   2   4.7e-05     0.059   13.6   1.8     3    15    38    50    36    56 0.91 4Fe-4S binding domain
Fer4_4               PF12800.2     17 seq1717_BIOID58623   -            294   3.1e-07   30.0  31.6   2   2     1e-07   0.00013   21.9   1.8     1    17   130   146   130   146 0.92 4Fe-4S binding domain
Fer4                 PF00037.22    24 seq1717_BIOID58623   -            294   3.1e-07   29.6  37.3   1   1   4.1e-08   5.1e-05   22.5   2.0     5    22   130   147   126   149 0.87 4Fe-4S binding domain
Cytochrom_B_N        PF00033.14   188 seq1718_BIOID58623   -            217   2.7e-20   72.4  18.8   1   1   4.9e-24   3.4e-20   72.1  13.0     4   188    10   186     7   186 0.92 Cytochrome b(N-terminal)/b6/petB
Ni_hydr_CYTB         PF01292.15   182 seq1718_BIOID58623   -            217   1.4e-18   66.8  17.5   1   1   2.6e-22   1.8e-18   66.4  12.1     5   182    13   186     9   186 0.90 Prokaryotic cytochrome b561
OsmC                 PF02566.14   100 seq1723_BIOID58623   -            143   1.3e-19   70.1   0.0   1   1   1.2e-23   1.7e-19   69.7   0.0     2    99    42   139    41   140 0.90 OsmC-like protein
Methyltransf_23      PF13489.1    162 seq1732_BIOID58623   -            252   2.1e-17   63.1   0.0   1   1   1.8e-20   3.1e-17   62.6   0.0     2   159    13   176     9   178 0.81 Methyltransferase domain
Methyltransf_11      PF08241.7     95 seq1732_BIOID58623   -            252   2.1e-15   56.8   0.0   1   1   1.1e-17   1.8e-14   53.8   0.0     2    94    37   127    36   128 0.96 Methyltransferase domain
Methyltransf_18      PF12847.2    112 seq1732_BIOID58623   -            252   1.7e-14   54.2   0.0   1   1   6.4e-17   1.1e-13   51.6   0.0     5   110    35   129    31   131 0.88 Methyltransferase domain
Methyltransf_31      PF13847.1    152 seq1732_BIOID58623   -            252   1.8e-14   53.4   0.0   1   1   1.4e-17   2.4e-14   53.0   0.0     5   117    33   145    29   201 0.82 Methyltransferase domain
Methyltransf_12      PF08242.7     99 seq1732_BIOID58623   -            252   5.4e-11   42.7   0.0   1   1   5.4e-14   9.3e-11   41.9   0.0     2    99    37   126    36   126 0.92 Methyltransferase domain
Methyltransf_25      PF13649.1    101 seq1732_BIOID58623   -            252   6.3e-10   39.2   0.0   1   1   1.7e-12   2.9e-09   37.0   0.0     1    99    35   122    35   124 0.84 Methyltransferase domain
MTS                  PF05175.9    170 seq1732_BIOID58623   -            252   1.4e-05   24.4   0.0   1   1   1.3e-08   2.2e-05   23.7   0.0    14   106    15   101    11   115 0.83 Methyltransferase small domain
Methyltransf_2       PF00891.13   241 seq1732_BIOID58623   -            252   2.2e-05   23.6   0.0   1   1     2e-08   3.4e-05   23.0   0.0    91   163    22    98     8   110 0.86 O-methyltransferase
LysR_substrate       PF03466.15   209 seq1734_BIOID58623   -            293   1.4e-45  154.8   0.1   1   1   3.1e-49   2.1e-45  154.2   0.1     2   204    85   282    84   285 0.98 LysR substrate binding domain
HTH_1                PF00126.22    60 seq1734_BIOID58623   -            293   2.5e-18   65.4   0.9   1   1   6.9e-22   4.7e-18   64.5   0.6     1    60     3    62     3    62 0.97 Bacterial regulatory helix-turn-helix protein, lysR family
MFS_1                PF07690.11   354 seq1735_BIOID58623   -            396   5.2e-34  117.4  59.1   1   1   3.8e-38   5.2e-34  117.4  41.0     2   353    19   349    18   350 0.89 Major Facilitator Superfamily
MarR                 PF01047.17    59 seq1736_BIOID58623   -            144   5.2e-18   64.3   0.0   1   1   1.9e-21   8.8e-18   63.6   0.0     1    59    38    96    38    96 0.98 MarR family
MarR_2               PF12802.2     62 seq1736_BIOID58623   -            144   1.4e-13   50.1   0.0   1   1   5.2e-17   2.4e-13   49.4   0.0     1    62    36    95    36    95 0.98 MarR family
HTH_27               PF13463.1     68 seq1736_BIOID58623   -            144   3.5e-09   36.7   0.0   1   1   1.8e-12   8.1e-09   35.5   0.0     1    68    38   104    38   104 0.93 Winged helix DNA-binding domain
HTH_18               PF12833.2     81 seq1737_BIOID58623   -            129   1.1e-19   70.2   0.3   1   1   2.1e-23   1.4e-19   69.8   0.2     2    79    34   110    33   112 0.96 Helix-turn-helix domain
HTH_AraC             PF00165.18    42 seq1737_BIOID58623   -            129   5.4e-18   64.0   0.2   1   2     2e-09   1.4e-05   24.6   0.0     1    42    20    61    20    61 0.97 Bacterial regulatory helix-turn-helix proteins, AraC family
HTH_AraC             PF00165.18    42 seq1737_BIOID58623   -            129   5.4e-18   64.0   0.2   2   2     2e-13   1.4e-09   37.3   0.0     2    41    73   110    68   111 0.93 Bacterial regulatory helix-turn-helix proteins, AraC family
MarB                 PF13999.1     66 seq1738_BIOID58623   -             72   5.5e-35  118.6   0.2   1   1   4.5e-39   6.1e-35  118.4   0.1     2    66     6    70     5    70 0.98 MarB protein
UTRA                 PF07702.8    141 seq1740_BIOID58623   -            232   1.1e-32  112.5   0.0   1   1   3.3e-36   1.5e-32  112.0   0.0     2   136    87   220    86   225 0.97 UTRA domain
GntR                 PF00392.16    64 seq1740_BIOID58623   -            232     1e-19   69.5   0.0   1   1   3.8e-23   1.7e-19   68.8   0.0     3    64     4    65     3    65 0.98 Bacterial regulatory proteins, gntR family
HTH_DeoR             PF08220.7     57 seq1740_BIOID58623   -            232   2.6e-05   23.5   0.1   1   1     1e-08   4.6e-05   22.7   0.0    19    55    30    66    27    68 0.91 DeoR-like helix-turn-helix domain
MFS_1                PF07690.11   354 seq1742_BIOID58623   -            395   9.9e-29  100.0  38.6   1   1   1.4e-32   9.9e-29  100.0  26.7     2   344    13   341    12   343 0.82 Major Facilitator Superfamily
adh_short            PF00106.20   167 seq1745_BIOID58623   -            248   1.6e-34  119.1   0.0   1   1   7.3e-38     2e-34  118.8   0.0     2   166     2   165     1   166 0.93 short chain dehydrogenase
adh_short_C2         PF13561.1    243 seq1745_BIOID58623   -            248   5.8e-15   55.6   0.0   1   1   2.6e-18   7.2e-15   55.3   0.0     3   222     9   218     7   232 0.89 Enoyl-(Acyl carrier protein) reductase
KR                   PF08659.5    181 seq1745_BIOID58623   -            248   7.5e-14   51.6   0.0   1   1   3.9e-17   1.1e-13   51.1   0.0     3   173     3   170     2   177 0.89 KR domain
Epimerase            PF01370.16   236 seq1745_BIOID58623   -            248   1.4e-06   27.8   0.1   1   1   1.6e-09   4.2e-06   26.2   0.0     1   117     3   135     3   176 0.80 NAD dependent epimerase/dehydratase family
NAD_binding_10       PF13460.1    183 seq1745_BIOID58623   -            248   2.9e-06   27.3   0.0   1   1   1.8e-09     5e-06   26.5   0.0     1    60     3    67     3   139 0.76 NADH(P)-binding
FCD                  PF07729.7    125 seq1746_BIOID58623   -            228   1.6e-26   92.9   5.9   1   1   3.5e-30   2.4e-26   92.3   4.1     5   124    89   208    87   209 0.99 FCD domain
GntR                 PF00392.16    64 seq1746_BIOID58623   -            228   9.3e-18   63.3   0.0   1   1   3.6e-21   2.4e-17   61.9   0.0     3    64    15    75    13    75 0.98 Bacterial regulatory proteins, gntR family
YdfZ                 PF14001.1     64 seq1748_BIOID58623   -             67     2e-33  114.3   0.1   1   1   1.6e-37   2.2e-33  114.1   0.1     1    64     2    65     2    65 0.99 YdfZ protein
DUF1283              PF06932.6     85 seq1749_BIOID58623   -            113   2.5e-46  155.4   6.5   1   1   2.1e-50   2.9e-46  155.2   4.5     1    85    29   113    29   113 0.99 Protein of unknown function (DUF1283)
Acetyltransf_3       PF13302.1    142 seq1750_BIOID58623   -            186   4.2e-23   82.1   0.0   1   1   2.9e-26   5.7e-23   81.6   0.0     3   142     8   141     7   141 0.80 Acetyltransferase (GNAT) domain
Acetyltransf_1       PF00583.19    83 seq1750_BIOID58623   -            186   3.4e-15   55.7   0.1   1   1   2.6e-18   5.1e-15   55.1   0.1     2    83    63   141    62   141 0.97 Acetyltransferase (GNAT) family
Acetyltransf_4       PF13420.1    155 seq1750_BIOID58623   -            186   5.3e-15   55.5   0.6   1   1   3.5e-18   6.8e-15   55.2   0.4     1   152     9   158     9   160 0.93 Acetyltransferase (GNAT) domain
Acetyltransf_8       PF13523.1    152 seq1750_BIOID58623   -            186   9.6e-14   51.4   0.3   1   1   6.7e-17   1.3e-13   50.9   0.2     1   141     9   145     9   157 0.89 Acetyltransferase (GNAT) domain
Acetyltransf_7       PF13508.1     79 seq1750_BIOID58623   -            186   2.6e-07   30.5   0.2   1   1   2.5e-10   4.8e-07   29.7   0.1     2    79    56   142    55   142 0.80 Acetyltransferase (GNAT) domain
Acetyltransf_10      PF13673.1    117 seq1750_BIOID58623   -            186   1.3e-05   25.1   0.0   1   1   9.3e-09   1.8e-05   24.7   0.0     1   117    16   140    16   140 0.75 Acetyltransferase (GNAT) domain
FR47                 PF08445.5     86 seq1750_BIOID58623   -            186   1.4e-05   24.6   0.0   1   1   1.3e-08   2.5e-05   23.8   0.0    26    80    87   143    69   150 0.92 FR47-like protein
DUF1161              PF06649.7     52 seq1752_BIOID58623   -            102   1.3e-25   88.9   0.0   1   1   1.2e-29   1.6e-25   88.6   0.0     1    52    27    80    27    80 0.99 Protein of unknown function (DUF1161)
Molybdopterin        PF00384.17   432 seq1753_BIOID58623   -            808   6.2e-97  324.9   0.0   1   1  1.7e-100   7.8e-97  324.6   0.0     1   432   111   566   111   566 0.92 Molybdopterin oxidoreductase
Molydop_binding      PF01568.16   109 seq1753_BIOID58623   -            808   4.8e-28   97.0   0.0   1   1   2.6e-31   1.2e-27   95.7   0.0     1   107   687   800   687   802 0.97 Molydopterin dinucleotide binding domain
Molybdop_Fe4S4       PF04879.11    55 seq1753_BIOID58623   -            808   1.2e-14   53.6   1.0   1   1   4.8e-18   2.2e-14   52.8   0.7     1    55    49   108    49   108 0.97 Molybdopterin oxidoreductase Fe4S4 domain
Molybdopterin        PF00384.17   432 seq1754_BIOID58623   -            808   7.2e-88  295.0   0.0   1   1     2e-91   8.9e-88  294.7   0.0     1   432   115   566   115   566 0.93 Molybdopterin oxidoreductase
Molydop_binding      PF01568.16   109 seq1754_BIOID58623   -            808   5.4e-27   93.6   0.0   1   1   2.2e-30     1e-26   92.7   0.0     1   107   687   800   687   802 0.97 Molydopterin dinucleotide binding domain
Molybdop_Fe4S4       PF04879.11    55 seq1754_BIOID58623   -            808   2.7e-13   49.4   0.9   1   1     1e-16   4.7e-13   48.6   0.6     1    55    53   112    53   112 0.96 Molybdopterin oxidoreductase Fe4S4 domain
Fer4_11              PF13247.1     99 seq1755_BIOID58623   -            205   1.2e-31  108.4  10.9   1   1   8.5e-35   1.2e-31  108.4   7.5     3    97    60   153    58   155 0.97 4Fe-4S dicluster domain
Fer4_2               PF12797.2     22 seq1755_BIOID58623   -            205   1.1e-13   50.0  30.8   1   1   6.7e-10   9.1e-07   28.3   0.6     2    20     6    24     5    33 0.89 4Fe-4S binding domain
Fer4                 PF00037.22    24 seq1755_BIOID58623   -            205   9.1e-13   47.1  35.1   1   1   8.5e-11   1.2e-07   30.9   3.3     1    23    92   114    92   115 0.94 4Fe-4S binding domain
Fer4_7               PF12838.2     52 seq1755_BIOID58623   -            205   2.4e-12   46.9  28.1   1   1   9.2e-10   1.3e-06   28.6   7.3     2    50    99   147    98   149 0.87 4Fe-4S dicluster domain
Fer4_9               PF13187.1     55 seq1755_BIOID58623   -            205   8.2e-12   45.0  26.6   1   1   5.5e-10   7.5e-07   29.2   7.4     2    53    99   148    98   150 0.95 4Fe-4S dicluster domain
Fer4_10              PF13237.1     52 seq1755_BIOID58623   -            205   4.5e-11   42.2  30.2   1   1   8.2e-09   1.1e-05   24.9   8.0     2    52    92   146    91   146 0.76 4Fe-4S dicluster domain
Fer4_4               PF12800.2     17 seq1755_BIOID58623   -            205   1.7e-10   40.2  32.5   1   3     3e-05      0.04   14.1   2.3     1    15    11    25    11    29 0.90 4Fe-4S binding domain
Fer4_4               PF12800.2     17 seq1755_BIOID58623   -            205   1.7e-10   40.2  32.5   2   3   3.3e-05     0.045   13.9   2.0     2    16    65    81    64    85 0.86 4Fe-4S binding domain
Fer4_4               PF12800.2     17 seq1755_BIOID58623   -            205   1.7e-10   40.2  32.5   3   3   2.9e-07    0.0004   20.3   2.0     2    17    97   112    96   112 0.91 4Fe-4S binding domain
Fer4_6               PF12837.2     24 seq1755_BIOID58623   -            205   2.4e-10   39.7  39.6   1   1   3.1e-09   4.2e-06   26.2   3.2     1    23    91   113    91   114 0.95 4Fe-4S binding domain
Fer4_3               PF12798.2     15 seq1755_BIOID58623   -            205   7.3e-07   29.1  40.1   1   2   9.4e-06     0.013   15.9   4.2     1    15    67    83    67    83 0.98 4Fe-4S binding domain
Fer4_3               PF12798.2     15 seq1755_BIOID58623   -            205   7.3e-07   29.1  40.1   2   2   4.8e-05     0.065   13.7   1.6     1    13   126   147   126   149 0.94 4Fe-4S binding domain
DmsC                 PF04976.7    276 seq1757_BIOID58623   -            364  3.5e-114  380.6  21.1   1   1  3.1e-118  4.2e-114  380.3  14.6     1   276    81   354    81   354 0.99 DMSO reductase anchor subunit (DmsC)
Nitrate_red_del      PF02613.10   136 seq1758_BIOID58623   -            204   1.1e-31  109.3   1.2   1   1   1.1e-35   1.5e-31  108.9   0.8     5   134    39   164    22   166 0.93 Nitrate reductase delta subunit
Voltage_CLC          PF00654.15   355 seq1759_BIOID58623   -            413   2.8e-62  210.7  38.1   1   2   4.9e-33   6.7e-29  100.8   5.8     5   149    83   226    79   240 0.86 Voltage gated chloride channel
Voltage_CLC          PF00654.15   355 seq1759_BIOID58623   -            413   2.8e-62  210.7  38.1   2   2   3.6e-38   4.9e-34  117.7  12.3   183   354   235   397   228   398 0.91 Voltage gated chloride channel
MFS_1                PF07690.11   354 seq1761_BIOID58623   -            417   5.7e-39  133.7  62.4   1   2   1.9e-31   1.3e-27   96.3  18.5     1   224    41   261    41   271 0.82 Major Facilitator Superfamily
MFS_1                PF07690.11   354 seq1761_BIOID58623   -            417   5.7e-39  133.7  62.4   2   2     1e-14   7.1e-11   41.3  23.0     7   168   249   407   247   414 0.82 Major Facilitator Superfamily
Sugar_tr             PF00083.19   451 seq1761_BIOID58623   -            417   2.9e-14   52.4  34.4   1   1   1.3e-17     9e-14   50.7   7.4    46   197    71   217    10   223 0.90 Sugar (and other) transporter
Asr                  PF06392.6     19 seq1762_BIOID58623   -            111   6.7e-07   29.4  23.8   1   1   4.9e-11   6.7e-07   29.4  16.5     1    19    53    71    53    71 0.99 Acid shock protein repeat
Trypsin              PF00089.21   220 seq1764_BIOID58623   -            273   1.1e-11   44.6   0.0   1   1   4.4e-15     3e-11   43.2   0.0     9   198    50   244    44   266 0.72 Trypsin
Trypsin_2            PF13365.1    120 seq1764_BIOID58623   -            273   1.5e-07   31.2   0.0   1   1   3.8e-11   2.6e-07   30.5   0.0     1   120    69   240    69   240 0.66 Trypsin-like peptidase domain
UPF0118              PF01594.11   327 seq1765_BIOID58623   -            344   1.2e-73  247.8  42.9   1   1     1e-77   1.4e-73  247.6  29.7     2   326    14   328    13   329 0.99 Domain of unknown function DUF20
DUF1471              PF07338.8     56 seq1766_BIOID58623   -            314   4.1e-62  205.5   5.4   1   3   2.8e-22   3.9e-18   64.7   0.0     2    56    34    90    33    90 0.98 Protein of unknown function (DUF1471)
[truncated: 1,503,317 more chars]
