# Supplementary material for: A domain sequence approach to pangenomics: applications to Escherichia coli
Source: F1000Res. 2013 May 29;1:19. Originally published 2012 Oct 1. [Version 2] doi: 10.12688/f1000research.1-19.v2 (PMC3901455; doi:10.12688/f1000research.1-19.v2)
Supplement: The 347 text files show the results from scanning each of the fasta-files against the Pfam-A database [file f1000research-1-1101-s0002.tgz › Escherichia_coli_B088_BIOID47003.txt]

#                                                                            --- full sequence --- -------------- this domain -------------   hmm coord   ali coord   env coord
# target name        accession   tlen query name           accession   qlen   E-value  score  bias   #  of  c-Evalue  i-Evalue  score  bias  from    to  from    to  from    to  acc description of target
#------------------- ---------- ----- -------------------- ---------- ----- --------- ------ ----- --- --- --------- --------- ------ ----- ----- ----- ----- ----- ----- ----- ---- ---------------------
DDE_Tnp_1_assoc      PF13808.1     90 seq12_BIOID47003     -            234   2.7e-22   78.1   0.0   1   1   6.7e-26   4.6e-22   77.3   0.0    23    90     3    70     1    70 0.97 DDE_Tnp_1-associated
DDE_Tnp_1            PF01609.16   211 seq12_BIOID47003     -            234   3.6e-18   65.7   0.0   1   1   6.6e-22   4.5e-18   65.4   0.0     3   125    77   203    75   222 0.88 Transposase DDE domain
TnpB_IS66            PF05717.8    108 seq15_BIOID47003     -             66   2.5e-09   36.4   0.0   1   1   2.3e-13   3.2e-09   36.0   0.0     2    37     7    42     6    44 0.95 IS66 Orf2 like protein
RHS_repeat           PF05593.9     38 seq16_BIOID47003     -            699   1.1e-43  146.4  57.0   1   5   1.2e-11   1.6e-07   31.1   1.3     1    38   425   463   425   463 0.97 RHS Repeat
RHS_repeat           PF05593.9     38 seq16_BIOID47003     -            699   1.1e-43  146.4  57.0   2   5   2.7e-09   3.6e-05   23.6   1.4     1    26   489   514   489   528 0.90 RHS Repeat
RHS_repeat           PF05593.9     38 seq16_BIOID47003     -            699   1.1e-43  146.4  57.0   3   5     8e-10   1.1e-05   25.3   0.1     1    36   533   568   533   570 0.92 RHS Repeat
RHS_repeat           PF05593.9     38 seq16_BIOID47003     -            699   1.1e-43  146.4  57.0   4   5   6.6e-13   9.1e-09   35.1   0.4     1    37   575   611   575   612 0.97 RHS Repeat
RHS_repeat           PF05593.9     38 seq16_BIOID47003     -            699   1.1e-43  146.4  57.0   5   5   4.9e-13   6.7e-09   35.5   0.6     1    38   637   674   637   674 0.99 RHS Repeat
Phage_integrase      PF00589.17   173 seq20_BIOID47003     -            397   6.5e-31  107.1   0.0   1   1   1.4e-34   9.7e-31  106.6   0.0     2   171   211   377   210   379 0.97 Phage integrase family
DUF4102              PF13356.1     89 seq20_BIOID47003     -            397   2.1e-25   88.3   0.1   1   1   6.4e-29   4.4e-25   87.2   0.1     1    87    14    99    14   101 0.97 Domain of unknown function (DUF4102)
DUF1428              PF07237.6    103 seq21_BIOID47003     -            117   3.2e-49  165.0   2.0   1   1   2.6e-53   3.6e-49  164.8   1.4     1   103     2   104     2   104 0.99 Protein of unknown function (DUF1428)
Tautomerase          PF01361.16    60 seq22_BIOID47003     -             97   7.4e-14   50.9   0.0   1   1   7.8e-18   1.1e-13   50.4   0.0     1    51    24    75    24    77 0.98 Tautomerase enzyme
Transgly             PF00912.17   178 seq23_BIOID47003     -            844   2.6e-56  189.6   0.0   1   1     6e-60   4.1e-56  188.9   0.0    10   177   209   380   198   381 0.95 Transglycosylase
Transpeptidase       PF00905.17   304 seq23_BIOID47003     -            844   1.2e-25   90.0   0.3   1   1   1.6e-28   1.1e-24   86.9   0.2     2   284   473   725   472   744 0.86 Penicillin binding protein transpeptidase domain
Hexapep              PF00132.19    36 seq26_BIOID47003     -            293   8.6e-19   66.0   6.7   1   3   1.6e-09   2.2e-05   23.5   0.0     2    36   122   156   121   156 0.96 Bacterial transferase hexapeptide (six repeats)
Hexapep              PF00132.19    36 seq26_BIOID47003     -            293   8.6e-19   66.0   6.7   2   3   2.3e-10   3.1e-06   26.3   0.7     3    33   191   220   189   221 0.94 Bacterial transferase hexapeptide (six repeats)
Hexapep              PF00132.19    36 seq26_BIOID47003     -            293   8.6e-19   66.0   6.7   3   3   1.8e-11   2.5e-07   29.7   0.6     1    34   206   239   206   241 0.95 Bacterial transferase hexapeptide (six repeats)
AA_permease          PF00324.16   479 seq29_BIOID47003     -            466  3.6e-122  408.0  48.2   1   1  5.9e-126    4e-122  407.8  33.4     1   476    18   455    18   458 0.98 Amino acid permease
AA_permease_2        PF13520.1    426 seq29_BIOID47003     -            466   1.6e-42  145.4  48.0   1   1   2.8e-46   1.9e-42  145.1  33.3     5   424    18   439    14   445 0.86 Amino acid permease
PHP                  PF02811.14   175 seq38_BIOID47003     -            245   1.5e-17   63.8   1.3   1   1   1.9e-21   2.6e-17   63.0   0.9     1   169     4   164     4   174 0.91 PHP domain
FlxA                 PF14282.1    106 seq46_BIOID47003     -            113   2.9e-15   55.9  28.1   1   1   2.6e-19   3.5e-15   55.7  19.5     5    83    13    91     5    99 0.91 FlxA-like protein
DUF4329              PF14220.1    124 seq47_BIOID47003     -            163   3.9e-38  130.3   1.2   1   1   3.7e-42     5e-38  130.0   0.8     2   116    31   148    30   155 0.95 Domain of unknown function (DUF4329)
Acyl_transf_1        PF00698.16   318 seq48_BIOID47003     -            163   6.6e-08   32.1   0.0   1   1   5.9e-12     8e-08   31.8   0.0   148   278     9   140     3   156 0.94 Acyl transferase domain
TGT                  PF01702.13   238 seq49_BIOID47003     -            375  2.9e-105  350.7   0.0   1   1  2.5e-109  3.5e-105  350.4   0.0     1   237   125   362   125   363 0.99 Queuine tRNA-ribosyltransferase
FtsA                 PF14450.1    120 seq50_BIOID47003     -            420   1.6e-50  169.8   3.7   1   2   2.1e-23   1.4e-19   69.9   0.7     1   119    10   195    10   196 0.97 Cell division protein FtsA
FtsA                 PF14450.1    120 seq50_BIOID47003     -            420   1.6e-50  169.8   3.7   2   2   6.5e-33   4.5e-29  100.6   0.0     1   120   206   382   206   382 0.99 Cell division protein FtsA
SHS2_FTSA            PF02491.15    80 seq50_BIOID47003     -            420   2.4e-32  110.5   1.4   1   1   6.8e-36   4.6e-32  109.6   1.0     1    80    84   163    84   163 0.99 SHS2 domain inserted in FTSA
OMPdecase            PF00215.19   226 seq52_BIOID47003     -            220   2.5e-28   98.9   0.2   1   1   2.1e-32   2.8e-28   98.7   0.1     2   223     5   204     4   207 0.94 Orotidine 5'-phosphate decarboxylase / HUMPS family
Fimbrial             PF00419.15   145 seq53_BIOID47003     -            182   6.5e-21   74.9   9.9   1   1   6.6e-25     9e-21   74.4   6.8     1   145    33   182    33   182 0.85 Fimbrial protein
HTH_OrfB_IS605       PF12323.3     46 seq54_BIOID47003     -             86   1.6e-14   52.8   0.8   1   1   1.7e-18   2.3e-14   52.3   0.5     1    46     1    48     1    48 0.95 Helix-turn-helix domain
NQR2_RnfD_RnfE       PF03116.10   314 seq60_BIOID47003     -            352  8.2e-122  406.1  15.5   1   1  6.8e-126  9.3e-122  405.9  10.7     3   314     4   350     2   350 0.93 NQR2, RnfD, RnfE family
DnaJ                 PF00226.26    64 seq61_BIOID47003     -            475   6.8e-06   25.6   0.1   1   1   2.3e-09   3.2e-05   23.4   0.0     1    52     3    47     3    52 0.93 DnaJ domain
SDF                  PF00375.13   390 seq62_BIOID47003     -            414   1.5e-63  214.8  34.9   1   1   1.3e-67   1.8e-63  214.5  24.2     1   385    18   397    18   401 0.89 Sodium:dicarboxylate symporter family
Phageshock_PspD      PF09584.5     66 seq64_BIOID47003     -             73   2.2e-31  107.2   4.5   1   1   1.8e-35   2.4e-31  107.0   3.1     1    64    10    71    10    73 0.98 Phage shock protein PspD (Phageshock_PspD)
Peptidase_S9         PF00326.16   213 seq72_BIOID47003     -             85     4e-08   32.6   0.0   1   1   6.1e-12   4.2e-08   32.5   0.0   143   191    13    61     2    81 0.90 Prolyl oligopeptidase family
DLH                  PF01738.13   218 seq72_BIOID47003     -             85   0.00017   20.8   0.0   1   1   2.8e-08   0.00019   20.6   0.0   147   191    16    60     5    70 0.91 Dienelactone hydrolase family
NadA                 PF02445.11   296 seq76_BIOID47003     -            347  2.3e-105  351.5   0.0   1   1  1.9e-109  2.6e-105  351.3   0.0     2   295    31   340    30   341 0.98 Quinolinate synthetase A protein
Phage_fiber_2        PF03406.8     44 seq79_BIOID47003     -            665     4e-20   71.0   6.4   1   1   8.9e-24     4e-20   71.0   4.5     1    44     7    50     7    50 0.98 Phage tail fibre repeat
Collar               PF07484.7     57 seq79_BIOID47003     -            665   5.9e-11   41.8   0.2   1   1   4.1e-14   1.9e-10   40.2   0.1     1    56   452   498   452   499 0.97 Phage Tail Collar Domain
Phage_fiber          PF03335.8     14 seq79_BIOID47003     -            665   2.1e-08   32.5  61.4   1   7   0.00026       1.2    8.9   1.5     1    14   515   528   515   528 0.88 Phage tail fibre repeat
Phage_fiber          PF03335.8     14 seq79_BIOID47003     -            665   2.1e-08   32.5  61.4   2   7   1.1e-05     0.049   13.1   3.0     1    14   547   560   547   560 0.94 Phage tail fibre repeat
Phage_fiber          PF03335.8     14 seq79_BIOID47003     -            665   2.1e-08   32.5  61.4   3   7   0.00011       0.5   10.1   0.7     1    11   561   571   561   574 0.87 Phage tail fibre repeat
Phage_fiber          PF03335.8     14 seq79_BIOID47003     -            665   2.1e-08   32.5  61.4   4   7   2.4e-05      0.11   12.1   2.9     1    14   600   613   600   613 0.92 Phage tail fibre repeat
Phage_fiber          PF03335.8     14 seq79_BIOID47003     -            665   2.1e-08   32.5  61.4   5   7   0.00026       1.2    8.9   1.7     2    12   615   625   614   626 0.89 Phage tail fibre repeat
Phage_fiber          PF03335.8     14 seq79_BIOID47003     -            665   2.1e-08   32.5  61.4   6   7   0.00022         1    9.1   0.8     2    11   624   633   623   634 0.86 Phage tail fibre repeat
Phage_fiber          PF03335.8     14 seq79_BIOID47003     -            665   2.1e-08   32.5  61.4   7   7   0.00026       1.2    8.9   0.9     2    13   633   644   632   645 0.87 Phage tail fibre repeat
SBP_bac_11           PF13531.1    231 seq80_BIOID47003     -            329   1.4e-44  152.3   0.2   1   1     5e-48   1.7e-44  152.0   0.1     4   231    28   280    25   280 0.87 Bacterial extracellular solute-binding protein
SBP_bac_1            PF01547.20   314 seq80_BIOID47003     -            329   1.5e-18   67.5   2.8   1   1   5.5e-22   1.9e-18   67.1   2.0     4   314    32   272    29   272 0.88 Bacterial extracellular solute-binding protein
SBP_bac_8            PF13416.1    281 seq80_BIOID47003     -            329   1.8e-13   50.7   1.2   1   1     9e-17   3.1e-13   49.9   0.8    85   262   108   281    34   300 0.75 Bacterial extracellular solute-binding protein
SBP_bac_6            PF13343.1    242 seq80_BIOID47003     -            329   3.7e-13   49.2   1.1   1   1     2e-16   6.8e-13   48.3   0.8    53   235   112   303    77   306 0.83 Bacterial extracellular solute-binding protein
SSB                  PF00436.20   104 seq81_BIOID47003     -            177   4.5e-39  132.3   0.3   1   1   4.3e-43   5.8e-39  132.0   0.2     1   101     6   109     6   112 0.96 Single-strand binding protein family
Aldo_ket_red         PF00248.16   283 seq82_BIOID47003     -            267     1e-57  194.9   0.6   1   1   9.7e-62   1.3e-57  194.6   0.4     2   281     6   250     5   251 0.95 Aldo/keto reductase family
AAA_2                PF07724.9    171 seq83_BIOID47003     -            424   5.9e-49  166.1   0.0   1   1   5.3e-52   9.1e-49  165.5   0.0     3   170   112   310   110   311 0.97 AAA domain (Cdc48 subfamily)
zf-C4_ClpX           PF06689.8     41 seq83_BIOID47003     -            424   2.3e-22   78.0   3.5   1   1   3.7e-25   6.3e-22   76.7   2.4     2    41    13    51    12    51 0.97 ClpX C4-type zinc finger
ClpB_D2-small        PF10431.4     81 seq83_BIOID47003     -            424   4.3e-18   64.8   0.6   1   1   2.5e-21   4.3e-18   64.8   0.4     1    74   317   394   317   399 0.95 C-terminal, D2-small domain, of ClpB protein
AAA                  PF00004.24   132 seq83_BIOID47003     -            424   4.3e-16   59.1   0.0   1   1   1.3e-18   2.2e-15   56.8   0.0     1    98   115   220   115   256 0.83 ATPase family associated with various cellular activities (AAA)
Mg_chelatase         PF01078.16   207 seq83_BIOID47003     -            424   2.5e-07   29.9   0.2   1   1   6.2e-08   0.00011   21.3   0.3    20    55   110   146    75   171 0.81 Magnesium chelatase, subunit ChlI
AAA_5                PF07728.9    139 seq83_BIOID47003     -            424   7.9e-07   28.7   0.0   1   1   3.8e-09   6.4e-06   25.8   0.1     1    79   114   191   114   195 0.74 AAA domain (dynein-related subfamily)
RuvB_N               PF05496.7    234 seq83_BIOID47003     -            424   2.6e-06   26.5   0.0   1   1   3.4e-09   5.8e-06   25.4   0.0    16   116    68   192    53   196 0.72 Holliday junction DNA helicase ruvB N-terminus
RHH_1                PF01402.16    39 seq85_BIOID47003     -             94   2.1e-07   30.4   0.0   1   1   2.8e-11   3.8e-07   29.6   0.0     2    39    14    51    13    51 0.93 Ribbon-helix-helix protein, copG family
MurB_C               PF02873.11   105 seq86_BIOID47003     -            342   5.3e-42  141.7   0.0   1   1   1.3e-45   9.1e-42  140.9   0.0     1   105   203   330   203   330 0.99 UDP-N-acetylenolpyruvoylglucosamine reductase, C-terminal domain
FAD_binding_4        PF01565.18   139 seq86_BIOID47003     -            342   7.3e-28   96.6   0.0   1   1   8.6e-31   5.9e-27   93.7   0.0     2   138    18   149    17   150 0.91 FAD binding domain
HTH_39               PF14090.1     70 seq87_BIOID47003     -             69   5.3e-06   25.7   0.1   1   1   4.7e-10   6.4e-06   25.4   0.0     4    65     6    67     4    68 0.95 Helix-turn-helix domain
Pili_assembly_N      PF00345.15   122 seq90_BIOID47003     -            230   3.9e-37  126.6   0.1   1   1   1.4e-40   9.7e-37  125.3   0.0     2   122    25   143    24   143 0.92 Gram-negative pili assembly chaperone, N-terminal domain
Pili_assembly_C      PF02753.12    68 seq90_BIOID47003     -            230   2.1e-14   52.9   0.0   1   1   6.7e-18   4.6e-14   51.8   0.0     2    67   163   228   162   229 0.86 Gram-negative pili assembly chaperone, C-terminal domain
DUF2517              PF10725.4     63 seq93_BIOID47003     -             68   1.6e-36  123.7   1.7   1   1   1.3e-40   1.7e-36  123.5   1.2     1    62     3    64     3    65 0.98 Protein of unknown function (DUF2517)
SecE                 PF00584.15    57 seq96_BIOID47003     -            127   2.4e-21   74.9   1.0   1   1   1.8e-25   2.4e-21   74.9   0.7     2    56    68   122    67   123 0.97 SecE/Sec61-gamma subunits of protein translocation complex
Acetyltransf_1       PF00583.19    83 seq97_BIOID47003     -             90   1.3e-06   28.1   0.0   1   1   1.1e-10   1.6e-06   27.9   0.0     3    62    15    69     6    79 0.80 Acetyltransferase (GNAT) family
DUF350               PF03994.9     54 seq98_BIOID47003     -            132   1.6e-31  107.6  11.9   1   2   2.3e-22   3.1e-18   65.1   0.4     1    53    13    65    13    66 0.98 Domain of Unknown Function (DUF350)
DUF350               PF03994.9     54 seq98_BIOID47003     -            132   1.6e-31  107.6  11.9   2   2   8.5e-17   1.2e-12   47.2   3.4     1    54    78   130    78   130 0.99 Domain of Unknown Function (DUF350)
CcdA                 PF07362.7     72 seq100_BIOID47003    -             72   9.1e-28   95.8   0.9   1   1   7.2e-32   9.9e-28   95.7   0.6     1    72     1    72     1    72 0.99 Post-segregation antitoxin CcdA
Sigma54_activat      PF00158.21   168 seq101_BIOID47003    -            441   1.5e-72  242.4   0.1   1   1   8.9e-76   2.4e-72  241.7   0.1     1   168   141   308   141   308 0.99 Sigma-54 interaction domain
Response_reg         PF00072.19   112 seq101_BIOID47003    -            441   7.2e-30  103.1   0.2   1   1   5.4e-33   1.5e-29  102.1   0.1     1   111     8   117     8   118 0.98 Response regulator receiver domain
HTH_8                PF02954.14    42 seq101_BIOID47003    -            441     2e-14   52.7   0.6   1   1   7.2e-18     2e-14   52.7   0.4     3    39   403   439   401   441 0.93 Bacterial regulatory protein, Fis family
AAA_5                PF07728.9    139 seq101_BIOID47003    -            441   1.3e-07   31.2   0.0   1   1   9.7e-11   2.7e-07   30.3   0.0     2   123   165   283   164   301 0.84 AAA domain (dynein-related subfamily)
AAA                  PF00004.24   132 seq101_BIOID47003    -            441   1.5e-05   25.0   0.0   1   1   1.2e-08   3.4e-05   23.9   0.0     1   126   165   296   165   302 0.72 ATPase family associated with various cellular activities (AAA)
Trp_Tyr_perm         PF03222.8    394 seq103_BIOID47003    -            444     1e-05   24.4  35.7   1   1   1.3e-09   1.8e-05   23.6  24.8     7   374    42   425    38   437 0.75 Tryptophan/tyrosine permease family
DUF303               PF03629.13   255 seq114_BIOID47003    -            361   1.9e-24   86.1   0.0   1   1   1.7e-28   2.4e-24   85.8   0.0     3   197    40   266    38   303 0.79 Domain of unknown function (DUF303)
Plasmid_stabil       PF05016.9     90 seq118_BIOID47003    -             91   7.7e-16   58.1   0.1   1   1   6.2e-20   8.4e-16   58.0   0.1     1    89     3    90     3    91 0.91 Plasmid stabilisation system protein
Fimbrial             PF00419.15   145 seq120_BIOID47003    -            223   1.3e-15   57.7   0.0   1   1   1.2e-19   1.6e-15   57.4   0.0     2   145    77   223    76   223 0.86 Fimbrial protein
CcdB                 PF01845.12   102 seq122_BIOID47003    -            101   7.3e-43  144.5   0.0   1   1   5.9e-47     8e-43  144.4   0.0     1   102     1   101     1   101 0.99 CcdB protein
TrwC                 PF08751.6    297 seq124_BIOID47003    -           1763     3e-85  286.1   0.6   1   1     2e-88   9.3e-85  284.5   0.4     2   296    14   294    13   295 0.97 TrwC relaxase
TraI                 PF07057.6    126 seq124_BIOID47003    -           1763   6.5e-59  197.3   0.0   1   1     4e-62   1.8e-58  195.8   0.0     2   126  1442  1567  1441  1567 0.98 DNA helicase TraI
AAA_30               PF13604.1    196 seq124_BIOID47003    -           1763   1.1e-41  142.4  17.5   1   1   1.3e-43   5.9e-40  136.8   1.3     1   186   975  1163   975  1169 0.93 AAA domain
HTS                  PF04204.11   298 seq126_BIOID47003    -            309  2.3e-131  436.7   0.0   1   1  1.9e-135  2.6e-131  436.6   0.0     1   298     2   299     2   299 1.00 Homoserine O-succinyltransferase
DUF1722              PF08349.6    117 seq129_BIOID47003    -            169   7.6e-38  128.8   0.1   1   1   6.8e-42   9.3e-38  128.6   0.0     1   116    41   157    41   158 0.98 Protein of unknown function (DUF1722)
Epimerase            PF01370.16   236 seq130_BIOID47003    -            355   4.6e-79  265.0   0.0   1   1   2.5e-82   5.6e-79  264.7   0.0     1   236     4   252     4   252 0.97 NAD dependent epimerase/dehydratase family
RmlD_sub_bind        PF04321.12   287 seq130_BIOID47003    -            355   2.1e-17   62.8   0.0   1   1   1.3e-20     3e-17   62.3   0.0     2   254     3   296     1   333 0.79 RmlD substrate binding domain
Polysacc_synt_2      PF02719.10   294 seq130_BIOID47003    -            355     2e-16   59.6   0.0   1   1   1.3e-19   2.9e-16   59.0   0.0     1   117     4   114     4   135 0.93 Polysaccharide biosynthesis protein
3Beta_HSD            PF01073.14   280 seq130_BIOID47003    -            355   9.7e-16   57.1   0.0   1   1   6.7e-19   1.5e-15   56.5   0.0     1   229     5   240     5   250 0.82 3-beta hydroxysteroid dehydrogenase/isomerase family
NAD_binding_4        PF07993.7    249 seq130_BIOID47003    -            355   2.6e-15   55.9   0.1   1   1   2.5e-14   5.6e-11   41.7   0.0    87   199    74   191    56   250 0.83 Male sterility protein
adh_short            PF00106.20   167 seq130_BIOID47003    -            355   4.4e-08   33.1   0.4   1   1   3.1e-10     7e-07   29.1   0.1     3    96     4    91     2   126 0.79 short chain dehydrogenase
Thymidylate_kin      PF02223.12   186 seq131_BIOID47003    -            213   1.2e-60  203.9   0.0   1   1   9.8e-65   1.3e-60  203.8   0.0     1   186     8   200     8   200 0.98 Thymidylate kinase
ShlB                 PF03865.8    404 seq132_BIOID47003    -            590   2.4e-45  154.9   2.3   1   1   4.9e-49   3.4e-45  154.3   1.6     8   360   199   554   195   558 0.86 Haemolysin secretion/activation protein ShlB/FhaC/HecB
POTRA_2              PF08479.6     76 seq132_BIOID47003    -            590   6.4e-27   92.9   0.1   1   1   5.7e-28   3.9e-24   83.9   0.0     1    76   106   181   106   181 0.99 POTRA domain, ShlB-type
AP_endonuc_2         PF01261.19   211 seq133_BIOID47003    -            286   1.5e-31  109.2   0.0   1   1   1.4e-35   1.9e-31  108.9   0.0     3   211    25   234    23   234 0.96 Xylose isomerase-like TIM barrel
Nitrate_red_del      PF02613.10   136 seq138_BIOID47003    -            184   3.9e-19   68.6   0.4   1   1   4.2e-23   5.8e-19   68.1   0.3     3   135    31   150    29   151 0.90 Nitrate reductase delta subunit
Glyco_transf_9       PF01075.12   247 seq140_BIOID47003    -            330   8.1e-84  280.5   0.1   1   1   7.3e-88     1e-83  280.2   0.1     1   245    75   315    75   317 0.98 Glycosyltransferase family 9 (heptosyltransferase)
DUF1190              PF06693.6    165 seq142_BIOID47003    -            212   3.9e-36  124.4   3.2   1   1   3.5e-40   4.8e-36  124.1   2.2     1   165    63   212    63   212 0.91 Protein of unknown function (DUF1190)
Ppx-GppA             PF02541.11   285 seq144_BIOID47003    -            513  2.1e-105  351.8   0.1   1   1  4.1e-109  5.5e-105  350.5   0.0     1   284    26   308    26   309 0.99 Ppx/GppA phosphatase family
DUF905               PF06006.7     71 seq145_BIOID47003    -             77   1.6e-37  126.5   0.2   1   1   1.3e-41   1.8e-37  126.4   0.1     2    71     9    77     8    77 0.98 Bacterial protein of unknown function (DUF905)
DUF3969              PF13108.1    108 seq146_BIOID47003    -             64     2e-12   46.6   0.1   1   1   1.4e-16     2e-12   46.6   0.1    48   103     4    59     1    64 0.88 Protein of unknown function (DUF3969)
DUF454               PF04304.8     71 seq148_BIOID47003    -            125   3.1e-22   78.2  15.2   1   1   2.3e-26   3.1e-22   78.2  10.6     1    71    46   115    46   115 0.95 Protein of unknown function (DUF454)
DUF2622              PF11080.3     96 seq152_BIOID47003    -             98   2.5e-05   23.9   0.0   1   1   2.3e-09   3.2e-05   23.5   0.0     7    93     8    94     3    96 0.89 Protein of unknown function (DUF2622)
Alpha-amylase        PF00128.19   316 seq156_BIOID47003    -            568   2.5e-18   66.4   0.0   1   1   1.3e-20   1.8e-16   60.3   0.0    21   271    93   347    82   351 0.76 Alpha amylase, catalytic domain
DNA_mis_repair       PF01119.14   119 seq158_BIOID47003    -            615   4.9e-37  125.9   0.0   1   1   2.5e-40   8.6e-37  125.1   0.0     2   118   213   330   212   331 0.95 DNA mismatch repair protein, C-terminal domain
MutL_C               PF08676.6    144 seq158_BIOID47003    -            615   1.6e-23   82.7   0.2   1   1   4.7e-27   1.6e-23   82.7   0.1     2   134   435   563   434   572 0.92 MutL C terminal dimerisation domain
HATPase_c_3          PF13589.1    137 seq158_BIOID47003    -            615   9.9e-14   51.0   0.0   1   1   5.1e-17   1.7e-13   50.2   0.0     4   103    24   123    21   142 0.80 Histidine kinase-, DNA gyrase B-, and HSP90-like ATPase
HATPase_c            PF02518.21   111 seq158_BIOID47003    -            615   5.4e-11   42.0   0.0   1   1   3.7e-14   1.3e-10   40.8   0.0     2    72    19    87    18   147 0.78 Histidine kinase-, DNA gyrase B-, and HSP90-like ATPase
FAD_binding_2        PF00890.19   421 seq159_BIOID47003    -            540  9.8e-108  360.5   1.7   1   1  3.4e-111  1.2e-107  360.3   1.2     1   421    10   392    10   392 0.95 FAD binding domain
Succ_DH_flav_C       PF02910.15   129 seq159_BIOID47003    -            540   3.1e-19   68.9   0.2   1   1   1.6e-22   5.5e-19   68.1   0.1     2    88   441   521   440   526 0.96 Fumarate reductase flavoprotein C-term
Pyr_redox_2          PF07992.9    200 seq159_BIOID47003    -            540   3.8e-11   43.1   3.2   1   1   3.3e-12   1.1e-08   35.0   2.2     1   196    10   377    10   380 0.79 Pyridine nucleotide-disulphide oxidoreductase
Phage_integrase      PF00589.17   173 seq160_BIOID47003    -            171   1.5e-12   47.4   0.0   1   1   1.5e-16   2.1e-12   46.9   0.0     1    86    50   149    50   167 0.87 Phage integrase family
HEAT_2               PF13646.1     88 seq162_BIOID47003    -            285   2.9e-26   91.4   0.2   1   2   7.8e-10   2.7e-06   27.4   0.0     3    86    32   119    31   121 0.94 HEAT repeats
HEAT_2               PF13646.1     88 seq162_BIOID47003    -            285   2.9e-26   91.4   0.2   2   2   4.6e-11   1.6e-07   31.4   0.0    11    56   144   189   135   196 0.91 HEAT repeats
HEAT                 PF02985.17    31 seq162_BIOID47003    -            285     6e-16   56.9   1.5   1   1   2.5e-07   0.00086   19.0   0.0     2    24   166   188   165   189 0.95 HEAT repeat
HEAT_PBS             PF03130.11    27 seq162_BIOID47003    -            285   1.5e-05   24.9   0.9   1   1   4.5e-06     0.015   15.5   0.0     1    27   149   175   149   175 0.98 PBS lyase HEAT-like repeat
FKBP_C               PF00254.23    94 seq163_BIOID47003    -            206   3.6e-27   94.0   0.0   1   1   9.7e-31   6.6e-27   93.2   0.0     5    94   117   203   114   203 0.96 FKBP-type peptidyl-prolyl cis-trans isomerase
FKBP_N               PF01346.13   124 seq163_BIOID47003    -            206   1.2e-23   83.3   0.0   1   1   2.2e-27   1.5e-23   83.0   0.0    17   124     5   108     1   108 0.96 Domain amino terminal to FKBP-type peptidyl-prolyl isomerase
Tra_M                PF05261.6    127 seq164_BIOID47003    -            127   8.4e-61  203.5   2.2   1   1   6.8e-65   9.2e-61  203.3   1.6     1   127     1   127     1   127 0.99 TraM protein
Fimbrial             PF00419.15   145 seq165_BIOID47003    -            172     1e-06   28.9   2.3   1   1   9.6e-11   1.3e-06   28.5   1.6     2   144    30   171    28   172 0.67 Fimbrial protein
Abhydrolase_1        PF00561.15   230 seq167_BIOID47003    -            340     3e-26   92.2   0.0   1   1   2.6e-29     9e-26   90.7   0.0     4   218   105   312   102   315 0.96 alpha/beta hydrolase fold
Abhydrolase_6        PF12697.2    228 seq167_BIOID47003    -            340     3e-16   59.9   0.7   1   1   1.2e-19   4.2e-16   59.4   0.5     1   219    75   312    75   320 0.70 Alpha/beta hydrolase family
Abhydrolase_5        PF12695.2    142 seq167_BIOID47003    -            340   7.6e-11   41.8   0.4   1   1   7.2e-14   2.5e-10   40.1   0.2     2   141    75   308    74   309 0.65 Alpha/beta hydrolase family
Ivy                  PF08816.6    118 seq168_BIOID47003    -            149   5.8e-35  119.7   0.1   1   1   5.1e-39     7e-35  119.4   0.1     1   118    29   144    29   144 0.98 Inhibitor of vertebrate lysozyme (Ivy)
Sugar_tr             PF00083.19   451 seq169_BIOID47003    -            440   1.2e-35  122.8  33.9   1   2   1.1e-31   7.4e-28   97.2   5.7     2   203    23   232    22   236 0.89 Sugar (and other) transporter
Sugar_tr             PF00083.19   451 seq169_BIOID47003    -            440   1.2e-35  122.8  33.9   2   2   2.4e-12   1.6e-08   33.4  11.7   242   443   240   439   226   440 0.69 Sugar (and other) transporter
MFS_1                PF07690.11   354 seq169_BIOID47003    -            440   1.8e-29  102.4  61.0   1   2   4.8e-21   3.3e-17   62.1  18.9     2   239    28   275    27   287 0.71 Major Facilitator Superfamily
MFS_1                PF07690.11   354 seq169_BIOID47003    -            440   1.8e-29  102.4  61.0   2   2   5.7e-16   3.9e-12   45.4  19.4    27   176   283   435   271   440 0.81 Major Facilitator Superfamily
ParBc                PF02195.13    90 seq173_BIOID47003    -            336   1.9e-21   75.8   0.0   1   1   3.1e-25   4.3e-21   74.7   0.0     1    89    36   131    36   132 0.95 ParB-like nuclease domain
Ail_Lom              PF06316.6    199 seq174_BIOID47003    -            199  2.7e-113  376.1   3.7   1   1  6.5e-117    3e-113  376.0   2.6     1   199     1   199     1   199 1.00 Enterobacterial Ail/Lom protein
OMP_b-brl            PF13505.1    176 seq174_BIOID47003    -            199   5.8e-22   78.3   6.6   1   1   1.5e-25   6.7e-22   78.1   4.6     2   176    11   199     8   199 0.83 Outer membrane protein beta-barrel domain
OmpA_membrane        PF01389.12   183 seq174_BIOID47003    -            199   1.8e-05   24.1   0.2   1   1   6.1e-09   2.8e-05   23.6   0.1     8   148    18   178    15   180 0.80 OmpA-like transmembrane domain
FMN_bind             PF04205.9     81 seq176_BIOID47003    -            206   2.7e-18   65.7   0.1   1   1     4e-22   5.5e-18   64.7   0.0     1    77    99   187    99   191 0.98 FMN-binding domain
DUF2813              PF11398.3    373 seq178_BIOID47003    -            552  6.4e-154  512.4   0.0   1   1    2e-157  8.9e-154  511.9   0.0     1   373     1   375     1   375 0.99 Protein of unknown function (DUF2813)
RHS                  PF03527.9     41 seq179_BIOID47003    -            236   1.8e-09   37.1   0.3   1   1   1.3e-13   1.8e-09   37.1   0.2    13    41     2    30     2    30 0.96 RHS protein
DUF413               PF04219.7     94 seq180_BIOID47003    -            112   1.5e-38  130.2   0.1   1   1   1.4e-42   1.9e-38  129.9   0.1     1    90    10    99    10   102 0.97 Protein of unknown function, DUF
LrgA                 PF03788.9     96 seq181_BIOID47003    -            135   4.4e-29   99.9  10.2   1   1   4.3e-33   5.8e-29   99.5   7.1     1    94    24   117    24   119 0.98 LrgA family
YajC                 PF02699.10    83 seq182_BIOID47003    -            110   3.5e-28   96.9   0.4   1   1   3.3e-32   4.5e-28   96.6   0.3     2    83    20   102    19   102 0.96 Preprotein translocase subunit
FAD_binding_7        PF03441.9    277 seq184_BIOID47003    -            472  4.8e-108  360.4   0.9   1   1  8.9e-112  6.1e-108  360.1   0.6     3   276   205   468   203   469 0.96 FAD binding domain of DNA photolyase
DNA_photolyase       PF00875.13   165 seq184_BIOID47003    -            472   2.8e-46  157.1   0.2   1   1   9.3e-50   6.4e-46  156.0   0.1     2   159     5   168     4   174 0.93 DNA photolyase
DUF2566              PF10753.4     55 seq185_BIOID47003    -             57   1.8e-28   98.0   9.3   1   1   1.4e-32     2e-28   97.9   6.5     1    55     3    57     3    57 0.98 Protein of unknown function (DUF2566)
HTH_3                PF01381.17    55 seq188_BIOID47003    -            178     6e-17   61.1   0.0   1   1   3.7e-20   8.5e-17   60.6   0.0     1    53    12    64    12    66 0.97 Helix-turn-helix
HTH_31               PF13560.1     64 seq188_BIOID47003    -            178   1.2e-10   41.2   0.0   1   1   8.8e-14     2e-10   40.5   0.0     4    57    10    62     8    74 0.94 Helix-turn-helix domain
HTH_19               PF12844.2     64 seq188_BIOID47003    -            178   9.9e-10   38.2   0.0   1   1   6.5e-13   1.5e-09   37.6   0.0     3    59    11    67     9    71 0.95 Helix-turn-helix domain
Cupin_2              PF07883.6     71 seq188_BIOID47003    -            178   8.4e-10   37.9   0.3   1   1   6.6e-13   1.5e-09   37.0   0.2     4    69   105   171   102   173 0.92 Cupin domain
HTH_26               PF13443.1     63 seq188_BIOID47003    -            178   5.3e-06   26.4   0.0   1   1   3.5e-09     8e-06   25.8   0.0     2    59    12    68    11    72 0.93 Cro/C1-type HTH DNA-binding domain
HTH_25               PF13413.1     62 seq188_BIOID47003    -            178   4.6e-06   26.0   0.0   1   1   3.4e-09   7.9e-06   25.3   0.0     2    35    12    45    11    49 0.94 Helix-turn-helix domain
Acyl_transf_3        PF01757.17   340 seq189_BIOID47003    -            651   8.8e-29  100.2  34.2   1   1   6.4e-33   8.8e-29  100.2  23.7     3   325    18   327    16   340 0.82 Acyltransferase family
Pili_assembly_N      PF00345.15   122 seq190_BIOID47003    -            241   2.3e-40  137.0   0.1   1   1   5.7e-44   3.9e-40  136.3   0.0     1   121    37   156    37   157 0.91 Gram-negative pili assembly chaperone, N-terminal domain
Pili_assembly_C      PF02753.12    68 seq190_BIOID47003    -            241   9.6e-17   60.4   0.3   1   1   8.1e-20   5.6e-16   58.0   0.1     1    65   176   234   176   237 0.95 Gram-negative pili assembly chaperone, C-terminal domain
NMN_transporter      PF04973.7    182 seq195_BIOID47003    -            239   1.6e-46  157.9  27.1   1   1   1.3e-48   1.8e-44  151.2  18.8     1   180    23   227    23   229 0.94 Nicotinamide mononucleotide transporter
DDE_Tnp_1_assoc      PF13808.1     90 seq197_BIOID47003    -             84   2.4e-27   94.3   0.0   1   1     2e-31   2.7e-27   94.1   0.0     1    75     6    80     6    83 0.98 DDE_Tnp_1-associated
DUF1040              PF06288.8     86 seq198_BIOID47003    -             89   1.6e-46  156.3   0.5   1   1   1.3e-50   1.8e-46  156.2   0.3     1    86     1    86     1    86 1.00 Protein of unknown function (DUF1040)
BPL_LplA_LipB        PF03099.14   125 seq199_BIOID47003    -            321   5.1e-21   74.8   0.0   1   1   1.7e-24   7.6e-21   74.2   0.0     4   125    86   208    83   208 0.89 Biotin/lipoate A/B protein ligase family
HTH_11               PF08279.7     55 seq199_BIOID47003    -            321   8.4e-13   47.6   0.0   1   1   4.4e-16     2e-12   46.4   0.0     4    54     9    58     8    59 0.92 HTH domain
BPL_C                PF02237.12    48 seq199_BIOID47003    -            321   1.6e-11   43.5   0.2   1   1   8.9e-15   4.1e-11   42.2   0.1     1    48   271   317   271   317 0.97 Biotin protein ligase C terminal domain
DNA_III_psi          PF03603.8    128 seq201_BIOID47003    -            137   1.4e-45  154.1   0.1   1   1   1.2e-49   1.6e-45  153.9   0.1     1   128     1   128     1   128 0.99 DNA polymerase III psi subunit
CDH                  PF02611.10   222 seq202_BIOID47003    -            251     9e-96  319.2   0.0   1   1  7.5e-100     1e-95  319.0   0.0     2   221    31   250    30   251 0.99 CDP-diacylglycerol pyrophosphatase
Pribosyltran         PF00156.22   125 seq206_BIOID47003    -            183   3.4e-20   71.8   0.2   1   1   3.2e-24   4.4e-20   71.5   0.1     2   124    33   155    32   156 0.95 Phosphoribosyl transferase domain
FCD                  PF07729.7    125 seq207_BIOID47003    -            226   5.6e-18   65.3  11.5   1   1   1.3e-21   8.7e-18   64.7   8.0     1   124    82   213    82   214 0.85 FCD domain
GntR                 PF00392.16    64 seq207_BIOID47003    -            226     1e-12   47.1   0.0   1   1   3.3e-16   2.2e-12   46.0   0.0     7    64    16    72    12    72 0.96 Bacterial regulatory proteins, gntR family
FtsZ_C               PF12327.3     95 seq208_BIOID47003    -            383   8.6e-38  128.2   1.2   1   1   3.5e-41   2.4e-37  126.7   0.8     1    94   221   315   221   316 0.99 FtsZ family, C-terminal domain
Tubulin              PF00091.20   216 seq208_BIOID47003    -            383   4.4e-37  127.8   1.7   1   1     2e-40   1.4e-36  126.2   1.2     2   212    13   180    12   184 0.96 Tubulin/FtsZ family, GTPase domain
DUF4137              PF13593.1    313 seq209_BIOID47003    -            332  4.9e-106  354.2  22.4   1   1    4e-110  5.5e-106  354.0  15.6     1   313     8   316     8   316 0.98 SBF-like CPA transporter family (DUF4137)
GSP_synth            PF03738.9     97 seq211_BIOID47003    -            387   1.5e-25   89.1   0.0   1   1   3.7e-29     5e-25   87.4   0.0     2    97   172   263   171   263 0.93 Glutathionylspermidine synthase preATP-grasp
DDE_Tnp_1_assoc      PF13808.1     90 seq212_BIOID47003    -             46   3.2e-14   52.2   0.0   1   1   2.5e-18   3.4e-14   52.1   0.0     1    40     6    45     6    46 0.98 DDE_Tnp_1-associated
CsiD                 PF08943.5    297 seq213_BIOID47003    -            325  1.1e-148  493.9   0.0   1   1  1.8e-152  1.2e-148  493.7   0.0     1   297    20   315    20   315 1.00 CsiD
TauD                 PF02668.11   258 seq213_BIOID47003    -            325   3.6e-11   43.0   0.1   1   1   7.3e-15     5e-11   42.6   0.1    33   256    88   309    64   311 0.80 Taurine catabolism dioxygenase TauD, TfdA family
Phage_integrase      PF00589.17   173 seq214_BIOID47003    -             97   5.8e-21   74.7   0.1   1   1   5.4e-25   7.4e-21   74.4   0.0   106   171     1    71     1    73 0.96 Phage integrase family
Ribosomal_L11_N      PF03946.9     60 seq215_BIOID47003    -            142   3.2e-32  109.6   0.3   1   1   8.7e-36   5.9e-32  108.7   0.2     1    60     8    67     8    67 0.99 Ribosomal protein L11, N-terminal domain
Ribosomal_L11        PF00298.14    69 seq215_BIOID47003    -            142   6.6e-29   99.7   2.9   1   1   1.8e-32   1.2e-28   98.8   2.0     1    69    72   140    72   140 0.99 Ribosomal protein L11, RNA binding domain
AA_kinase            PF00696.23   241 seq216_BIOID47003    -            465   6.2e-27   94.5   0.5   1   1   1.9e-30   8.8e-27   94.0   0.4     1   240    48   290    48   291 0.93 Amino acid kinase family
Acetyltransf_1       PF00583.19    83 seq216_BIOID47003    -            465   8.6e-09   35.2   0.0   1   1   6.5e-12     3e-08   33.4   0.0     3    83   364   436   362   436 0.92 Acetyltransferase (GNAT) family
SecD-TM1             PF13721.1    101 seq219_BIOID47003    -            615   1.4e-39  134.2   3.4   1   1   2.6e-41   8.8e-38  128.5   0.1     1   101     2   103     2   103 0.96 SecD export protein N-terminal TM region
SecD_SecF            PF02355.11   189 seq219_BIOID47003    -            615   7.3e-16   57.7  10.3   1   1     4e-19   1.4e-15   56.9   7.1    14   184   434   602   427   606 0.90 Protein export membrane protein
MMPL                 PF03176.10   333 seq219_BIOID47003    -            615   1.7e-08   33.4  12.2   1   1     5e-12   1.7e-08   33.4   8.5   180   299   481   601   458   612 0.81 MMPL family
Sec_GG               PF07549.9     29 seq219_BIOID47003    -            615   3.8e-08   32.1   0.0   1   1     3e-11     1e-07   30.7   0.0     1    27   112   141   112   143 0.86 SecD/SecF GG Motif
Aldolase_II          PF00596.16   183 seq221_BIOID47003    -            231   1.2e-45  155.2   1.1   1   1   1.1e-49   1.5e-45  154.9   0.8     2   181     8   196     7   198 0.91 Class II Aldolase and Adducin N-terminal domain
PAS                  PF00989.19   113 seq223_BIOID47003    -            228   2.5e-12   46.4   0.0   1   1     6e-16   4.1e-12   45.7   0.0     4   101    24   116    22   123 0.93 PAS fold
PAS_8                PF13188.1     64 seq223_BIOID47003    -            228   3.6e-05   23.3   0.0   1   1   1.9e-08   0.00013   21.5   0.0     6    38    26    62    23    86 0.79 PAS domain
MarR                 PF01047.17    59 seq224_BIOID47003    -            165     5e-15   54.8   0.1   1   1   1.1e-18   7.5e-15   54.2   0.1     1    58    46   103    46   104 0.98 MarR family
MarR_2               PF12802.2     62 seq224_BIOID47003    -            165   2.5e-07   30.1   0.0   1   1   7.1e-11   4.9e-07   29.2   0.0     1    61    44   102    44   103 0.94 MarR family
LrgB                 PF04172.11   215 seq225_BIOID47003    -            231   1.2e-82  276.2  15.2   1   1   9.7e-87   1.3e-82  276.0  10.6     1   215    12   226    12   226 0.99 LrgB-like family
HTH_36               PF13730.1     55 seq228_BIOID47003    -            188   8.7e-10   38.4   0.0   1   1     4e-13   1.8e-09   37.4   0.0     3    55    36    91    34    91 0.87 Helix-turn-helix domain
TrmB                 PF01978.14    68 seq228_BIOID47003    -            188   1.1e-06   28.1   0.0   1   1   2.6e-09   1.2e-05   24.7   0.0     1    56    30    95    30   110 0.74 Sugar-specific transcriptional regulator TrmB
HTH_11               PF08279.7     55 seq228_BIOID47003    -            188   8.6e-06   25.2   0.0   1   1   5.4e-09   2.5e-05   23.7   0.0    17    44    63    90    56    95 0.91 HTH domain
APH                  PF01636.18   239 seq230_BIOID47003    -            328   2.2e-41  142.0   1.9   1   1     5e-45   3.4e-41  141.4   1.3     2   232    31   259    30   269 0.82 Phosphotransferase enzyme family
EcKinase             PF02958.15   293 seq230_BIOID47003    -            328   0.00012   21.2   0.0   1   1     3e-08   0.00021   20.4   0.0   197   280   176   252   149   257 0.79 Ecdysteroid kinase
Lon_C                PF05362.8    205 seq232_BIOID47003    -            799   2.1e-99  330.7   0.1   1   1  1.6e-102   3.7e-99  330.0   0.0     2   204   585   787   584   788 0.99 Lon protease (S16) C-terminal proteolytic domain
LON                  PF02190.11   205 seq232_BIOID47003    -            799   4.9e-43  147.0   0.3   1   1   2.2e-46   4.9e-43  147.0   0.2     1   204    25   216    25   217 0.91 ATP-dependent protease La (LON) domain
AAA                  PF00004.24   132 seq232_BIOID47003    -            799   7.1e-18   64.9   0.0   1   1   7.1e-21   1.6e-17   63.8   0.0     1   128   367   504   367   508 0.93 ATPase family associated with various cellular activities (AAA)
AAA_5                PF07728.9    139 seq232_BIOID47003    -            799   5.6e-10   38.9   0.0   1   1   8.8e-13     2e-09   37.1   0.0     2   138   367   499   366   500 0.79 AAA domain (dynein-related subfamily)
ChlI                 PF13541.1    121 seq232_BIOID47003    -            799   5.1e-08   32.3   0.0   1   1   5.6e-11   1.3e-07   31.0   0.0     1   121   628   755   628   755 0.83 Subunit ChlI of Mg-chelatase
AAA_PrkA             PF08298.6    358 seq232_BIOID47003    -            799   7.9e-06   24.6   0.0   1   1   6.5e-09   1.5e-05   23.7   0.0    51   111   327   387   303   400 0.88 PrkA AAA domain
Acetyltransf_1       PF00583.19    83 seq233_BIOID47003    -            148   1.1e-19   70.1   0.0   1   1   1.1e-22   1.6e-19   69.5   0.0     4    82    48   120    45   121 0.92 Acetyltransferase (GNAT) family
FR47                 PF08445.5     86 seq233_BIOID47003    -            148   6.3e-13   48.1   0.1   1   1   5.7e-16   8.6e-13   47.7   0.0    17    81    59   124    42   130 0.82 FR47-like protein
Acetyltransf_10      PF13673.1    117 seq233_BIOID47003    -            148   1.6e-12   47.4   0.1   1   1   1.4e-15   2.2e-12   47.0   0.1    22   117    18   120     8   120 0.86 Acetyltransferase (GNAT) domain
Acetyltransf_7       PF13508.1     79 seq233_BIOID47003    -            148   3.4e-11   43.0   0.0   1   1     3e-14   4.6e-11   42.6   0.0     8    78    45   121    38   122 0.86 Acetyltransferase (GNAT) domain
Acetyltransf_4       PF13420.1    155 seq233_BIOID47003    -            148   1.6e-08   34.5   0.0   1   1   1.3e-11   1.9e-08   34.2   0.0    32   148    23   134     5   141 0.82 Acetyltransferase (GNAT) domain
Acetyltransf_8       PF13523.1    152 seq233_BIOID47003    -            148   7.4e-08   32.2   0.1   1   1   1.5e-09   2.3e-06   27.4   0.0    75   138    61   122     4   127 0.78 Acetyltransferase (GNAT) domain
Acetyltransf_3       PF13302.1    142 seq233_BIOID47003    -            148   7.8e-07   29.3   0.1   1   1   1.8e-09   2.7e-06   27.6   0.1    67   142    49   121     3   121 0.73 Acetyltransferase (GNAT) domain
Acetyltransf_9       PF13527.1    128 seq233_BIOID47003    -            148     3e-06   26.9   0.0   1   1   3.7e-09   5.7e-06   26.1   0.0    74   127    64   122    49   123 0.89 Acetyltransferase (GNAT) domain
Acetyltransf_6       PF13480.1    142 seq233_BIOID47003    -            148   1.6e-05   24.7   0.0   1   1   1.4e-08   2.1e-05   24.4   0.0    73   131    42   100    17   107 0.90 Acetyltransferase (GNAT) domain
DHDPS                PF00701.17   289 seq235_BIOID47003    -            300   1.2e-93  312.8   0.1   1   1   9.6e-98   1.3e-93  312.6   0.1     2   288     6   293     5   294 0.99 Dihydrodipicolinate synthetase family
PTS_IIB              PF02302.12    90 seq236_BIOID47003    -            106   5.2e-21   74.7   1.5   1   1   4.5e-25   6.1e-21   74.5   1.0     2    88     6    95     5    97 0.94 PTS system, Lactose/Cellobiose specific IIB subunit
Patatin              PF01734.17   204 seq237_BIOID47003    -            314   1.9e-24   86.6   0.5   1   1   2.5e-28   3.4e-24   85.8   0.1     1   201    21   178    21   180 0.95 Patatin-like phospholipase
Rnf-Nqr              PF02508.9    190 seq238_BIOID47003    -            231   7.9e-59  198.3   9.5   1   1   6.7e-63   9.1e-59  198.1   6.6     1   189     1   200     1   201 0.98 Rnf-Nqr subunit, membrane protein
Wzy_C                PF04932.10   163 seq239_BIOID47003    -            402     6e-18   65.0   9.6   1   1   8.7e-22     6e-18   65.0   6.6     3   162   196   337   193   338 0.82 O-Antigen ligase
O-antigen_lig        PF13425.1    137 seq239_BIOID47003    -            402   3.8e-16   59.2  13.8   1   1   5.5e-20   3.8e-16   59.2   9.6     2   136   190   340   171   341 0.87 O-antigen ligase like membrane protein
phage_tail_N         PF08400.5    134 seq241_BIOID47003    -            317   1.9e-47  160.2   0.1   1   1   7.2e-51   3.3e-47  159.4   0.0     1   127     1   127     1   129 0.99 Prophage tail fibre N-terminal
Collagen             PF01391.13    60 seq241_BIOID47003    -            317   2.2e-19   68.6 128.7   1   3   5.1e-11   2.3e-07   30.1  26.2     1    58   129   187   124   188 0.87 Collagen triple helix repeat (20 copies)
Collagen             PF01391.13    60 seq241_BIOID47003    -            317   2.2e-19   68.6 128.7   2   3   2.5e-12   1.1e-08   34.3  26.4     1    59   157   215   156   215 0.96 Collagen triple helix repeat (20 copies)
Collagen             PF01391.13    60 seq241_BIOID47003    -            317   2.2e-19   68.6 128.7   3   3   2.4e-11   1.1e-07   31.1  25.5     4    56   190   242   188   254 0.57 Collagen triple helix repeat (20 copies)
CarboxypepD_reg      PF13620.1     82 seq241_BIOID47003    -            317   1.4e-07   31.3   0.0   1   1   5.6e-11   2.5e-07   30.5   0.0     1    74     4    82     4    90 0.83 Carboxypeptidase regulatory-like domain
NTP_transferase      PF00483.18   248 seq242_BIOID47003    -            293   1.2e-72  244.0   0.0   1   1   2.1e-76   1.4e-72  243.8   0.0     1   246     2   238     2   240 0.98 Nucleotidyl transferase
NTP_transf_3         PF12804.2    179 seq242_BIOID47003    -            293   1.1e-08   35.3   0.0   1   1     2e-12   1.4e-08   35.0   0.0     1   120     3   133     3   188 0.83 MobA-like NTP transferase domain
Peptidase_U32        PF01136.14   233 seq243_BIOID47003    -            667   1.3e-70  236.8   0.1   1   1   3.6e-71   2.4e-67  226.1   0.0     2   231    93   319    92   321 0.90 Peptidase family U32
DUF3656              PF12392.3    122 seq243_BIOID47003    -            667   2.4e-26   92.1   0.0   1   1   6.9e-30   4.7e-26   91.1   0.0     2   122   405   522   404   522 0.97 Collagenase
Malate_synthase      PF01274.17   523 seq246_BIOID47003    -            539  1.2e-214  713.1   0.0   1   1  9.7e-219  1.3e-214  712.9   0.0     3   522    19   538    17   539 0.99 Malate synthase
Ribosomal_L1         PF00687.16   221 seq251_BIOID47003    -            234   9.2e-50  168.8   0.2   1   1   7.9e-54   1.1e-49  168.6   0.2    13   220    28   220     8   221 0.90 Ribosomal protein L1p/L10e family
AA_permease          PF00324.16   479 seq252_BIOID47003    -            470  3.3e-119  398.2  46.1   1   1  5.4e-123  3.7e-119  398.0  32.0     1   477    27   468    27   470 0.98 Amino acid permease
AA_permease_2        PF13520.1    426 seq252_BIOID47003    -            470   5.8e-51  173.2  50.2   1   1   1.1e-54   7.4e-51  172.8  34.8     8   419    30   446    26   459 0.85 Amino acid permease
Ail_Lom              PF06316.6    199 seq258_BIOID47003    -            199  1.1e-121  403.4   5.5   1   1  2.8e-125  1.3e-121  403.3   3.8     1   199     1   199     1   199 1.00 Enterobacterial Ail/Lom protein
OMP_b-brl            PF13505.1    176 seq258_BIOID47003    -            199   8.7e-26   90.7   5.8   1   1   2.3e-29   1.1e-25   90.5   4.0     2   176    11   199     8   199 0.87 Outer membrane protein beta-barrel domain
OmpA_membrane        PF01389.12   183 seq258_BIOID47003    -            199   0.00011   21.6   0.2   1   1   3.8e-08   0.00017   21.0   0.1    14   148    23   178    17   181 0.80 OmpA-like transmembrane domain
DNA_pol3_tau_5       PF12170.3    142 seq261_BIOID47003    -            643   1.5e-93  310.1   6.5   1   1   1.8e-96     3e-93  309.1   4.5     1   142   499   640   499   640 1.00 DNA polymerase III tau subunit V interacting with alpha
DNA_pol3_delta2      PF13177.1    162 seq261_BIOID47003    -            643   3.3e-40  137.2   0.0   1   1   3.2e-43   5.5e-40  136.5   0.0     1   161    20   178    20   179 0.98 DNA polymerase III, delta subunit
DNA_pol3_gamma3      PF12169.3    143 seq261_BIOID47003    -            643   1.5e-30  105.7   1.1   1   1   8.9e-34   1.5e-30  105.7   0.8     1   131   232   360   232   372 0.91 DNA polymerase III subunits gamma and tau domain III
DNA_pol3_tau_4       PF12168.3     84 seq261_BIOID47003    -            643   3.7e-22   78.4  12.8   1   1   7.6e-25   1.3e-21   76.6   8.9     1    84   416   498   416   498 0.98 DNA polymerase III subunits tau domain IV DnaB-binding
AAA                  PF00004.24   132 seq261_BIOID47003    -            643   7.5e-12   45.4   0.1   1   1   2.9e-14     5e-11   42.8   0.0     2   125    42   171    41   177 0.80 ATPase family associated with various cellular activities (AAA)
RuvB_N               PF05496.7    234 seq261_BIOID47003    -            643   1.8e-06   27.1   0.0   1   1   2.2e-08   3.8e-05   22.7   0.0    15    85     7    73     2    82 0.85 Holliday junction DNA helicase ruvB N-terminus
AAA_5                PF07728.9    139 seq261_BIOID47003    -            643   2.8e-05   23.7   0.0   1   1   5.2e-08   8.9e-05   22.1   0.0     3    93    42   147    40   161 0.76 AAA domain (dynein-related subfamily)
DNA_pol3_delta       PF06144.8    172 seq261_BIOID47003    -            643   9.2e-05   21.9   0.1   1   1   1.1e-07    0.0002   20.8   0.1    73   161   131   215   121   219 0.86 DNA polymerase III, delta subunit
Usher                PF00577.15   552 seq263_BIOID47003    -            878  1.2e-222  740.4  25.5   1   1  3.3e-226  1.5e-222  740.1  17.7     1   552   208   790   208   790 0.99 Type VII secretion system (T7SS), usher protein
PapC_N               PF13954.1    146 seq263_BIOID47003    -            878   5.1e-48  162.2   0.0   1   1   2.8e-51   1.3e-47  160.9   0.0     2   146    48   194    47   194 0.98 PapC N-terminal domain
PapC_C               PF13953.1     68 seq263_BIOID47003    -            878   1.3e-27   95.0   0.1   1   1   1.1e-30   4.8e-27   93.2   0.1     1    67   800   865   800   866 0.97 PapC C-terminal domain
UPF0270              PF06794.7     70 seq264_BIOID47003    -             72   9.2e-36  121.3   0.1   1   1   7.4e-40     1e-35  121.2   0.0     1    70     1    70     1    70 0.99 Uncharacterised protein family (UPF0270)
PsiB                 PF06290.6    143 seq266_BIOID47003    -            144   1.1e-71  238.7   0.0   1   1   8.7e-76   1.2e-71  238.6   0.0     1   143     1   143     1   143 0.99 Plasmid SOS inhibition protein (PsiB)
PFL                  PF02901.10   648 seq269_BIOID47003    -            765  1.4e-204  681.1   0.0   1   1  2.5e-208  1.7e-204  680.8   0.0     1   648     1   626     1   626 0.98 Pyruvate formate lyase
Gly_radical          PF01228.16   106 seq269_BIOID47003    -            765   2.5e-25   88.7   0.0   1   1   9.7e-29   6.6e-25   87.4   0.0     3   106   645   747   643   747 0.97 Glycine radical
HAD_2                PF13419.1    176 seq270_BIOID47003    -            225   1.6e-27   96.7   0.0   1   1   4.1e-31   1.9e-27   96.5   0.0     1   176     6   195     6   195 0.91 Haloacid dehalogenase-like hydrolase
Hydrolase_like       PF13242.1     75 seq270_BIOID47003    -            225   9.9e-13   47.4   0.0   1   1   3.3e-16   1.5e-12   46.9   0.0     3    75   149   218   147   218 0.85 HAD-hyrolase-like
Hydrolase            PF00702.21   204 seq270_BIOID47003    -            225   1.4e-11   45.2   0.3   1   1   1.5e-14   6.6e-11   43.0   0.2   107   204    78   189     3   189 0.74 haloacid dehalogenase-like hydrolase
ChaC                 PF04752.7    177 seq271_BIOID47003    -            238   5.2e-53  179.5   0.0   1   1   4.7e-57   6.4e-53  179.2   0.0     1   176    54   222    54   223 0.95 ChaC-like protein
PapB                 PF03333.8     91 seq274_BIOID47003    -             97     5e-29   99.8   0.9   1   1   4.1e-33   5.5e-29   99.7   0.6    14    91    16    93     3    93 0.93 Adhesin biosynthesis transcription regulatory protein
DUF1266              PF06889.6    172 seq275_BIOID47003    -            235   3.8e-42  143.8   6.8   1   1   3.3e-46   4.5e-42  143.6   4.7     3   172    40   217    38   217 0.96 Protein of unknown function (DUF1266)
MCPsignal            PF00015.16   213 seq276_BIOID47003    -            551   3.9e-74  248.6  37.0   1   1   2.1e-75   9.7e-72  240.8  18.4     1   213   324   518   324   518 0.99 Methyl-accepting chemotaxis protein (MCP) signalling domain
TarH                 PF02203.10   171 seq276_BIOID47003    -            551   2.5e-53  180.3   3.7   1   1   5.4e-57   2.5e-53  180.3   2.6     1   170     1   176     1   177 0.97 Tar ligand binding domain homologue
HAMP                 PF00672.20    70 seq276_BIOID47003    -            551   3.1e-14   52.7   0.4   1   1   6.8e-18   3.1e-14   52.7   0.3     1    68   196   263   196   265 0.95 HAMP domain
Caudo_TAP            PF02413.12   130 seq278_BIOID47003    -            194   7.9e-38  129.4   0.2   1   1   7.4e-42     1e-37  129.1   0.2     1   129    72   191    72   192 0.96 Caudovirales tail fibre assembly protein
SBP_bac_3            PF00497.15   225 seq279_BIOID47003    -            341   1.7e-33  115.6   0.0   1   1   1.7e-37   2.4e-33  115.1   0.0     2   211    38   251    37   256 0.91 Bacterial extracellular solute-binding proteins, family 3
Exo_endo_phos        PF03372.18   251 seq280_BIOID47003    -            259   5.8e-12   45.9   0.4   1   1   7.6e-16     1e-11   45.1   0.3     2   251    41   245    40   245 0.65 Endonuclease/Exonuclease/phosphatase family
Trehalase            PF01204.13   512 seq281_BIOID47003    -            549  1.2e-161  538.6   0.1   1   1  1.1e-165  1.5e-161  538.3   0.1     1   511    70   546    70   547 0.96 Trehalase
PRK                  PF00485.13   194 seq285_BIOID47003    -            289     3e-74  248.6   0.0   1   1   2.7e-78   3.6e-74  248.4   0.0     1   194     7   214     7   214 0.99 Phosphoribulokinase / Uridine kinase family
Sigma70_r4_2         PF08281.7     54 seq286_BIOID47003    -            100   9.1e-07   28.1   0.0   1   1   2.8e-10   1.3e-06   27.6   0.0    18    53    46    81    42    81 0.93 Sigma-70, region 4
GerE                 PF00196.14    58 seq286_BIOID47003    -            100   6.4e-06   25.2   0.0   1   1   2.3e-09     1e-05   24.6   0.0    18    45    54    81    43    86 0.89 Bacterial regulatory proteins, luxR family
Terminase_5          PF06056.7     58 seq286_BIOID47003    -            100   4.6e-05   22.7   0.1   1   1   1.6e-08   7.2e-05   22.1   0.1    10    40    51    81    46    88 0.84 Putative ATPase subunit of terminase (gpP-like)
TraY                 PF05509.6     49 seq287_BIOID47003    -             75   4.3e-23   80.7   0.1   1   1     4e-27   5.5e-23   80.3   0.1     1    48    14    61    14    62 0.96 TraY domain
TatD_DNase           PF01026.16   255 seq289_BIOID47003    -            265   1.2e-76  257.2   0.0   1   1   9.8e-81   1.3e-76  257.0   0.0     1   255     4   255     4   255 0.96 TatD related DNase
DAO                  PF01266.19   358 seq290_BIOID47003    -            444   2.2e-62  210.8   0.0   1   1     2e-66   2.7e-62  210.6   0.0     1   356    25   412    25   414 0.86 FAD dependent oxidoreductase
Inositol_P           PF00459.20   271 seq291_BIOID47003    -            267   2.5e-77  259.7   0.0   1   1   2.1e-81   2.8e-77  259.5   0.0     3   268     2   260     1   263 0.97 Inositol monophosphatase family
dCMP_cyt_deam_2      PF08211.6    124 seq294_BIOID47003    -            294   2.3e-50  169.6   0.2   1   1   6.8e-52   4.7e-48  162.1   0.0     1   123   157   278   157   279 0.98 Cytidine and deoxycytidylate deaminase zinc-binding region
dCMP_cyt_deam_1      PF00383.17   102 seq294_BIOID47003    -            294   1.3e-17   63.2   0.0   1   1   4.4e-18     3e-14   52.3   0.0    10    93    56   139    47   143 0.86 Cytidine and deoxycytidylate deaminase zinc-binding region
Cons_hypoth698       PF03601.9    305 seq295_BIOID47003    -            349  3.8e-117  390.1  25.3   1   1  3.3e-121  4.4e-117  389.9  17.5     1   305    18   326    18   326 0.98 Conserved hypothetical protein 698
Rep_3                PF01051.16   218 seq298_BIOID47003    -            251     1e-48  165.6   0.0   1   1   8.5e-53   1.2e-48  165.4   0.0     2   218    15   242    14   242 0.89 Initiator Replication protein
HhH-GPD              PF00730.20   121 seq299_BIOID47003    -            211   9.8e-19   67.6   0.0   1   1   3.1e-22   1.4e-18   67.1   0.0     1   120    34   168    34   169 0.95 HhH-GPD superfamily base excision DNA repair protein
HHH                  PF00633.18    30 seq299_BIOID47003    -            211   7.1e-08   31.6   0.0   1   1   3.7e-11   1.7e-07   30.4   0.0     2    29   100   127    99   128 0.94 Helix-hairpin-helix motif
EndIII_4Fe-2S        PF10576.4     17 seq299_BIOID47003    -            211   9.7e-05   22.2   3.3   1   1   3.7e-08   0.00017   21.5   2.3     1    17   187   203   187   203 0.99 Iron-sulfur binding domain of endonuclease III
Elong-fact-P_C       PF09285.6     56 seq300_BIOID47003    -            188   5.3e-27   92.8   1.0   1   1   2.4e-30   1.1e-26   91.8   0.2     1    56   131   186   131   186 0.99 Elongation factor P, C-terminal
EFP                  PF01132.15    55 seq300_BIOID47003    -            188   3.2e-24   84.2   0.1   1   1   1.2e-27   5.5e-24   83.4   0.0     3    55    71   123    69   123 0.97 Elongation factor P (EF-P) OB domain
EFP_N                PF08207.7     58 seq300_BIOID47003    -            188   5.8e-24   83.6   0.0   1   1   4.5e-27     2e-23   81.8   0.0     3    57     7    61     5    62 0.97 Elongation factor P (EF-P) KOW-like domain
Fil_haemagg_2        PF13332.1    170 seq301_BIOID47003    -           3230   1.5e-66  223.2  97.3   1   5   3.3e-07    0.0015   18.2   2.8    13    79  1945  2011  1938  2013 0.81 Haemagluttinin repeat
Fil_haemagg_2        PF13332.1    170 seq301_BIOID47003    -           3230   1.5e-66  223.2  97.3   2   5   1.9e-07   0.00088   18.9   3.1     4    65  1999  2059  1996  2072 0.85 Haemagluttinin repeat
Fil_haemagg_2        PF13332.1    170 seq301_BIOID47003    -           3230   1.5e-66  223.2  97.3   3   5   6.8e-10   3.1e-06   26.9   4.9     2    78  2063  2139  2060  2148 0.86 Haemagluttinin repeat
Fil_haemagg_2        PF13332.1    170 seq301_BIOID47003    -           3230   1.5e-66  223.2  97.3   4   5   1.2e-16   5.5e-13   48.9  12.5     5   166  2145  2301  2140  2308 0.79 Haemagluttinin repeat
Fil_haemagg_2        PF13332.1    170 seq301_BIOID47003    -           3230   1.5e-66  223.2  97.3   5   5   4.6e-56   2.1e-52  177.2  22.1     2   170  2377  2552  2376  2552 0.97 Haemagluttinin repeat
Haemagg_act          PF05860.8    121 seq301_BIOID47003    -           3230   1.4e-35  121.5   3.2   1   1   5.5e-38   2.5e-34  117.4   2.2    16   119    43   166    32   168 0.93 haemagglutination activity domain
PT-VENN              PF04829.8     56 seq301_BIOID47003    -           3230   3.3e-20   71.2   5.2   1   1   7.2e-24   3.3e-20   71.2   3.6     1    55  2891  2945  2891  2946 0.97 Pre-toxin domain with VENN motif
PsiA                 PF06952.6    238 seq303_BIOID47003    -            239  7.5e-114  378.6   7.9   1   1  6.1e-118  8.4e-114  378.4   5.5     1   237     1   236     1   237 1.00 PsiA protein
OEP                  PF02321.13   188 seq307_BIOID47003    -            386   9.5e-26   90.4   8.0   1   2     1e-16   1.4e-12   47.4   0.1    11   171     2   160     1   176 0.92 Outer membrane efflux protein
OEP                  PF02321.13   188 seq307_BIOID47003    -            386   9.5e-26   90.4   8.0   2   2   4.4e-16     6e-12   45.4   2.4    10   177   207   359   201   368 0.95 Outer membrane efflux protein
TraA                 PF05513.6    119 seq308_BIOID47003    -            132   9.8e-53  177.2  11.0   1   1   1.1e-55   1.5e-51  173.4   7.6     1   119     1   131     1   131 0.91 TraA
LpxC                 PF03331.8    277 seq310_BIOID47003    -            305  5.8e-125  415.6   0.0   1   1  5.1e-129    7e-125  415.4   0.0     1   277     2   280     2   280 0.99 UDP-3-O-acyl N-acetylglycosamine deacetylase
SBP_bac_1            PF01547.20   314 seq311_BIOID47003    -            430   3.6e-38  131.9   3.9   1   1   7.6e-42   5.2e-38  131.4   2.7    10   310    46   325    37   329 0.88 Bacterial extracellular solute-binding protein
SBP_bac_8            PF13416.1    281 seq311_BIOID47003    -            430   3.9e-30  105.4   9.7   1   1   7.7e-34   5.2e-30  105.0   6.7     1   276    48   355    48   360 0.77 Bacterial extracellular solute-binding protein
DSBA                 PF01323.15   193 seq312_BIOID47003    -            208   6.8e-32  110.4   3.3   1   1   7.9e-35   5.4e-31  107.5   2.3     1   192    40   197    40   198 0.95 DSBA-like thioredoxin domain
Thioredoxin_4        PF13462.1    163 seq312_BIOID47003    -            208   4.4e-10   39.7   0.0   1   1   9.2e-14   6.3e-10   39.1   0.0    16   149    40   180    33   191 0.69 Thioredoxin
Acetyltransf_1       PF00583.19    83 seq314_BIOID47003    -            224   6.6e-06   25.9   0.4   1   1   3.1e-09   2.1e-05   24.3   0.3    39    78   170   209   144   214 0.93 Acetyltransferase (GNAT) family
Acetyltransf_10      PF13673.1    117 seq314_BIOID47003    -            224   1.8e-05   24.7   0.4   1   1   4.3e-09   2.9e-05   24.0   0.3     1   114    92   207    92   212 0.80 Acetyltransferase (GNAT) domain
ROK                  PF00480.15   179 seq315_BIOID47003    -            307   1.8e-36  125.4   0.1   1   1   1.8e-40   2.5e-36  125.0   0.0     1   179    21   199    21   199 0.95 ROK family
Acyl-CoA_dh_1        PF00441.19   150 seq316_BIOID47003    -            546   1.1e-32  113.0   0.9   1   1   2.2e-35     1e-31  109.9   0.3     1   148   290   443   290   445 0.97 Acyl-CoA dehydrogenase, C-terminal domain
Acyl-CoA_dh_M        PF02770.14    52 seq316_BIOID47003    -            546   4.8e-14   51.4   0.0   1   1     2e-17   8.9e-14   50.6   0.0     1    51   186   236   186   238 0.96 Acyl-CoA dehydrogenase, middle domain
Acyl-CoA_dh_2        PF08028.6    134 seq316_BIOID47003    -            546   1.4e-08   34.9   0.2   1   1   1.3e-11   5.8e-08   32.9   0.0    10   123   314   423   308   432 0.86 Acyl-CoA dehydrogenase, C-terminal domain
TonB_dep_Rec         PF00593.19   276 seq317_BIOID47003    -            747   7.1e-28   98.1  10.2   1   1     1e-31   7.1e-28   98.1   7.1     1   276   510   746   510   746 0.98 TonB dependent receptor
Plug                 PF07715.10   108 seq317_BIOID47003    -            747     2e-21   76.2   0.1   1   1   6.6e-25   4.5e-21   75.0   0.1     2   107    76   180    75   181 0.94 TonB-dependent Receptor Plug Domain
IPPT                 PF01715.12   253 seq318_BIOID47003    -            316  8.7e-108  359.0   0.0   1   1  1.5e-111    1e-107  358.7   0.0     2   252    45   297    44   298 0.99 IPP transferase
IPT                  PF01745.11   233 seq318_BIOID47003    -            316   6.5e-07   28.6   0.0   1   1   1.7e-08   0.00012   21.2   0.0     5   100    14   109    10   120 0.80 Isopentenyl transferase
DUF4376              PF14301.1    111 seq319_BIOID47003    -            202   3.9e-33  113.7   2.2   1   1   3.9e-37   5.3e-33  113.3   1.5     1   111    79   195    79   195 0.88 Domain of unknown function (DUF4376)
Response_reg         PF00072.19   112 seq320_BIOID47003    -            337   1.5e-28   98.9   0.3   1   1   2.8e-32   3.8e-28   97.6   0.0     1   111    10   120    10   121 0.97 Response regulator receiver domain
Cys_Met_Meta_PP      PF01053.15   386 seq322_BIOID47003    -            445  1.1e-139  464.9   0.0   1   1  2.8e-143  1.3e-139  464.7   0.0     1   385    65   439    65   440 0.99 Cys/Met metabolism PLP-dependent enzyme
Aminotran_1_2        PF00155.16   363 seq322_BIOID47003    -            445   2.3e-07   29.9   0.0   1   1   7.6e-11   3.5e-07   29.3   0.0    49   192   116   237   102   270 0.84 Aminotransferase class I and II
Aminotran_5          PF00266.14   371 seq322_BIOID47003    -            445    0.0001   21.0   0.0   1   1   3.8e-08   0.00017   20.3   0.0    68   201   132   257   103   273 0.84 Aminotransferase class-V
GTP_EFTU             PF00009.22   188 seq324_BIOID47003    -            538     1e-44  152.1   0.0   1   1   3.4e-48   1.6e-44  151.5   0.0     3   187    22   286    20   287 0.92 Elongation factor Tu GTP binding domain
GTP_EFTU_D2          PF03144.20    74 seq324_BIOID47003    -            538   2.8e-11   43.2   0.1   1   1   2.7e-14   1.2e-10   41.2   0.0     2    74   323   389   322   389 0.97 Elongation factor Tu domain 2
Glyco_hydro_32N      PF00251.15   308 seq326_BIOID47003    -            480   1.9e-99  332.7   0.8   1   1  3.6e-103   2.5e-99  332.4   0.6     1   308    32   333    32   333 0.95 Glycosyl hydrolases family 32 N-terminal domain
Glyco_hydro_32C      PF08244.7     86 seq326_BIOID47003    -            480   4.1e-09   36.5   0.0   1   1   1.1e-12   7.2e-09   35.7   0.0    23    86   387   443   371   443 0.87 Glycosyl hydrolases family 32 C terminal
HTH_5                PF01022.15    47 seq327_BIOID47003    -             99   1.2e-14   53.5   0.1   1   1   7.3e-18     2e-14   52.8   0.1     1    47    23    70    23    70 0.97 Bacterial regulatory protein, arsR family
HTH_20               PF12840.2     61 seq327_BIOID47003    -             99   2.4e-11   43.1   0.4   1   1   1.3e-14   3.5e-11   42.6   0.3     2    58    16    72    15    75 0.96 Helix-turn-helix domain
MarR_2               PF12802.2     62 seq327_BIOID47003    -             99     2e-09   36.8   0.1   1   1   1.2e-12   3.3e-09   36.1   0.1     5    60    24    75    19    77 0.89 MarR family
HTH_24               PF13412.1     48 seq327_BIOID47003    -             99     2e-08   33.3   0.0   1   1   1.9e-11   5.1e-08   32.0   0.0     5    47    26    68    24    69 0.96 Winged helix-turn-helix DNA-binding
MarR                 PF01047.17    59 seq327_BIOID47003    -             99   6.7e-06   25.6   0.0   1   1   4.6e-09   1.3e-05   24.7   0.0     5    53    26    74    23    75 0.95 MarR family
Ribosomal_L10        PF00466.15   100 seq329_BIOID47003    -            165   2.5e-26   91.3   0.0   1   1   2.6e-30   3.6e-26   90.8   0.0     3   100     5   101     3   101 0.98 Ribosomal protein L10
TraL                 PF07178.6     95 seq330_BIOID47003    -            103   7.6e-36  121.9   0.1   1   1   6.2e-40   8.5e-36  121.7   0.1     1    95     9   103     9   103 0.99 TraL protein
Methyltransf_11      PF08241.7     95 seq332_BIOID47003    -            256   1.3e-24   86.3   0.0   1   1   2.2e-27   2.3e-24   85.5   0.0     1    95    49   145    49   145 0.97 Methyltransferase domain
Methyltransf_31      PF13847.1    152 seq332_BIOID47003    -            256   9.2e-21   73.9   0.0   1   1   1.1e-23   1.2e-20   73.5   0.0     4   112    45   149    43   234 0.86 Methyltransferase domain
Methyltransf_23      PF13489.1    162 seq332_BIOID47003    -            256   2.4e-19   69.4   0.0   1   1   3.2e-22   3.4e-19   68.9   0.0     7   159    31   191    26   194 0.82 Methyltransferase domain
Ubie_methyltran      PF01209.13   233 seq332_BIOID47003    -            256   9.3e-18   64.0   0.0   1   1   1.2e-20   1.2e-17   63.6   0.0    39   158    36   152     2   162 0.83 ubiE/COQ5 methyltransferase family
Methyltransf_18      PF12847.2    112 seq332_BIOID47003    -            256   2.8e-16   59.9   0.1   1   1   5.4e-19   5.7e-16   58.9   0.0     2   109    45   145    44   148 0.90 Methyltransferase domain
Methyltransf_12      PF08242.7     99 seq332_BIOID47003    -            256   4.2e-14   52.7   0.0   1   1   6.7e-17     7e-14   51.9   0.0     1    98    49   142    49   143 0.93 Methyltransferase domain
Methyltransf_25      PF13649.1    101 seq332_BIOID47003    -            256   2.1e-13   50.3   0.3   1   1   3.9e-16   4.1e-13   49.4   0.1     1   101    48   141    48   141 0.92 Methyltransferase domain
Methyltransf_26      PF13659.1    117 seq332_BIOID47003    -            256   3.3e-11   43.1   0.8   1   1   6.8e-14   7.2e-11   42.0   0.2     3   113    47   145    45   147 0.92 Methyltransferase domain
MTS                  PF05175.9    170 seq332_BIOID47003    -            256   2.3e-09   36.7   0.1   1   1   4.3e-12   4.5e-09   35.8   0.0    25   144    38   150    32   175 0.79 Methyltransferase small domain
Methyltransf_8       PF05148.10   219 seq332_BIOID47003    -            256   5.3e-08   32.6   0.0   1   1   3.9e-10   4.1e-07   29.7   0.0    49   164    15   153     6   177 0.69 Hypothetical methyltransferase
Methyltransf_29      PF03141.11   506 seq332_BIOID47003    -            256   7.1e-08   31.1   0.1   1   1   8.5e-11     9e-08   30.7   0.0   115   218    42   146     8   170 0.78 Putative S-adenosyl-L-methionine-dependent methyltransferase
TehB                 PF03848.9    192 seq332_BIOID47003    -            256   9.1e-06   24.8   0.0   1   1   1.7e-08   1.8e-05   23.9   0.0    31   135    45   149    14   157 0.79 Tellurite resistance protein TehB
PrmA                 PF06325.8    295 seq332_BIOID47003    -            256   6.6e-05   22.0   0.0   1   1   8.6e-08     9e-05   21.6   0.0   161   262    44   150    29   188 0.74 Ribosomal protein L11 methyltransferase (PrmA)
Entericidin          PF08085.6     21 seq333_BIOID47003    -             41   5.3e-09   35.3   0.0   1   1   4.6e-13   6.3e-09   35.1   0.0     1    21    20    40    20    40 0.99 Entericidin EcnA/B family
Rhodanese            PF00581.15   113 seq336_BIOID47003    -            174   2.1e-11   44.0   0.0   1   1   4.8e-15   3.3e-11   43.4   0.0     2   112     8    98     7    99 0.82 Rhodanese-like domain
DUF2892              PF11127.3     66 seq336_BIOID47003    -            174   3.8e-11   42.5   3.5   1   1   8.3e-15   5.7e-11   41.9   2.4    10    60   115   170   112   174 0.88 Protein of unknown function (DUF2892)
BPD_transp_1         PF00528.17   185 seq343_BIOID47003    -            399   5.9e-16   58.4  32.0   1   1   9.3e-19   1.3e-14   54.0  18.2     2   183   109   394   108   396 0.88 Binding-protein-dependent transport system inner membrane component
Abhydrolase_5        PF12695.2    142 seq346_BIOID47003    -            293   5.3e-27   94.2   0.0   1   1     3e-30   6.7e-27   93.8   0.0     1   141    89   265    89   266 0.89 Alpha/beta hydrolase family
Abhydrolase_6        PF12697.2    228 seq346_BIOID47003    -            293   2.5e-16   60.1   0.3   1   1   6.6e-15   1.5e-11   44.5   0.0     1   102    90   194    90   212 0.88 Alpha/beta hydrolase family
Abhydrolase_1        PF00561.15   230 seq346_BIOID47003    -            293   5.1e-11   42.4   0.2   1   1   2.2e-09   4.9e-06   26.1   0.0     1    79   115   193   115   217 0.91 alpha/beta hydrolase fold
Peptidase_S9         PF00326.16   213 seq346_BIOID47003    -            293   1.2e-10   40.9   0.0   1   1   3.5e-13   7.9e-10   38.1   0.0     8   212   108   291   103   292 0.71 Prolyl oligopeptidase family
Hydrolase_4          PF12146.3     79 seq346_BIOID47003    -            293   2.1e-07   30.5   0.0   1   1   6.9e-10   1.6e-06   27.7   0.0    11    61    82   132    76   149 0.82 Putative lysophospholipase
EAL                  PF00563.15   236 seq347_BIOID47003    -            259   9.4e-45  152.8   0.0   1   1   8.2e-49   1.1e-44  152.5   0.0    11   236    19   244     9   244 0.91 EAL domain
DegT_DnrJ_EryC1      PF01041.12   363 seq348_BIOID47003    -            376   3.7e-87  292.6   0.0   1   1   9.7e-91   4.4e-87  292.3   0.0     7   361    13   370     9   372 0.93 DegT/DnrJ/EryC1/StrS aminotransferase family
Aminotran_1_2        PF00155.16   363 seq348_BIOID47003    -            376   7.6e-11   41.4   0.1   1   1   3.7e-14   1.7e-10   40.3   0.0    67   189    46   154     9   187 0.88 Aminotransferase class I and II
Aminotran_5          PF00266.14   371 seq348_BIOID47003    -            376   4.7e-08   32.0   0.1   1   1   1.6e-11   7.5e-08   31.3   0.0    62   182    47   159    33   204 0.90 Aminotransferase class-V
Entericidin          PF08085.6     21 seq349_BIOID47003    -             48   1.2e-08   34.2   2.6   1   1   1.2e-12   1.7e-08   33.7   1.8     1    21    23    43    23    43 0.98 Entericidin EcnA/B family
TraE                 PF05309.6    187 seq351_BIOID47003    -            188   5.4e-73  244.0   0.4   1   1   4.5e-77   6.1e-73  243.8   0.3     1   187     1   187     1   187 0.99 TraE protein
SecD_SecF            PF02355.11   189 seq352_BIOID47003    -            338   2.4e-68  228.9  10.7   1   1   5.3e-72   3.7e-68  228.3   7.4     4   188   132   316   129   317 0.97 Protein export membrane protein
Sec_GG               PF07549.9     29 seq352_BIOID47003    -            338     2e-08   33.0   0.1   1   1   7.5e-12   5.2e-08   31.7   0.0     2    27    56    81    55    83 0.90 SecD/SecF GG Motif
DEAD                 PF00270.24   173 seq354_BIOID47003    -            444   1.3e-45  154.7   0.0   1   1   1.1e-48   5.1e-45  152.8   0.0     1   171    28   197    28   199 0.92 DEAD/DEAH box helicase
Helicase_C           PF00271.26    78 seq354_BIOID47003    -            444   5.9e-27   93.2   0.0   1   1   2.5e-30   1.1e-26   92.3   0.0     3    78   268   343   266   343 0.98 Helicase conserved C-terminal domain
ResIII               PF04851.10   184 seq354_BIOID47003    -            444   8.1e-05   22.4   0.2   1   1   3.8e-08   0.00017   21.3   0.0    31   183    47   192    18   193 0.73 Type III restriction enzyme, res subunit
DUF945               PF06097.6    459 seq355_BIOID47003    -            476    5e-106  355.0  12.7   1   1  4.4e-110  6.1e-106  354.8   8.8     3   459     4   467     2   467 0.98 Bacterial protein of unknown function (DUF945)
PTS_EIIC             PF02378.13   321 seq356_BIOID47003    -            477   1.4e-80  270.4  33.4   1   1   2.1e-84   1.4e-80  270.4  23.2     1   321    13   320    13   320 0.94 Phosphotransferase system, EIIC
PTS_EIIB             PF00367.15    35 seq356_BIOID47003    -            477   7.7e-14   50.5   0.1   1   1     2e-17   1.3e-13   49.7   0.0     3    35   404   436   402   436 0.95 phosphotransferase system, EIIB
DUF218               PF02698.12   155 seq358_BIOID47003    -            239   3.3e-21   75.2   0.0   1   1   3.3e-25   4.6e-21   74.8   0.0     4   132    47   172    45   186 0.93 DUF218 domain
DUF3442              PF11924.3    280 seq359_BIOID47003    -            464   5.8e-90  301.5   9.2   1   1   5.3e-94   7.3e-90  301.2   6.4     1   280    57   341    57   341 0.98 Protein of unknown function (DUF3442)
ICL                  PF00463.16   526 seq360_BIOID47003    -            439  3.2e-200  665.6   1.7   1   2  4.6e-118  3.2e-114  381.9   0.0     1   255    12   262    12   264 0.99 Isocitrate lyase family
ICL                  PF00463.16   526 seq360_BIOID47003    -            439  3.2e-200  665.6   1.7   2   2   1.5e-88     1e-84  284.5   1.0   353   526   262   439   260   439 0.98 Isocitrate lyase family
PEP_mutase           PF13714.1    238 seq360_BIOID47003    -            439   4.8e-19   68.4   0.0   1   1   2.3e-22   1.6e-18   66.7   0.0    26   198    86   320    74   352 0.86 Phosphoenolpyruvate phosphomutase
LysR_substrate       PF03466.15   209 seq361_BIOID47003    -            324   2.7e-16   59.2   0.0   1   1     7e-20   4.8e-16   58.3   0.0    55   207   147   303    91   305 0.81 LysR substrate binding domain
HTH_1                PF00126.22    60 seq361_BIOID47003    -            324   1.5e-12   46.8   0.0   1   1     4e-16   2.7e-12   46.1   0.0     2    59     9    66     8    67 0.97 Bacterial regulatory helix-turn-helix protein, lysR family
HOK_GEF              PF01848.11    43 seq363_BIOID47003    -             53   1.2e-20   72.4   6.4   1   1   9.7e-25   1.3e-20   72.2   4.5     2    43     7    48     6    48 0.98 Hok/gef family
AP_endonuc_2         PF01261.19   211 seq364_BIOID47003    -            285   7.7e-39  133.0   0.3   1   1   7.7e-43   1.1e-38  132.6   0.2     3   211    20   239    19   239 0.93 Xylose isomerase-like TIM barrel
ACT_6                PF13740.1     76 seq365_BIOID47003    -            190     4e-30  103.2   0.5   1   1   1.1e-31   5.1e-28   96.4   0.0     1    76     7    82     7    82 0.98 ACT domain
ACT                  PF01842.20    66 seq365_BIOID47003    -            190   8.7e-13   47.3   0.2   1   1     1e-09   4.6e-06   25.8   0.0     2    65    97   166    96   167 0.97 ACT domain
Caudo_TAP            PF02413.12   130 seq366_BIOID47003    -            101   3.1e-19   69.3   0.2   1   1   3.1e-23   4.2e-19   68.8   0.1    60   120    17    77     4    79 0.86 Caudovirales tail fibre assembly protein
Ribosomal_L12        PF00542.14    68 seq368_BIOID47003    -            121   1.8e-31  107.8   8.6   1   1   2.8e-35   3.8e-31  106.7   6.0     1    68    54   121    54   121 0.99 Ribosomal protein L7/L12 C-terminal domain
YscJ_FliF            PF01514.12   207 seq370_BIOID47003    -            552   5.1e-65  218.3   0.0   1   1   3.5e-68   2.4e-64  216.1   0.0     9   205    28   223    17   225 0.96 Secretory protein of YscJ/FliF family
YscJ_FliF_C          PF08345.6    160 seq370_BIOID47003    -            552   4.2e-52  176.2   4.9   1   1   6.1e-56   4.2e-52  176.2   3.4     1   160   250   429   250   429 0.88 Flagellar M-ring protein C-terminal
MFS_1                PF07690.11   354 seq371_BIOID47003    -            488   5.5e-46  156.8  48.2   1   2     6e-33   2.7e-29  101.9  16.6     2   287    27   290    26   296 0.75 Major Facilitator Superfamily
MFS_1                PF07690.11   354 seq371_BIOID47003    -            488   5.5e-46  156.8  48.2   2   2   2.2e-19     1e-15   57.2  15.2     3   183   283   464   279   484 0.83 Major Facilitator Superfamily
Sugar_tr             PF00083.19   451 seq371_BIOID47003    -            488   3.9e-24   84.9  48.3   1   1   2.6e-25   1.2e-21   76.7  33.5     3   434    23   451    21   461 0.81 Sugar (and other) transporter
DUF791               PF05631.9    354 seq371_BIOID47003    -            488   3.2e-06   25.9   1.6   1   1     7e-10   3.2e-06   25.9   1.1    62   152    49   145    36   171 0.80 Protein of unknown function (DUF791)
BCCT                 PF02028.12   485 seq372_BIOID47003    -            536  2.6e-131  438.0  40.8   1   1  2.3e-135  3.1e-131  437.8  28.3     3   485    14   499    12   499 0.98 BCCT family transporter
Multi_Drug_Res       PF00893.14    93 seq373_BIOID47003    -            105   5.3e-33  113.2  10.3   1   1   4.9e-37   6.7e-33  112.9   7.2     1    93     1    93     1    93 0.99 Small Multidrug Resistance protein
TPP_enzyme_N         PF02776.13   172 seq374_BIOID47003    -            548   1.6e-58  196.9   4.3   1   1   3.8e-62   1.7e-58  196.7   0.2     1   169     1   167     1   170 0.98 Thiamine pyrophosphate enzyme, N-terminal TPP binding domain
TPP_enzyme_C         PF02775.16   153 seq374_BIOID47003    -            548   6.8e-52  174.9   0.4   1   1   5.3e-54   2.4e-50  169.9   0.0     1   153   374   522   374   522 0.98 Thiamine pyrophosphate enzyme, C-terminal TPP binding domain
TPP_enzyme_M         PF00205.17   137 seq374_BIOID47003    -            548     2e-41  140.8   0.1   1   1   1.1e-44   4.9e-41  139.5   0.1     1   137   186   321   186   321 0.98 Thiamine pyrophosphate enzyme, central domain
DUF805               PF05656.9    117 seq376_BIOID47003    -            146   4.5e-20   71.5  11.9   1   1   7.1e-24   9.7e-20   70.4   8.3     2   116     7   134     6   135 0.82 Protein of unknown function (DUF805)
SecM                 PF06558.7    148 seq377_BIOID47003    -            195   1.5e-67  225.8   2.0   1   1   1.3e-71   1.7e-67  225.5   1.4     1   147    49   194    49   195 0.99 Secretion monitor precursor protein (SecM)
PTR2                 PF00854.16   373 seq379_BIOID47003    -            500   2.5e-75  253.5  26.1   1   1   6.9e-79   4.7e-75  252.5  15.9     2   370    89   428    88   431 0.97 POT family
MFS_1                PF07690.11   354 seq379_BIOID47003    -            500   1.9e-20   72.8  54.6   1   1   3.5e-21   2.4e-17   62.6  25.7    10   301    35   372    26   382 0.78 Major Facilitator Superfamily
DAHP_synth_1         PF00793.15   272 seq380_BIOID47003    -            350  1.3e-105  351.8   0.0   1   1  1.1e-109  1.5e-105  351.6   0.0     8   271    40   338    25   339 0.96 DAHP synthetase I family
Aldedh               PF00171.17   462 seq381_BIOID47003    -            482  1.6e-175  583.7   0.1   1   1  1.3e-179  1.8e-175  583.5   0.1     1   461    19   477    19   478 0.99 Aldehyde dehydrogenase family
OEP                  PF02321.13   188 seq382_BIOID47003    -            460     1e-51  175.1  39.3   1   2   7.3e-27     1e-22   80.5  12.6     3   188    65   247    63   247 0.97 Outer membrane efflux protein
OEP                  PF02321.13   188 seq382_BIOID47003    -            460     1e-51  175.1  39.3   2   2   4.8e-33   6.6e-29  100.7   9.1     7   188   275   455   270   455 0.94 Outer membrane efflux protein
LSM                  PF01423.17    68 seq383_BIOID47003    -            102   7.6e-09   34.8   0.2   1   1   1.1e-12   1.4e-08   33.9   0.1     6    68    17    64    10    64 0.85 LSM domain
CbiA                 PF01656.18   195 seq384_BIOID47003    -            327   5.8e-26   90.9   0.0   1   1   1.3e-29   8.6e-26   90.4   0.0     2   123   110   263   109   269 0.80 CobQ/CobB/MinD/ParA nucleotide binding domain
ABC_tran             PF00005.22   118 seq385_BIOID47003    -            715   1.5e-18   67.1   0.0   1   1   4.2e-22   2.8e-18   66.2   0.0     1   118   514   641   514   641 0.94 ABC transporter
ABC_membrane         PF00664.18   275 seq385_BIOID47003    -            715   5.4e-18   65.2   6.4   1   1   1.1e-21   7.4e-18   64.8   4.4     4   266   157   418   155   427 0.89 ABC transporter transmembrane region
OmpW                 PF03922.9    192 seq386_BIOID47003    -             35   6.4e-10   38.8   0.0   1   1   4.9e-14   6.7e-10   38.8   0.0   157   192     1    35     1    35 0.97 OmpW family
TraK                 PF06586.6    234 seq389_BIOID47003    -            242   1.3e-69  233.8   0.0   1   1     1e-73   1.4e-69  233.7   0.0     7   234    13   235     1   235 0.95 TraK protein
HlyD_2               PF12700.2    328 seq390_BIOID47003    -            371   5.2e-34  117.7   4.0   1   1   1.4e-37   6.3e-34  117.4   2.7     1   328    40   362    40   362 0.88 HlyD family secretion protein
HlyD_3               PF13437.1    105 seq390_BIOID47003    -            371   2.5e-15   56.5   7.5   1   1     1e-17   4.6e-14   52.5   0.1     1    97   185   285   185   305 0.87 HlyD family secretion protein
HlyD                 PF00529.15   306 seq390_BIOID47003    -            371   2.7e-13   49.7  25.0   1   1   1.3e-16   5.7e-13   48.7  17.3     1   167    60   233    60   243 0.92 HlyD family secretion protein
BPD_transp_1         PF00528.17   185 seq391_BIOID47003    -            293   7.9e-24   84.0  16.9   1   1   5.8e-28   7.9e-24   84.0  11.7     2   171    88   282    87   285 0.88 Binding-protein-dependent transport system inner membrane component
cNMP_binding         PF00027.24    91 seq392_BIOID47003    -            210   8.9e-24   83.0   0.0   1   1     4e-27   1.4e-23   82.4   0.0     3    90    23   111    21   112 0.97 Cyclic nucleotide-binding domain
Crp                  PF00325.15    32 seq392_BIOID47003    -            210   2.1e-15   55.7   0.4   1   1   1.1e-18   3.9e-15   54.8   0.3     1    32   166   197   166   197 0.98 Bacterial regulatory proteins, crp family
HTH_Crp_2            PF13545.1     76 seq392_BIOID47003    -            210   2.2e-11   43.2   0.1   1   1   1.5e-14     5e-11   42.1   0.1     1    67   142   206   142   207 0.94 Crp-like helix-turn-helix domain
NTP_transferase      PF00483.18   248 seq393_BIOID47003    -            302   2.4e-25   89.1   0.0   1   1   4.5e-29   3.1e-25   88.8   0.0     1   241    10   275    10   280 0.87 Nucleotidyl transferase
NTP_transf_3         PF12804.2    179 seq393_BIOID47003    -            302   9.5e-08   32.3   0.0   1   1   2.7e-11   1.8e-07   31.3   0.0     1   116    11   164    11   184 0.75 MobA-like NTP transferase domain
YbaB_DNA_bd          PF02575.11    93 seq394_BIOID47003    -            109   3.4e-38  129.3   7.0   1   1   2.8e-42   3.8e-38  129.1   4.8     1    93    11   102    11   102 0.99 YbaB/EbfC DNA-binding family
SIS_2                PF13580.1    138 seq395_BIOID47003    -            246   3.1e-31  107.7   0.3   1   1   9.4e-35   6.4e-31  106.7   0.2    15   138    78   200    56   200 0.92 SIS domain
SIS                  PF01380.17   131 seq395_BIOID47003    -            246   5.9e-08   32.2   0.0   1   1   2.3e-11   1.6e-07   30.9   0.0    51   104   163   216   152   229 0.91 SIS domain
AhpC-TSA             PF00578.16   124 seq398_BIOID47003    -            156   5.2e-40  135.8   0.0   1   1   1.9e-43   6.6e-40  135.5   0.0     2   123     7   134     6   135 0.99 AhpC/TSA family
Redoxin              PF08534.5    146 seq398_BIOID47003    -            156   2.1e-27   95.3   0.0   1   1   7.3e-31   2.5e-27   95.1   0.0     1   131     5   136     5   148 0.90 Redoxin
SCO1-SenC            PF02630.9    174 seq398_BIOID47003    -            156   3.3e-10   39.7   0.0   1   1   1.4e-13   4.7e-10   39.2   0.0    32   171    10   136     4   140 0.89 SCO1/SenC
DUF899               PF05988.7    211 seq398_BIOID47003    -            156   0.00024   20.4   0.0   1   1   7.9e-08   0.00027   20.3   0.0    48   173    12   137     3   152 0.81 Bacterial protein of unknown function (DUF899)
Homoserine_dh        PF00742.14   179 seq401_BIOID47003    -            810   6.9e-51  172.3   0.0   1   1   2.3e-54   1.1e-50  171.7   0.0     1   178   608   803   608   804 0.99 Homoserine dehydrogenase
AA_kinase            PF00696.23   241 seq401_BIOID47003    -            810   1.8e-42  145.4   0.0   1   1   8.3e-46   3.8e-42  144.3   0.0     2   238    12   284    11   287 0.89 Amino acid kinase family
NAD_binding_3        PF03447.11   117 seq401_BIOID47003    -            810   3.5e-24   85.3   0.0   1   1   1.8e-27   8.4e-24   84.1   0.0     1   116   465   599   465   600 0.98 Homoserine dehydrogenase, NAD binding domain
MMR_HSR1             PF01926.18   114 seq402_BIOID47003    -            426   3.4e-21   75.2   0.1   1   1   3.3e-24   9.1e-21   73.8   0.1     2   114   200   318   199   318 0.83 50S ribosome-binding GTPase
GTP-bdg_N            PF13167.1     95 seq402_BIOID47003    -            426   1.6e-15   56.9   0.0   1   1   1.4e-18   3.8e-15   55.6   0.0     8    95    25   112    18   112 0.96 GTP-binding GTPase N-terminal
FeoB_N               PF02421.13   189 seq402_BIOID47003    -            426     1e-08   34.5   0.1   1   1   7.5e-12   2.1e-08   33.5   0.0     2   168   199   369   198   390 0.81 Ferrous iron transport protein B
Arf                  PF00025.16   175 seq402_BIOID47003    -            426   1.2e-05   24.4   0.6   1   1   2.8e-08   7.6e-05   21.9   0.4    19   132   202   326   190   360 0.79 ADP-ribosylation factor family
DUF2542              PF10808.3     79 seq403_BIOID47003    -             79     5e-46  154.7   5.7   1   1     4e-50   5.5e-46  154.6   3.9     1    79     1    79     1    79 1.00 Protein of unknown function (DUF2542)
Bac_DNA_binding      PF00216.16    90 seq406_BIOID47003    -             90   2.5e-34  117.0   0.1   1   1   2.1e-38   2.8e-34  116.8   0.1     1    90     1    90     1    90 1.00 Bacterial DNA-binding protein
RNA_pol_Rpb2_6       PF00562.23   386 seq407_BIOID47003    -           1342  4.7e-162  539.0   0.0   1   1  3.5e-162  7.9e-159  528.4   0.1     2   386   716  1264   715  1264 0.98 RNA polymerase Rpb2, domain 6
RNA_pol_Rpb2_7       PF04560.15    83 seq407_BIOID47003    -           1342   5.7e-32  109.6   0.1   1   1   8.2e-35   1.9e-31  108.0   0.0     1    82  1266  1341  1266  1342 0.98 RNA polymerase Rpb2, domain 7
RNA_pol_Rpb2_3       PF04565.11    68 seq407_BIOID47003    -           1342   7.1e-30  102.4   0.0   1   1   7.4e-33   1.7e-29  101.2   0.0     1    68   513   582   513   582 0.98 RNA polymerase Rpb2, domain 3
RNA_pol_Rpb2_45      PF10385.4     66 seq407_BIOID47003    -           1342   4.6e-29   99.9   0.3   1   1   1.5e-31   3.5e-28   97.0   0.2     1    66   591   656   591   656 1.00 RNA polymerase beta subunit external 1 domain
RNA_pol_Rpb2_1       PF04563.10   203 seq407_BIOID47003    -           1342   1.5e-26   92.4   0.0   1   1   1.4e-29   3.1e-26   91.4   0.0     2   203    27   509    26   509 0.98 RNA polymerase beta subunit
RNA_pol_Rpb2_2       PF04561.9    190 seq407_BIOID47003    -           1342   1.6e-25   89.5   0.9   1   2   8.4e-11   1.9e-07   30.5   0.0     1    74   151   225   151   276 0.82 RNA polymerase Rpb2, domain 2
RNA_pol_Rpb2_2       PF04561.9    190 seq407_BIOID47003    -           1342   1.6e-25   89.5   0.9   2   2   1.9e-18   4.4e-15   55.4   0.0    80   190   340   454   329   454 0.88 RNA polymerase Rpb2, domain 2
His_Phos_1           PF00300.17   158 seq409_BIOID47003    -            194   3.6e-07   30.2   0.1   1   1   2.1e-10   2.9e-06   27.3   0.0     1    74    53   124    53   138 0.78 Histidine phosphatase superfamily (branch 1)
Toprim_4             PF13662.1     81 seq412_BIOID47003    -            201   2.6e-22   78.5   0.0   1   1   8.9e-26   4.1e-22   77.8   0.0     1    81    81   172    81   172 0.95 Toprim domain
RecR                 PF02132.10    41 seq412_BIOID47003    -            201   4.7e-16   57.8   1.1   1   1     1e-19   4.7e-16   57.8   0.8     2    41    39    78    38    78 0.95 RecR protein
Toprim               PF01751.17    88 seq412_BIOID47003    -            201   9.5e-11   41.3   0.0   1   1   3.6e-14   1.7e-10   40.5   0.0     2    77    83   166    82   173 0.90 Toprim domain
DUF406               PF04175.7     94 seq413_BIOID47003    -             99     2e-28   98.5   3.2   1   1   1.6e-32   2.2e-28   98.4   2.2     4    94     3    96     1    96 0.96 Protein of unknown function (DUF406)
SecA_DEAD            PF07517.9    266 seq414_BIOID47003    -            901  7.2e-122  405.6   0.2   1   1  5.6e-125  1.5e-121  404.6   0.1     2   265     7   401     6   402 1.00 SecA DEAD-like domain
SecA_SW              PF07516.8    214 seq414_BIOID47003    -            901   1.4e-76  256.8   5.6   1   1   1.5e-79     4e-76  255.4   3.9     1   213   617   830   617   831 0.98 SecA Wing and Scaffold domain
SecA_PP_bind         PF01043.15   113 seq414_BIOID47003    -            901   1.7e-40  137.7   0.2   1   1   1.8e-43   4.9e-40  136.2   0.1     2   113   229   358   228   358 0.94 SecA preprotein cross-linking domain
SEC-C                PF02810.10    21 seq414_BIOID47003    -            901   9.2e-12   44.1   7.5   1   1   5.4e-15   1.5e-11   43.4   5.2     1    20   881   900   881   901 0.95 SEC-C motif
PRD                  PF00874.15    90 seq415_BIOID47003    -            433   2.7e-24   85.0   0.0   1   2   3.6e-13   4.9e-09   36.0   0.0     2    89   138   224   137   225 0.97 PRD domain
PRD                  PF00874.15    90 seq415_BIOID47003    -            433   2.7e-24   85.0   0.0   2   2   1.5e-16   2.1e-12   46.9   0.0     2    89   247   335   246   336 0.97 PRD domain
Radical_SAM          PF04055.16   166 seq416_BIOID47003    -            292   1.9e-22   80.0   0.0   1   1   5.8e-26   2.6e-22   79.6   0.0     1   157    41   222    41   231 0.94 Radical SAM superfamily
Fer4_12              PF13353.1    139 seq416_BIOID47003    -            292   1.1e-10   41.6   0.1   1   1   9.2e-14   4.2e-10   39.7   0.1     2    82    34   145    33   186 0.81 4Fe-4S single cluster domain
Fer4_14              PF13394.1    117 seq416_BIOID47003    -            292     1e-06   28.6   0.6   1   1     6e-09   2.7e-05   24.0   0.4     3   103    42   171    40   183 0.83 4Fe-4S single cluster domain
PfkB                 PF00294.19   301 seq417_BIOID47003    -            362   1.1e-57  195.3   0.0   1   1   3.1e-61   1.4e-57  194.9   0.0     2   293    58   344    57   352 0.92 pfkB family carbohydrate kinase
HTH_24               PF13412.1     48 seq417_BIOID47003    -            362   8.2e-11   41.0   2.4   1   1   4.9e-14   2.2e-10   39.6   1.7     1    48     1    48     1    48 0.98 Winged helix-turn-helix DNA-binding
HTH_11               PF08279.7     55 seq417_BIOID47003    -            362   6.7e-05   22.3   0.8   1   1   4.1e-08   0.00019   20.9   0.5     1    52     4    50     4    53 0.83 HTH domain
NIF3                 PF01784.13   242 seq418_BIOID47003    -            247     1e-56  192.1   0.0   1   1   9.1e-61   1.2e-56  191.8   0.0     2   240     6   235     5   238 0.95 NIF3 (NGG1p interacting factor 3)
Polysacc_synt        PF01943.12   273 seq420_BIOID47003    -            416     1e-13   51.0  19.1   1   1   7.7e-18     1e-13   51.0  13.3     1   272     3   283     3   284 0.84 Polysaccharide biosynthesis protein
BPD_transp_1         PF00528.17   185 seq423_BIOID47003    -            368   2.7e-26   92.1  10.4   1   1     2e-30   2.7e-26   92.1   7.2     2   183   175   361   174   363 0.94 Binding-protein-dependent transport system inner membrane component
HNH                  PF01844.18    47 seq424_BIOID47003    -            115   5.6e-10   38.8   8.2   1   1   5.6e-14   7.7e-10   38.3   5.7     1    47    27    75    27    75 0.98 HNH endonuclease
UPF0150              PF03681.10    48 seq425_BIOID47003    -            145   1.2e-12   47.0   0.1   1   1   2.8e-16   1.9e-12   46.4   0.1     1    45     9    53     9    56 0.95 Uncharacterised protein family (UPF0150)
HTH_3                PF01381.17    55 seq425_BIOID47003    -            145   2.1e-07   30.5   0.1   1   1   4.7e-11   3.2e-07   29.9   0.1     7    53    95   141    89   143 0.93 Helix-turn-helix
TrbI                 PF03743.9    187 seq430_BIOID47003    -            484   1.7e-39  135.1   1.6   1   1   4.2e-43   5.7e-39  133.4   0.3     2   187   214   410   213   410 0.94 Bacterial conjugation TrbI-like protein
FUSC-like            PF12805.2    284 seq431_BIOID47003    -            696     3e-72  242.8   3.3   1   1   8.7e-76     3e-72  242.8   2.3     2   280    63   335    62   340 0.95 FUSC-like inner membrane protein yccS
FUSC_2               PF13515.1    128 seq431_BIOID47003    -            696   8.6e-20   70.8  11.0   1   1   2.5e-23   8.6e-20   70.8   7.6     2   126   377   498   375   500 0.90 Fusaric acid resistance protein-like
FUSC                 PF04632.7    650 seq431_BIOID47003    -            696   6.1e-08   31.4   4.1   1   1   1.8e-11   6.1e-08   31.4   2.8     7   263   369   642   363   689 0.80 Fusaric acid resistance protein family
ALMT                 PF11744.3    406 seq431_BIOID47003    -            696   1.6e-05   23.6   2.1   1   1   1.8e-08   6.3e-05   21.6   1.1    41   193   389   528   373   595 0.80 Aluminium activated malate transporter
Usp                  PF00582.21   140 seq432_BIOID47003    -            142   3.2e-17   62.8   0.0   1   1   2.7e-21   3.7e-17   62.7   0.0     2   140     3   138     2   138 0.95 Universal stress protein family
Fimbrial             PF00419.15   145 seq433_BIOID47003    -            176   1.7e-21   76.8   4.1   1   1   1.5e-25     2e-21   76.6   2.8     1   145    27   176    27   176 0.94 Fimbrial protein
Pep_deformylase      PF01327.16   157 seq434_BIOID47003    -            169   6.4e-53  178.2   0.1   1   1   5.6e-57   7.6e-53  177.9   0.1     2   156     4   152     3   153 0.94 Polypeptide deformylase
Pyr_redox_2          PF07992.9    200 seq435_BIOID47003    -            412   1.7e-16   60.5   0.0   1   1   1.4e-18   1.6e-15   57.4   0.0     1   198   126   384   126   386 0.80 Pyridine nucleotide-disulphide oxidoreductase
Pyr_redox            PF00070.22    80 seq435_BIOID47003    -            412     8e-14   51.6   0.9   1   1     3e-10   3.5e-07   30.4   0.0     2    76   256   328   255   332 0.77 Pyridine nucleotide-disulphide oxidoreductase
NAD_binding_8        PF13450.1     68 seq435_BIOID47003    -            412   3.6e-09   36.4   0.0   1   1   7.6e-12   8.6e-09   35.1   0.0     1    37   129   165   129   185 0.91 NAD(P)-binding Rossmann-like domain
HI0933_like          PF03486.9    409 seq435_BIOID47003    -            412   1.7e-06   26.6   0.4   1   1   1.2e-08   1.4e-05   23.6   0.0     2    36   126   160   125   164 0.94 HI0933-like protein
FAD_binding_3        PF01494.14   356 seq435_BIOID47003    -            412   2.5e-05   23.3   0.5   1   1     1e-07   0.00012   21.1   0.0     3    34   126   157   125   169 0.93 FAD binding domain
Thi4                 PF01946.12   230 seq435_BIOID47003    -            412     5e-05   22.3   0.1   1   1   1.1e-07   0.00012   21.1   0.0    20    59   127   166   121   210 0.89 Thi4 family
DUF3521              PF12035.3     35 seq437_BIOID47003    -             50   1.6e-18   66.1   1.0   1   1   1.4e-22     2e-18   65.8   0.7     1    35    16    50    16    50 0.98 Protein of unknown function (DUF3521)
YfiO                 PF13525.1    203 seq438_BIOID47003    -            245   4.9e-84  280.7   6.4   1   1   8.3e-88   5.7e-84  280.5   4.5     1   202    28   236    28   238 0.97 Outer membrane lipoprotein
TPR_18               PF13512.1    142 seq438_BIOID47003    -            245   4.2e-64  214.7   7.7   1   1   1.5e-67     1e-63  213.4   1.4     2   142    24   167    23   167 0.98 Tetratricopeptide repeat
BPD_transp_1         PF00528.17   185 seq444_BIOID47003    -            280   2.2e-17   63.0  17.9   1   1   1.6e-21   2.2e-17   63.0  12.4     2   178    89   267    88   271 0.81 Binding-protein-dependent transport system inner membrane component
Fer4_7               PF12838.2     52 seq446_BIOID47003    -            205   1.8e-15   56.9  22.3   1   1   2.2e-11   2.7e-08   33.9   3.5     2    52    82   166    81   166 0.64 4Fe-4S dicluster domain
Fer4_9               PF13187.1     55 seq446_BIOID47003    -            205   9.7e-13   48.0  18.3   1   1   1.5e-10   1.8e-07   31.1   1.4     2    54    82   166    81   167 0.94 4Fe-4S dicluster domain
Fer4_11              PF13247.1     99 seq446_BIOID47003    -            205   2.9e-12   46.2  14.8   1   1   5.6e-13   6.9e-10   38.5   3.3     5    59    46    98    42   108 0.91 4Fe-4S dicluster domain
Fer4                 PF00037.22    24 seq446_BIOID47003    -            205   5.5e-12   44.6  36.6   1   1   2.2e-12   2.8e-09   36.0   1.1     2    24    76    98    75    98 0.93 4Fe-4S binding domain
Fer4_10              PF13237.1     52 seq446_BIOID47003    -            205     2e-10   40.1  24.8   1   1   5.5e-09   6.8e-06   25.6   4.7     2    52    75   163    74   163 0.70 4Fe-4S dicluster domain
Fer4_6               PF12837.2     24 seq446_BIOID47003    -            205     2e-09   36.7  36.3   1   1   1.3e-09   1.6e-06   27.6   0.9     3    24    76    97    74    97 0.92 4Fe-4S binding domain
Fer4_3               PF12798.2     15 seq446_BIOID47003    -            205   4.2e-08   33.0  44.7   1   3   3.5e-05     0.043   14.2   4.6     1    15    51    67    51    67 0.98 4Fe-4S binding domain
Fer4_3               PF12798.2     15 seq446_BIOID47003    -            205   4.2e-08   33.0  44.7   2   3   3.4e-05     0.042   14.2   4.0     1    15    82    96    82    96 0.98 4Fe-4S binding domain
Fer4_3               PF12798.2     15 seq446_BIOID47003    -            205   4.2e-08   33.0  44.7   3   3   1.1e-05     0.014   15.8   2.8     1    15   146   166   146   166 0.96 4Fe-4S binding domain
Fer4_4               PF12800.2     17 seq446_BIOID47003    -            205   2.6e-07   30.3  28.4   1   2   3.2e-05     0.039   14.1   0.8     3    15    11    23     9    32 0.91 4Fe-4S binding domain
Fer4_4               PF12800.2     17 seq446_BIOID47003    -            205   2.6e-07   30.3  28.4   2   2   1.1e-06    0.0013   18.7   1.5     3    17    81    95    79    95 0.90 4Fe-4S binding domain
DUF1144              PF06610.8    143 seq447_BIOID47003    -            149   4.1e-71  237.2   7.6   1   1   3.3e-75   4.5e-71  237.0   5.3     4   143     3   142     1   142 0.98 Protein of unknown function (DUF1144)
DUF3521              PF12035.3     35 seq448_BIOID47003    -             40   8.5e-17   60.6   1.1   1   1   6.9e-21   9.5e-17   60.4   0.8     1    35     1    35     1    35 0.98 Protein of unknown function (DUF3521)
BON                  PF04972.12    64 seq449_BIOID47003    -            201   1.7e-39  133.2  15.7   1   2   7.5e-23     1e-18   66.7   3.7     1    63    60   122    60   123 0.98 BON domain
BON                  PF04972.12    64 seq449_BIOID47003    -            201   1.7e-39  133.2  15.7   2   2   1.3e-24   1.8e-20   72.3   1.8     1    62   139   200   139   201 0.97 BON domain
ParBc                PF02195.13    90 seq451_BIOID47003    -            323   9.5e-10   38.3   0.0   1   1   1.4e-13     2e-09   37.3   0.0    11    88    78   152    69   154 0.91 ParB-like nuclease domain
ABC_tran             PF00005.22   118 seq452_BIOID47003    -            265   1.1e-20   74.1   0.0   1   1   2.3e-24   1.6e-20   73.5   0.0     1   118    51   176    51   176 0.94 ABC transporter
GD_AH_C              PF04295.8    397 seq453_BIOID47003    -            523  1.6e-147  491.2   0.1   1   1  2.7e-151  1.8e-147  491.0   0.0     2   396   117   522   116   523 0.97 D-galactarate dehydratase / Altronate hydrolase, C terminus
SAF                  PF08666.7     63 seq453_BIOID47003    -            523   5.1e-14   52.3   1.0   1   1   2.3e-17   1.6e-13   50.7   0.2     1    62    22    91    22    92 0.98 SAF domain
LysR_substrate       PF03466.15   209 seq454_BIOID47003    -            323   5.7e-42  143.0   0.2   1   1   1.1e-45   7.8e-42  142.6   0.1     3   206   113   316   111   319 0.97 LysR substrate binding domain
HTH_1                PF00126.22    60 seq454_BIOID47003    -            323   7.3e-19   67.1   0.6   1   1     2e-22   1.3e-18   66.3   0.4     2    59    29    86    28    87 0.97 Bacterial regulatory helix-turn-helix protein, lysR family
DUF2633              PF11119.3     59 seq455_BIOID47003    -             57   1.3e-29  101.5   1.4   1   1   1.1e-33   1.4e-29  101.4   1.0     1    52     3    54     3    57 0.95 Protein of unknown function (DUF2633)
GATase_4             PF13230.1    272 seq456_BIOID47003    -            255  3.2e-107  357.1   0.0   1   1  7.7e-111  3.5e-107  357.0   0.0     1   252     1   252     1   255 0.99 Glutamine amidotransferases class-II
GATase_2             PF00310.16   361 seq456_BIOID47003    -            255   3.3e-17   62.1   0.1   1   1   2.1e-15   9.7e-12   44.1   0.1   189   359    65   215    60   217 0.87 Glutamine amidotransferases class-II
Curlin_rpt           PF07012.7     34 seq457_BIOID47003    -            160   8.3e-22   76.5  32.2   1   3   1.1e-15   1.5e-11   43.7   0.8     1    34    62    95    62    95 0.99 Curlin associated repeat
Curlin_rpt           PF07012.7     34 seq457_BIOID47003    -            160   8.3e-22   76.5  32.2   2   3   2.3e-09   3.2e-05   23.4   2.1     9    32    92   115    91   116 0.95 Curlin associated repeat
Curlin_rpt           PF07012.7     34 seq457_BIOID47003    -            160   8.3e-22   76.5  32.2   3   3   7.8e-12   1.1e-07   31.3   4.2     1    34   106   139   106   139 0.98 Curlin associated repeat
MacB_PCD             PF12704.2    232 seq458_BIOID47003    -            648   1.7e-54  184.7   3.1   1   1     5e-58   1.7e-54  184.7   2.1     1   231   261   491   261   492 0.94 MacB-like periplasmic core domain
ABC_tran             PF00005.22   118 seq458_BIOID47003    -            648   6.1e-21   74.8   0.0   1   1   3.4e-24   1.2e-20   73.9   0.0     1   117    48   172    48   173 0.94 ABC transporter
FtsX                 PF02687.16   121 seq458_BIOID47003    -            648   4.3e-21   74.7  10.1   1   1   1.3e-24   4.3e-21   74.7   7.0     2   121   527   641   526   641 0.97 FtsX-like permease family
AAA_21               PF13304.1    303 seq458_BIOID47003    -            648   8.3e-12   45.5   0.1   1   1   6.3e-10   2.1e-06   27.7   0.0   222   300   130   205    85   208 0.88 AAA domain
Aminotran_1_2        PF00155.16   363 seq460_BIOID47003    -            468   6.8e-32  110.6   0.0   1   1   1.6e-35   1.1e-31  110.0   0.0    44   348   145   445   120   458 0.88 Aminotransferase class I and II
GntR                 PF00392.16    64 seq460_BIOID47003    -            468     6e-15   54.3   0.1   1   1   2.9e-18     2e-14   52.6   0.0     1    64     3    66     3    66 0.98 Bacterial regulatory proteins, gntR family
HSP90                PF00183.13   531 seq461_BIOID47003    -            624  3.6e-115  385.2   8.5   1   1  1.3e-117  6.1e-114  381.2   5.7    74   491   212   622   209   624 0.93 Hsp90 protein
HATPase_c_3          PF13589.1    137 seq461_BIOID47003    -            624   2.2e-15   56.3   1.5   1   1   7.1e-19   3.2e-15   55.8   0.1     2   123    26   171    25   183 0.79 Histidine kinase-, DNA gyrase B-, and HSP90-like ATPase
HATPase_c            PF02518.21   111 seq461_BIOID47003    -            624   8.1e-12   44.7   0.1   1   1   3.2e-15   1.5e-11   43.9   0.1     6   109    32   181    27   183 0.84 Histidine kinase-, DNA gyrase B-, and HSP90-like ATPase
AceK                 PF06315.6    562 seq462_BIOID47003    -            578  4.1e-239  794.4   0.0   1   1  3.4e-243  4.6e-239  794.2   0.0     1   562     9   568     9   568 0.99 Isocitrate dehydrogenase kinase/phosphatase (AceK)
rve                  PF00665.21   120 seq463_BIOID47003    -            288   7.7e-31  106.5   0.1   1   1   6.6e-34   1.8e-30  105.3   0.0     3   119   126   240   124   241 0.96 Integrase core domain
rve_2                PF13333.1     52 seq463_BIOID47003    -            288   1.2e-18   66.7   0.1   1   1   3.1e-20   8.3e-17   60.8   0.0     1    52   231   287   231   287 0.98 Integrase core domain
rve_3                PF13683.1     67 seq463_BIOID47003    -            288     2e-15   55.9   0.0   1   1   1.5e-18   4.2e-15   54.8   0.0     4    67   215   279   212   279 0.96 Integrase core domain
DDE_Tnp_IS240        PF13610.1    140 seq463_BIOID47003    -            288   1.6e-09   37.7   0.0   1   1   1.1e-12     3e-09   36.8   0.0     2   129   130   260   129   272 0.87 DDE domain
HTH_21               PF13276.1     60 seq463_BIOID47003    -            288   1.4e-08   34.5   0.2   1   1     5e-12   1.4e-08   34.5   0.1     9    59    52   101    39   102 0.87 HTH-like domain
Abhydrolase_5        PF12695.2    142 seq464_BIOID47003    -            273   3.1e-11   43.1   0.0   1   1   1.4e-14   3.8e-11   42.8   0.0    16   141    72   243    53   244 0.80 Alpha/beta hydrolase family
Peptidase_S9         PF00326.16   213 seq464_BIOID47003    -            273     8e-11   41.4   0.4   1   1   2.6e-13     7e-10   38.3   0.1    47   195   108   251    99   270 0.71 Prolyl oligopeptidase family
Abhydrolase_3        PF07859.8    211 seq464_BIOID47003    -            273   2.2e-06   27.2   0.0   1   1   3.4e-08   9.2e-05   21.9   0.0    48   209   102   245    59   247 0.72 alpha/beta hydrolase fold
AHS1                 PF02682.11   202 seq467_BIOID47003    -            218   2.9e-69  232.4   0.0   1   1   2.4e-73   3.3e-69  232.2   0.0     2   202     5   202     4   202 0.95 Allophanate hydrolase subunit 1
Aminotran_3          PF00202.16   339 seq468_BIOID47003    -            428  1.2e-121  405.5   0.1   1   1  1.1e-125  1.5e-121  405.3   0.1     2   338    29   362    28   363 0.98 Aminotransferase class-III
CusF_Ec              PF11604.3     70 seq470_BIOID47003    -            110   1.3e-21   76.0   0.3   1   1   1.3e-25   1.7e-21   75.6   0.2     1    67    42   107    42   110 0.93 Copper binding periplasmic protein CusF
Fimbrial             PF00419.15   145 seq473_BIOID47003    -            169   7.7e-10   39.0   8.2   1   1   7.2e-14   9.8e-10   38.7   5.7     1   144    30   168    30   169 0.78 Fimbrial protein
Formyl_trans_N       PF00551.14   181 seq476_BIOID47003    -            315   3.3e-55  186.3   0.0   1   1     7e-59   4.8e-55  185.8   0.0     2   180     6   183     5   184 0.98 Formyl transferase
Formyl_trans_C       PF02911.13   100 seq476_BIOID47003    -            315   1.1e-33  115.1   0.1   1   1   2.5e-37   1.7e-33  114.5   0.0     1    99   207   304   207   305 0.98 Formyl transferase, C-terminal domain
MFS_1                PF07690.11   354 seq477_BIOID47003    -            472   1.5e-56  191.5  44.9   1   2   5.4e-52   7.4e-48  162.9  16.1     2   269    56   327    55   340 0.89 Major Facilitator Superfamily
MFS_1                PF07690.11   354 seq477_BIOID47003    -            472   1.5e-56  191.5  44.9   2   2   1.3e-12   1.8e-08   33.4  10.6    59   178   340   456   328   470 0.85 Major Facilitator Superfamily
PTS_IIB              PF02302.12    90 seq478_BIOID47003    -            113   7.1e-13   48.6   0.0   1   1   6.3e-17   8.6e-13   48.4   0.0     2    87     6    94     5    97 0.92 PTS system, Lactose/Cellobiose specific IIB subunit
FliG_C               PF01706.11   110 seq479_BIOID47003    -            331   1.8e-39  134.0  15.8   1   1   3.2e-42   2.2e-38  130.5   2.3     2   109   216   323   215   324 0.98 FliG C-terminal domain
Ring_hydroxyl_A      PF00848.14   209 seq480_BIOID47003    -            374   4.9e-36  124.2   0.6   1   1   9.8e-40   6.7e-36  123.7   0.4     3   205   184   370   182   374 0.91 Ring hydroxylating alpha subunit (catalytic domain)
Rieske               PF00355.21    98 seq480_BIOID47003    -            374   4.8e-21   74.0   0.1   1   1   1.2e-24   7.9e-21   73.3   0.1     1    87    46   130    46   148 0.88 Rieske [2Fe-2S] domain
ACT_5                PF13710.1     63 seq481_BIOID47003    -             87   2.1e-26   91.4   0.1   1   1   1.9e-30   2.6e-26   91.0   0.1     2    63    13    73    12    73 0.98 ACT domain
GST_C                PF00043.20    95 seq482_BIOID47003    -            201     3e-15   55.8   0.1   1   1   1.9e-18   5.3e-15   55.0   0.1     5    95   104   189   100   189 0.94 Glutathione S-transferase, C-terminal domain
GST_N_2              PF13409.1     70 seq482_BIOID47003    -            201   2.7e-11   43.1   0.0   1   1   3.9e-14   1.1e-10   41.2   0.0     5    69    11    75     9    76 0.95 Glutathione S-transferase, N-terminal domain
GST_N_3              PF13417.1     75 seq482_BIOID47003    -            201   4.4e-10   39.5   0.0   1   1   3.4e-13   9.2e-10   38.5   0.0    15    73    16    79    11    81 0.89 Glutathione S-transferase, N-terminal domain
GST_C_2              PF13410.1     69 seq482_BIOID47003    -            201   7.2e-10   38.4   0.1   1   1   3.8e-13   1.1e-09   37.9   0.0     7    69   125   184    71   184 0.90 Glutathione S-transferase, C-terminal domain
GST_N                PF02798.15    76 seq482_BIOID47003    -            201     2e-08   34.1   0.0   1   1   2.2e-11   5.9e-08   32.6   0.0     3    76     1    75     1    75 0.94 Glutathione S-transferase, N-terminal domain
Abhydrolase_5        PF12695.2    142 seq483_BIOID47003    -            249   7.4e-19   67.8   0.0   1   1   4.9e-22   9.6e-19   67.4   0.0     2   130    30   215    29   231 0.78 Alpha/beta hydrolase family
Abhydrolase_6        PF12697.2    228 seq483_BIOID47003    -            249   2.9e-16   59.9   3.0   1   1   5.9e-19   1.1e-15   57.9   2.1     1   205    30   215    30   242 0.66 Alpha/beta hydrolase family
Peptidase_S9         PF00326.16   213 seq483_BIOID47003    -            249   2.6e-11   43.0   0.0   1   1   1.7e-14   3.2e-11   42.7   0.0    43   190    86   234    43   249 0.74 Prolyl oligopeptidase family
DLH                  PF01738.13   218 seq483_BIOID47003    -            249   5.2e-06   25.7   0.0   1   1   1.7e-08   3.3e-05   23.1   0.0     2   188    13   231    12   234 0.84 Dienelactone hydrolase family
BAAT_C               PF08840.6    213 seq483_BIOID47003    -            249   1.5e-05   24.7   0.0   1   1   4.1e-08   8.1e-05   22.3   0.0    21   165   106   235    98   244 0.75 BAAT / Acyl-CoA thioester hydrolase C terminal
Oxidored_q1          PF00361.15   270 seq485_BIOID47003    -            672     2e-50  171.4  23.1   1   1   1.4e-54     2e-50  171.4  16.0     3   267   133   411   131   414 0.94 NADH-Ubiquinone/plastoquinone (complex I), various chains
Rick_17kDa_Anti      PF05433.10    42 seq486_BIOID47003    -            171   3.5e-08   32.8  24.1   1   1   8.3e-12   5.7e-08   32.1  16.7     2    41    72   113    71   114 0.91 Glycine zipper 2TM domain
Gly-zipper_Omp       PF13488.1     46 seq486_BIOID47003    -            171   3.3e-07   29.7  21.1   1   1   7.3e-11     5e-07   29.1  14.6     2    43    72   114    71   117 0.87 Glycine zipper
Band_7               PF01145.20   179 seq488_BIOID47003    -            419   4.9e-33  114.4   1.1   1   1   1.2e-36   8.4e-33  113.6   0.7     1   178    98   271    98   272 0.96 SPFH domain / Band 7 family
HflK_N               PF12221.3     42 seq488_BIOID47003    -            419   7.8e-17   60.6  18.5   1   1   4.1e-20   2.8e-16   58.8  12.8     1    42     1    60     1    60 0.96 Bacterial membrane protein N terminal
HlyD_2               PF12700.2    328 seq489_BIOID47003    -            407   6.5e-14   51.7   0.0   1   1   5.5e-17   3.8e-13   49.1   0.0   136   327   187   378    98   379 0.78 HlyD family secretion protein
HlyD_3               PF13437.1    105 seq489_BIOID47003    -            407   2.5e-13   50.1   0.2   1   1   3.2e-14   2.2e-10   40.6   0.0     1   105   209   310   209   310 0.96 HlyD family secretion protein
Curlin_rpt           PF07012.7     34 seq490_BIOID47003    -            151   9.8e-29   98.6  29.3   1   3   3.6e-16   4.9e-12   45.2   0.6     1    34    40    74    40    74 0.99 Curlin associated repeat
Curlin_rpt           PF07012.7     34 seq490_BIOID47003    -            151   9.8e-29   98.6  29.3   2   3   7.7e-17   1.1e-12   47.3   0.3     2    34    86   119    85   119 0.98 Curlin associated repeat
Curlin_rpt           PF07012.7     34 seq490_BIOID47003    -            151   9.8e-29   98.6  29.3   3   3   1.2e-09   1.7e-05   24.3   3.5     8    34   115   141   114   141 0.95 Curlin associated repeat
GntP_permease        PF02447.11   441 seq491_BIOID47003    -             72   3.2e-21   75.2   0.5   1   1   2.5e-25   3.4e-21   75.1   0.3   372   441     2    71     1    71 0.96 GntP family permease
Aminotran_4          PF01063.14   231 seq492_BIOID47003    -            309   1.1e-46  159.0   0.0   1   1   9.6e-51   1.3e-46  158.8   0.0     3   231    54   289    52   289 0.96 Aminotransferase class IV
ABC_tran             PF00005.22   118 seq493_BIOID47003    -            252   3.1e-26   91.9   0.0   1   1   6.6e-30   4.5e-26   91.4   0.0     1   118    52   176    52   176 0.90 ABC transporter
DUF1328              PF07043.8     39 seq494_BIOID47003    -             59   1.6e-12   47.0  24.5   1   1   1.4e-16   1.9e-12   46.8  17.0     1    39    12    50    12    50 0.99 Protein of unknown function (DUF1328)
ADH_zinc_N           PF00107.21   130 seq497_BIOID47003    -            350   1.2e-25   89.4   0.0   1   1   1.4e-29   1.9e-25   88.7   0.0     1   101   168   269   168   297 0.89 Zinc-binding dehydrogenase
Ureidogly_hydro      PF04115.7    165 seq498_BIOID47003    -            160   1.7e-52  177.0   0.0   1   1   1.4e-56   1.9e-52  176.8   0.0     3   159     2   153     1   158 0.95 Ureidoglycolate hydrolase
Glyco_transf_56      PF07429.6    361 seq501_BIOID47003    -            359  3.1e-193  641.4   0.0   1   1    5e-197  3.4e-193  641.3   0.0     1   359     1   357     1   359 0.99 4-alpha-L-fucosyltransferase glycosyl transferase group 56
FimH_man-bind        PF09160.5    147 seq503_BIOID47003    -            303   5.8e-57  191.5   0.2   1   1   1.5e-60     1e-56  190.7   0.1     1   147    27   171    27   171 0.99 FimH, mannose binding
Fimbrial             PF00419.15   145 seq503_BIOID47003    -            303   1.1e-09   38.4   7.6   1   1   1.7e-13   1.1e-09   38.4   5.3     7   145   176   303   170   303 0.85 Fimbrial protein
Ribosomal_S30AE      PF02482.14    94 seq504_BIOID47003    -            113   3.8e-29  100.7   0.1   1   1   3.5e-33   4.8e-29  100.4   0.1     2    92     3    93     2    95 0.97 Sigma 54 modulation protein / S30EA ribosomal protein
Peripla_BP_2         PF01497.13   238 seq505_BIOID47003    -            296   9.9e-27   93.4   0.0   1   1   8.3e-31   1.1e-26   93.2   0.0     1   235    38   270    38   273 0.94 Periplasmic binding protein
PALP                 PF00291.20   307 seq506_BIOID47003    -            442   7.1e-43  146.8   0.0   1   1   7.1e-47   9.8e-43  146.3   0.0    15   289    92   399    73   409 0.84 Pyridoxal-phosphate dependent enzyme
DUF883               PF05957.8     94 seq507_BIOID47003    -            113   6.8e-27   93.5   1.2   1   1   5.9e-31   8.1e-27   93.3   0.9     1    94    19   111    19   111 0.97 Bacterial protein of unknown function (DUF883)
AHS2                 PF02626.10   272 seq508_BIOID47003    -            310  1.4e-100  335.9   0.0   1   1  1.2e-104  1.6e-100  335.7   0.0     2   272    24   288    23   288 0.98 Allophanate hydrolase subunit 2
Patatin              PF01734.17   204 seq510_BIOID47003    -            357   5.1e-22   78.6   0.2   1   1   3.1e-25   4.2e-21   75.7   0.2     1   203    27   195    27   196 0.91 Patatin-like phospholipase
LysE                 PF01810.13   191 seq511_BIOID47003    -            195   3.7e-14   52.3  17.2   1   1   3.1e-18   4.3e-14   52.1  11.9     1   188    14   194    14   195 0.81 LysE type translocator
KdgM                 PF06178.8    218 seq512_BIOID47003    -            254   2.5e-79  265.6   9.9   1   1   4.1e-83   2.8e-79  265.5   6.9     2   218    34   254    33   254 0.98 Oligogalacturonate-specific porin protein (KdgM)
DUF1597              PF07642.6    344 seq512_BIOID47003    -            254   1.3e-06   27.5   6.3   1   1   1.9e-10   1.3e-06   27.5   4.4   141   254   129   252   119   254 0.86 Outer membrane protein family (DUF1597)
DHO_dh               PF01180.16   293 seq514_BIOID47003    -            411   6.5e-35  120.4   0.0   1   1   1.8e-38   8.2e-35  120.0   0.0     2   293     6   304     5   304 0.83 Dihydroorotate dehydrogenase
Dus                  PF01207.12   310 seq514_BIOID47003    -            411   6.3e-08   31.6   0.2   1   1   2.6e-11   1.2e-07   30.8   0.1    44   153    92   198    80   203 0.82 Dihydrouridine synthase (Dus)
Tafi-CsgC            PF10610.4    106 seq515_BIOID47003    -            142   1.2e-66  221.0   4.5   1   1   1.2e-70   1.6e-66  220.6   3.1     1   106    37   142    37   142 0.99 Thin aggregative fimbriae synthesis protein
Transaldolase        PF00923.14   287 seq520_BIOID47003    -            222   1.5e-43  148.8   0.2   1   1   3.2e-47   4.3e-43  147.3   0.1     1   243     5   207     5   219 0.95 Transaldolase
TK                   PF00265.13   176 seq521_BIOID47003    -            205   2.6e-64  215.9   0.0   1   1   2.2e-68   2.9e-64  215.7   0.0     1   176     2   186     2   186 0.99 Thymidine kinase
TraP                 PF07296.6    202 seq522_BIOID47003    -            187   3.1e-68  228.6   0.0   1   1   2.5e-72   3.4e-68  228.4   0.0    10   202     2   187     1   187 0.98 TraP protein
Methyltransf_11      PF08241.7     95 seq523_BIOID47003    -            240   2.3e-12   47.1   0.0   1   1   2.6e-16   3.6e-12   46.4   0.0    45    95    67   125    50   125 0.83 Methyltransferase domain
HxlR                 PF01638.12    91 seq527_BIOID47003    -            126   1.8e-32  110.7   0.1   1   1   2.8e-36   3.8e-32  109.6   0.0     2    89    29   116    28   118 0.97 HxlR-like helix-turn-helix
DNA_pol_A            PF00476.15   383 seq528_BIOID47003    -            928  2.7e-160  533.0   0.0   1   1  1.1e-163  3.7e-160  532.6   0.0     2   383   548   927   547   927 0.99 DNA polymerase family A
5_3_exonuc_N         PF02739.11   169 seq528_BIOID47003    -            928   1.7e-59  199.8   0.0   1   1   1.1e-62   3.9e-59  198.7   0.0     2   169     8   169     7   169 0.99 5'-3' exonuclease, N-terminal resolvase-like domain
DNA_pol_A_exo1       PF01612.15   174 seq528_BIOID47003    -            928   6.4e-45  152.5   0.1   1   1   3.6e-48   1.2e-44  151.6   0.1     1   174   330   517   330   517 0.97 3'-5' exonuclease
5_3_exonuc           PF01367.15   101 seq528_BIOID47003    -            928     3e-31  107.5   0.0   1   1   2.2e-34   7.5e-31  106.2   0.0     1    99   171   275   171   277 0.97 5'-3' exonuclease, C-terminal SAM fold
NAD_synthase         PF02540.12   242 seq529_BIOID47003    -            275   5.8e-79  264.2   0.0   1   1   4.9e-83   6.7e-79  264.0   0.0     2   242    23   265    22   265 0.98 NAD synthase
rve                  PF00665.21   120 seq530_BIOID47003    -            162   2.4e-14   53.3   0.0   1   1   4.6e-18   3.1e-14   52.9   0.0    27   120    13   104     3   104 0.95 Integrase core domain
rve_3                PF13683.1     67 seq530_BIOID47003    -            162     6e-14   51.2   0.0   1   1   1.8e-17   1.2e-13   50.2   0.0     3    49    77   123    75   125 0.94 Integrase core domain
Nol1_Nop2_Fmu        PF01189.12   283 seq531_BIOID47003    -            429  1.3e-104  349.4   0.0   1   1  8.4e-108  1.6e-104  349.1   0.0     1   282   164   426   164   427 0.99 NOL1/NOP2/sun family
NusB                 PF01029.13   134 seq531_BIOID47003    -            429   6.1e-26   90.8   0.0   1   1   5.1e-29   9.9e-26   90.1   0.0     1   134     5   127     5   127 0.97 NusB family
Methyltransf_26      PF13659.1    117 seq531_BIOID47003    -            429   3.7e-11   42.9   0.0   1   1   3.7e-14   7.3e-11   42.0   0.0     2   116   248   375   247   376 0.90 Methyltransferase domain
Methyltransf_18      PF12847.2    112 seq531_BIOID47003    -            429   2.3e-10   40.8   0.0   1   1   2.2e-13   4.2e-10   40.0   0.0     2   112   247   375   246   375 0.84 Methyltransferase domain
Methyltransf_31      PF13847.1    152 seq531_BIOID47003    -            429   1.9e-09   37.1   0.0   1   1   1.8e-12   3.5e-09   36.3   0.0     2   113   245   380   244   416 0.82 Methyltransferase domain
MTS                  PF05175.9    170 seq531_BIOID47003    -            429   1.1e-06   28.0   0.0   1   1   1.1e-09   2.1e-06   27.1   0.0    24   151   239   385   229   397 0.86 Methyltransferase small domain
FtsJ                 PF01728.14   181 seq531_BIOID47003    -            429   8.9e-05   22.4   0.0   1   1   9.1e-08   0.00018   21.4   0.0    19    99   242   323   233   400 0.60 FtsJ-like methyltransferase
IclR                 PF01614.13   129 seq532_BIOID47003    -            271   6.1e-40  135.7   0.0   1   1   1.4e-43   9.6e-40  135.1   0.0     2   128   140   263   139   264 0.98 Bacterial transcriptional regulator
HTH_IclR             PF09339.5     52 seq532_BIOID47003    -            271   1.1e-12   47.1   0.1   1   1   5.9e-16     4e-12   45.4   0.0     1    51    23    73    23    74 0.98 IclR helix-turn-helix domain
FliH                 PF02108.11   128 seq534_BIOID47003    -            228   4.9e-40  136.2   0.3   1   1   1.1e-43   4.9e-40  136.2   0.2     5   128    96   219    89   219 0.98 Flagellar assembly protein FliH
HrpE                 PF06188.7    191 seq534_BIOID47003    -            228   3.1e-08   33.4   6.4   1   1   1.3e-11   6.1e-08   32.5   4.5    24   182    47   211    25   222 0.75 HrpE/YscL/FliH and V-type ATPase subunit E
FxsA                 PF04186.8    120 seq535_BIOID47003    -            158   1.1e-36  124.9   8.3   1   1   9.6e-41   1.3e-36  124.7   5.7     1   113     6   118     6   127 0.93 FxsA cytoplasmic membrane protein
DUF296               PF03479.10   120 seq537_BIOID47003    -            143   1.6e-26   92.1   0.2   1   1   1.3e-30   1.8e-26   91.9   0.1     2   119    13   125    12   126 0.95 Domain of unknown function (DUF296)
PDT                  PF00800.13   182 seq538_BIOID47003    -            386     7e-61  204.8   0.3   1   1   1.5e-64     1e-60  204.2   0.2     1   180   106   286   106   288 0.96 Prephenate dehydratase
CM_2                 PF01817.16    81 seq538_BIOID47003    -            386   1.9e-22   79.0   2.0   1   1   6.3e-26   4.3e-22   77.8   1.4     1    80    11    90    11    91 0.99 Chorismate mutase type II
SlyX                 PF04102.7     69 seq540_BIOID47003    -             72   4.1e-26   91.0   2.4   1   1   3.4e-30   4.6e-26   90.8   1.7     1    69     5    72     5    72 0.99 SlyX
Glutaredoxin         PF00462.19    60 seq541_BIOID47003    -             81   7.9e-14   51.2   0.0   1   1   6.6e-18     9e-14   51.0   0.0     1    57     3    58     3    61 0.95 Glutaredoxin
GST_C_2              PF13410.1     69 seq543_BIOID47003    -            304   5.3e-10   38.9   0.3   1   1   4.8e-13   1.3e-09   37.6   0.2     2    68   190   260   189   261 0.82 Glutathione S-transferase, C-terminal domain
GST_C                PF00043.20    95 seq543_BIOID47003    -            304   9.3e-09   35.0   0.0   1   1   5.9e-12   1.6e-08   34.2   0.0    33    95   199   266   162   266 0.87 Glutathione S-transferase, C-terminal domain
GST_N_2              PF13409.1     70 seq543_BIOID47003    -            304   1.8e-06   27.7   0.0   1   1   1.7e-09   4.7e-06   26.3   0.0     3    69    69   143    67   144 0.89 Glutathione S-transferase, N-terminal domain
GST_N                PF02798.15    76 seq543_BIOID47003    -            304   3.4e-05   23.7   0.0   1   1   4.2e-08   0.00012   22.1   0.0    17    76    82   143    74   143 0.91 Glutathione S-transferase, N-terminal domain
TraX                 PF05857.6    219 seq544_BIOID47003    -            244   2.2e-46  158.1  12.1   1   1   1.8e-50   2.5e-46  157.9   8.4     2   218    28   243    27   244 0.90 TraX protein
Fer2                 PF00111.22    78 seq545_BIOID47003    -            321   2.5e-12   46.2   3.7   1   1   1.6e-15   5.4e-12   45.1   2.6     6    77   242   312   238   313 0.88 2Fe-2S iron-sulfur cluster binding domain
FAD_binding_6        PF00970.19    99 seq545_BIOID47003    -            321   1.2e-10   41.3   0.0   1   1   1.1e-13   3.6e-10   39.7   0.0     2    97     9   106     8   108 0.90 Oxidoreductase FAD-binding domain
NAD_binding_1        PF00175.16   109 seq545_BIOID47003    -            321   1.5e-09   38.2   0.0   1   1   2.6e-12   8.9e-09   35.7   0.0     1   108   117   207   117   208 0.81 Oxidoreductase NAD-binding domain
ADH_N                PF08240.7    109 seq547_BIOID47003    -            345   3.9e-34  116.5   1.6   1   1   1.5e-37     7e-34  115.7   1.1     2   108    33   138    32   139 0.97 Alcohol dehydrogenase GroES-like domain
ADH_zinc_N           PF00107.21   130 seq547_BIOID47003    -            345   7.5e-25   86.8   0.1   1   1   2.8e-28   1.3e-24   86.1   0.1     1   129   178   305   178   306 0.98 Zinc-binding dehydrogenase
AlaDh_PNT_C          PF01262.16   168 seq547_BIOID47003    -            345   9.5e-07   28.4   0.2   1   1   4.4e-10     2e-06   27.3   0.2    21    60   169   208   159   231 0.90 Alanine dehydrogenase/PNT, C-terminal domain
DUF2689              PF10894.3     61 seq548_BIOID47003    -            104   4.8e-09   35.7   6.7   1   1   4.7e-11   6.5e-07   28.9   0.1    44    61    42    59    40    59 0.92 Protein of unknown function (DUF2689)
ILVD_EDD             PF00920.16   521 seq549_BIOID47003    -            616  5.4e-195  648.6   2.0   1   1  4.5e-199  6.2e-195  648.4   1.4     1   521    34   607    34   607 0.95 Dehydratase family
FecCD                PF01032.13   311 seq550_BIOID47003    -            660  4.6e-145  482.1  85.0   1   2   3.4e-73   4.6e-69  232.5  27.5     7   310    13   324     7   325 0.93 FecCD transport family
FecCD                PF01032.13   311 seq550_BIOID47003    -            660  4.6e-145  482.1  85.0   2   2   2.9e-80   3.9e-76  255.7  25.9     2   311   358   657   344   657 0.93 FecCD transport family
Flavodoxin_NdrI      PF07972.6    122 seq551_BIOID47003    -            136   5.1e-47  158.6   0.0   1   1   4.3e-51   5.8e-47  158.4   0.0     1   122     5   123     5   123 0.97 NrdI Flavodoxin like
Mannitol_dh_C        PF08125.8    245 seq555_BIOID47003    -            470   2.3e-71  239.7   0.0   1   1   9.9e-75   4.5e-71  238.7   0.0     1   244   236   461   236   462 0.98 Mannitol dehydrogenase C-terminal domain
Mannitol_dh          PF01232.18   151 seq555_BIOID47003    -            470   9.4e-28   96.9   0.1   1   1   4.1e-31   1.9e-27   95.9   0.1     1   151    89   211    89   211 0.97 Mannitol dehydrogenase Rossmann domain
DUF3521              PF12035.3     35 seq555_BIOID47003    -            470   7.5e-08   31.9   4.7   1   1   3.7e-11   1.7e-07   30.8   3.2     4    33    26    58    25    59 0.81 Protein of unknown function (DUF3521)
SBP_bac_8            PF13416.1    281 seq557_BIOID47003    -            381   1.9e-26   93.3   4.0   1   1   5.3e-30   2.4e-26   92.9   2.8     2   265    56   326    55   333 0.83 Bacterial extracellular solute-binding protein
SBP_bac_1            PF01547.20   314 seq557_BIOID47003    -            381   1.9e-20   73.7   6.0   1   1   5.7e-24   2.6e-20   73.2   4.2    14   313    56   312    45   313 0.83 Bacterial extracellular solute-binding protein
SBP_bac_6            PF13343.1    242 seq557_BIOID47003    -            381   7.6e-17   61.3   1.9   1   1   1.7e-15   7.8e-12   44.9   0.1   107   216   215   325   179   350 0.85 Bacterial extracellular solute-binding protein
Kelch_1              PF01344.20    47 seq561_BIOID47003    -            369   2.4e-12   46.0   6.2   1   1   6.4e-12   1.5e-08   33.9   0.0     1    43    76   122    76   125 0.94 Kelch motif
Kelch_4              PF13418.1     49 seq561_BIOID47003    -            369   4.9e-11   42.0  21.4   1   1   2.4e-07   0.00054   19.5   0.0     5    48    80   126    76   127 0.89 Galactose oxidase, central domain
Kelch_6              PF13964.1     50 seq561_BIOID47003    -            369   1.1e-10   41.0  19.5   1   1   1.1e-09   2.4e-06   27.3   0.0     3    47    78   127    76   130 0.86 Kelch motif
Kelch_2              PF07646.10    49 seq561_BIOID47003    -            369   2.7e-09   36.5   8.2   1   1   5.6e-08   0.00013   21.7   0.0     1    45    76   122    76   124 0.94 Kelch motif
DUF1281              PF06924.6    134 seq562_BIOID47003    -            178   8.1e-56  187.0   0.0   1   1     7e-60   9.5e-56  186.7   0.0     1   134     9   142     9   142 0.99 Protein of unknown function (DUF1281)
HHH_3                PF12836.2     65 seq563_BIOID47003    -            123   4.6e-19   68.0   0.0   1   1   8.8e-23     6e-19   67.6   0.0     3    61    59   118    57   122 0.93 Helix-hairpin-helix motif
AP_endonuc_2         PF01261.19   211 seq564_BIOID47003    -            262   2.7e-24   85.5   0.2   1   1   2.2e-28   3.1e-24   85.3   0.1     1   210    19   218    19   243 0.90 Xylose isomerase-like TIM barrel
LamB_YcsF            PF03746.11   242 seq565_BIOID47003    -            244  5.8e-103  343.0   0.5   1   1  4.9e-107  6.6e-103  342.8   0.4     1   241     2   237     2   238 0.99 LamB/YcsF family
ACR_tran             PF00873.14  1021 seq566_BIOID47003    -           1047  1.9e-238  793.5   2.0   1   1  1.8e-242  2.4e-238  793.2   1.4     2  1019     6  1037     2  1039 0.97 AcrB/AcrD/AcrF family
WzyE                 PF06899.6    449 seq567_BIOID47003    -            450  1.2e-277  920.6  45.5   1   1  9.8e-282  1.3e-277  920.4  31.5     1   448     1   449     1   450 1.00 WzyE protein
Hydrolase_like       PF13242.1     75 seq568_BIOID47003    -            191   6.7e-14   51.2   0.1   1   1     3e-17     1e-13   50.6   0.1     1    75   108   179   108   179 0.90 HAD-hyrolase-like
Hydrolase            PF00702.21   204 seq568_BIOID47003    -            191   3.2e-08   34.2   0.0   1   1   2.2e-11   7.4e-08   33.0   0.0   122   204    32   148    12   148 0.86 haloacid dehalogenase-like hydrolase
PNK3P                PF08645.6    158 seq568_BIOID47003    -            191   4.4e-08   32.6   0.0   1   1   2.7e-11   9.4e-08   31.5   0.0    21   126    23   137     7   148 0.80 Polynucleotide kinase 3 phosphatase
PTS_EIIC             PF02378.13   321 seq569_BIOID47003    -            648     5e-71  239.0  33.0   1   1   1.1e-74     5e-71  239.0  22.9     2   321    12   300    11   300 0.94 Phosphotransferase system, EIIC
PTS_EIIA_1           PF00358.15   133 seq569_BIOID47003    -            648   1.6e-52  176.4   0.6   1   1   5.5e-56   2.5e-52  175.8   0.4     4   131   499   626   496   628 0.98 phosphoenolpyruvate-dependent sugar phosphotransferase system, EIIA 1
PTS_EIIB             PF00367.15    35 seq569_BIOID47003    -            648   1.2e-12   46.6   0.9   1   1   5.3e-16   2.4e-12   45.7   0.7     1    35   393   427   393   427 0.97 phosphotransferase system, EIIB
Band_7               PF01145.20   179 seq570_BIOID47003    -            334   1.4e-37  129.2   0.7   1   1   1.5e-41   2.1e-37  128.6   0.5     2   178    22   243    21   245 0.97 SPFH domain / Band 7 family
DUF3816              PF12822.2    172 seq572_BIOID47003    -            192   1.1e-12   48.1  23.9   1   1   9.1e-17   1.2e-12   47.9  16.6     2   171    10   173     9   174 0.91 Protein of unknown function (DUF3816)
PALP                 PF00291.20   307 seq573_BIOID47003    -            323   2.8e-63  213.8   0.2   1   1   2.3e-67   3.2e-63  213.6   0.1     3   306    10   300     8   301 0.87 Pyridoxal-phosphate dependent enzyme
TraV                 PF09676.5    119 seq574_BIOID47003    -            171   1.3e-38  132.2   0.9   1   1   1.1e-42   1.5e-38  132.0   0.6     1   119    23   165    23   165 0.99 Type IV conjugative transfer system lipoprotein (TraV)
ATP-cone             PF03477.11    90 seq578_BIOID47003    -            149     2e-17   63.2   0.1   1   1     2e-21   2.8e-17   62.8   0.1     2    89    50   136    49   137 0.98 ATP cone domain
Macro                PF01661.16   118 seq579_BIOID47003    -            177   7.1e-41  138.7   0.0   1   1   6.5e-45   8.9e-41  138.3   0.0     1   118    21   137    21   137 0.99 Macro domain
MTHFR                PF02219.12   287 seq580_BIOID47003    -            296  3.9e-109  364.0   0.0   1   1  3.2e-113  4.4e-109  363.8   0.0     4   287    14   291    11   291 0.97 Methylenetetrahydrofolate reductase
ATP-synt_ab          PF00006.20   215 seq581_BIOID47003    -            457   4.1e-69  232.2   0.0   1   1     4e-73   5.5e-69  231.8   0.0     1   215   161   373   161   373 1.00 ATP synthase alpha/beta family, nucleotide-binding domain
TatD_DNase           PF01026.16   255 seq582_BIOID47003    -            260   1.1e-67  227.8   0.0   1   1   8.9e-72   1.2e-67  227.6   0.0     1   255     6   257     6   257 0.98 TatD related DNase
Ribonuc_red_lgC      PF02867.10   537 seq583_BIOID47003    -            714  4.9e-151  503.8   0.0   1   1    5e-153  2.3e-149  498.3   0.0     1   537   175   694   175   694 0.96 Ribonucleotide reductase, barrel domain
RNR_N                PF08343.5     82 seq583_BIOID47003    -            714   1.4e-29  101.5   0.1   1   1   9.8e-33   4.5e-29   99.9   0.1     1    82    16    97    16    97 0.99 Ribonucleotide reductase N-terminal
Ribonuc_red_lgN      PF00317.16    83 seq583_BIOID47003    -            714   3.8e-12   45.7   0.0   1   1   2.2e-15     1e-11   44.3   0.0     2    82    99   171    98   172 0.95 Ribonucleotide reductase, all-alpha domain
Toxin_YhaV           PF11663.3    141 seq584_BIOID47003    -            154   1.3e-60  203.0   0.1   1   1   1.1e-64   1.5e-60  202.9   0.1     2   140    12   152    11   153 0.98 Toxin with endonuclease activity YhaV
TPP_enzyme_N         PF02776.13   172 seq587_BIOID47003    -            315   2.3e-53  180.1   1.2   1   1     7e-57   4.8e-53  179.0   0.9     1   170    34   203    34   205 0.98 Thiamine pyrophosphate enzyme, N-terminal TPP binding domain
TPP_enzyme_M         PF00205.17   137 seq587_BIOID47003    -            315   1.3e-19   70.1   0.1   1   1   3.3e-23   2.3e-19   69.4   0.1     1    71   223   294   223   303 0.91 Thiamine pyrophosphate enzyme, central domain
NUDIX                PF00293.23   135 seq589_BIOID47003    -            129   8.5e-22   77.1   0.1   1   1   7.2e-26   9.8e-22   76.9   0.1     4   132     7   126     4   129 0.85 NUDIX domain
ADK                  PF00406.17   151 seq590_BIOID47003    -            214   1.3e-60  203.5   0.0   1   1   3.4e-64   1.5e-60  203.2   0.0     1   150     5   186     5   187 0.99 Adenylate kinase
ADK_lid              PF05191.9     36 seq590_BIOID47003    -            214   8.3e-17   60.4   0.0   1   1   3.2e-20   1.5e-16   59.6   0.0     1    36   123   158   123   158 1.00 Adenylate kinase, active site lid
AAA_17               PF13207.1    121 seq590_BIOID47003    -            214   1.5e-08   35.3   0.0   1   1   4.7e-12   2.1e-08   34.8   0.0     1   108     2   116     2   170 0.62 AAA domain
PLDc_2               PF13091.1    126 seq591_BIOID47003    -            565   8.9e-35  119.0   0.0   1   2   1.5e-13     1e-09   38.1   0.0     6   124   131   274   127   276 0.68 PLD-like domain
PLDc_2               PF13091.1    126 seq591_BIOID47003    -            565   8.9e-35  119.0   0.0   2   2   3.4e-26   2.3e-22   78.9   0.0     5   123   367   509   363   512 0.92 PLD-like domain
4HBT_2               PF13279.1    121 seq592_BIOID47003    -            132   5.5e-17   62.2   0.0   1   1   1.4e-20   6.3e-17   62.0   0.0     4   109    10   114     7   129 0.88 Thioesterase-like superfamily
Acyl-ACP_TE          PF01643.12   249 seq592_BIOID47003    -            132   1.1e-14   53.8   0.2   1   2   9.6e-09   4.4e-05   22.4   0.1   155   182     2    29     1    33 0.91 Acyl-ACP thioesterase
Acyl-ACP_TE          PF01643.12   249 seq592_BIOID47003    -            132   1.1e-14   53.8   0.2   2   2   5.4e-11   2.5e-07   29.8   0.0    46   133    39   128    32   132 0.90 Acyl-ACP thioesterase
4HBT                 PF03061.17    79 seq592_BIOID47003    -            132   3.8e-14   52.4   0.0   1   1   1.1e-17   5.1e-14   52.0   0.0     2    77    16    97    15    99 0.96 Thioesterase superfamily
ProQ                 PF04352.8    115 seq593_BIOID47003    -            186     2e-30  104.6   2.7   1   1   3.2e-33   2.2e-29  101.3   0.1     6   113    73   180    68   181 0.96 ProQ/FINO family
FinO_N               PF12602.3     72 seq593_BIOID47003    -            186   1.8e-25   88.9  12.2   1   1   5.3e-29   3.6e-25   87.9   8.5     1    72     1    62     1    62 0.98 Fertility inhibition protein N terminal
GIY-YIG              PF01541.19    80 seq594_BIOID47003    -            295   2.9e-05   24.2   0.0   1   1   4.2e-09   5.8e-05   23.2   0.0     2    76    35   104    34   109 0.76 GIY-YIG catalytic domain
UDG                  PF03167.14   152 seq595_BIOID47003    -            229   3.2e-30  104.4   0.1   1   1   3.4e-34   4.6e-30  103.9   0.0     6   152    54   211    50   211 0.96 Uracil DNA glycosylase superfamily
RNase_T              PF00929.19   164 seq598_BIOID47003    -            246     5e-40  137.3   0.4   1   1   9.7e-44   1.3e-39  135.9   0.1     1   164    12   178    12   178 0.93 Exonuclease
NLPC_P60             PF00877.14   105 seq599_BIOID47003    -            257   4.6e-31  106.6   0.0   1   1   1.2e-34   8.2e-31  105.8   0.0     1   105   139   249   139   249 0.98 NlpC/P60 family
RibD_C               PF01872.12   200 seq600_BIOID47003    -            367   8.7e-65  217.9   0.0   1   1   1.8e-68   1.2e-64  217.5   0.0     1   200   147   362   147   362 0.97 RibD C-terminal domain
dCMP_cyt_deam_1      PF00383.17   102 seq600_BIOID47003    -            367   1.3e-24   85.6   0.3   1   1   2.9e-28     2e-24   85.0   0.2     3   100     2    98     1   100 0.94 Cytidine and deoxycytidylate deaminase zinc-binding region
HIT                  PF01230.18    98 seq603_BIOID47003    -            125   9.1e-30  102.9   0.0   1   1   1.6e-33   1.1e-29  102.7   0.0     1    97    18   115    18   116 0.97 HIT domain
DcpS_C               PF11969.3    116 seq603_BIOID47003    -            125   2.7e-25   88.7   0.0   1   1   4.3e-29     3e-25   88.6   0.0     2   103    11   112    10   123 0.96 Scavenger mRNA decapping enzyme C-term binding
NADHdh               PF00146.16   311 seq605_BIOID47003    -            315   2.5e-24   85.8  15.8   1   1   2.2e-28     3e-24   85.5  10.9     6   308    14   314     9   315 0.86 NADH dehydrogenase
zf-dskA_traR         PF01258.12    36 seq606_BIOID47003    -             73   8.6e-13   47.6   2.0   1   1   9.2e-17   1.3e-12   47.1   1.4     5    36    35    67    29    67 0.90 Prokaryotic dksA/traR C4-type zinc finger
H2TH                 PF06831.9     93 seq607_BIOID47003    -            263   3.5e-18   65.0   0.0   1   1   1.4e-21   6.4e-18   64.1   0.0     1    77   126   205   126   215 0.85 Formamidopyrimidine-DNA glycosylase H2TH domain
Fapy_DNA_glyco       PF01149.19   116 seq607_BIOID47003    -            263   7.7e-15   55.1   0.0   1   1     3e-18   1.4e-14   54.3   0.0     1   106     2   104     2   110 0.88 Formamidopyrimidine-DNA glycosylase N-terminal domain
zf-FPG_IleRS         PF06827.9     30 seq607_BIOID47003    -            263   6.9e-07   28.6   2.7   1   1   2.8e-10   1.3e-06   27.8   1.9     1    29   235   263   235   263 0.97 Zinc finger found in FPG and IleRS
TrkA_N               PF02254.13   116 seq608_BIOID47003    -            458   4.2e-58  194.2   3.5   1   2   5.4e-33   5.3e-30  103.6   0.0     1   108     3   111     3   125 0.92 TrkA-N domain
TrkA_N               PF02254.13   116 seq608_BIOID47003    -            458   4.2e-58  194.2   3.5   2   2   5.9e-29   5.7e-26   90.6   0.7     1   116   235   350   235   350 0.95 TrkA-N domain
TrkA_C               PF02080.16    71 seq608_BIOID47003    -            458   1.9e-21   75.3   0.7   1   2   4.7e-13   4.5e-10   38.8   0.0     3    70   157   225   155   226 0.91 TrkA-C domain
TrkA_C               PF02080.16    71 seq608_BIOID47003    -            458   1.9e-21   75.3   0.7   2   2     2e-11   1.9e-08   33.6   0.2     8    70   390   451   388   452 0.89 TrkA-C domain
F420_oxidored        PF03807.12    96 seq608_BIOID47003    -            458   1.9e-12   47.2   2.2   1   2   1.5e-07   0.00015   22.0   0.0     1    52     2    49     2    88 0.87 NADP oxidoreductase coenzyme F420-dependent
F420_oxidored        PF03807.12    96 seq608_BIOID47003    -            458   1.9e-12   47.2   2.2   2   2   1.5e-07   0.00015   22.0   0.3     2    48   235   279   234   355 0.80 NADP oxidoreductase coenzyme F420-dependent
NAD_binding_7        PF13241.1    103 seq608_BIOID47003    -            458   1.2e-11   44.6   3.0   1   1   7.5e-08   7.3e-05   22.8   0.0     8    82   233   319   228   323 0.75 Putative NAD(P)-binding
Shikimate_DH         PF01488.15   135 seq608_BIOID47003    -            458   1.4e-11   44.4   0.6   1   1   5.3e-09   5.2e-06   26.4   0.2    12   102   232   332   222   367 0.77 Shikimate / quinate 5-dehydrogenase
GFO_IDH_MocA         PF01408.17   120 seq609_BIOID47003    -            351     4e-32  111.1   0.0   1   1   2.1e-35   9.5e-32  109.9   0.0     1   118    10   128    10   130 0.97 Oxidoreductase family, NAD-binding Rossmann fold
GFO_IDH_MocA_C       PF02894.12   115 seq609_BIOID47003    -            351   1.9e-12   46.8   0.0   1   1   8.1e-16   3.7e-12   45.9   0.0     1   112   142   250   142   253 0.94 Oxidoreductase family, C-terminal alpha/beta domain
NAD_binding_3        PF03447.11   117 seq609_BIOID47003    -            351   8.6e-06   26.0   0.1   1   1   1.6e-08   7.5e-05   22.9   0.0    16   112    31   124    16   129 0.80 Homoserine dehydrogenase, NAD binding domain
ClpS                 PF02617.12    82 seq610_BIOID47003    -            106   8.1e-35  118.3   0.1   1   1     7e-39   9.6e-35  118.0   0.1     2    82    23   103    22   103 0.98 ATP-dependent Clp protease adaptor protein ClpS
MFS_1                PF07690.11   354 seq612_BIOID47003    -            463   1.3e-16   60.2  60.6   1   1   9.3e-21   1.3e-16   60.2  42.0     2   354    45   422    44   422 0.77 Major Facilitator Superfamily
DUF1425              PF07233.7     94 seq617_BIOID47003    -            125   1.6e-23   81.9   0.0   1   1   1.4e-27   1.9e-23   81.7   0.0     2    93    34   124    33   125 0.98 Protein of unknown function (DUF1425)
ABC_tran             PF00005.22   118 seq619_BIOID47003    -            337   2.2e-22   79.5   0.0   1   1   2.5e-25   1.1e-21   77.2   0.0     1   117    44   162    44   163 0.88 ABC transporter
TOBE_2               PF08402.5     75 seq619_BIOID47003    -            337   1.2e-16   60.3   0.0   1   1     6e-20   2.7e-16   59.1   0.0     2    73   257   331   256   333 0.92 TOBE domain
Ferrochelatase       PF00762.14   316 seq621_BIOID47003    -            320  1.6e-107  359.0   0.0   1   1  2.6e-111  1.8e-107  358.8   0.0     1   313     5   317     5   320 0.98 Ferrochelatase
DUF2065              PF09838.4     57 seq622_BIOID47003    -             65   9.4e-23   79.5   3.3   1   1   7.6e-27     1e-22   79.4   2.3     1    57     5    61     5    61 0.98 Uncharacterized protein conserved in bacteria (DUF2065)
TPP_enzyme_C         PF02775.16   153 seq625_BIOID47003    -            320   7.4e-35  119.6   0.1   1   1   1.7e-38   1.2e-34  119.0   0.0     2   153   120   280   119   280 0.96 Thiamine pyrophosphate enzyme, C-terminal TPP binding domain
TPP_enzyme_M         PF00205.17   137 seq625_BIOID47003    -            320   2.2e-07   30.5   0.1   1   1   1.7e-10   1.2e-06   28.2   0.0    82   136     2    55     1    56 0.88 Thiamine pyrophosphate enzyme, central domain
N6_N4_Mtase          PF01555.13   231 seq626_BIOID47003    -            253   8.5e-35  120.1   0.0   1   2   1.6e-15   1.1e-11   44.5   0.0     1   114    47   150    47   166 0.87 DNA methylase
N6_N4_Mtase          PF01555.13   231 seq626_BIOID47003    -            253   8.5e-35  120.1   0.0   2   2   1.4e-24   9.6e-21   74.2   0.0   169   228   167   226   152   229 0.90 DNA methylase
AAA_2                PF07724.9    171 seq627_BIOID47003    -            758   2.6e-51  173.8   0.0   1   1   1.5e-50   1.5e-47  161.6   0.0     1   171   486   647   486   647 0.97 AAA domain (Cdc48 subfamily)
ClpB_D2-small        PF10431.4     81 seq627_BIOID47003    -            758     5e-25   87.1   0.0   1   1   1.5e-27   1.5e-24   85.5   0.0     1    81   653   733   653   733 0.98 C-terminal, D2-small domain, of ClpB protein
AAA                  PF00004.24   132 seq627_BIOID47003    -            758   1.8e-24   86.3   0.1   1   2   4.1e-16     4e-13   49.5   0.0     2   125   211   342   210   347 0.76 ATPase family associated with various cellular activities (AAA)
AAA                  PF00004.24   132 seq627_BIOID47003    -            758   1.8e-24   86.3   0.1   2   2   5.9e-11   5.7e-08   32.9   0.0     2   111   492   607   491   621 0.85 ATPase family associated with various cellular activities (AAA)
AAA_5                PF07728.9    139 seq627_BIOID47003    -            758   4.2e-19   68.5   0.0   1   1   2.9e-16   2.8e-13   49.6   0.0     2   125   491   609   490   619 0.89 AAA domain (dynein-related subfamily)
Clp_N                PF02861.15    53 seq627_BIOID47003    -            758   2.3e-16   59.3   1.3   1   1     1e-17   9.9e-15   54.1   0.7     1    52    13    62    13    63 0.97 Clp amino terminal domain
AAA_16               PF13191.1    166 seq627_BIOID47003    -            758   1.7e-13   51.1   6.7   1   1     6e-11   5.9e-08   33.1   0.0     1    95   187   287   187   354 0.79 AAA ATPase domain
Sigma54_activat      PF00158.21   168 seq627_BIOID47003    -            758   1.3e-12   47.3   0.2   1   2     1e-07   9.8e-05   21.7   0.0     2   105   189   290   188   328 0.85 Sigma-54 interaction domain
Sigma54_activat      PF00158.21   168 seq627_BIOID47003    -            758   1.3e-12   47.3   0.2   2   2   3.1e-08   3.1e-05   23.4   0.0    22   148   484   612   460   618 0.77 Sigma-54 interaction domain
cNMP_binding         PF00027.24    91 seq628_BIOID47003    -            232   1.2e-13   50.5   0.0   1   1   1.5e-17     2e-13   49.8   0.0     3    83    35   115    33   121 0.95 Cyclic nucleotide-binding domain
Ring_hydroxyl_A      PF00848.14   209 seq629_BIOID47003    -            453   2.4e-32  112.1   0.0   1   1   4.9e-36   3.4e-32  111.6   0.0     2   208   164   433   163   435 0.90 Ring hydroxylating alpha subunit (catalytic domain)
Rieske               PF00355.21    98 seq629_BIOID47003    -            453   2.5e-24   84.5   0.1   1   1   6.3e-28   4.3e-24   83.7   0.1     1    86    42   125    42   142 0.90 Rieske [2Fe-2S] domain
ABC_tran             PF00005.22   118 seq633_BIOID47003    -            225   3.8e-15   56.1   0.0   1   1   3.7e-19   5.1e-15   55.7   0.0     1   117    42   170    42   171 0.87 ABC transporter
MtlR                 PF05068.7    170 seq634_BIOID47003    -            195   4.1e-76  254.0   0.0   1   1   3.5e-80   4.8e-76  253.8   0.0     5   169    26   188     2   189 0.96 Mannitol repressor
peroxidase           PF00141.18   229 seq635_BIOID47003    -            739   4.5e-87  291.2   0.0   1   2   4.1e-53   5.6e-49  166.5   0.0     3   229    89   409    87   409 0.87 Peroxidase
peroxidase           PF00141.18   229 seq635_BIOID47003    -            739   4.5e-87  291.2   0.0   2   2   1.3e-39   1.8e-35  122.4   0.0     3   229   416   713   414   713 0.88 Peroxidase
Glyco_tran_WecB      PF03808.8    172 seq636_BIOID47003    -            246   2.8e-56  189.4   0.1   1   1   2.7e-60   3.7e-56  189.1   0.1     2   172    61   231    60   231 0.96 Glycosyl transferase WecB/TagA/CpsF family
Aldo_ket_red         PF00248.16   283 seq638_BIOID47003    -            346   4.4e-75  251.9   0.0   1   1   3.7e-79   5.1e-75  251.7   0.0     2   282    28   332    27   333 0.96 Aldo/keto reductase family
Adenylsucc_synt      PF00709.16   421 seq639_BIOID47003    -            432  3.4e-177  589.2   0.0   1   1  2.8e-181  3.9e-177  588.9   0.0     2   420     5   424     4   425 0.99 Adenylosuccinate synthetase
PTS-HPr              PF00381.14    84 seq640_BIOID47003    -             85   1.3e-31  108.2   0.2   1   1   9.9e-36   1.4e-31  108.1   0.1     1    82     1    82     1    84 0.98 PTS HPr component phosphorylation site
DUF3897              PF13036.1    180 seq641_BIOID47003    -            213   7.9e-53  178.6   0.0   1   1     7e-57   9.5e-53  178.3   0.0     1   180    10   210    10   210 0.92 Protein of unknown function (DUF3897)
Cpn10                PF00166.16    93 seq648_BIOID47003    -             97   5.2e-29   99.9   1.8   1   1   4.2e-33   5.7e-29   99.7   1.3     1    93     2    95     2    95 0.97 Chaperonin 10 Kd subunit
EIIC-GAT             PF03611.9    415 seq649_BIOID47003    -            484  1.2e-130  435.9  44.4   1   1  8.5e-135  1.2e-130  435.9  30.8     1   395    31   426    31   445 0.97 PTS system sugar-specific permease component
FliJ                 PF02050.11   123 seq650_BIOID47003    -            147   2.5e-32  111.3  20.6   1   1   2.3e-36   3.1e-32  111.0  14.3     1   122    19   141    19   142 0.98 Flagellar FliJ protein
RNA_pol_Rpb1_1       PF04997.7    338 seq651_BIOID47003    -           1407  1.8e-100  336.3   0.1   1   1  1.8e-103  4.8e-100  335.0   0.1     2   338    15   342    14   342 0.95 RNA polymerase Rpb1, domain 1
RNA_pol_Rpb1_5       PF04998.12   277 seq651_BIOID47003    -           1407   1.1e-80  270.7   0.0   1   1     8e-84   2.2e-80  269.7   0.0     1   276   766  1321   766  1322 1.00 RNA polymerase Rpb1, domain 5
RNA_pol_Rpb1_2       PF00623.15   166 seq651_BIOID47003    -           1407   6.1e-51  172.5   0.0   1   1   5.3e-53   1.5e-49  168.0   0.0     1   166   344   486   344   486 0.95 RNA polymerase Rpb1, domain 2
RNA_pol_Rpb1_3       PF04983.13   157 seq651_BIOID47003    -           1407   1.4e-27   96.2   0.0   1   1   1.2e-30   3.3e-27   95.0   0.0     1   157   489   644   489   644 0.93 RNA polymerase Rpb1, domain 3
RNA_pol_Rpb1_4       PF05000.12   108 seq651_BIOID47003    -           1407   2.5e-18   65.7   0.3   1   1   9.1e-22   2.5e-18   65.7   0.2     2   107   674   763   673   764 0.82 RNA polymerase Rpb1, domain 4
PALP                 PF00291.20   307 seq653_BIOID47003    -            514   9.6e-70  235.0   2.1   1   1   1.9e-73   1.3e-69  234.6   1.5     5   307    29   316    25   316 0.91 Pyridoxal-phosphate dependent enzyme
Thr_dehydrat_C       PF00585.13    91 seq653_BIOID47003    -            514   3.8e-64  212.2   0.0   1   2   3.6e-35   2.4e-31  107.0   0.0     1    91   329   419   329   419 0.98 C-terminal regulatory domain of Threonine dehydratase
Thr_dehydrat_C       PF00585.13    91 seq653_BIOID47003    -            514   3.8e-64  212.2   0.0   2   2   6.7e-34   4.6e-30  102.9   0.0     2    91   425   512   424   512 0.96 C-terminal regulatory domain of Threonine dehydratase
PEP-utilizers_C      PF02896.13   294 seq657_BIOID47003    -            575  1.6e-124  414.4   0.2   1   1  4.8e-128  2.2e-124  414.0   0.1     1   293   250   541   250   542 0.99 PEP-utilising enzyme, TIM barrel domain
PEP-utilisers_N      PF05524.8    123 seq657_BIOID47003    -            575   1.9e-31  108.3   5.0   1   1   4.2e-35   1.9e-31  108.3   3.5     2   123     3   127     2   127 0.96 PEP-utilising enzyme, N-terminal
PEP-utilizers        PF00391.18    81 seq657_BIOID47003    -            575     7e-25   86.2   0.2   1   1   4.5e-28   2.1e-24   84.7   0.1     9    80   152   224   147   225 0.93 PEP-utilising enzyme, mobile domain
RepB-RCR_reg         PF10723.4     85 seq658_BIOID47003    -             87   5.2e-36  122.1   0.6   1   1   4.6e-40   6.2e-36  121.8   0.4     1    79     1    77     1    82 0.97 Replication regulatory protein RepB
Oxidored_q1          PF00361.15   270 seq659_BIOID47003    -            450     8e-50  169.4  11.5   1   1   5.9e-54     8e-50  169.4   8.0     1   268   103   371   103   373 0.93 NADH-Ubiquinone/plastoquinone (complex I), various chains
DMRL_synthase        PF00885.14   144 seq660_BIOID47003    -            156   2.2e-57  192.6   1.1   1   1   1.8e-61   2.5e-57  192.5   0.8     2   143    11   153    10   154 0.98 6,7-dimethyl-8-ribityllumazine synthase
UxuA                 PF03786.8    351 seq661_BIOID47003    -            394  4.2e-163  541.7   0.2   1   1    7e-167  4.8e-163  541.6   0.1     1   350     1   388     1   389 0.99 D-mannonate dehydratase (UxuA)
AP_endonuc_2         PF01261.19   211 seq661_BIOID47003    -            394     1e-08   34.6   0.0   1   1   8.1e-12   5.6e-08   32.2   0.0     3   189    18   299    16   320 0.82 Xylose isomerase-like TIM barrel
Glyco_hydro_65m      PF03632.10   370 seq662_BIOID47003    -            755  8.8e-129  429.2   0.1   1   1  2.6e-132  1.2e-128  428.8   0.0     2   370   299   677   298   677 0.97 Glycosyl hydrolase family 65 central catalytic domain
Glyco_hydro_65N      PF03636.10   255 seq662_BIOID47003    -            755   3.5e-63  213.1   0.0   1   1   1.1e-66     5e-63  212.6   0.0     1   255     6   241     6   241 0.96 Glycosyl hydrolase family 65, N-terminal domain
Glyco_hydro_65C      PF03633.10    54 seq662_BIOID47003    -            755   1.3e-13   50.7   0.1   1   1   1.1e-16   4.9e-13   48.8   0.0     1    50   681   727   681   731 0.95 Glycosyl hydrolase family 65, C-terminal domain
Tagatose_6_P_K       PF08013.6    424 seq664_BIOID47003    -            426  1.6e-208  692.2   0.0   1   1  1.3e-212  1.8e-208  692.0   0.0     1   423     1   424     1   425 1.00 Tagatose 6 phosphate kinase
Cpn60_TCP1           PF00118.19   488 seq666_BIOID47003    -            548  1.2e-126  423.1  10.9   1   1  9.8e-131  1.3e-126  422.9   7.5     1   486    23   523    23   525 0.94 TCP-1/cpn60 chaperonin family
ABC_tran             PF00005.22   118 seq667_BIOID47003    -            236   7.3e-14   52.0   0.1   1   1   1.4e-17   9.6e-14   51.6   0.1     1   117    54   175    54   176 0.89 ABC transporter
Flg_hook             PF02120.11    85 seq671_BIOID47003    -            375   4.5e-19   67.8   6.8   1   1   6.5e-23   8.8e-19   66.8   4.7     4    84   248   328   245   336 0.91 Flagellar hook-length control protein FliK
Inositol_P           PF00459.20   271 seq672_BIOID47003    -            246   5.8e-58  196.2   0.0   1   1     5e-62   6.9e-58  195.9   0.0     8   253     4   238     1   243 0.86 Inositol monophosphatase family
APH                  PF01636.18   239 seq673_BIOID47003    -            274   2.9e-19   69.6   7.6   1   1   4.2e-23   2.9e-19   69.6   5.3     2   237    25   233    24   235 0.78 Phosphotransferase enzyme family
Choline_kinase       PF01633.15   211 seq673_BIOID47003    -            274   5.9e-06   25.8   0.0   1   1   1.3e-09   8.6e-06   25.3   0.0   142   194   158   212   140   235 0.78 Choline/ethanolamine kinase
BPD_transp_1         PF00528.17   185 seq676_BIOID47003    -            313   1.4e-16   60.4  19.2   1   1   9.9e-21   1.4e-16   60.4  13.3     2   179   106   307   105   310 0.89 Binding-protein-dependent transport system inner membrane component
AP_endonuc_2         PF01261.19   211 seq680_BIOID47003    -            258   6.7e-33  113.6   0.2   1   1   5.9e-37   8.1e-33  113.3   0.1     1   211    21   219    21   219 0.95 Xylose isomerase-like TIM barrel
tRNA-synt_1c         PF00749.16   314 seq681_BIOID47003    -            554  2.2e-124  414.0   0.0   1   1  4.1e-128  2.8e-124  413.7   0.0     2   313    28   337    27   338 0.99 tRNA synthetases class I (E and Q), catalytic domain
tRNA-synt_1c_C       PF03950.13   174 seq681_BIOID47003    -            554   1.1e-63  213.8   0.0   1   1   3.5e-67   2.4e-63  212.8   0.0     1   174   340   528   340   528 0.97 tRNA synthetases class I (E and Q), anti-codon binding domain
DUF1380              PF07128.7    139 seq682_BIOID47003    -            144   5.9e-76  252.8   1.2   1   1   4.8e-80   6.6e-76  252.6   0.8     1   139     1   138     1   138 1.00 Protein of unknown function (DUF1380)
Asparaginase_2       PF01112.13   319 seq683_BIOID47003    -            321  6.6e-125  415.9   2.9   1   1    6e-129  8.3e-125  415.6   2.0     2   315     3   315     2   317 0.99 Asparaginase
TetR_C_2             PF08361.6    121 seq684_BIOID47003    -            215   4.5e-57  191.0   1.6   1   1   9.1e-61   6.2e-57  190.6   1.1     1   119    84   202    84   204 0.99 MAATS-type transcriptional repressor, C-terminal region
TetR_N               PF00440.18    47 seq684_BIOID47003    -            215   4.8e-20   70.8   0.0   1   1     1e-23   7.1e-20   70.2   0.0     1    47    16    62    16    62 0.98 Bacterial regulatory proteins, tetR family
NusB                 PF01029.13   134 seq687_BIOID47003    -            139   1.4e-34  118.8   0.2   1   1   1.2e-38   1.6e-34  118.6   0.1     1   133     7   131     7   132 0.93 NusB family
MscL                 PF01741.13   128 seq689_BIOID47003    -            136     1e-56  190.4   3.2   1   1   8.4e-61   1.1e-56  190.2   2.2     1   128     3   132     3   132 0.98 Large-conductance mechanosensitive channel, MscL
AA_permease          PF00324.16   479 seq690_BIOID47003    -            461   4.9e-99  331.7  55.9   1   1  9.1e-103   6.2e-99  331.3  38.8     1   435    16   427    16   455 0.94 Amino acid permease
AA_permease_2        PF13520.1    426 seq690_BIOID47003    -            461   1.6e-43  148.7  59.1   1   1   3.1e-47   2.1e-43  148.3  41.0     9   425    20   440    15   441 0.88 Amino acid permease
IncFII_repA          PF02387.10   281 seq691_BIOID47003    -            289   1.2e-96  323.1   0.2   1   1    1e-100   1.4e-96  322.8   0.1     3   271     9   269     1   276 0.98 IncFII RepA protein family
Ribonuc_red_sm       PF00268.16   281 seq694_BIOID47003    -            319   1.1e-80  270.5   0.1   1   1   9.6e-85   1.3e-80  270.2   0.0     1   280     1   280     1   281 0.97 Ribonucleotide reductase, small chain
DUF2810              PF10928.3     54 seq695_BIOID47003    -            120   3.1e-32  109.9   2.6   1   1   2.4e-36   3.3e-32  109.8   1.1     1    53    66   118    66   119 0.96 Protein of unknown function (DUF2810)
Thioredoxin          PF00085.15   104 seq696_BIOID47003    -            139   4.4e-30  103.3   0.9   1   1   2.9e-32   6.6e-29   99.5   0.0     2   102    37   136    36   138 0.94 Thioredoxin
Thioredoxin_2        PF13098.1    112 seq696_BIOID47003    -            139   1.4e-12   47.6   0.0   1   1     4e-15     9e-12   45.0   0.0     7   112    54   135    49   135 0.88 Thioredoxin-like domain
Thioredoxin_7        PF13899.1     82 seq696_BIOID47003    -            139   5.9e-08   32.5   0.4   1   1     3e-10   6.7e-07   29.1   0.0     7    81    42   114    36   115 0.82 Thioredoxin-like
Redoxin              PF08534.5    146 seq696_BIOID47003    -            139   2.6e-06   26.9   0.0   1   1     4e-08     9e-05   21.9   0.0    28    73    52    95    34   103 0.87 Redoxin
HyaE                 PF07449.6    107 seq696_BIOID47003    -            139   8.6e-05   22.2   0.0   1   1   6.1e-08   0.00014   21.6   0.0    52   100    76   124    67   129 0.87 Hydrogenase-1 expression protein HyaE
Ring_hydroxyl_B      PF00866.13   145 seq697_BIOID47003    -            172   2.4e-47  160.1   5.2   1   1     2e-51   2.7e-47  159.9   3.6     1   145    19   166    19   166 0.98 Ring hydroxylating beta subunit
ZapA                 PF05164.8     89 seq698_BIOID47003    -            109   2.1e-20   72.3   0.6   1   1     2e-24   2.7e-20   72.0   0.4     2    89     6    91     5    91 0.98 Cell division protein ZapA
TraC_F_IV            PF11130.3    235 seq699_BIOID47003    -            876   1.8e-58  197.6   0.0   1   1   6.5e-62     3e-58  196.9   0.0     2   235    38   278    37   278 0.98 F pilus assembly Type-IV secretion system for plasmid transfer
AAA_10               PF12846.2    328 seq699_BIOID47003    -            876   2.1e-43  148.7   0.0   1   1   7.9e-47   3.6e-43  147.9   0.0     1   322   480   773   480   776 0.85 AAA-like domain
IMPDH                PF00478.20   351 seq700_BIOID47003    -            347  2.7e-113  378.3   0.2   1   1  2.4e-117  3.3e-113  378.0   0.2     3   346     9   342     7   346 0.94 IMP dehydrogenase / GMP reductase domain
tRNA-synt_2          PF00152.15   335 seq701_BIOID47003    -            335   5.4e-70  235.6   0.0   1   1     5e-74   6.9e-70  235.3   0.0    21   333    25   333    14   335 0.88 tRNA synthetases class II (D, K and N)
Molybdopterin        PF00384.17   432 seq702_BIOID47003    -           1247  1.7e-197  656.3   0.0   1   1  3.1e-201  2.1e-197  655.9   0.0     1   432   108   833   108   833 1.00 Molybdopterin oxidoreductase
Molydop_binding      PF01568.16   109 seq702_BIOID47003    -           1247   3.3e-23   81.4   0.0   1   1   3.6e-26   2.5e-22   78.6   0.0     1   105  1087  1202  1087  1206 0.95 Molydopterin dinucleotide binding domain
AIRS                 PF00586.19    96 seq706_BIOID47003    -            325   1.7e-23   82.5   0.0   1   1   6.1e-27   4.2e-23   81.2   0.0     1    96    28   123    28   123 0.98 AIR synthase related protein, N-terminal domain
AIRS_C               PF02769.17   153 seq706_BIOID47003    -            325   1.2e-09   38.1   0.0   1   1   2.6e-13   1.7e-09   37.6   0.0     1   145   150   299   150   303 0.74 AIR synthase related protein, C-terminal domain
Glyco_hydro_3        PF00933.16   299 seq709_BIOID47003    -            341   1.2e-72  244.3   0.0   1   1   1.1e-76   1.5e-72  244.0   0.0     2   294     6   319     5   320 0.95 Glycosyl hydrolase family 3 N terminal domain
S-methyl_trans       PF02574.11   305 seq710_BIOID47003    -           1232  1.4e-104  349.6   0.1   1   1  9.1e-108  2.5e-104  348.7   0.1     1   304    21   331    21   332 0.98 Homocysteine S-methyltransferase
Met_synt_B12         PF02965.12   136 seq710_BIOID47003    -           1232   9.2e-54  180.5   0.0   1   1     9e-57   2.4e-53  179.2   0.0     1   136  1060  1197  1060  1197 0.99 Vitamin B12 dependent methionine synthase, activation domain
Pterin_bind          PF00809.17   210 seq710_BIOID47003    -           1232   1.5e-48  164.8   0.4   1   1   1.7e-51   4.6e-48  163.2   0.3     1   210   361   573   361   573 0.98 Pterin binding enzyme
B12-binding_2        PF02607.12    79 seq710_BIOID47003    -           1232   4.4e-21   74.5   0.0   1   1   6.5e-24   1.8e-20   72.6   0.0     4    79   664   739   662   739 0.96 B12 binding domain
B12-binding          PF02310.14   121 seq710_BIOID47003    -           1232   6.4e-20   71.1   0.2   1   1   1.8e-22     5e-19   68.2   0.1     2    94   753   845   752   856 0.93 B12 binding domain
Rrf2                 PF02082.15    83 seq712_BIOID47003    -            141   2.1e-25   88.5   0.1   1   1   2.4e-29   3.3e-25   87.9   0.1     1    82     1    82     1    83 0.99 Transcriptional regulator
DTW                  PF03942.10   204 seq713_BIOID47003    -            240   2.3e-59  199.9   0.0   1   1   1.9e-63   2.7e-59  199.7   0.0     1   202    35   224    35   226 0.97 DTW domain
MutH                 PF02976.10   104 seq718_BIOID47003    -            229   1.4e-37  127.5   0.0   1   1   1.5e-41     2e-37  127.0   0.0     1   104    58   157    58   157 0.99 DNA mismatch repair enzyme MutH
MscS_TM              PF12794.2    340 seq719_BIOID47003    -           1120     2e-97  325.7  28.8   1   1  4.5e-101     2e-97  325.7  20.0     5   340   508   826   505   826 0.97 Mechanosensitive ion channel inner membrane domain 1
MscS_porin           PF12795.2    240 seq719_BIOID47003    -           1120   1.3e-65  220.9  54.3   1   1   2.9e-69   1.3e-65  220.9  37.6     1   240    49   290    49   290 0.98 Mechanosensitive ion channel porin domain
MS_channel           PF00924.13   206 seq719_BIOID47003    -           1120   3.3e-61  206.0   0.5   1   1   7.3e-65   3.3e-61  206.0   0.3     2   206   887  1086   886  1086 0.99 Mechanosensitive ion channel
5-FTHF_cyc-lig       PF01812.15   186 seq720_BIOID47003    -            248   1.3e-43  148.8   0.0   1   1   1.2e-47   1.7e-43  148.4   0.0     2   186    62   242    61   242 0.98 5-formyltetrahydrofolate cyclo-ligase family
PTS_IIB              PF02302.12    90 seq721_BIOID47003    -            101   3.8e-14   52.7   0.1   1   1   3.2e-18   4.4e-14   52.5   0.1     1    79     4    79     4    89 0.90 PTS system, Lactose/Cellobiose specific IIB subunit
NAD_binding_2        PF03446.10   162 seq722_BIOID47003    -            292   6.5e-49  165.8   0.7   1   1   2.2e-52   1.5e-48  164.6   0.3     2   161     1   160     1   162 0.97 NAD binding domain of 6-phosphogluconate dehydrogenase
F420_oxidored        PF03807.12    96 seq722_BIOID47003    -            292   1.9e-07   31.2   0.2   1   1   1.3e-10   9.2e-07   29.0   0.1     1    93     2    92     2    94 0.81 NADP oxidoreductase coenzyme F420-dependent
BPD_transp_1         PF00528.17   185 seq723_BIOID47003    -            264   4.4e-13   49.0  14.3   1   1   3.2e-17   4.4e-13   49.0   9.9     2   167    80   247    79   258 0.78 Binding-protein-dependent transport system inner membrane component
Rieske               PF00355.21    98 seq725_BIOID47003    -            106   1.7e-17   62.6   0.0   1   1   2.8e-21   1.9e-17   62.4   0.0     3    97     4    94     2    95 0.85 Rieske [2Fe-2S] domain
Rieske_2             PF13806.1    104 seq725_BIOID47003    -            106   1.9e-12   46.6   0.0   1   1   3.3e-16   2.2e-12   46.4   0.0    18   103    17    99     4   100 0.82 Rieske-like [2Fe-2S] domain
Mannitol_dh_C        PF08125.8    245 seq727_BIOID47003    -            486   1.3e-96  322.3   0.0   1   1  2.6e-100   1.8e-96  321.9   0.0     1   245   216   463   216   463 0.99 Mannitol dehydrogenase C-terminal domain
Mannitol_dh          PF01232.18   151 seq727_BIOID47003    -            486   3.1e-54  182.9   0.0   1   1   7.2e-58   4.9e-54  182.2   0.0     2   151    24   188    23   188 0.99 Mannitol dehydrogenase Rossmann domain
PTSIIB_sorb          PF03830.10   151 seq730_BIOID47003    -            169   5.9e-55  185.1   0.3   1   1   4.9e-59   6.7e-55  184.9   0.2     1   149    15   162    15   164 0.99 PTS system sorbose subfamily IIB component
DUF904               PF06005.7     72 seq731_BIOID47003    -             79     3e-28   97.7  17.2   1   1   2.6e-32   3.6e-28   97.5  11.9     1    72     1    79     1    79 0.99 Protein of unknown function (DUF904)
Oxidored_q2          PF00420.19    95 seq732_BIOID47003    -            216   4.6e-11   42.0   1.2   1   1   3.4e-15   4.6e-11   42.0   0.9     3    95   128   216   126   216 0.94 NADH-ubiquinone/plastoquinone oxidoreductase chain 4L
Exonuc_VII_L         PF02601.10   319 seq733_BIOID47003    -            456   3.8e-92  308.7   1.1   1   1   1.1e-95   4.9e-92  308.4   0.7     1   319   126   442   126   442 0.97 Exonuclease VII, large subunit
tRNA_anti_2          PF13742.1     99 seq733_BIOID47003    -            456   1.2e-34  118.0   0.1   1   1   1.3e-37   6.1e-34  115.7   0.0     1    99     9   104     9   104 0.98 OB-fold nucleic acid binding domain
tRNA_anti            PF01336.20    76 seq733_BIOID47003    -            456   9.5e-09   34.8   0.0   1   1   4.6e-12   2.1e-08   33.7   0.0     1    75    30   104    30   105 0.96 OB-fold nucleic acid binding domain
ABC_tran             PF00005.22   118 seq734_BIOID47003    -            623   7.2e-41  139.1   0.0   1   2   5.7e-21   7.1e-18   64.9   0.1    24   118    90   197    56   197 0.81 ABC transporter
ABC_tran             PF00005.22   118 seq734_BIOID47003    -            623   7.2e-41  139.1   0.0   2   2   4.1e-23   5.1e-20   71.9   0.0     1   117   364   491   364   492 0.93 ABC transporter
oligo_HPY            PF08352.7     64 seq734_BIOID47003    -            623   8.6e-21   73.9   0.4   1   2   8.8e-12   1.1e-08   35.1   0.0     1    33   248   280   248   303 0.88 Oligopeptide/dipeptide transporter, C-terminal region
oligo_HPY            PF08352.7     64 seq734_BIOID47003    -            623   8.6e-21   73.9   0.4   2   2     3e-12   3.8e-09   36.6   0.0     1    33   543   575   543   594 0.85 Oligopeptide/dipeptide transporter, C-terminal region
DUF2799              PF10973.3     89 seq736_BIOID47003    -            134   3.4e-17   62.1   0.9   1   1   3.3e-21   4.5e-17   61.7   0.6     1    88    44   126    44   127 0.93 Protein of unknown function (DUF2799)
adh_short_C2         PF13561.1    243 seq737_BIOID47003    -            294     3e-30  105.6   0.0   1   1   7.6e-34   3.5e-30  105.4   0.0     5   241    58   290    55   292 0.92 Enoyl-(Acyl carrier protein) reductase
adh_short            PF00106.20   167 seq737_BIOID47003    -            294   1.7e-26   92.9   0.3   1   1   4.7e-30   2.1e-26   92.6   0.2     3   166    52   217    50   218 0.96 short chain dehydrogenase
KR                   PF08659.5    181 seq737_BIOID47003    -            294   2.4e-08   33.7   0.0   1   1   7.3e-12   3.3e-08   33.2   0.0     4   169    53   223    51   234 0.77 KR domain
PfkB                 PF00294.19   301 seq738_BIOID47003    -            434   2.4e-56  190.9   0.0   1   1   2.5e-60   3.4e-56  190.4   0.0     4   294    55   414    52   422 0.91 pfkB family carbohydrate kinase
AA_permease          PF00324.16   479 seq739_BIOID47003    -            470    1e-115  386.7  42.2   1   1  1.7e-119  1.1e-115  386.5  29.3     1   464    39   462    39   470 0.93 Amino acid permease
AA_permease_2        PF13520.1    426 seq739_BIOID47003    -            470   2.2e-43  148.2  46.9   1   1   4.3e-47   2.9e-43  147.8  32.5     9   410    43   444    39   464 0.82 Amino acid permease
FliL                 PF03748.9     99 seq741_BIOID47003    -            154   4.4e-23   81.0   0.0   1   1     4e-27   5.5e-23   80.7   0.0     1    98    54   153    54   154 0.94 Flagellar basal body-associated protein FliL
Transgly             PF00912.17   178 seq742_BIOID47003    -            858   1.4e-67  226.3   0.0   1   1   4.3e-71   2.9e-67  225.2   0.0     1   177    62   237    62   238 0.98 Transglycosylase
Transpeptidase       PF00905.17   304 seq742_BIOID47003    -            858   2.2e-28   99.0   3.4   1   1   1.1e-29   7.2e-26   90.7   0.1     2   200   436   627   435   681 0.76 Penicillin binding protein transpeptidase domain
DUF3251              PF11622.3    165 seq747_BIOID47003    -            227   6.2e-07   28.8   4.8   1   1   3.3e-10   4.5e-06   26.0   3.3     9   152    54   203    35   215 0.68 Protein of unknown function (DUF3251)
RNB                  PF00773.14   325 seq748_BIOID47003    -            827    5e-105  351.2   0.0   1   1  2.1e-108  7.3e-105  350.7   0.0     1   325   274   602   274   602 0.97 RNB domain
OB_RNB               PF08206.6     58 seq748_BIOID47003    -            827   1.9e-29  100.8   9.9   1   2   2.4e-25   8.1e-22   76.3   0.1     1    58   101   158   101   158 0.99 Ribonuclease B OB domain
OB_RNB               PF08206.6     58 seq748_BIOID47003    -            827   1.9e-29  100.8   9.9   2   2     2e-09   6.7e-06   25.4   0.0     6    58   172   227   170   227 0.96 Ribonuclease B OB domain
S1                   PF00575.18    74 seq748_BIOID47003    -            827   8.7e-20   70.4   0.4   1   1   6.9e-23   2.4e-19   69.0   0.3     2    73   655   738   654   739 0.98 S1 RNA binding domain
HTH_12               PF08461.5     66 seq748_BIOID47003    -            827   1.7e-13   49.9   0.8   1   1   1.1e-16   3.8e-13   48.8   0.5     2    64    37    97    36    99 0.93 Ribonuclease R winged-helix domain
PTS_EIIA_2           PF00359.17   142 seq749_BIOID47003    -            154   3.8e-34  117.3   0.0   1   1   3.1e-38   4.3e-34  117.1   0.0     2   140     7   148     6   150 0.96 Phosphoenolpyruvate-dependent sugar phosphotransferase system, EIIA 2
adh_short            PF00106.20   167 seq752_BIOID47003    -            270   2.1e-22   79.7   0.3   1   1   7.4e-26   3.4e-22   79.0   0.2     2   166     8   174     7   175 0.87 short chain dehydrogenase
adh_short_C2         PF13561.1    243 seq752_BIOID47003    -            270   1.8e-13   50.7   0.0   1   1   4.6e-17   2.1e-13   50.5   0.0     6   225    16   238    13   257 0.75 Enoyl-(Acyl carrier protein) reductase
KR                   PF08659.5    181 seq752_BIOID47003    -            270   2.1e-06   27.4   0.0   1   1   1.2e-09   5.5e-06   26.0   0.0     4   103    10   103     8   122 0.84 KR domain
Voltage_CLC          PF00654.15   355 seq753_BIOID47003    -            473   1.4e-90  303.8  35.9   1   1   1.1e-92   1.5e-88  297.1  20.9     2   354    89   437    88   438 0.94 Voltage gated chloride channel
Hydrolase_3          PF08282.7    254 seq754_BIOID47003    -            276   3.3e-51  174.2   0.0   1   1   5.4e-55   3.7e-51  174.0   0.0     2   254    10   262     9   262 0.98 haloacid dehalogenase-like hydrolase
S6PP                 PF05116.8    247 seq754_BIOID47003    -            276   1.8e-17   63.3   0.0   1   2     2e-08   0.00014   21.1   0.0     4    79     8    83     5   111 0.71 Sucrose-6F-phosphate phosphohydrolase
S6PP                 PF05116.8    247 seq754_BIOID47003    -            276   1.8e-17   63.3   0.0   2   2   2.9e-14     2e-10   40.2   0.0   119   213   149   240   143   257 0.87 Sucrose-6F-phosphate phosphohydrolase
PTS_EIIA_1           PF00358.15   133 seq755_BIOID47003    -            169   5.4e-54  181.2   2.2   1   1   4.7e-58   6.5e-54  180.9   1.5     3   132    20   149    18   150 0.98 phosphoenolpyruvate-dependent sugar phosphotransferase system, EIIA 1
ABC_tran             PF00005.22   118 seq757_BIOID47003    -            467   5.4e-26   91.1   0.0   1   1   3.3e-29   1.1e-25   90.1   0.0     1   117   135   259   135   260 0.97 ABC transporter
CBS                  PF00571.23    57 seq757_BIOID47003    -            467   2.8e-06   26.7   0.0   1   1   4.2e-07    0.0014   18.0   0.0    32    55   436   459   413   461 0.86 CBS domain
Glycos_transf_N      PF04413.11   186 seq759_BIOID47003    -            425   4.5e-75  250.8   0.0   1   1   6.1e-78   4.2e-74  247.6   0.0     1   185    31   212    31   213 0.98 3-Deoxy-D-manno-octulosonic-acid transferase (kdotransferase)
Glycos_transf_1      PF00534.15   172 seq759_BIOID47003    -            425   3.5e-10   39.4   0.0   1   1   9.8e-14   6.7e-10   38.5   0.0    65   169   291   398   231   401 0.75 Glycosyl transferases group 1
Response_reg         PF00072.19   112 seq760_BIOID47003    -            204   3.2e-26   91.4   0.4   1   1   6.8e-30   4.6e-26   90.8   0.3     2   111     4   113     3   114 0.98 Response regulator receiver domain
GerE                 PF00196.14    58 seq760_BIOID47003    -            204   3.1e-22   77.5   0.1   1   1   1.1e-25   7.8e-22   76.2   0.0     2    58   142   198   141   198 0.97 Bacterial regulatory proteins, luxR family
DUF1107              PF06526.7     64 seq761_BIOID47003    -             81   1.1e-30  105.0   0.8   1   1   9.6e-35   1.3e-30  104.8   0.5     1    64    14    77    14    77 0.99 Protein of unknown function (DUF1107)
MFS_1                PF07690.11   354 seq763_BIOID47003    -            393     2e-24   85.8  58.2   1   1   1.3e-26   1.8e-22   79.4  34.4     2   328    14   320    10   327 0.84 Major Facilitator Superfamily
EII-Sor              PF03609.9    237 seq764_BIOID47003    -            259   1.2e-79  266.8  26.2   1   1   9.9e-84   1.3e-79  266.6  18.2     1   236     1   236     1   237 1.00 PTS system sorbose-specific iic component
DUF4156              PF13698.1     93 seq765_BIOID47003    -            128   4.7e-32  109.6   0.1   1   1   4.3e-36   5.9e-32  109.2   0.0     2    93    34   126    33   126 0.98 Domain of unknown function (DUF4156)
MdoG                 PF04349.7    484 seq766_BIOID47003    -            517  8.5e-263  871.7   1.2   1   1  7.2e-267  9.8e-263  871.5   0.8     1   483    29   514    29   515 1.00 Periplasmic glucan biosynthesis protein, MdoG
EamA                 PF00892.15   126 seq767_BIOID47003    -            301   1.2e-47  161.0  35.9   1   2   2.3e-25   1.5e-21   76.5  11.3     1   125    20   141    20   142 0.93 EamA-like transporter family
EamA                 PF00892.15   126 seq767_BIOID47003    -            301   1.2e-47  161.0  35.9   2   2   9.5e-30   6.5e-26   90.7   8.1     1   125   162   289   162   290 0.97 EamA-like transporter family
ATP-grasp_5          PF13549.1    222 seq768_BIOID47003    -            886   1.6e-75  253.0   0.2   1   1   1.8e-78   4.2e-75  251.6   0.0     1   221   472   693   472   694 0.96 ATP-grasp domain
Succ_CoA_lig         PF13607.1    138 seq768_BIOID47003    -            886   1.3e-46  157.5   0.1   1   1   1.1e-49   2.4e-46  156.6   0.1     1   138   147   280   147   280 0.97 Succinyl-CoA ligase like flavodoxin domain
CoA_binding_2        PF13380.1    115 seq768_BIOID47003    -            886   1.6e-23   82.9   0.0   1   1   1.1e-25   2.6e-22   79.0   0.0     1   113    13   130    13   132 0.95 CoA binding domain
Acetyltransf_1       PF00583.19    83 seq768_BIOID47003    -            886   9.1e-11   41.5   0.0   1   1   1.6e-13   3.7e-10   39.5   0.0    10    82   781   863   775   864 0.81 Acetyltransferase (GNAT) family
Acetyltransf_3       PF13302.1    142 seq768_BIOID47003    -            886   1.7e-09   38.0   0.0   1   1   1.7e-12   3.9e-09   36.8   0.0     1   142   725   864   725   864 0.80 Acetyltransferase (GNAT) domain
Acetyltransf_4       PF13420.1    155 seq768_BIOID47003    -            886     1e-06   28.6   0.0   1   1   4.8e-08   0.00011   22.0   0.0     4   135   731   864   728   871 0.80 Acetyltransferase (GNAT) domain
FliM                 PF02154.10   192 seq769_BIOID47003    -            334   1.2e-80  269.5   0.2   1   1   3.2e-84   2.2e-80  268.7   0.0     1   192    38   231    38   231 0.99 Flagellar motor switch protein FliM
SpoA                 PF01052.15    77 seq769_BIOID47003    -            334   1.4e-15   56.4   0.0   1   1   4.4e-19     3e-15   55.4   0.0     3    75   252   322   250   323 0.96 Surface presentation of antigens (SPOA)
DUF4154              PF13689.1    145 seq770_BIOID47003    -            172     6e-33  113.3   0.0   1   1   5.4e-37   7.3e-33  113.0   0.0     6   145    32   168    27   168 0.95 Domain of unknown function (DUF4154)
PgpA                 PF04608.8    143 seq771_BIOID47003    -            172   4.8e-51  172.2   8.6   1   1   4.1e-55   5.5e-51  172.0   6.0     2   142    22   162    21   163 0.92 Phosphatidylglycerophosphatase A
OmpA                 PF00691.15    97 seq772_BIOID47003    -            296   4.5e-15   55.7   0.1   1   1   1.2e-18   1.7e-14   53.8   0.0     1    94   155   249   155   252 0.83 OmpA family
DeoC                 PF01791.4    236 seq773_BIOID47003    -            259   3.8e-61  206.2   1.8   1   1     3e-65   4.1e-61  206.1   1.2     3   230    12   240    10   246 0.94 DeoC/LacD family aldolase
TerC                 PF03741.11   184 seq774_BIOID47003    -            237   4.5e-51  172.7  15.2   1   1   4.5e-55   6.1e-51  172.3  10.6     2   183    17   203    16   204 0.96 Integral membrane protein TerC family
YihI                 PF04220.7    169 seq777_BIOID47003    -            169   3.4e-56  189.0  15.5   1   1   2.8e-60   3.9e-56  188.9  10.8     3   167     5   165     2   167 0.94 Der GTPase activator (YihI)
Oxidored_q1          PF00361.15   270 seq778_BIOID47003    -            209   7.8e-07   28.5   2.0   1   1   5.7e-11   7.8e-07   28.5   1.4     1    63   132   193   132   205 0.94 NADH-Ubiquinone/plastoquinone (complex I), various chains
AA_permease_2        PF13520.1    426 seq779_BIOID47003    -            514   1.9e-32  112.2  60.8   1   1   3.7e-36   2.6e-32  111.8  42.2     2   419    23   482    22   497 0.77 Amino acid permease
AA_permease          PF00324.16   479 seq779_BIOID47003    -            514   1.8e-14   52.8  52.6   1   1   1.7e-17   1.2e-13   50.1  36.5    12   446    33   479    22   498 0.71 Amino acid permease
OMPdecase            PF00215.19   226 seq781_BIOID47003    -            216   6.4e-31  107.3   0.6   1   1   5.3e-35   7.2e-31  107.2   0.4     2   225     5   206     4   207 0.94 Orotidine 5'-phosphate decarboxylase / HUMPS family
Antirestrict         PF03230.8     94 seq783_BIOID47003    -            141   1.3e-30  105.0   0.0   1   1   1.2e-34   1.7e-30  104.7   0.0     1    94    42   141    42   141 0.93 Antirestriction protein
Aldedh               PF00171.17   462 seq784_BIOID47003    -            474  2.4e-166  553.5   0.1   1   1    2e-170  2.7e-166  553.3   0.1     3   462    13   470    11   470 0.97 Aldehyde dehydrogenase family
UPF0227              PF05728.7    187 seq787_BIOID47003    -            180   1.3e-71  240.1   0.0   1   1   1.1e-75   1.4e-71  239.9   0.0     1   186     1   177     1   178 0.99 Uncharacterised protein family (UPF0227)
Rick_17kDa_Anti      PF05433.10    42 seq791_BIOID47003    -            155   1.4e-07   30.9  26.2   1   1   1.8e-11   2.5e-07   30.1  18.2     1    42    62   103    62   103 0.96 Glycine zipper 2TM domain
HIM                  PF05662.9     21 seq792_BIOID47003    -           1616   6.1e-85  275.6 100.5   1   8   1.7e-09   4.8e-06   25.9   0.2     1    21   382   405   382   405 0.99 Haemagglutinin
HIM                  PF05662.9     21 seq792_BIOID47003    -           1616   6.1e-85  275.6 100.5   2   8   7.3e-11     2e-07   30.3   1.2     2    21   570   592   569   592 0.97 Haemagglutinin
HIM                  PF05662.9     21 seq792_BIOID47003    -           1616   6.1e-85  275.6 100.5   3   8   3.5e-11   9.5e-08   31.3   0.9     2    21   655   677   654   677 0.97 Haemagglutinin
HIM                  PF05662.9     21 seq792_BIOID47003    -           1616   6.1e-85  275.6 100.5   4   8   3.1e-11   8.4e-08   31.5   0.7     3    21  1028  1049  1026  1049 0.97 Haemagglutinin
HIM                  PF05662.9     21 seq792_BIOID47003    -           1616   6.1e-85  275.6 100.5   5   8   1.3e-09   3.5e-06   26.4   0.0     1    21  1183  1203  1183  1203 0.98 Haemagglutinin
HIM                  PF05662.9     21 seq792_BIOID47003    -           1616   6.1e-85  275.6 100.5   6   8   3.6e-12   9.8e-09   34.4   1.9     1    21  1319  1339  1319  1339 0.98 Haemagglutinin
HIM                  PF05662.9     21 seq792_BIOID47003    -           1616   6.1e-85  275.6 100.5   7   8   1.9e-13   5.1e-10   38.5   1.8     1    21  1440  1460  1440  1460 0.98 Haemagglutinin
HIM                  PF05662.9     21 seq792_BIOID47003    -           1616   6.1e-85  275.6 100.5   8   8   6.1e-10   1.7e-06   27.4   1.5     1    21  1493  1513  1493  1513 0.96 Haemagglutinin
Hep_Hag              PF05658.9     28 seq792_BIOID47003    -           1616   1.1e-69  227.5 189.0   1  14   1.1e-07   0.00031   20.7   0.0     1    27   130   156   130   157 0.94 Hep_Hag
Hep_Hag              PF05658.9     28 seq792_BIOID47003    -           1616   1.1e-69  227.5 189.0   2  14   5.9e-09   1.6e-05   24.7   1.5     1    26   158   183   158   185 0.94 Hep_Hag
Hep_Hag              PF05658.9     28 seq792_BIOID47003    -           1616   1.1e-69  227.5 189.0   3  14   1.1e-08     3e-05   23.9   1.5     1    27   200   226   200   227 0.95 Hep_Hag
Hep_Hag              PF05658.9     28 seq792_BIOID47003    -           1616   1.1e-69  227.5 189.0   4  14   3.5e-09   9.5e-06   25.5   0.2     1    27   214   240   214   241 0.95 Hep_Hag
Hep_Hag              PF05658.9     28 seq792_BIOID47003    -           1616   1.1e-69  227.5 189.0   5  14     7e-09   1.9e-05   24.5   2.5     1    26   228   253   228   255 0.96 Hep_Hag
Hep_Hag              PF05658.9     28 seq792_BIOID47003    -           1616   1.1e-69  227.5 189.0   6  14   7.3e-09     2e-05   24.4   2.2     3    27   257   281   256   282 0.94 Hep_Hag
Hep_Hag              PF05658.9     28 seq792_BIOID47003    -           1616   1.1e-69  227.5 189.0   7  14     6e-10   1.6e-06   27.9   0.5     1    28   269   296   269   296 0.97 Hep_Hag
Hep_Hag              PF05658.9     28 seq792_BIOID47003    -           1616   1.1e-69  227.5 189.0   8  14   1.3e-09   3.5e-06   26.8   2.2     1    28   297   324   297   324 0.95 Hep_Hag
Hep_Hag              PF05658.9     28 seq792_BIOID47003    -           1616   1.1e-69  227.5 189.0   9  14   4.2e-09   1.1e-05   25.2   2.4     3    27   327   351   325   352 0.94 Hep_Hag
Hep_Hag              PF05658.9     28 seq792_BIOID47003    -           1616   1.1e-69  227.5 189.0  10  14   2.2e-08     6e-05   22.9   2.5     1    27   353   379   353   380 0.96 Hep_Hag
Hep_Hag              PF05658.9     28 seq792_BIOID47003    -           1616   1.1e-69  227.5 189.0  11  14   3.4e-10   9.3e-07   28.6   3.9     1    27  1099  1125  1099  1126 0.95 Hep_Hag
Hep_Hag              PF05658.9     28 seq792_BIOID47003    -           1616   1.1e-69  227.5 189.0  12  14   1.3e-07   0.00034   20.5   4.4     1    28  1259  1286  1259  1286 0.96 Hep_Hag
Hep_Hag              PF05658.9     28 seq792_BIOID47003    -           1616   1.1e-69  227.5 189.0  13  14   2.6e-10   7.1e-07   29.0   4.3     1    28  1397  1424  1397  1424 0.96 Hep_Hag
Hep_Hag              PF05658.9     28 seq792_BIOID47003    -           1616   1.1e-69  227.5 189.0  14  14     1e-07   0.00028   20.8   2.3     1    27  1411  1437  1411  1438 0.93 Hep_Hag
YadA                 PF03895.10    78 seq792_BIOID47003    -           1616   7.5e-24   83.4  10.1   1   1   2.7e-27   7.5e-24   83.4   7.0     2    78  1539  1616  1538  1616 0.98 YadA-like C-terminal region
ESPR                 PF13018.1     24 seq792_BIOID47003    -           1616   1.7e-09   36.7   1.3   1   1   3.8e-12     1e-08   34.3   0.2     1    24     1    24     1    24 0.98 Extended Signal Peptide of Type V secretion system
Transp_cyt_pur       PF02133.10   439 seq795_BIOID47003    -            484  3.6e-140  467.3  43.2   1   1    3e-144  4.1e-140  467.1  29.9     1   439    19   457    19   457 0.99 Permease for cytosine/purines, uracil, thiamine, allantoin
HAD_2                PF13419.1    176 seq796_BIOID47003    -            219     1e-23   84.3   0.0   1   1   2.7e-27   1.2e-23   84.1   0.0     1   176     6   190     6   190 0.87 Haloacid dehalogenase-like hydrolase
Hydrolase            PF00702.21   204 seq796_BIOID47003    -            219   1.7e-10   41.6   0.0   1   1   5.7e-14   2.6e-10   41.0   0.0     3   203     5   183     3   184 0.84 haloacid dehalogenase-like hydrolase
Hydrolase_like       PF13242.1     75 seq796_BIOID47003    -            219   5.1e-07   29.1   0.0   1   1   2.1e-10   9.5e-07   28.3   0.0     3    56   146   198   144   208 0.93 HAD-hyrolase-like
Rhomboid             PF01694.17   146 seq798_BIOID47003    -            265   2.7e-30  105.2  12.0   1   1   1.9e-34   2.7e-30  105.2   8.3     4   140    58   200    55   205 0.93 Rhomboid family
IlvN                 PF07991.7    165 seq800_BIOID47003    -            541   6.9e-61  204.3   0.1   1   1   1.7e-64   1.1e-60  203.6   0.1     2   165    85   254    84   254 0.98 Acetohydroxy acid isomeroreductase, catalytic domain
IlvC                 PF01450.14   145 seq800_BIOID47003    -            541   5.6e-56  188.3   0.1   1   2     4e-21   2.7e-17   62.9   0.0     1   128   260   387   260   395 0.91 Acetohydroxy acid isomeroreductase, catalytic domain
IlvC                 PF01450.14   145 seq800_BIOID47003    -            541   5.6e-56  188.3   0.1   2   2   9.2e-40   6.3e-36  123.3   0.0    15   145   409   535   399   535 0.93 Acetohydroxy acid isomeroreductase, catalytic domain
Pyr_redox_2          PF07992.9    200 seq802_BIOID47003    -            400   2.7e-28   99.0   0.0   1   1   1.2e-30   1.7e-27   96.5   0.0     2   196     6   277     5   281 0.89 Pyridine nucleotide-disulphide oxidoreductase
Pyr_redox            PF00070.22    80 seq802_BIOID47003    -            400   7.9e-20   70.9   1.2   1   1   4.2e-20   5.8e-17   61.7   0.1     1    77   146   222   146   226 0.92 Pyridine nucleotide-disulphide oxidoreductase
SBP_bac_3            PF00497.15   225 seq803_BIOID47003    -           1197   2.4e-41  141.3   0.0   1   2   5.1e-16   1.4e-12   47.2   0.0    15   223    73   276    59   278 0.87 Bacterial extracellular solute-binding proteins, family 3
SBP_bac_3            PF00497.15   225 seq803_BIOID47003    -           1197   2.4e-41  141.3   0.0   2   2     2e-29   5.5e-26   91.0   0.0     2   224   305   520   304   521 0.93 Bacterial extracellular solute-binding proteins, family 3
Response_reg         PF00072.19   112 seq803_BIOID47003    -           1197   4.6e-30  103.8   0.1   1   1   2.8e-32   7.7e-29   99.8   0.0     1   111   961  1070   961  1071 0.98 Response regulator receiver domain
HATPase_c            PF02518.21   111 seq803_BIOID47003    -           1197   3.5e-25   87.7   0.1   1   1   2.4e-28   6.6e-25   86.8   0.1     2   110   825   936   824   937 0.91 Histidine kinase-, DNA gyrase B-, and HSP90-like ATPase
HisKA                PF00512.20    68 seq803_BIOID47003    -           1197   1.2e-16   60.3   0.0   1   1   1.3e-19   3.4e-16   58.8   0.0     1    68   711   777   711   777 0.98 His Kinase A (phospho-acceptor) domain
Hpt                  PF01627.18    90 seq803_BIOID47003    -           1197   1.2e-08   34.7   0.5   1   1   1.3e-11   3.4e-08   33.2   0.4     1    89  1104  1187  1104  1188 0.95 Hpt domain
GGDEF                PF00990.16   161 seq805_BIOID47003    -            408   5.3e-45  152.7   0.5   1   1   6.1e-49   8.4e-45  152.1   0.3     1   159   249   403   249   405 0.96 GGDEF domain
OprD                 PF03573.8    391 seq807_BIOID47003    -            468   1.6e-25   89.6  12.1   1   1   1.5e-29     2e-25   89.2   8.4     1   365    33   431    33   443 0.83 outer membrane porin, OprD family
DUF1380              PF07128.7    139 seq809_BIOID47003    -            140   1.8e-06   27.7   0.2   1   1   1.4e-10     2e-06   27.5   0.1     1   103     1   100     1   131 0.81 Protein of unknown function (DUF1380)
AsnC_trans_reg       PF01037.16    74 seq810_BIOID47003    -            181   1.3e-21   75.9   0.0   1   1   5.7e-25     2e-21   75.3   0.0     1    74    97   171    97   171 0.97 AsnC family
HTH_AsnC-type        PF13404.1     42 seq810_BIOID47003    -            181   7.4e-18   63.7   0.7   1   1   3.3e-21   1.1e-17   63.1   0.5     1    42    31    72    31    72 0.99 AsnC-type helix-turn-helix domain
HTH_24               PF13412.1     48 seq810_BIOID47003    -            181   3.8e-17   61.2   0.4   1   1   1.7e-20     6e-17   60.6   0.3     1    47    31    77    31    78 0.98 Winged helix-turn-helix DNA-binding
HTH_11               PF08279.7     55 seq810_BIOID47003    -            181    0.0001   21.7   0.0   1   1     5e-08   0.00017   21.0   0.0     3    46    36    78    35    82 0.90 HTH domain
Radical_SAM          PF04055.16   166 seq811_BIOID47003    -            411   5.9e-13   49.2   0.0   1   1   2.9e-16   9.9e-13   48.4   0.0     6   160    20   182    16   208 0.83 Radical SAM superfamily
DUF4008              PF13186.1     64 seq811_BIOID47003    -            411   1.9e-12   47.2   0.6   1   1   1.3e-15   4.3e-12   46.0   0.4     4    64   282   343   276   343 0.90 Domain of unknown function (DUF4008)
Fer4_12              PF13353.1    139 seq811_BIOID47003    -            411   3.6e-07   30.2   0.0   1   1     2e-10   6.8e-07   29.3   0.0    13   115    19   126    17   150 0.62 4Fe-4S single cluster domain
MarC                 PF01914.12   203 seq812_BIOID47003    -            215   1.5e-74  249.3  11.2   1   1   1.3e-78   1.7e-74  249.2   7.7     2   203     9   210     8   210 0.99 MarC family integral membrane protein
EIID-AGA             PF03613.9    264 seq813_BIOID47003    -            292   1.4e-96  322.3   9.2   1   1  1.2e-100   1.6e-96  322.1   6.4     2   263    35   291    34   292 0.99 PTS system mannose/fructose/sorbose family IID component
Plasmid_stabil       PF05016.9     90 seq814_BIOID47003    -             99   1.2e-12   47.8   0.4   1   1     1e-16   1.4e-12   47.7   0.3     1    90     5    95     5    95 0.94 Plasmid stabilisation system protein
Oxidored_q1          PF00361.15   270 seq815_BIOID47003    -            309   2.6e-41  141.5  13.6   1   1   1.9e-45   2.6e-41  141.5   9.4    79   266     2   192     1   196 0.96 NADH-Ubiquinone/plastoquinone (complex I), various chains
AP_endonuc_2         PF01261.19   211 seq817_BIOID47003    -            284   2.2e-28   98.9   0.0   1   1   2.9e-32   3.9e-28   98.0   0.0     1   210    25   229    25   230 0.96 Xylose isomerase-like TIM barrel
Radical_SAM          PF04055.16   166 seq818_BIOID47003    -            457   3.7e-15   56.3   0.0   1   1     8e-19   5.4e-15   55.8   0.0     2   164    57   227    56   229 0.79 Radical SAM superfamily
HemN_C               PF06969.11    66 seq818_BIOID47003    -            457     4e-12   45.8   0.3   1   1   2.7e-15   1.8e-11   43.7   0.0     1    66   363   431   363   431 0.94 HemN C-terminal domain
DUF903               PF06004.7     50 seq820_BIOID47003    -             72   3.5e-24   83.9   2.4   1   1   2.9e-28     4e-24   83.7   1.7     1    50    23    72    23    72 0.98 Bacterial protein of unknown function (DUF903)
Glycos_transf_3      PF00591.16   254 seq822_BIOID47003    -            440     3e-61  206.7   0.4   1   1   9.1e-65   4.1e-61  206.3   0.2     2   253    79   332    78   333 0.98 Glycosyl transferase family, a/b domain
PYNP_C               PF07831.8     75 seq822_BIOID47003    -            440   1.6e-25   88.2   0.2   1   1     7e-29   3.2e-25   87.2   0.1     1    74   350   423   350   424 0.98 Pyrimidine nucleoside phosphorylase C-terminal domain
Glycos_trans_3N      PF02885.12    66 seq822_BIOID47003    -            440   3.3e-15   55.2   1.4   1   1   1.1e-18   4.9e-15   54.7   0.1     3    66     5    68     3    68 0.98 Glycosyl transferase family, helical bundle domain
IMS                  PF00817.15   148 seq823_BIOID47003    -            351   9.6e-48  161.6   0.0   1   1   3.4e-51   1.6e-47  160.9   0.0     1   148     7   154     7   154 0.98 impB/mucB/samB family
IMS_C                PF11799.3    137 seq823_BIOID47003    -            351   1.6e-09   38.1   0.1   1   1   5.8e-13   2.6e-09   37.4   0.0     3    99   211   309   209   327 0.85 impB/mucB/samB family C-terminal
IMS_HHH              PF11798.3     32 seq823_BIOID47003    -            351   1.3e-08   34.2   0.0   1   1   7.1e-12   3.2e-08   33.0   0.0     1    32   166   197   166   197 0.96 IMS family HHH motif
SpoA                 PF01052.15    77 seq824_BIOID47003    -            137   2.9e-24   84.3   0.8   1   1   2.7e-28   3.7e-24   84.0   0.6     3    76    55   128    54   129 0.97 Surface presentation of antigens (SPOA)
GntR                 PF00392.16    64 seq826_BIOID47003    -            257   1.8e-23   81.5   1.4   1   1     7e-27   3.2e-23   80.8   0.2     1    64    10    73    10    73 0.99 Bacterial regulatory proteins, gntR family
FCD                  PF07729.7    125 seq826_BIOID47003    -            257   3.9e-21   75.5   7.6   1   1   1.3e-24   5.8e-21   74.9   5.3     1   125    97   226    97   226 0.92 FCD domain
Rrf2                 PF02082.15    83 seq826_BIOID47003    -            257   6.6e-05   22.8   0.1   1   1   3.8e-08   0.00017   21.4   0.0    28    67    36    74    23    80 0.88 Transcriptional regulator
ABC_tran             PF00005.22   118 seq827_BIOID47003    -            360     1e-20   74.1   0.0   1   1   7.3e-24     2e-20   73.2   0.0     1   117    44   162    44   163 0.93 ABC transporter
TOBE                 PF03459.12    64 seq827_BIOID47003    -            360   9.2e-09   35.1   0.0   1   1   1.2e-08   3.3e-05   23.7   0.0     4    64   295   350   292   350 0.92 TOBE domain
TOBE_2               PF08402.5     75 seq827_BIOID47003    -            360   1.5e-08   34.4   0.0   1   1   1.1e-11   2.9e-08   33.4   0.0     2    75   282   351   281   351 0.88 TOBE domain
CTP_transf_2         PF01467.21   157 seq829_BIOID47003    -            159   6.5e-25   87.9   0.1   1   1   1.1e-28   7.8e-25   87.6   0.0     1   156     6   134     6   135 0.98 Cytidylyltransferase
Citrate_ly_lig       PF08218.6    182 seq829_BIOID47003    -            159   1.1e-06   28.0   0.1   1   1   2.7e-10   1.9e-06   27.3   0.0     9   106    12   113    10   117 0.81 Citrate lyase ligase C-terminal domain
Pyr_redox_2          PF07992.9    200 seq830_BIOID47003    -            434   1.8e-33  116.0   0.0   1   1   1.6e-36   4.3e-33  114.7   0.0     1   197     7   318     7   320 0.91 Pyridine nucleotide-disulphide oxidoreductase
Pyr_redox            PF00070.22    80 seq830_BIOID47003    -            434   2.5e-19   69.3   3.8   1   2     5e-08   0.00014   22.0   0.1     1    36     7    48     7    93 0.86 Pyridine nucleotide-disulphide oxidoreductase
Pyr_redox            PF00070.22    80 seq830_BIOID47003    -            434   2.5e-19   69.3   3.8   2   2     1e-15   2.8e-12   46.7   0.5     1    68   172   254   172   265 0.91 Pyridine nucleotide-disulphide oxidoreductase
DAO                  PF01266.19   358 seq830_BIOID47003    -            434   2.7e-11   42.8  10.3   1   1   1.2e-09   3.4e-06   26.1   0.0   147   236   226   308   223   336 0.80 FAD dependent oxidoreductase
ABC_membrane         PF00664.18   275 seq831_BIOID47003    -            590     9e-35  120.3   5.6   1   1   1.7e-38   1.2e-34  119.9   3.9     5   274    22   290    18   291 0.94 ABC transporter transmembrane region
ABC_tran             PF00005.22   118 seq831_BIOID47003    -            590   1.2e-19   70.7   0.0   1   1   3.3e-23   2.2e-19   69.8   0.0     1   117   376   500   376   501 0.93 ABC transporter
Fe-S_biosyn          PF01521.15    91 seq832_BIOID47003    -            114   4.3e-29   99.9   0.0   1   1   3.7e-33     5e-29   99.7   0.0     1    91     9   100     9   100 0.99 Iron-sulphur cluster biosynthesis
Aldo_ket_red         PF00248.16   283 seq833_BIOID47003    -            346   1.9e-75  253.1   0.0   1   1   1.6e-79   2.2e-75  252.9   0.0     2   281    16   337    15   339 0.95 Aldo/keto reductase family
BPD_transp_1         PF00528.17   185 seq835_BIOID47003    -            354   2.5e-26   92.2  16.2   1   1   1.8e-30   2.5e-26   92.2  11.2     1   176   163   324   163   332 0.91 Binding-protein-dependent transport system inner membrane component
Lactonase            PF10282.4    344 seq836_BIOID47003    -            336   2.6e-06   26.6   0.4   1   1   4.3e-09   2.9e-05   23.1   0.1   197   318    12   132    10   136 0.82 Lactonase, 7-bladed beta-propeller
SBP_bac_5            PF00496.17   374 seq837_BIOID47003    -            532   3.3e-95  318.9  11.4   1   1   3.2e-99   4.3e-95  318.5   7.9     1   372    90   449    90   451 0.95 Bacterial extracellular solute-binding proteins, family 5 Middle
Pyr_redox_2          PF07992.9    200 seq841_BIOID47003    -            847     2e-36  125.6   0.0   1   1   3.9e-39   8.8e-36  123.5   0.0     1   198     5   285     5   287 0.95 Pyridine nucleotide-disulphide oxidoreductase
NIR_SIR              PF01077.17   157 seq841_BIOID47003    -            847   2.8e-27   94.8   0.1   1   1   3.5e-30     8e-27   93.4   0.0     2   150   632   770   631   776 0.94 Nitrite and sulphite reductase 4Fe-4S domain
Fer2_BFD             PF04324.10    55 seq841_BIOID47003    -            847   2.8e-21   75.1   4.8   1   1     7e-19   1.6e-15   56.7   2.0     2    53   423   472   422   474 0.93 BFD-like [2Fe-2S] binding domain
Pyr_redox            PF00070.22    80 seq841_BIOID47003    -            847   1.5e-15   57.2   0.7   1   1   6.4e-19   1.5e-15   57.2   0.5     2    72   148   219   147   229 0.91 Pyridine nucleotide-disulphide oxidoreductase
NIR_SIR_ferr         PF03460.12    69 seq841_BIOID47003    -            847   4.4e-12   45.3   0.0   1   1     4e-15   9.1e-12   44.3   0.0     3    68   560   622   558   623 0.95 Nitrite/Sulfite reductase ferredoxin-like half domain
Pyr_redox_3          PF13738.1    203 seq841_BIOID47003    -            847     2e-08   34.3   0.4   1   1   1.5e-09   3.5e-06   27.1   0.0    78   196    55   174    42   179 0.83 Pyridine nucleotide-disulphide oxidoreductase
FliO                 PF04347.8     84 seq843_BIOID47003    -            122   2.7e-24   84.8   0.2   1   1   2.7e-28   3.7e-24   84.4   0.1     1    84    37   118    37   118 0.88 Flagellar biosynthesis protein, FliO
DUF1656              PF07869.7     58 seq844_BIOID47003    -             78   3.3e-18   65.1   9.6   1   1   2.4e-22   3.3e-18   65.1   6.7     3    57    16    70    14    72 0.95 Protein of unknown function (DUF1656)
Glycos_transf_2      PF00535.21   169 seq845_BIOID47003    -            847   1.4e-19   70.2   0.0   1   1   6.3e-23   2.2e-19   69.6   0.0     2   168   246   429   245   430 0.98 Glycosyl transferase family 2
Glyco_tranf_2_3      PF13641.1    230 seq845_BIOID47003    -            847   3.3e-15   56.4   0.3   1   1     3e-18     1e-14   54.8   0.0     2   230   243   493   242   493 0.84 Glycosyltransferase like family 2
Glyco_trans_2_3      PF13632.1    192 seq845_BIOID47003    -            847   2.9e-13   49.8  14.5   1   1   8.6e-17   2.9e-13   49.8  10.1     1   185   341   533   341   708 0.82 Glycosyl transferase family group 2
Glyco_transf_21      PF13506.1    174 seq845_BIOID47003    -            847   4.5e-08   32.5   0.0   1   1   4.7e-11   1.6e-07   30.6   0.0     6   147   312   468   308   492 0.77 Glycosyl transferase family 21
TrbI_Ftype           PF09677.5    111 seq846_BIOID47003    -            128   2.2e-51  172.2   0.6   1   1   1.9e-55   2.6e-51  171.9   0.4     1   111    15   125    15   125 0.99 Type-F conjugative transfer system protein (TrbI_Ftype)
EIIA-man             PF03610.11   116 seq847_BIOID47003    -            144   3.5e-33  114.0   0.0   1   1   2.9e-37     4e-33  113.8   0.0     1   114     3   115     3   117 0.97 PTS system fructose IIA component
Aldolase_II          PF00596.16   183 seq849_BIOID47003    -            228   7.3e-47  159.2   0.2   1   1   6.9e-51   9.4e-47  158.9   0.1     1   182     6   193     6   194 0.88 Class II Aldolase and Adducin N-terminal domain
Complex1_49kDa       PF00346.14   272 seq850_BIOID47003    -            571   3.5e-32  111.3   0.0   1   2   8.8e-27     4e-23   81.6   0.0     2   163   297   458   296   471 0.96 Respiratory-chain NADH dehydrogenase, 49 Kd subunit
Complex1_49kDa       PF00346.14   272 seq850_BIOID47003    -            571   3.5e-32  111.3   0.0   2   2   1.7e-10   7.9e-07   28.2   0.0   207   272   474   539   459   539 0.89 Respiratory-chain NADH dehydrogenase, 49 Kd subunit
Complex1_30kDa       PF00329.14   103 seq850_BIOID47003    -            571     4e-25   87.9   0.0   1   1   1.8e-28   8.1e-25   86.9   0.0     2   103    48   153    47   153 0.93 Respiratory-chain NADH dehydrogenase, 30 Kd subunit
NiFeSe_Hases         PF00374.14   507 seq850_BIOID47003    -            571   1.4e-15   56.9   0.2   1   1   3.5e-16   1.6e-12   46.9   0.0     1    68   220   288   220   297 0.91 Nickel-dependent hydrogenase
TerC                 PF03741.11   184 seq851_BIOID47003    -            540   4.9e-49  166.1  13.4   1   1   1.6e-52   7.4e-49  165.5   9.3     1   183    27   216    27   217 0.94 Integral membrane protein TerC family
CorC_HlyC            PF03471.12    81 seq851_BIOID47003    -            540   2.4e-20   72.0   0.1   1   1   5.5e-23   2.5e-19   68.7   0.0     2    79   453   529   452   531 0.93 Transporter associated domain
CBS                  PF00571.23    57 seq851_BIOID47003    -            540   7.2e-16   57.4   1.3   1   2   8.5e-09   3.9e-05   23.1   0.4     1    53   315   371   315   374 0.94 CBS domain
CBS                  PF00571.23    57 seq851_BIOID47003    -            540   7.2e-16   57.4   1.3   2   2   9.7e-12   4.4e-08   32.5   0.0     3    53   382   432   381   436 0.93 CBS domain
GntR                 PF00392.16    64 seq852_BIOID47003    -            258   6.7e-23   79.7   0.2   1   1   1.9e-26   1.3e-22   78.8   0.1     1    64     9    72     9    72 0.99 Bacterial regulatory proteins, gntR family
FCD                  PF07729.7    125 seq852_BIOID47003    -            258   9.3e-19   67.8   5.0   1   1   2.1e-22   1.4e-18   67.2   3.5     1   125    96   220    96   220 0.90 FCD domain
HlyD                 PF00529.15   306 seq854_BIOID47003    -            285   3.9e-46  157.6   5.4   1   2   2.1e-22   5.8e-19   68.3   1.4     2    78    44   120    43   128 0.92 HlyD family secretion protein
HlyD                 PF00529.15   306 seq854_BIOID47003    -            285   3.9e-46  157.6   5.4   2   2   1.7e-29   4.6e-26   91.7   0.1   139   302   127   278   115   282 0.92 HlyD family secretion protein
HlyD_2               PF12700.2    328 seq854_BIOID47003    -            285   8.1e-22   77.6   0.3   1   1   4.1e-25   1.1e-21   77.2   0.2    15   239    38   229    31   242 0.88 HlyD family secretion protein
HlyD_3               PF13437.1    105 seq854_BIOID47003    -            285   5.9e-19   68.2   0.1   1   1   1.3e-15   3.4e-12   46.4   0.0     1    82   153   232   153   248 0.90 HlyD family secretion protein
Biotin_lipoyl_2      PF13533.1     50 seq854_BIOID47003    -            285   4.6e-18   64.5   1.6   1   1   2.9e-18   8.1e-15   54.1   0.5     2    50    44    92    42   103 0.88 Biotin-lipoyl like
DoxX                 PF07681.7     85 seq855_BIOID47003    -            155   9.8e-17   61.0  14.4   1   1   2.5e-20   1.7e-16   60.2  10.0     1    85    31   113    31   113 0.98 DoxX
SURF4                PF02077.10   267 seq855_BIOID47003    -            155   4.6e-08   32.6   5.5   1   1   2.9e-11     2e-07   30.5   3.8   154   262    30   154    23   155 0.74 SURF4 family
OmpA                 PF00691.15    97 seq856_BIOID47003    -            160   3.6e-18   65.6   0.1   1   1     4e-22   5.5e-18   65.0   0.1     1    97    55   151    55   151 0.95 OmpA family
Hexapep              PF00132.19    36 seq857_BIOID47003    -            269   3.9e-13   48.1  10.9   1   1   1.4e-13   1.9e-09   36.4   4.4     1    36   151   186   151   186 0.96 Bacterial transferase hexapeptide (six repeats)
FliP                 PF00813.15   194 seq858_BIOID47003    -            245   4.7e-81  271.0  10.9   1   1   4.8e-85   6.5e-81  270.5   7.5     2   193    48   239    47   240 0.99 FliP family
Glyco_transf_9       PF01075.12   247 seq862_BIOID47003    -            409     3e-07   29.7   0.0   1   1   3.8e-11   5.3e-07   29.0   0.0   103   208   214   317   196   336 0.85 Glycosyltransferase family 9 (heptosyltransferase)
Amidohydro_4         PF13147.1    304 seq863_BIOID47003    -            453   4.4e-30  105.5   0.2   1   1   3.5e-33   1.2e-29  104.1   0.2     1   304    45   389    45   389 0.86 Amidohydrolase
Amidohydro_1         PF01979.15   333 seq863_BIOID47003    -            453   3.1e-19   69.6   0.0   1   1   2.1e-21   7.1e-18   65.2   0.0     1   332    50   391    50   392 0.67 Amidohydrolase family
Amidohydro_5         PF13594.1     68 seq863_BIOID47003    -            453   4.2e-17   61.6   0.9   1   1   2.9e-20   9.8e-17   60.4   0.6     1    68    23    88    23    88 0.84 Amidohydrolase
Cys_Met_Meta_PP      PF01053.15   386 seq864_BIOID47003    -            440  3.7e-122  407.2   0.0   1   1  3.1e-126  4.2e-122  407.0   0.0     1   385    52   436    52   437 0.97 Cys/Met metabolism PLP-dependent enzyme
TraW_N               PF12477.3     31 seq865_BIOID47003    -            210   7.6e-11   41.5   0.2   1   1   8.2e-15   1.1e-10   40.9   0.2     1    30     1    30     1    31 0.97 Sex factor F TraW protein N terminal
SBP_bac_5            PF00496.17   374 seq869_BIOID47003    -            567   1.4e-86  290.5   9.4   1   1   1.5e-90   2.1e-86  290.0   6.5     3   373   107   487   105   488 0.92 Bacterial extracellular solute-binding proteins, family 5 Middle
Amidohydro_4         PF13147.1    304 seq870_BIOID47003    -            384   2.8e-14   53.7  10.8   1   1   1.2e-16     4e-13   49.9   7.5     6   304    53   364    50   364 0.85 Amidohydrolase
Amidohydro_1         PF01979.15   333 seq870_BIOID47003    -            384   4.7e-14   52.6   1.1   1   1   2.7e-16   9.3e-13   48.3   0.7     2   333    54   367    53   367 0.64 Amidohydrolase family
PHP                  PF02811.14   175 seq871_BIOID47003    -            293   6.9e-33  113.7   0.1   1   1   6.7e-37   9.1e-33  113.3   0.1     1   169    10   233    10   239 0.92 PHP domain
YbfN                 PF13982.1     89 seq872_BIOID47003    -            108   6.2e-50  167.2   6.7   1   1   5.2e-54   7.2e-50  166.9   4.6     1    89    19   107    19   107 0.99 YbfN-like lipoprotein
Acetyltransf_10      PF13673.1    117 seq873_BIOID47003    -            150   1.4e-20   73.4   0.0   1   1   5.1e-24   1.7e-20   73.1   0.0     1   117    13   124    13   124 0.92 Acetyltransferase (GNAT) domain
Acetyltransf_7       PF13508.1     79 seq873_BIOID47003    -            150     7e-10   38.8   0.0   1   1   4.1e-13   1.4e-09   37.8   0.0     3    78    56   125    54   126 0.90 Acetyltransferase (GNAT) domain
Acetyltransf_9       PF13527.1    128 seq873_BIOID47003    -            150   1.6e-07   31.1   0.0   1   1   8.1e-10   2.8e-06   27.1   0.0     1   128     5   127     5   127 0.93 Acetyltransferase (GNAT) domain
Acetyltransf_1       PF00583.19    83 seq873_BIOID47003    -            150     7e-07   29.0   0.0   1   1   5.2e-10   1.8e-06   27.7   0.0    25    83    75   125    34   125 0.77 Acetyltransferase (GNAT) family
Molybdop_Fe4S4       PF04879.11    55 seq876_BIOID47003    -            195   2.2e-21   75.3   0.2   1   1   2.6e-24   1.8e-20   72.4   0.1     2    55    44   104    43   104 0.96 Molybdopterin oxidoreductase Fe4S4 domain
Molybdopterin        PF00384.17   432 seq876_BIOID47003    -            195   2.4e-06   26.4   0.1   1   1   4.2e-10   2.9e-06   26.1   0.0     1    35   107   139   107   190 0.79 Molybdopterin oxidoreductase
Porin_OmpG           PF09381.5    301 seq877_BIOID47003    -            301  2.9e-219  725.8  13.9   1   1  7.2e-223  3.3e-219  725.6   9.6     1   301     1   301     1   301 1.00 Outer membrane protein G (OmpG)
DUF481               PF04338.7    210 seq877_BIOID47003    -            301   5.9e-06   26.0   2.4   1   1   1.3e-09   5.9e-06   26.0   1.7    93   197    95   206    91   212 0.85 Protein of unknown function, DUF481
SpoU_methylase       PF00588.14   142 seq878_BIOID47003    -            243     7e-42  142.5   0.0   1   1   1.9e-45   1.3e-41  141.6   0.0     2   142    96   236    95   236 0.96 SpoU rRNA Methylase family
SpoU_sub_bind        PF08032.7     76 seq878_BIOID47003    -            243   3.1e-19   68.7   0.1   1   1   2.9e-22     2e-18   66.2   0.0     1    72     4    76     4    80 0.96 RNA 2'-O ribose methyltransferase substrate binding
OpuAC                PF04069.7    257 seq880_BIOID47003    -            344   1.6e-55  188.1   3.7   1   1   1.4e-59   1.9e-55  187.8   2.6     2   256    44   326    43   327 0.94 Substrate binding domain of ABC-type glycine betaine transport system
Metalloenzyme        PF01676.13   262 seq881_BIOID47003    -            407   1.2e-57  195.1   0.0   1   1   9.9e-62   1.4e-57  194.9   0.0     1   261     2   405     2   406 0.97 Metalloenzyme superfamily
Semialdhyde_dh       PF01118.19   121 seq883_BIOID47003    -            334   6.7e-33  113.4   0.0   1   1   1.9e-36   1.3e-32  112.5   0.0     3   121     5   146     3   146 0.97 Semialdehyde dehydrogenase, NAD binding domain
Semialdhyde_dhC      PF02774.13   184 seq883_BIOID47003    -            334     3e-20   72.7   0.0   1   1   6.6e-24   4.5e-20   72.1   0.0     1   184   163   311   163   311 0.95 Semialdehyde dehydrogenase, dimerisation domain
DUF2592              PF10766.4     41 seq885_BIOID47003    -             49     1e-26   91.8   4.7   1   1   8.2e-31   1.1e-26   91.7   3.3     1    41     4    44     4    44 0.98 Protein of unknown function (DUF2592)
TraU                 PF06834.6    280 seq888_BIOID47003    -            330   4.1e-84  281.8   0.7   1   1   3.4e-88   4.6e-84  281.7   0.5     2   279    29   329    28   330 0.97 TraU protein
Bac_export_3         PF01313.14    76 seq889_BIOID47003    -             89   5.9e-30  102.6  10.0   1   1     5e-34   6.8e-30  102.4   7.0     2    75     5    78     4    79 0.97 Bacterial export proteins, family 3
FUSC                 PF04632.7    650 seq891_BIOID47003    -            670  1.2e-162  542.6  49.6   1   1    2e-166  1.3e-162  542.4  34.4     1   649    20   662    20   663 0.98 Fusaric acid resistance protein family
FUSC_2               PF13515.1    128 seq891_BIOID47003    -            670   2.7e-16   59.5  13.2   1   1     4e-20   2.7e-16   59.5   9.2     1   125    33   163    31   166 0.86 Fusaric acid resistance protein-like
Fer4_11              PF13247.1     99 seq895_BIOID47003    -            512   1.5e-40  136.9   6.0   1   1   4.5e-44   1.5e-40  136.9   4.2     2    98   176   272   175   273 0.98 4Fe-4S dicluster domain
Fer4_7               PF12838.2     52 seq895_BIOID47003    -            512   4.4e-09   36.4  16.7   1   1   5.7e-10   1.9e-06   28.0   4.0     2    50   184   229   183   231 0.90 4Fe-4S dicluster domain
Fer4_10              PF13237.1     52 seq895_BIOID47003    -            512   7.4e-09   35.1  18.0   1   1   1.9e-09   6.5e-06   25.7   3.7     4    52   179   228   176   228 0.93 4Fe-4S dicluster domain
SBP_bac_11           PF13531.1    231 seq896_BIOID47003    -            257     3e-55  187.2   4.9   1   1   5.1e-59   3.5e-55  187.0   3.4     1   231    29   255    29   255 0.95 Bacterial extracellular solute-binding protein
SBP_bac_1            PF01547.20   314 seq896_BIOID47003    -            257   8.5e-17   61.7   7.1   1   1   1.6e-20   1.1e-16   61.3   5.0     1   313    34   246    34   247 0.89 Bacterial extracellular solute-binding protein
UPF0027              PF01139.12   420 seq897_BIOID47003    -            388   1.1e-97  327.6   0.0   1   2   1.8e-28   2.5e-24   85.9   0.0     6    98    23   115    19   124 0.93 Uncharacterized protein family UPF0027
UPF0027              PF01139.12   420 seq897_BIOID47003    -            388   1.1e-97  327.6   0.0   2   2   2.9e-75     4e-71  240.1   0.0   144   419   127   381   113   382 0.90 Uncharacterized protein family UPF0027
Bac_surface_Ag       PF01103.18   323 seq898_BIOID47003    -            577   1.3e-59  202.1   7.0   1   1   3.2e-63   2.2e-59  201.4   4.9     1   322   290   576   290   577 0.92 Surface antigen
Surf_Ag_VNR          PF07244.10    78 seq898_BIOID47003    -            577     1e-15   57.7   0.3   1   1   9.2e-13   6.3e-09   36.0   0.0     1    67   189   249   189   263 0.83 Surface antigen variable number repeat
Rick_17kDa_Anti      PF05433.10    42 seq899_BIOID47003    -            179   1.7e-11   43.4  15.7   1   1   5.1e-15   1.7e-11   43.4  10.9     2    42    73   113    72   113 0.96 Glycine zipper 2TM domain
Gly-zipper_OmpA      PF13436.1    118 seq899_BIOID47003    -            179   5.2e-09   35.6   3.0   1   1   1.5e-12   5.2e-09   35.6   2.1     5   112    28   134    24   136 0.78 Glycine-zipper containing OmpA-like membrane domain
Gly-zipper_YMGG      PF13441.1     45 seq899_BIOID47003    -            179   3.6e-08   32.6  12.7   1   1     1e-11   3.6e-08   32.6   8.8     2    45    69   111    68   111 0.97 YMGG-like Gly-zipper
Gly-zipper_Omp       PF13488.1     46 seq899_BIOID47003    -            179   1.8e-05   24.1  13.8   1   1   5.3e-09   1.8e-05   24.1   9.6     2    42    73   112    72   118 0.82 Glycine zipper
PLDc_2               PF13091.1    126 seq900_BIOID47003    -            451   1.4e-22   79.6   0.0   1   1   3.2e-19   2.2e-15   56.4   0.0     4   123   259   406   256   409 0.84 PLD-like domain
PLDc                 PF00614.17    28 seq900_BIOID47003    -            451   1.3e-13   50.0   2.2   1   1   2.4e-11   1.6e-07   30.7   0.1     2    28   353   379   352   379 0.94 Phospholipase D Active site motif
SNARE_assoc          PF09335.6    123 seq903_BIOID47003    -            220   1.6e-22   79.8   5.4   1   1   1.2e-26   1.6e-22   79.8   3.7     1   123    48   174    48   174 0.96 SNARE associated Golgi protein
Molybdopterin        PF00384.17   432 seq904_BIOID47003    -            803   9.6e-25   87.0   0.0   1   1   3.1e-25   2.1e-21   76.0   0.0   103   379     2   377     1   381 0.84 Molybdopterin oxidoreductase
Molydop_binding      PF01568.16   109 seq904_BIOID47003    -            803   5.5e-17   61.4   0.1   1   1     3e-20     2e-16   59.6   0.1     4   108   681   796   678   797 0.93 Molydopterin dinucleotide binding domain
Bac_export_1         PF01311.15   249 seq905_BIOID47003    -            261     8e-76  254.4  28.8   1   1   6.6e-80   9.1e-76  254.3  20.0     2   248     8   251     7   252 0.99 Bacterial export proteins, family 1
BPD_transp_1         PF00528.17   185 seq906_BIOID47003    -            306     4e-43  146.9  10.6   1   1   2.9e-47     4e-43  146.9   7.4     1   184   113   304   113   305 0.99 Binding-protein-dependent transport system inner membrane component
ABC_membrane         PF00664.18   275 seq908_BIOID47003    -            593   8.2e-35  120.4   9.0   1   1   1.5e-38     1e-34  120.1   6.3     3   274    27   297    25   298 0.92 ABC transporter transmembrane region
ABC_tran             PF00005.22   118 seq908_BIOID47003    -            593   2.4e-20   72.9   0.1   1   1   7.5e-24   5.1e-20   71.8   0.0     1   118   381   505   381   505 0.95 ABC transporter
Ribosomal_S6         PF01250.12    92 seq913_BIOID47003    -            131   3.4e-33  113.2   0.1   1   1   3.2e-37   4.4e-33  112.8   0.0     1    91     2    91     2    92 0.98 Ribosomal protein S6
Autotransporter      PF03797.14   265 seq915_BIOID47003    -           1232   2.7e-47  161.2  25.0   1   1   5.9e-51   2.7e-47  161.2  17.3     3   264   967  1217   965  1218 0.98 Autotransporter beta-domain
Pertactin            PF03212.9    121 seq915_BIOID47003    -           1232   1.2e-37  128.1   0.4   1   1   2.7e-41   1.2e-37  128.1   0.3     1   120   776   896   776   897 0.92 Pertactin
ESPR                 PF13018.1     24 seq915_BIOID47003    -           1232   2.7e-08   32.9   2.0   1   1   1.3e-11   5.9e-08   31.8   1.4     1    24     1    24     1    24 0.99 Extended Signal Peptide of Type V secretion system
Na_Pi_cotrans        PF02690.10   142 seq917_BIOID47003    -            543   1.6e-44  150.9  30.2   1   2   1.4e-39   9.5e-36  122.5   7.0     1   140    13   148    13   150 0.98 Na+/Pi-cotransporter
Na_Pi_cotrans        PF02690.10   142 seq917_BIOID47003    -            543   1.6e-44  150.9  30.2   2   2   1.6e-13   1.1e-09   38.0  10.2     1   123   139   265   139   284 0.90 Na+/Pi-cotransporter
DUF2170              PF09938.4    140 seq919_BIOID47003    -            133   1.5e-42  144.1   1.5   1   1   1.2e-46   1.7e-42  143.9   1.0     3   139     2   132     1   133 0.96 Uncharacterized protein conserved in bacteria (DUF2170)
IgaA                 PF07095.6    706 seq920_BIOID47003    -            711         0 1234.6   0.0   1   1         0         0 1234.3   0.0     1   705     1   706     1   707 1.00 Intracellular growth attenuator protein IgaA
DUF2566              PF10753.4     55 seq921_BIOID47003    -             82   3.4e-29  100.4   5.3   1   1   3.3e-33   4.5e-29  100.0   3.7     1    55    28    82    28    82 0.99 Protein of unknown function (DUF2566)
UvrD_C               PF13361.1    319 seq922_BIOID47003    -            690   8.6e-93  311.1   0.0   1   1   3.7e-95   8.4e-92  307.9   0.0     1   318   288   630   288   631 0.97 UvrD-like helicase C-terminal domain
UvrD-helicase        PF00580.16   315 seq922_BIOID47003    -            690   1.4e-73  247.8   0.3   1   1   8.9e-76     2e-72  244.0   0.2     1   314    20   282    20   283 0.94 UvrD/REP helicase N-terminal domain
AAA_19               PF13245.1     76 seq922_BIOID47003    -            690     2e-13   49.7   0.6   1   1   2.1e-16   4.9e-13   48.5   0.4     8    75    32   104    25   105 0.82 Part of AAA domain
UvrD_C_2             PF13538.1    104 seq922_BIOID47003    -            690   2.2e-10   40.4   0.0   1   1   5.8e-13   1.3e-09   37.9   0.0    54   103   563   626   513   627 0.80 Family description
Xan_ur_permease      PF00860.15   389 seq923_BIOID47003    -            433   1.2e-97  326.7  32.6   1   1    1e-101   1.4e-97  326.5  22.6     2   387     9   394     8   396 0.97 Permease family
AA_kinase            PF00696.23   241 seq924_BIOID47003    -            258     1e-39  136.4   2.0   1   1   8.4e-44   1.1e-39  136.2   1.4     3   240     5   235     3   236 0.93 Amino acid kinase family
SNARE_assoc          PF09335.6    123 seq927_BIOID47003    -            217   3.2e-19   69.2   5.8   1   1   2.4e-23   3.2e-19   69.2   4.0     1   122    48   173    48   174 0.96 SNARE associated Golgi protein
Fer4_7               PF12838.2     52 seq928_BIOID47003    -            179     9e-13   48.2  30.3   1   1   4.6e-13   1.6e-09   37.9   7.8     1    52    39    87    39    87 0.90 4Fe-4S dicluster domain
Fer4_9               PF13187.1     55 seq928_BIOID47003    -            179   1.1e-08   35.0  10.6   1   1   3.3e-12   1.1e-08   35.0   7.4     2    55    40    88    39    88 0.94 4Fe-4S dicluster domain
Fer4                 PF00037.22    24 seq928_BIOID47003    -            179   8.3e-09   34.5  22.7   1   1   1.1e-11   3.9e-08   32.4   1.0     7    24    72    89    68    89 0.94 4Fe-4S binding domain
HTH_1                PF00126.22    60 seq929_BIOID47003    -            297   1.4e-19   69.4   1.3   1   1   4.2e-23   2.8e-19   68.4   0.1     2    60     7    64     6    64 0.97 Bacterial regulatory helix-turn-helix protein, lysR family
LysR_substrate       PF03466.15   209 seq929_BIOID47003    -            297   2.3e-12   46.3   1.1   1   1   5.9e-16     4e-12   45.5   0.8     8   206    93   288    88   290 0.89 LysR substrate binding domain
SSB                  PF00436.20   104 seq931_BIOID47003    -            104   2.9e-13   49.4   0.0   1   1   2.3e-17   3.2e-13   49.3   0.0     2    96     3    92     2   100 0.89 Single-strand binding protein family
GPW_gp25             PF04965.9     99 seq932_BIOID47003    -            130   1.3e-11   43.7   0.0   1   1   1.2e-15   1.7e-11   43.4   0.0     5    92    20   106    16   113 0.90 Gene 25-like lysozyme
SecD-TM1             PF13721.1    101 seq933_BIOID47003    -            127   2.7e-16   59.5   0.0   1   1   2.6e-20   3.6e-16   59.1   0.0    11   101    17   105     8   105 0.91 SecD export protein N-terminal TM region
BPD_transp_1         PF00528.17   185 seq934_BIOID47003    -            229   9.1e-22   77.3  13.6   1   1   8.5e-26   1.2e-21   77.0   9.5     2   175    26   215    25   227 0.78 Binding-protein-dependent transport system inner membrane component
SIS                  PF01380.17   131 seq937_BIOID47003    -            384   6.9e-53  177.6   0.0   1   2     2e-34   2.7e-30  104.5   0.0     2   130    49   188    48   189 0.98 SIS domain
SIS                  PF01380.17   131 seq937_BIOID47003    -            384   6.9e-53  177.6   0.0   2   2   3.5e-24   4.8e-20   71.3   0.0     3   131   222   357   220   357 0.94 SIS domain
Ribonuc_L-PSP        PF01042.16   121 seq938_BIOID47003    -            115   3.4e-28   97.7   0.5   1   1   2.7e-32   3.7e-28   97.5   0.4     2   121     4   115     3   115 0.96 Endoribonuclease L-PSP
GerE                 PF00196.14    58 seq940_BIOID47003    -            241   2.9e-10   39.1   0.7   1   1   3.8e-14   5.2e-10   38.3   0.5     4    57   154   207   152   208 0.95 Bacterial regulatory proteins, luxR family
DUF2526              PF10735.4     77 seq943_BIOID47003    -             77   3.1e-47  158.3   5.7   1   1   2.5e-51   3.4e-47  158.2   4.0     1    77     1    77     1    77 1.00 Protein of unknown function (DUF2526)
PspA_IM30            PF04012.7    221 seq944_BIOID47003    -            232   4.3e-57  192.8  28.8   1   1   3.5e-61   4.8e-57  192.7  20.0     1   221     2   232     2   232 0.97 PspA/IM30 family
PseudoU_synth_2      PF00849.17   164 seq945_BIOID47003    -            299   3.6e-16   59.3   0.0   1   1     3e-19   2.1e-15   56.8   0.0     2   161    78   208    77   211 0.83 RNA pseudouridylate synthase
S4                   PF01479.20    48 seq945_BIOID47003    -            299   1.1e-11   43.8   0.2   1   1   4.2e-15   2.9e-11   42.5   0.1     2    43    13    52    12    66 0.93 S4 domain
PNP_UDP_1            PF01048.15   234 seq946_BIOID47003    -            239   3.4e-43  147.1   1.3   1   1   2.9e-47   3.9e-43  146.9   0.9     2   213    16   217    15   234 0.88 Phosphorylase superfamily
MFS_1                PF07690.11   354 seq947_BIOID47003    -            394   1.6e-36  125.6  55.5   1   2   5.1e-30     7e-26   90.6  16.7     2   188    17   198    16   216 0.88 Major Facilitator Superfamily
MFS_1                PF07690.11   354 seq947_BIOID47003    -            394   1.6e-36  125.6  55.5   2   2   7.2e-15   9.9e-11   40.8  16.2     3   174   218   386   216   393 0.90 Major Facilitator Superfamily
Ribosomal_S18        PF01084.15    54 seq950_BIOID47003    -             75   2.7e-25   87.8   0.5   1   1   2.4e-29   3.3e-25   87.5   0.3     2    54    16    68    15    68 0.96 Ribosomal protein S18
BPD_transp_1         PF00528.17   185 seq951_BIOID47003    -            306   1.1e-38  132.4  18.3   1   1   8.3e-43   1.1e-38  132.4  12.7     1   185   112   306   112   306 0.99 Binding-protein-dependent transport system inner membrane component
BPD_transp_1         PF00528.17   185 seq952_BIOID47003    -            303   7.2e-31  107.0  13.0   1   1   1.1e-34   7.2e-31  107.0   9.0     1   184   119   302   119   303 0.99 Binding-protein-dependent transport system inner membrane component
OppC_N               PF12911.2     56 seq952_BIOID47003    -            303   1.3e-17   62.7   0.2   1   1     2e-21   1.3e-17   62.7   0.2     2    56    24    79    23    79 0.86 N-terminal TM domain of oligopeptide transport permease C
HD                   PF01966.17   122 seq954_BIOID47003    -            505   5.3e-11   42.4   0.1   1   1   2.4e-14   1.7e-10   40.8   0.0     1    64    66   146    66   183 0.88 HD domain
RF-1                 PF00472.15   114 seq955_BIOID47003    -            204   2.7e-23   81.8   1.9   1   1   3.5e-27   4.8e-23   81.0   1.3     9   103   103   196    97   200 0.84 RF-1 domain
GerE                 PF00196.14    58 seq957_BIOID47003    -            207   2.9e-19   68.0   1.4   1   1   4.6e-23   6.3e-19   66.9   1.0     3    57   137   191   135   192 0.96 Bacterial regulatory proteins, luxR family
Rieske_2             PF13806.1    104 seq959_BIOID47003    -            108   2.3e-40  136.3   0.0   1   1   1.9e-44   2.6e-40  136.2   0.0     1   103     3   106     3   107 0.98 Rieske-like [2Fe-2S] domain
Oxidored_q6          PF01058.17   131 seq960_BIOID47003    -            173   8.5e-12   44.7   0.1   1   1   8.9e-16   1.2e-11   44.2   0.0     1    93    44   122    44   145 0.92 NADH ubiquinone oxidoreductase, 20 Kd subunit
Esterase             PF00756.15   251 seq964_BIOID47003    -            278   2.1e-72  243.4   0.0   1   1   7.1e-76   2.4e-72  243.2   0.0     1   251    21   271    21   271 0.99 Putative esterase
Abhydrolase_5        PF12695.2    142 seq964_BIOID47003    -            278   8.8e-08   31.9   0.0   1   1   3.4e-11   1.2e-07   31.5   0.0     6   142    50   257    44   257 0.62 Alpha/beta hydrolase family
Peptidase_S9         PF00326.16   213 seq964_BIOID47003    -            278   9.3e-07   28.1   0.0   1   1   4.3e-10   1.5e-06   27.4   0.0    54   208   127   274   118   278 0.77 Prolyl oligopeptidase family
DUF1090              PF06476.7    115 seq965_BIOID47003    -            122   6.8e-38  128.7  16.9   1   1   6.2e-42   8.4e-38  128.4  11.7     2   114     7   116     5   117 0.92 Protein of unknown function (DUF1090)
DFP                  PF04127.10   183 seq966_BIOID47003    -            430   5.9e-72  241.0   0.2   1   1   8.7e-76   5.9e-72  241.0   0.2     2   182   211   395   210   396 0.97 DNA / pantothenate metabolism flavoprotein
Flavoprotein         PF02441.14   129 seq966_BIOID47003    -            430   2.7e-31  107.8   0.3   1   1   8.1e-35   5.6e-31  106.7   0.2     1   128    30   157    30   158 0.90 Flavoprotein
Ribosomal_L9_C       PF03948.9     87 seq970_BIOID47003    -            149   1.2e-26   92.4   1.8   1   1   2.9e-30     2e-26   91.7   1.2     2    87    63   149    62   149 0.97 Ribosomal protein L9, C-terminal domain
Ribosomal_L9_N       PF01281.14    48 seq970_BIOID47003    -            149   7.6e-23   79.3   0.3   1   1   2.2e-26   1.5e-22   78.4   0.2     1    48     1    48     1    48 0.97 Ribosomal protein L9, N-terminal domain
DUF3521              PF12035.3     35 seq972_BIOID47003    -             57   4.1e-18   64.8   0.2   1   1   4.4e-22   6.1e-18   64.2   0.2     1    35     1    35     1    35 0.98 Protein of unknown function (DUF3521)
ABC_tran             PF00005.22   118 seq977_BIOID47003    -            352   6.3e-26   90.9   0.0   1   1   2.9e-29   1.3e-25   89.9   0.0     1   117    38   156    38   157 0.91 ABC transporter
TOBE                 PF03459.12    64 seq977_BIOID47003    -            352   3.2e-18   65.4   0.0   1   1   1.8e-19   8.2e-16   57.7   0.0     1    62   290   350   290   352 0.97 TOBE domain
Lyase_1              PF00206.15   312 seq979_BIOID47003    -            457  3.8e-102  341.5   0.0   1   1  1.4e-105  1.9e-101  339.2   0.0     1   312     6   301     6   301 0.99 Lyase
DUF1471              PF07338.8     56 seq980_BIOID47003    -             85   8.5e-20   70.0   0.1   1   1   8.2e-24   1.1e-19   69.6   0.0     2    56    33    85    32    85 0.98 Protein of unknown function (DUF1471)
DUF1375              PF07119.7     76 seq981_BIOID47003    -             75   1.2e-20   73.0   0.2   1   1   1.2e-24   1.7e-20   72.5   0.1     6    75     8    69     3    70 0.91 Protein of unknown function (DUF1375)
Amidase_2            PF01510.20   132 seq982_BIOID47003    -            183   8.6e-28   96.8   0.0   1   1   8.5e-32   1.2e-27   96.4   0.0     3   132    22   168    20   168 0.85 N-acetylmuramoyl-L-alanine amidase
Nitrate_red_del      PF02613.10   136 seq983_BIOID47003    -            236   6.4e-28   97.1   6.0   1   1   7.7e-32   1.1e-27   96.4   4.2     5   132     7   158     3   167 0.88 Nitrate reductase delta subunit
DUF2279              PF10043.4     85 seq984_BIOID47003    -             90   5.2e-33  113.0   4.0   1   1   4.2e-37   5.8e-33  112.9   2.8     2    84     3    87     2    88 0.96 Predicted periplasmic lipoprotein (DUF2279)
GerE                 PF00196.14    58 seq985_BIOID47003    -            225   1.9e-15   55.7   0.1   1   1   2.5e-19   3.4e-15   55.0   0.1     3    55   152   204   150   207 0.95 Bacterial regulatory proteins, luxR family
5_nucleotid_C        PF02872.13   156 seq986_BIOID47003    -            550   7.7e-33  113.5   0.5   1   1   2.6e-36   1.8e-32  112.3   0.3     1   155   363   510   363   511 0.95 5'-nucleotidase, C-terminal domain
Metallophos          PF00149.23   201 seq986_BIOID47003    -            550     5e-18   65.1   0.1   1   1     1e-21   7.1e-18   64.6   0.1     1   198    34   253    34   256 0.94 Calcineurin-like phosphoesterase
DUF1889              PF08986.5    119 seq987_BIOID47003    -            119   4.3e-83  275.2   0.8   1   1   3.5e-87   4.8e-83  275.1   0.6     1   119     1   119     1   119 1.00 Domain of unknown function (DUF1889)
DUF463               PF04317.7    443 seq994_BIOID47003    -            478  1.7e-187  623.3   0.0   1   1  1.4e-191  1.9e-187  623.1   0.0     1   443    33   477    33   477 0.99 YcjX-like family, DUF463
Form_Nir_trans       PF01226.12   250 seq995_BIOID47003    -            268   4.6e-62  209.0  28.1   1   1     4e-66   5.5e-62  208.7  19.5    16   249    20   248     4   249 0.92 Formate/nitrite transporter
DUF883               PF05957.8     94 seq996_BIOID47003    -            101   1.1e-31  108.9   1.7   1   1   9.3e-36   1.3e-31  108.7   1.2     2    94     9   101     8   101 0.99 Bacterial protein of unknown function (DUF883)
DUF490               PF04357.8    379 seq1000_BIOID47003   -           1259   6.1e-80  269.0  39.5   1   1   5.6e-84   7.7e-80  268.6   2.5     6   379   922  1259   914  1259 0.92 Family of unknown function (DUF490)
TrbC_Ftype           PF09673.5    113 seq1002_BIOID47003   -            212   2.6e-28   97.7   0.0   1   1     4e-32   5.5e-28   96.7   0.0     2   113    94   191    93   191 0.97 Type-F conjugative transfer system pilin assembly protein
MM_CoA_mutase        PF01642.17   516 seq1003_BIOID47003   -            714  6.3e-256  849.3   1.4   1   1  1.1e-259  7.4e-256  849.1   0.9     2   516    28   542    27   542 1.00 Methylmalonyl-CoA mutase
B12-binding          PF02310.14   121 seq1003_BIOID47003   -            714   3.4e-15   55.8   0.5   1   1   1.5e-18     1e-14   54.3   0.0     2   117   586   699   585   703 0.92 B12 binding domain
Gly_kinase           PF02595.10   378 seq1005_BIOID47003   -            381  1.7e-183  609.4  20.0   1   1  1.4e-187  1.9e-183  609.2  13.9     1   377     1   377     1   378 1.00 Glycerate kinase family
HycH                 PF07450.6    131 seq1007_BIOID47003   -            137   7.4e-53  178.0   0.0   1   1     6e-57   8.3e-53  177.8   0.0     2   130     7   135     6   136 0.99 Formate hydrogenlyase maturation protein HycH
F_bP_aldolase        PF01116.15   287 seq1008_BIOID47003   -            286  9.8e-103  343.0   0.0   1   1    8e-107  1.1e-102  342.9   0.0     4   286     5   283     2   284 0.99 Fructose-bisphosphate aldolase class-II
BPD_transp_1         PF00528.17   185 seq1012_BIOID47003   -            302   6.3e-26   90.9   9.9   1   1   9.3e-30   6.3e-26   90.9   6.8     1   182   119   300   115   302 0.98 Binding-protein-dependent transport system inner membrane component
OppC_N               PF12911.2     56 seq1012_BIOID47003   -            302   1.7e-19   68.7   0.4   1   1   2.5e-23   1.7e-19   68.7   0.2     1    55    22    76    22    77 0.94 N-terminal TM domain of oligopeptide transport permease C
DUF1469              PF07332.6    121 seq1013_BIOID47003   -            134     1e-25   89.6   7.5   1   1   8.4e-30   1.1e-25   89.5   5.2     6   120    19   129    14   130 0.97 Protein of unknown function (DUF1469)
EAL                  PF00563.15   236 seq1016_BIOID47003   -            808   1.6e-63  214.2   0.1   1   1   1.9e-67   2.6e-63  213.5   0.1     2   236   558   793   557   793 0.97 EAL domain
ADH_zinc_N           PF00107.21   130 seq1017_BIOID47003   -            376     4e-16   58.6   0.0   1   1   9.5e-20   6.5e-16   57.9   0.0     1   122   192   327   192   334 0.92 Zinc-binding dehydrogenase
ADH_zinc_N_2         PF13602.1    127 seq1017_BIOID47003   -            376   2.2e-06   28.4   0.0   1   1   5.6e-10   3.9e-06   27.6   0.0     1   127   225   370   225   370 0.78 Zinc-binding dehydrogenase
ThiI                 PF02568.9    197 seq1018_BIOID47003   -            482   5.4e-77  257.5   0.0   1   1   1.2e-80   8.1e-77  257.0   0.0     1   197   175   369   175   369 0.99 Thiamine biosynthesis protein (ThiI)
THUMP                PF02926.12    93 seq1018_BIOID47003   -            482   1.2e-19   69.9   0.1   1   1   7.6e-23   5.2e-19   68.0   0.1     2    89    76   161    75   164 0.95 THUMP domain
DUF2525              PF10733.4     58 seq1019_BIOID47003   -             76   5.4e-38  128.5   4.1   1   1   5.1e-42     7e-38  128.1   2.9     1    58    19    76    19    76 0.99 Protein of unknown function (DUF2525)
Nitrate_red_gam      PF02665.9    223 seq1021_BIOID47003   -            225   3.7e-88  294.5  11.3   1   1   3.1e-92   4.2e-88  294.3   7.8     2   222     4   224     3   225 0.99 Nitrate reductase gamma subunit
P-II                 PF00543.17   102 seq1022_BIOID47003   -            112   2.4e-40  136.9   1.0   1   1     2e-44   2.7e-40  136.8   0.7     1   102     4   105     4   105 0.99 Nitrogen regulatory protein P-II
AzlC                 PF03591.9    143 seq1024_BIOID47003   -            245   7.3e-42  142.5  10.2   1   1   5.3e-46   7.3e-42  142.5   7.1     1   141    23   165    23   167 0.97 AzlC protein
Chorismate_bind      PF00425.13   257 seq1025_BIOID47003   -            453   1.9e-91  305.8   0.0   1   1   3.5e-95   2.4e-91  305.5   0.0     2   257   190   443   189   443 0.98 chorismate binding enzyme
Anth_synt_I_N        PF04715.8    140 seq1025_BIOID47003   -            453   7.8e-30  103.6   0.2   1   1   8.9e-33   6.1e-29  100.7   0.0     9   139    22   153    16   154 0.90 Anthranilate synthase component I, N terminal region
YqjK                 PF13997.1     73 seq1029_BIOID47003   -             99   3.6e-30  103.8   9.8   1   1   3.3e-34   4.5e-30  103.5   6.8     1    73    14    86    14    86 0.99 YqjK-like protein
Sigma54_activat      PF00158.21   168 seq1030_BIOID47003   -            670   8.8e-74  246.4   0.0   1   1   9.4e-77   1.6e-73  245.5   0.0     1   167   347   513   347   514 0.99 Sigma-54 interaction domain
GAF_3                PF13492.1    129 seq1030_BIOID47003   -            670   7.6e-12   45.3   0.0   1   1   4.5e-14   7.7e-11   42.0   0.0     1   129   169   313   169   313 0.81 GAF domain
GAF_2                PF13185.1    148 seq1030_BIOID47003   -            670   1.4e-08   35.2   0.1   1   1   3.1e-11   5.2e-08   33.3   0.0     2   147   168   311   167   311 0.72 GAF domain
AAA_5                PF07728.9    139 seq1030_BIOID47003   -            670   1.1e-07   31.4   0.0   1   1   1.6e-10   2.7e-07   30.2   0.0     2   123   371   489   370   503 0.79 AAA domain (dynein-related subfamily)
GAF                  PF01590.21   154 seq1030_BIOID47003   -            670   1.7e-07   31.3   0.3   1   1   3.1e-10   5.2e-07   29.7   0.2     1   154   169   311   169   311 0.84 GAF domain
AAA                  PF00004.24   132 seq1030_BIOID47003   -            670   3.7e-06   27.0   0.0   1   1   6.5e-09   1.1e-05   25.4   0.0     1   115   371   495   371   512 0.79 ATPase family associated with various cellular activities (AAA)
HTH_8                PF02954.14    42 seq1030_BIOID47003   -            670   5.4e-05   22.5   1.8   1   1   4.8e-08   8.1e-05   21.9   0.4     4    42   621   662   619   662 0.90 Bacterial regulatory protein, Fis family
Fe-ADH               PF00465.14   366 seq1033_BIOID47003   -            387   4.3e-88  295.3   0.1   1   1   7.4e-92     5e-88  295.0   0.1     1   351     9   363     9   377 0.91 Iron-containing alcohol dehydrogenase
Fe-ADH_2             PF13685.1    250 seq1033_BIOID47003   -            387   1.8e-13   50.2   0.1   1   1   3.3e-11   2.3e-07   30.3   0.0     4   101    16   111    13   114 0.81 Iron-containing alcohol dehydrogenase
TP_methylase         PF00590.15   210 seq1034_BIOID47003   -            457   9.3e-50  169.1   0.1   1   1   3.2e-53   1.5e-49  168.4   0.1     2   209   218   426   217   427 0.92 Tetrapyrrole (Corrin/Porphyrin) Methylases
NAD_binding_7        PF13241.1    103 seq1034_BIOID47003   -            457   6.1e-28   96.9   0.1   1   1   1.3e-29     6e-26   90.5   0.0     1   103     6   115     6   115 0.89 Putative NAD(P)-binding
CysG_dimeriser       PF10414.4     60 seq1034_BIOID47003   -            457   1.7e-19   68.9   0.9   1   1   3.7e-23   1.7e-19   68.9   0.6     2    60   150   209   149   209 0.97 Sirohaem synthase dimerisation region
SeqA                 PF03925.8    189 seq1035_BIOID47003   -            181   4.5e-71  238.3   0.1   1   1   3.7e-75     5e-71  238.1   0.1     1   189     1   181     1   181 0.91 SeqA protein
Fer4_11              PF13247.1     99 seq1036_BIOID47003   -            294   1.2e-29  101.9  13.1   1   1   1.8e-32   2.2e-29  101.1   5.5     2    98    92   188    91   189 0.94 4Fe-4S dicluster domain
Form-deh_trans       PF09163.6     44 seq1036_BIOID47003   -            294   7.8e-20   69.9   0.0   1   1   1.1e-22   1.4e-19   69.1   0.0     1    44   246   289   246   290 0.96 Formate dehydrogenase N, transmembrane
Fer4_7               PF12838.2     52 seq1036_BIOID47003   -            294   4.9e-15   55.5  25.2   1   1   8.3e-11     1e-07   32.0   5.6     1    50    38   114    38   117 0.90 4Fe-4S dicluster domain
Fer4_9               PF13187.1     55 seq1036_BIOID47003   -            294   3.3e-13   49.5  27.2   1   1   4.6e-11   5.7e-08   32.7   7.7     1    55   132   184   132   184 0.97 4Fe-4S dicluster domain
Fer4_10              PF13237.1     52 seq1036_BIOID47003   -            294   2.6e-12   46.2  27.8   1   1   3.4e-11   4.2e-08   32.7   7.1     2    52    93   144    92   144 0.86 4Fe-4S dicluster domain
Fer4_2               PF12797.2     22 seq1036_BIOID47003   -            294   3.3e-10   39.1  34.5   1   1   6.4e-09     8e-06   25.3   2.4     4    20    33    49    31    51 0.91 4Fe-4S binding domain
Fer4_3               PF12798.2     15 seq1036_BIOID47003   -            294   9.7e-08   31.9  41.1   1   3   0.00035      0.43   11.1   3.8     1    15   100   117   100   117 0.89 4Fe-4S binding domain
Fer4_3               PF12798.2     15 seq1036_BIOID47003   -            294   9.7e-08   31.9  41.1   2   3   6.7e-05     0.083   13.3   2.9     1    14   133   146   133   147 0.94 4Fe-4S binding domain
Fer4_3               PF12798.2     15 seq1036_BIOID47003   -            294   9.7e-08   31.9  41.1   3   3   3.4e-06    0.0042   17.4   2.5     1    15   160   183   160   183 0.98 4Fe-4S binding domain
Fer4_4               PF12800.2     17 seq1036_BIOID47003   -            294   3.1e-07   30.0  31.6   1   2   4.7e-05     0.059   13.6   1.8     3    15    38    50    36    56 0.91 4Fe-4S binding domain
Fer4_4               PF12800.2     17 seq1036_BIOID47003   -            294   3.1e-07   30.0  31.6   2   2     1e-07   0.00013   21.9   1.8     1    17   130   146   130   146 0.92 4Fe-4S binding domain
Fer4                 PF00037.22    24 seq1036_BIOID47003   -            294   3.1e-07   29.6  37.3   1   1   4.1e-08   5.1e-05   22.5   2.0     5    22   130   147   126   149 0.87 4Fe-4S binding domain
dUTPase              PF00692.14   129 seq1037_BIOID47003   -            152   1.2e-41  141.0   0.0   1   1   9.9e-46   1.4e-41  140.9   0.0     2   129    17   150    16   150 0.98 dUTPase
Ammonium_transp      PF00909.16   399 seq1038_BIOID47003   -            428    2e-131  438.0  40.4   1   1  1.6e-135  2.3e-131  437.8  28.0     1   399    33   426    33   426 0.97 Ammonium Transporter Family
HAD_2                PF13419.1    176 seq1041_BIOID47003   -            237   5.7e-23   81.9   0.1   1   1   1.1e-26   7.3e-23   81.6   0.1     1   174    28   205    28   206 0.87 Haloacid dehalogenase-like hydrolase
HOK_GEF              PF01848.11    43 seq1042_BIOID47003   -             50   7.7e-18   63.4   1.4   1   1   6.2e-22   8.5e-18   63.2   1.0     1    43     4    46     4    46 0.99 Hok/gef family
Hydrolase_3          PF08282.7    254 seq1043_BIOID47003   -            272   7.8e-16   58.3   0.0   1   1   8.9e-18   6.1e-14   52.1   0.0     1   229    10   234    10   242 0.76 haloacid dehalogenase-like hydrolase
S6PP                 PF05116.8    247 seq1043_BIOID47003   -            272   3.4e-08   32.9   0.0   1   1   2.4e-09   1.6e-05   24.1   0.0   119   245   144   268   119   269 0.77 Sucrose-6F-phosphate phosphohydrolase
PDZ                  PF00595.19    81 seq1045_BIOID47003   -            474   3.1e-29  100.8   8.2   1   2   2.7e-19   9.1e-16   57.6   0.1     7    80   285   367   279   368 0.90 PDZ domain (Also known as DHR or GLGF)
PDZ                  PF00595.19    81 seq1045_BIOID47003   -            474   3.1e-29  100.8   8.2   2   2   3.7e-15   1.3e-11   44.4   2.2    11    81   394   463   385   463 0.89 PDZ domain (Also known as DHR or GLGF)
PDZ_2                PF13180.1     82 seq1045_BIOID47003   -            474     2e-26   91.5   2.4   1   2   1.2e-18   4.1e-15   55.3   0.0    12    82   300   380   285   380 0.88 PDZ domain
PDZ_2                PF13180.1     82 seq1045_BIOID47003   -            474     2e-26   91.5   2.4   2   2   2.5e-12   8.6e-09   35.0   0.4     4    59   399   454   396   471 0.87 PDZ domain
Trypsin_2            PF13365.1    120 seq1045_BIOID47003   -            474   8.2e-21   74.0   0.6   1   1   5.5e-24   1.9e-20   72.9   0.4     1   120   114   250   114   250 0.79 Trypsin-like peptidase domain
Trypsin              PF00089.21   220 seq1045_BIOID47003   -            474   1.4e-20   73.7   0.3   1   1   6.5e-24   2.2e-20   73.0   0.2    21   218   114   275    87   277 0.83 Trypsin
DoxX                 PF07681.7     85 seq1046_BIOID47003   -            160   6.2e-18   64.8  12.8   1   1   1.5e-21   1.1e-17   64.1   8.9     2    84    39   117    38   118 0.98 DoxX
Lactate_perm         PF02652.9    522 seq1050_BIOID47003   -            560  6.8e-234  777.0  41.5   1   1  5.7e-238  7.8e-234  776.8  28.8     1   522    25   551    25   551 0.99 L-lactate permease
oligo_HPY            PF08352.7     64 seq1052_BIOID47003   -            337     2e-21   75.9   0.1   1   1   8.3e-25   3.8e-21   75.0   0.1     1    64   248   312   248   312 0.99 Oligopeptide/dipeptide transporter, C-terminal region
ABC_tran             PF00005.22   118 seq1052_BIOID47003   -            337   1.8e-18   66.8   0.0   1   1   6.4e-22   2.9e-18   66.2   0.0    15   118    80   197    65   197 0.85 ABC transporter
AAA_21               PF13304.1    303 seq1052_BIOID47003   -            337   3.4e-11   43.5   0.2   1   1   6.7e-14   3.1e-10   40.3   0.0   227   300   159   230    76   233 0.81 AAA domain
AzlD                 PF05437.7     99 seq1053_BIOID47003   -            111   1.8e-12   46.9   5.7   1   1   1.5e-16   2.1e-12   46.7   4.0     1    98     5   104     5   105 0.92 Branched-chain amino acid transport protein (AzlD)
Exo_endo_phos        PF03372.18   251 seq1055_BIOID47003   -            272     2e-26   93.3   0.0   1   1   1.7e-30   2.3e-26   93.0   0.0     1   251     8   263     8   263 0.80 Endonuclease/Exonuclease/phosphatase family
PTSIIB_sorb          PF03830.10   151 seq1056_BIOID47003   -            158   3.2e-52  176.2   0.7   1   1   2.7e-56   3.6e-52  176.1   0.5     1   150     5   154     5   155 0.98 PTS system sorbose subfamily IIB component
PseudoU_synth_2      PF00849.17   164 seq1058_BIOID47003   -            290   9.9e-16   57.8   0.1   1   1   6.3e-18   4.3e-14   52.5   0.1     2   164    69   195    68   195 0.87 RNA pseudouridylate synthase
S4                   PF01479.20    48 seq1058_BIOID47003   -            290   2.7e-14   52.1   1.5   1   1   1.1e-17   7.6e-14   50.7   0.0     1    48     7    52     7    52 0.98 S4 domain
DUF697               PF05128.7    162 seq1059_BIOID47003   -            353   4.1e-54  182.3   0.2   1   1     3e-58   4.1e-54  182.3   0.1     2   161   183   341   182   342 0.98 Domain of unknown function (DUF697)
LysR_substrate       PF03466.15   209 seq1062_BIOID47003   -            315   9.6e-55  184.8   0.6   1   1   1.9e-58   1.3e-54  184.3   0.4     4   208    99   303    96   304 0.99 LysR substrate binding domain
HTH_1                PF00126.22    60 seq1062_BIOID47003   -            315   8.8e-22   76.4   0.5   1   1   2.5e-25   1.7e-21   75.5   0.1     1    59    13    71    13    72 0.98 Bacterial regulatory helix-turn-helix protein, lysR family
PGM_PMM_I            PF02878.11   138 seq1063_BIOID47003   -            546     1e-35  122.1   0.1   1   1   1.1e-38   3.8e-35  120.2   0.0     2   133    40   179    39   183 0.97 Phosphoglucomutase/phosphomannomutase, alpha/beta/alpha domain I
PGM_PMM_III          PF02880.11   111 seq1063_BIOID47003   -            546   2.7e-27   94.9   0.0   1   1   1.5e-30   5.3e-27   93.9   0.0     1   111   320   440   320   440 0.93 Phosphoglucomutase/phosphomannomutase, alpha/beta/alpha domain III
PGM_PMM_II           PF02879.11   104 seq1063_BIOID47003   -            546   3.6e-13   49.6   0.0   1   1   3.2e-16   1.1e-12   48.0   0.0     2   104   210   317   209   317 0.90 Phosphoglucomutase/phosphomannomutase, alpha/beta/alpha domain II
PGM_PMM_IV           PF00408.15    73 seq1063_BIOID47003   -            546   3.7e-13   49.1   0.0   1   1   3.2e-16   1.1e-12   47.6   0.0    12    72   479   539   465   542 0.90 Phosphoglucomutase/phosphomannomutase, C-terminal domain
HOK_GEF              PF01848.11    43 seq1064_BIOID47003   -             83   7.1e-18   63.5   1.4   1   1   6.8e-22   9.3e-18   63.1   1.0     1    43    37    79    37    79 0.99 Hok/gef family
DUF1435              PF07256.7     78 seq1065_BIOID47003   -             91   7.7e-39  131.4   8.6   1   1   6.8e-43   9.3e-39  131.1   6.0     1    78    14    91    14    91 0.99 Protein of unknown function (DUF1435)
TetR_N               PF00440.18    47 seq1068_BIOID47003   -            198   2.9e-11   42.7   0.0   1   1   3.4e-15   4.6e-11   42.0   0.0     3    46    18    61    16    62 0.94 Bacterial regulatory proteins, tetR family
Cytochrom_C_asm      PF01578.15   214 seq1071_BIOID47003   -            288   5.7e-45  153.3  17.3   1   1   4.2e-49   5.7e-45  153.3  12.0     5   212    62   286    58   288 0.97 Cytochrome C assembly protein
TraN                 PF06986.6    248 seq1073_BIOID47003   -            616   1.7e-75  253.4  20.4   1   1   1.2e-79   1.7e-75  253.4  14.1     6   247   322   566   317   567 0.95 Type-1V conjugative transfer system mating pair stabilisation
MFS_1                PF07690.11   354 seq1076_BIOID47003   -            393   1.1e-39  136.0  62.7   1   1   1.8e-41   2.5e-37  128.3  27.6     2   353    21   356    20   357 0.91 Major Facilitator Superfamily
S4                   PF01479.20    48 seq1077_BIOID47003   -            133   7.7e-13   47.5   0.0   1   1   9.3e-17   1.3e-12   46.8   0.0     1    46     9    53     9    55 0.95 S4 domain
GST_N_2              PF13409.1     70 seq1078_BIOID47003   -            328   1.5e-23   82.4   0.0   1   1   9.4e-27   3.2e-23   81.3   0.0     1    70    62   159    62   159 0.85 Glutathione S-transferase, N-terminal domain
GST_C_2              PF13410.1     69 seq1078_BIOID47003   -            328   3.9e-14   52.1   0.0   1   1   2.3e-17     8e-14   51.1   0.0     1    54   203   256   203   280 0.89 Glutathione S-transferase, C-terminal domain
GST_C                PF00043.20    95 seq1078_BIOID47003   -            328   8.7e-07   28.7   0.0   1   1   4.1e-10   1.4e-06   28.0   0.0    20    67   200   247   166   281 0.76 Glutathione S-transferase, C-terminal domain
MarR                 PF01047.17    59 seq1079_BIOID47003   -            176   1.6e-17   62.8   2.8   1   1   1.3e-20     6e-17   60.9   0.1     1    58    53   112    53   113 0.98 MarR family
MarR_2               PF12802.2     62 seq1079_BIOID47003   -            176     1e-08   34.5   0.1   1   1   4.8e-12   2.2e-08   33.5   0.0     5    61    55   111    51   112 0.90 MarR family
HTH_27               PF13463.1     68 seq1079_BIOID47003   -            176   3.6e-07   30.3   0.1   1   1   1.8e-10   8.1e-07   29.1   0.0    17    68    70   121    54   121 0.86 Winged helix DNA-binding domain
Peptidase_S49_N      PF08496.5    155 seq1080_BIOID47003   -            349   2.9e-64  215.4   3.5   1   1   6.3e-68   2.9e-64  215.4   2.4     1   155     1   158     1   158 0.98 Peptidase family S49 N-terminal
Peptidase_S49        PF01343.13   154 seq1080_BIOID47003   -            349   1.2e-50  171.1   2.2   1   1   3.1e-54   1.4e-50  170.9   0.0     2   153   161   310   160   311 0.98 Peptidase family S49
SDH_sah              PF01972.11   286 seq1080_BIOID47003   -            349   1.7e-05   23.6   1.8   1   1   5.1e-09   2.3e-05   23.2   0.0    89   163   133   208   119   225 0.81 Serine dehydrogenase proteinase
Cytochrom_B_N        PF00033.14   188 seq1083_BIOID47003   -            217   1.4e-20   73.3  19.2   1   1   2.5e-24   1.7e-20   73.0  13.3     4   188    10   186     7   186 0.92 Cytochrome b(N-terminal)/b6/petB
Ni_hydr_CYTB         PF01292.15   182 seq1083_BIOID47003   -            217   1.4e-18   66.8  17.8   1   1   2.5e-22   1.7e-18   66.5  12.3     5   182    13   186     9   186 0.89 Prokaryotic cytochrome b561
FCD                  PF07729.7    125 seq1086_BIOID47003   -            221   1.6e-23   83.2   2.5   1   1   3.4e-27   2.3e-23   82.7   1.7     2   124    85   209    84   210 0.96 FCD domain
GntR                 PF00392.16    64 seq1086_BIOID47003   -            221   9.3e-12   44.1   0.1   1   1   3.9e-15   2.7e-11   42.6   0.1     2    64    13    74    12    74 0.95 Bacterial regulatory proteins, gntR family
Lactonase            PF10282.4    344 seq1089_BIOID47003   -            331   5.9e-87  291.8   0.0   1   1   1.6e-90   7.5e-87  291.4   0.0     2   343     5   327     4   328 0.95 Lactonase, 7-bladed beta-propeller
EII-Sor              PF03609.9    237 seq1090_BIOID47003   -            267   1.2e-71  240.6  23.2   1   1   9.9e-76   1.4e-71  240.4  16.1     1   236     1   238     1   239 0.99 PTS system sorbose-specific iic component
Peripla_BP_3         PF13377.1    160 seq1091_BIOID47003   -            343   2.9e-37  128.0   0.6   1   1   2.1e-40     7e-37  126.7   0.1     2   160   169   329   168   329 0.92 Periplasmic binding protein-like domain
Peripla_BP_1         PF00532.16   279 seq1091_BIOID47003   -            343     7e-28   97.4   0.0   1   1   2.8e-31   9.4e-28   97.0   0.0     2   240    60   296    59   309 0.83 Periplasmic binding proteins and sugar binding domain of LacI family
LacI                 PF00356.16    46 seq1091_BIOID47003   -            343   4.7e-21   74.0   2.1   1   1   3.4e-24   1.2e-20   72.7   0.8     1    46     3    48     3    48 0.99 Bacterial regulatory proteins, lacI family
Peripla_BP_4         PF13407.1    258 seq1091_BIOID47003   -            343   2.2e-12   46.8   0.0   1   1   1.8e-15   6.2e-12   45.3   0.0     1   256    62   309    62   311 0.83 Periplasmic binding protein domain
Pribosyltran         PF00156.22   125 seq1092_BIOID47003   -            152   2.2e-11   43.4   0.0   1   1   2.3e-15   3.2e-11   42.9   0.0     2   112     4   105     3   112 0.87 Phosphoribosyl transferase domain
Sdh_cyt              PF01127.17   121 seq1093_BIOID47003   -            134   4.5e-30  103.8   5.0   1   1   3.8e-34   5.2e-30  103.6   3.4     2   120    11   128    10   129 0.90 Succinate dehydrogenase/Fumarate reductase transmembrane subunit
NUDIX                PF00293.23   135 seq1095_BIOID47003   -            192   4.3e-16   58.6   0.0   1   1   4.3e-20   5.9e-16   58.2   0.0     4   124    33   151    29   159 0.87 NUDIX domain
Aldo_ket_red         PF00248.16   283 seq1101_BIOID47003   -            275   7.7e-57  192.1   0.0   1   1   6.7e-61   9.2e-57  191.8   0.0     2   282    18   261    17   262 0.96 Aldo/keto reductase family
Hydrolase_3          PF08282.7    254 seq1102_BIOID47003   -            368   1.1e-14   54.4   0.1   1   1   1.8e-16   6.1e-13   48.8   0.0   187   251   295   358   282   361 0.92 haloacid dehalogenase-like hydrolase
HAD                  PF12710.2    191 seq1102_BIOID47003   -            368   6.9e-13   49.0   0.0   1   1   2.3e-16     8e-13   48.8   0.0    45   191   191   327    41   327 0.79 haloacid dehalogenase-like hydrolase
Hydrolase            PF00702.21   204 seq1102_BIOID47003   -            368   1.3e-10   42.0   1.0   1   1     5e-14   1.7e-10   41.6   0.4    65   204   170   330    99   330 0.77 haloacid dehalogenase-like hydrolase
HSP33                PF01430.14   280 seq1103_BIOID47003   -            294     1e-97  326.5   0.0   1   1  8.3e-102   1.1e-97  326.3   0.0     1   279     6   275     6   276 0.96 Hsp33 protein
TetR_N               PF00440.18    47 seq1104_BIOID47003   -            199   2.5e-11   42.9   0.0   1   1   2.9e-15   3.9e-11   42.2   0.0     1    46    13    58    13    59 0.93 Bacterial regulatory proteins, tetR family
ABC_tran             PF00005.22   118 seq1106_BIOID47003   -            334   2.6e-21   76.0   0.0   1   1   8.9e-25     4e-21   75.4   0.0     1   117    64   192    64   193 0.90 ABC transporter
oligo_HPY            PF08352.7     64 seq1106_BIOID47003   -            334   1.3e-19   70.1   0.2   1   1   5.3e-23   2.4e-19   69.3   0.2     1    64   244   311   244   311 0.99 Oligopeptide/dipeptide transporter, C-terminal region
Peptidase_M48        PF01435.13   226 seq1107_BIOID47003   -            325   7.9e-27   94.1   0.3   1   1   7.6e-31     1e-26   93.7   0.2     5   226   113   314   109   314 0.89 Peptidase family M48
ArgK                 PF03308.11   267 seq1108_BIOID47003   -            331  8.3e-115  382.0   0.1   1   1  2.1e-118  9.6e-115  381.8   0.1     1   266    22   294    22   295 0.99 ArgK protein
CbiA                 PF01656.18   195 seq1108_BIOID47003   -            331   2.7e-07   30.0   0.0   1   1   9.9e-11   4.5e-07   29.3   0.0     8   104    63   156    59   223 0.77 CobQ/CobB/MinD/ParA nucleotide binding domain
cobW                 PF02492.14   178 seq1108_BIOID47003   -            331   6.2e-07   28.9   1.0   1   1   1.1e-09     5e-06   25.9   0.7     3   157    57   208    55   225 0.69 CobW/HypB/UreG, nucleotide-binding domain
SNARE_assoc          PF09335.6    123 seq1109_BIOID47003   -            236   4.7e-27   94.5   6.4   1   1   3.4e-31   4.7e-27   94.5   4.4     1   121    63   180    63   182 0.98 SNARE associated Golgi protein
Sdh_cyt              PF01127.17   121 seq1110_BIOID47003   -            115   8.9e-12   44.7  15.1   1   1   7.9e-16   1.1e-11   44.5  10.5    18   120    11   104     2   113 0.83 Succinate dehydrogenase/Fumarate reductase transmembrane subunit
HlyD                 PF00529.15   306 seq1113_BIOID47003   -            390   3.6e-79  266.1  15.0   1   1   1.3e-82   4.5e-79  265.8  10.4     1   306    60   343    60   343 0.99 HlyD family secretion protein
HlyD_2               PF12700.2    328 seq1113_BIOID47003   -            390   2.2e-17   63.1   1.3   1   1   9.2e-21   3.1e-17   62.6   0.9    20   234    60   290    51   316 0.77 HlyD family secretion protein
HlyD_3               PF13437.1    105 seq1113_BIOID47003   -            390   5.2e-16   58.7   3.5   1   1   1.4e-16   4.9e-13   49.2   0.2     2   105   218   338   217   338 0.79 HlyD family secretion protein
Biotin_lipoyl_2      PF13533.1     50 seq1113_BIOID47003   -            390   1.1e-08   34.4   1.6   1   1   5.4e-11   1.9e-07   30.5   0.1     2    49    61   108    60   109 0.91 Biotin-lipoyl like
DUF4223              PF13978.1     56 seq1114_BIOID47003   -             55   1.2e-36  124.0   0.7   1   1   9.5e-41   1.3e-36  123.9   0.5     1    55     1    55     1    55 0.99 Protein of unknown function (DUF4223)
DUF1100              PF06500.6    411 seq1115_BIOID47003   -            414  1.4e-222  738.5   0.0   1   1  3.3e-226  1.5e-222  738.3   0.0     1   411     1   414     1   414 0.99 Alpha/beta hydrolase of unknown function (DUF1100)
Abhydrolase_5        PF12695.2    142 seq1115_BIOID47003   -            414   2.3e-08   33.7   0.0   1   1   9.2e-12   4.2e-08   32.9   0.0     1   121   196   375   196   392 0.75 Alpha/beta hydrolase family
Abhydrolase_6        PF12697.2    228 seq1115_BIOID47003   -            414   2.2e-06   27.6   0.4   1   1   9.9e-10   4.5e-06   26.6   0.1    12   107   208   326   197   390 0.70 Alpha/beta hydrolase family
AsnC_trans_reg       PF01037.16    74 seq1116_BIOID47003   -            164   1.9e-24   85.0   0.1   1   1   1.4e-27   6.5e-24   83.3   0.0     1    74    78   152    78   152 0.98 AsnC family
HTH_24               PF13412.1     48 seq1116_BIOID47003   -            164   2.3e-21   74.8   0.2   1   1   1.1e-24     5e-21   73.7   0.1     1    48    12    59    12    59 0.98 Winged helix-turn-helix DNA-binding
HTH_AsnC-type        PF13404.1     42 seq1116_BIOID47003   -            164   2.6e-20   71.5   0.4   1   1     9e-24   4.1e-20   70.9   0.2     1    42    12    53    12    53 0.99 AsnC-type helix-turn-helix domain
DUF21                PF01595.15   183 seq1117_BIOID47003   -            420   3.5e-55  186.0   4.7   1   1   1.1e-58   4.9e-55  185.5   3.3     3   175     2   175     1   180 0.98 Domain of unknown function DUF21
CorC_HlyC            PF03471.12    81 seq1117_BIOID47003   -            420   2.9e-20   71.7   0.2   1   1     2e-23   9.2e-20   70.1   0.1     2    79   335   410   334   412 0.95 Transporter associated domain
CBS                  PF00571.23    57 seq1117_BIOID47003   -            420   9.6e-06   25.0   0.2   1   1   8.6e-08   0.00039   19.9   0.0     8    56   270   318   249   319 0.87 CBS domain
GerE                 PF00196.14    58 seq1120_BIOID47003   -             98   7.9e-13   47.4   0.0   1   1   8.4e-17   1.2e-12   46.8   0.0     3    52    26    75    24    78 0.96 Bacterial regulatory proteins, luxR family
Sigma54_activat      PF00158.21   168 seq1123_BIOID47003   -            513   4.4e-56  188.8   0.0   1   1   1.5e-59   6.6e-56  188.2   0.0     2   167   207   365   206   366 0.98 Sigma-54 interaction domain
PAS_8                PF13188.1     64 seq1123_BIOID47003   -            513   7.3e-06   25.5   0.0   1   1   5.4e-09   2.5e-05   23.8   0.0     3    52    82   135    81   148 0.79 PAS domain
AAA                  PF00004.24   132 seq1123_BIOID47003   -            513   3.4e-05   23.9   0.0   1   1   1.8e-08   8.2e-05   22.7   0.0     1   111   230   341   230   359 0.85 ATPase family associated with various cellular activities (AAA)
EIID-AGA             PF03613.9    264 seq1124_BIOID47003   -            270   4.1e-92  307.7   4.9   1   1   3.4e-96   4.6e-92  307.5   3.4     2   264    11   270    10   270 0.97 PTS system mannose/fructose/sorbose family IID component
GTP_EFTU             PF00009.22   188 seq1125_BIOID47003   -            607     1e-56  191.2   0.0   1   1   7.2e-60     2e-56  190.3   0.0     2   187     4   195     3   196 0.96 Elongation factor Tu GTP binding domain
EFG_C                PF00679.19    89 seq1125_BIOID47003   -            607   1.9e-21   75.6   0.0   1   1   1.6e-24   4.3e-21   74.4   0.0     3    83   397   477   395   483 0.96 Elongation factor G C-terminus
GTP_EFTU_D2          PF03144.20    74 seq1125_BIOID47003   -            607   7.4e-10   38.6   3.2   1   1   8.1e-13   2.2e-09   37.1   2.2     1    74   219   289   219   289 0.94 Elongation factor Tu domain 2
MMR_HSR1             PF01926.18   114 seq1125_BIOID47003   -            607   1.3e-05   25.0   0.2   1   1   1.5e-08   4.1e-05   23.4   0.0     2   113     8   128     7   129 0.55 50S ribosome-binding GTPase
FAD_binding_2        PF00890.19   421 seq1126_BIOID47003   -            588  2.6e-117  392.1   6.1   1   1    7e-121  3.2e-117  391.8   4.2     1   421     9   405     9   405 0.98 FAD binding domain
Succ_DH_flav_C       PF02910.15   129 seq1126_BIOID47003   -            588   3.1e-38  130.4   0.1   1   1   1.1e-41   5.1e-38  129.7   0.1     1   129   460   588   460   588 0.96 Fumarate reductase flavoprotein C-term
Diacid_rec           PF05651.8    135 seq1127_BIOID47003   -            385   1.9e-52  176.1   0.9   1   1   4.7e-56   3.2e-52  175.4   0.6     1   135     6   140     6   140 0.99 Putative sugar diacid recognition
HTH_30               PF13556.1     59 seq1127_BIOID47003   -            385     3e-23   81.0   2.8   1   1     6e-26   4.1e-22   77.3   1.7     1    59   323   381   323   381 0.98 PucR C-terminal helix-turn-helix domain
GGDEF                PF00990.16   161 seq1128_BIOID47003   -           1105   3.8e-45  153.2   0.3   1   1   4.2e-48   7.2e-45  152.3   0.2     1   160   682   838   682   839 0.97 GGDEF domain
MASE1                PF05231.9    299 seq1128_BIOID47003   -           1105   5.7e-34  117.3  42.2   1   1   3.3e-37   5.7e-34  117.3  29.2     2   298    19   294    18   295 0.88 MASE1
PAS_9                PF13426.1    104 seq1128_BIOID47003   -           1105   1.7e-29  102.1   0.0   1   2   1.3e-15   2.2e-12   47.1   0.0     3   104   314   416   312   416 0.96 PAS domain
PAS_9                PF13426.1    104 seq1128_BIOID47003   -           1105   1.7e-29  102.1   0.0   2   2   3.7e-12   6.4e-09   36.0   0.0     2   104   566   670   565   670 0.92 PAS domain
PAS_3                PF08447.6     91 seq1128_BIOID47003   -           1105   5.2e-26   90.4   0.0   1   2   9.6e-13   1.6e-09   37.5   0.0     4    89   327   409   324   411 0.93 PAS fold
PAS_3                PF08447.6     91 seq1128_BIOID47003   -           1105   5.2e-26   90.4   0.0   2   2   1.3e-13   2.3e-10   40.3   0.0     2    91   452   537   451   537 0.96 PAS fold
PAS_4                PF08448.5    110 seq1128_BIOID47003   -           1105   5.7e-24   84.1   0.0   1   2   4.4e-10   7.5e-07   29.0   0.0     7   110   314   419   309   419 0.90 PAS fold
PAS_4                PF08448.5    110 seq1128_BIOID47003   -           1105   5.7e-24   84.1   0.0   2   2   1.1e-13     2e-10   40.5   0.0     1   109   561   672   561   673 0.94 PAS fold
PAS                  PF00989.19   113 seq1128_BIOID47003   -           1105   2.4e-23   81.9   0.1   1   2   1.7e-12     3e-09   36.5   0.0     2   113   303   414   302   414 0.91 PAS fold
PAS                  PF00989.19   113 seq1128_BIOID47003   -           1105   2.4e-23   81.9   0.1   2   2   5.8e-11   9.9e-08   31.6   0.0     7   113   561   668   555   668 0.94 PAS fold
EAL                  PF00563.15   236 seq1128_BIOID47003   -           1105   4.3e-18   65.5   0.2   1   1   6.7e-21   1.2e-17   64.1   0.1    37   234   896  1088   891  1090 0.92 EAL domain
PAS_8                PF13188.1     64 seq1128_BIOID47003   -           1105   5.9e-12   44.8   0.0   1   2   4.4e-07   0.00075   19.1   0.0     2    51   303   358   302   371 0.72 PAS domain
PAS_8                PF13188.1     64 seq1128_BIOID47003   -           1105   5.9e-12   44.8   0.0   2   2   1.6e-07   0.00027   20.5   0.0     1    52   555   607   555   619 0.80 PAS domain
SDH_alpha            PF03313.10   283 seq1129_BIOID47003   -            454  7.6e-104  346.5   5.6   1   1  1.4e-107  9.8e-104  346.2   3.9     3   282   184   449   182   450 0.96 Serine dehydratase alpha chain
SDH_beta             PF03315.10   158 seq1129_BIOID47003   -            454   8.5e-56  188.2   0.0   1   1   2.2e-59   1.5e-55  187.4   0.0     1   157     3   158     3   159 0.96 Serine dehydratase beta chain
Oxidored_FMN         PF00724.15   341 seq1132_BIOID47003   -            365   2.3e-90  302.9   0.0   1   1   1.9e-94   2.6e-90  302.7   0.0     1   340     5   343     5   344 0.93 NADH:flavin oxidoreductase / NADH oxidase family
Form_Nir_trans       PF01226.12   250 seq1135_BIOID47003   -            282   2.9e-65  219.5  28.1   1   1   2.4e-69   3.3e-65  219.3  19.5     5   250    16   277    12   277 0.97 Formate/nitrite transporter
AA_permease_2        PF13520.1    426 seq1137_BIOID47003   -            462   2.8e-59  200.6  45.4   1   1     5e-63   3.5e-59  200.3  31.5     1   405    27   427    27   448 0.85 Amino acid permease
AA_permease          PF00324.16   479 seq1137_BIOID47003   -            462     5e-36  123.9  40.9   1   1   1.2e-39   8.5e-36  123.1  28.3     2   475    32   457    31   461 0.83 Amino acid permease
FCD                  PF07729.7    125 seq1138_BIOID47003   -            258   4.5e-23   81.7   2.2   1   1   6.6e-27   4.5e-23   81.7   1.5     1   124   100   223   100   224 0.90 FCD domain
GntR                 PF00392.16    64 seq1138_BIOID47003   -            258   2.1e-22   78.2   0.4   1   1   6.1e-26   4.2e-22   77.2   0.3     1    64     8    71     8    71 0.98 Bacterial regulatory proteins, gntR family
GGDEF                PF00990.16   161 seq1140_BIOID47003   -            442     2e-26   92.3   0.0   1   1   2.9e-30   3.9e-26   91.4   0.0     1   160   295   437   295   438 0.89 GGDEF domain
RNase_T              PF00929.19   164 seq1142_BIOID47003   -            204   4.9e-34  117.8   0.0   1   1   4.2e-38   5.7e-34  117.6   0.0     1   163    32   193    32   194 0.97 Exonuclease
Adenylate_cycl       PF01295.13   605 seq1145_BIOID47003   -            848    9e-275  912.5   0.0   1   1  1.6e-278  1.1e-274  912.3   0.0     1   601   228   826   228   830 0.98 Adenylate cyclase, class-I
Adenyl_cycl_N        PF12633.2    204 seq1145_BIOID47003   -            848   3.3e-87  291.1   0.0   1   1   2.2e-86   1.5e-82  275.9   0.0     1   203     1   200     1   201 0.96 Adenylate cyclase NT domain
DUF805               PF05656.9    117 seq1146_BIOID47003   -            121   1.4e-37  127.9   4.7   1   1   1.2e-41   1.6e-37  127.8   3.3     1   116    10   118    10   119 0.98 Protein of unknown function (DUF805)
PTS_2-RNA            PF01885.11   186 seq1150_BIOID47003   -            184   6.2e-53  178.7   0.0   1   1   5.5e-57   7.5e-53  178.4   0.0     2   180     6   175     5   180 0.96 RNA 2'-phosphotransferase, Tpt1 / KptA family
Band_7               PF01145.20   179 seq1151_BIOID47003   -            375   1.3e-24   86.9   0.2   1   1   4.1e-27   5.6e-23   81.6   0.2     2   178   147   318   146   320 0.94 SPFH domain / Band 7 family
Rhodanese            PF00581.15   113 seq1153_BIOID47003   -            350   4.8e-17   62.2   0.1   1   1   9.6e-21   1.3e-16   60.8   0.0     2   112   138   233   137   234 0.94 Rhodanese-like domain
Elong-fact-P_C       PF09285.6     56 seq1154_BIOID47003   -            253     2e-21   74.9   0.0   1   1     1e-24   4.6e-21   73.8   0.0     1    56   196   251   196   251 0.99 Elongation factor P, C-terminal
EFP                  PF01132.15    55 seq1154_BIOID47003   -            253   4.2e-14   51.8   2.2   1   1   1.7e-17   7.7e-14   50.9   1.5     1    54   132   187   132   188 0.91 Elongation factor P (EF-P) OB domain
EFP_N                PF08207.7     58 seq1154_BIOID47003   -            253   3.3e-13   49.1   0.3   1   1   1.8e-16   8.2e-13   47.9   0.1     2    57    67   124    66   125 0.88 Elongation factor P (EF-P) KOW-like domain
FtsK_SpoIIIE         PF01580.13   205 seq1155_BIOID47003   -           1368     4e-74  248.3   0.1   1   1   1.9e-77   6.3e-74  247.7   0.1     2   205   987  1200   986  1200 0.98 FtsK/SpoIIIE family
DUF4117              PF13491.1    171 seq1155_BIOID47003   -           1368   3.5e-41  140.3  17.3   1   1   1.5e-44     5e-41  139.8  12.0     2   171    20   191    19   191 0.95 Domain of unknown function (DUF4117)
Ftsk_gamma           PF09397.5     67 seq1155_BIOID47003   -           1368   4.1e-30  103.1   0.0   1   1   2.7e-33   9.1e-30  102.0   0.0     2    65  1301  1364  1300  1366 0.96 Ftsk gamma domain
DUF3828              PF12883.2    120 seq1156_BIOID47003   -            308   8.4e-12   44.9   2.7   1   1   4.2e-11   2.8e-07   30.3   0.1     2   118    26   142    25   144 0.88 Protein of unknown function (DUF3828)
Lumazine_bd          PF12870.2    111 seq1156_BIOID47003   -            308   3.1e-07   30.3   3.1   1   1   1.8e-08   0.00012   21.9   0.1    66   110   240   283   196   284 0.92 Lumazine-binding domain
HTH_3                PF01381.17    55 seq1157_BIOID47003   -            131   2.5e-10   39.9   0.0   1   1   1.6e-13   1.1e-09   37.8   0.0     1    53    34    86    34    87 0.96 Helix-turn-helix
HTH_19               PF12844.2     64 seq1157_BIOID47003   -            131   2.2e-07   30.6   0.1   1   1   1.6e-10   1.1e-06   28.4   0.0     8    56    38    86    32    93 0.90 Helix-turn-helix domain
AAA_25               PF13481.1    194 seq1159_BIOID47003   -            476   2.1e-26   92.4   0.0   1   1   1.8e-29   3.5e-26   91.6   0.0    10   194    88   242    80   242 0.90 AAA domain
KaiC                 PF06745.8    226 seq1159_BIOID47003   -            476   1.7e-18   66.4   0.1   1   1   6.7e-19   1.3e-15   56.9   0.1     2   202    94   277    93   294 0.85 KaiC
ChlI                 PF13541.1    121 seq1159_BIOID47003   -            476   5.9e-12   45.0   0.0   1   1   6.9e-15   1.3e-11   43.8   0.0    35   121   364   449   337   449 0.92 Subunit ChlI of Mg-chelatase
Lon_C                PF05362.8    205 seq1159_BIOID47003   -            476   4.3e-08   32.5   0.1   1   1     5e-11   9.7e-08   31.4   0.0    94   200   372   471   363   473 0.88 Lon protease (S16) C-terminal proteolytic domain
RecA                 PF00154.16   323 seq1159_BIOID47003   -            476   2.4e-05   23.4   0.1   1   1   2.4e-08   4.8e-05   22.4   0.0    17   140    77   195    65   205 0.77 recA bacterial DNA recombination protein
GntR                 PF00392.16    64 seq1161_BIOID47003   -            254   5.4e-26   89.6   0.4   1   1   1.8e-29   1.2e-25   88.5   0.3     2    64    12    74    11    74 0.97 Bacterial regulatory proteins, gntR family
FCD                  PF07729.7    125 seq1161_BIOID47003   -            254   1.2e-16   60.9  11.2   1   1   3.5e-20   2.4e-16   60.0   7.8     1   124    99   226    99   227 0.90 FCD domain
ECH                  PF00378.15   245 seq1164_BIOID47003   -            261   5.4e-43  146.7   0.0   1   1   4.4e-47   6.1e-43  146.5   0.0     6   245    12   253     7   253 0.93 Enoyl-CoA hydratase/isomerase family
YscW                 PF09619.5    106 seq1166_BIOID47003   -            190   1.4e-41  140.3   0.5   1   1   1.5e-45     2e-41  139.8   0.3     1   106    41   152    41   152 0.99 Type III secretion system lipoprotein chaperone (YscW)
Topoisom_bac         PF01131.15   403 seq1169_BIOID47003   -            879  4.3e-131  437.3   0.7   1   1  2.2e-134  7.7e-131  436.5   0.5     2   403   171   579   170   579 0.93 DNA topoisomerase
Topo_Zn_Ribbon       PF08272.6     42 seq1169_BIOID47003   -            879   1.1e-39  133.3   0.7   1   2   1.5e-19   5.2e-16   57.6   0.0     2    42   772   811   771   811 0.96 Topoisomerase I zinc-ribbon-like
Topo_Zn_Ribbon       PF08272.6     42 seq1169_BIOID47003   -            879   1.1e-39  133.3   0.7   2   2   7.4e-24   2.5e-20   71.4   1.8     1    42   838   879   838   879 0.98 Topoisomerase I zinc-ribbon-like
Toprim               PF01751.17    88 seq1169_BIOID47003   -            879   3.4e-26   90.8   0.0   1   1   2.1e-29   7.1e-26   89.7   0.0     2    88    19   156    18   156 0.98 Toprim domain
zf-C4_Topoisom       PF01396.14    39 seq1169_BIOID47003   -            879   4.1e-19   67.6  16.9   1   2   3.6e-09   1.2e-05   24.5   0.3     3    27   612   636   610   653 0.84 Topoisomerase DNA binding C4 zinc finger
zf-C4_Topoisom       PF01396.14    39 seq1169_BIOID47003   -            879   4.1e-19   67.6  16.9   2   2   6.9e-15   2.4e-11   42.8   1.9     2    38   723   758   722   759 0.94 Topoisomerase DNA binding C4 zinc finger
Glucosamine_iso      PF01182.15   199 seq1171_BIOID47003   -            251   2.5e-19   69.6   0.0   1   1   2.5e-23   3.4e-19   69.2   0.0     4   198    30   226    28   227 0.81 Glucosamine-6-phosphate isomerases/6-phosphogluconolactonase
Adenine_glyco        PF03352.8    179 seq1173_BIOID47003   -            242   4.5e-84  280.2   0.0   1   1     4e-88   5.4e-84  280.0   0.0     1   177    61   237    61   239 0.99 Methyladenine glycosylase
Ribosomal_L31        PF01197.13    69 seq1174_BIOID47003   -             70   1.4e-30  104.9   0.2   1   1   1.1e-34   1.5e-30  104.8   0.1     1    67     1    65     1    67 0.98 Ribosomal protein L31
DUF805               PF05656.9    117 seq1175_BIOID47003   -            118   1.5e-35  121.4   2.5   1   1   1.3e-39   1.8e-35  121.2   1.7     1   116    10   114    10   115 0.98 Protein of unknown function (DUF805)
MFS_1                PF07690.11   354 seq1176_BIOID47003   -            512   5.6e-55  186.4  38.5   1   1   4.1e-59   5.6e-55  186.4  26.7     1   353    19   413    19   414 0.89 Major Facilitator Superfamily
DUF520               PF04461.8    160 seq1177_BIOID47003   -            163     4e-66  221.6   3.7   1   1   3.3e-70   4.5e-66  221.5   2.5     1   160     1   162     1   162 0.99 Protein of unknown function (DUF520)
FMN_dh               PF01070.13   357 seq1179_BIOID47003   -            396  3.2e-125  417.5   0.0   1   1  1.3e-128  4.4e-125  417.1   0.0     1   355    13   375    13   377 0.96 FMN-dependent dehydrogenase
NMO                  PF03060.10   330 seq1179_BIOID47003   -            396   2.7e-05   23.3   2.7   1   1   1.1e-08   3.9e-05   22.8   1.9   138   225   248   335   244   373 0.87 Nitronate monooxygenase
YicC_N               PF03755.8    159 seq1180_BIOID47003   -            287   2.6e-49  167.0   0.1   1   1   3.8e-53   2.6e-49  167.0   0.1     1   158     2   154     2   155 0.96 YicC-like family, N-terminal region
DUF1732              PF08340.6     87 seq1180_BIOID47003   -            287     2e-34  117.1   7.3   1   1   2.9e-38     2e-34  117.1   5.0     1    87   202   287   202   287 0.97 Domain of unknown function (DUF1732)
TraF                 PF13728.1    215 seq1181_BIOID47003   -            247   1.1e-77  260.2   0.4   1   1   9.4e-82   1.3e-77  260.0   0.2     1   215    23   237    23   237 1.00 F plasmid transfer operon protein
SNARE_assoc          PF09335.6    123 seq1182_BIOID47003   -            235   1.2e-24   86.7   8.0   1   1   8.9e-29   1.2e-24   86.7   5.5     1   122    80   197    78   198 0.96 SNARE associated Golgi protein
FAD_binding_3        PF01494.14   356 seq1183_BIOID47003   -            391   1.2e-28  100.1   0.0   1   1   5.7e-32   1.6e-28   99.7   0.0     2   345     6   338     5   342 0.81 FAD binding domain
Lycopene_cycl        PF05834.7    374 seq1183_BIOID47003   -            391   4.8e-11   42.0   6.1   1   1   7.5e-12     2e-08   33.4   4.2     2   308     8   335     7   360 0.78 Lycopene cyclase protein
DAO                  PF01266.19   358 seq1183_BIOID47003   -            391   7.8e-10   38.0   0.8   1   1   3.8e-10     1e-06   27.7   0.1     2    34     8    40     7    95 0.89 FAD dependent oxidoreductase
SE                   PF08491.5    276 seq1183_BIOID47003   -            391   1.7e-05   23.7   0.0   1   1   1.3e-08   3.7e-05   22.5   0.0   124   206   275   357   240   387 0.85 Squalene epoxidase
Crl                  PF07417.7    127 seq1184_BIOID47003   -            133     1e-54  183.5   0.1   1   1   8.7e-59   1.2e-54  183.3   0.1     2   122     3   123     2   131 0.96 Transcriptional regulator Crl
AIG2                 PF06094.7    102 seq1187_BIOID47003   -            113   1.1e-18   67.4   0.1   1   1   9.9e-23   1.3e-18   67.1   0.1     1   102     3    94     3    94 0.95 AIG2-like family
Glyoxalase           PF00903.20   128 seq1193_BIOID47003   -            135   3.7e-25   88.2   0.0   1   1   9.3e-29   4.2e-25   88.0   0.0     2   128     3   123     2   123 0.92 Glyoxalase/Bleomycin resistance protein/Dioxygenase superfamily
Glyoxalase_2         PF12681.2    108 seq1193_BIOID47003   -            135   3.6e-18   66.0   0.0   1   1   9.1e-22   4.2e-18   65.8   0.0     1   108     8   124     8   124 0.77 Glyoxalase-like domain
Glyoxalase_4         PF13669.1    110 seq1193_BIOID47003   -            135   5.7e-09   35.8   0.0   1   1   6.2e-12   2.8e-08   33.6   0.0     2   106     5   108     4   112 0.88 Glyoxalase/Bleomycin resistance protein/Dioxygenase superfamily
PrpF                 PF04303.8    371 seq1195_BIOID47003   -            350    7e-162  538.2   1.9   1   1  1.1e-165  7.8e-162  538.1   1.3     1   371     1   350     1   350 0.99 PrpF protein
Thioredoxin          PF00085.15   104 seq1196_BIOID47003   -            109   3.5e-34  116.5   0.0   1   1   8.4e-38   3.8e-34  116.3   0.0     2   103     5   106     4   107 0.98 Thioredoxin
Thioredoxin_2        PF13098.1    112 seq1196_BIOID47003   -            109   1.6e-10   41.0   0.1   1   1   3.2e-13   1.4e-09   37.9   0.0     7   112    23   104    17   104 0.90 Thioredoxin-like domain
TetR_N               PF00440.18    47 seq1198_BIOID47003   -            234   1.3e-13   50.2   2.0   1   1   1.5e-17   2.1e-13   49.5   0.1     1    46    34    80    34    81 0.95 Bacterial regulatory proteins, tetR family
Mannitol_dh_C        PF08125.8    245 seq1199_BIOID47003   -            488     1e-95  319.4   0.0   1   1   2.1e-99   1.4e-95  318.9   0.0     1   245   216   462   216   462 0.99 Mannitol dehydrogenase C-terminal domain
Mannitol_dh          PF01232.18   151 seq1199_BIOID47003   -            488   5.7e-54  182.0   0.0   1   1   1.9e-57   1.3e-53  180.8   0.0     2   151    26   188    25   188 0.99 Mannitol dehydrogenase Rossmann domain
AcetylCoA_hydro      PF02550.10   198 seq1202_BIOID47003   -            492   2.2e-76  255.9   0.0   1   1   6.9e-80   3.2e-76  255.4   0.0     1   198     1   213     1   213 0.99 Acetyl-CoA hydrolase/transferase N-terminal domain
AcetylCoA_hyd_C      PF13336.1    154 seq1202_BIOID47003   -            492   5.4e-40  136.4   0.0   1   1   2.1e-43   9.5e-40  135.6   0.0     3   153   317   461   316   462 0.98 Acetyl-CoA hydrolase/transferase C-terminal domain
CitF                 PF04223.7    466 seq1202_BIOID47003   -            492   2.3e-05   23.1   0.1   1   1   8.7e-09   3.9e-05   22.3   0.1   291   403   312   431   284   439 0.74 Citrate lyase, alpha subunit (CitF)
Transketolase_N      PF00456.16   333 seq1203_BIOID47003   -            887   1.8e-22   79.4   0.1   1   2   3.1e-18   4.2e-14   51.9   0.0     7   217    84   297    78   306 0.76 Transketolase, thiamine diphosphate binding domain
Transketolase_N      PF00456.16   333 seq1203_BIOID47003   -            887   1.8e-22   79.4   0.1   2   2   4.2e-10   5.8e-06   25.2   0.1   213   281   361   431   351   475 0.79 Transketolase, thiamine diphosphate binding domain
Nuc-transf           PF10127.4    247 seq1204_BIOID47003   -            263   2.2e-99  331.6   0.0   1   1  1.8e-103   2.5e-99  331.5   0.0     1   246    10   256    10   257 0.99 Predicted nucleotidyltransferase
HTH_AraC             PF00165.18    42 seq1205_BIOID47003   -            281   4.5e-14   51.6   1.4   1   1   1.6e-11   1.1e-07   31.3   0.1     2    40   234   270   233   270 0.94 Bacterial regulatory helix-turn-helix proteins, AraC family
HTH_18               PF12833.2     81 seq1205_BIOID47003   -            281   1.1e-10   41.2   0.2   1   1     4e-14   2.8e-10   40.0   0.0     1    78   195   270   195   273 0.94 Helix-turn-helix domain
EAL                  PF00563.15   236 seq1206_BIOID47003   -            532   1.2e-59  201.5   0.2   1   1   2.8e-63   1.9e-59  200.8   0.2     4   236   273   501   270   501 0.93 EAL domain
CSS-motif            PF12792.2    208 seq1206_BIOID47003   -            532   3.8e-41  140.5   0.4   1   1   9.4e-45   6.4e-41  139.8   0.1     3   203    42   242    40   247 0.91 CSS motif domain associated with EAL
SIS                  PF01380.17   131 seq1209_BIOID47003   -            347   3.1e-21   75.2   0.0   1   2   1.2e-12   1.6e-08   34.0   0.0     5   122    51   170    48   175 0.87 SIS domain
SIS                  PF01380.17   131 seq1209_BIOID47003   -            347   3.1e-21   75.2   0.0   2   2     3e-14   4.1e-10   39.2   0.0     4    87   214   299   211   305 0.93 SIS domain
SIS                  PF01380.17   131 seq1210_BIOID47003   -            298   5.5e-09   35.6   0.0   1   1     8e-13   5.5e-09   35.6   0.0    50   128   128   208   114   211 0.95 SIS domain
SIS_2                PF13580.1    138 seq1210_BIOID47003   -            298   2.1e-07   30.5   1.5   1   1   8.6e-11   5.9e-07   29.1   0.1    20   136    47   164    39   166 0.85 SIS domain
Acetyltransf_10      PF13673.1    117 seq1211_BIOID47003   -            146   3.4e-14   52.8   0.0   1   1   1.3e-17   4.3e-14   52.5   0.0     7   117    12   120     8   120 0.81 Acetyltransferase (GNAT) domain
Acetyltransf_7       PF13508.1     79 seq1211_BIOID47003   -            146   1.2e-13   50.8   0.1   1   1   4.7e-17   1.6e-13   50.4   0.1     3    78    48   121    46   122 0.92 Acetyltransferase (GNAT) domain
Acetyltransf_1       PF00583.19    83 seq1211_BIOID47003   -            146   1.5e-12   47.2   0.1   1   1   7.5e-16   2.6e-12   46.5   0.1     1    83    53   121    53   121 0.97 Acetyltransferase (GNAT) family
LysR_substrate       PF03466.15   209 seq1212_BIOID47003   -            311   2.5e-44  150.7   4.2   1   1   4.8e-48   3.3e-44  150.4   2.9     4   207    92   293    89   295 0.97 LysR substrate binding domain
HTH_1                PF00126.22    60 seq1212_BIOID47003   -            311   4.2e-18   64.7   0.6   1   1   1.6e-21   1.1e-17   63.3   0.4     1    59     6    64     6    65 0.96 Bacterial regulatory helix-turn-helix protein, lysR family
CMD                  PF02627.15    85 seq1218_BIOID47003   -            182   5.3e-09   35.6   0.1   1   1   2.6e-12   3.6e-08   33.0   0.0    14    85    52   122    43   122 0.92 Carboxymuconolactone decarboxylase family
RNase_T              PF00929.19   164 seq1219_BIOID47003   -            215   9.4e-37  126.7   0.1   1   1   7.9e-41   1.1e-36  126.5   0.0     1   164    20   194    20   194 0.96 Exonuclease
Fimbrial             PF00419.15   145 seq1222_BIOID47003   -            194   3.6e-13   49.8   0.0   1   1   3.5e-17   4.8e-13   49.4   0.0     3   144    29   193    27   194 0.76 Fimbrial protein
ATP-synt_ab          PF00006.20   215 seq1223_BIOID47003   -            443   5.9e-42  143.4   0.0   1   1   2.9e-45   7.9e-42  143.0   0.0     3   214   183   388   181   389 0.95 ATP synthase alpha/beta family, nucleotide-binding domain
Rho_RNA_bind         PF07497.7     78 seq1223_BIOID47003   -            443   6.5e-42  140.9   0.1   1   1   4.2e-45   1.1e-41  140.1   0.0     1    78    73   150    73   150 0.98 Rho termination factor, RNA-binding domain
Rho_N                PF07498.7     43 seq1223_BIOID47003   -            443   8.2e-18   63.7   0.8   1   1   1.7e-20   4.8e-17   61.3   0.2     1    43    29    71    29    71 0.98 Rho termination factor, N-terminal domain
NACHT                PF05729.7    167 seq1223_BIOID47003   -            443   8.9e-05   22.0   0.0   1   1   6.2e-08   0.00017   21.1   0.0    12    96   207   297   203   311 0.80 NACHT domain
AAA_28               PF13521.1    163 seq1224_BIOID47003   -            410   4.7e-29  101.3   0.0   1   1     2e-32   6.9e-29  100.7   0.0     2   163   234   394   233   394 0.92 AAA domain
HTH_3                PF01381.17    55 seq1224_BIOID47003   -            410   1.3e-09   37.6   0.1   1   1   1.3e-12   4.4e-09   35.9   0.0     1    52     7    59     7    61 0.95 Helix-turn-helix
HTH_19               PF12844.2     64 seq1224_BIOID47003   -            410   2.4e-08   33.7   0.0   1   1   1.9e-10   6.6e-07   29.1   0.0     3    55     6    59     5    67 0.94 Helix-turn-helix domain
UTRA                 PF07702.8    141 seq1226_BIOID47003   -            236   2.1e-20   72.6   0.0   1   1   5.6e-24   3.8e-20   71.8   0.0     1   140    91   230    91   231 0.97 UTRA domain
GntR                 PF00392.16    64 seq1226_BIOID47003   -            236   6.3e-20   70.2   0.0   1   1   1.4e-23   9.4e-20   69.7   0.0     2    64     8    70     7    70 0.97 Bacterial regulatory proteins, gntR family
Bro-N                PF02498.12    87 seq1229_BIOID47003   -            278   2.2e-07   30.9   0.0   1   1   5.3e-11   7.2e-07   29.2   0.0     1    75    14   105    14   113 0.74 BRO family, N-terminal domain
DUF1422              PF07226.6    118 seq1230_BIOID47003   -            119   1.1e-54  183.0   1.2   1   1   9.1e-59   1.2e-54  182.9   0.9     3   116     2   115     1   117 0.97 Protein of unknown function (DUF1422)
MR_MLE_N             PF02746.11   117 seq1231_BIOID47003   -            321   1.9e-32  111.6   0.0   1   1   9.6e-36   4.4e-32  110.4   0.0     1   117     1   112     1   112 0.99 Mandelate racemase / muconate lactonizing enzyme, N-terminal domain
MR_MLE               PF01188.16    67 seq1231_BIOID47003   -            321   2.2e-11   44.0   3.5   1   1   7.5e-15   3.4e-11   43.3   1.2     3    67   162   225   160   225 0.85 Mandelate racemase / muconate lactonizing enzyme, C-terminal domain
MR_MLE_C             PF13378.1    111 seq1231_BIOID47003   -            321     4e-10   39.5   0.0   1   1   2.2e-13     1e-09   38.2   0.0     1    82   225   304   225   321 0.79 Enolase C-terminal domain-like
PQQ_2                PF13360.1    238 seq1233_BIOID47003   -            353   1.2e-07   31.2   1.3   1   1     2e-10   5.5e-07   29.1   0.8     3   236    69   308    67   310 0.71 PQQ-like domain
Peptidase_M48        PF01435.13   226 seq1235_BIOID47003   -            487   1.3e-26   93.4   1.5   1   1   4.3e-30     2e-26   92.8   0.1     8   225    47   254    40   255 0.85 Peptidase family M48
Ligase_CoA           PF00549.14   153 seq1237_BIOID47003   -            555   1.9e-51  173.5   0.8   1   1   4.6e-55   3.2e-51  172.8   0.0     1   152   336   491   336   492 0.98 CoA-ligase
CoA_binding          PF02629.14    96 seq1237_BIOID47003   -            555   5.2e-17   62.0   0.0   1   1   1.4e-19   9.6e-16   57.9   0.1     3    96   193   288   191   288 0.96 CoA binding domain
SBP_bac_8            PF13416.1    281 seq1238_BIOID47003   -            388   3.8e-30  105.4   0.7   1   1   7.7e-34   5.3e-30  105.0   0.2    10   265    60   342    51   353 0.83 Bacterial extracellular solute-binding protein
SBP_bac_1            PF01547.20   314 seq1238_BIOID47003   -            388   1.5e-05   24.7   1.7   1   1   2.2e-09   1.5e-05   24.7   1.2    19   313    57   326    45   327 0.82 Bacterial extracellular solute-binding protein
Pirin                PF02678.11   107 seq1239_BIOID47003   -            233   2.1e-21   75.7   0.0   1   1   2.8e-25   3.8e-21   74.8   0.0     2   107     4   119     3   119 0.95 Pirin
SpoU_methylase       PF00588.14   142 seq1240_BIOID47003   -            157   2.4e-34  118.1   0.0   1   1     2e-38   2.7e-34  117.9   0.0     1   142     1   142     1   142 0.95 SpoU rRNA Methylase family
NUDIX                PF00293.23   135 seq1245_BIOID47003   -            257   1.9e-21   75.9   0.1   1   1   1.3e-24     6e-21   74.3   0.0     6   125   132   240   127   249 0.90 NUDIX domain
zf-NADH-PPase        PF09297.6     32 seq1245_BIOID47003   -            257   2.8e-10   39.4   5.4   1   1     1e-13   4.8e-10   38.6   3.8     1    32    93   124    93   124 0.98 NADH pyrophosphatase zinc ribbon domain
NUDIX-like           PF09296.6     98 seq1245_BIOID47003   -            257   3.7e-06   27.0   0.1   1   1   1.6e-09   7.3e-06   26.1   0.1     2    97    11    90    10    91 0.96 NADH pyrophosphatase-like rudimentary NUDIX domain
Esterase             PF00756.15   251 seq1246_BIOID47003   -            400   1.2e-49  168.9   0.0   1   1   1.7e-53   1.2e-49  168.9   0.0     1   251   172   391   172   391 0.98 Putative esterase
DUF3327              PF11806.3    122 seq1246_BIOID47003   -            400   1.8e-37  128.2   2.5   1   1   4.2e-41   2.9e-37  127.5   0.3     3   121    29   155    21   156 0.97 Domain of unknown function (DUF3327)
EamA                 PF00892.15   126 seq1247_BIOID47003   -            306   9.5e-37  125.7  35.6   1   2   1.9e-25   2.6e-21   75.8   7.2     1   125    18   140    18   141 0.93 EamA-like transporter family
EamA                 PF00892.15   126 seq1247_BIOID47003   -            306   9.5e-37  125.7  35.6   2   2   3.1e-19   4.2e-15   55.7  12.0     1   125   160   284   160   285 0.87 EamA-like transporter family
Na_sulph_symp        PF00939.14   471 seq1248_BIOID47003   -            477  2.2e-177  590.5  46.1   1   1  1.8e-181  2.5e-177  590.3  32.0     2   471     4   474     3   474 0.99 Sodium:sulfate symporter transmembrane region
PTS_EIIC             PF02378.13   321 seq1249_BIOID47003   -            474   1.1e-39  136.0  29.2   1   1   1.6e-43   1.1e-39  136.0  20.2     2   321   119   401   118   401 0.88 Phosphotransferase system, EIIC
PTS_EIIB             PF00367.15    35 seq1249_BIOID47003   -            474   1.7e-12   46.2   0.3   1   1     5e-16   3.4e-12   45.2   0.2     4    35    13    44    11    44 0.96 phosphotransferase system, EIIB
DEAD_assoc           PF08494.6    187 seq1251_BIOID47003   -           1538     8e-59  198.3   0.0   1   1   7.7e-62   2.6e-58  196.7   0.0     2   186   679   867   678   868 0.96 DEAD/H associated
DEAD                 PF00270.24   173 seq1251_BIOID47003   -           1538   1.6e-27   95.9   0.0   1   1   1.2e-30     4e-27   94.6   0.0     1   167    31   218    31   224 0.88 DEAD/DEAH box helicase
Helicase_C           PF00271.26    78 seq1251_BIOID47003   -           1538     2e-13   49.8   0.1   1   1   1.9e-16   6.6e-13   48.2   0.0    12    75   354   417   348   419 0.96 Helicase conserved C-terminal domain
ResIII               PF04851.10   184 seq1251_BIOID47003   -           1538   1.8e-07   31.0   0.0   1   1   1.1e-10   3.8e-07   30.0   0.0     8   182    29   217    23   219 0.73 Type III restriction enzyme, res subunit
TraQ                 PF09679.5     93 seq1253_BIOID47003   -             93   9.2e-50  166.4   0.4   1   1   7.4e-54     1e-49  166.2   0.3     1    93     1    93     1    93 0.99 Type-F conjugative transfer system pilin chaperone (TraQ)
NAD_kinase           PF01513.16   285 seq1254_BIOID47003   -            292   6.2e-73  244.9   0.0   1   1   5.2e-77     7e-73  244.7   0.0     2   284     8   271     7   272 0.98 ATP-NAD kinase
PEPCK_ATP            PF01293.15   467 seq1255_BIOID47003   -            540  2.4e-216  718.6   0.0   1   1    2e-220  2.8e-216  718.4   0.0     3   467    21   493    19   493 0.98 Phosphoenolpyruvate carboxykinase
Pili_assembly_N      PF00345.15   122 seq1257_BIOID47003   -            231   1.7e-41  140.7   0.0   1   1   4.5e-45   3.1e-41  139.8   0.0     1   122    25   145    25   145 0.94 Gram-negative pili assembly chaperone, N-terminal domain
Pili_assembly_C      PF02753.12    68 seq1257_BIOID47003   -            231     3e-17   62.0   0.2   1   1     1e-20   7.1e-17   60.8   0.1     1    67   164   226   164   227 0.91 Gram-negative pili assembly chaperone, C-terminal domain
AP_endonuc_2         PF01261.19   211 seq1259_BIOID47003   -            276   2.7e-30  105.1   0.0   1   1   2.5e-34   3.4e-30  104.8   0.0     1   210    19   225    19   226 0.97 Xylose isomerase-like TIM barrel
Transket_pyr         PF02779.19   178 seq1260_BIOID47003   -            933   5.3e-67  224.6   0.0   1   1   1.3e-70     9e-67  223.8   0.0     3   178   591   785   589   785 0.99 Transketolase, pyrimidine binding domain
E1_dh                PF00676.15   300 seq1260_BIOID47003   -            933   1.7e-46  158.1   0.0   1   1   5.4e-50   3.7e-46  157.1   0.0    15   282   219   511   207   516 0.84 Dehydrogenase E1 component
AP_endonuc_2         PF01261.19   211 seq1261_BIOID47003   -            326   3.1e-14   52.6   0.1   1   1   3.4e-18   4.7e-14   52.0   0.1     1   204    41   222    41   229 0.91 Xylose isomerase-like TIM barrel
Peripla_BP_4         PF13407.1    258 seq1262_BIOID47003   -            318   3.2e-44  151.1   6.8   1   1   8.7e-48     4e-44  150.8   4.7     1   243    26   274    26   287 0.91 Periplasmic binding protein domain
Peripla_BP_1         PF00532.16   279 seq1262_BIOID47003   -            318     1e-16   60.8   0.1   1   1   2.8e-20   1.3e-16   60.5   0.1    15   224    37   253    25   298 0.84 Periplasmic binding proteins and sugar binding domain of LacI family
AA_kinase            PF00696.23   241 seq1264_BIOID47003   -            396   4.4e-43  147.4   2.1   1   1   8.2e-47   5.6e-43  147.1   1.5     2   240    35   263    34   264 0.93 Amino acid kinase family
PUA                  PF01472.15    74 seq1264_BIOID47003   -            396     1e-22   79.4   0.1   1   1   4.6e-26   3.1e-22   77.9   0.1     1    74   305   379   305   379 0.98 PUA domain
Carb_kinase          PF01256.12   242 seq1265_BIOID47003   -            515   6.1e-83  277.6   4.2   1   1   5.5e-86   3.7e-82  275.1   1.2     2   242   258   496   257   496 0.99 Carbohydrate kinase
YjeF_N               PF03853.10   173 seq1265_BIOID47003   -            515   7.8e-47  158.9   0.1   1   1     2e-50   1.4e-46  158.1   0.0     2   173    35   199    34   199 0.98 YjeF-related protein N-terminus
TraF                 PF13728.1    215 seq1266_BIOID47003   -            184   2.7e-14   53.0   0.0   1   1   2.8e-18   3.9e-14   52.5   0.0   121   206    73   162    66   170 0.86 F plasmid transfer operon protein
cobW                 PF02492.14   178 seq1272_BIOID47003   -            328   9.6e-36  122.7   0.0   1   1   1.9e-39   1.3e-35  122.3   0.0     4   168     6   170     3   180 0.91 CobW/HypB/UreG, nucleotide-binding domain
CobW_C               PF07683.9     94 seq1272_BIOID47003   -            328     2e-06   27.2   0.4   1   1   6.4e-10   4.4e-06   26.2   0.0     2    92   241   321   240   323 0.90 Cobalamin synthesis protein cobW C-terminal domain
YliH                 PF10799.3    127 seq1277_BIOID47003   -            127   2.3e-73  243.8   4.9   1   1   1.8e-77   2.5e-73  243.6   3.4     1   127     1   127     1   127 0.99 Biofilm formation protein (YliH/bssR)
UPF0126              PF03458.8     81 seq1278_BIOID47003   -            205   1.5e-44  149.3  24.6   1   2   3.2e-25   4.3e-21   74.1   4.6     2    78     4    80     3    83 0.96 UPF0126 domain
UPF0126              PF03458.8     81 seq1278_BIOID47003   -            205   1.5e-44  149.3  24.6   2   2   1.8e-28   2.5e-24   84.5   4.1     1    79    89   166    89   168 0.97 UPF0126 domain
URO-D                PF01208.12   343 seq1281_BIOID47003   -            354  1.6e-140  467.8   0.0   1   1  1.3e-144  1.8e-140  467.6   0.0     2   342     5   347     4   348 0.98 Uroporphyrinogen decarboxylase (URO-D)
Sel1                 PF08238.7     39 seq1285_BIOID47003   -            331   3.2e-17   62.4   9.7   1   3   3.9e-11   5.3e-07   29.9   0.1     2    39    74   109    73   109 0.79 Sel1 repeat
Sel1                 PF08238.7     39 seq1285_BIOID47003   -            331   3.2e-17   62.4   9.7   2   3     2e-08   0.00027   21.3   0.8     2    38   111   144   110   145 0.89 Sel1 repeat
Sel1                 PF08238.7     39 seq1285_BIOID47003   -            331   3.2e-17   62.4   9.7   3   3   1.3e-06     0.017   15.6   0.2     3    33   148   175   147   176 0.88 Sel1 repeat
Usher                PF00577.15   552 seq1286_BIOID47003   -            838  1.9e-208  693.5  27.9   1   1  4.1e-212  1.9e-208  693.5  19.3     1   552   206   748   206   748 0.99 Type VII secretion system (T7SS), usher protein
PapC_N               PF13954.1    146 seq1286_BIOID47003   -            838   1.5e-47  160.7   0.1   1   1   6.9e-51   3.1e-47  159.6   0.0     1   146    43   192    43   192 0.98 PapC N-terminal domain
PapC_C               PF13953.1     68 seq1286_BIOID47003   -            838   5.1e-21   73.9   0.1   1   1   2.6e-24   1.2e-20   72.8   0.1     2    67   759   825   758   826 0.95 PapC C-terminal domain
BPD_transp_1         PF00528.17   185 seq1289_BIOID47003   -            511   1.2e-08   34.5  17.3   1   1   9.1e-13   1.2e-08   34.5  12.0    26   183   346   503   344   505 0.91 Binding-protein-dependent transport system inner membrane component
SMC_N                PF02463.14   220 seq1290_BIOID47003   -            553   8.4e-19   67.5   0.0   1   1   2.4e-22   1.6e-18   66.5   0.0     1   217     1   511     1   514 0.94 RecF/RecN/SMC N terminal domain
AAA_23               PF13476.1    202 seq1290_BIOID47003   -            553     2e-18   67.3   4.3   1   1   1.5e-19   9.9e-16   58.5   3.0     1   195     4   215     4   381 0.48 AAA domain
PfkB                 PF00294.19   301 seq1291_BIOID47003   -            261   2.2e-37  128.7   0.1   1   1   2.2e-41     3e-37  128.2   0.1    34   294    22   260     7   261 0.87 pfkB family carbohydrate kinase
Glycos_transf_4      PF00953.16   159 seq1292_BIOID47003   -            367   1.1e-28   99.9  21.3   1   1   7.8e-33   1.1e-28   99.9  14.8     3   157    75   233    73   235 0.94 Glycosyl transferase family 4
MacB_PCD             PF12704.2    232 seq1294_BIOID47003   -            399   2.1e-18   66.6   0.1   1   1   3.1e-22   2.1e-18   66.6   0.0     9   227    24   237    11   239 0.79 MacB-like periplasmic core domain
FtsX                 PF02687.16   121 seq1294_BIOID47003   -            399   2.3e-17   62.7  17.6   1   1   3.9e-21   2.7e-17   62.5  10.1     2   121   269   392   268   392 0.95 FtsX-like permease family
LysR_substrate       PF03466.15   209 seq1297_BIOID47003   -            324   1.8e-44  151.2   0.0   1   1   3.5e-48   2.4e-44  150.8   0.0     5   206    92   293    90   296 0.96 LysR substrate binding domain
HTH_1                PF00126.22    60 seq1297_BIOID47003   -            324   5.4e-16   57.9   0.0   1   1   1.4e-19   9.6e-16   57.1   0.0     1    60     3    64     3    64 0.97 Bacterial regulatory helix-turn-helix protein, lysR family
MbtH                 PF03621.8     54 seq1300_BIOID47003   -             72   1.8e-21   75.1   0.6   1   1   1.6e-25   2.1e-21   74.8   0.4     1    53     1    54     1    55 0.96 MbtH-like protein
GSDH                 PF07995.6    331 seq1301_BIOID47003   -            371  1.5e-127  425.1   0.1   1   1  1.3e-131  1.8e-127  424.9   0.1     1   331    34   366    34   366 0.98 Glucose / Sorbosone dehydrogenase
Glutaminase          PF04960.10   286 seq1303_BIOID47003   -            310  6.6e-114  379.6   0.1   1   1  5.6e-118  7.6e-114  379.4   0.0     1   286    24   308    24   308 0.99 Glutaminase
AMP-binding          PF00501.23   418 seq1304_BIOID47003   -           1335  6.2e-117  390.3   0.0   1   1    3e-120  8.3e-117  389.9   0.0     1   417   524   928   524   929 0.96 AMP-binding enzyme
Condensation         PF00668.15   301 seq1304_BIOID47003   -           1335   9.4e-58  195.3   0.0   1   1   5.2e-61   1.4e-57  194.7   0.0     2   300    44   342    43   343 0.91 Condensation domain
Thioesterase         PF00975.15   229 seq1304_BIOID47003   -           1335     5e-46  157.6   0.8   1   1   1.3e-46   3.6e-43  148.3   0.0     2   215  1109  1318  1108  1332 0.96 Thioesterase domain
PP-binding           PF00550.20    67 seq1304_BIOID47003   -           1335   9.4e-11   41.7   0.1   1   1     1e-13   2.8e-10   40.1   0.1     3    65  1022  1082  1020  1084 0.90 Phosphopantetheine attachment site
Abhydrolase_6        PF12697.2    228 seq1304_BIOID47003   -           1335   5.9e-06   26.2   0.2   1   1   2.2e-09   5.9e-06   26.2   0.1     2   127  1111  1240  1110  1309 0.66 Alpha/beta hydrolase family
ArsC                 PF03960.10   110 seq1305_BIOID47003   -            119   5.4e-34  116.4   0.1   1   1   8.9e-38   6.1e-34  116.2   0.0     1   110     8   117     8   117 0.99 ArsC family
MFS_1                PF07690.11   354 seq1306_BIOID47003   -            421   5.4e-23   81.1  40.2   1   1   5.8e-27   7.9e-23   80.6  23.2    22   351    33   365    25   366 0.79 Major Facilitator Superfamily
TonB_dep_Rec         PF00593.19   276 seq1308_BIOID47003   -            628   1.4e-30  107.0  21.3   1   1     2e-34   1.4e-30  107.0  14.8     1   276   404   627   404   627 0.90 TonB dependent receptor
Plug                 PF07715.10   108 seq1308_BIOID47003   -            628   6.4e-30  103.5   1.5   1   1   9.4e-34   6.4e-30  103.5   1.0     4   108    55   160    52   160 0.97 TonB-dependent Receptor Plug Domain
Beta-lactamase       PF00144.19   330 seq1311_BIOID47003   -            434   9.1e-72  241.7   1.0   1   1   7.7e-76   1.1e-71  241.5   0.7     1   328    43   412    43   414 0.94 Beta-lactamase
PAP2                 PF01569.16   129 seq1312_BIOID47003   -            249   5.3e-17   61.5   4.5   1   1   3.9e-21   5.3e-17   61.5   3.2     3   122   105   227   103   233 0.89 PAP2 superfamily
DUF1116              PF06545.6    216 seq1313_BIOID47003   -            419   6.8e-99  329.1   1.5   1   1  6.8e-103   9.3e-99  328.7   1.0     1   216    87   303    87   303 0.99 Protein of unknown function (DUF1116)
Aldedh               PF00171.17   462 seq1315_BIOID47003   -            417   1.6e-21   76.0   3.6   1   1   2.9e-21   3.9e-17   61.6   1.1    37   298     8   282     2   305 0.82 Aldehyde dehydrogenase family
TraH                 PF06122.6    361 seq1316_BIOID47003   -            457    4e-118  394.2   3.5   1   1  3.8e-122  5.2e-118  393.8   2.4     1   361    29   378    29   378 0.96 Conjugative relaxosome accessory transposon protein
OsmC                 PF02566.14   100 seq1317_BIOID47003   -            143   1.5e-19   69.9   0.1   1   1   1.4e-23   1.9e-19   69.5   0.0     2    99    42   139    41   140 0.89 OsmC-like protein
ABC_tran             PF00005.22   118 seq1318_BIOID47003   -            500     1e-37  128.9   0.0   1   2   2.4e-25   6.6e-22   77.9   0.0     1   118    49   174    49   174 0.95 ABC transporter
ABC_tran             PF00005.22   118 seq1318_BIOID47003   -            500     1e-37  128.9   0.0   2   2   2.4e-16   6.6e-13   48.9   0.0     5   117   304   430   300   431 0.88 ABC transporter
Aconitase            PF00330.15   465 seq1319_BIOID47003   -            753   2.3e-47  161.4   0.1   1   1     5e-51   3.4e-47  160.8   0.1    91   448   113   454    38   474 0.88 Aconitase family (aconitate hydratase)
Aconitase_C          PF00694.14   131 seq1319_BIOID47003   -            753   6.8e-06   26.1   0.0   1   1     2e-09   1.4e-05   25.1   0.0    84   129   637   683   624   685 0.89 Aconitase C-terminal domain
2-oxoacid_dh         PF00198.18   231 seq1321_BIOID47003   -            630   3.4e-78  261.9   0.0   1   1   3.2e-81   4.8e-78  261.4   0.0     3   230   399   629   397   630 0.98 2-oxoacid dehydrogenases acyltransferase (catalytic domain)
Biotin_lipoyl        PF00364.17    74 seq1321_BIOID47003   -            630     1e-66  220.3  35.1   1   3   1.3e-24     2e-21   75.3   4.6     2    73     4    73     3    74 0.97 Biotin-requiring enzyme
Biotin_lipoyl        PF00364.17    74 seq1321_BIOID47003   -            630     1e-66  220.3  35.1   2   3   2.8e-26   4.3e-23   80.6   3.8     2    73   107   176   106   177 0.96 Biotin-requiring enzyme
Biotin_lipoyl        PF00364.17    74 seq1321_BIOID47003   -            630     1e-66  220.3  35.1   3   3   4.5e-25   6.9e-22   76.7   4.9     1    73   207   277   207   278 0.97 Biotin-requiring enzyme
E3_binding           PF02817.12    39 seq1321_BIOID47003   -            630   3.6e-16   58.4   0.1   1   1   2.3e-19   3.6e-16   58.4   0.1     3    39   327   363   325   363 0.97 e3 binding domain
ROK                  PF00480.15   179 seq1323_BIOID47003   -            397   1.2e-27   96.8   0.0   1   1   1.2e-31   1.6e-27   96.3   0.0    26   179   111   267    85   267 0.89 ROK family
UPF0079              PF02367.12   123 seq1324_BIOID47003   -            153   3.3e-45  152.5   0.0   1   1   2.8e-49   3.9e-45  152.3   0.0     1   121    14   134    14   136 0.98 Uncharacterised P-loop hydrolase UPF0079
Endonuclease_5       PF04493.9    206 seq1325_BIOID47003   -            223   1.1e-70  237.0   0.0   1   1   9.3e-75   1.3e-70  236.8   0.0     1   205     9   208     9   209 0.99 Endonuclease V
UTRA                 PF07702.8    141 seq1326_BIOID47003   -            265     2e-32  111.6   0.0   1   1   9.8e-36   4.5e-32  110.5   0.0     1   140   118   256   118   257 0.99 UTRA domain
GntR                 PF00392.16    64 seq1326_BIOID47003   -            265   8.6e-24   82.6   0.0   1   1   2.9e-27   1.3e-23   82.0   0.0     1    64    34    97    34    97 0.99 Bacterial regulatory proteins, gntR family
HTH_DeoR             PF08220.7     57 seq1326_BIOID47003   -            265   7.6e-05   22.0   0.0   1   1   3.8e-08   0.00017   20.9   0.0    18    54    61    97    46   100 0.88 DeoR-like helix-turn-helix domain
HSP70                PF00012.15   602 seq1327_BIOID47003   -            471   1.3e-24   85.9   0.0   1   2   1.1e-18   1.5e-14   52.7   0.0     2   207    24   249    23   280 0.77 Hsp70 protein
HSP70                PF00012.15   602 seq1327_BIOID47003   -            471   1.3e-24   85.9   0.0   2   2   9.5e-12   1.3e-07   29.8   0.0   250   352   350   444   326   469 0.80 Hsp70 protein
OmpA                 PF00691.15    97 seq1331_BIOID47003   -            219   1.2e-23   83.2   0.1   1   1     4e-27   1.8e-23   82.6   0.1     1    97   115   210   115   210 0.97 OmpA family
Gly-zipper_Omp       PF13488.1     46 seq1331_BIOID47003   -            219   1.2e-12   47.1  16.5   1   1   2.7e-16   1.2e-12   47.1  11.4     1    46    37    85    37    85 0.95 Glycine zipper
Gly-zipper_YMGG      PF13441.1     45 seq1331_BIOID47003   -            219   6.8e-09   34.9  18.1   1   1   1.5e-12   6.8e-09   34.9  12.5     5    45    33    80    29    80 0.81 YMGG-like Gly-zipper
Wzz                  PF02706.10   152 seq1336_BIOID47003   -            348   5.4e-15   55.4   1.7   1   1   8.6e-19   1.2e-14   54.3   1.2     1   113    15   188    15   247 0.69 Chain length determinant protein
AA_permease_2        PF13520.1    426 seq1337_BIOID47003   -            430     1e-31  109.8  54.4   1   1   3.1e-35   2.1e-31  108.7  37.6     1   406    13   398    13   423 0.84 Amino acid permease
AA_permease          PF00324.16   479 seq1337_BIOID47003   -            430   1.3e-25   89.5  49.3   1   1   3.2e-29   2.2e-25   88.8  34.2     2   416    18   396    17   428 0.84 Amino acid permease
LolA                 PF03548.10   165 seq1338_BIOID47003   -            204   2.5e-57  192.9   4.6   1   1   2.1e-61   2.9e-57  192.7   3.2     2   165    34   192    33   192 0.99 Outer membrane lipoprotein carrier protein LolA
ABC_tran             PF00005.22   118 seq1339_BIOID47003   -            233     2e-27   95.7   0.0   1   1   4.9e-31   3.4e-27   95.0   0.0     1   117    49   173    49   174 0.94 ABC transporter
AAA_21               PF13304.1    303 seq1339_BIOID47003   -            233   1.6e-11   44.6   0.1   1   1   5.4e-13   3.7e-09   36.8   0.1     1   299    37   206    37   210 0.74 AAA domain
Lip_A_acyltrans      PF03279.8    295 seq1340_BIOID47003   -            328  4.5e-113  376.8   0.3   1   1  3.7e-117  5.1e-113  376.7   0.2     2   295    27   318    26   318 0.99 Bacterial lipid A biosynthesis acyltransferase
TonB                 PF03544.9     79 seq1344_BIOID47003   -            244   3.5e-20   71.8   0.1   1   1   6.8e-24   9.3e-20   70.5   0.0     2    71   165   235   164   238 0.91 Gram-negative bacterial tonB protein
ABC_tran             PF00005.22   118 seq1346_BIOID47003   -            228   1.9e-19   70.0   0.0   1   1   1.8e-23   2.5e-19   69.6   0.0     1   117    52   172    52   173 0.86 ABC transporter
DUF416               PF04222.7    191 seq1347_BIOID47003   -            196   3.7e-87  290.2   0.1   1   1     3e-91   4.2e-87  290.1   0.0     1   189     4   192     4   194 0.99 Protein of unknown function (DUF416)
NLPC_P60             PF00877.14   105 seq1353_BIOID47003   -            188   1.2e-34  118.1   0.1   1   1   1.3e-38   1.7e-34  117.6   0.0     1   105    79   183    79   183 0.98 NlpC/P60 family
PTSIIB_sorb          PF03830.10   151 seq1354_BIOID47003   -            323   1.5e-58  196.8   1.4   1   1   3.3e-62   2.2e-58  196.2   1.0     2   149   164   311   163   313 0.99 PTS system sorbose subfamily IIB component
EIIA-man             PF03610.11   116 seq1354_BIOID47003   -            323   2.6e-35  120.8   0.1   1   1   9.9e-39   6.8e-35  119.5   0.0     1   114     4   117     4   119 0.98 PTS system fructose IIA component
DUF2877              PF11392.3    111 seq1356_BIOID47003   -            271   9.7e-29   99.7   0.0   1   1   1.5e-32   2.1e-28   98.6   0.0     1   110   158   265   158   266 0.91 Protein of unknown function (DUF2877)
2-Hacid_dh_C         PF02826.14   178 seq1357_BIOID47003   -            324   1.4e-62  209.9   0.0   1   1   4.8e-66   2.2e-62  209.2   0.0     1   178   108   287   108   287 0.97 D-isomer specific 2-hydroxyacid dehydrogenase, NAD binding domain
2-Hacid_dh           PF00389.25   133 seq1357_BIOID47003   -            324   1.6e-31  108.4   0.1   1   1     4e-35   1.8e-31  108.2   0.1     1   133     5   319     5   319 0.97 D-isomer specific 2-hydroxyacid dehydrogenase, catalytic domain
NAD_binding_2        PF03446.10   162 seq1357_BIOID47003   -            324     3e-05   23.8   0.1   1   1   2.9e-08   0.00013   21.7   0.0     2   116   146   259   145   267 0.85 NAD binding domain of 6-phosphogluconate dehydrogenase
DUF2819              PF10995.3    317 seq1358_BIOID47003   -            523  3.2e-129  430.1   0.0   1   1    3e-133  4.1e-129  429.7   0.0     2   317   163   474   162   474 0.99 Protein of unknown function (DUF2819)
PGI                  PF00342.14   486 seq1359_BIOID47003   -            549  8.9e-235  779.5   0.1   1   1  7.4e-239    1e-234  779.3   0.0     1   486    52   541    52   541 0.99 Phosphoglucose isomerase
MgsA_C               PF12002.3    168 seq1361_BIOID47003   -            447   3.2e-68  228.5   0.6   1   1   4.9e-71   5.5e-68  227.7   0.4     1   167   268   435   268   436 0.99 MgsA AAA+ ATPase C terminal
AAA                  PF00004.24   132 seq1361_BIOID47003   -            447   2.5e-18   66.4   0.1   1   1   2.5e-20   2.8e-17   63.0   0.0     1   126    53   159    53   165 0.91 ATPase family associated with various cellular activities (AAA)
RuvB_N               PF05496.7    234 seq1361_BIOID47003   -            447   3.5e-16   58.8   0.1   1   1   1.7e-18     2e-15   56.3   0.0    15   133    17   138     7   155 0.79 Holliday junction DNA helicase ruvB N-terminus
AAA_5                PF07728.9    139 seq1361_BIOID47003   -            447   8.2e-08   31.9   0.1   1   1     1e-09   1.2e-06   28.2   0.1     2   102    53   143    52   237 0.83 AAA domain (dynein-related subfamily)
AAA_19               PF13245.1     76 seq1361_BIOID47003   -            447   1.4e-07   31.0   0.4   1   1   1.4e-09   1.6e-06   27.6   0.0    10    62    51    95    43   134 0.65 Part of AAA domain
SmpA_OmlA            PF04355.8     71 seq1362_BIOID47003   -            113   5.7e-27   93.0   0.3   1   1   5.1e-31     7e-27   92.7   0.2     1    70    35   104    35   105 0.98 SmpA / OmlA family
TraG_N               PF07916.6    466 seq1366_BIOID47003   -            947  5.9e-120  400.7  11.6   1   1  4.3e-124  5.9e-120  400.7   8.1     1   465     3   457     3   458 0.97 TraG-like protein, N-terminal region
SLT                  PF01464.15   121 seq1367_BIOID47003   -            654     4e-31  106.9   0.1   1   1   5.2e-35   7.1e-31  106.1   0.0     2   116   492   606   491   611 0.95 Transglycosylase SLT domain
MacB_PCD             PF12704.2    232 seq1368_BIOID47003   -            414   2.5e-25   89.3   0.2   1   1   3.7e-29   2.5e-25   89.3   0.1    11   229    26   241    21   244 0.83 MacB-like periplasmic core domain
FtsX                 PF02687.16   121 seq1368_BIOID47003   -            414   1.9e-22   79.1  12.5   1   1   3.4e-26   2.3e-22   78.8   4.5     2   121   274   407   273   407 0.98 FtsX-like permease family
2-oxoacid_dh         PF00198.18   231 seq1370_BIOID47003   -            405   7.8e-82  273.8   0.0   1   1   2.2e-85     1e-81  273.5   0.0     3   231   175   403   173   403 0.98 2-oxoacid dehydrogenases acyltransferase (catalytic domain)
Biotin_lipoyl        PF00364.17    74 seq1370_BIOID47003   -            405   6.9e-18   63.9   0.3   1   1   3.6e-21   1.6e-17   62.7   0.2     2    73     5    76     4    77 0.96 Biotin-requiring enzyme
E3_binding           PF02817.12    39 seq1370_BIOID47003   -            405     4e-15   55.0   2.3   1   1     1e-18   4.6e-15   54.8   0.1     5    39   114   148   111   148 0.96 e3 binding domain
BPD_transp_2         PF02653.11   267 seq1371_BIOID47003   -            340   4.4e-48  163.4  44.0   1   1   4.2e-52   5.8e-48  163.0  30.5     4   267    57   320    54   320 0.91 Branched-chain amino acid transport system / permease component
Aconitase            PF00330.15   465 seq1372_BIOID47003   -            891  1.3e-186  620.5   0.0   1   1  2.3e-190  1.6e-186  620.2   0.0     1   465    57   562    57   562 0.99 Aconitase family (aconitate hydratase)
Aconitase_C          PF00694.14   131 seq1372_BIOID47003   -            891   7.6e-49  165.0   0.0   1   1   2.7e-52   1.8e-48  163.8   0.0     3   130   691   818   689   819 0.98 Aconitase C-terminal domain
Peptidase_S11        PF00768.15   241 seq1373_BIOID47003   -            407  8.9e-101  336.0   0.4   1   1  2.5e-104  1.1e-100  335.7   0.2     2   241    36   273    35   273 0.99 D-alanyl-D-alanine carboxypeptidase
PBP5_C               PF07943.8     91 seq1373_BIOID47003   -            407   5.7e-25   87.0   0.0   1   1   2.3e-28   1.1e-24   86.1   0.0     1    91   292   383   292   383 0.99 Penicillin-binding protein 5, C-terminal domain
Beta-lactamase2      PF13354.1    197 seq1373_BIOID47003   -            407     1e-13   51.0   0.1   1   1   3.1e-17   1.4e-13   50.6   0.1     4   144    57   209    54   262 0.75 Beta-lactamase enzyme family
Rhodanese            PF00581.15   113 seq1374_BIOID47003   -            440   4.4e-29  100.9   0.2   1   2   8.1e-15   1.1e-10   41.7   0.0    22   112   183   268   161   269 0.81 Rhodanese-like domain
Rhodanese            PF00581.15   113 seq1374_BIOID47003   -            440   4.4e-29  100.9   0.2   2   2   8.6e-15   1.2e-10   41.6   0.0     5   112   304   423   300   424 0.83 Rhodanese-like domain
Epimerase_2          PF02350.14   346 seq1375_BIOID47003   -            376  7.2e-126  419.5   0.0   1   1    6e-130  8.2e-126  419.3   0.0     2   346    22   370    21   370 0.97 UDP-N-acetylglucosamine 2-epimerase
Asp_Glu_race         PF01177.17   217 seq1376_BIOID47003   -            285   3.4e-30  105.4   0.1   1   1   3.4e-34   4.7e-30  105.0   0.0     2   215    25   234    24   236 0.86 Asp/Glu/Hydantoin racemase
Guanylate_kin        PF00625.16   183 seq1377_BIOID47003   -            207   1.6e-70  236.1   0.0   1   1   1.3e-74   1.8e-70  235.9   0.0     2   183     4   186     3   186 0.98 Guanylate kinase
Bac_DNA_binding      PF00216.16    90 seq1379_BIOID47003   -             90   3.2e-33  113.4   1.4   1   1   2.6e-37   3.6e-33  113.3   1.0     1    90     1    90     1    90 0.99 Bacterial DNA-binding protein
Fimbrial             PF00419.15   145 seq1383_BIOID47003   -            363   2.2e-21   76.5   0.7   1   1   1.6e-25   2.2e-21   76.5   0.5     2   143   211   361   210   363 0.85 Fimbrial protein
EAL                  PF00563.15   236 seq1384_BIOID47003   -            518   1.3e-61  207.9   0.0   1   1   3.1e-65   2.1e-61  207.3   0.0     4   236   268   500   265   500 0.96 EAL domain
CSS-motif            PF12792.2    208 seq1384_BIOID47003   -            518   3.8e-45  153.6   0.0   1   1   8.1e-49   5.5e-45  153.1   0.0     3   206    39   243    37   245 0.97 CSS motif domain associated with EAL
AA_kinase            PF00696.23   241 seq1390_BIOID47003   -            297   7.1e-25   87.8   0.0   1   1   1.2e-28   1.7e-24   86.5   0.0     1   239     2   277     2   279 0.79 Amino acid kinase family
MerR_1               PF13411.1     69 seq1391_BIOID47003   -            135   8.7e-20   70.1   0.4   1   1     4e-23   1.8e-19   69.1   0.0     1    66     1    67     1    69 0.94 MerR HTH family regulatory protein
MerR-DNA-bind        PF09278.6     65 seq1391_BIOID47003   -            135   1.9e-16   60.1   2.6   1   1   6.1e-20   2.8e-16   59.5   1.8     2    65    45   108    44   108 0.96 MerR, DNA binding
MerR                 PF00376.18    38 seq1391_BIOID47003   -            135   2.7e-16   58.6   0.1   1   1   1.1e-19   5.2e-16   57.8   0.0     1    38     2    39     2    39 0.98 MerR family regulatory protein
DUF1481              PF07356.7    195 seq1392_BIOID47003   -            211   5.4e-71  237.9   0.6   1   1   4.5e-75   6.2e-71  237.7   0.4     1   195    22   207    22   207 0.99 Protein of unknown function (DUF1481)
EII-Sor              PF03609.9    237 seq1395_BIOID47003   -            266   7.1e-89  297.0  38.7   1   1   5.9e-93     8e-89  296.8  26.8     1   237     1   238     1   238 1.00 PTS system sorbose-specific iic component
Pyr_redox_2          PF07992.9    200 seq1401_BIOID47003   -            485   1.6e-44  152.1   1.7   1   1   1.9e-47   2.5e-44  151.4   1.2     1   198    19   328    19   330 0.94 Pyridine nucleotide-disulphide oxidoreductase
Pyr_redox_dim        PF02852.17   110 seq1401_BIOID47003   -            485   9.1e-35  118.9   0.0   1   1   1.6e-37   2.2e-34  117.6   0.0     1   109   358   466   358   467 0.98 Pyridine nucleotide-disulphide oxidoreductase, dimerisation domain
Pyr_redox            PF00070.22    80 seq1401_BIOID47003   -            485   2.7e-15   56.4   0.8   1   1   1.9e-18   2.7e-15   56.4   0.5     1    78   188   264   188   267 0.94 Pyridine nucleotide-disulphide oxidoreductase
GIDA                 PF01134.17   392 seq1401_BIOID47003   -            485   1.9e-08   33.4   1.1   1   1   9.3e-11   1.3e-07   30.7   0.4     1    60    19    81    19    94 0.91 Glucose inhibited division protein A
FAD_oxidored         PF12831.2    428 seq1401_BIOID47003   -            485   2.9e-08   33.0   0.9   1   1   4.5e-11   6.2e-08   32.0   0.6     1    38    19    56    19    74 0.94 FAD dependent oxidoreductase
FAD_binding_2        PF00890.19   421 seq1401_BIOID47003   -            485   1.5e-06   27.2   0.7   1   1   3.4e-08   4.6e-05   22.3   0.2     2    35    20    53    19    58 0.90 FAD binding domain
Thi4                 PF01946.12   230 seq1401_BIOID47003   -            485   1.5e-05   24.1   0.1   1   1   2.7e-08   3.7e-05   22.8   0.1    11    63    11    63     4    95 0.79 Thi4 family
Metalloenzyme        PF01676.13   262 seq1403_BIOID47003   -            514  1.7e-101  338.8   0.5   1   1  4.2e-105  1.9e-101  338.6   0.3     1   261     6   507     6   508 0.99 Metalloenzyme superfamily
iPGM_N               PF06415.8    223 seq1403_BIOID47003   -            514   1.5e-88  295.7   0.7   1   1   4.9e-92   2.2e-88  295.2   0.5     2   223    85   308    84   308 0.99 BPG-independent PGAM N-terminus (iPGM_N)
Phosphodiest         PF01663.17   364 seq1403_BIOID47003   -            514   2.3e-05   23.7   0.0   1   1   7.6e-09   3.5e-05   23.2   0.0   104   246   303   449   259   491 0.73 Type I phosphodiesterase / nucleotide pyrophosphatase
RNA_pol_Rpb6         PF01192.17    57 seq1405_BIOID47003   -             91     1e-17   63.4   0.1   1   1   9.7e-22   1.3e-17   63.1   0.1     1    56     7    62     7    63 0.95 RNA polymerase Rpb6
Ribosomal_S2         PF00318.15   211 seq1408_BIOID47003   -            304   3.3e-85  284.5   0.0   1   1   2.9e-89   3.9e-85  284.2   0.0     1   211    72   288    72   288 0.99 Ribosomal protein S2
BPD_transp_2         PF02653.11   267 seq1409_BIOID47003   -            331   2.3e-44  151.2  43.5   1   1   2.6e-48   3.6e-44  150.6  30.2     2   266    35   304    34   305 0.88 Branched-chain amino acid transport system / permease component
GreA_GreB_N          PF03449.10    74 seq1410_BIOID47003   -            158     1e-29  102.2   0.7   1   1   2.3e-33   1.6e-29  101.6   0.5     1    74     1    74     1    74 0.97 Transcription elongation factor, N-terminal
GreA_GreB            PF01272.14    77 seq1410_BIOID47003   -            158   1.3e-22   79.1   0.0   1   1   3.1e-26   2.2e-22   78.4   0.0     2    77    81   155    80   155 0.98 Transcription elongation factor, GreA/GreB, C-term
SmpB                 PF01668.13    68 seq1413_BIOID47003   -            160   1.3e-29  101.6   0.0   1   1   1.5e-33   2.1e-29  100.9   0.0     2    67    13    78    12    80 0.96 SmpB protein
ROK                  PF00480.15   179 seq1414_BIOID47003   -            323   1.5e-45  155.0   0.0   1   1   3.1e-49   2.1e-45  154.6   0.0     1   179    24   214    24   214 0.95 ROK family
Glucokinase          PF02685.11   316 seq1414_BIOID47003   -            323   4.4e-10   38.7   0.0   1   1     5e-13   3.4e-09   35.8   0.0     4   265    26   276    24   288 0.80 Glucokinase
HD_4                 PF13328.1    153 seq1416_BIOID47003   -            702   6.5e-54  181.6   1.2   1   1   2.4e-57   6.5e-54  181.6   0.8     2   152    27   175    26   176 0.97 HD domain
RelA_SpoT            PF04607.12   116 seq1416_BIOID47003   -            702   1.1e-36  125.2   0.5   1   1   1.1e-39   3.1e-36  123.7   0.0     1   115   235   345   235   346 0.98 Region found in RelA / SpoT proteins
TGS                  PF02824.16    60 seq1416_BIOID47003   -            702   6.9e-22   76.9   0.0   1   1   6.1e-25   1.7e-21   75.7   0.0     1    60   388   447   388   447 0.99 TGS domain
ACT_4                PF13291.1     80 seq1416_BIOID47003   -            702   2.2e-18   66.2   2.5   1   1   2.1e-21   5.7e-18   64.9   1.0     2    80   622   699   621   699 0.97 ACT domain
HD                   PF01966.17   122 seq1416_BIOID47003   -            702   1.3e-13   50.8   1.9   1   1   1.7e-16   4.7e-13   49.0   0.3     1   122    45   144    45   144 0.81 HD domain
tRNA-synt_2b         PF00587.20   173 seq1417_BIOID47003   -            430   2.9e-38  131.0   0.0   1   1   6.1e-42   4.2e-38  130.5   0.0     2   172   173   349   172   350 0.96 tRNA synthetase class II core domain (G, H, P, S and T)
Seryl_tRNA_N         PF02403.17   108 seq1417_BIOID47003   -            430   4.2e-34  116.6   3.5   1   1     1e-37   6.8e-34  116.0   2.4     1   108     1   107     1   107 0.99 Seryl-tRNA synthetase N-terminal domain
LysR_substrate       PF03466.15   209 seq1418_BIOID47003   -            299   1.1e-35  122.5   0.0   1   1   2.3e-39   1.5e-35  122.0   0.0     2   205    90   294    89   298 0.95 LysR substrate binding domain
HTH_1                PF00126.22    60 seq1418_BIOID47003   -            299   7.1e-21   73.5   2.8   1   1   1.9e-24   1.3e-20   72.7   1.9     2    60     7    65     6    65 0.97 Bacterial regulatory helix-turn-helix protein, lysR family
ATP-grasp_2          PF08442.5    202 seq1419_BIOID47003   -            388   1.4e-82  275.8   0.0   1   1   5.7e-86   1.9e-82  275.4   0.0     1   202     2   203     2   203 1.00 ATP-grasp domain
Ligase_CoA           PF00549.14   153 seq1419_BIOID47003   -            388     1e-24   86.7   3.4   1   1   5.1e-28   1.8e-24   86.0   2.4     1   153   262   382   262   382 0.98 CoA-ligase
ATP-grasp_5          PF13549.1    222 seq1419_BIOID47003   -            388   1.5e-13   50.3   0.1   1   1   1.2e-16     4e-13   48.9   0.1    10   219     3   215     1   217 0.83 ATP-grasp domain
ATP-grasp_4          PF13535.1    184 seq1419_BIOID47003   -            388   7.1e-08   32.2   0.1   1   1   5.1e-11   1.7e-07   31.0   0.0     7   110     7   126     4   200 0.77 ATP-grasp domain
DUF2636              PF11120.3     62 seq1421_BIOID47003   -             63   5.2e-33  112.2   0.6   1   1   4.2e-37   5.7e-33  112.1   0.4     1    62     2    63     2    63 0.99 Protein of unknown function (DUF2636)
Porin_1              PF00267.16   337 seq1423_BIOID47003   -            371  1.7e-118  395.6  27.4   1   1  1.5e-122    2e-118  395.4  19.0     1   337    27   371    27   371 0.96 Gram-negative porin
EIID-AGA             PF03613.9    264 seq1426_BIOID47003   -            283    2e-114  380.8   1.2   1   1  1.7e-118  2.3e-114  380.6   0.8     1   264    11   281    11   281 0.99 PTS system mannose/fructose/sorbose family IID component
DUF3260              PF11658.3    518 seq1427_BIOID47003   -            559  4.4e-234  777.2   0.0   1   1  3.7e-238  5.1e-234  777.0   0.0     2   518    24   554    23   554 0.99 Protein of unknown function (DUF3260)
NAD_binding_2        PF03446.10   162 seq1428_BIOID47003   -            292     2e-47  160.9   1.9   1   1     6e-51   2.7e-47  160.5   1.3     1   160     1   162     1   164 0.98 NAD binding domain of 6-phosphogluconate dehydrogenase
F420_oxidored        PF03807.12    96 seq1428_BIOID47003   -            292   5.4e-07   29.8   0.2   1   1   2.4e-10   1.1e-06   28.8   0.2     1    75     3    71     3    96 0.79 NADP oxidoreductase coenzyme F420-dependent
Tex_N                PF09371.5    193 seq1429_BIOID47003   -            773   2.9e-80  268.0   0.4   1   1   1.2e-83   5.5e-80  267.1   0.3     1   192    10   201    10   202 0.99 Tex-like protein N-terminal domain
HHH_3                PF12836.2     65 seq1429_BIOID47003   -            773   4.9e-27   93.5   0.0   1   1   2.5e-30   1.1e-26   92.3   0.0     1    65   491   555   491   555 0.99 Helix-hairpin-helix motif
S1                   PF00575.18    74 seq1429_BIOID47003   -            773   4.2e-24   84.3   0.6   1   1   1.7e-27   7.8e-24   83.4   0.4     2    74   648   720   647   720 0.98 S1 RNA binding domain
Globin               PF00042.17   108 seq1430_BIOID47003   -            396   3.3e-15   56.2   0.0   1   1   1.6e-18   7.4e-15   55.0   0.0     2   107     7   102     6   103 0.96 Globin
NAD_binding_1        PF00175.16   109 seq1430_BIOID47003   -            396   1.9e-14   54.0   0.0   1   1   7.7e-18   3.5e-14   53.1   0.0     1   108   264   372   264   373 0.80 Oxidoreductase NAD-binding domain
FAD_binding_6        PF00970.19    99 seq1430_BIOID47003   -            396     1e-13   51.1   0.0   1   1   4.7e-17   2.1e-13   50.0   0.0     2    97   155   252   154   254 0.90 Oxidoreductase FAD-binding domain
Peptidase_A24        PF01478.13   106 seq1431_BIOID47003   -            155   2.3e-23   82.2   8.7   1   1   1.7e-27   2.3e-23   82.2   6.0     2   103    10   116     8   121 0.88 Type IV leader peptidase family
YjbE                 PF11106.3     80 seq1435_BIOID47003   -             80   1.5e-43  146.4  27.9   1   1   1.2e-47   1.7e-43  146.3  19.3     1    80     1    80     1    80 0.99 Exopolysaccharide production protein YjbE
LPAM_2               PF13627.1     24 seq1437_BIOID47003   -             67   1.6e-08   33.8   3.3   1   1   1.6e-12   2.1e-08   33.4   2.3     1    24     6    29     6    29 0.94 Prokaryotic lipoprotein-attachment site
AIRS_C               PF02769.17   153 seq1438_BIOID47003   -            350   5.1e-35  120.6   0.0   1   1   1.1e-38   7.7e-35  120.0   0.0     2   148   182   344   181   349 0.96 AIR synthase related protein, C-terminal domain
AIRS                 PF00586.19    96 seq1438_BIOID47003   -            350   2.3e-18   66.0   0.1   1   1   5.8e-22     4e-18   65.3   0.1     4    96    51   147    25   147 0.91 AIR synthase related protein, N-terminal domain
HTH_3                PF01381.17    55 seq1440_BIOID47003   -             96   8.2e-06   25.4   0.0   1   1   8.4e-10   1.2e-05   24.9   0.0     1    43    38    80    38    82 0.95 Helix-turn-helix
Trp_repressor        PF01371.14    88 seq1441_BIOID47003   -             98   2.8e-31  107.1   0.1   1   1   2.3e-35   3.2e-31  106.9   0.0     1    87     7    93     7    94 0.98 Trp repressor protein
SBP_bac_5            PF00496.17   374 seq1442_BIOID47003   -            604   4.1e-67  226.5  10.3   1   1   4.2e-71   5.8e-67  226.0   7.1     2   369    98   503    97   508 0.93 Bacterial extracellular solute-binding proteins, family 5 Middle
DAP_epimerase        PF01678.14   121 seq1445_BIOID47003   -            275   1.3e-77  257.4   0.7   1   2   1.8e-43   1.2e-39  134.8   0.0     1   120     4   124     4   125 0.98 Diaminopimelate epimerase
DAP_epimerase        PF01678.14   121 seq1445_BIOID47003   -            275   1.3e-77  257.4   0.7   2   2   2.5e-39   1.7e-35  121.4   0.1     2   121   153   268   152   268 0.97 Diaminopimelate epimerase
PhzC-PhzF            PF02567.11   282 seq1445_BIOID47003   -            275   3.6e-05   23.0   0.0   1   1   7.7e-09   5.2e-05   22.5   0.0    45   224    51   224    46   229 0.86 Phenazine biosynthesis-like protein
SIR2                 PF02146.12   181 seq1446_BIOID47003   -            273     1e-48  165.3   0.0   1   1   9.6e-53   1.3e-48  164.9   0.0     1   181    48   221    48   221 0.90 Sir2 family
DUF2886              PF11102.3    200 seq1447_BIOID47003   -            212   6.1e-56  189.0   0.9   1   1     5e-60   6.9e-56  188.8   0.6     1   199    13   206    13   207 0.98 Protein of unknown function (DUF2886)
EF_TS                PF00889.14   221 seq1450_BIOID47003   -            283   2.3e-71  239.5   5.7   1   1   3.3e-75   2.3e-71  239.5   4.0     1   221    57   263    57   263 0.98 Elongation factor TS
UBA                  PF00627.26    37 seq1450_BIOID47003   -            283   3.5e-11   42.4   0.1   1   1   3.4e-14   2.3e-10   39.8   0.1     1    35     4    39     4    40 0.96 UBA/TS-N domain
NUDIX                PF00293.23   135 seq1451_BIOID47003   -            135   2.3e-21   75.7   0.2   1   1   2.2e-25     3e-21   75.3   0.2     5   132     6   125     3   128 0.83 NUDIX domain
Phage_integrase      PF00589.17   173 seq1453_BIOID47003   -            423   2.1e-22   79.5   0.3   1   1   7.9e-26   5.4e-22   78.1   0.0     2   169   232   396   231   399 0.90 Phage integrase family
DUF4102              PF13356.1     89 seq1453_BIOID47003   -            423   1.5e-22   79.1   0.0   1   1   6.8e-26   4.7e-22   77.5   0.0     1    87    22   112    22   114 0.91 Domain of unknown function (DUF4102)
5TM-5TMR_LYT         PF07694.7    169 seq1455_BIOID47003   -            565   3.5e-43  146.7  19.3   1   1   1.5e-46   5.3e-43  146.1  13.4     1   167    28   192    28   194 0.95 5TMR of 5TMR-LYT
His_kinase           PF06580.8     82 seq1455_BIOID47003   -            565   7.7e-25   86.5   1.6   1   1   2.3e-28   7.7e-25   86.5   1.1     1    80   360   440   360   442 0.98 Histidine kinase
HATPase_c            PF02518.21   111 seq1455_BIOID47003   -            565     1e-11   44.4   0.0   1   1   5.9e-15     2e-11   43.4   0.0     9   110   456   552   453   553 0.93 Histidine kinase-, DNA gyrase B-, and HSP90-like ATPase
ECF-ribofla_trS      PF07155.7    169 seq1455_BIOID47003   -            565     9e-08   31.9  12.5   1   1   5.4e-11   1.9e-07   30.8   8.7     8   157    46   186    40   208 0.73 ECF-type riboflavin transporter, S component
OmpW                 PF03922.9    192 seq1456_BIOID47003   -            212   2.2e-73  245.8   0.1   1   1   5.7e-77   2.6e-73  245.6   0.1     1   192    23   212    23   212 0.99 OmpW family
OMP_b-brl            PF13505.1    176 seq1456_BIOID47003   -            212   3.3e-15   56.3   6.5   1   1   9.1e-19   4.1e-15   56.0   4.5     1   176     7   212     7   212 0.76 Outer membrane protein beta-barrel domain
OprF                 PF05736.6    184 seq1456_BIOID47003   -            212   5.5e-05   22.6   0.2   1   1   3.6e-08   0.00016   21.1   0.1    47   120    54   129     5   145 0.84 OprF membrane domain
NLPC_P60             PF00877.14   105 seq1457_BIOID47003   -            271   1.2e-33  114.8   0.0   1   1   4.7e-37   3.2e-33  113.5   0.0     1   105   153   263   153   263 0.98 NlpC/P60 family
LppC                 PF04348.8    536 seq1458_BIOID47003   -            678  2.2e-135  452.1  23.1   1   2   5.2e-52   7.1e-48  163.3  13.2     1   285    40   318    40   351 0.89 LppC putative lipoprotein
LppC                 PF04348.8    536 seq1458_BIOID47003   -            678  2.2e-135  452.1  23.1   2   2   9.4e-91   1.3e-86  291.2   0.1   248   536   349   672   341   672 0.96 LppC putative lipoprotein
Peptidase_M23        PF01551.17    96 seq1460_BIOID47003   -            427   2.2e-25   88.4   0.2   1   1   3.6e-29     5e-25   87.2   0.1     3    96   328   421   327   421 0.98 Peptidase family M23
DUF986               PF06173.7    149 seq1461_BIOID47003   -            152   6.1e-65  217.4   6.4   1   1     5e-69   6.8e-65  217.3   4.5     1   149     4   152     4   152 0.99 Protein of unknown function (DUF986)
Wzz                  PF02706.10   152 seq1463_BIOID47003   -            377   7.2e-25   87.4   0.9   1   1   5.3e-29   7.2e-25   87.4   0.7     1   150    25   173    25   175 0.92 Chain length determinant protein
SBP_bac_5            PF00496.17   374 seq1464_BIOID47003   -            544   8.8e-87  291.2  12.8   1   1   9.1e-91   1.2e-86  290.7   8.8     1   368    84   459    84   464 0.95 Bacterial extracellular solute-binding proteins, family 5 Middle
DeoC                 PF01791.4    236 seq1465_BIOID47003   -            295   8.6e-35  120.0   0.0   1   1   7.3e-39     1e-34  119.8   0.0     2   235    21   261    20   262 0.94 DeoC/LacD family aldolase
CoA_binding          PF02629.14    96 seq1466_BIOID47003   -            289   1.7e-30  105.2   0.7   1   1   4.9e-34   1.7e-30  105.2   0.5     1    96     6    99     6    99 0.99 CoA binding domain
Ligase_CoA           PF00549.14   153 seq1466_BIOID47003   -            289   2.4e-20   72.5   0.6   1   1   1.2e-23     4e-20   71.8   0.4     1   152   151   271   151   272 0.96 CoA-ligase
Succ_CoA_lig         PF13607.1    138 seq1466_BIOID47003   -            289   8.7e-12   44.7   0.0   1   1   4.4e-15   1.5e-11   43.9   0.0     1   138   145   284   145   287 0.83 Succinyl-CoA ligase like flavodoxin domain
ABC_tran             PF00005.22   118 seq1467_BIOID47003   -            225   1.6e-18   67.1   0.0   1   1   1.2e-21   2.8e-18   66.2   0.0     1   117    47   165    47   166 0.87 ABC transporter
AAA                  PF00004.24   132 seq1467_BIOID47003   -            225   2.6e-06   27.5   1.0   1   1   1.9e-08   4.3e-05   23.6   0.7     2   118    37   204    36   208 0.68 ATPase family associated with various cellular activities (AAA)
Adeno_IVa2           PF02456.10   370 seq1467_BIOID47003   -            225    0.0001   20.9   0.0   1   1   7.3e-08   0.00017   20.2   0.0    71   132    15    76     3    86 0.79 Adenovirus IVa2 protein
Amidase_3            PF01520.13   175 seq1468_BIOID47003   -            289   2.7e-52  176.9   0.0   1   1     5e-56   6.8e-52  175.6   0.0     1   174    59   273    59   274 0.99 N-acetylmuramoyl-L-alanine amidase
CSD                  PF00313.17    66 seq1469_BIOID47003   -             70   3.6e-33  113.0   0.2   1   1   5.8e-37   3.9e-33  112.9   0.1     1    65     5    69     5    70 0.98 'Cold-shock' DNA-binding domain
OB_RNB               PF08206.6     58 seq1469_BIOID47003   -             70   9.9e-06   24.8   0.4   1   1     2e-09   1.4e-05   24.4   0.3     7    29    15    37     7    39 0.86 Ribonuclease B OB domain
TraS                 PF10624.4    164 seq1471_BIOID47003   -            170  2.4e-105  348.9   2.3   1   1    2e-109  2.8e-105  348.8   1.6     1   164     6   169     6   169 1.00 Plasmid conjugative transfer entry exclusion protein TraS
Molybdopterin        PF00384.17   432 seq1473_BIOID47003   -            814  9.8e-114  380.3   0.0   1   1  2.6e-117  1.2e-113  380.0   0.0     1   432   119   576   119   576 0.96 Molybdopterin oxidoreductase
Molydop_binding      PF01568.16   109 seq1473_BIOID47003   -            814   3.2e-29  100.8   0.0   1   1   1.7e-32   7.7e-29   99.5   0.0     1   107   695   806   695   808 0.97 Molydopterin dinucleotide binding domain
Molybdop_Fe4S4       PF04879.11    55 seq1473_BIOID47003   -            814   8.6e-18   63.7   0.9   1   1   3.4e-21   1.5e-17   62.9   0.6     1    55    56   116    56   116 0.98 Molybdopterin oxidoreductase Fe4S4 domain
Caps_synth_GfcC      PF06251.6    229 seq1474_BIOID47003   -            245     1e-90  302.7   0.0   1   1   8.6e-95   1.2e-90  302.6   0.0     2   229    20   245    19   245 0.99 Capsule biosynthesis GfcC
DUF484               PF04340.7    225 seq1476_BIOID47003   -            235   1.1e-89  299.6   0.4   1   1   9.5e-94   1.3e-89  299.4   0.3     1   224    10   232    10   233 0.99 Protein of unknown function, DUF484
His_Phos_1           PF00300.17   158 seq1478_BIOID47003   -            215   1.1e-38  132.7   0.2   1   1   9.5e-43   1.3e-38  132.4   0.1     1   157     3   156     3   157 0.91 Histidine phosphatase superfamily (branch 1)
Formyl_trans_N       PF00551.14   181 seq1480_BIOID47003   -            212     7e-66  221.1   0.0   1   1   5.9e-70     8e-66  220.9   0.0     1   181     1   181     1   181 0.99 Formyl transferase
Transposase_31       PF04754.7    205 seq1481_BIOID47003   -            314   6.5e-84  280.2   0.4   1   1   6.3e-88   8.7e-84  279.8   0.3     1   204     8   210     8   211 0.98 Putative transposase, YhgA-like
Trp_Tyr_perm         PF03222.8    394 seq1482_BIOID47003   -            409   3.1e-11   42.6  35.6   1   1   5.7e-15   3.9e-11   42.2  24.7    12   360    16   379     7   408 0.78 Tryptophan/tyrosine permease family
Aa_trans             PF01490.13   410 seq1482_BIOID47003   -            409   1.8e-05   23.3  40.2   1   1   8.5e-09   5.8e-05   21.6  27.9    10   399    14   406    10   409 0.67 Transmembrane amino acid transporter protein
MFS_1                PF07690.11   354 seq1483_BIOID47003   -            410   8.8e-29  100.2  41.7   1   1   1.8e-32   1.2e-28   99.7  28.9     5   351    26   362    22   365 0.71 Major Facilitator Superfamily
Sugar_tr             PF00083.19   451 seq1483_BIOID47003   -            410   6.8e-06   24.8  32.5   1   1   4.9e-09   3.3e-05   22.5   8.7    52   188    58   188    44   196 0.92 Sugar (and other) transporter
ELFV_dehydrog        PF00208.16   244 seq1486_BIOID47003   -            447   2.3e-88  295.7   2.4   1   1   5.3e-92   3.6e-88  295.1   1.7     1   244   202   445   202   445 0.96 Glutamate/Leucine/Phenylalanine/Valine dehydrogenase
ELFV_dehydrog_N      PF02812.13   131 seq1486_BIOID47003   -            447   8.3e-47  157.9   0.0   1   1   3.5e-50   2.4e-46  156.4   0.0     1   130    57   186    57   187 0.99 Glu/Leu/Phe/Val dehydrogenase, dimerisation domain
DJ-1_PfpI            PF01965.19   147 seq1488_BIOID47003   -            283   3.1e-12   46.0   0.0   1   1   3.8e-16   5.2e-12   45.3   0.0    22   143   125   274   108   278 0.81 DJ-1/PfpI family
UPF0014              PF03649.8    250 seq1489_BIOID47003   -            259  7.3e-119  395.3  17.6   1   1  6.2e-123  8.5e-119  395.1  12.2     2   250     3   247     2   247 0.99 Uncharacterised protein family (UPF0014)
AA_kinase            PF00696.23   241 seq1490_BIOID47003   -            241   1.7e-27   96.3   0.2   1   1   1.9e-31   2.7e-27   95.7   0.2     1   241    10   219    10   219 0.77 Amino acid kinase family
Mur_ligase_M         PF08245.7    189 seq1491_BIOID47003   -            457   4.5e-17   62.5   0.0   1   1   1.4e-20   6.4e-17   62.1   0.0     1   189   108   291   108   291 0.77 Mur ligase middle domain
Mur_ligase           PF01225.20    83 seq1491_BIOID47003   -            457   9.2e-16   57.5   0.0   1   1   4.7e-19   2.1e-15   56.4   0.0     1    80     2   100     2   103 0.96 Mur ligase family, catalytic domain
Mur_ligase_C         PF02875.16    91 seq1491_BIOID47003   -            457   1.5e-10   40.8   0.0   1   1   1.3e-13     6e-10   38.9   0.0     2    50   312   361   311   390 0.83 Mur ligase family, glutamate ligase domain
DUF204               PF02659.10    67 seq1492_BIOID47003   -            206   9.1e-39  131.3  23.3   1   2   1.2e-24   1.7e-20   72.7   1.6     1    67    31    99    31    99 0.98 Domain of unknown function DUF
DUF204               PF02659.10    67 seq1492_BIOID47003   -            206   9.1e-39  131.3  23.3   2   2   5.6e-22   7.6e-18   64.2   9.2     1    67   133   196   133   196 0.99 Domain of unknown function DUF
Sod_Fe_C             PF02777.13   106 seq1496_BIOID47003   -            193   1.9e-45  152.9   1.9   1   1   1.5e-48     1e-44  150.5   0.1     1   105    87   190    87   191 0.98 Iron/manganese superoxide dismutases, C-terminal domain
Sod_Fe_N             PF00081.17    82 seq1496_BIOID47003   -            193     3e-35  120.2   0.6   1   1   7.4e-39   5.1e-35  119.5   0.4     1    82     2    82     2    82 0.98 Iron/manganese superoxide dismutases, alpha-hairpin domain
SpoU_methylase       PF00588.14   142 seq1497_BIOID47003   -            229   4.7e-37  126.9   0.1   1   1   9.5e-41   6.5e-37  126.4   0.1     2   142    20   159    19   159 0.96 SpoU rRNA Methylase family
SpoU_methylas_C      PF12105.3     57 seq1497_BIOID47003   -            229   1.1e-25   88.8   1.7   1   1   2.2e-29   1.5e-25   88.3   0.4     1    57   163   221   163   221 0.99 SpoU, rRNA methylase, C-terminal
Coprogen_oxidas      PF01218.13   296 seq1499_BIOID47003   -            299  6.2e-147  487.7   0.1   1   1  5.1e-151    7e-147  487.5   0.1     2   296     7   299     6   299 0.99 Coproporphyrinogen III oxidase
ADH_N                PF08240.7    109 seq1500_BIOID47003   -            336   6.3e-32  109.4   0.4   1   1   2.8e-35   1.3e-31  108.5   0.3     1   107    29   134    29   136 0.98 Alcohol dehydrogenase GroES-like domain
ADH_zinc_N           PF00107.21   130 seq1500_BIOID47003   -            336   5.7e-13   48.4   0.1   1   1   2.8e-16   1.3e-12   47.2   0.1     2   130   177   296   176   296 0.91 Zinc-binding dehydrogenase
ThiF                 PF00899.16   136 seq1500_BIOID47003   -            336   4.7e-05   23.1   0.8   1   1     2e-08   9.2e-05   22.1   0.1     4    36   168   200   165   204 0.93 ThiF family
DUF940               PF06082.6    658 seq1502_BIOID47003   -            698  4.3e-258  858.1  13.4   1   1  3.5e-262  4.8e-258  857.9   9.3     1   658    29   693    29   693 0.97 Bacterial putative lipoprotein (DUF940)
PAP2                 PF01569.16   129 seq1503_BIOID47003   -            254   2.5e-28   98.2   1.2   1   1   1.8e-32   2.5e-28   98.2   0.9     6   126    78   232    73   234 0.89 PAP2 superfamily
Phage_integrase      PF00589.17   173 seq1504_BIOID47003   -            298   4.6e-50  169.5   0.0   1   1   1.1e-53   7.7e-50  168.8   0.0     3   172   114   281   112   282 0.97 Phage integrase family
Phage_integr_N       PF02899.12    84 seq1504_BIOID47003   -            298   7.9e-27   93.1   0.7   1   1   2.9e-30     2e-26   91.8   0.5     1    83     8    90     8    91 0.98 Phage integrase, N-terminal SAM-like domain
Acetyltransf_3       PF13302.1    142 seq1505_BIOID47003   -            194   8.5e-20   71.3   0.1   1   1     3e-23     1e-19   71.1   0.0     1   142    17   162    17   162 0.87 Acetyltransferase (GNAT) domain
Acetyltransf_4       PF13420.1    155 seq1505_BIOID47003   -            194   6.1e-14   52.1   0.2   1   1   2.4e-17   8.2e-14   51.7   0.1     2   154    21   181    20   182 0.78 Acetyltransferase (GNAT) domain
Acetyltransf_1       PF00583.19    83 seq1505_BIOID47003   -            194   1.9e-08   34.0   0.1   1   1   8.7e-12     3e-08   33.4   0.0     2    83    83   162    82   162 0.96 Acetyltransferase (GNAT) family
Acetyltransf_8       PF13523.1    152 seq1505_BIOID47003   -            194   1.5e-06   28.1   0.1   1   1   5.7e-10   1.9e-06   27.6   0.1    61   141    76   166    20   170 0.80 Acetyltransferase (GNAT) domain
Polysacc_deac_2      PF04748.8    213 seq1507_BIOID47003   -            319   9.7e-81  269.7   0.4   1   1   8.6e-85   1.2e-80  269.4   0.3     1   212    28   238    28   239 0.99 Divergent polysaccharide deacetylase
BPD_transp_1         PF00528.17   185 seq1510_BIOID47003   -            364   3.7e-41  140.5  14.0   1   1   2.7e-45   3.7e-41  140.5   9.7     2   183   152   359   151   361 0.99 Binding-protein-dependent transport system inner membrane component
DEAD                 PF00270.24   173 seq1514_BIOID47003   -            704   3.8e-23   81.7   0.3   1   1   4.5e-25     1e-21   77.0   0.1     4   169   284   445   281   449 0.79 DEAD/DEAH box helicase
Helicase_C           PF00271.26    78 seq1514_BIOID47003   -            704   7.1e-17   60.9   0.0   1   1     3e-18   6.9e-15   54.5   0.0     3    77   524   599   522   600 0.95 Helicase conserved C-terminal domain
ResIII               PF04851.10   184 seq1514_BIOID47003   -            704   9.2e-09   35.2   0.0   1   1   9.5e-12   2.2e-08   34.0   0.0    29   182   304   441   278   443 0.75 Type III restriction enzyme, res subunit
tRNA_anti            PF01336.20    76 seq1514_BIOID47003   -            704   2.8e-07   30.1   0.0   1   1   2.5e-10   5.8e-07   29.1   0.0     2    74    74   145    73   147 0.96 OB-fold nucleic acid binding domain
SecA_DEAD            PF07517.9    266 seq1514_BIOID47003   -            704   5.6e-07   28.9   0.0   1   1   5.2e-10   1.2e-06   27.9   0.0    95   163   305   373   239   409 0.85 SecA DEAD-like domain
SNF2_N               PF00176.18   296 seq1514_BIOID47003   -            704   5.3e-05   22.1   0.0   1   1   4.5e-08    0.0001   21.1   0.0    27   172   308   446   291   451 0.79 SNF2 family N-terminal domain
LytTR                PF04397.10    98 seq1515_BIOID47003   -            250   9.3e-33  112.1   1.0   1   1   3.2e-36   2.2e-32  110.9   0.1     2    97   152   248   151   249 0.98 LytTr DNA-binding domain
Response_reg         PF00072.19   112 seq1515_BIOID47003   -            250   2.6e-23   82.0   0.1   1   1   6.3e-27   4.3e-23   81.3   0.0     1   110     9   117     9   119 0.96 Response regulator receiver domain
RRF                  PF01765.14   165 seq1517_BIOID47003   -            185   3.9e-68  227.9   1.7   1   1   3.7e-72     5e-68  227.6   1.2     1   165    19   183    19   183 0.99 Ribosome recycling factor
DUF480               PF04337.7    148 seq1519_BIOID47003   -            215   8.7e-65  216.9   0.5   1   1   1.1e-68   1.5e-64  216.2   0.3     1   148     5   158     5   158 0.99 Protein of unknown function, DUF480
PTS_EIIA_2           PF00359.17   142 seq1520_BIOID47003   -            658   2.4e-31  108.2   0.0   1   1   8.9e-35     4e-31  107.5   0.0     5   141    29   170    25   171 0.95 Phosphoenolpyruvate-dependent sugar phosphotransferase system, EIIA 2
PTS_IIB              PF02302.12    90 seq1520_BIOID47003   -            658   1.4e-15   57.3   0.1   1   1   5.6e-19   2.6e-15   56.5   0.1     2    90   188   279   187   279 0.95 PTS system, Lactose/Cellobiose specific IIB subunit
PTS_EIIC             PF02378.13   321 seq1520_BIOID47003   -            658   3.9e-11   42.2  35.1   1   1   5.9e-14   2.7e-10   39.4  23.9     2   268   312   562   311   632 0.72 Phosphotransferase system, EIIC
Aconitase_2_N        PF06434.8    204 seq1522_BIOID47003   -            916   1.5e-95  318.2   0.0   1   1   5.4e-99   2.4e-95  317.6   0.0     1   204   219   433   219   433 0.99 Aconitate hydratase 2 N-terminus
Aconitase_B_N        PF11791.3    154 seq1522_BIOID47003   -            916   6.4e-68  227.3   0.1   1   1   2.5e-71   1.1e-67  226.5   0.1     1   154    55   207    55   207 1.00 Aconitate B N-terminal domain
Aconitase            PF00330.15   465 seq1522_BIOID47003   -            916   2.7e-25   88.6   0.1   1   2   1.1e-12   5.2e-09   34.9   0.0   102   305   524   749   515   752 0.75 Aconitase family (aconitate hydratase)
Aconitase            PF00330.15   465 seq1522_BIOID47003   -            916   2.7e-25   88.6   0.1   2   2   2.1e-17   9.6e-14   50.5   0.0   337   465   750   869   746   869 0.90 Aconitase family (aconitate hydratase)
FeoA                 PF04023.9     74 seq1524_BIOID47003   -             75   3.5e-09   36.3   0.0   1   1     3e-13   4.1e-09   36.1   0.0     7    73     4    71     2    72 0.90 FeoA domain
UPF0102              PF02021.12    93 seq1525_BIOID47003   -            131   2.9e-36  123.1   0.1   1   1   2.5e-40   3.5e-36  122.9   0.1     2    92    23   115    22   116 0.98 Uncharacterised protein family UPF0102
BATS                 PF06968.8     92 seq1526_BIOID47003   -            346   1.7e-29  101.3   0.0   1   1   5.5e-33   3.7e-29  100.2   0.0     1    92   220   312   220   312 0.99 Biotin and Thiamin Synthesis associated domain
Radical_SAM          PF04055.16   166 seq1526_BIOID47003   -            346   3.9e-19   69.3   0.0   1   1   4.6e-22   3.2e-18   66.3   0.0     4   160    50   203    47   209 0.92 Radical SAM superfamily
HAD_2                PF13419.1    176 seq1529_BIOID47003   -            238   8.5e-20   71.6   0.1   1   1   2.4e-23   1.1e-19   71.2   0.0     1   176    13   207    13   207 0.76 Haloacid dehalogenase-like hydrolase
Hydrolase_like       PF13242.1     75 seq1529_BIOID47003   -            238   4.5e-09   35.7   0.0   1   1   2.2e-12   9.9e-09   34.6   0.0     2    50   161   209   160   223 0.93 HAD-hyrolase-like
Hydrolase            PF00702.21   204 seq1529_BIOID47003   -            238   1.3e-08   35.4   0.0   1   1   4.1e-12   1.9e-08   34.9   0.0     1   202    10   199    10   201 0.71 haloacid dehalogenase-like hydrolase
Sugar_tr             PF00083.19   451 seq1530_BIOID47003   -            477   2.6e-30  105.2  35.0   1   1   7.4e-34   3.4e-30  104.9  24.2    50   432    72   452    33   463 0.82 Sugar (and other) transporter
MFS_1                PF07690.11   354 seq1530_BIOID47003   -            477   1.5e-25   89.6  45.8   1   1   3.2e-29   1.5e-25   89.6  31.7     4   352    41   421    37   422 0.80 Major Facilitator Superfamily
MFS_2                PF13347.1    427 seq1530_BIOID47003   -            477   2.3e-14   52.5  24.2   1   1   8.1e-13   3.7e-09   35.3   4.9   222   351    24   158    11   162 0.79 MFS/sugar transport protein
GerE                 PF00196.14    58 seq1533_BIOID47003   -            210   1.9e-05   23.7   0.0   1   1   2.3e-09   3.2e-05   23.0   0.0     2    47   150   195   149   197 0.96 Bacterial regulatory proteins, luxR family
CreA                 PF05981.7    129 seq1534_BIOID47003   -            157     1e-57  193.0   0.0   1   1   8.6e-62   1.2e-57  192.8   0.0     1   128    24   156    24   157 0.96 CreA protein
FeoB_N               PF02421.13   189 seq1535_BIOID47003   -            773   2.8e-71  238.5   0.1   1   1   2.3e-74   5.3e-71  237.6   0.0     2   187     5   192     4   194 0.94 Ferrous iron transport protein B
Gate                 PF07670.9    109 seq1535_BIOID47003   -            773   7.2e-48  160.8  20.5   1   2   5.2e-18   1.2e-14   54.0   2.5     3   106   352   443   350   450 0.94 Nucleoside recognition
Gate                 PF07670.9    109 seq1535_BIOID47003   -            773   7.2e-48  160.8  20.5   2   2   2.7e-38   6.2e-35  119.2   0.3     1   107   512   689   512   691 0.99 Nucleoside recognition
FeoB_C               PF07664.7     54 seq1535_BIOID47003   -            773   3.2e-21   74.3   2.1   1   1   1.4e-24   3.2e-21   74.3   1.5     1    54   454   507   454   507 0.99 Ferrous iron transport protein B C terminus
MMR_HSR1             PF01926.18   114 seq1535_BIOID47003   -            773   2.1e-17   63.0   0.0   1   1   1.7e-20     4e-17   62.1   0.0     2   113     6   120     5   121 0.68 50S ribosome-binding GTPase
SRPRB                PF09439.5    181 seq1535_BIOID47003   -            773   3.7e-06   26.1   0.0   1   1   2.7e-09   6.1e-06   25.4   0.0     5    71     5    72     1   126 0.67 Signal recognition particle receptor beta subunit
HlyD_2               PF12700.2    328 seq1536_BIOID47003   -            464   3.9e-26   91.8   1.6   1   1   1.5e-29     5e-26   91.5   1.1     9   328   123   425   115   425 0.82 HlyD family secretion protein
HlyD                 PF00529.15   306 seq1536_BIOID47003   -            464   2.7e-23   82.6  16.8   1   1     1e-26   3.5e-23   82.2  11.5     1   241   135   360   135   425 0.85 HlyD family secretion protein
HlyD_3               PF13437.1    105 seq1536_BIOID47003   -            464   8.3e-17   61.3   3.9   1   1   1.5e-14   5.2e-11   42.6   0.6     1   101   246   351   246   356 0.93 HlyD family secretion protein
Biotin_lipoyl_2      PF13533.1     50 seq1536_BIOID47003   -            464     3e-14   52.2   6.6   1   1   7.9e-17   2.7e-13   49.2   0.3     2    50   136   184   135   184 0.97 Biotin-lipoyl like
HTH_18               PF12833.2     81 seq1538_BIOID47003   -            285     5e-19   68.0   0.4   1   1   1.5e-22   1.1e-18   67.0   0.2     2    80   204   281   203   282 0.95 Helix-turn-helix domain
HTH_AraC             PF00165.18    42 seq1538_BIOID47003   -            285   3.1e-14   52.1   0.1   1   1   4.8e-14   3.3e-10   39.3   0.0     9    40   247   279   241   279 0.92 Bacterial regulatory helix-turn-helix proteins, AraC family
TPR_7                PF13176.1     36 seq1539_BIOID47003   -            389     1e-13   49.8  11.5   1   1   1.8e-05     0.025   14.2   0.0     1    27    71    97    71   106 0.82 Tetratricopeptide repeat
TPR_2                PF07719.12    34 seq1539_BIOID47003   -            389   1.8e-12   46.0   7.2   1   1   1.4e-05     0.019   14.7   0.0     5    32   218   245   214   247 0.88 Tetratricopeptide repeat
Apc3                 PF12895.2     84 seq1539_BIOID47003   -            389   7.3e-10   38.7   1.4   1   1   1.3e-09   1.8e-06   27.8   0.1     4    83   156   239   153   240 0.89 Anaphase-promoting complex, cyclosome, subunit 3
TPR_1                PF00515.23    34 seq1539_BIOID47003   -            389   4.6e-09   35.3   2.5   1   1   2.6e-05     0.035   13.5   0.0     7    32   220   245   214   247 0.89 Tetratricopeptide repeat
TPR_8                PF13181.1     34 seq1539_BIOID47003   -            389   1.4e-07   30.6   1.1   1   1   1.7e-05     0.024   14.3   0.0     5    29   218   242   214   246 0.89 Tetratricopeptide repeat
SIS_2                PF13580.1    138 seq1540_BIOID47003   -            196   1.2e-31  109.1   1.0   1   1   2.2e-35   1.5e-31  108.8   0.7     3   138    10   144     8   144 0.95 SIS domain
SIS                  PF01380.17   131 seq1540_BIOID47003   -            196   6.2e-07   28.9   0.3   1   1   7.1e-10   4.8e-06   26.0   0.0    49   105   105   164    77   182 0.82 SIS domain
Trans_reg_C          PF00486.23    77 seq1541_BIOID47003   -            219   1.8e-22   78.8   0.5   1   1     5e-26   3.4e-22   78.0   0.1     1    77   145   216   145   216 0.98 Transcriptional regulatory protein, C terminal
Response_reg         PF00072.19   112 seq1541_BIOID47003   -            219   3.7e-21   75.0   0.0   1   1   7.5e-25   5.1e-21   74.6   0.0     1   111     3   112     3   113 0.98 Response regulator receiver domain
DXP_reductoisom      PF02670.11   129 seq1542_BIOID47003   -            398     6e-49  165.7   0.7   1   1   1.3e-52     6e-49  165.7   0.5     1   129     4   132     4   132 0.99 1-deoxy-D-xylulose 5-phosphate reductoisomerase
DXPR_C               PF13288.1    121 seq1542_BIOID47003   -            398   2.4e-45  153.3   0.3   1   1   1.1e-48   5.2e-45  152.2   0.2     1   121   271   389   271   389 0.99 DXP reductoisomerase C-terminal domain
DXP_redisom_C        PF08436.7     84 seq1542_BIOID47003   -            398   7.5e-34  115.3   0.0   1   1   4.4e-37     2e-33  113.9   0.0     1    84   146   239   146   239 0.96 1-deoxy-D-xylulose 5-phosphate reductoisomerase C-terminal
GFO_IDH_MocA         PF01408.17   120 seq1544_BIOID47003   -            307   9.4e-26   90.5   0.0   1   1   2.2e-29   1.5e-25   89.9   0.0     1   120     4   121     4   121 0.98 Oxidoreductase family, NAD-binding Rossmann fold
GFO_IDH_MocA_C       PF02894.12   115 seq1544_BIOID47003   -            307   2.7e-07   30.2   0.1   1   1   9.2e-11   6.3e-07   29.0   0.0    19   114   141   226   132   227 0.92 Oxidoreductase family, C-terminal alpha/beta domain
BPD_transp_1         PF00528.17   185 seq1545_BIOID47003   -            341     2e-28   99.0  11.7   1   1   2.7e-32   3.7e-28   98.1   8.1     1   182   158   338   155   341 0.89 Binding-protein-dependent transport system inner membrane component
Rhodanese            PF00581.15   113 seq1546_BIOID47003   -            334   1.6e-36  124.9   0.0   1   2   5.6e-22   7.7e-18   64.7   0.0     2   112    62   181    61   182 0.86 Rhodanese-like domain
Rhodanese            PF00581.15   113 seq1546_BIOID47003   -            334   1.6e-36  124.9   0.0   2   2     6e-20   8.2e-16   58.2   0.0    11   112   219   324   210   325 0.85 Rhodanese-like domain
Response_reg         PF00072.19   112 seq1548_BIOID47003   -            229   4.1e-26   91.0   0.0   1   1   9.1e-30   6.2e-26   90.4   0.0     1   111     6   115     6   116 0.98 Response regulator receiver domain
Trans_reg_C          PF00486.23    77 seq1548_BIOID47003   -            229   7.3e-23   80.1   0.0   1   1   1.9e-26   1.3e-22   79.3   0.0     2    77   151   226   150   226 0.94 Transcriptional regulatory protein, C terminal
Fer4_11              PF13247.1     99 seq1549_BIOID47003   -            205   4.6e-32  109.7  10.9   1   1     3e-35   4.6e-32  109.7   7.5     3    97    60   153    58   155 0.97 4Fe-4S dicluster domain
Fer4_7               PF12838.2     52 seq1549_BIOID47003   -            205   3.9e-13   49.4  26.7   1   1   9.8e-11   1.5e-07   31.5   5.9     2    50    99   147    98   157 0.89 4Fe-4S dicluster domain
Fer4_2               PF12797.2     22 seq1549_BIOID47003   -            205   4.1e-13   48.3  31.6   1   1   6.2e-10   9.5e-07   28.2   0.6     2    20     6    24     5    33 0.89 4Fe-4S binding domain
Fer4                 PF00037.22    24 seq1549_BIOID47003   -            205   5.6e-13   47.7  34.4   1   1   7.7e-11   1.2e-07   30.9   3.3     1    23    92   114    92   115 0.94 4Fe-4S binding domain
Fer4_9               PF13187.1     55 seq1549_BIOID47003   -            205   2.7e-12   46.6  26.8   1   1   2.3e-10   3.6e-07   30.2   7.6     2    53    99   148    98   150 0.95 4Fe-4S dicluster domain
Fer4_6               PF12837.2     24 seq1549_BIOID47003   -            205   7.7e-11   41.2  39.9   1   1   2.7e-09   4.2e-06   26.2   3.2     1    23    91   113    91   114 0.95 4Fe-4S binding domain
Fer4_4               PF12800.2     17 seq1549_BIOID47003   -            205   1.9e-08   33.8  35.8   1   3   1.6e-05     0.025   14.7   1.8     1    15    11    25    11    31 0.91 4Fe-4S binding domain
Fer4_4               PF12800.2     17 seq1549_BIOID47003   -            205   1.9e-08   33.8  35.8   2   3   8.3e-05      0.13   12.5   1.9     2    16    65    81    64    85 0.86 4Fe-4S binding domain
Fer4_4               PF12800.2     17 seq1549_BIOID47003   -            205   1.9e-08   33.8  35.8   3   3   2.6e-07    0.0004   20.3   2.0     2    17    97   112    96   112 0.91 4Fe-4S binding domain
Fer4_3               PF12798.2     15 seq1549_BIOID47003   -            205   9.2e-07   28.8  40.4   1   2   8.7e-06     0.013   15.8   4.2     1    15    67    83    67    83 0.98 4Fe-4S binding domain
Fer4_3               PF12798.2     15 seq1549_BIOID47003   -            205   9.2e-07   28.8  40.4   2   2     4e-05     0.061   13.7   1.6     1    13   126   147   126   149 0.94 4Fe-4S binding domain
UvrD_C               PF13361.1    319 seq1550_BIOID47003   -            738   1.3e-99  333.6   0.0   1   1  7.6e-103   1.7e-99  333.1   0.0     1   318   295   634   295   635 0.98 UvrD-like helicase C-terminal domain
UvrD-helicase        PF00580.16   315 seq1550_BIOID47003   -            738   2.2e-76  257.0   0.0   1   1   2.7e-79   6.1e-76  255.6   0.0     1   314    28   289    28   290 0.98 UvrD/REP helicase N-terminal domain
AAA_19               PF13245.1     76 seq1550_BIOID47003   -            738   5.5e-14   51.5   0.2   1   1   8.5e-17   1.9e-13   49.8   0.1     1    75    34   111    34   112 0.85 Part of AAA domain
UvrD_C_2             PF13538.1    104 seq1550_BIOID47003   -            738   1.1e-10   41.4   0.0   1   1   1.1e-13   2.6e-10   40.2   0.0    54   103   561   630   509   631 0.77 Family description
BON                  PF04972.12    64 seq1553_BIOID47003   -            191   2.5e-32  110.3   8.7   1   2   2.7e-19   3.6e-15   55.3   0.8     3    62    53   113    51   115 0.96 BON domain
BON                  PF04972.12    64 seq1553_BIOID47003   -            191   2.5e-32  110.3   8.7   2   2   1.8e-20   2.4e-16   59.1   0.8     1    57   129   184   129   188 0.97 BON domain
PmbA_TldD            PF01523.11   293 seq1554_BIOID47003   -            450   4.6e-66  222.9   0.0   1   1   5.2e-70   7.1e-66  222.3   0.0     1   292    34   326    34   327 0.97 Putative modulator of DNA gyrase
DUF2534              PF10749.4     85 seq1555_BIOID47003   -             85   8.3e-44  147.3   3.7   1   1   6.7e-48   9.2e-44  147.1   2.6     2    85     1    84     1    84 0.97 Protein of unknown function (DUF2534)
Aminotran_1_2        PF00155.16   363 seq1557_BIOID47003   -            384     2e-68  230.9   0.0   1   1   4.9e-72   2.2e-68  230.7   0.0     2   363    40   380    39   380 0.96 Aminotransferase class I and II
Beta_elim_lyase      PF01212.16   290 seq1557_BIOID47003   -            384   4.6e-07   29.1   0.0   1   1     4e-10   1.8e-06   27.1   0.0    27    95    82   147    67   206 0.74 Beta-eliminating lyase
Cys_Met_Meta_PP      PF01053.15   386 seq1557_BIOID47003   -            384   1.2e-05   23.6   0.0   1   1   4.1e-09   1.9e-05   23.0   0.0    57   185    86   212    82   215 0.87 Cys/Met metabolism PLP-dependent enzyme
HATPase_c            PF02518.21   111 seq1558_BIOID47003   -            449   6.9e-19   67.4   0.0   1   1   2.3e-22   1.6e-18   66.3   0.0     4   106   351   447   348   449 0.93 Histidine kinase-, DNA gyrase B-, and HSP90-like ATPase
HisKA                PF00512.20    68 seq1558_BIOID47003   -            449   8.1e-13   48.0   1.6   1   1   2.9e-16     2e-12   46.7   1.1     3    67   238   301   236   302 0.96 His Kinase A (phospho-acceptor) domain
Trans_reg_C          PF00486.23    77 seq1560_BIOID47003   -            269   1.2e-08   34.6   0.0   1   1   1.4e-12   1.9e-08   33.9   0.0     4    76    28   102    23   103 0.92 Transcriptional regulatory protein, C terminal
DUF1440              PF07274.7    136 seq1564_BIOID47003   -            204   3.9e-55  185.4   2.3   1   1   3.4e-59   4.7e-55  185.1   1.6     1   136    26   182    26   182 0.99 Protein of unknown function (DUF1440)
DUF1127              PF06568.6     40 seq1565_BIOID47003   -             59     4e-13   48.4   8.1   1   1   2.9e-17     4e-13   48.4   5.6     2    39    22    59    21    59 0.96 Domain of unknown function (DUF1127)
Peripla_BP_3         PF13377.1    160 seq1566_BIOID47003   -            341   9.6e-43  145.8   0.0   1   1   9.5e-46   3.2e-42  144.1   0.0     2   160   171   331   170   331 0.92 Periplasmic binding protein-like domain
Peripla_BP_1         PF00532.16   279 seq1566_BIOID47003   -            341   8.6e-35  120.1   0.0   1   1     3e-38     1e-34  119.9   0.0     2   275    60   325    59   329 0.93 Periplasmic binding proteins and sugar binding domain of LacI family
LacI                 PF00356.16    46 seq1566_BIOID47003   -            341   3.7e-21   74.3   0.8   1   1   2.1e-24   7.1e-21   73.4   0.6     1    46     3    48     3    48 0.99 Bacterial regulatory proteins, lacI family
Peripla_BP_4         PF13407.1    258 seq1566_BIOID47003   -            341   2.6e-20   72.7   0.0   1   1   1.1e-23   3.6e-20   72.3   0.0     1   253    62   308    62   313 0.89 Periplasmic binding protein domain
DmsC                 PF04976.7    276 seq1567_BIOID47003   -            308  7.7e-117  389.3  23.0   1   1  6.4e-121  8.8e-117  389.1  16.0     1   276    22   298    22   298 1.00 DMSO reductase anchor subunit (DmsC)
HATPase_c            PF02518.21   111 seq1569_BIOID47003   -            474   8.5e-22   76.8   0.0   1   1   3.2e-25   1.4e-21   76.1   0.0     5   109   367   470   363   472 0.92 Histidine kinase-, DNA gyrase B-, and HSP90-like ATPase
HisKA                PF00512.20    68 seq1569_BIOID47003   -            474   4.1e-13   48.9   0.3   1   1   2.8e-16   1.3e-12   47.4   0.2     6    67   260   319   256   320 0.91 His Kinase A (phospho-acceptor) domain
HAMP                 PF00672.20    70 seq1569_BIOID47003   -            474   2.4e-11   43.5  10.9   1   1   2.9e-13   1.3e-09   37.9   0.1     2    69   185   251   184   252 0.88 HAMP domain
MVIN                 PF03023.9    452 seq1572_BIOID47003   -            511  4.7e-161  536.1  32.4   1   1  4.1e-165  5.7e-161  535.8  22.5     1   450    28   478    28   480 0.99 MviN-like protein
ABC_tran             PF00005.22   118 seq1574_BIOID47003   -            529   1.1e-44  151.4   0.1   1   2   8.2e-23   1.6e-19   70.2   0.0    15   118    68   185    51   185 0.89 ABC transporter
ABC_tran             PF00005.22   118 seq1574_BIOID47003   -            529   1.1e-44  151.4   0.1   2   2   1.7e-25   3.4e-22   78.9   0.0     6   118   331   454   326   454 0.90 ABC transporter
AAA_21               PF13304.1    303 seq1574_BIOID47003   -            529   6.6e-22   78.6   4.5   1   2   1.3e-10   2.5e-07   30.8   0.0   233   302   153   220   148   221 0.95 AAA domain
AAA_21               PF13304.1    303 seq1574_BIOID47003   -            529   6.6e-22   78.6   4.5   2   2   1.3e-11   2.6e-08   34.0   0.3   227   302   416   489   372   490 0.83 AAA domain
oligo_HPY            PF08352.7     64 seq1574_BIOID47003   -            529   1.4e-11   44.4   0.1   1   2   8.4e-10   1.6e-06   28.2   0.1     1    31   236   266   236   279 0.90 Oligopeptide/dipeptide transporter, C-terminal region
oligo_HPY            PF08352.7     64 seq1574_BIOID47003   -            529   1.4e-11   44.4   0.1   2   2   2.5e-05     0.049   13.8   0.0     1    23   505   527   505   529 0.96 Oligopeptide/dipeptide transporter, C-terminal region
Sugar_tr             PF00083.19   451 seq1578_BIOID47003   -            449   1.3e-37  129.3  27.3   1   1   5.7e-39   2.6e-35  121.7  18.9     4   443    22   430    20   438 0.78 Sugar (and other) transporter
MFS_1                PF07690.11   354 seq1578_BIOID47003   -            449   9.9e-31  106.6  45.4   1   1   7.5e-31   3.4e-27   95.0  23.4    30   314    54   353    25   360 0.75 Major Facilitator Superfamily
MFS_2                PF13347.1    427 seq1578_BIOID47003   -            449   7.3e-11   40.9  21.0   1   1   2.2e-13     1e-09   37.2   7.8   126   385   144   404   139   428 0.75 MFS/sugar transport protein
ACR_tran             PF00873.14  1021 seq1581_BIOID47003   -           1040         0 1230.6  34.6   1   1         0         0 1230.4  24.0     2  1020    13  1022    12  1023 1.00 AcrB/AcrD/AcrF family
SecD_SecF            PF02355.11   189 seq1581_BIOID47003   -           1040   1.9e-08   33.6  32.6   1   1   1.6e-09   1.1e-05   24.6  10.9    36   183   348   495   338   501 0.82 Protein export membrane protein
OMPdecase            PF00215.19   226 seq1583_BIOID47003   -            265     3e-54  183.6   0.0   1   1   2.6e-58   3.5e-54  183.4   0.0     1   226    35   257    35   257 0.96 Orotidine 5'-phosphate decarboxylase / HUMPS family
PsiE                 PF06146.7     69 seq1584_BIOID47003   -            136   1.8e-16   59.9   5.7   1   1   1.3e-20   1.8e-16   59.9   3.9     5    69    62   123    58   123 0.95 Phosphate-starvation-inducible E
Penicil_amidase      PF01804.13   735 seq1585_BIOID47003   -            846  1.4e-214  715.2  23.6   1   1  1.2e-218  1.6e-214  715.0  16.4     4   734    34   837    31   838 0.94 Penicillin amidase
Prenyltransf         PF01255.14   223 seq1587_BIOID47003   -            252   6.7e-82  273.8   0.0   1   1   5.6e-86   7.7e-82  273.6   0.0     1   222    23   243    23   244 0.99 Putative undecaprenyl diphosphate synthase
Transthyretin        PF00576.16   112 seq1588_BIOID47003   -            137   2.7e-42  143.0   0.1   1   1   2.4e-46   3.2e-42  142.8   0.1     2   112    28   136    27   136 0.98 HIUase/Transthyretin family
Glyco_hydro_38       PF01074.17   277 seq1589_BIOID47003   -            877   5.8e-44  150.3   0.0   1   1     2e-47   9.3e-44  149.6   0.0     2   266     7   266     6   274 0.88 Glycosyl hydrolases family 38 N-terminal domain
Glyco_hydro_38C      PF07748.8    458 seq1589_BIOID47003   -            877   5.6e-31  107.6   0.0   1   1   1.8e-34   8.2e-31  107.1   0.0     2   417   386   843   385   862 0.77 Glycosyl hydrolases family 38 C-terminal domain
Alpha-mann_mid       PF09261.6     80 seq1589_BIOID47003   -            877   1.2e-06   28.4   0.0   1   1   6.3e-10   2.9e-06   27.2   0.0     2    79   280   356   279   357 0.88 Alpha mannosidase, middle domain
ABC_tran             PF00005.22   118 seq1591_BIOID47003   -            228   1.5e-21   76.8   0.0   1   1   3.3e-25   2.2e-21   76.2   0.0     1   117    50   174    50   175 0.92 ABC transporter
MFS_1                PF07690.11   354 seq1593_BIOID47003   -            416   1.6e-25   89.5  61.2   1   2   3.7e-20   2.5e-16   59.2  19.0     1   224    22   237    22   242 0.81 Major Facilitator Superfamily
MFS_1                PF07690.11   354 seq1593_BIOID47003   -            416   1.6e-25   89.5  61.2   2   2   7.4e-13     5e-09   35.2  19.8    10   179   237   409   232   415 0.80 Major Facilitator Superfamily
MFS_3                PF05977.8    524 seq1593_BIOID47003   -            416   4.8e-21   74.3  33.9   1   1   9.1e-25   6.2e-21   73.9  23.5     9   396    16   400    12   414 0.89 Transmembrane secretion effector
Peptidase_S24        PF00717.18    70 seq1594_BIOID47003   -            237   3.4e-15   55.3   0.1   1   1   9.3e-19   6.4e-15   54.4   0.0     1    69   145   218   145   219 0.96 Peptidase S24-like
HTH_3                PF01381.17    55 seq1594_BIOID47003   -            237   6.9e-11   41.7   0.4   1   1     2e-14   1.4e-10   40.7   0.0     3    55    24    77    22    77 0.93 Helix-turn-helix
YobH                 PF13996.1     70 seq1597_BIOID47003   -             79   1.7e-36  123.8   1.2   1   1   1.4e-40   1.9e-36  123.6   0.8     1    70     2    71     2    71 0.99 YobH-like protein
Methyltransf_11      PF08241.7     95 seq1599_BIOID47003   -            251   2.5e-24   85.4   0.0   1   1   3.2e-27   4.4e-24   84.6   0.0     1    95    47   138    47   138 0.98 Methyltransferase domain
Methyltransf_23      PF13489.1    162 seq1599_BIOID47003   -            251   1.8e-15   56.9   0.1   1   1   1.9e-18   2.6e-15   56.3   0.0     4   151    25   174    17   181 0.78 Methyltransferase domain
Methyltransf_31      PF13847.1    152 seq1599_BIOID47003   -            251   9.2e-15   54.4   0.0   1   1   8.7e-18   1.2e-14   54.0   0.0     5   118    44   147    40   196 0.84 Methyltransferase domain
Methyltransf_12      PF08242.7     99 seq1599_BIOID47003   -            251   2.3e-11   43.9   0.0   1   1   3.3e-14   4.6e-11   42.9   0.0     1    98    47   135    47   136 0.86 Methyltransferase domain
Methyltransf_18      PF12847.2    112 seq1599_BIOID47003   -            251     1e-09   38.8   0.0   1   1   1.4e-12   1.9e-09   37.9   0.0     4   110    45   139    42   141 0.79 Methyltransferase domain
Methyltransf_25      PF13649.1    101 seq1599_BIOID47003   -            251   3.4e-09   36.8   0.0   1   1     8e-12   1.1e-08   35.2   0.0     1   101    46   134    46   134 0.87 Methyltransferase domain
Ubie_methyltran      PF01209.13   233 seq1599_BIOID47003   -            251   2.4e-09   36.5   0.0   1   1   2.4e-12   3.2e-09   36.1   0.0    44   168    39   155     9   169 0.85 ubiE/COQ5 methyltransferase family
Methyltransf_8       PF05148.10   219 seq1599_BIOID47003   -            251   3.8e-06   26.5   0.0   1   1   4.1e-09   5.6e-06   26.0   0.0    58   156    29   138    16   158 0.77 Hypothetical methyltransferase
MTS                  PF05175.9    170 seq1599_BIOID47003   -            251   6.4e-05   22.2   0.0   1   1   7.2e-08   9.9e-05   21.6   0.0    19    74    30    83    22   108 0.83 Methyltransferase small domain
Oxidored_molyb       PF00174.14   169 seq1603_BIOID47003   -            334   8.3e-41  139.0   0.0   1   1   9.6e-45   1.3e-40  138.4   0.0    11   168   108   268    97   269 0.94 Oxidoreductase molybdopterin binding domain
TetR_N               PF00440.18    47 seq1604_BIOID47003   -            178   4.9e-09   35.5   0.1   1   1   1.2e-12   7.9e-09   34.9   0.1     1    47    13    59    13    59 0.97 Bacterial regulatory proteins, tetR family
TetR_C_6             PF13977.1    131 seq1604_BIOID47003   -            178   6.7e-08   32.3   0.2   1   1   2.3e-11   1.6e-07   31.0   0.2    16   125    80   176    66   178 0.89 Bacterial transcriptional repressor
SUI1                 PF01253.17    83 seq1607_BIOID47003   -            108   1.6e-22   78.9   1.9   1   1   1.4e-26   1.9e-22   78.7   1.3     2    82    28   104    27   105 0.95 Translation initiation factor SUI1
Acyl_transf_3        PF01757.17   340 seq1608_BIOID47003   -            331   4.2e-34  117.7  34.9   1   1   3.8e-38   5.2e-34  117.4  24.2     2   339     6   318     5   322 0.87 Acyltransferase family
Cytochrom_B562       PF07361.6    103 seq1609_BIOID47003   -            128   5.4e-35  119.8   5.5   1   1   4.5e-39   6.2e-35  119.6   3.8     1   103    23   128    23   128 0.99 Cytochrome b562
FeoC                 PF09012.5     69 seq1610_BIOID47003   -             78   1.9e-15   56.1   0.4   1   1   3.3e-19   2.3e-15   55.9   0.3     1    65     3    69     3    75 0.92 FeoC like transcriptional regulator
TrmB                 PF01978.14    68 seq1610_BIOID47003   -             78   2.2e-06   27.1   0.0   1   1   4.3e-10   2.9e-06   26.7   0.0    17    59    10    53     7    56 0.92 Sugar-specific transcriptional regulator TrmB
FtsX                 PF02687.16   121 seq1611_BIOID47003   -            804     3e-21   75.3  18.3   1   2   7.4e-15   5.1e-11   42.2   6.3     3   121   247   364   245   364 0.83 FtsX-like permease family
FtsX                 PF02687.16   121 seq1611_BIOID47003   -            804     3e-21   75.3  18.3   2   2     2e-16   1.4e-12   47.3   1.2     2   116   683   793   682   797 0.86 FtsX-like permease family
CTP_transf_1         PF01148.15   259 seq1613_BIOID47003   -            285   1.3e-63  214.9  19.9   1   1   1.1e-67   1.5e-63  214.7  13.8     2   257     4   279     3   281 0.88 Cytidylyltransferase family
UPF0231              PF06062.6    121 seq1615_BIOID47003   -            120   1.8e-41  140.6   2.4   1   1   1.5e-45     2e-41  140.5   1.6     1   121     1   118     1   118 0.99 Uncharacterised protein family (UPF0231)
CreD                 PF06123.7    430 seq1616_BIOID47003   -            450  3.6e-157  523.2   0.0   1   1    3e-161  4.1e-157  523.0   0.0     2   430     5   428     4   428 0.99 Inner membrane protein CreD
Aldose_epim          PF01263.15   301 seq1618_BIOID47003   -            295   1.4e-20   73.4   0.0   1   1   1.4e-24   1.9e-20   73.0   0.0     2   197    28   213    27   228 0.86 Aldose 1-epimerase
AAA_26               PF13500.1    199 seq1619_BIOID47003   -            225   7.2e-42  143.1   0.0   1   1   1.9e-45   8.5e-42  142.9   0.0     1   193     3   208     3   213 0.95 AAA domain
CbiA                 PF01656.18   195 seq1619_BIOID47003   -            225   3.5e-20   72.1   0.0   1   1   9.2e-24   4.2e-20   71.8   0.0     2   180     6   199     5   217 0.78 CobQ/CobB/MinD/ParA nucleotide binding domain
Transposase_31       PF04754.7    205 seq1620_BIOID47003   -            292   3.6e-82  274.5   0.1   1   1   3.7e-86     5e-82  274.1   0.1     1   204     8   209     8   210 0.99 Putative transposase, YhgA-like
S-AdoMet_synt_C      PF02773.11   138 seq1624_BIOID47003   -            384   3.7e-76  253.3   0.0   1   1   1.2e-79   5.6e-76  252.7   0.0     1   138   233   370   233   370 1.00 S-adenosylmethionine synthetase, C-terminal domain
S-AdoMet_synt_M      PF02772.11   120 seq1624_BIOID47003   -            384   5.5e-51  171.4   0.0   1   1   3.7e-54   1.7e-50  169.8   0.0     2   120   114   231   113   231 0.99 S-adenosylmethionine synthetase, central domain
S-AdoMet_synt_N      PF00438.15   100 seq1624_BIOID47003   -            384     2e-43  146.5   0.1   1   1   8.4e-47   3.8e-43  145.6   0.1     2   100     3   101     2   101 0.99 S-adenosylmethionine synthetase, N-terminal domain
BolA                 PF01722.13    75 seq1628_BIOID47003   -            104   2.1e-29  101.1   0.1   1   1   1.8e-33   2.5e-29  100.8   0.1     1    75     9    84     8    84 0.97 BolA-like protein
RelB                 PF04221.7     83 seq1629_BIOID47003   -             80   9.4e-16   57.2   0.2   1   1   7.9e-20   1.1e-15   57.0   0.1     1    71     1    70     1    79 0.91 RelB antitoxin
Flavodoxin_2         PF02525.12   199 seq1632_BIOID47003   -            193   6.5e-38  130.1   0.0   1   1   7.2e-42   9.8e-38  129.5   0.0     2   199     3   188     2   190 0.87 Flavodoxin-like fold
MFS_1                PF07690.11   354 seq1635_BIOID47003   -            382   3.2e-28   98.3  52.3   1   2   3.2e-19   2.2e-15   56.1  19.3     2   238    12   230    11   233 0.79 Major Facilitator Superfamily
MFS_1                PF07690.11   354 seq1635_BIOID47003   -            382   3.2e-28   98.3  52.3   2   2     1e-17   6.8e-14   51.2  13.5     6   174   210   371   206   381 0.89 Major Facilitator Superfamily
Sugar_tr             PF00083.19   451 seq1635_BIOID47003   -            382     2e-07   29.8  17.3   1   1   2.9e-11     2e-07   29.8  12.0    44   176    39   167    16   183 0.85 Sugar (and other) transporter
Plasmid_stabil       PF05016.9     90 seq1636_BIOID47003   -             96   1.5e-13   50.7   0.1   1   1   1.3e-17   1.8e-13   50.5   0.1     2    87     6    82     5    85 0.94 Plasmid stabilisation system protein
MFS_1                PF07690.11   354 seq1638_BIOID47003   -            494   2.7e-50  171.0  47.5   1   1   5.8e-54   2.7e-50  171.0  32.9     2   353    59   449    58   450 0.90 Major Facilitator Superfamily
Sugar_tr             PF00083.19   451 seq1638_BIOID47003   -            494   1.4e-08   33.6  16.2   1   1     3e-12   1.4e-08   33.6  11.3    44   192    86   229    54   232 0.88 Sugar (and other) transporter
MFS_3                PF05977.8    524 seq1638_BIOID47003   -            494   0.00022   19.3  14.4   1   1   4.8e-08   0.00022   19.3  10.0    12   214    55   253    47   279 0.90 Transmembrane secretion effector
Ferric_reduct        PF01794.14   125 seq1639_BIOID47003   -            211   3.5e-13   49.6  11.2   1   1   2.6e-17   3.5e-13   49.6   7.8     5   124    51   161    18   162 0.90 Ferric reductase like transmembrane component
HTH_29               PF13551.1    113 seq1640_BIOID47003   -            225   1.6e-14   53.8   0.1   1   1   8.6e-18   2.9e-14   53.0   0.1     1   112    30   139    30   140 0.94 Winged helix-turn helix
HTH_23               PF13384.1     50 seq1640_BIOID47003   -            225   3.2e-11   42.3   0.4   1   1   2.6e-13     9e-10   37.7   0.1     3    50    26    73    24    73 0.95 Homeodomain-like domain
HTH_32               PF13565.1     77 seq1640_BIOID47003   -            225   6.7e-09   36.3   0.3   1   1   1.9e-12   6.7e-09   36.3   0.2     1    77    56   136    56   136 0.87 Homeodomain-like domain
HTH_28               PF13518.1     52 seq1640_BIOID47003   -            225   1.6e-08   34.2   0.3   1   1   8.3e-11   2.9e-07   30.2   0.1     1    49    29    78    29    84 0.89 Helix-turn-helix domain
MFS_1                PF07690.11   354 seq1641_BIOID47003   -            403   1.5e-43  148.8  41.6   1   1   2.1e-47   1.5e-43  148.8  28.8     4   347    14   341    11   348 0.86 Major Facilitator Superfamily
Sugar_tr             PF00083.19   451 seq1641_BIOID47003   -            403   4.4e-09   35.3   4.8   1   1   6.5e-13   4.4e-09   35.3   3.3    44   123    39   115    16   185 0.88 Sugar (and other) transporter
Peptidase_M50        PF02163.17   192 seq1644_BIOID47003   -            450   2.7e-70  235.1   0.3   1   1   6.9e-74   3.1e-70  234.9   0.2     2   192    11   446    10   446 0.99 Peptidase family M50
PDZ                  PF00595.19    81 seq1644_BIOID47003   -            450   8.1e-13   48.2   0.3   1   1     1e-13   4.6e-10   39.4   0.0     8    81   209   277   203   277 0.91 PDZ domain (Also known as DHR or GLGF)
PDZ_2                PF13180.1     82 seq1644_BIOID47003   -            450   7.3e-11   41.6   0.0   1   1   1.1e-11   5.1e-08   32.5   0.0    19    78   227   285   211   287 0.84 PDZ domain
DJ-1_PfpI            PF01965.19   147 seq1646_BIOID47003   -            172   1.6e-42  144.3   0.0   1   1   2.7e-46   1.9e-42  144.1   0.0     1   147    31   171    31   171 0.97 DJ-1/PfpI family
DUF4066              PF13278.1    166 seq1646_BIOID47003   -            172   3.4e-13   49.1   0.0   1   1   5.9e-17     4e-13   48.8   0.0     1   151     8   153     8   155 0.89 Putative amidotransferase
ABM                  PF03992.11    78 seq1649_BIOID47003   -            104   5.2e-22   77.5   0.1   1   1   4.5e-26   6.2e-22   77.3   0.0     1    78     1    87     1    87 0.92 Antibiotic biosynthesis monooxygenase
Trigger_N            PF05697.8    145 seq1650_BIOID47003   -            432   6.8e-46  155.5   0.2   1   1   1.5e-49   6.8e-46  155.5   0.1     1   145     1   145     1   145 0.99 Bacterial trigger factor protein (TF)
Trigger_C            PF05698.9    162 seq1650_BIOID47003   -            432   5.7e-39  133.4  11.0   1   1   1.2e-42   5.7e-39  133.4   7.6     1   161   262   412   262   413 0.99 Bacterial trigger factor protein (TF) C-terminus
FKBP_C               PF00254.23    94 seq1650_BIOID47003   -            432     8e-17   60.9   0.4   1   1   4.7e-20   2.1e-16   59.5   0.3     5    93   158   237   154   238 0.93 FKBP-type peptidyl-prolyl cis-trans isomerase
DDE_3                PF13358.1    146 seq1653_BIOID47003   -            131   2.9e-14   52.9   0.0   1   1   2.4e-18   3.2e-14   52.7   0.0     2   118    17   131    16   131 0.98 DDE superfamily endonuclease
Fimbrial             PF00419.15   145 seq1654_BIOID47003   -            180     8e-20   71.4   7.7   1   1     7e-24   9.6e-20   71.1   5.3     1   145    30   180    30   180 0.87 Fimbrial protein
TPR_3                PF07720.7     36 seq1656_BIOID47003   -            163   1.7e-21   75.4  16.3   1   2   4.3e-15   5.9e-11   41.8   2.9     1    36    40    73    40    73 0.98 Tetratricopeptide repeat
TPR_3                PF07720.7     36 seq1656_BIOID47003   -            163   1.7e-21   75.4  16.3   2   2   2.5e-14   3.4e-10   39.3   2.9     1    36    74   107    74   107 0.96 Tetratricopeptide repeat
HAD_2                PF13419.1    176 seq1657_BIOID47003   -            199   4.9e-29  101.7   0.1   1   1   1.7e-32   5.7e-29  101.5   0.1     2   176     4   184     3   184 0.85 Haloacid dehalogenase-like hydrolase
Hydrolase_like       PF13242.1     75 seq1657_BIOID47003   -            199   2.5e-08   33.3   0.0   1   1   1.6e-11   5.5e-08   32.2   0.0     2    50   139   186   138   198 0.93 HAD-hyrolase-like
Hydrolase            PF00702.21   204 seq1657_BIOID47003   -            199   1.8e-06   28.4   0.0   1   1   6.1e-10   2.1e-06   28.3   0.0   109   203    73   177     6   178 0.76 haloacid dehalogenase-like hydrolase
Peptidase_M20        PF01546.23   171 seq1659_BIOID47003   -            409   1.3e-19   70.3   0.2   1   1   4.2e-23   1.9e-19   69.7   0.1    23   170   139   402    74   403 0.84 Peptidase family M20/M25/M40
M20_dimer            PF07687.9    109 seq1659_BIOID47003   -            409   7.2e-12   44.9   0.1   1   1   3.5e-15   1.6e-11   43.7   0.0     2   105   206   302   205   308 0.89 Peptidase dimerisation domain
Peptidase_M42        PF05343.9    292 seq1659_BIOID47003   -            409   2.5e-06   26.3   0.0   1   1   3.1e-08   0.00014   20.6   0.0   134   194   140   201   110   234 0.90 M42 glutamyl aminopeptidase
Xan_ur_permease      PF00860.15   389 seq1660_BIOID47003   -            463  4.4e-113  377.5  39.0   1   1  4.4e-117    6e-113  377.1  27.0     2   388    34   427    33   428 0.97 Permease family
DUF796               PF05638.7    134 seq1662_BIOID47003   -            172   9.9e-35  119.3   0.0   1   1   8.3e-39   1.1e-34  119.1   0.0     1   133     6   155     6   156 0.94 Protein of unknown function (DUF796)
UvrB                 PF12344.3     44 seq1665_BIOID47003   -            673   6.7e-23   79.8   0.9   1   1   1.3e-25   2.9e-22   77.7   0.1     1    43   552   594   552   595 0.97 Ultra-violet resistance protein B
Helicase_C           PF00271.26    78 seq1665_BIOID47003   -            673   1.2e-15   57.0   0.0   1   1   1.2e-18   2.8e-15   55.8   0.0     2    77   465   545   464   546 0.98 Helicase conserved C-terminal domain
ResIII               PF04851.10   184 seq1665_BIOID47003   -            673   1.1e-11   44.8   0.0   1   1     3e-14   6.9e-11   42.1   0.0     4    94    13   101    10   134 0.79 Type III restriction enzyme, res subunit
UVR                  PF02151.14    36 seq1665_BIOID47003   -            673   5.2e-07   28.8   1.1   1   1     7e-10   1.6e-06   27.3   0.8     2    35   634   667   633   668 0.93 UvrB/uvrC motif
YodA                 PF09223.6    182 seq1668_BIOID47003   -            223   2.2e-86  288.0   5.3   1   1   1.9e-90   2.6e-86  287.8   3.7     2   182    43   223    42   223 0.99 YodA lipocalin-like domain
CorA                 PF01544.13   292 seq1669_BIOID47003   -            316   4.9e-56  189.7   0.4   1   1   4.4e-60     6e-56  189.5   0.2     4   292    26   312    24   312 0.95 CorA-like Mg2+ transporter protein
EII-GUT              PF03608.8    168 seq1672_BIOID47003   -            187     7e-77  256.8   0.7   1   1   5.9e-81     8e-77  256.6   0.5     2   168     5   171     4   171 0.99 PTS system enzyme II sorbitol-specific factor
AA_permease_2        PF13520.1    426 seq1675_BIOID47003   -            540   4.3e-42  144.0  46.5   1   1     9e-46   6.1e-42  143.5  32.2     2   422    75   515    74   526 0.85 Amino acid permease
AA_permease          PF00324.16   479 seq1675_BIOID47003   -            540   2.1e-15   55.9  40.1   1   1   4.3e-19   2.9e-15   55.4  27.8    28   446    99   513    76   536 0.76 Amino acid permease
GIY-YIG              PF01541.19    80 seq1678_BIOID47003   -            103     1e-09   38.5   0.0   1   1   8.9e-14   1.2e-09   38.2   0.0     2    76     7    76     6    80 0.91 GIY-YIG catalytic domain
Virul_fac_BrkB       PF03631.10   260 seq1680_BIOID47003   -            290     1e-55  188.8  24.6   1   1   8.7e-60   1.2e-55  188.6  17.0     2   258    29   274    28   276 0.88 Virulence factor BrkB
Sugar_tr             PF00083.19   451 seq1685_BIOID47003   -            464  3.2e-138  460.9  29.0   1   1    8e-142  3.6e-138  460.7  20.1     1   449    18   449    18   451 0.97 Sugar (and other) transporter
MFS_1                PF07690.11   354 seq1685_BIOID47003   -            464   5.7e-42  143.6  43.8   1   2     9e-34   4.1e-30  104.6  13.1     2   241    23   284    22   287 0.82 Major Facilitator Superfamily
MFS_1                PF07690.11   354 seq1685_BIOID47003   -            464   5.7e-42  143.6  43.8   2   2   1.5e-16   6.7e-13   48.0  13.2     3   186   258   449   256   460 0.85 Major Facilitator Superfamily
Chorismate_bind      PF00425.13   257 seq1687_BIOID47003   -            391     2e-68  230.3   0.0   1   1   1.8e-72   2.5e-68  230.0   0.0     2   257   126   380   125   380 0.97 chorismate binding enzyme
Pili_assembly_N      PF00345.15   122 seq1689_BIOID47003   -            230   5.5e-37  126.1   0.2   1   1   2.1e-40   1.4e-36  124.8   0.0     1   121    26   145    26   146 0.91 Gram-negative pili assembly chaperone, N-terminal domain
Pili_assembly_C      PF02753.12    68 seq1689_BIOID47003   -            230     2e-16   59.4   0.3   1   1   5.2e-20   3.6e-16   58.6   0.2     1    65   165   223   165   226 0.96 Gram-negative pili assembly chaperone, C-terminal domain
Pribosyltran         PF00156.22   125 seq1691_BIOID47003   -            227     9e-10   38.2   0.0   1   1   1.1e-13   1.5e-09   37.4   0.0    45   124   141   223   136   224 0.82 Phosphoribosyl transferase domain
Flg_bb_rod           PF00460.15    31 seq1692_BIOID47003   -            138   8.6e-13   47.5   0.2   1   1   1.5e-16   2.1e-12   46.3   0.2     1    31     9    39     9    39 0.98 Flagella basal body rod protein
ACR_tran             PF00873.14  1021 seq1696_BIOID47003   -           1025         0 1226.7  15.6   1   1         0         0 1226.5  10.8     2  1020     4  1008     3  1009 0.99 AcrB/AcrD/AcrF family
MMPL                 PF03176.10   333 seq1696_BIOID47003   -           1025     8e-13   47.6  20.1   1   2   4.8e-11   2.2e-07   29.7   5.7   138   313   327   501   226   521 0.83 MMPL family
MMPL                 PF03176.10   333 seq1696_BIOID47003   -           1025     8e-13   47.6  20.1   2   2   5.5e-09   2.5e-05   23.0   2.8    73   306   785  1012   689  1024 0.76 MMPL family
SecD_SecF            PF02355.11   189 seq1696_BIOID47003   -           1025   5.9e-12   45.0  19.3   1   2     3e-10   1.4e-06   27.5   6.0    35   186   336   489   317   492 0.80 Protein export membrane protein
SecD_SecF            PF02355.11   189 seq1696_BIOID47003   -           1025   5.9e-12   45.0  19.3   2   2   8.1e-09   3.7e-05   22.8   2.0    25   183   844  1005   831  1022 0.87 Protein export membrane protein
Trans_reg_C          PF00486.23    77 seq1697_BIOID47003   -            458   3.8e-12   45.8   0.0   1   1     6e-16   8.3e-12   44.7   0.0     2    77    28   101    26   101 0.93 Transcriptional regulatory protein, C terminal
Bac_surface_Ag       PF01103.18   323 seq1700_BIOID47003   -            810  1.7e-100  336.4  16.0   1   1  1.1e-103  3.7e-100  335.4  11.1     1   323   448   810   448   810 0.96 Surface antigen
Surf_Ag_VNR          PF07244.10    78 seq1700_BIOID47003   -            810   3.1e-65  216.4  10.4   1   5   6.3e-10   2.2e-06   27.8   0.0     1    78    24    91    24    91 0.87 Surface antigen variable number repeat
Surf_Ag_VNR          PF07244.10    78 seq1700_BIOID47003   -            810   3.1e-65  216.4  10.4   2   5   5.9e-15     2e-11   44.0   0.0     1    78    92   172    92   172 0.93 Surface antigen variable number repeat
Surf_Ag_VNR          PF07244.10    78 seq1700_BIOID47003   -            810   3.1e-65  216.4  10.4   3   5   3.5e-17   1.2e-13   51.1   0.1     2    78   176   263   175   263 0.86 Surface antigen variable number repeat
Surf_Ag_VNR          PF07244.10    78 seq1700_BIOID47003   -            810   3.1e-65  216.4  10.4   4   5   5.8e-14     2e-10   40.8   0.0     1    78   266   344   266   344 0.92 Surface antigen variable number repeat
Surf_Ag_VNR          PF07244.10    78 seq1700_BIOID47003   -            810   3.1e-65  216.4  10.4   5   5     1e-18   3.5e-15   56.0   0.1     1    78   347   421   347   421 0.91 Surface antigen variable number repeat
CMAS                 PF02353.15   273 seq1701_BIOID47003   -            382  1.6e-106  355.2   0.2   1   1  1.6e-109  2.4e-106  354.6   0.2     2   273   108   368   107   368 0.98 Mycolic acid cyclopropane synthetase
Methyltransf_23      PF13489.1    162 seq1701_BIOID47003   -            382   1.5e-14   53.9   0.0   1   1   1.6e-17   2.4e-14   53.2   0.0    14   135   157   287   143   315 0.73 Methyltransferase domain
Methyltransf_11      PF08241.7     95 seq1701_BIOID47003   -            382   8.6e-13   48.4   0.0   1   1   1.1e-15   1.6e-12   47.5   0.0     1    94   172   264   172   265 0.97 Methyltransferase domain
Methyltransf_18      PF12847.2    112 seq1701_BIOID47003   -            382     8e-11   42.3   0.0   1   1   1.4e-13   2.1e-10   41.0   0.0     1   111   167   267   167   268 0.91 Methyltransferase domain
Methyltransf_31      PF13847.1    152 seq1701_BIOID47003   -            382   5.2e-11   42.2   0.0   1   1   5.6e-14   8.6e-11   41.5   0.0     2   112   166   269   165   329 0.85 Methyltransferase domain
Methyltransf_12      PF08242.7     99 seq1701_BIOID47003   -            382     4e-08   33.5   0.0   1   1   5.5e-11   8.4e-08   32.4   0.0     1    99   172   263   172   263 0.83 Methyltransferase domain
Methyltransf_25      PF13649.1    101 seq1701_BIOID47003   -            382   2.1e-07   31.1   0.0   1   1   2.8e-10   4.2e-07   30.1   0.0     1   101   171   261   171   261 0.90 Methyltransferase domain
PCMT                 PF01135.14   210 seq1701_BIOID47003   -            382   3.9e-06   26.4   0.0   1   1   3.8e-09   5.7e-06   25.8   0.0    61   123   155   215   135   230 0.82 Protein-L-isoaspartate(D-aspartate) O-methyltransferase (PCMT)
MTS                  PF05175.9    170 seq1701_BIOID47003   -            382   3.7e-05   23.0   0.0   1   1     4e-08   6.1e-05   22.3   0.0    22   104   158   234   152   265 0.81 Methyltransferase small domain
Phage_integrase      PF00589.17   173 seq1702_BIOID47003   -            246   1.2e-26   93.3   0.1   1   1   1.2e-30   1.6e-26   92.9   0.0     2   171    44   217    43   219 0.88 Phage integrase family
EIIBC-GUT_N          PF03612.9    183 seq1703_BIOID47003   -            319   9.6e-72  240.3   1.8   1   1   2.7e-75   1.8e-71  239.3   1.3     2   183     3   171     2   171 0.95 Sorbitol phosphotransferase enzyme II N-terminus
EIIBC-GUT_C          PF07663.6     93 seq1703_BIOID47003   -            319   6.4e-48  160.7   5.0   1   1   9.3e-52   6.4e-48  160.7   3.5     1    93   226   318   226   318 0.99 Sorbitol phosphotransferase enzyme II C-terminus
Peptidase_S49        PF01343.13   154 seq1705_BIOID47003   -            666  1.9e-100  332.9   0.1   1   2   1.6e-47   1.1e-43  148.5   0.0     2   152   189   342   188   344 0.97 Peptidase family S49
Peptidase_S49        PF01343.13   154 seq1705_BIOID47003   -            666  1.9e-100  332.9   0.1   2   2   8.2e-58   5.6e-54  181.9   0.0     2   154   440   591   439   591 0.98 Peptidase family S49
YbjM                 PF11045.3    125 seq1707_BIOID47003   -            125   5.5e-63  210.1   9.7   1   1   4.5e-67   6.1e-63  210.0   6.7     1   124     1   124     1   125 0.99 Putative inner membrane protein of Enterobacteriaceae
Flg_bbr_C            PF06429.8     74 seq1708_BIOID47003   -            134   1.5e-12   47.0   3.0   1   1   3.6e-16   2.5e-12   46.4   2.1    29    73    87   131    11   132 0.91 Flagellar basal body rod FlgEFG protein C-terminal
Flg_bb_rod           PF00460.15    31 seq1708_BIOID47003   -            134   2.7e-11   42.8   1.2   1   1   3.9e-15   2.7e-11   42.8   0.8     1    30     7    37     7    38 0.95 Flagella basal body rod protein
Cytochrom_B_N        PF00033.14   188 seq1709_BIOID47003   -            176   1.4e-22   79.8  12.3   1   1   2.4e-26   1.6e-22   79.6   8.5     2   187     2   173     1   174 0.96 Cytochrome b(N-terminal)/b6/petB
Ni_hydr_CYTB         PF01292.15   182 seq1709_BIOID47003   -            176     1e-18   67.2  11.5   1   1   1.8e-22   1.2e-18   67.0   8.0     1   181     3   173     3   174 0.85 Prokaryotic cytochrome b561
[truncated: 1,310,719 more chars]
