# Supplementary material for: A domain sequence approach to pangenomics: applications to Escherichia coli
Source: F1000Res. 2013 May 29;1:19. Originally published 2012 Oct 1. [Version 2] doi: 10.12688/f1000research.1-19.v2 (PMC3901455; doi:10.12688/f1000research.1-19.v2)
Supplement: The 347 text files show the results from scanning each of the fasta-files against the Pfam-A database [file f1000research-1-1101-s0002.tgz › Escherichia_coli_B093_BIOID38907.txt]

#                                                                            --- full sequence --- -------------- this domain -------------   hmm coord   ali coord   env coord
# target name        accession   tlen query name           accession   qlen   E-value  score  bias   #  of  c-Evalue  i-Evalue  score  bias  from    to  from    to  from    to  acc description of target
#------------------- ---------- ----- -------------------- ---------- ----- --------- ------ ----- --- --- --------- --------- ------ ----- ----- ----- ----- ----- ----- ----- ---- ---------------------
RdgC                 PF04381.7    301 seq3_BIOID38907      -            274  2.1e-121  404.4   1.3   1   1  1.7e-125  2.3e-121  404.2   0.9    30   300     2   272     1   273 0.99 Putative exonuclease, RdgC
N6_N4_Mtase          PF01555.13   231 seq4_BIOID38907      -            227   8.2e-35  120.2   0.0   1   2   2.3e-15   1.6e-11   44.0   0.0     1   114    21   124    21   131 0.89 DNA methylase
N6_N4_Mtase          PF01555.13   231 seq4_BIOID38907      -            227   8.2e-35  120.2   0.0   2   2   1.2e-24     8e-21   74.4   0.0   169   228   141   200   126   203 0.90 DNA methylase
DUF340               PF03956.8    191 seq5_BIOID38907      -            333   5.5e-72  240.9  27.0   1   1   6.2e-73   8.5e-69  230.5  11.7     2   190   146   332   145   333 0.99 Membrane protein of unknown function (DUF340)
Aldolase             PF01081.14   196 seq6_BIOID38907      -            205   1.3e-29  102.7   0.4   1   1   2.3e-33   1.6e-29  102.3   0.3     6   183     5   183     2   194 0.92 KDPG and KHG aldolase
ROK                  PF00480.15   179 seq7_BIOID38907      -            344   9.8e-59  198.0   0.2   1   1   3.4e-62   1.5e-58  197.4   0.1     1   179    46   235    46   235 0.96 ROK family
Glucokinase          PF02685.11   316 seq7_BIOID38907      -            344   6.1e-10   38.2   0.0   1   1   2.5e-13   1.1e-09   37.3   0.0     4   235    48   279    45   289 0.81 Glucokinase
BPD_transp_1         PF00528.17   185 seq9_BIOID38907      -            275   2.2e-22   79.3  16.4   1   1   1.6e-26   2.2e-22   79.3  11.3     1   181    98   269    98   271 0.97 Binding-protein-dependent transport system inner membrane component
FCD                  PF07729.7    125 seq10_BIOID38907     -            229   7.4e-24   84.3   9.5   1   1   1.7e-27   1.1e-23   83.7   6.6     3   123    99   218    97   220 0.94 FCD domain
GntR                 PF00392.16    64 seq10_BIOID38907     -            229   1.6e-14   52.9   0.1   1   1   5.7e-18   3.9e-14   51.7   0.0     3    64     7    68     5    68 0.95 Bacterial regulatory proteins, gntR family
Big_1                PF02369.11   100 seq13_BIOID38907     -            695   1.6e-45  153.0  65.0   1   3   1.5e-13     7e-10   38.6   1.0     9    95   177   263   169   267 0.79 Bacterial Ig-like domain (group 1)
Big_1                PF02369.11   100 seq13_BIOID38907     -            695   1.6e-45  153.0  65.0   2   3   2.3e-15     1e-11   44.4   4.8     9    97   282   366   275   369 0.87 Bacterial Ig-like domain (group 1)
Big_1                PF02369.11   100 seq13_BIOID38907     -            695   1.6e-45  153.0  65.0   3   3   2.7e-12   1.2e-08   34.5   4.2     7    95   484   573   476   578 0.85 Bacterial Ig-like domain (group 1)
Collar               PF07484.7     57 seq19_BIOID38907     -            165   2.5e-15   55.8   0.1   1   1   3.1e-19   4.3e-15   55.1   0.1     1    57    10    57    10    57 0.98 Phage Tail Collar Domain
PsiB                 PF06290.6    143 seq20_BIOID38907     -             57   7.5e-20   70.6   0.1   1   1     6e-24   8.2e-20   70.5   0.1    88   143     1    56     1    56 0.98 Plasmid SOS inhibition protein (PsiB)
SSB                  PF00436.20   104 seq25_BIOID38907     -            175     2e-38  130.3   0.2   1   1   1.9e-42   2.6e-38  129.9   0.2     1   101     6   109     6   112 0.95 Single-strand binding protein family
Collar               PF07484.7     57 seq27_BIOID38907     -            161   4.1e-15   55.1   0.1   1   1   5.6e-19   7.6e-15   54.3   0.1     1    57     4    51     4    51 0.98 Phage Tail Collar Domain
PilS                 PF08805.6    133 seq28_BIOID38907     -            200   8.9e-26   89.8   9.6   1   1   8.3e-30   1.1e-25   89.5   6.6     6   131    65   188    61   195 0.93 PilS N terminal
Phage_integrase      PF00589.17   173 seq29_BIOID38907     -            327   1.2e-32  112.8   2.4   1   1   1.4e-36   1.8e-32  112.2   1.6     1   171    73   228    73   230 0.93 Phage integrase family
GTP_EFTU_D3          PF03143.12    97 seq30_BIOID38907     -             57   6.8e-18   64.6   0.2   1   1   5.2e-22   7.1e-18   64.5   0.1    40    96     4    55     1    56 0.91 Elongation factor Tu C-terminal domain
Hexapep              PF00132.19    36 seq34_BIOID38907     -            293   8.4e-19   66.0   6.7   1   3   1.6e-09   2.2e-05   23.5   0.0     2    36   122   156   121   156 0.96 Bacterial transferase hexapeptide (six repeats)
Hexapep              PF00132.19    36 seq34_BIOID38907     -            293   8.4e-19   66.0   6.7   2   3   2.3e-10   3.1e-06   26.3   0.7     3    33   191   220   189   221 0.94 Bacterial transferase hexapeptide (six repeats)
Hexapep              PF00132.19    36 seq34_BIOID38907     -            293   8.4e-19   66.0   6.7   3   3   1.8e-11   2.5e-07   29.7   0.6     1    34   206   239   206   241 0.95 Bacterial transferase hexapeptide (six repeats)
Ldr_toxin            PF13940.1     35 seq40_BIOID38907     -             88   3.3e-24   84.2   1.7   1   1   3.9e-28   5.4e-24   83.5   1.2     1    35    54    88    54    88 1.00 Toxin Ldr, type I toxin-antitoxin system
PGM_PMM_III          PF02880.11   111 seq41_BIOID38907     -            217   7.5e-32  109.5   0.0   1   1   1.5e-35   9.9e-32  109.1   0.0     1   111    23   134    23   134 0.97 Phosphoglucomutase/phosphomannomutase, alpha/beta/alpha domain III
PGM_PMM_IV           PF00408.15    73 seq41_BIOID38907     -            217     7e-12   45.0   0.1   1   1   1.6e-15   1.1e-11   44.4   0.0     1    70   139   213   139   216 0.89 Phosphoglucomutase/phosphomannomutase, C-terminal domain
MR_MLE_C             PF13378.1    111 seq45_BIOID38907     -            126   3.6e-20   71.8   0.0   1   1   3.2e-24   4.3e-20   71.6   0.0    17   111    16   111     7   111 0.88 Enolase C-terminal domain-like
Antirestrict         PF03230.8     94 seq47_BIOID38907     -            141   1.3e-30  105.1   0.0   1   1   1.2e-34   1.6e-30  104.8   0.0     1    94    42   141    42   141 0.93 Antirestriction protein
Collar               PF07484.7     57 seq50_BIOID38907     -            143   6.6e-15   54.5   0.1   1   1   8.4e-19   1.1e-14   53.7   0.1     2    57     1    47     1    47 0.98 Phage Tail Collar Domain
UPF0014              PF03649.8    250 seq53_BIOID38907     -            128   6.7e-56  189.1   1.0   1   1   5.9e-60   8.1e-56  188.8   0.7   141   250     7   116     3   116 0.98 Uncharacterised protein family (UPF0014)
PsiA                 PF06952.6    238 seq58_BIOID38907     -            239  2.4e-111  370.3   1.9   1   1    2e-115  2.7e-111  370.2   1.3     1   238     1   237     1   237 1.00 PsiA protein
ACR_tran             PF00873.14  1021 seq59_BIOID38907     -           1047  2.9e-238  792.9   2.0   1   1  2.6e-242  3.6e-238  792.6   1.4     2  1019     6  1037     2  1039 0.98 AcrB/AcrD/AcrF family
Aldolase_II          PF00596.16   183 seq62_BIOID38907     -            231   1.7e-47  161.3   0.3   1   1   1.5e-51   2.1e-47  161.0   0.2     2   181     8   196     7   198 0.91 Class II Aldolase and Adducin N-terminal domain
MliC                 PF09864.4     72 seq63_BIOID38907     -            112   1.1e-11   44.1   0.1   1   1   1.1e-15   1.5e-11   43.7   0.0     1    67    32   104    32   108 0.91 Membrane-bound lysozyme-inhibitor of c-type lysozyme
Response_reg         PF00072.19   112 seq67_BIOID38907     -            216     1e-23   83.3   0.0   1   1   3.2e-27   1.5e-23   82.8   0.0     1   111    24   132    24   133 0.97 Response regulator receiver domain
GerE                 PF00196.14    58 seq67_BIOID38907     -            216   5.4e-24   83.1   0.1   1   1     2e-27   8.9e-24   82.4   0.1     2    56   156   210   155   212 0.97 Bacterial regulatory proteins, luxR family
MbeD_MobD            PF04899.7     70 seq69_BIOID38907     -             77   4.4e-33  112.8   5.4   1   1   3.6e-37   4.9e-33  112.7   3.8     1    70     1    70     1    70 0.99 MbeD/MobD like
5_nucleotid_C        PF02872.13   156 seq70_BIOID38907     -            516   1.8e-37  128.6   0.2   1   1   1.2e-40   5.3e-37  127.0   0.0     1   154   329   475   329   477 0.92 5'-nucleotidase, C-terminal domain
Metallophos          PF00149.23   201 seq70_BIOID38907     -            516   2.5e-14   53.0   0.4   1   1   1.1e-17   5.1e-14   52.0   0.3     2   200    26   253    25   254 0.92 Calcineurin-like phosphoesterase
PGA_cap              PF09587.5    250 seq70_BIOID38907     -            516   2.4e-07   30.2   0.1   1   1   1.1e-10   4.8e-07   29.2   0.0    60   237    87   264    53   269 0.70 Bacterial capsule synthesis protein PGA_cap
PilM                 PF07419.7    136 seq71_BIOID38907     -            171   2.6e-21   75.4   0.1   1   1   2.4e-25   3.3e-21   75.1   0.0     1   128    27   160    27   167 0.94 PilM
Glycos_transf_1      PF00534.15   172 seq73_BIOID38907     -            374   1.4e-35  122.1   0.0   1   1   4.2e-39   1.9e-35  121.6   0.0     2   171   183   350   182   351 0.98 Glycosyl transferases group 1
Glyco_trans_1_4      PF13692.1    135 seq73_BIOID38907     -            374   6.5e-13   48.8   0.0   1   1   2.7e-16   1.2e-12   47.9   0.0     7   118   201   318   196   337 0.79 Glycosyl transferases group 1
Glyco_trans_4_4      PF13579.1    160 seq73_BIOID38907     -            374   6.2e-07   29.5   1.9   1   1   2.5e-10   1.2e-06   28.6   0.2     1   160    14   168    14   168 0.80 Glycosyl transferase 4-like domain
FCD                  PF07729.7    125 seq76_BIOID38907     -            230   3.1e-19   69.4   1.3   1   1   6.8e-23   3.1e-19   69.4   0.9     3   124   108   226   105   227 0.94 FCD domain
GntR                 PF00392.16    64 seq76_BIOID38907     -            230   2.2e-19   68.5   0.5   1   1   9.5e-23   4.3e-19   67.5   0.3     5    64    18    77    14    77 0.97 Bacterial regulatory proteins, gntR family
DUF697               PF05128.7    162 seq77_BIOID38907     -            353   4.1e-54  182.3   0.2   1   1     3e-58   4.1e-54  182.3   0.1     2   161   183   341   182   342 0.98 Domain of unknown function (DUF697)
MobC                 PF05713.6     48 seq79_BIOID38907     -            122   1.7e-17   62.9   1.9   1   1   1.8e-21   2.5e-17   62.4   1.3     1    48    64   111    64   111 0.98 Bacterial mobilisation protein (MobC)
AA_permease_2        PF13520.1    426 seq80_BIOID38907     -            511   1.4e-57  195.0  53.0   1   1   2.5e-61   1.7e-57  194.7  36.8     1   424    13   452    13   457 0.92 Amino acid permease
AA_permease          PF00324.16   479 seq80_BIOID38907     -            511   1.9e-20   72.5  45.8   1   1   4.3e-24   2.9e-20   71.9  31.7    20   462    32   459    15   472 0.76 Amino acid permease
HTH_18               PF12833.2     81 seq84_BIOID38907     -            114   4.2e-23   81.1   1.1   1   1   7.2e-27   4.9e-23   80.9   0.8     1    80    28   106    28   107 0.98 Helix-turn-helix domain
HTH_AraC             PF00165.18    42 seq84_BIOID38907     -            114   7.9e-17   60.3   0.1   1   2   5.3e-10   3.7e-06   26.4   0.0     1    42    15    56    15    56 0.93 Bacterial regulatory helix-turn-helix proteins, AraC family
HTH_AraC             PF00165.18    42 seq84_BIOID38907     -            114   7.9e-17   60.3   0.1   2   2   8.4e-12   5.8e-08   32.2   0.0     6    42    69   106    67   106 0.95 Bacterial regulatory helix-turn-helix proteins, AraC family
Acetyltransf_1       PF00583.19    83 seq85_BIOID38907     -            271   1.7e-09   37.4   0.0   1   1   2.3e-12   7.8e-09   35.3   0.0     3    83   170   242   168   242 0.92 Acetyltransferase (GNAT) family
AA_kinase            PF00696.23   241 seq85_BIOID38907     -            271   6.8e-08   32.2   0.0   1   1   3.1e-11   1.1e-07   31.6   0.0   142   240     4    96     1    97 0.92 Amino acid kinase family
Acetyltransf_7       PF13508.1     79 seq85_BIOID38907     -            271     3e-07   30.3   0.0   1   1   9.1e-10   3.1e-06   27.1   0.0     3    78   163   242   161   243 0.84 Acetyltransferase (GNAT) domain
MurB_C               PF02873.11   105 seq88_BIOID38907     -            342   5.1e-42  141.7   0.0   1   1   1.3e-45   9.1e-42  140.9   0.0     1   105   203   330   203   330 0.99 UDP-N-acetylenolpyruvoylglucosamine reductase, C-terminal domain
FAD_binding_4        PF01565.18   139 seq88_BIOID38907     -            342   1.1e-26   92.8   0.1   1   1   1.2e-29   7.9e-26   90.0   0.1     2   138    18   149    17   150 0.91 FAD binding domain
Peptidase_A24        PF01478.13   106 seq89_BIOID38907     -            191   2.8e-07   30.5   2.4   1   1   2.1e-11   2.8e-07   30.5   1.6     5    93    64   155    60   167 0.71 Type IV leader peptidase family
Resolvase            PF00239.16   141 seq90_BIOID38907     -            184   8.6e-51  171.3   0.0   1   1   1.6e-54   1.1e-50  171.0   0.0     2   140     3   135     2   136 0.98 Resolvase, N terminal domain
HTH_7                PF02796.10    45 seq90_BIOID38907     -            184   1.3e-13   50.4   0.0   1   1   3.9e-17   2.7e-13   49.4   0.0     1    43   138   180   138   182 0.97 Helix-turn-helix domain of resolvase
DctQ                 PF04290.7    133 seq92_BIOID38907     -            165   1.3e-30  105.7  14.6   1   1   9.4e-35   1.3e-30  105.7  10.1     1   129    31   157    31   161 0.98 Tripartite ATP-independent periplasmic transporters, DctQ component
Ribosomal_S30AE      PF02482.14    94 seq95_BIOID38907     -            113   3.8e-29  100.7   0.1   1   1   3.5e-33   4.8e-29  100.4   0.1     2    92     3    93     2    95 0.97 Sigma 54 modulation protein / S30EA ribosomal protein
Band_7               PF01145.20   179 seq96_BIOID38907     -            375     1e-24   87.3   0.3   1   1   2.8e-27   3.8e-23   82.1   0.2     2   178   147   318   146   320 0.95 SPFH domain / Band 7 family
Caudo_TAP            PF02413.12   130 seq98_BIOID38907     -            200     2e-29  102.2   1.5   1   1   2.1e-33   2.9e-29  101.7   1.0     1   130    78   199    78   199 0.96 Caudovirales tail fibre assembly protein
DUF386               PF04074.7    153 seq101_BIOID38907    -            154   7.6e-54  181.2   0.0   1   1   6.2e-58   8.5e-54  181.1   0.0     1   152     1   150     1   151 0.99 Domain of unknown function (DUF386)
Phos_pyr_kin         PF08543.7    246 seq103_BIOID38907    -            287   1.1e-15   57.4   0.0   1   1   2.1e-19   1.4e-15   57.0   0.0    53   234    68   257    51   268 0.83 Phosphomethylpyrimidine kinase
PfkB                 PF00294.19   301 seq103_BIOID38907    -            287   2.9e-11   42.9   0.0   1   1   2.6e-14   1.8e-10   40.3   0.0   175   284   132   250    96   263 0.83 pfkB family carbohydrate kinase
Trp_Tyr_perm         PF03222.8    394 seq106_BIOID38907    -            423   8.7e-06   24.6  35.7   1   1   1.1e-09   1.5e-05   23.9  24.8     7   374    21   404    17   416 0.75 Tryptophan/tyrosine permease family
SecE                 PF00584.15    57 seq107_BIOID38907    -            127   2.4e-21   74.9   1.0   1   1   1.8e-25   2.4e-21   74.9   0.7     2    56    68   122    67   123 0.97 SecE/Sec61-gamma subunits of protein translocation complex
TonB_dep_Rec         PF00593.19   276 seq108_BIOID38907    -            715   1.1e-26   94.3  16.7   1   1   1.6e-30   1.1e-26   94.3  11.6     5   272   466   710   464   714 0.90 TonB dependent receptor
Plug                 PF07715.10   108 seq108_BIOID38907    -            715   4.6e-24   84.7   1.3   1   1     2e-27   1.4e-23   83.1   0.9     4   108    54   159    51   159 0.93 TonB-dependent Receptor Plug Domain
Transp_cyt_pur       PF02133.10   439 seq109_BIOID38907    -            484  2.7e-138  461.1  43.9   1   1  2.3e-142  3.1e-138  460.9  30.4     1   439    19   457    19   457 0.99 Permease for cytosine/purines, uracil, thiamine, allantoin
Collar               PF07484.7     57 seq110_BIOID38907    -            155   9.1e-15   54.0   0.3   1   1   1.5e-18     2e-14   52.9   0.1     1    57    10    57    10    57 0.98 Phage Tail Collar Domain
Gly-zipper_YMGG      PF13441.1     45 seq113_BIOID38907    -            114   2.4e-12   46.0  38.9   1   1   2.3e-10   1.1e-06   27.9   8.4     1    37    25    61    25    64 0.87 YMGG-like Gly-zipper
Gly-zipper_Omp       PF13488.1     46 seq113_BIOID38907    -            114   1.2e-11   43.8  39.9   1   2   4.6e-09   2.1e-05   23.9   9.5     2    33    30    61    28    71 0.89 Glycine zipper
Gly-zipper_Omp       PF13488.1     46 seq113_BIOID38907    -            114   1.2e-11   43.8  39.9   2   2   9.3e-10   4.2e-06   26.1  12.6     2    41    74   113    73   114 0.95 Glycine zipper
tRNA-synt_1c         PF00749.16   314 seq114_BIOID38907    -            471  5.1e-126  419.4   0.0   1   1  5.9e-130  8.1e-126  418.8   0.0     1   314     2   305     2   305 0.99 tRNA synthetases class I (E and Q), catalytic domain
NadA                 PF02445.11   296 seq117_BIOID38907    -            347  5.6e-106  353.5   0.0   1   1  4.7e-110  6.4e-106  353.3   0.0     2   296    31   341    30   341 0.98 Quinolinate synthetase A protein
MFS_1                PF07690.11   354 seq119_BIOID38907    -            429   1.5e-66  224.4  45.7   1   1   1.2e-64   7.9e-61  205.6  25.5     1   354    14   378    14   378 0.86 Major Facilitator Superfamily
Sugar_tr             PF00083.19   451 seq119_BIOID38907    -            429   3.7e-08   32.2  34.2   1   1   9.4e-12   6.5e-08   31.4  23.7    13   437     7   414     4   425 0.74 Sugar (and other) transporter
DUF1380              PF07128.7    139 seq120_BIOID38907    -            140   1.1e-06   28.3   0.2   1   1   9.3e-11   1.3e-06   28.1   0.2     1   103     1   100     1   131 0.80 Protein of unknown function (DUF1380)
PfkB                 PF00294.19   301 seq121_BIOID38907    -            477   3.1e-55  187.3   0.5   1   1   1.4e-58   4.8e-55  186.6   0.1     2   299    11   305    10   307 0.87 pfkB family carbohydrate kinase
CTP_transf_2         PF01467.21   157 seq121_BIOID38907    -            477   1.6e-11   44.3   0.0   1   1   1.9e-14   6.5e-11   42.4   0.0     1   156   344   469   344   470 0.90 Cytidylyltransferase
Phos_pyr_kin         PF08543.7    246 seq121_BIOID38907    -            477   1.3e-08   34.3   0.0   1   1   8.5e-12   2.9e-08   33.1   0.0   118   224   187   287   166   293 0.89 Phosphomethylpyrimidine kinase
Carb_kinase          PF01256.12   242 seq121_BIOID38907    -            477     4e-06   26.1   0.1   1   1   1.9e-09   6.4e-06   25.5   0.0    61   212   137   287    82   310 0.74 Carbohydrate kinase
Response_reg         PF00072.19   112 seq122_BIOID38907    -            216   3.4e-31  107.4   0.1   1   1   1.5e-34   5.1e-31  106.8   0.0     1   111     9   120     9   121 0.98 Response regulator receiver domain
GerE                 PF00196.14    58 seq122_BIOID38907    -            216   6.4e-23   79.7   0.4   1   1   3.8e-26   1.3e-22   78.7   0.3     2    57   154   209   153   210 0.97 Bacterial regulatory proteins, luxR family
Sigma70_r4_2         PF08281.7     54 seq122_BIOID38907    -            216   3.3e-10   39.1   0.1   1   1     2e-13   6.7e-10   38.1   0.0     9    54   154   198   151   198 0.95 Sigma-70, region 4
Sigma70_r4           PF04545.11    50 seq122_BIOID38907    -            216   1.1e-06   27.6   0.4   1   1   7.6e-10   2.6e-06   26.5   0.1     3    49   154   199   153   200 0.93 Sigma-70, region 4
Porin_1              PF00267.16   337 seq123_BIOID38907    -            364    3e-137  457.2  28.2   1   1  2.5e-141  3.4e-137  457.1  19.5     1   337    27   364    27   364 0.97 Gram-negative porin
Resolvase            PF00239.16   141 seq125_BIOID38907    -            190   1.5e-50  170.6   0.1   1   1   3.8e-54   2.6e-50  169.8   0.0     2   140     3   135     2   136 0.98 Resolvase, N terminal domain
HTH_7                PF02796.10    45 seq125_BIOID38907    -            190   5.6e-14   51.6   0.5   1   1   1.8e-17   1.2e-13   50.5   0.3     1    43   138   180   138   182 0.98 Helix-turn-helix domain of resolvase
Glyco_hydro_65m      PF03632.10   370 seq128_BIOID38907    -            755  2.1e-127  424.7   0.1   1   1  6.2e-131  2.8e-127  424.2   0.1     2   370   299   677   298   677 0.97 Glycosyl hydrolase family 65 central catalytic domain
Glyco_hydro_65N      PF03636.10   255 seq128_BIOID38907    -            755   8.1e-59  198.8   0.0   1   1   2.5e-62   1.1e-58  198.3   0.0     1   255     6   241     6   241 0.96 Glycosyl hydrolase family 65, N-terminal domain
Glyco_hydro_65C      PF03633.10    54 seq128_BIOID38907    -            755   1.8e-13   50.2   0.0   1   1   1.1e-16   4.9e-13   48.8   0.0     1    50   681   727   681   731 0.95 Glycosyl hydrolase family 65, C-terminal domain
SLT                  PF01464.15   121 seq138_BIOID38907    -            166   1.3e-33  114.9   0.0   1   1   2.2e-37   1.5e-33  114.7   0.0     1   120    32   152    32   153 0.96 Transglycosylase SLT domain
DUF3521              PF12035.3     35 seq139_BIOID38907    -             52     1e-06   28.3   1.1   1   1     1e-10   1.4e-06   27.8   0.8     1    35    22    47    22    47 0.98 Protein of unknown function (DUF3521)
Secretin             PF00263.16   165 seq141_BIOID38907    -            548   1.3e-16   60.2   4.8   1   1   5.4e-20   3.7e-16   58.8   3.3     1   163   379   546   379   548 0.89 Bacterial type II and III secretion system protein
Secretin_N_2         PF07655.8     98 seq141_BIOID38907    -            548   2.6e-09   37.2   5.7   1   1   3.8e-13   2.6e-09   37.2   4.0     2    96   204   281   203   283 0.91 Secretin N-terminal domain
TauD                 PF02668.11   258 seq145_BIOID38907    -            283   1.7e-62  211.3   1.4   1   1   1.4e-66   1.9e-62  211.1   1.0     2   258     7   272     6   272 0.91 Taurine catabolism dioxygenase TauD, TfdA family
ParBc                PF02195.13    90 seq146_BIOID38907    -            682   2.8e-22   78.5   0.0   1   1   4.7e-26   6.5e-22   77.3   0.0     1    89    66   161    66   162 0.97 ParB-like nuclease domain
DctM                 PF06808.7    416 seq147_BIOID38907    -            436  2.9e-122  408.0  54.4   1   1  2.5e-126  3.4e-122  407.8  37.7     3   416    22   431    20   431 0.99 DctM-like transporters
NusG                 PF02357.14    92 seq148_BIOID38907    -            181   5.3e-25   87.3   0.0   1   1   1.1e-28   7.7e-25   86.8   0.0     1    92     7   106     7   106 0.93 Transcription termination factor nusG
KOW                  PF00467.24    32 seq148_BIOID38907    -            181   1.3e-08   33.9   0.1   1   1   9.1e-12   6.2e-08   31.7   0.0     1    28   130   161   130   165 0.86 KOW motif
DNA_topoisoIV        PF00521.15   426 seq150_BIOID38907    -            875  4.5e-153  509.9   0.0   1   1  8.3e-157  5.7e-153  509.6   0.0     1   425    32   506    32   507 0.98 DNA gyrase/topoisomerase IV, subunit A
DNA_gyraseA_C        PF03989.8     48 seq150_BIOID38907    -            875   8.7e-67  220.1  16.1   1   6   3.9e-11   2.7e-07   29.6   0.0     1    46   538   583   538   585 0.91 DNA gyrase C-terminal domain, beta-propeller
DNA_gyraseA_C        PF03989.8     48 seq150_BIOID38907    -            875   8.7e-67  220.1  16.1   2   6   5.8e-11   3.9e-07   29.1   0.0     1    45   588   635   588   638 0.87 DNA gyrase C-terminal domain, beta-propeller
DNA_gyraseA_C        PF03989.8     48 seq150_BIOID38907    -            875   8.7e-67  220.1  16.1   3   6     7e-08   0.00048   19.2   0.2     2    45   645   686   645   689 0.92 DNA gyrase C-terminal domain, beta-propeller
DNA_gyraseA_C        PF03989.8     48 seq150_BIOID38907    -            875   8.7e-67  220.1  16.1   4   6   9.2e-23   6.3e-19   66.9   0.3     1    48   692   739   692   739 0.98 DNA gyrase C-terminal domain, beta-propeller
DNA_gyraseA_C        PF03989.8     48 seq150_BIOID38907    -            875   8.7e-67  220.1  16.1   5   6     2e-13   1.4e-09   36.9   0.1     3    47   744   789   743   790 0.95 DNA gyrase C-terminal domain, beta-propeller
DNA_gyraseA_C        PF03989.8     48 seq150_BIOID38907    -            875   8.7e-67  220.1  16.1   6   6   9.2e-16   6.3e-12   44.5   0.2     1    47   793   839   793   840 0.96 DNA gyrase C-terminal domain, beta-propeller
SIS                  PF01380.17   131 seq153_BIOID38907    -            287   2.3e-18   65.9   0.0   1   1   8.1e-22   3.7e-18   65.2   0.0     2   129   124   251   123   252 0.95 SIS domain
HTH_6                PF01418.12    77 seq153_BIOID38907    -            287   2.9e-16   58.8   0.1   1   1   1.1e-19   5.2e-16   58.0   0.1     5    75     9    79     5    81 0.94 Helix-turn-helix domain, rpiR family
MASE1                PF05231.9    299 seq154_BIOID38907    -            501   1.5e-52  178.4  46.4   1   1     4e-56   1.8e-52  178.1  32.1     2   299    12   278    11   278 0.98 MASE1
HisKA_3              PF07730.8     68 seq154_BIOID38907    -            501   1.9e-14   53.6   2.9   1   1   4.2e-18   1.9e-14   53.6   2.0     2    68   306   371   305   371 0.95 Histidine kinase
HATPase_c            PF02518.21   111 seq154_BIOID38907    -            501   1.4e-13   50.4   0.0   1   1   4.9e-17   2.2e-13   49.7   0.0     5   110   414   498   410   499 0.95 Histidine kinase-, DNA gyrase B-, and HSP90-like ATPase
HTS                  PF04204.11   298 seq158_BIOID38907    -            309    8e-132  438.3   0.0   1   1  6.6e-136    9e-132  438.1   0.0     1   298     2   299     2   299 1.00 Homoserine O-succinyltransferase
PerC                 PF06069.6     90 seq159_BIOID38907    -            104   1.2e-14   54.0   2.7   1   1   1.1e-18   1.6e-14   53.6   1.9     1    78     3    85     3   100 0.79 PerC transcriptional activator
6PGD                 PF00393.14   291 seq165_BIOID38907    -            468  1.6e-141  470.5   0.1   1   1  3.6e-145  2.4e-141  469.9   0.1     1   290   179   466   179   467 1.00 6-phosphogluconate dehydrogenase, C-terminal domain
NAD_binding_2        PF03446.10   162 seq165_BIOID38907    -            468   1.7e-52  177.4   0.0   1   1   5.2e-56   3.6e-52  176.4   0.0     1   161     3   174     3   175 0.97 NAD binding domain of 6-phosphogluconate dehydrogenase
PDT                  PF00800.13   182 seq166_BIOID38907    -            386   9.1e-61  204.4   0.2   1   1     2e-64   1.3e-60  203.9   0.1     1   180   106   286   106   288 0.96 Prephenate dehydratase
CM_2                 PF01817.16    81 seq166_BIOID38907    -            386   1.9e-22   79.0   2.0   1   1   6.3e-26   4.3e-22   77.8   1.4     1    80    11    90    11    91 0.99 Chorismate mutase type II
TraF_2               PF13729.1    273 seq167_BIOID38907    -            399   2.6e-96  321.4  11.9   1   1  4.9e-100   3.4e-96  321.1   8.2     1   273    48   317    48   317 0.99 F plasmid transfer operon, TraF, protein
DUF3308              PF11751.3    274 seq167_BIOID38907    -            399   1.1e-07   31.3   0.4   1   1   2.4e-11   1.7e-07   30.7   0.3    76   244   191   370   182   381 0.78 Protein of unknown function (DUF3308)
MFS_1                PF07690.11   354 seq168_BIOID38907    -            475   2.7e-51  174.2  56.5   1   1   2.6e-50   1.8e-46  158.4  33.2     2   353    17   406    16   407 0.89 Major Facilitator Superfamily
MFS_3                PF05977.8    524 seq168_BIOID38907    -            475   8.3e-07   27.3  26.8   1   1   1.8e-08   0.00012   20.2   7.9    30   176    31   172    10   192 0.83 Transmembrane secretion effector
Autotransporter      PF03797.14   265 seq170_BIOID38907    -           1254   2.6e-36  125.2  19.7   1   1   3.9e-40   2.6e-36  125.2  13.6     7   258   991  1233   986  1244 0.95 Autotransporter beta-domain
Autotrns_rpt         PF12951.2     32 seq170_BIOID38907    -           1254   2.7e-07   30.0   3.6   1   3   2.1e-08   0.00014   21.3   0.0     3    32   329   359   328   359 0.88 Autotransporter-associated beta strand repeat
Autotrns_rpt         PF12951.2     32 seq170_BIOID38907    -           1254   2.7e-07   30.0   3.6   2   3   2.2e-07    0.0015   18.0   1.2     6    32   559   585   556   585 0.89 Autotransporter-associated beta strand repeat
Autotrns_rpt         PF12951.2     32 seq170_BIOID38907    -           1254   2.7e-07   30.0   3.6   3   3     3e-06     0.021   14.4   4.4     1    30   664   693   664   694 0.96 Autotransporter-associated beta strand repeat
DNA_pol_B            PF00136.16   467 seq172_BIOID38907    -            783   4.7e-49  167.3   0.0   1   2   9.1e-11   6.2e-07   28.4   0.1    42    73   400   430   373   440 0.90 DNA polymerase family B
DNA_pol_B            PF00136.16   467 seq172_BIOID38907    -            783   4.7e-49  167.3   0.0   2   2   1.3e-43   9.1e-40  136.6   0.0   159   451   490   771   444   779 0.85 DNA polymerase family B
DNA_pol_B_exo1       PF03104.14   317 seq172_BIOID38907    -            783   4.1e-17   61.9   0.0   1   1   8.6e-20   5.9e-16   58.1   0.0    65   317    74   296    54   296 0.91 DNA polymerase family B, exonuclease domain
DUF535               PF04393.8    288 seq174_BIOID38907    -            330  1.9e-104  348.5   0.5   1   1  1.6e-108  2.2e-104  348.3   0.3     5   288    44   328    40   328 0.98 Protein of unknown function (DUF535)
TraF_2               PF13729.1    273 seq175_BIOID38907    -            400   2.7e-97  324.7  12.3   1   1  5.1e-101   3.5e-97  324.3   8.5     1   273    49   318    49   318 0.99 F plasmid transfer operon, TraF, protein
DUF3308              PF11751.3    274 seq175_BIOID38907    -            400     3e-07   29.9   0.4   1   1   6.9e-11   4.7e-07   29.2   0.3    76   242   192   371   183   385 0.74 Protein of unknown function (DUF3308)
Prismane             PF03063.15   516 seq180_BIOID38907    -            550    7e-156  519.4   0.0   1   1  5.7e-160  7.9e-156  519.3   0.0     1   516     1   548     1   548 0.98 Prismane/CO dehydrogenase family
DinI                 PF06183.8     65 seq181_BIOID38907    -             82   1.2e-25   89.1   0.1   1   1   1.1e-29   1.5e-25   88.8   0.1     1    65    16    80    16    80 0.97 DinI-like family
Molybdopterin        PF00384.17   432 seq183_BIOID38907    -            808   6.2e-89  298.5   0.0   1   1   1.7e-92   7.7e-89  298.2   0.0     1   432   115   566   115   566 0.93 Molybdopterin oxidoreductase
Molydop_binding      PF01568.16   109 seq183_BIOID38907    -            808   5.3e-27   93.6   0.0   1   1   2.2e-30     1e-26   92.7   0.0     1   107   687   800   687   802 0.97 Molydopterin dinucleotide binding domain
Molybdop_Fe4S4       PF04879.11    55 seq183_BIOID38907    -            808   2.7e-13   49.4   0.9   1   1     1e-16   4.7e-13   48.6   0.6     1    55    53   112    53   112 0.96 Molybdopterin oxidoreductase Fe4S4 domain
4HBT                 PF03061.17    79 seq184_BIOID38907    -            136   5.5e-17   61.5   0.1   1   1   6.2e-21   8.5e-17   60.9   0.1     1    79    50   127    50   127 0.99 Thioesterase superfamily
Pro_CA               PF00484.14   148 seq187_BIOID38907    -            219     7e-48  162.2   0.0   1   1   6.1e-52   8.4e-48  162.0   0.0     1   147    34   188    34   189 0.85 Carbonic anhydrase
PseudoU_synth_2      PF00849.17   164 seq189_BIOID38907    -            326   8.1e-32  110.2   0.1   1   1   1.8e-35   1.2e-31  109.6   0.1     1   164    92   242    92   242 0.96 RNA pseudouridylate synthase
S4                   PF01479.20    48 seq189_BIOID38907    -            326   2.4e-12   45.9   0.0   1   1   6.1e-16   4.2e-12   45.1   0.0     1    48    18    65    18    65 0.97 S4 domain
Peptidase_A24        PF01478.13   106 seq192_BIOID38907    -            191   1.7e-07   31.2   1.6   1   1   1.2e-11   1.7e-07   31.2   1.1     5    93    64   155    59   166 0.70 Type IV leader peptidase family
Flavin_Reduct        PF01613.13   154 seq196_BIOID38907    -            189   9.7e-16   57.8   0.0   1   1     9e-20   1.2e-15   57.5   0.0     6   136    19   153    14   165 0.88 Flavin reductase like domain
DUF413               PF04219.7     94 seq197_BIOID38907    -            112   1.5e-38  130.2   0.1   1   1   1.4e-42   1.9e-38  129.9   0.1     1    90    10    99    10   102 0.97 Protein of unknown function, DUF
NADHdh               PF00146.16   311 seq199_BIOID38907    -            315     7e-26   90.8  12.7   1   1   6.2e-30   8.5e-26   90.6   8.8     8   308    16   314     6   315 0.86 NADH dehydrogenase
HTH_Tnp_1            PF01527.15    76 seq200_BIOID38907    -             44   2.3e-13   49.7   0.1   1   1   5.4e-17   2.5e-13   49.6   0.1     1    46     1    44     1    44 0.94 Transposase
HTH_28               PF13518.1     52 seq200_BIOID38907    -             44   1.1e-06   28.3   0.1   1   1   2.7e-10   1.2e-06   28.1   0.1     3    34    12    43    10    44 0.92 Helix-turn-helix domain
HTH_23               PF13384.1     50 seq200_BIOID38907    -             44   1.1e-06   27.9   0.1   1   1   2.7e-10   1.2e-06   27.8   0.0     8    40    12    44     4    44 0.90 Homeodomain-like domain
BPL_LplA_LipB        PF03099.14   125 seq202_BIOID38907    -            321   5.1e-21   74.8   0.0   1   1   1.7e-24   7.6e-21   74.2   0.0     4   125    86   208    83   208 0.89 Biotin/lipoate A/B protein ligase family
HTH_11               PF08279.7     55 seq202_BIOID38907    -            321   8.3e-13   47.6   0.0   1   1   4.4e-16     2e-12   46.4   0.0     4    54     9    58     8    59 0.92 HTH domain
BPL_C                PF02237.12    48 seq202_BIOID38907    -            321   1.6e-11   43.5   0.2   1   1   8.9e-15   4.1e-11   42.2   0.1     1    48   271   317   271   317 0.97 Biotin protein ligase C terminal domain
IncFII_repA          PF02387.10   281 seq203_BIOID38907    -            290   1.5e-95  319.5   0.1   1   1   1.4e-99     2e-95  319.1   0.1     5   272    12   271     7   277 0.98 IncFII RepA protein family
Peptidase_S24        PF00717.18    70 seq205_BIOID38907    -            145   1.6e-15   56.3   0.0   1   1   1.8e-19   2.5e-15   55.7   0.0     2    67    60   125    59   127 0.92 Peptidase S24-like
Kdo                  PF06293.9    206 seq207_BIOID38907    -            265   1.7e-68  229.6   0.0   1   1   1.4e-72     2e-68  229.4   0.0     1   206    19   230    19   230 0.99 Lipopolysaccharide kinase (Kdo/WaaP) family
Band_7               PF01145.20   179 seq209_BIOID38907    -            305   2.4e-35  121.9   0.5   1   1   1.7e-39   2.4e-35  121.9   0.3     1   178    21   203    21   204 0.96 SPFH domain / Band 7 family
Sigma54_activat      PF00158.21   168 seq215_BIOID38907    -            513   3.8e-56  189.0   0.0   1   1   1.3e-59   5.7e-56  188.4   0.0     2   167   207   365   206   366 0.98 Sigma-54 interaction domain
PAS_8                PF13188.1     64 seq215_BIOID38907    -            513   7.3e-06   25.5   0.0   1   1   5.4e-09   2.5e-05   23.8   0.0     3    52    82   135    81   148 0.79 PAS domain
AAA                  PF00004.24   132 seq215_BIOID38907    -            513   4.9e-05   23.4   0.0   1   1   2.6e-08   0.00012   22.1   0.0     1   111   230   341   230   358 0.85 ATPase family associated with various cellular activities (AAA)
Nuc-transf           PF10127.4    247 seq217_BIOID38907    -            266   1.6e-97  325.5   0.0   1   1  1.4e-101   1.9e-97  325.3   0.0     1   246    13   259    13   260 0.99 Predicted nucleotidyltransferase
DUF4016              PF13208.1    200 seq219_BIOID38907    -            769   4.2e-59  199.3   0.0   1   1     8e-62   5.4e-58  195.7   0.0     1   199    95   297    95   298 0.91 Domain of unknown function (DUF4016)
TerB                 PF05099.8    140 seq219_BIOID38907    -            769   3.3e-08   33.2   0.0   1   1   2.2e-11   1.5e-07   31.0   0.0    20   134   507   623   493   627 0.90 Tellurite resistance protein TerB
EAL                  PF00563.15   236 seq221_BIOID38907    -            729   4.8e-55  186.5   0.2   1   1   9.7e-59   6.6e-55  186.0   0.2     3   236   494   724   492   724 0.91 EAL domain
MASE1                PF05231.9    299 seq221_BIOID38907    -            729   4.9e-52  176.6  39.9   1   1   9.4e-56   6.4e-52  176.2  27.6     2   297    16   314    15   316 0.98 MASE1
Ribosomal_L11_N      PF03946.9     60 seq222_BIOID38907    -            142   3.2e-32  109.6   0.3   1   1   8.7e-36   5.9e-32  108.7   0.2     1    60     8    67     8    67 0.99 Ribosomal protein L11, N-terminal domain
Ribosomal_L11        PF00298.14    69 seq222_BIOID38907    -            142   6.6e-29   99.7   2.9   1   1   1.8e-32   1.2e-28   98.8   2.0     1    69    72   140    72   140 0.99 Ribosomal protein L11, RNA binding domain
PilI                 PF10623.4     83 seq225_BIOID38907    -            101   1.4e-37  127.3   0.1   1   1   1.3e-41   1.8e-37  127.0   0.1     1    74    27   100    27   101 0.97 Plasmid conjugative transfer protein PilI
rve_3                PF13683.1     67 seq226_BIOID38907    -            282   2.8e-27   93.8   0.4   1   1   6.2e-31   2.8e-27   93.8   0.3     2    67   199   264   198   264 0.98 Integrase core domain
rve                  PF00665.21   120 seq226_BIOID38907    -            282   2.3e-22   79.2   0.0   1   1   3.6e-25   1.6e-21   76.4   0.0     3   120   113   227   111   227 0.93 Integrase core domain
HTH_21               PF13276.1     60 seq226_BIOID38907    -            282   6.2e-10   38.8   0.3   1   1   3.2e-13   1.4e-09   37.6   0.2    10    59    51    98    42    99 0.81 HTH-like domain
DUF1040              PF06288.8     86 seq228_BIOID38907    -             89   1.6e-46  156.3   0.5   1   1   1.3e-50   1.8e-46  156.2   0.3     1    86     1    86     1    86 1.00 Protein of unknown function (DUF1040)
NMN_transporter      PF04973.7    182 seq231_BIOID38907    -            239   2.4e-46  157.3  27.0   1   1   1.2e-48   1.6e-44  151.4  18.7     1   180    23   227    23   229 0.94 Nicotinamide mononucleotide transporter
Histone_HNS          PF00816.16    93 seq233_BIOID38907    -            137   1.1e-19   70.5   6.3   1   1     1e-23   1.4e-19   70.2   3.8     2    91    25   127    24   130 0.91 H-NS histone family
SBP_bac_9            PF01297.12   256 seq234_BIOID38907    -            352   1.8e-61  207.4   0.0   1   1   1.5e-65   2.1e-61  207.2   0.0     1   256    70   349    70   349 0.89 Periplasmic solute binding protein family
IMS                  PF00817.15   148 seq236_BIOID38907    -            424   1.1e-37  128.9   0.0   1   1   6.6e-41   2.3e-37  128.0   0.0     2   146     6   149     5   151 0.95 impB/mucB/samB family
DUF4113              PF13438.1     75 seq236_BIOID38907    -            424   5.5e-27   93.3   0.0   1   1   5.1e-30   1.7e-26   91.7   0.0     1    74   348   420   348   421 0.98 Domain of unknown function (DUF4113)
IMS_C                PF11799.3    137 seq236_BIOID38907    -            424   7.8e-11   42.4   0.0   1   1     4e-14   1.4e-10   41.6   0.0     4   127   216   339   213   345 0.86 impB/mucB/samB family C-terminal
IMS_HHH              PF11798.3     32 seq236_BIOID38907    -            424   6.2e-07   28.9   0.3   1   1   5.3e-10   1.8e-06   27.5   0.2     3    32   172   201   170   201 0.93 IMS family HHH motif
5_nucleotid_C        PF02872.13   156 seq237_BIOID38907    -            541   5.7e-36  123.7   0.1   1   1   2.6e-39   1.2e-35  122.6   0.0     2   155   354   500   353   501 0.92 5'-nucleotidase, C-terminal domain
Metallophos          PF00149.23   201 seq237_BIOID38907    -            541     1e-14   54.3   4.6   1   1   4.2e-18   1.9e-14   53.4   3.2     2   200    29   277    28   278 0.86 Calcineurin-like phosphoesterase
PGA_cap              PF09587.5    250 seq237_BIOID38907    -            541   2.2e-06   27.1   0.0   1   1   8.4e-10   3.8e-06   26.3   0.0    51   228    80   278    51   291 0.64 Bacterial capsule synthesis protein PGA_cap
ApbE                 PF02424.10   252 seq238_BIOID38907    -            351   4.1e-80  268.6   0.0   1   1   4.3e-84   5.8e-80  268.0   0.0     4   252    72   327    69   327 0.97 ApbE family
ADH_N                PF08240.7    109 seq242_BIOID38907    -            341   1.8e-32  111.2   4.1   1   1     5e-36   3.4e-32  110.3   2.5     1   109    26   134    26   134 0.97 Alcohol dehydrogenase GroES-like domain
ADH_zinc_N           PF00107.21   130 seq242_BIOID38907    -            341   2.5e-24   85.1   0.0   1   1   6.6e-28   4.5e-24   84.3   0.0     1   128   174   299   174   301 0.98 Zinc-binding dehydrogenase
FCD                  PF07729.7    125 seq243_BIOID38907    -            223   2.8e-20   72.7   2.3   1   1   5.5e-24   3.7e-20   72.3   1.6     1   123    88   214    88   216 0.93 FCD domain
GntR                 PF00392.16    64 seq243_BIOID38907    -            223   1.4e-19   69.1   0.0   1   1   1.5e-22     1e-18   66.3   0.0     1    64    11    74    11    74 0.98 Bacterial regulatory proteins, gntR family
Cyanate_lyase        PF02560.9     73 seq244_BIOID38907    -            156   1.8e-33  113.7   0.0   1   1   1.9e-37   2.6e-33  113.2   0.0     3    72    85   155    83   156 0.95 Cyanate lyase C-terminal domain
Pro_dh               PF01619.13   345 seq249_BIOID38907    -           1320  2.5e-133  444.1   0.0   1   1  5.1e-137  3.5e-133  443.6   0.0     2   344   229   573   228   574 0.99 Proline dehydrogenase
Aldedh               PF00171.17   462 seq249_BIOID38907    -           1320  8.5e-110  367.1   0.2   1   1  2.2e-113  1.5e-109  366.2   0.2     7   450   659  1103   654  1111 0.94 Aldehyde dehydrogenase family
DUF187               PF02638.10   401 seq250_BIOID38907    -            439  8.9e-172  570.8   0.1   1   1  7.4e-176    1e-171  570.6   0.1     1   401     3   431     3   431 0.99 Uncharacterised BCR, COG1649
Ribosomal_L1         PF00687.16   221 seq254_BIOID38907    -            234   9.2e-50  168.8   0.2   1   1   7.9e-54   1.1e-49  168.6   0.2    13   220    28   220     8   221 0.90 Ribosomal protein L1p/L10e family
APH                  PF01636.18   239 seq255_BIOID38907    -            328   1.3e-41  142.7   2.0   1   1     3e-45   2.1e-41  142.1   1.4     2   232    31   259    30   269 0.84 Phosphotransferase enzyme family
EcKinase             PF02958.15   293 seq255_BIOID38907    -            328   7.3e-05   21.9   0.0   1   1   1.9e-08   0.00013   21.1   0.0   197   280   176   252   149   257 0.79 Ecdysteroid kinase
Amidohydro_4         PF13147.1    304 seq256_BIOID38907    -            452   1.1e-29  104.2   0.1   1   1   8.2e-33   2.8e-29  102.9   0.1     1   304    45   389    45   389 0.86 Amidohydrolase
Amidohydro_1         PF01979.15   333 seq256_BIOID38907    -            452   2.2e-19   70.1   0.0   1   1   1.5e-21   5.1e-18   65.6   0.0     1   332    50   391    50   392 0.70 Amidohydrolase family
Amidohydro_5         PF13594.1     68 seq256_BIOID38907    -            452   4.2e-17   61.6   0.9   1   1   2.9e-20   9.8e-17   60.4   0.6     1    68    23    88    23    88 0.84 Amidohydrolase
YkuD                 PF03734.9    146 seq257_BIOID38907    -            306   1.6e-17   63.9   0.0   1   1     2e-21   2.8e-17   63.2   0.0     4   144   101   231    98   238 0.79 L,D-transpeptidase catalytic domain
DUF830               PF05708.7    158 seq258_BIOID38907    -            233   1.5e-43  148.3   0.0   1   1   1.3e-47   1.8e-43  148.1   0.0     2   158    42   218    41   218 0.98 Orthopoxvirus protein of unknown function (DUF830)
Malate_synthase      PF01274.17   523 seq259_BIOID38907    -            533  1.1e-213  709.9   0.0   1   1  8.7e-218  1.2e-213  709.7   0.0     3   522    13   532    11   533 0.99 Malate synthase
His_Phos_1           PF00300.17   158 seq264_BIOID38907    -            209   1.3e-07   31.7   0.0   1   1   1.2e-09   1.6e-05   24.9   0.0     2    80    65   140    64   146 0.84 Histidine phosphatase superfamily (branch 1)
Cu-oxidase_4         PF02578.10   233 seq265_BIOID38907    -            243   1.5e-78  262.9   0.0   1   1   1.2e-82   1.7e-78  262.8   0.0     2   233    20   242    19   242 0.97 Multi-copper polyphenol oxidoreductase laccase
Glyco_transf_8       PF01501.15   250 seq267_BIOID38907    -            338   4.6e-58  196.3   2.8   1   1   9.7e-62   6.6e-58  195.8   2.0     1   250    31   277    31   277 0.97 Glycosyl transferase family 8
Glyco_transf_8C      PF08437.5     57 seq267_BIOID38907    -            338   7.4e-23   80.2   6.9   1   1   2.4e-26   1.7e-22   79.0   4.8     1    57   279   335   279   335 0.99 Glycosyl transferase family 8 C-terminal
NA37                 PF04245.8    326 seq275_BIOID38907    -            335  1.9e-103  346.0   0.0   1   1  1.6e-107  2.2e-103  345.9   0.0     2   326    10   329     9   329 0.97 37-kD nucleoid-associated bacterial protein
Oxidored_q1          PF00361.15   270 seq276_BIOID38907    -            479   1.4e-50  171.9  14.2   1   1     1e-54   1.4e-50  171.9   9.9     1   269   132   401   132   402 0.93 NADH-Ubiquinone/plastoquinone (complex I), various chains
Aconitase_2_N        PF06434.8    204 seq279_BIOID38907    -            916   1.2e-95  318.6   0.0   1   1   4.1e-99   1.9e-95  317.9   0.0     1   204   219   433   219   433 0.99 Aconitate hydratase 2 N-terminus
Aconitase_B_N        PF11791.3    154 seq279_BIOID38907    -            916   9.9e-68  226.6   0.1   1   1   3.8e-71   1.7e-67  225.8   0.1     1   154    55   207    55   207 1.00 Aconitate B N-terminal domain
Aconitase            PF00330.15   465 seq279_BIOID38907    -            916   2.7e-25   88.6   0.1   1   2   1.1e-12   5.2e-09   34.9   0.0   102   305   524   749   515   752 0.75 Aconitase family (aconitate hydratase)
Aconitase            PF00330.15   465 seq279_BIOID38907    -            916   2.7e-25   88.6   0.1   2   2   2.1e-17   9.6e-14   50.5   0.0   337   465   750   869   746   869 0.90 Aconitase family (aconitate hydratase)
NfeD                 PF01957.13   144 seq280_BIOID38907    -            152     3e-24   85.6   7.0   1   1   2.8e-28   3.8e-24   85.3   4.9     1   141    12   148    12   150 0.92 NfeD-like C-terminal, partner-binding
MFS_1                PF07690.11   354 seq283_BIOID38907    -            393   1.7e-29  102.6  75.4   1   1   4.9e-28   2.2e-24   85.7  32.4    14   354    27   346     9   346 0.79 Major Facilitator Superfamily
MFS_2                PF13347.1    427 seq283_BIOID38907    -            393   1.1e-07   30.4  11.1   1   1   2.5e-11   1.1e-07   30.4   7.7   133   330   124   310   118   328 0.74 MFS/sugar transport protein
Sugar_tr             PF00083.19   451 seq283_BIOID38907    -            393   3.3e-05   22.5  30.7   1   1   8.1e-09   3.7e-05   22.3   9.3    33   192   232   382   185   388 0.79 Sugar (and other) transporter
Lactamase_B          PF00753.22   194 seq284_BIOID38907    -            658   2.7e-28   98.8   0.1   1   1   7.7e-32   5.3e-28   97.8   0.1     3   194   127   351   125   352 0.98 Metallo-beta-lactamase superfamily
SCP2                 PF02036.12   101 seq284_BIOID38907    -            658   6.8e-07   29.3   0.1   1   1   2.1e-10   1.5e-06   28.3   0.1    15    98   561   644   553   647 0.90 SCP-2 sterol transfer family
Fe-S_biosyn          PF01521.15    91 seq285_BIOID38907    -            122   2.6e-25   87.8   0.0   1   1   2.2e-29     3e-25   87.6   0.0     1    91    18   108    18   108 0.99 Iron-sulphur cluster biosynthesis
MFS_1                PF07690.11   354 seq286_BIOID38907    -            440   1.4e-49  168.6  43.6   1   1   3.1e-53   1.4e-49  168.6  30.2     1   353    36   397    36   398 0.91 Major Facilitator Superfamily
DUF1228              PF06779.9     85 seq286_BIOID38907    -            440   2.4e-05   24.1   1.5   1   1   5.3e-09   2.4e-05   24.1   1.0     7    84    46   123    39   124 0.94 Protein of unknown function (DUF1228)
PAP_PilO             PF06864.7    414 seq287_BIOID38907    -            437   6.4e-57  192.6   0.0   1   1   5.5e-61   7.5e-57  192.4   0.0     3   413    26   424    24   425 0.87 Pilin accessory protein (PilO)
Trehalase            PF01204.13   512 seq290_BIOID38907    -            549  1.2e-161  538.6   0.1   1   1  1.1e-165  1.5e-161  538.3   0.1     1   511    70   546    70   547 0.96 Trehalase
MFS_1                PF07690.11   354 seq291_BIOID38907    -            452   8.7e-58  195.6  54.4   1   1   1.8e-58   1.2e-54  185.2  24.5     2   353    49   409    48   410 0.88 Major Facilitator Superfamily
Sugar_tr             PF00083.19   451 seq291_BIOID38907    -            452   4.1e-08   32.1  34.5   1   1   3.2e-10   2.2e-06   26.4  11.8   244   438    36   219    19   224 0.77 Sugar (and other) transporter
UDPG_MGDP_dh_N       PF03721.9    185 seq293_BIOID38907    -            388   2.5e-40  137.7   0.0   1   1     9e-44   4.1e-40  137.0   0.0     1   182     1   170     1   175 0.93 UDP-glucose/GDP-mannose dehydrogenase family, NAD binding domain
UDPG_MGDP_dh         PF00984.14    96 seq293_BIOID38907    -            388   7.7e-27   93.2   0.0   1   1   4.4e-30     2e-26   91.9   0.0     2    94   191   281   190   283 0.92 UDP-glucose/GDP-mannose dehydrogenase family, central domain
UDPG_MGDP_dh_C       PF03720.10   106 seq293_BIOID38907    -            388   1.3e-10   41.2   0.5   1   1   4.7e-12   2.1e-08   34.1   0.0     2    82   301   375   300   384 0.89 UDP-glucose/GDP-mannose dehydrogenase family, UDP binding domain
DHDPS                PF00701.17   289 seq294_BIOID38907    -            292  1.8e-122  407.3   0.1   1   1  1.5e-126    2e-122  407.2   0.0     1   289     1   290     1   290 0.99 Dihydrodipicolinate synthetase family
Asp_Glu_race         PF01177.17   217 seq296_BIOID38907    -            239   6.5e-40  137.2   0.1   1   1   5.4e-44   7.4e-40  137.0   0.0     1   215     8   222     8   224 0.91 Asp/Glu/Hydantoin racemase
Fels1                PF05666.6     45 seq297_BIOID38907    -            122     9e-40  133.6   2.4   1   2   1.7e-21   2.4e-17   61.9   0.1     2    45    20    62    19    62 0.96 Fels-1 Prophage Protein-like
Fels1                PF05666.6     45 seq297_BIOID38907    -            122     9e-40  133.6   2.4   2   2   1.1e-24   1.5e-20   72.1   0.2     1    45    66   121    66   121 0.98 Fels-1 Prophage Protein-like
UPF0051              PF01458.12   230 seq303_BIOID38907    -            508   6.1e-62  208.9   0.2   1   1   5.7e-66   7.8e-62  208.6   0.1     3   230   244   479   242   479 0.97 Uncharacterized protein family (UPF0051)
Fer2                 PF00111.22    78 seq306_BIOID38907    -            322   1.3e-14   53.5   2.5   1   1   5.9e-18   2.7e-14   52.5   1.7     8    77   248   315   242   316 0.87 2Fe-2S iron-sulfur cluster binding domain
FAD_binding_6        PF00970.19    99 seq306_BIOID38907    -            322   2.6e-11   43.3   0.0   1   1     1e-14   4.6e-11   42.5   0.0     2    98    12   105    11   106 0.88 Oxidoreductase FAD-binding domain
NAD_binding_1        PF00175.16   109 seq306_BIOID38907    -            322     3e-08   34.0   0.0   1   1   1.3e-11   5.9e-08   33.1   0.0     1   107   116   210   116   212 0.82 Oxidoreductase NAD-binding domain
Peptidase_M23        PF01551.17    96 seq309_BIOID38907    -            440   2.3e-34  117.2   0.2   1   1   1.4e-37   4.8e-34  116.1   0.2     2    96   313   407   312   407 0.98 Peptidase family M23
OapA                 PF04225.7     85 seq309_BIOID38907    -            440   8.3e-11   41.5   0.5   1   1   3.5e-11   1.2e-07   31.3   0.0     3    81    96   172    94   176 0.88 Opacity-associated protein A LysM-like domain
LysM                 PF01476.15    44 seq309_BIOID38907    -            440   9.3e-08   31.7   0.9   1   1     6e-11     2e-07   30.6   0.1     1    43    98   141    98   142 0.94 LysM domain
OapA_N               PF08525.6     30 seq309_BIOID38907    -            440   3.5e-07   29.6   0.2   1   1   1.8e-10     6e-07   28.9   0.2     2    29    11    39    10    40 0.92 Opacity-associated protein A N-terminal motif
LysR_substrate       PF03466.15   209 seq310_BIOID38907    -            310   1.1e-34  119.3   0.0   1   1     2e-38   1.4e-34  118.9   0.0     2   208    92   296    91   297 0.95 LysR substrate binding domain
HTH_1                PF00126.22    60 seq310_BIOID38907    -            310   1.2e-15   56.8   1.2   1   1   1.7e-19   1.2e-15   56.8   0.9     2    60     9    67     8    67 0.98 Bacterial regulatory helix-turn-helix protein, lysR family
DrsE                 PF02635.10   117 seq311_BIOID38907    -            117   3.9e-23   81.6   0.0   1   1   3.2e-27   4.4e-23   81.5   0.0     2   117     3   117     2   117 0.94 DsrE/DsrF-like family
DUF3296              PF11726.3    180 seq312_BIOID38907    -            189     5e-56  188.9   0.0   1   1   4.1e-60   5.6e-56  188.8   0.0     1   180    11   188    11   188 0.98 Protein of unknown function (DUF3296)
HAD_2                PF13419.1    176 seq315_BIOID38907    -            219     1e-23   84.3   0.0   1   1   2.7e-27   1.2e-23   84.1   0.0     1   176     6   190     6   190 0.87 Haloacid dehalogenase-like hydrolase
Hydrolase            PF00702.21   204 seq315_BIOID38907    -            219   2.3e-11   44.4   0.0   1   1   6.9e-15   3.1e-11   44.0   0.0     3   203     5   183     3   184 0.85 haloacid dehalogenase-like hydrolase
Hydrolase_like       PF13242.1     75 seq315_BIOID38907    -            219     2e-07   30.5   0.0   1   1   8.1e-11   3.7e-07   29.6   0.0     3    56   146   198   144   207 0.93 HAD-hyrolase-like
Ada_Zn_binding       PF02805.11    66 seq318_BIOID38907    -            354   7.7e-34  114.9   2.3   1   1     6e-37   1.6e-33  113.9   1.6     1    66    10    75    10    75 0.99 Metal binding domain of Ada
DNA_binding_1        PF01035.15    85 seq318_BIOID38907    -            354   3.4e-32  109.9   1.9   1   1   2.6e-35     7e-32  108.9   0.4     1    81   269   349   269   353 0.97 6-O-methylguanine DNA methyltransferase, DNA binding domain
Methyltransf_1N      PF02870.10    77 seq318_BIOID38907    -            354   8.9e-22   77.3   0.0   1   1   5.7e-25   1.6e-21   76.5   0.0     2    77   189   266   188   266 0.98 6-O-methylguanine DNA methyltransferase, ribonuclease-like domain
HTH_18               PF12833.2     81 seq318_BIOID38907    -            354   1.2e-16   60.4   1.2   1   1   1.1e-19   2.9e-16   59.2   0.1     1    80   105   182   105   183 0.97 Helix-turn-helix domain
HTH_AraC             PF00165.18    42 seq318_BIOID38907    -            354   1.9e-16   59.2   0.0   1   1   1.7e-13   4.7e-10   38.8   0.0     7    42    98   133    95   133 0.94 Bacterial regulatory helix-turn-helix proteins, AraC family
Ribosomal_L10        PF00466.15   100 seq320_BIOID38907    -            165   2.5e-26   91.3   0.0   1   1   2.6e-30   3.6e-26   90.8   0.0     3   100     5   101     3   101 0.98 Ribosomal protein L10
DSBA                 PF01323.15   193 seq321_BIOID38907    -            208   6.8e-32  110.4   3.3   1   1   7.9e-35   5.4e-31  107.5   2.3     1   192    40   197    40   198 0.95 DSBA-like thioredoxin domain
Thioredoxin_4        PF13462.1    163 seq321_BIOID38907    -            208   4.4e-10   39.7   0.0   1   1   9.2e-14   6.3e-10   39.1   0.0    16   149    40   180    33   191 0.69 Thioredoxin
AAA_2                PF07724.9    171 seq322_BIOID38907    -            861   3.2e-58  196.3   0.0   1   1   7.1e-59   8.8e-56  188.3   0.0     1   171   600   764   600   764 0.98 AAA domain (Cdc48 subfamily)
ClpB_D2-small        PF10431.4     81 seq322_BIOID38907    -            861   1.1e-28   98.8   2.2   1   1   1.4e-31   1.7e-28   98.2   0.2     1    80   770   849   770   850 0.98 C-terminal, D2-small domain, of ClpB protein
AAA                  PF00004.24   132 seq322_BIOID38907    -            861   5.6e-28   97.6   0.0   1   2   5.7e-17   7.1e-14   52.0   0.0     2   128   207   341   206   345 0.82 ATPase family associated with various cellular activities (AAA)
AAA                  PF00004.24   132 seq322_BIOID38907    -            861   5.6e-28   97.6   0.0   2   2   6.4e-14     8e-11   42.1   0.0     2   117   606   731   605   742 0.86 ATPase family associated with various cellular activities (AAA)
Clp_N                PF02861.15    53 seq322_BIOID38907    -            861     2e-27   94.7   6.1   1   2   3.4e-16   4.2e-13   48.8   0.1     1    53    21    73    21    73 0.98 Clp amino terminal domain
Clp_N                PF02861.15    53 seq322_BIOID38907    -            861     2e-27   94.7   6.1   2   2   4.7e-16   5.8e-13   48.4   0.1     1    53    98   149    98   149 0.96 Clp amino terminal domain
AAA_5                PF07728.9    139 seq322_BIOID38907    -            861   2.5e-19   69.2   0.8   1   1   3.9e-16   4.9e-13   48.8   0.0     2   124   605   725   604   766 0.87 AAA domain (dynein-related subfamily)
AAA_16               PF13191.1    166 seq322_BIOID38907    -            861   5.2e-11   43.0   7.3   1   1   9.9e-10   1.2e-06   28.8   0.2     2   141   184   285   183   310 0.81 AAA ATPase domain
Sigma54_activat      PF00158.21   168 seq322_BIOID38907    -            861   7.3e-10   38.4   0.1   1   1   7.2e-10     9e-07   28.4   0.0    23   156   603   735   574   746 0.78 Sigma-54 interaction domain
ABC_tran             PF00005.22   118 seq323_BIOID38907    -            228   1.5e-21   76.8   0.0   1   1   3.3e-25   2.2e-21   76.2   0.0     1   117    50   174    50   175 0.92 ABC transporter
DUF412               PF04217.8    143 seq326_BIOID38907    -            151   9.2e-60  200.4   0.2   1   1   7.6e-64     1e-59  200.3   0.1     1   142    10   149    10   150 0.98 Protein of unknown function, DUF412
Gp49                 PF05973.9     91 seq328_BIOID38907    -            111   3.5e-18   65.2   0.1   1   1   3.3e-22   4.5e-18   64.9   0.1     1    89    19   101    19   103 0.86 Phage derived protein Gp49-like (DUF891)
Autotransporter      PF03797.14   265 seq329_BIOID38907    -            983   3.7e-42  144.3  30.8   1   1   2.7e-46   3.7e-42  144.3  21.4     3   259   721   963   719   974 0.95 Autotransporter beta-domain
Glyco_transf_8       PF01501.15   250 seq331_BIOID38907    -            331   5.4e-50  169.9   5.8   1   1   7.9e-54   5.4e-50  169.9   4.0     2   250    25   273    24   273 0.97 Glycosyl transferase family 8
Glyco_transf_8C      PF08437.5     57 seq331_BIOID38907    -            331   1.1e-24   86.0   4.9   1   1   4.8e-28   3.3e-24   84.5   3.4     1    57   275   331   275   331 1.00 Glycosyl transferase family 8 C-terminal
MarC                 PF01914.12   203 seq335_BIOID38907    -            215   1.5e-74  249.3  11.2   1   1   1.3e-78   1.7e-74  249.2   7.7     2   203     9   210     8   210 0.99 MarC family integral membrane protein
tRNA_U5-meth_tr      PF05958.6    352 seq337_BIOID38907    -            366  3.1e-187  621.3   1.3   1   1  1.3e-190  3.5e-187  621.1   0.9     1   351    10   365    10   366 0.99 tRNA (Uracil-5-)-methyltransferase
Methyltransf_4       PF02390.12   197 seq337_BIOID38907    -            366   5.4e-07   28.7   0.1   1   1   3.8e-10     1e-06   27.8   0.1    21    86   211   275   178   286 0.81 Putative methyltransferase
MTS                  PF05175.9    170 seq337_BIOID38907    -            366   8.1e-06   25.2   0.0   1   1   5.7e-09   1.6e-05   24.2   0.0    31    87   210   264   188   282 0.85 Methyltransferase small domain
Cons_hypoth95        PF03602.10   183 seq337_BIOID38907    -            366   1.6e-05   24.2   0.2   1   1   2.2e-08     6e-05   22.3   0.2    41   123   209   301   196   350 0.73 Conserved hypothetical protein 95
KdgM                 PF06178.8    218 seq338_BIOID38907    -            238   1.8e-64  217.0  12.5   1   1   1.5e-68   2.1e-64  216.9   8.7     3   216    19   236    17   238 0.98 Oligogalacturonate-specific porin protein (KdgM)
AA_permease          PF00324.16   479 seq341_BIOID38907    -            470  2.1e-114  382.4  43.6   1   1  3.4e-118  2.3e-114  382.2  30.2     1   464    39   462    39   470 0.93 Amino acid permease
AA_permease_2        PF13520.1    426 seq341_BIOID38907    -            470   5.8e-43  146.9  48.2   1   1   1.1e-46   7.5e-43  146.5  33.4     9   410    43   444    39   464 0.82 Amino acid permease
Xan_ur_permease      PF00860.15   389 seq342_BIOID38907    -            435   2.9e-98  328.7  32.9   1   1  2.6e-102   3.5e-98  328.5  22.8     2   387    11   396    10   398 0.97 Permease family
Hexapep              PF00132.19    36 seq344_BIOID38907    -            326   4.3e-05   22.7  17.9   1   1   5.5e-07    0.0038   16.5   0.5     8    36   232   260   226   260 0.89 Bacterial transferase hexapeptide (six repeats)
DcuA_DcuB            PF03605.9    364 seq345_BIOID38907    -            432  1.3e-122  409.0  27.6   1   1  1.2e-126  1.6e-122  408.7  19.1     1   363     5   363     5   364 0.99 Anaerobic c4-dicarboxylate membrane transporter
Lipoprotein_18       PF06804.6    303 seq346_BIOID38907    -            344  1.5e-137  457.3   1.4   1   1  1.2e-141  1.7e-137  457.0   1.0     1   303    40   343    40   343 0.99 NlpB/DapX lipoprotein
RapA_C               PF12137.3    362 seq348_BIOID38907    -            968    3e-161  536.1   1.0   1   1  1.5e-164  4.2e-161  535.6   0.7     1   362   604   966   604   966 1.00 RNA polymerase recycling family C-terminal
SNF2_N               PF00176.18   296 seq348_BIOID38907    -            968   1.7e-40  138.6   0.0   1   1     2e-43   5.4e-40  136.9   0.0     1   256   157   422   157   468 0.88 SNF2 family N-terminal domain
Helicase_C           PF00271.26    78 seq348_BIOID38907    -            968   1.3e-13   50.5   0.0   1   1   1.2e-16   3.1e-13   49.2   0.0     3    78   524   601   522   601 0.96 Helicase conserved C-terminal domain
ResIII               PF04851.10   184 seq348_BIOID38907    -            968   1.7e-08   34.3   0.0   1   1   2.4e-11   6.4e-08   32.5   0.0    24   183   169   317   151   318 0.75 Type III restriction enzyme, res subunit
DEAD                 PF00270.24   173 seq348_BIOID38907    -            968   4.2e-08   32.7   0.0   1   1   1.6e-10   4.5e-07   29.3   0.0    16   167   172   317   155   321 0.75 DEAD/DEAH box helicase
Autotransporter      PF03797.14   265 seq350_BIOID38907    -           1165   2.4e-41  141.7  22.1   1   1   5.3e-45   2.4e-41  141.7  15.3     4   261   881  1150   878  1156 0.93 Autotransporter beta-domain
Autotrns_rpt         PF12951.2     32 seq350_BIOID38907    -           1165   1.2e-12   47.1  29.1   1   2   5.5e-14   2.5e-10   39.7   4.2     1    31   479   509   479   510 0.96 Autotransporter-associated beta strand repeat
Autotrns_rpt         PF12951.2     32 seq350_BIOID38907    -           1165   1.2e-12   47.1  29.1   2   2   3.3e-06     0.015   14.8   0.1     2    32   641   671   640   671 0.90 Autotransporter-associated beta strand repeat
Pertactin            PF03212.9    121 seq350_BIOID38907    -           1165   2.7e-07   30.2   3.0   1   1   1.2e-10   5.4e-07   29.2   0.7    34   119   729   818   700   820 0.78 Pertactin
Channel_Tsx          PF03502.8    238 seq352_BIOID38907    -            286   8.3e-65  218.7  14.4   1   1   6.9e-69   9.4e-65  218.6  10.0     4   238    30   286    27   286 0.96 Nucleoside-specific channel-forming protein, Tsx
Ribosomal_L12        PF00542.14    68 seq354_BIOID38907    -            121   1.8e-31  107.8   8.6   1   1   2.8e-35   3.8e-31  106.7   6.0     1    68    54   121    54   121 0.99 Ribosomal protein L7/L12 C-terminal domain
Fer4_11              PF13247.1     99 seq355_BIOID38907    -            205   1.2e-31  108.4  10.9   1   1   8.5e-35   1.2e-31  108.4   7.5     3    97    60   153    58   155 0.97 4Fe-4S dicluster domain
Fer4_2               PF12797.2     22 seq355_BIOID38907    -            205   1.1e-13   50.0  30.8   1   1   6.7e-10   9.1e-07   28.3   0.6     2    20     6    24     5    33 0.89 4Fe-4S binding domain
Fer4                 PF00037.22    24 seq355_BIOID38907    -            205   9.1e-13   47.1  35.1   1   1   8.5e-11   1.2e-07   30.9   3.3     1    23    92   114    92   115 0.94 4Fe-4S binding domain
Fer4_7               PF12838.2     52 seq355_BIOID38907    -            205   2.4e-12   46.9  28.1   1   1   9.2e-10   1.3e-06   28.6   7.3     2    50    99   147    98   149 0.87 4Fe-4S dicluster domain
Fer4_9               PF13187.1     55 seq355_BIOID38907    -            205   8.2e-12   45.0  26.6   1   1   5.5e-10   7.5e-07   29.2   7.4     2    53    99   148    98   150 0.95 4Fe-4S dicluster domain
Fer4_10              PF13237.1     52 seq355_BIOID38907    -            205   4.5e-11   42.2  30.2   1   1   8.2e-09   1.1e-05   24.9   8.0     2    52    92   146    91   146 0.76 4Fe-4S dicluster domain
Fer4_4               PF12800.2     17 seq355_BIOID38907    -            205   1.7e-10   40.2  32.5   1   3     3e-05      0.04   14.1   2.3     1    15    11    25    11    29 0.90 4Fe-4S binding domain
Fer4_4               PF12800.2     17 seq355_BIOID38907    -            205   1.7e-10   40.2  32.5   2   3   3.3e-05     0.045   13.9   2.0     2    16    65    81    64    85 0.86 4Fe-4S binding domain
Fer4_4               PF12800.2     17 seq355_BIOID38907    -            205   1.7e-10   40.2  32.5   3   3   2.9e-07    0.0004   20.3   2.0     2    17    97   112    96   112 0.91 4Fe-4S binding domain
Fer4_6               PF12837.2     24 seq355_BIOID38907    -            205   2.4e-10   39.7  39.6   1   1   3.1e-09   4.2e-06   26.2   3.2     1    23    91   113    91   114 0.95 4Fe-4S binding domain
Fer4_3               PF12798.2     15 seq355_BIOID38907    -            205   7.3e-07   29.1  40.1   1   2   9.4e-06     0.013   15.9   4.2     1    15    67    83    67    83 0.98 4Fe-4S binding domain
Fer4_3               PF12798.2     15 seq355_BIOID38907    -            205   7.3e-07   29.1  40.1   2   2   4.8e-05     0.065   13.7   1.6     1    13   126   147   126   149 0.94 4Fe-4S binding domain
ABC_tran             PF00005.22   118 seq356_BIOID38907    -            360   7.3e-21   74.6   0.0   1   1   5.4e-24   1.5e-20   73.6   0.0     1   117    44   162    44   163 0.93 ABC transporter
TOBE                 PF03459.12    64 seq356_BIOID38907    -            360   4.8e-09   36.0   0.0   1   1   1.2e-08   3.3e-05   23.7   0.0     4    64   295   350   292   350 0.92 TOBE domain
TOBE_2               PF08402.5     75 seq356_BIOID38907    -            360   1.5e-08   34.3   0.0   1   1   1.1e-11   2.9e-08   33.4   0.0     2    75   282   351   281   351 0.88 TOBE domain
Rad17                PF03215.10   498 seq356_BIOID38907    -            360   0.00012   20.8   0.0   1   1   6.4e-08   0.00017   20.3   0.0    24    76     8    61     2   111 0.71 Rad17 cell cycle checkpoint protein
DUF2138              PF09909.4    555 seq358_BIOID38907    -            576    1e-264  878.7   0.8   1   1  8.4e-269  1.1e-264  878.5   0.6     1   555    22   573    22   573 0.99 Uncharacterized protein conserved in bacteria (DUF2138)
YadA                 PF03895.10    78 seq359_BIOID38907    -            338   3.3e-21   74.9   9.7   1   1   5.9e-25   8.1e-21   73.7   6.8     2    78   262   338   261   338 0.99 YadA-like C-terminal region
GGDEF                PF00990.16   161 seq361_BIOID38907    -            460   8.5e-51  171.6   0.3   1   1   2.5e-54   3.4e-50  169.6   0.0     3   161   297   452   295   452 0.97 GGDEF domain
YfbU                 PF03887.9    166 seq362_BIOID38907    -            164   4.2e-85  283.2   3.1   1   1   3.4e-89   4.7e-85  283.1   2.1     1   166     1   164     1   164 1.00 YfbU domain
MR_MLE_N             PF02746.11   117 seq364_BIOID38907    -            321   1.4e-32  112.0   0.1   1   1   7.1e-36   3.2e-32  110.8   0.0     1   117     1   112     1   112 0.99 Mandelate racemase / muconate lactonizing enzyme, N-terminal domain
MR_MLE               PF01188.16    67 seq364_BIOID38907    -            321   5.7e-11   42.6   3.3   1   1     2e-14   9.1e-11   42.0   1.0     3    67   162   225   160   225 0.85 Mandelate racemase / muconate lactonizing enzyme, C-terminal domain
MR_MLE_C             PF13378.1    111 seq364_BIOID38907    -            321   1.1e-10   41.3   0.2   1   1     6e-14   2.7e-10   40.0   0.0     1    82   225   304   225   321 0.81 Enolase C-terminal domain-like
DUF3279              PF11682.3    128 seq365_BIOID38907    -            133   1.2e-56  189.6   1.1   1   1   9.8e-61   1.3e-56  189.4   0.8     1   128     1   127     1   127 0.99 Protein of unknown function (DUF3279)
ICL                  PF00463.16   526 seq367_BIOID38907    -            439  3.2e-200  665.6   1.7   1   2  4.6e-118  3.2e-114  381.9   0.0     1   255    12   262    12   264 0.99 Isocitrate lyase family
ICL                  PF00463.16   526 seq367_BIOID38907    -            439  3.2e-200  665.6   1.7   2   2   1.5e-88     1e-84  284.5   1.0   353   526   262   439   260   439 0.98 Isocitrate lyase family
PEP_mutase           PF13714.1    238 seq367_BIOID38907    -            439   4.8e-19   68.4   0.0   1   1   2.3e-22   1.6e-18   66.7   0.0    26   198    86   320    74   352 0.86 Phosphoenolpyruvate phosphomutase
YcaO                 PF02624.11   332 seq368_BIOID38907    -            586   1.1e-78  264.8   0.0   1   1   1.4e-82   1.9e-78  264.1   0.0     1   331    58   391    58   392 0.97 YcaO-like family
FtsX                 PF02687.16   121 seq369_BIOID38907    -            804   2.3e-21   75.6  17.7   1   2   7.4e-15   5.1e-11   42.2   6.3     3   121   247   364   245   364 0.83 FtsX-like permease family
FtsX                 PF02687.16   121 seq369_BIOID38907    -            804   2.3e-21   75.6  17.7   2   2   1.8e-16   1.2e-12   47.4   0.9     2   116   683   792   682   797 0.83 FtsX-like permease family
Pilus_PilP           PF11356.3     87 seq370_BIOID38907    -            146   9.2e-11   41.7   1.8   1   1   1.1e-14   1.5e-10   41.0   1.3     9    86    58   139    34   139 0.87 Type IV pilus biogenesis
Oxidored_q2          PF00420.19    95 seq372_BIOID38907    -            216   4.6e-11   42.0   1.2   1   1   3.4e-15   4.6e-11   42.0   0.9     3    95   128   216   126   216 0.94 NADH-ubiquinone/plastoquinone oxidoreductase chain 4L
TPP_enzyme_N         PF02776.13   172 seq373_BIOID38907    -            548   3.5e-59  199.0   2.8   1   1   1.4e-62   6.2e-59  198.2   0.1     1   169     1   167     1   170 0.98 Thiamine pyrophosphate enzyme, N-terminal TPP binding domain
TPP_enzyme_C         PF02775.16   153 seq373_BIOID38907    -            548   2.5e-51  173.1   0.2   1   1   3.7e-53   1.7e-49  167.2   0.0     1   153   374   522   374   522 0.98 Thiamine pyrophosphate enzyme, C-terminal TPP binding domain
TPP_enzyme_M         PF00205.17   137 seq373_BIOID38907    -            548   8.4e-41  138.8   0.2   1   1   4.4e-44     2e-40  137.5   0.1     1   137   186   321   186   321 0.98 Thiamine pyrophosphate enzyme, central domain
YcgL                 PF05166.8     74 seq374_BIOID38907    -            108   4.9e-34  116.1   0.2   1   1   4.7e-38   6.5e-34  115.7   0.1     1    74    14    87    14    87 0.99 YcgL domain
DUF945               PF06097.6    459 seq375_BIOID38907    -            476  9.8e-106  354.1  12.9   1   1  8.6e-110  1.2e-105  353.8   8.9     3   459     4   467     2   467 0.98 Bacterial protein of unknown function (DUF945)
DUF2791              PF10923.3    417 seq378_BIOID38907    -            438  4.5e-171  568.9   0.0   1   1  7.5e-175  5.1e-171  568.7   0.0     1   416     6   413     6   414 0.99 P-loop Domain of unknown function (DUF2791)
MFS_1                PF07690.11   354 seq379_BIOID38907    -            463   5.7e-34  117.2  30.3   1   1   4.2e-38   5.7e-34  117.2  21.0     1   348    35   397    35   403 0.84 Major Facilitator Superfamily
TPP_enzyme_N         PF02776.13   172 seq380_BIOID38907    -            572   1.8e-43  147.8   1.0   1   1   1.3e-45     6e-42  142.9   0.1     2   170     4   170     3   172 0.98 Thiamine pyrophosphate enzyme, N-terminal TPP binding domain
TPP_enzyme_C         PF02775.16   153 seq380_BIOID38907    -            572   8.1e-41  139.0   1.1   1   1   4.6e-44   2.1e-40  137.6   0.3     1   153   379   525   379   525 0.96 Thiamine pyrophosphate enzyme, C-terminal TPP binding domain
TPP_enzyme_M         PF00205.17   137 seq380_BIOID38907    -            572   8.4e-28   96.7   0.0   1   1   4.3e-31   1.9e-27   95.5   0.0     2   137   192   319   191   319 0.96 Thiamine pyrophosphate enzyme, central domain
Wzz                  PF02706.10   152 seq381_BIOID38907    -            338   7.7e-19   67.8   5.1   1   1   5.6e-23   7.7e-19   67.8   3.5     1   151    28   166    28   217 0.81 Chain length determinant protein
Glyco_hydro_31       PF01055.21   451 seq382_BIOID38907    -            793  3.3e-123  411.5   2.0   1   1  7.3e-127    5e-123  410.9   1.4     1   449   238   681   238   683 0.93 Glycosyl hydrolases family 31
Gal_mutarotas_2      PF13802.1     68 seq382_BIOID38907    -            793   2.2e-26   91.3   1.4   1   1   5.6e-30   3.8e-26   90.6   0.2     1    68   146   213   146   213 0.99 Galactose mutarotase-like
DmsC                 PF04976.7    276 seq383_BIOID38907    -            364  3.8e-116  387.0  18.8   1   1  3.4e-120  4.6e-116  386.7  13.1     1   276    81   354    81   354 0.99 DMSO reductase anchor subunit (DmsC)
Kelch_6              PF13964.1     50 seq384_BIOID38907    -            404   4.3e-15   55.0  15.3   1   1   1.3e-11     3e-08   33.3   0.1     1    43   110   156   110   162 0.92 Kelch motif
Kelch_4              PF13418.1     49 seq384_BIOID38907    -            404   1.1e-14   53.8  27.9   1   1   3.8e-12   8.6e-09   34.9   0.0     2    46   111   161   110   164 0.87 Galactose oxidase, central domain
Kelch_1              PF01344.20    47 seq384_BIOID38907    -            404   2.4e-14   52.4   5.1   1   1   1.4e-12   3.1e-09   36.1   0.0     1    43   110   156   110   158 0.95 Kelch motif
Kelch_2              PF07646.10    49 seq384_BIOID38907    -            404   5.7e-13   48.2   7.5   1   1   2.3e-10   5.3e-07   29.3   0.0     1    45   110   156   110   157 0.94 Kelch motif
Kelch_3              PF13415.1     49 seq384_BIOID38907    -            404   4.6e-11   42.4  13.0   1   1   5.6e-10   1.3e-06   28.3   0.0     2    46   121   169   120   172 0.80 Galactose oxidase, central domain
Kelch_5              PF13854.1     42 seq384_BIOID38907    -            404   5.5e-11   42.0   8.8   1   1   1.1e-09   2.4e-06   27.2   0.0     3    42   109   151   106   151 0.91 Kelch motif
Xan_ur_permease      PF00860.15   389 seq385_BIOID38907    -            525  5.6e-121  403.5  46.5   1   1  5.7e-125  7.8e-121  403.0  32.2     2   385    72   451    71   455 0.98 Permease family
T2SE                 PF00437.15   272 seq386_BIOID38907    -            382   1.1e-33  116.2   0.0   1   1   1.2e-37   1.6e-33  115.6   0.0   120   269   149   306   127   309 0.88 Type II/IV secretion system protein
2OG-FeII_Oxy_2       PF13532.1    191 seq387_BIOID38907    -            216   5.7e-58  195.8   0.0   1   1   4.6e-62   6.3e-58  195.6   0.0     2   191    19   210    18   210 0.97 2OG-Fe(II) oxygenase superfamily
MIP                  PF00230.15   227 seq389_BIOID38907    -            233   1.3e-49  168.5  18.5   1   1   1.1e-53   1.5e-49  168.4  12.8     6   227     2   225     1   225 0.90 Major intrinsic protein
DUF3279              PF11682.3    128 seq391_BIOID38907    -            136   5.7e-58  193.9   4.3   1   1   4.8e-62   6.6e-58  193.7   3.0     1   125     2   125     2   128 0.98 Protein of unknown function (DUF3279)
DAHP_synth_1         PF00793.15   272 seq392_BIOID38907    -            350    3e-105  350.6   0.0   1   1  2.6e-109  3.5e-105  350.4   0.0     8   271    40   338    25   339 0.96 DAHP synthetase I family
HAD_2                PF13419.1    176 seq393_BIOID38907    -            216   5.9e-23   81.9   0.0   1   1     2e-26   6.8e-23   81.7   0.0     2   176     7   181     6   181 0.83 Haloacid dehalogenase-like hydrolase
Hydrolase            PF00702.21   204 seq393_BIOID38907    -            216   7.3e-19   68.9   0.0   1   1   2.8e-21   9.5e-18   65.3   0.0     2   204     4   175     3   175 0.85 haloacid dehalogenase-like hydrolase
HAD                  PF12710.2    191 seq393_BIOID38907    -            216   3.4e-07   30.5   0.0   1   1   1.2e-10   4.1e-07   30.2   0.0     1   138     6   134     6   191 0.61 haloacid dehalogenase-like hydrolase
Hydrolase_like       PF13242.1     75 seq393_BIOID38907    -            216   2.1e-07   30.4   0.0   1   1   2.5e-10   8.6e-07   28.4   0.0     2    49   136   182   135   202 0.93 HAD-hyrolase-like
T2SE                 PF00437.15   272 seq394_BIOID38907    -            512   2.8e-35  121.4   0.0   1   1   2.6e-39   3.5e-35  121.0   0.0    11   269   102   376    94   379 0.83 Type II/IV secretion system protein
FAA_hydrolase        PF01557.13   217 seq395_BIOID38907    -            219   3.5e-56  189.9   0.0   1   1   2.9e-60     4e-56  189.7   0.0     1   208    18   210    18   219 0.93 Fumarylacetoacetate (FAA) hydrolase family
Sdh_cyt              PF01127.17   121 seq396_BIOID38907    -            134   5.1e-30  103.6   4.9   1   1   4.3e-34   5.9e-30  103.4   3.4     2   120    11   128    10   129 0.90 Succinate dehydrogenase/Fumarate reductase transmembrane subunit
T2SE                 PF00437.15   272 seq398_BIOID38907    -            385   1.9e-32  112.1   0.0   1   1   2.3e-36   3.1e-32  111.4   0.0     7   270    24   306    19   308 0.77 Type II/IV secretion system protein
GTP_EFTU             PF00009.22   188 seq400_BIOID38907    -             89   7.1e-27   93.9   0.9   1   1   5.8e-31   7.9e-27   93.8   0.6     1    84    10    89    10    89 0.93 Elongation factor Tu GTP binding domain
WaaY                 PF06176.6    229 seq401_BIOID38907    -            230  7.5e-124  411.2  10.7   1   1  6.1e-128  8.3e-124  411.1   7.4     1   229     1   229     1   229 1.00 Lipopolysaccharide core biosynthesis protein (WaaY)
Lip_A_acyltrans      PF03279.8    295 seq402_BIOID38907    -            323  4.5e-113  376.8   0.0   1   1  3.7e-117  5.1e-113  376.7   0.0     2   295    12   305    11   305 1.00 Bacterial lipid A biosynthesis acyltransferase
DUF1364              PF07102.7     94 seq403_BIOID38907    -            109     9e-37  124.7   0.7   1   1   7.5e-41     1e-36  124.5   0.5     1    93     1    93     1    94 0.98 Protein of unknown function (DUF1364)
RNA_pol_Rpb2_6       PF00562.23   386 seq404_BIOID38907    -           1342  4.7e-162  539.0   0.0   1   1  3.5e-162  7.9e-159  528.4   0.1     2   386   716  1264   715  1264 0.98 RNA polymerase Rpb2, domain 6
RNA_pol_Rpb2_7       PF04560.15    83 seq404_BIOID38907    -           1342   5.7e-32  109.6   0.1   1   1   8.2e-35   1.9e-31  108.0   0.0     1    82  1266  1341  1266  1342 0.98 RNA polymerase Rpb2, domain 7
RNA_pol_Rpb2_3       PF04565.11    68 seq404_BIOID38907    -           1342   7.1e-30  102.4   0.0   1   1   7.4e-33   1.7e-29  101.2   0.0     1    68   513   582   513   582 0.98 RNA polymerase Rpb2, domain 3
RNA_pol_Rpb2_45      PF10385.4     66 seq404_BIOID38907    -           1342   4.6e-29   99.9   0.3   1   1   1.5e-31   3.5e-28   97.0   0.2     1    66   591   656   591   656 1.00 RNA polymerase beta subunit external 1 domain
RNA_pol_Rpb2_1       PF04563.10   203 seq404_BIOID38907    -           1342   1.5e-26   92.4   0.0   1   1   1.4e-29   3.1e-26   91.4   0.0     2   203    27   509    26   509 0.98 RNA polymerase beta subunit
RNA_pol_Rpb2_2       PF04561.9    190 seq404_BIOID38907    -           1342   1.6e-25   89.5   0.9   1   2   8.4e-11   1.9e-07   30.5   0.0     1    74   151   225   151   276 0.82 RNA polymerase Rpb2, domain 2
RNA_pol_Rpb2_2       PF04561.9    190 seq404_BIOID38907    -           1342   1.6e-25   89.5   0.9   2   2   1.9e-18   4.4e-15   55.4   0.0    80   190   340   454   329   454 0.88 RNA polymerase Rpb2, domain 2
ABC_tran             PF00005.22   118 seq409_BIOID38907    -            248   1.4e-07   31.7   0.0   1   1   2.8e-11   1.9e-07   31.3   0.0     1   115    41   171    41   174 0.82 ABC transporter
GGDEF                PF00990.16   161 seq412_BIOID38907    -            365   7.3e-49  165.3   0.0   1   1   7.1e-53   9.8e-49  164.9   0.0     1   161   207   362   207   362 0.98 GGDEF domain
Oxidored_q1          PF00361.15   270 seq413_BIOID38907    -            526     4e-50  170.4  20.3   1   1   2.9e-54     4e-50  170.4  14.1     1   266   132   409   132   413 0.96 NADH-Ubiquinone/plastoquinone (complex I), various chains
FolB                 PF02152.13   113 seq416_BIOID38907    -            123   4.8e-32  110.3   0.1   1   1   3.9e-36   5.4e-32  110.1   0.1     1   113     5   115     5   115 0.99 Dihydroneopterin aldolase
Na_Ca_ex             PF01699.19   139 seq419_BIOID38907    -            395   2.8e-08   33.3  12.0   1   1   2.1e-12   2.8e-08   33.3   8.3     3   138   263   392   261   393 0.78 Sodium/calcium exchanger protein
Peptidase_M20        PF01546.23   171 seq420_BIOID38907    -            418     2e-14   53.4   0.0   1   1     2e-18   2.7e-14   52.9   0.0    23   170   140   405    78   406 0.93 Peptidase family M20/M25/M40
DUF2799              PF10973.3     89 seq421_BIOID38907    -            134   3.1e-17   62.2   1.0   1   1   2.9e-21     4e-17   61.8   0.7     1    88    44   126    44   127 0.93 Protein of unknown function (DUF2799)
Sdh_cyt              PF01127.17   121 seq424_BIOID38907    -            115   2.8e-12   46.4  15.4   1   1   2.5e-16   3.4e-12   46.1  10.7    18   120    11   104     2   113 0.83 Succinate dehydrogenase/Fumarate reductase transmembrane subunit
ProQ                 PF04352.8    115 seq425_BIOID38907    -            207   6.9e-26   90.0   0.0   1   1   7.1e-30   9.7e-26   89.5   0.0     2   112    81   194    80   196 0.96 ProQ/FINO family
F420_oxidored        PF03807.12    96 seq427_BIOID38907    -            269   1.1e-23   83.3   0.6   1   1   3.5e-27   2.4e-23   82.2   0.4     1    96     4    99     4    99 0.98 NADP oxidoreductase coenzyme F420-dependent
NAD_binding_2        PF03446.10   162 seq427_BIOID38907    -            269   4.9e-10   39.4   0.1   1   1   1.7e-13   1.2e-09   38.1   0.1     2    92     3    96     2   116 0.89 NAD binding domain of 6-phosphogluconate dehydrogenase
SBP_bac_5            PF00496.17   374 seq428_BIOID38907    -            567   4.5e-87  292.1   9.8   1   1     5e-91   6.9e-87  291.5   6.8     3   373   107   487   105   488 0.92 Bacterial extracellular solute-binding proteins, family 5 Middle
Porin_OmpG           PF09381.5    301 seq430_BIOID38907    -            301  6.9e-220  727.9  13.5   1   1  1.7e-223  7.7e-220  727.7   9.3     1   301     1   301     1   301 1.00 Outer membrane protein G (OmpG)
DUF481               PF04338.7    210 seq430_BIOID38907    -            301   9.9e-06   25.2   2.3   1   1   2.2e-09   9.9e-06   25.2   1.6    93   197    95   206    91   212 0.84 Protein of unknown function, DUF481
SAICAR_synt          PF01259.13   249 seq432_BIOID38907    -            237   3.2e-75  252.3   0.0   1   1   2.6e-79   3.6e-75  252.1   0.0     2   247     4   234     3   236 0.98 SAICAR synthetase
Gly_kinase           PF02595.10   378 seq433_BIOID38907    -            383  2.3e-184  612.3  18.7   1   1  1.9e-188  2.6e-184  612.1  12.9     1   377     3   379     3   380 1.00 Glycerate kinase family
ABC_tran             PF00005.22   118 seq434_BIOID38907    -            547   1.6e-13   50.8   0.0   1   1   4.9e-17   3.4e-13   49.9   0.0     1   117   363   477   363   478 0.83 ABC transporter
DDE_Tnp_ISL3         PF01610.12   248 seq437_BIOID38907    -            459   1.9e-15   56.9   0.0   1   1   6.7e-19   4.6e-15   55.7   0.0     1   105   160   255   160   311 0.77 Transposase
HTH_Tnp_ISL3         PF13542.1     65 seq437_BIOID38907    -            459   8.1e-09   34.9   5.3   1   1   3.4e-12   2.3e-08   33.5   3.7     3    57    39    96    37   104 0.90 Helix-turn-helix domain of transposase family ISL3
Pep_deformylase      PF01327.16   157 seq440_BIOID38907    -            169   8.9e-53  177.7   0.1   1   1   7.8e-57   1.1e-52  177.5   0.1     2   156     4   152     3   153 0.94 Polypeptide deformylase
CitMHS               PF03600.11   349 seq443_BIOID38907    -            610   1.5e-81  273.6   7.5   1   1   2.3e-78     8e-75  251.4   0.0     3   349    11   558     9   558 0.98 Citrate transporter
TrkA_C               PF02080.16    71 seq443_BIOID38907    -            610   6.7e-27   92.7   0.5   1   2   1.5e-15   5.1e-12   45.1   0.1     2    64   231   297   230   305 0.90 TrkA-C domain
TrkA_C               PF02080.16    71 seq443_BIOID38907    -            610   6.7e-27   92.7   0.5   2   2   8.8e-16     3e-12   45.8   0.0     1    66   326   392   326   395 0.89 TrkA-C domain
Na_sulph_symp        PF00939.14   471 seq443_BIOID38907    -            610   4.2e-24   85.1  47.2   1   3   1.8e-08   6.1e-05   21.9   3.2    34   118     9    90     4    92 0.92 Sodium:sulfate symporter transmembrane region
Na_sulph_symp        PF00939.14   471 seq443_BIOID38907    -            610   4.2e-24   85.1  47.2   2   3   2.9e-10     1e-06   27.8   8.1   341   433    74   163    72   200 0.78 Sodium:sulfate symporter transmembrane region
Na_sulph_symp        PF00939.14   471 seq443_BIOID38907    -            610   4.2e-24   85.1  47.2   3   3   1.7e-16   5.8e-13   48.4  11.5   277   461   427   604   416   609 0.88 Sodium:sulfate symporter transmembrane region
DctM                 PF06808.7    416 seq443_BIOID38907    -            610   3.7e-08   32.2  52.6   1   1   2.4e-10   8.3e-07   27.7  16.2   215   411   414   604   392   609 0.79 DctM-like transporters
FliB                 PF03692.10    85 seq444_BIOID38907    -            158   1.4e-08   34.9  10.3   1   1   1.9e-12   2.6e-08   34.1   7.1     2    85    34   102    33   102 0.97 Flagellin N-methylase
FAD_binding_2        PF00890.19   421 seq445_BIOID38907    -            588  2.6e-117  392.1   6.1   1   1    7e-121  3.2e-117  391.8   4.2     1   421     9   405     9   405 0.98 FAD binding domain
Succ_DH_flav_C       PF02910.15   129 seq445_BIOID38907    -            588   3.1e-38  130.4   0.1   1   1   1.1e-41   5.1e-38  129.7   0.1     1   129   460   588   460   588 0.96 Fumarate reductase flavoprotein C-term
BacA                 PF02673.13   259 seq448_BIOID38907    -            273   2.1e-91  305.5  14.3   1   1   1.8e-95   2.5e-91  305.3   9.9     2   258    10   267     9   268 0.96 Bacitracin resistance protein BacA
Glyco_transf_8       PF01501.15   250 seq449_BIOID38907    -            342   1.2e-54  185.1   2.7   1   1   2.5e-58   1.7e-54  184.6   1.9     1   250    25   276    25   276 0.96 Glycosyl transferase family 8
Glyco_transf_8C      PF08437.5     57 seq449_BIOID38907    -            342   1.5e-23   82.4   6.1   1   1   5.1e-27   3.5e-23   81.2   4.2     1    57   278   334   278   334 0.99 Glycosyl transferase family 8 C-terminal
UPF0051              PF01458.12   230 seq453_BIOID38907    -            423   6.3e-78  261.2   3.7   1   1   5.9e-82     8e-78  260.9   2.5     4   230   167   393   164   393 0.99 Uncharacterized protein family (UPF0051)
Phage_antiter_Q      PF06323.6    230 seq455_BIOID38907    -            235  2.9e-101  337.5   5.3   1   1  2.4e-105  3.2e-101  337.4   3.7     1   229     1   228     1   229 0.99 Phage antitermination protein Q
GlgS                 PF08971.6     66 seq456_BIOID38907    -             66   1.5e-41  139.9   0.5   1   1   1.2e-45   1.7e-41  139.8   0.4     1    66     1    66     1    66 0.99 Glycogen synthesis protein
EAL                  PF00563.15   236 seq457_BIOID38907    -            795   7.9e-68  228.3   0.0   1   1   8.6e-71   1.5e-67  227.4   0.0     3   236   543   777   541   777 0.96 EAL domain
PAS_9                PF13426.1    104 seq457_BIOID38907    -            795   2.5e-31  108.0   0.0   1   2   2.2e-20   3.7e-17   62.5   0.0     3   102    20   121    18   123 0.91 PAS domain
PAS_9                PF13426.1    104 seq457_BIOID38907    -            795   2.5e-31  108.0   0.0   2   2   3.2e-14   5.5e-11   42.6   0.0     3   104   144   246   142   246 0.87 PAS domain
GGDEF                PF00990.16   161 seq457_BIOID38907    -            795   6.7e-22   77.6   0.0   1   1   8.9e-25   1.5e-21   76.5   0.0     3   160   374   521   372   522 0.94 GGDEF domain
PAS                  PF00989.19   113 seq457_BIOID38907    -            795   9.4e-21   73.5   0.0   1   2   1.5e-12   2.5e-09   36.8   0.0    13   112    20   120    12   121 0.81 PAS fold
PAS                  PF00989.19   113 seq457_BIOID38907    -            795   9.4e-21   73.5   0.0   2   2     2e-11   3.5e-08   33.1   0.0     7   113   138   244   134   244 0.82 PAS fold
PAS_4                PF08448.5    110 seq457_BIOID38907    -            795   4.1e-14   52.4   0.0   1   1   1.2e-12   2.1e-09   37.2   0.0     1   110   138   249   138   249 0.94 PAS fold
PAS_8                PF13188.1     64 seq457_BIOID38907    -            795   5.5e-12   44.9   0.0   1   2   6.1e-07     0.001   18.6   0.0    11    52    19    63    12    75 0.67 PAS domain
PAS_8                PF13188.1     64 seq457_BIOID38907    -            795   5.5e-12   44.9   0.0   2   2   2.5e-08   4.3e-05   23.1   0.0     7    47   138   184   129   203 0.66 PAS domain
DUF4154              PF13689.1    145 seq458_BIOID38907    -            172   1.8e-32  111.8   0.0   1   1   1.6e-36   2.2e-32  111.5   0.0     6   145    32   168    27   168 0.94 Domain of unknown function (DUF4154)
DEAD                 PF00270.24   173 seq462_BIOID38907    -            732   1.1e-28   99.7   0.0   1   1   2.7e-32   1.9e-28   98.9   0.0     2   172    26   201    25   202 0.87 DEAD/DEAH box helicase
Helicase_C           PF00271.26    78 seq462_BIOID38907    -            732   1.7e-11   43.7   0.0   1   1   7.5e-15   5.1e-11   42.1   0.0    10    76   295   362   293   364 0.96 Helicase conserved C-terminal domain
UPF0231              PF06062.6    121 seq465_BIOID38907    -            136   2.9e-41  140.0   2.4   1   1   2.4e-45   3.3e-41  139.8   1.6     1   121    17   134    17   134 0.99 Uncharacterised protein family (UPF0231)
Sulfatase            PF00884.18   379 seq466_BIOID38907    -            527   8.9e-47  159.7   1.4   1   1   8.5e-51   1.2e-46  159.4   1.0     1   308   217   486   217   524 0.88 Sulfatase
UvrD-helicase        PF00580.16   315 seq467_BIOID38907    -            484   2.5e-16   59.7   0.1   1   1   4.2e-14   1.2e-10   41.1   0.0   252   302   186   233   146   238 0.86 UvrD/REP helicase N-terminal domain
UvrD_C               PF13361.1    319 seq467_BIOID38907    -            484   2.3e-13   50.2   0.1   1   1   8.5e-17   2.3e-13   50.2   0.1   247   314   400   469   344   473 0.74 UvrD-like helicase C-terminal domain
UvrD_C_2             PF13538.1    104 seq467_BIOID38907    -            484   1.1e-10   41.4   0.1   1   1   3.9e-14   1.1e-10   41.4   0.1    46   103   386   469   354   470 0.71 Family description
AAA_19               PF13245.1     76 seq467_BIOID38907    -            484   3.5e-06   26.5   0.1   1   1   4.6e-09   1.3e-05   24.7   0.1     9    73    25    81    17    84 0.76 Part of AAA domain
AceK                 PF06315.6    562 seq468_BIOID38907    -            574    5e-240  797.4   0.0   1   1  4.1e-244  5.7e-240  797.2   0.0     1   562     9   568     9   568 0.99 Isocitrate dehydrogenase kinase/phosphatase (AceK)
Bac_DnaA             PF00308.13   219 seq470_BIOID38907    -            471  2.1e-100  334.7   0.2   1   1  1.1e-103  3.1e-100  334.1   0.1     2   218   137   353   136   354 0.99 Bacterial dnaA  protein
Bac_DnaA_C           PF08299.6     70 seq470_BIOID38907    -            471   3.7e-35  119.5   0.1   1   1   3.6e-38   9.9e-35  118.1   0.1     1    70   379   448   379   448 0.99 Bacterial dnaA protein helix-turn-helix
DnaA_N               PF11638.3     65 seq470_BIOID38907    -            471   1.3e-20   72.5   0.1   1   1   1.3e-23   3.5e-20   71.2   0.1     2    63     8    67     7    69 0.92 DnaA N-terminal domain
IstB_IS21            PF01695.12   178 seq470_BIOID38907    -            471   7.1e-13   48.2   0.0   1   1   4.7e-16   1.3e-12   47.3   0.0    50   151   172   276   151   284 0.89 IstB-like ATP binding protein
AAA                  PF00004.24   132 seq470_BIOID38907    -            471     2e-06   27.9   0.0   1   1   4.1e-09   1.1e-05   25.4   0.0     2   111   173   274   172   294 0.78 ATPase family associated with various cellular activities (AAA)
DUF303               PF03629.13   255 seq472_BIOID38907    -            328   3.6e-31  108.1   0.0   1   1   3.1e-35   4.2e-31  107.9   0.0     2   201    11   247    10   296 0.79 Domain of unknown function (DUF303)
LysR_substrate       PF03466.15   209 seq473_BIOID38907    -            323   5.7e-42  143.0   0.2   1   1   1.1e-45   7.8e-42  142.6   0.1     3   206   113   316   111   319 0.97 LysR substrate binding domain
HTH_1                PF00126.22    60 seq473_BIOID38907    -            323   7.3e-19   67.1   0.6   1   1     2e-22   1.3e-18   66.3   0.4     2    59    29    86    28    87 0.97 Bacterial regulatory helix-turn-helix protein, lysR family
DUF1440              PF07274.7    136 seq474_BIOID38907    -            204   3.9e-55  185.4   2.3   1   1   3.4e-59   4.7e-55  185.1   1.6     1   136    26   182    26   182 0.99 Protein of unknown function (DUF1440)
DUF1175              PF06672.6    217 seq475_BIOID38907    -            207   8.1e-85  283.4   0.0   1   1   7.1e-89   9.7e-85  283.1   0.0    15   216    17   205     4   206 0.96 Protein of unknown function (DUF1175)
Nramp                PF01566.13   357 seq476_BIOID38907    -            412    3e-127  424.1  30.6   1   1  3.3e-131  4.6e-127  423.5  21.2     1   357    38   384    38   384 0.98 Natural resistance-associated macrophage protein
D-ser_dehydrat       PF14031.1     94 seq481_BIOID38907    -            406     1e-20   73.5   0.0   1   1   2.6e-24   1.8e-20   72.7   0.0     1    94   295   393   295   393 0.93 Putative serine dehydratase domain
Ala_racemase_N       PF01168.15   217 seq481_BIOID38907    -            406   2.4e-15   56.6   0.3   1   1     5e-19   3.4e-15   56.0   0.2     1   176    34   216    34   235 0.79 Alanine racemase, N-terminal domain
Formyl_trans_N       PF00551.14   181 seq483_BIOID38907    -            315   4.1e-55  186.0   0.0   1   1   8.7e-59   5.9e-55  185.4   0.0     2   180     6   183     5   184 0.98 Formyl transferase
Formyl_trans_C       PF02911.13   100 seq483_BIOID38907    -            315   1.1e-33  115.1   0.1   1   1   2.5e-37   1.7e-33  114.5   0.0     1    99   207   304   207   305 0.98 Formyl transferase, C-terminal domain
ACT_5                PF13710.1     63 seq484_BIOID38907    -             87   2.1e-26   91.4   0.1   1   1   1.9e-30   2.6e-26   91.0   0.1     2    63    13    73    12    73 0.98 ACT domain
PLDc_2               PF13091.1    126 seq485_BIOID38907    -            206   1.3e-25   89.4   0.1   1   1   1.2e-29   1.6e-25   89.1   0.0     2   126    73   198    72   198 0.86 PLD-like domain
SEC-C                PF02810.10    21 seq489_BIOID38907    -            152   1.2e-18   66.0  20.2   1   2   3.8e-11   5.3e-07   28.9   0.5     1    20     1    20     1    21 0.94 SEC-C motif
SEC-C                PF02810.10    21 seq489_BIOID38907    -            152   1.2e-18   66.0  20.2   2   2   3.9e-15   5.4e-11   41.6   8.9     1    19   134   152   134   152 0.96 SEC-C motif
SBP_bac_5            PF00496.17   374 seq490_BIOID38907    -            544   5.2e-87  291.9  12.6   1   1   5.3e-91   7.3e-87  291.5   8.7     1   368    84   459    84   464 0.95 Bacterial extracellular solute-binding proteins, family 5 Middle
Form_Nir_trans       PF01226.12   250 seq491_BIOID38907    -            398   5.5e-82  274.3  27.6   1   1   5.2e-86   7.1e-82  273.9  19.1     1   250   125   391   125   391 0.98 Formate/nitrite transporter
GGDEF                PF00990.16   161 seq493_BIOID38907    -            408   8.7e-45  152.0   0.4   1   1     1e-48   1.4e-44  151.4   0.3     1   159   249   403   249   405 0.96 GGDEF domain
UTRA                 PF07702.8    141 seq495_BIOID38907    -            232   1.1e-32  112.5   0.0   1   1   3.3e-36   1.5e-32  112.0   0.0     2   136    87   220    86   225 0.97 UTRA domain
GntR                 PF00392.16    64 seq495_BIOID38907    -            232     1e-19   69.5   0.0   1   1   3.8e-23   1.7e-19   68.8   0.0     3    64     4    65     3    65 0.98 Bacterial regulatory proteins, gntR family
HTH_DeoR             PF08220.7     57 seq495_BIOID38907    -            232   2.6e-05   23.5   0.1   1   1     1e-08   4.6e-05   22.7   0.0    19    55    30    66    27    68 0.91 DeoR-like helix-turn-helix domain
Zn_peptidase         PF04228.8    292 seq496_BIOID38907    -            287  6.2e-140  465.3   1.1   1   1  5.1e-144    7e-140  465.1   0.8     1   292     1   283     1   283 0.99 Putative neutral zinc metallopeptidase
Beta_elim_lyase      PF01212.16   290 seq498_BIOID38907    -            333   3.9e-92  308.3   0.1   1   1   1.1e-95     5e-92  308.0   0.1     1   285     3   280     3   285 0.97 Beta-eliminating lyase
Aminotran_1_2        PF00155.16   363 seq498_BIOID38907    -            333   7.7e-09   34.8   0.0   1   1   2.9e-12   1.3e-08   34.0   0.0    38   327    28   303     4   324 0.77 Aminotransferase class I and II
Aminotran_4          PF01063.14   231 seq501_BIOID38907    -            309   1.1e-46  159.0   0.0   1   1   9.6e-51   1.3e-46  158.8   0.0     3   231    54   289    52   289 0.96 Aminotransferase class IV
T2SF                 PF00482.18   124 seq502_BIOID38907    -            224   9.7e-06   25.3   1.1   1   1   7.1e-10   9.7e-06   25.3   0.8     2   124    29   156    28   156 0.86 Type II secretion system (T2SS), protein F
Toprim_4             PF13662.1     81 seq503_BIOID38907    -           1244   4.5e-09   36.0   0.0   1   1   9.6e-13   1.3e-08   34.5   0.0     6    70   286   353   282   363 0.90 Toprim domain
PseudoU_synth_2      PF00849.17   164 seq506_BIOID38907    -            231   5.4e-18   65.2   0.0   1   1   1.5e-21   9.9e-18   64.3   0.0     2   164    62   192    61   192 0.90 RNA pseudouridylate synthase
S4                   PF01479.20    48 seq506_BIOID38907    -            231   6.5e-09   34.9   0.1   1   1   1.8e-12   1.2e-08   34.0   0.1     1    47     1    46     1    47 0.91 S4 domain
DcuC                 PF03606.10   463 seq507_BIOID38907    -            453   5.9e-82  275.2  40.3   1   1   4.9e-86   6.7e-82  275.0  27.9     4   458     5   449     2   453 0.93 C4-dicarboxylate anaerobic carrier
Pyr_redox_2          PF07992.9    200 seq509_BIOID38907    -            466   5.3e-32  111.2   0.0   1   1   5.4e-35   1.1e-31  110.2   0.0     1   198     8   315     8   317 0.89 Pyridine nucleotide-disulphide oxidoreductase
Pyr_redox_dim        PF02852.17   110 seq509_BIOID38907    -            466   4.3e-30  103.8   0.8   1   1   5.4e-33   1.1e-29  102.5   0.5     1   109   346   457   346   458 0.97 Pyridine nucleotide-disulphide oxidoreductase, dimerisation domain
Pyr_redox            PF00070.22    80 seq509_BIOID38907    -            466   1.7e-18   66.6   1.7   1   1   4.2e-19   8.3e-16   58.0   0.0     1    76   178   251   178   258 0.94 Pyridine nucleotide-disulphide oxidoreductase
Pyr_redox_3          PF13738.1    203 seq509_BIOID38907    -            466   3.6e-08   33.5   0.0   1   1   1.7e-10   3.2e-07   30.4   0.0     1   176    10   185    10   212 0.71 Pyridine nucleotide-disulphide oxidoreductase
FAD_binding_2        PF00890.19   421 seq509_BIOID38907    -            466   6.7e-06   25.0   3.4   1   1   3.2e-08   6.2e-05   21.9   1.5     1    40     8    48     8    51 0.96 FAD binding domain
Thi4                 PF01946.12   230 seq509_BIOID38907    -            466   1.5e-05   24.1   0.4   1   1   3.4e-08   6.6e-05   21.9   0.2    17    61     6    50     2    64 0.89 Thi4 family
NUDIX                PF00293.23   135 seq510_BIOID38907    -            182   4.6e-19   68.2   0.0   1   1   4.1e-23   5.6e-19   68.0   0.0     2   131    32   161    31   165 0.78 NUDIX domain
Voltage_CLC          PF00654.15   355 seq511_BIOID38907    -            438   7.5e-73  245.4  34.5   1   1   5.5e-77   7.5e-73  245.4  23.9     2   354    80   422    79   423 0.91 Voltage gated chloride channel
Transposase_mut      PF00872.13   381 seq512_BIOID38907    -             62   6.7e-12   44.5   0.1   1   1   5.8e-16   7.9e-12   44.2   0.1   334   379     2    47     1    48 0.97 Transposase, Mutator family
DHBP_synthase        PF00926.14   194 seq514_BIOID38907    -            217   4.1e-80  267.4   0.9   1   1   3.4e-84   4.6e-80  267.3   0.6     1   194    16   209    16   209 0.99 3,4-dihydroxy-2-butanone 4-phosphate synthase
HTH_AraC             PF00165.18    42 seq515_BIOID38907    -            244   1.6e-17   62.6   0.9   1   2   3.8e-10   2.6e-06   26.9   0.0     1    41   144   183   144   184 0.95 Bacterial regulatory helix-turn-helix proteins, AraC family
HTH_AraC             PF00165.18    42 seq515_BIOID38907    -            244   1.6e-17   62.6   0.9   2   2   2.1e-12   1.4e-08   34.1   0.1     6    40   196   232   194   233 0.93 Bacterial regulatory helix-turn-helix proteins, AraC family
HTH_18               PF12833.2     81 seq515_BIOID38907    -            244     2e-12   46.9   0.1   1   1   4.8e-16   3.3e-12   46.2   0.1     2    80   158   234   157   235 0.94 Helix-turn-helix domain
A2M_N                PF01835.14    99 seq516_BIOID38907    -           1504   4.3e-23   81.3   0.2   1   1   1.5e-18   6.9e-15   54.9   0.0     2    99   315   410   314   410 0.93 MG2 domain
A2M_N_2              PF07703.9    136 seq516_BIOID38907    -           1504   6.9e-23   80.8   0.5   1   1   8.3e-26   3.8e-22   78.4   0.1     2   136   631   776   630   776 0.95 Alpha-2-macroglobulin family N-terminal region
A2M                  PF00207.17    92 seq516_BIOID38907    -           1504   2.6e-12   46.0   0.0   1   1   1.5e-15     7e-12   44.6   0.0     1    85   841   924   841   930 0.95 Alpha-2-macroglobulin family
Complex1_49kDa       PF00346.14   272 seq517_BIOID38907    -            571     2e-32  112.1   0.0   1   2     5e-27   2.3e-23   82.4   0.0     2   163   297   458   296   471 0.96 Respiratory-chain NADH dehydrogenase, 49 Kd subunit
Complex1_49kDa       PF00346.14   272 seq517_BIOID38907    -            571     2e-32  112.1   0.0   2   2   1.7e-10   7.9e-07   28.2   0.0   207   272   474   539   459   539 0.89 Respiratory-chain NADH dehydrogenase, 49 Kd subunit
Complex1_30kDa       PF00329.14   103 seq517_BIOID38907    -            571     4e-25   87.9   0.0   1   1   1.8e-28   8.1e-25   86.9   0.0     2   103    48   153    47   153 0.93 Respiratory-chain NADH dehydrogenase, 30 Kd subunit
NiFeSe_Hases         PF00374.14   507 seq517_BIOID38907    -            571   1.4e-15   56.9   0.1   1   1   3.5e-16   1.6e-12   46.9   0.0     1    68   220   288   220   297 0.91 Nickel-dependent hydrogenase
Formyl_trans_N       PF00551.14   181 seq519_BIOID38907    -            280   1.8e-55  187.1   0.0   1   1   3.2e-59   2.2e-55  186.8   0.0     2   181    86   262    85   262 0.99 Formyl transferase
ACT                  PF01842.20    66 seq519_BIOID38907    -            280     1e-07   31.1   0.0   1   1   3.3e-11   2.2e-07   30.0   0.0     2    63     8    69     7    72 0.91 ACT domain
Glycos_transf_2      PF00535.21   169 seq521_BIOID38907    -            327   1.7e-40  138.3   0.3   1   1     1e-43   4.5e-40  136.9   0.2     1   163     9   166     9   172 0.86 Glycosyl transferase family 2
Glyco_tranf_2_3      PF13641.1    230 seq521_BIOID38907    -            327   4.2e-19   69.1   0.0   1   1   1.2e-22   5.4e-19   68.8   0.0     3   195     8   192     5   230 0.85 Glycosyltransferase like family 2
Glyco_tranf_2_2      PF10111.4    281 seq521_BIOID38907    -            327   5.4e-18   64.9   4.4   1   1     2e-21   9.2e-18   64.1   3.0     1   264     9   251     9   266 0.81 Glycosyltransferase like family 2
Ldr_toxin            PF13940.1     35 seq524_BIOID38907    -             44   3.1e-23   81.1   4.6   1   1   2.6e-27   3.6e-23   80.9   3.2     1    35    10    44    10    44 1.00 Toxin Ldr, type I toxin-antitoxin system
Toprim_4             PF13662.1     81 seq525_BIOID38907    -           1254   2.5e-08   33.6   0.0   1   1   8.6e-12   5.9e-08   32.5   0.0     6    70   267   334   263   344 0.89 Toprim domain
Toprim_3             PF13362.1     96 seq525_BIOID38907    -           1254   2.4e-07   30.8   0.1   1   1   1.3e-10   8.8e-07   28.9   0.1     2    95   264   365   263   366 0.76 Toprim domain
DUF3521              PF12035.3     35 seq526_BIOID38907    -             73   1.4e-20   72.6   5.4   1   1   3.1e-18   4.2e-14   51.9   1.0     1    34     7    40     7    41 0.98 Protein of unknown function (DUF3521)
TisB_toxin           PF13939.1     28 seq528_BIOID38907    -             29   4.8e-16   57.9  11.3   1   1   3.7e-20   5.1e-16   57.8   7.8     1    28     1    28     1    28 0.99 Toxin TisB, type I toxin-antitoxin system
Aminotran_5          PF00266.14   371 seq531_BIOID38907    -            406  1.4e-158  527.3   0.0   1   1  1.2e-162  1.6e-158  527.1   0.0     2   371    26   394    25   394 1.00 Aminotransferase class-V
Lyase_1              PF00206.15   312 seq532_BIOID38907    -            460   2.1e-74  250.3   0.0   1   1   2.2e-78     3e-74  249.8   0.0     1   312    10   304    10   304 0.99 Lyase
Virul_fac_BrkB       PF03631.10   260 seq533_BIOID38907    -            337   3.4e-49  167.4  16.0   1   1     3e-53   4.1e-49  167.1  11.1     4   258    65   325    62   327 0.91 Virulence factor BrkB
AA_permease          PF00324.16   479 seq534_BIOID38907    -            514  2.9e-121  405.0  47.2   1   1  4.7e-125  3.2e-121  404.8  32.7     2   478    50   491    49   492 0.97 Amino acid permease
AA_permease_2        PF13520.1    426 seq534_BIOID38907    -            514   3.8e-43  147.5  50.4   1   1   6.6e-47   4.5e-43  147.2  34.9     5   423    49   477    45   480 0.85 Amino acid permease
T2SF                 PF00482.18   124 seq536_BIOID38907    -            139   1.6e-11   44.0   0.8   1   1   1.4e-15   1.9e-11   43.8   0.5     1   122    10   131    10   133 0.92 Type II secretion system (T2SS), protein F
Nol1_Nop2_Fmu        PF01189.12   283 seq538_BIOID38907    -            429  1.5e-103  345.9   0.0   1   1  9.7e-107  1.9e-103  345.6   0.0     1   282   164   426   164   427 0.99 NOL1/NOP2/sun family
NusB                 PF01029.13   134 seq538_BIOID38907    -            429   3.4e-26   91.6   0.0   1   1   2.8e-29   5.6e-26   90.9   0.0     1   134     5   127     5   127 0.97 NusB family
Methyltransf_26      PF13659.1    117 seq538_BIOID38907    -            429   3.6e-11   42.9   0.0   1   1   3.7e-14   7.3e-11   42.0   0.0     2   116   248   375   247   376 0.90 Methyltransferase domain
Methyltransf_18      PF12847.2    112 seq538_BIOID38907    -            429   2.4e-10   40.8   0.0   1   1   2.2e-13   4.2e-10   40.0   0.0     2   112   247   375   246   375 0.84 Methyltransferase domain
Methyltransf_31      PF13847.1    152 seq538_BIOID38907    -            429     2e-09   37.0   0.0   1   1   1.8e-12   3.5e-09   36.3   0.0     2   113   245   382   244   416 0.82 Methyltransferase domain
MTS                  PF05175.9    170 seq538_BIOID38907    -            429   1.1e-06   27.9   0.0   1   1   1.1e-09   2.2e-06   27.0   0.0    25   151   240   385   229   397 0.86 Methyltransferase small domain
FtsJ                 PF01728.14   181 seq538_BIOID38907    -            429     9e-05   22.4   0.0   1   1   9.1e-08   0.00018   21.4   0.0    19    99   242   323   232   400 0.60 FtsJ-like methyltransferase
BPD_transp_1         PF00528.17   185 seq539_BIOID38907    -            306   1.1e-38  132.4  18.3   1   1   8.3e-43   1.1e-38  132.4  12.7     1   185   112   306   112   306 0.99 Binding-protein-dependent transport system inner membrane component
PseudoU_synth_2      PF00849.17   164 seq540_BIOID38907    -            219   2.9e-30  105.1   0.0   1   1   2.6e-34   3.5e-30  104.8   0.0     1   163    22   169    22   170 0.92 RNA pseudouridylate synthase
G_glu_transpept      PF01019.16   510 seq541_BIOID38907    -             74   8.3e-10   37.6   0.0   1   1     7e-14   9.6e-10   37.4   0.0   415   463    13    58    12    68 0.94 Gamma-glutamyltranspeptidase
MFS_1                PF07690.11   354 seq542_BIOID38907    -            396   1.1e-45  155.8  55.1   1   1   1.6e-49   1.1e-45  155.8  38.2     2   353    16   358    15   359 0.86 Major Facilitator Superfamily
Sugar_tr             PF00083.19   451 seq542_BIOID38907    -            396   7.2e-12   44.4  15.7   1   1   1.1e-15   7.2e-12   44.4  10.9    48   191    47   184    35   189 0.95 Sugar (and other) transporter
GNAT_acetyltr_2      PF13718.1    198 seq544_BIOID38907    -            671   2.7e-53  180.1   0.3   1   1   2.4e-55   6.5e-52  175.6   0.2     1   197   368   533   368   534 0.98 GNAT acetyltransferase 2
Helicase_RecD        PF05127.9    177 seq544_BIOID38907    -            671   9.5e-43  145.7   1.3   1   1   3.3e-44     9e-41  139.3   0.9     1   177   196   337   196   337 0.97 Helicase
tRNA_bind_2          PF13725.1    101 seq544_BIOID38907    -            671   1.8e-08   34.3   0.1   1   1   1.4e-11   3.9e-08   33.1   0.1     2    99   549   635   548   637 0.97 Possible tRNA binding domain
DUF1726              PF08351.6     92 seq544_BIOID38907    -            671   5.4e-07   29.0   0.0   1   1   4.2e-10   1.2e-06   28.0   0.0     5    89    66   150    63   153 0.85 Domain of unknown function (DUF1726)
MFS_1                PF07690.11   354 seq546_BIOID38907    -            442   3.5e-53  180.5  31.1   1   1   5.8e-54     4e-50  170.4  21.5     2   352    24   388    23   390 0.89 Major Facilitator Superfamily
MFS_2                PF13347.1    427 seq546_BIOID38907    -            442   2.8e-08   32.4   1.9   1   1   4.1e-12   2.8e-08   32.4   1.3   136   338   138   365   135   369 0.78 MFS/sugar transport protein
DNA_pol_A            PF00476.15   383 seq547_BIOID38907    -            928  2.7e-160  533.0   0.0   1   1  1.1e-163  3.7e-160  532.6   0.0     2   383   548   927   547   927 0.99 DNA polymerase family A
5_3_exonuc_N         PF02739.11   169 seq547_BIOID38907    -            928   1.7e-59  199.8   0.0   1   1   1.1e-62   3.9e-59  198.7   0.0     2   169     8   169     7   169 0.99 5'-3' exonuclease, N-terminal resolvase-like domain
DNA_pol_A_exo1       PF01612.15   174 seq547_BIOID38907    -            928   6.4e-45  152.5   0.1   1   1   3.6e-48   1.2e-44  151.6   0.1     1   174   330   517   330   517 0.97 3'-5' exonuclease
5_3_exonuc           PF01367.15   101 seq547_BIOID38907    -            928     3e-31  107.5   0.0   1   1   2.2e-34   7.5e-31  106.2   0.0     1    99   171   275   171   277 0.97 5'-3' exonuclease, C-terminal SAM fold
MFS_1                PF07690.11   354 seq548_BIOID38907    -            396     2e-39  135.2  46.6   1   1   4.4e-43     2e-39  135.2  32.3     2   352    16   351    15   353 0.83 Major Facilitator Superfamily
MFS_3                PF05977.8    524 seq548_BIOID38907    -            396   5.9e-08   31.1   6.0   1   1   1.3e-11   5.9e-08   31.1   4.2    32   206    32   201     5   207 0.84 Transmembrane secretion effector
TRI12                PF06609.8    599 seq548_BIOID38907    -            396   2.8e-06   25.7   4.5   1   1   6.2e-10   2.8e-06   25.7   3.1    87   212    54   179    14   190 0.80 Fungal trichothecene efflux pump (TRI12)
SlyX                 PF04102.7     69 seq549_BIOID38907    -             72   4.1e-26   91.0   2.4   1   1   3.4e-30   4.6e-26   90.8   1.7     1    69     5    72     5    72 0.99 SlyX
Mqo                  PF06039.10   489 seq550_BIOID38907    -            548  5.9e-251  832.6   0.1   1   1  1.5e-254  6.8e-251  832.4   0.0     2   489    29   518    28   518 0.99 Malate:quinone oxidoreductase (Mqo)
DAO                  PF01266.19   358 seq550_BIOID38907    -            548   1.8e-11   43.4   0.1   1   1   5.5e-15   2.5e-11   42.9   0.0     1   317    33   423    33   463 0.75 FAD dependent oxidoreductase
Ldr_toxin            PF13940.1     35 seq551_BIOID38907    -             44   4.9e-22   77.2   5.8   1   1     4e-26   5.5e-22   77.1   4.0     1    35    10    44    10    44 1.00 Toxin Ldr, type I toxin-antitoxin system
Isochorismatase      PF00857.15   174 seq552_BIOID38907    -            188   3.4e-38  131.1   0.0   1   1   2.9e-42   3.9e-38  130.9   0.0     1   173     9   182     9   183 0.91 Isochorismatase family
NAD_binding_10       PF13460.1    183 seq553_BIOID38907    -            476   2.3e-19   69.9   0.1   1   1   1.5e-22   3.5e-19   69.4   0.0     1   160     5   165     5   193 0.88 NADH(P)-binding
Epimerase            PF01370.16   236 seq553_BIOID38907    -            476   2.7e-13   49.7   0.0   1   1   5.8e-16   1.3e-12   47.5   0.0     1   121     5   116     5   132 0.89 NAD dependent epimerase/dehydratase family
NmrA                 PF05368.8    233 seq553_BIOID38907    -            476   1.4e-10   40.7   0.0   1   1   7.5e-14   1.7e-10   40.4   0.0     1   227     5   228     5   303 0.81 NmrA-like family
3Beta_HSD            PF01073.14   280 seq553_BIOID38907    -            476   7.4e-07   28.0   0.0   1   1   4.7e-10   1.1e-06   27.4   0.0     1   118     6   113     6   124 0.78 3-beta hydroxysteroid dehydrogenase/isomerase family
DUF2867              PF11066.3    149 seq553_BIOID38907    -            476   2.5e-06   27.1   0.0   1   1   2.8e-09   6.4e-06   25.8   0.0    42   148   358   463   332   463 0.89 Protein of unknown function (DUF2867)
adh_short            PF00106.20   167 seq553_BIOID38907    -            476   3.6e-06   26.8   0.1   1   1   3.7e-09   8.5e-06   25.6   0.1     3    89     5    78     3   115 0.87 short chain dehydrogenase
DNA_pol3_beta        PF00712.14   120 seq554_BIOID38907    -            366     5e-48  161.8   0.0   1   1   4.8e-46   2.2e-42  143.6   0.0     1   120     1   120     1   120 0.99 DNA polymerase III beta subunit, N-terminal domain
DNA_pol3_beta_2      PF02767.11   116 seq554_BIOID38907    -            366   1.2e-47  160.6   0.0   1   1     6e-46   2.7e-42  143.3   0.0     1   116   129   243   129   243 0.99 DNA polymerase III beta subunit, central domain
DNA_pol3_beta_3      PF02768.10   121 seq554_BIOID38907    -            366   1.2e-44  150.6   0.3   1   1     6e-48   2.7e-44  149.4   0.1     1   121   245   365   245   365 0.99 DNA polymerase III beta subunit, C-terminal domain
ILVD_EDD             PF00920.16   521 seq556_BIOID38907    -            616  3.2e-195  649.3   1.8   1   1  2.6e-199  3.6e-195  649.1   1.2     1   521    34   607    34   607 0.95 Dehydratase family
Fer2_3               PF13085.1    110 seq557_BIOID38907    -            238   3.8e-31  107.0   0.0   1   1   1.6e-34   5.5e-31  106.5   0.0     2   109     5   111     4   112 0.93 2Fe-2S iron-sulfur cluster binding domain
Fer4_17              PF13534.1     61 seq557_BIOID38907    -            238     2e-10   40.7   0.8   1   1   1.1e-13   3.9e-10   39.8   0.5     1    61   148   221   148   221 0.80 4Fe-4S dicluster domain
Fer4_8               PF13183.1     57 seq557_BIOID38907    -            238   1.3e-09   37.8   1.5   1   1     8e-13   2.7e-09   36.7   1.0     2    56   146   219   145   220 0.71 4Fe-4S dicluster domain
Fer4_18              PF13746.1     69 seq557_BIOID38907    -            238   3.2e-07   30.5   1.1   1   1     1e-09   3.5e-06   27.2   0.1     2    67   155   221   154   223 0.97 4Fe-4S dicluster domain
PFL                  PF02901.10   648 seq560_BIOID38907    -            760  2.5e-209  696.8   0.2   1   1  5.5e-213  3.7e-209  696.2   0.1     4   648    23   614    13   614 0.98 Pyruvate formate lyase
Gly_radical          PF01228.16   106 seq560_BIOID38907    -            760   1.7e-43  147.1   0.0   1   1   8.4e-47   5.7e-43  145.4   0.0     1   106   630   741   630   741 0.98 Glycine radical
Bac_luciferase       PF00296.15   307 seq561_BIOID38907    -            382   6.9e-69  232.1   0.4   1   1   6.1e-73   8.4e-69  231.9   0.3     1   302    20   339    20   344 0.93 Luciferase-like monooxygenase
OmpA                 PF00691.15    97 seq562_BIOID38907    -            160   3.6e-18   65.6   0.1   1   1     4e-22   5.5e-18   65.0   0.1     1    97    55   151    55   151 0.95 OmpA family
CstA                 PF02554.9    376 seq563_BIOID38907    -            721  3.8e-155  516.0  26.1   1   1  5.6e-159  3.8e-155  516.0  18.1     2   359    40   427    39   460 0.94 Carbon starvation protein CstA
DUF4161              PF13722.1    127 seq563_BIOID38907    -            721     2e-45  154.0   4.4   1   1   2.9e-49     2e-45  154.0   3.0     3   127   490   619   488   619 0.98 C-terminal domain on CstA (DUF4161)
DUF4051              PF13260.1     54 seq564_BIOID38907    -             64   2.3e-36  122.8   1.8   1   1   1.9e-40   2.6e-36  122.6   1.2     1    54     9    62     9    62 0.98 Protein of unknown function (DUF4051)
Peptidase_S24        PF00717.18    70 seq566_BIOID38907    -            139   1.7e-13   49.8   0.0   1   1   1.8e-17   2.5e-13   49.3   0.0     2    68    56   120    55   122 0.91 Peptidase S24-like
Lysis_S              PF04971.7     68 seq567_BIOID38907    -             71   3.1e-46  154.8   0.4   1   1   2.5e-50   3.4e-46  154.6   0.2     1    68     4    71     4    71 1.00 Lysis protein S
SSB                  PF00436.20   104 seq571_BIOID38907    -            161   1.2e-40  137.4   0.3   1   1   1.1e-44   1.4e-40  137.1   0.2     1   103     6   112     6   113 0.96 Single-strand binding protein family
Response_reg         PF00072.19   112 seq572_BIOID38907    -            229   1.1e-29  102.5   0.0   1   1   2.4e-33   1.6e-29  102.0   0.0     1   112     5   117     5   117 0.97 Response regulator receiver domain
Trans_reg_C          PF00486.23    77 seq572_BIOID38907    -            229   5.8e-28   96.5   0.0   1   1   1.4e-31   9.6e-28   95.8   0.0     2    77   151   225   149   225 0.95 Transcriptional regulatory protein, C terminal
N6_Mtase             PF02384.11   311 seq573_BIOID38907    -            520  3.8e-116  387.3   1.2   1   1  1.9e-119  5.2e-116  386.9   0.8     2   310   173   481   172   482 0.97 N-6 DNA Methylase
HsdM_N               PF12161.3    137 seq573_BIOID38907    -            520   1.2e-19   70.9   1.3   1   1     1e-22   2.8e-19   69.8   0.0     1   135    12   159    12   161 0.83 HsdM N-terminal domain
Methyltransf_26      PF13659.1    117 seq573_BIOID38907    -            520   1.4e-10   41.0   0.0   1   1   2.5e-13   6.8e-10   38.8   0.0     3   114   222   356   220   359 0.73 Methyltransferase domain
UPF0020              PF01170.13   180 seq573_BIOID38907    -            520   2.4e-07   30.3   0.0   1   1   6.2e-10   1.7e-06   27.6   0.0    11   117   204   306   197   313 0.76 Putative RNA methylase family UPF0020
O-antigen_lig        PF13425.1    137 seq575_BIOID38907    -            417   9.7e-13   48.2   0.0   1   1   1.4e-16   9.7e-13   48.2   0.0     4   135   194   351   191   353 0.86 O-antigen ligase like membrane protein
Wzy_C                PF04932.10   163 seq575_BIOID38907    -            417   6.9e-10   38.8   0.1   1   1     1e-13   6.9e-10   38.8   0.1     3   162   198   349   196   350 0.74 O-Antigen ligase
AAA_21               PF13304.1    303 seq576_BIOID38907    -            588   1.6e-12   47.9  16.4   1   1   1.2e-16   1.6e-12   47.9  11.4     1   285    33   311    33   323 0.66 AAA domain
DUF1327              PF07041.6    113 seq577_BIOID38907    -            114   1.6e-66  221.1   0.0   1   1   1.3e-70   1.8e-66  221.0   0.0     1   112     1   112     1   113 0.99 Protein of unknown function (DUF1327)
Xan_ur_permease      PF00860.15   389 seq578_BIOID38907    -            470   4.2e-45  153.7  48.3   1   1   3.8e-49   5.2e-45  153.4  33.5     3   387    58   431    56   433 0.94 Permease family
DUF72                PF01904.13   230 seq581_BIOID38907    -            272   1.5e-52  178.5   1.1   1   1   1.3e-56   1.8e-52  178.2   0.8    11   229    21   251    11   252 0.90 Protein of unknown function DUF72
IMS                  PF00817.15   148 seq583_BIOID38907    -            422   6.7e-39  132.9   0.0   1   1     6e-42   2.1e-38  131.3   0.0     1   147     5   150     5   151 0.96 impB/mucB/samB family
DUF4113              PF13438.1     75 seq583_BIOID38907    -            422   8.6e-29   99.1   0.2   1   1   1.2e-31     4e-28   97.0   0.0     1    75   347   421   347   421 0.98 Domain of unknown function (DUF4113)
IMS_C                PF11799.3    137 seq583_BIOID38907    -            422     2e-09   37.9   0.0   1   1   1.1e-12   3.9e-09   36.9   0.0     3   122   214   333   212   344 0.89 impB/mucB/samB family C-terminal
IMS_HHH              PF11798.3     32 seq583_BIOID38907    -            422   2.4e-07   30.2   0.1   1   1     2e-10   6.8e-07   28.8   0.0     4    32   172   200   169   200 0.92 IMS family HHH motif
Adenylate_cycl       PF01295.13   605 seq584_BIOID38907    -            848  4.7e-275  913.4   0.0   1   1  8.2e-279  5.6e-275  913.2   0.0     1   601   228   826   228   830 0.98 Adenylate cyclase, class-I
Adenyl_cycl_N        PF12633.2    204 seq584_BIOID38907    -            848   3.3e-87  291.1   0.0   1   1   2.2e-86   1.5e-82  275.9   0.0     1   203     1   200     1   201 0.96 Adenylate cyclase NT domain
BPD_transp_1         PF00528.17   185 seq588_BIOID38907    -            302   8.7e-26   90.4   9.6   1   1   1.3e-29   8.7e-26   90.4   6.6     1   182   119   300   115   302 0.98 Binding-protein-dependent transport system inner membrane component
OppC_N               PF12911.2     56 seq588_BIOID38907    -            302   1.7e-19   68.7   0.4   1   1   2.5e-23   1.7e-19   68.7   0.2     1    55    22    76    22    77 0.94 N-terminal TM domain of oligopeptide transport permease C
MFS_1                PF07690.11   354 seq591_BIOID38907    -            395   9.8e-28   96.7  40.0   1   1   1.4e-31   9.8e-28   96.7  27.7     2   344    13   341    12   344 0.82 Major Facilitator Superfamily
SufE                 PF02657.10   125 seq593_BIOID38907    -            138     4e-50  168.5   0.0   1   1   3.3e-54   4.5e-50  168.3   0.0     2   124    11   134    10   135 0.98 Fe-S metabolism associated domain
TraG-D_C             PF12696.2    128 seq594_BIOID38907    -            756   7.3e-06   25.7   0.1   1   1     1e-09   1.4e-05   24.8   0.1     4   122   435   545   432   552 0.78 TraM recognition site of TraD and TraG
Transket_pyr         PF02779.19   178 seq596_BIOID38907    -            933   5.3e-67  224.6   0.0   1   1   1.3e-70     9e-67  223.8   0.0     3   178   591   785   589   785 0.99 Transketolase, pyrimidine binding domain
E1_dh                PF00676.15   300 seq596_BIOID38907    -            933   1.7e-46  158.1   0.0   1   1   5.4e-50   3.7e-46  157.1   0.0    15   282   219   511   207   516 0.84 Dehydrogenase E1 component
EamA                 PF00892.15   126 seq599_BIOID38907    -            295   9.5e-23   80.4  31.0   1   2   3.1e-10   4.2e-06   26.7   7.8     9   124    30   135    16   137 0.86 EamA-like transporter family
EamA                 PF00892.15   126 seq599_BIOID38907    -            295   9.5e-23   80.4  31.0   2   2   1.7e-20   2.4e-16   59.8   8.1     2   123   159   278   158   281 0.90 EamA-like transporter family
TrkA_N               PF02254.13   116 seq600_BIOID38907    -            458   4.2e-58  194.2   3.5   1   2   5.4e-33   5.3e-30  103.6   0.0     1   108     3   111     3   125 0.92 TrkA-N domain
TrkA_N               PF02254.13   116 seq600_BIOID38907    -            458   4.2e-58  194.2   3.5   2   2   5.9e-29   5.7e-26   90.6   0.7     1   116   235   350   235   350 0.95 TrkA-N domain
TrkA_C               PF02080.16    71 seq600_BIOID38907    -            458   1.9e-21   75.3   0.7   1   2   4.7e-13   4.5e-10   38.8   0.0     3    70   157   225   155   226 0.91 TrkA-C domain
TrkA_C               PF02080.16    71 seq600_BIOID38907    -            458   1.9e-21   75.3   0.7   2   2     2e-11   1.9e-08   33.6   0.2     8    70   390   451   388   452 0.89 TrkA-C domain
F420_oxidored        PF03807.12    96 seq600_BIOID38907    -            458   1.9e-12   47.2   2.2   1   2   1.5e-07   0.00015   22.0   0.0     1    52     2    49     2    88 0.87 NADP oxidoreductase coenzyme F420-dependent
F420_oxidored        PF03807.12    96 seq600_BIOID38907    -            458   1.9e-12   47.2   2.2   2   2   1.5e-07   0.00015   22.0   0.3     2    48   235   279   234   355 0.80 NADP oxidoreductase coenzyme F420-dependent
NAD_binding_7        PF13241.1    103 seq600_BIOID38907    -            458   1.2e-11   44.6   3.0   1   1   7.5e-08   7.3e-05   22.8   0.0     8    82   233   319   228   323 0.75 Putative NAD(P)-binding
Shikimate_DH         PF01488.15   135 seq600_BIOID38907    -            458   1.4e-11   44.4   0.6   1   1   5.3e-09   5.2e-06   26.4   0.2    12   102   232   332   222   367 0.77 Shikimate / quinate 5-dehydrogenase
Fer4_7               PF12838.2     52 seq601_BIOID38907    -            181   2.9e-14   53.0  33.4   1   1     1e-14     2e-11   43.9  10.0     1    52    39    89    39    89 0.92 4Fe-4S dicluster domain
Fer4                 PF00037.22    24 seq601_BIOID38907    -            181   7.9e-13   47.3  23.4   1   2   6.2e-09   1.2e-05   24.5   4.7     4    24    36    56    33    56 0.91 4Fe-4S binding domain
Fer4                 PF00037.22    24 seq601_BIOID38907    -            181   7.9e-13   47.3  23.4   2   2   1.3e-11   2.5e-08   33.0   1.0     6    24    73    91    69    91 0.92 4Fe-4S binding domain
Fer4_9               PF13187.1     55 seq601_BIOID38907    -            181   3.1e-09   36.8  14.0   1   1   1.6e-12   3.1e-09   36.8   9.7     2    55    40    90    39    90 0.95 4Fe-4S dicluster domain
Fer4_10              PF13237.1     52 seq601_BIOID38907    -            181   1.7e-06   27.5  36.6   1   1   6.4e-09   1.2e-05   24.8  12.1     6    52    37    86    32    86 0.87 4Fe-4S dicluster domain
Peptidase_M15        PF01427.12   198 seq602_BIOID38907    -            193   3.2e-75  251.9   0.1   1   1   7.9e-79   5.4e-75  251.2   0.0     2   197     4   186     3   187 0.98 D-ala-D-ala dipeptidase
VanY                 PF02557.12   132 seq602_BIOID38907    -            193   6.1e-10   38.9   0.0   1   1   1.4e-13   9.5e-10   38.3   0.0     4   128    42   167    39   171 0.84 D-alanyl-D-alanine carboxypeptidase
DUF3329              PF11808.3     90 seq604_BIOID38907    -            431   1.1e-31  108.5   6.1   1   1   8.1e-35   1.8e-31  107.9   4.2     2    90     4    92     3    92 0.98 Domain of unknown function (DUF3329)
HATPase_c            PF02518.21   111 seq604_BIOID38907    -            431   1.8e-30  104.8   0.0   1   1   1.4e-33   3.3e-30  103.9   0.0     2   110   314   423   313   424 0.98 Histidine kinase-, DNA gyrase B-, and HSP90-like ATPase
HisKA                PF00512.20    68 seq604_BIOID38907    -            431   1.7e-20   72.6   1.4   1   1   1.4e-23   3.3e-20   71.7   0.3     2    67   204   268   203   269 0.97 His Kinase A (phospho-acceptor) domain
PAS                  PF00989.19   113 seq604_BIOID38907    -            431   3.4e-11   42.7   0.0   1   1   3.7e-14   8.4e-11   41.5   0.0     2   113    99   194    98   194 0.95 PAS fold
HATPase_c_2          PF13581.1    125 seq604_BIOID38907    -            431   1.6e-08   34.2   0.0   1   1   1.3e-11     3e-08   33.3   0.0    30   114   316   408   281   420 0.82 Histidine kinase-like ATPase domain
HATPase_c_3          PF13589.1    137 seq604_BIOID38907    -            431   1.1e-06   28.2   0.0   1   1   7.7e-10   1.8e-06   27.5   0.0     3    93   318   410   316   429 0.78 Histidine kinase-, DNA gyrase B-, and HSP90-like ATPase
DcuA_DcuB            PF03605.9    364 seq606_BIOID38907    -            438    7e-112  373.7  22.3   1   1  1.2e-115  8.4e-112  373.5  15.4     1   364     8   371     8   371 0.99 Anaerobic c4-dicarboxylate membrane transporter
CitMHS               PF03600.11   349 seq606_BIOID38907    -            438   4.7e-09   35.1  17.3   1   1   2.3e-12   1.6e-08   33.4  12.0    53   247    53   293    47   381 0.76 Citrate transporter
SMC_N                PF02463.14   220 seq607_BIOID38907    -            357   3.3e-41  140.8   0.0   1   1   8.7e-45     4e-41  140.5   0.0     2   218     3   354     2   356 0.97 RecF/RecN/SMC N terminal domain
AAA_23               PF13476.1    202 seq607_BIOID38907    -            357   1.7e-09   38.2   0.0   1   1   6.4e-13   2.9e-09   37.4   0.0     1    88     5   143     5   247 0.64 AAA domain
AAA_21               PF13304.1    303 seq607_BIOID38907    -            357   1.8e-07   31.3   0.0   1   1   4.3e-10     2e-06   27.8   0.0     1    33    25    59    25   100 0.70 AAA domain
Phage_lysozyme       PF00959.14   110 seq609_BIOID38907    -            177   1.6e-29  102.3   0.0   1   1   1.5e-33     2e-29  101.9   0.0     1   110    48   166    48   166 0.98 Phage lysozyme
MR_MLE_N             PF02746.11   117 seq614_BIOID38907    -            300     4e-23   81.5   0.0   1   1   1.1e-26   7.2e-23   80.6   0.0    22   117    23   125    13   125 0.91 Mandelate racemase / muconate lactonizing enzyme, N-terminal domain
MR_MLE               PF01188.16    67 seq614_BIOID38907    -            300   4.3e-14   52.6   0.0   1   1   2.6e-17   1.8e-13   50.7   0.0     1    67   209   277   209   277 0.92 Mandelate racemase / muconate lactonizing enzyme, C-terminal domain
Cu-oxidase_3         PF07732.10   120 seq615_BIOID38907    -            529   8.5e-33  112.5   0.2   1   1   5.1e-36   2.3e-32  111.1   0.1     5   119    68   179    64   180 0.93 Multicopper oxidase
Cu-oxidase_2         PF07731.9    138 seq615_BIOID38907    -            529   3.5e-20   71.8  12.3   1   1   7.1e-23   3.3e-19   68.6   6.9    16   134   409   529   386   529 0.75 Multicopper oxidase
Cu-oxidase           PF00394.17   159 seq615_BIOID38907    -            529   1.4e-09   37.8   0.0   1   1   1.8e-09   8.3e-06   25.6   0.0    54   130   216   305   180   325 0.77 Multicopper oxidase
Isochorismatase      PF00857.15   174 seq618_BIOID38907    -            231   2.9e-42  144.4   0.0   1   1   2.9e-46     4e-42  143.9   0.0     1   173    19   216    19   217 0.96 Isochorismatase family
EAL                  PF00563.15   236 seq619_BIOID38907    -            429   1.6e-41  142.2   0.1   1   1   4.9e-45   3.4e-41  141.1   0.1    14   235   199   414   191   415 0.88 EAL domain
BLUF                 PF04940.7     93 seq619_BIOID38907    -            429   2.1e-27   94.5   0.0   1   1   5.2e-31   3.5e-27   93.8   0.0     1    92    28   119    28   120 0.98 Sensors of blue-light using FAD
S-methyl_trans       PF02574.11   305 seq620_BIOID38907    -           1227  1.3e-104  349.6   0.1   1   1  9.1e-108  2.5e-104  348.7   0.1     1   304    16   326    16   327 0.98 Homocysteine S-methyltransferase
Met_synt_B12         PF02965.12   136 seq620_BIOID38907    -           1227   9.2e-54  180.5   0.0   1   1   8.9e-57   2.4e-53  179.2   0.0     1   136  1055  1192  1055  1192 0.99 Vitamin B12 dependent methionine synthase, activation domain
Pterin_bind          PF00809.17   210 seq620_BIOID38907    -           1227   3.1e-48  163.8   0.6   1   1   3.6e-51   9.7e-48  162.1   0.4     1   210   356   568   356   568 0.98 Pterin binding enzyme
B12-binding_2        PF02607.12    79 seq620_BIOID38907    -           1227     5e-21   74.4   0.0   1   1   6.4e-24   1.8e-20   72.6   0.0     4    79   659   734   657   734 0.96 B12 binding domain
B12-binding          PF02310.14   121 seq620_BIOID38907    -           1227   6.8e-20   71.0   0.2   1   1   1.8e-22     5e-19   68.2   0.1     2    94   748   840   747   851 0.93 B12 binding domain
AA_permease          PF00324.16   479 seq621_BIOID38907    -            457  7.6e-127  423.4  47.5   1   1  1.2e-130  8.5e-127  423.2  32.9     1   476    19   454    19   457 0.98 Amino acid permease
AA_permease_2        PF13520.1    426 seq621_BIOID38907    -            457   1.5e-44  152.1  50.8   1   1   2.8e-48   1.9e-44  151.7  35.2     8   412    22   426    18   444 0.86 Amino acid permease
LigB                 PF02900.13   272 seq622_BIOID38907    -            271     4e-58  196.4   0.2   1   1   3.3e-62   4.5e-58  196.2   0.1     1   271    16   270    16   271 0.92 Catalytic LigB subunit of aromatic ring-opening dioxygenase
YejG                 PF13989.1    107 seq623_BIOID38907    -            114   1.9e-49  166.0   0.0   1   1   1.6e-53   2.1e-49  165.9   0.0     1   106     4   109     4   110 0.99 YejG-like protein
CYTH                 PF01928.16   185 seq624_BIOID38907    -            437   7.8e-38  129.8   0.0   1   1   1.1e-41   1.4e-37  128.9   0.0     2   183     3   204     2   206 0.89 CYTH domain
MAPEG                PF01124.13   129 seq626_BIOID38907    -            131   1.3e-26   92.5   9.3   1   1   1.1e-30   1.5e-26   92.3   6.5     1   129     3   120     3   120 0.98 MAPEG family
YkuD                 PF03734.9    146 seq627_BIOID38907    -            334   2.1e-21   76.5   0.0   1   1   5.6e-25   3.8e-21   75.7   0.0     3   146    97   232    95   232 0.83 L,D-transpeptidase catalytic domain
LysM                 PF01476.15    44 seq627_BIOID38907    -            334     7e-09   35.3   0.0   1   1   2.2e-12   1.5e-08   34.2   0.0     1    44    42    85    42    85 0.99 LysM domain
G6PD_C               PF02781.11   294 seq629_BIOID38907    -            491    1e-130  434.7   0.1   1   1  1.9e-134  1.3e-130  434.3   0.1     1   293   188   489   188   490 0.99 Glucose-6-phosphate dehydrogenase, C-terminal domain
G6PD_N               PF00479.17   183 seq629_BIOID38907    -            491   1.8e-59  200.9   0.0   1   1     6e-63   4.1e-59  199.7   0.0     1   183    13   186    13   186 0.99 Glucose-6-phosphate dehydrogenase, NAD binding domain
Epimerase            PF01370.16   236 seq630_BIOID38907    -            349   2.3e-27   95.8   0.0   1   1     3e-30   8.3e-27   94.0   0.0     1   235    15   246    15   247 0.91 NAD dependent epimerase/dehydratase family
NAD_binding_10       PF13460.1    183 seq630_BIOID38907    -            349   1.9e-18   67.0   0.0   1   1   9.5e-22   2.6e-18   66.5   0.0     1   151    15   188    15   202 0.85 NADH(P)-binding
3Beta_HSD            PF01073.14   280 seq630_BIOID38907    -            349   2.3e-18   65.8   0.0   1   1     1e-21   2.8e-18   65.4   0.0     1   271    16   268    16   276 0.89 3-beta hydroxysteroid dehydrogenase/isomerase family
RmlD_sub_bind        PF04321.12   287 seq630_BIOID38907    -            349   1.1e-10   40.8   0.0   1   1   9.7e-14   2.7e-10   39.5   0.0     1   241    13   274    13   288 0.85 RmlD substrate binding domain
NAD_binding_4        PF07993.7    249 seq630_BIOID38907    -            349   2.3e-10   39.6   0.0   1   1   3.2e-13   8.7e-10   37.8   0.0    63   200    58   185    17   227 0.79 Male sterility protein
SBP_bac_5            PF00496.17   374 seq631_BIOID38907    -            561   4.1e-94  315.3   6.9   1   1   4.6e-98   6.3e-94  314.7   4.8     2   371   123   477   122   479 0.97 Bacterial extracellular solute-binding proteins, family 5 Middle
Oxidored_q6          PF01058.17   131 seq633_BIOID38907    -            252   5.2e-20   71.2   0.2   1   1   5.6e-24   7.6e-20   70.7   0.1     1   127    44   151    44   155 0.93 NADH ubiquinone oxidoreductase, 20 Kd subunit
OstA_C               PF04453.9    388 seq634_BIOID38907    -            785    2e-109  366.1  30.8   1   1  2.9e-113    2e-109  366.1  21.4     2   388   309   698   308   698 0.97 Organic solvent tolerance protein
OstA                 PF03968.9    113 seq634_BIOID38907    -            785   2.3e-28   98.2   0.0   1   1     7e-32   4.8e-28   97.2   0.0     1   112    53   194    53   195 0.98 OstA-like protein
oligo_HPY            PF08352.7     64 seq635_BIOID38907    -            337   2.1e-21   75.9   0.1   1   1   8.3e-25   3.8e-21   75.0   0.1     1    64   248   312   248   312 0.99 Oligopeptide/dipeptide transporter, C-terminal region
ABC_tran             PF00005.22   118 seq635_BIOID38907    -            337   1.1e-18   67.5   0.0   1   1   4.1e-22   1.9e-18   66.8   0.0    15   118    80   197    65   197 0.85 ABC transporter
AAA_21               PF13304.1    303 seq635_BIOID38907    -            337   3.2e-11   43.6   0.2   1   1   7.2e-14   3.3e-10   40.3   0.0   227   300   159   230    84   233 0.82 AAA domain
Phage_lysis          PF03245.8    125 seq637_BIOID38907    -            153   5.6e-49  165.1  13.5   1   1   4.6e-53   6.3e-49  165.0   9.4     1   125    29   153    29   153 0.99 Bacteriophage lysis protein
E1-E2_ATPase         PF00122.15   230 seq638_BIOID38907    -            834   1.8e-55  187.3   1.7   1   1   1.7e-58   4.6e-55  186.0   0.1     1   229   291   512   291   513 0.99 E1-E2 ATPase
Hydrolase            PF00702.21   204 seq638_BIOID38907    -            834   1.4e-52  179.0   8.4   1   1   5.6e-56   1.5e-52  178.9   4.5     2   204   518   732   517   732 0.96 haloacid dehalogenase-like hydrolase
HMA                  PF00403.21    62 seq638_BIOID38907    -            834   7.1e-30  102.8   0.1   1   2   5.9e-15   1.6e-11   44.0   0.1     3    62     8    62     6    62 0.96 Heavy-metal-associated domain
HMA                  PF00403.21    62 seq638_BIOID38907    -            834   7.1e-30  102.8   0.1   2   2   8.4e-19   2.3e-15   56.3   0.0     3    61   104   159   102   160 0.96 Heavy-metal-associated domain
HAD                  PF12710.2    191 seq638_BIOID38907    -            834   3.4e-21   76.1   0.0   1   1   7.1e-24     2e-20   73.6   0.0     1   190   520   728   520   729 0.64 haloacid dehalogenase-like hydrolase
Hydrolase_3          PF08282.7    254 seq638_BIOID38907    -            834   4.3e-08   32.9   1.5   1   1   2.9e-09   7.9e-06   25.5   0.7   195   254   705   764   699   764 0.90 haloacid dehalogenase-like hydrolase
RNA_pol_Rpb1_1       PF04997.7    338 seq639_BIOID38907    -           1407  1.8e-100  336.3   0.1   1   1  1.8e-103  4.8e-100  335.0   0.1     2   338    15   342    14   342 0.95 RNA polymerase Rpb1, domain 1
RNA_pol_Rpb1_5       PF04998.12   277 seq639_BIOID38907    -           1407   1.3e-80  270.4   0.0   1   1   9.4e-84   2.6e-80  269.5   0.0     1   276   766  1321   766  1322 1.00 RNA polymerase Rpb1, domain 5
RNA_pol_Rpb1_2       PF00623.15   166 seq639_BIOID38907    -           1407   6.1e-51  172.5   0.0   1   1   5.3e-53   1.5e-49  168.0   0.0     1   166   344   486   344   486 0.95 RNA polymerase Rpb1, domain 2
RNA_pol_Rpb1_3       PF04983.13   157 seq639_BIOID38907    -           1407   1.4e-27   96.2   0.0   1   1   1.2e-30   3.3e-27   95.0   0.0     1   157   489   644   489   644 0.93 RNA polymerase Rpb1, domain 3
RNA_pol_Rpb1_4       PF05000.12   108 seq639_BIOID38907    -           1407   2.5e-18   65.7   0.3   1   1   9.1e-22   2.5e-18   65.7   0.2     2   107   674   763   673   764 0.82 RNA polymerase Rpb1, domain 4
MetJ                 PF01340.15   104 seq642_BIOID38907    -            120   1.5e-69  230.1   0.1   1   1   1.3e-73   1.7e-69  229.9   0.1     1   104    17   120    17   120 1.00 Met Apo-repressor, MetJ
DUF2534              PF10749.4     85 seq643_BIOID38907    -             85   8.3e-44  147.3   3.7   1   1   6.7e-48   9.2e-44  147.1   2.6     2    85     1    84     1    84 0.97 Protein of unknown function (DUF2534)
Methyltransf_18      PF12847.2    112 seq645_BIOID38907    -            247   7.1e-15   55.4   0.0   1   1   7.3e-18   1.1e-14   54.8   0.0     2   110    57   163    56   165 0.92 Methyltransferase domain
Methyltransf_11      PF08241.7     95 seq645_BIOID38907    -            247   6.9e-12   45.5   0.0   1   1   9.1e-15   1.4e-11   44.6   0.0     2    95    62   162    61   162 0.95 Methyltransferase domain
Methyltransf_31      PF13847.1    152 seq645_BIOID38907    -            247   1.5e-10   40.7   0.0   1   1   1.3e-13     2e-10   40.3   0.0     3   110    56   164    54   215 0.86 Methyltransferase domain
Methyltransf_25      PF13649.1    101 seq645_BIOID38907    -            247   1.2e-09   38.3   0.0   1   1   1.6e-12   2.4e-09   37.3   0.0     1   101    60   158    60   158 0.89 Methyltransferase domain
Methyltransf_12      PF08242.7     99 seq645_BIOID38907    -            247   3.7e-09   36.8   0.0   1   1     4e-12     6e-09   36.1   0.0     2    99    62   160    61   160 0.91 Methyltransferase domain
Methyltransf_23      PF13489.1    162 seq645_BIOID38907    -            247   3.3e-07   30.0   0.0   1   1   3.4e-10   5.2e-07   29.3   0.0    14   131    51   181    36   228 0.68 Methyltransferase domain
MTS                  PF05175.9    170 seq645_BIOID38907    -            247   1.7e-05   24.1   0.0   1   1   1.6e-08   2.4e-05   23.6   0.0    23   166    49   190    44   194 0.78 Methyltransferase small domain
Ubie_methyltran      PF01209.13   233 seq645_BIOID38907    -            247   1.9e-05   23.7   0.0   1   1   2.3e-08   3.5e-05   22.9   0.0    45   154    54   165    48   240 0.80 ubiE/COQ5 methyltransferase family
PALP                 PF00291.20   307 seq647_BIOID38907    -            231   5.5e-33  114.3   0.1   1   1   5.1e-37     7e-33  114.0   0.1     5   154    30   171    26   176 0.90 Pyridoxal-phosphate dependent enzyme
Abhydrolase_2        PF02230.11   216 seq649_BIOID38907    -            240   2.5e-53  180.5   0.0   1   1   1.1e-56   2.9e-53  180.3   0.0     2   216    12   217    11   217 0.97 Phospholipase/Carboxylesterase
DLH                  PF01738.13   218 seq649_BIOID38907    -            240   3.2e-12   46.0   0.1   1   1   1.6e-15   4.3e-12   45.6   0.0    72   194    85   205    69   225 0.89 Dienelactone hydrolase family
Abhydrolase_5        PF12695.2    142 seq649_BIOID38907    -            240   3.5e-09   36.4   0.4   1   1   1.8e-12   4.8e-09   35.9   0.3     2   141    27   199    26   200 0.71 Alpha/beta hydrolase family
DUF1198              PF06711.6    148 seq651_BIOID38907    -            159     4e-72  240.7   0.4   1   1   3.3e-76   4.5e-72  240.5   0.3     1   148    10   157    10   157 1.00 Protein of unknown function (DUF1198)
Glucokinase          PF02685.11   316 seq652_BIOID38907    -            321  2.1e-123  411.0   0.0   1   1  1.7e-127  2.3e-123  410.8   0.0     1   315     6   315     6   316 0.99 Glucokinase
Methylase_S          PF01420.14   167 seq654_BIOID38907    -            400   3.2e-65  219.0   0.0   1   2   5.3e-28   7.3e-24   84.5   0.0     1   162    15   174    15   178 0.91 Type I restriction modification DNA specificity domain
Methylase_S          PF01420.14   167 seq654_BIOID38907    -            400   3.2e-65  219.0   0.0   2   2   9.6e-43   1.3e-38  132.4   0.1     1   166   194   376   194   377 0.95 Type I restriction modification DNA specificity domain
Ribonuc_L-PSP        PF01042.16   121 seq655_BIOID38907    -            128   7.3e-33  112.7   0.0   1   1   6.5e-37   8.9e-33  112.5   0.0     4   120    13   125    10   126 0.97 Endoribonuclease L-PSP
LysR_substrate       PF03466.15   209 seq656_BIOID38907    -            354   2.3e-33  114.9   0.0   1   1   5.2e-37   3.5e-33  114.3   0.0     7   208   149   352   144   353 0.97 LysR substrate binding domain
HTH_1                PF00126.22    60 seq656_BIOID38907    -            354   6.2e-19   67.3   2.6   1   1   1.9e-22   1.3e-18   66.3   1.8     1    60    60   119    60   119 0.94 Bacterial regulatory helix-turn-helix protein, lysR family
Ureidogly_hydro      PF04115.7    165 seq657_BIOID38907    -            160   1.7e-52  177.0   0.0   1   1   1.4e-56   1.9e-52  176.8   0.0     3   159     2   153     1   158 0.95 Ureidoglycolate hydrolase
Asparaginase_2       PF01112.13   319 seq658_BIOID38907    -            343   1.6e-96  322.6   6.1   1   1  1.4e-100   1.9e-96  322.4   4.2     5   308    30   336    26   343 0.94 Asparaginase
Radical_SAM          PF04055.16   166 seq659_BIOID38907    -            320   1.9e-15   57.2   0.0   1   1   2.3e-19   3.1e-15   56.6   0.0     9   165    54   213    43   214 0.90 Radical SAM superfamily
N6_Mtase             PF02384.11   311 seq661_BIOID38907    -            633   1.2e-42  146.0   0.1   1   1     9e-46   2.1e-42  145.2   0.1    10   288   131   396   126   416 0.84 N-6 DNA Methylase
Methylase_S          PF01420.14   167 seq661_BIOID38907    -            633   9.5e-21   74.3   0.7   1   1   4.2e-24   9.5e-21   74.3   0.5     3   162   460   611   458   615 0.94 Type I restriction modification DNA specificity domain
UPF0020              PF01170.13   180 seq661_BIOID38907    -            633   6.7e-13   48.4   0.0   1   1   6.2e-16   1.4e-12   47.4   0.0    16   121   154   257   149   266 0.83 Putative RNA methylase family UPF0020
Methyltransf_26      PF13659.1    117 seq661_BIOID38907    -            633   1.7e-10   40.7   0.0   1   1   1.4e-13   3.2e-10   39.9   0.0     2   116   168   295   167   296 0.82 Methyltransferase domain
MTS                  PF05175.9    170 seq661_BIOID38907    -            633   8.6e-06   25.1   0.0   1   1   1.1e-08   2.6e-05   23.5   0.0    21   139   156   293   151   316 0.72 Methyltransferase small domain
DUF830               PF05708.7    158 seq662_BIOID38907    -            202   2.9e-45  153.9   0.0   1   1   2.4e-49   3.2e-45  153.8   0.0     2   157    21   193    20   194 0.97 Orthopoxvirus protein of unknown function (DUF830)
DNA_gyraseB          PF00204.20   173 seq663_BIOID38907    -            804   1.6e-62  209.6   0.0   1   1   9.9e-66   3.4e-62  208.5   0.0     1   173   221   391   221   391 0.99 DNA gyrase B
DNA_gyraseB_C        PF00986.16    65 seq663_BIOID38907    -            804   1.2e-30  104.9   0.2   1   1   9.3e-34   3.2e-30  103.5   0.1     3    65   731   793   729   793 0.96 DNA gyrase B subunit, carboxyl terminus
Toprim               PF01751.17    88 seq663_BIOID38907    -            804   7.2e-24   83.3   0.0   1   1   6.5e-27   2.2e-23   81.8   0.0     1    88   419   532   419   532 0.96 Toprim domain
HATPase_c            PF02518.21   111 seq663_BIOID38907    -            804   1.3e-20   73.0   0.2   1   1   7.7e-24   2.6e-20   72.0   0.1     2   110    32   173    31   174 0.95 Histidine kinase-, DNA gyrase B-, and HSP90-like ATPase
Ferritin             PF00210.19   142 seq665_BIOID38907    -            167   2.7e-18   66.0   0.1   1   1   2.3e-22   3.1e-18   65.7   0.1     2   136    31   166    30   167 0.94 Ferritin-like domain
HycH                 PF07450.6    131 seq668_BIOID38907    -            137   1.6e-53  180.1   0.0   1   1   1.3e-57   1.8e-53  180.0   0.0     2   130     7   135     6   136 0.99 Formate hydrogenlyase maturation protein HycH
MutH                 PF02976.10   104 seq670_BIOID38907    -            229   1.1e-37  127.8   0.0   1   1   1.2e-41   1.6e-37  127.4   0.0     1   104    58   157    58   157 0.99 DNA mismatch repair enzyme MutH
DUF466               PF04328.8     65 seq671_BIOID38907    -             67   4.9e-30  103.0   0.5   1   1   3.9e-34   5.3e-30  102.9   0.3     1    65     1    67     1    67 0.97 Protein of unknown function (DUF466)
Abhydrolase_6        PF12697.2    228 seq672_BIOID38907    -            266   1.1e-34  120.2   4.3   1   1   2.7e-38   1.2e-34  120.0   3.0     1   227    16   249    16   250 0.79 Alpha/beta hydrolase family
Abhydrolase_1        PF00561.15   230 seq672_BIOID38907    -            266   1.9e-16   60.1   0.3   1   1     4e-18   1.8e-14   53.7   0.2     1   228    40   251    40   253 0.79 alpha/beta hydrolase fold
Abhydrolase_5        PF12695.2    142 seq672_BIOID38907    -            266   4.6e-16   58.7   1.2   1   1   4.9e-19   2.2e-15   56.5   0.8     1   141    15   237    15   238 0.73 Alpha/beta hydrolase family
DUF4066              PF13278.1    166 seq674_BIOID38907    -            337   6.4e-37  126.2   0.0   1   1   2.6e-40     9e-37  125.8   0.0     1   166    26   190    26   190 0.98 Putative amidotransferase
HTH_18               PF12833.2     81 seq674_BIOID38907    -            337   4.8e-19   68.1   0.7   1   1   2.3e-22   7.8e-19   67.4   0.5     1    81   252   331   252   331 0.97 Helix-turn-helix domain
DJ-1_PfpI            PF01965.19   147 seq674_BIOID38907    -            337   1.8e-14   53.3   0.0   1   1     8e-18   2.8e-14   52.7   0.0    23   144    74   190    58   193 0.82 DJ-1/PfpI family
HTH_AraC             PF00165.18    42 seq674_BIOID38907    -            337   4.9e-12   45.1   0.2   1   1   9.2e-10   3.1e-06   26.6   0.0     1    41   239   279   239   280 0.96 Bacterial regulatory helix-turn-helix proteins, AraC family
Thr_dehydrat_C       PF00585.13    91 seq675_BIOID38907    -            311     7e-65  214.5   0.0   1   2   1.5e-35     1e-31  108.2   0.0     1    91   126   216   126   216 0.98 C-terminal regulatory domain of Threonine dehydratase
Thr_dehydrat_C       PF00585.13    91 seq675_BIOID38907    -            311     7e-65  214.5   0.0   2   2   2.8e-34   1.9e-30  104.1   0.0     2    91   222   309   221   309 0.96 C-terminal regulatory domain of Threonine dehydratase
PALP                 PF00291.20   307 seq675_BIOID38907    -            311   7.6e-19   67.9   0.2   1   1   1.6e-22   1.1e-18   67.4   0.1   192   307     2   113     1   113 0.92 Pyridoxal-phosphate dependent enzyme
SpoA                 PF01052.15    77 seq676_BIOID38907    -            283     3e-09   36.2   0.1   1   1     4e-13   5.5e-09   35.3   0.0     3    66   208   269   206   272 0.94 Surface presentation of antigens (SPOA)
cobW                 PF02492.14   178 seq677_BIOID38907    -            346   3.7e-48  163.2   0.2   1   1   7.8e-52   5.4e-48  162.6   0.1     2   177    34   211    33   212 0.94 CobW/HypB/UreG, nucleotide-binding domain
CobW_C               PF07683.9     94 seq677_BIOID38907    -            346   1.8e-18   65.8   0.0   1   1   4.8e-22   3.3e-18   65.0   0.0     1    92   252   343   252   345 0.95 Cobalamin synthesis protein cobW C-terminal domain
MscL                 PF01741.13   128 seq678_BIOID38907    -            136   2.3e-57  192.5   3.1   1   1   1.9e-61   2.6e-57  192.3   2.2     1   128     3   132     3   132 0.98 Large-conductance mechanosensitive channel, MscL
HOK_GEF              PF01848.11    43 seq680_BIOID38907    -             83   6.1e-18   63.7   1.4   1   1   6.8e-22   9.3e-18   63.1   1.0     1    43    37    79    37    79 0.99 Hok/gef family
Methyltransf_9       PF08003.6    315 seq681_BIOID38907    -            323  5.4e-173  573.8   0.0   1   1  2.7e-176    6e-173  573.6   0.0     1   315     7   322     7   322 1.00 Protein of unknown function (DUF1698)
Methyltransf_23      PF13489.1    162 seq681_BIOID38907    -            323   4.4e-11   42.6   0.0   1   1   3.5e-14     8e-11   41.7   0.0    12   159   114   269   103   272 0.71 Methyltransferase domain
Methyltransf_18      PF12847.2    112 seq681_BIOID38907    -            323   7.9e-08   32.7   0.0   1   1   7.1e-11   1.6e-07   31.7   0.0     2   111   123   226   122   227 0.86 Methyltransferase domain
Methyltransf_31      PF13847.1    152 seq681_BIOID38907    -            323   1.2e-07   31.3   0.0   1   1   9.3e-11   2.1e-07   30.5   0.0     5   112   124   228   121   288 0.89 Methyltransferase domain
Methyltransf_11      PF08241.7     95 seq681_BIOID38907    -            323   2.6e-05   24.5   0.0   1   1   2.2e-08   4.9e-05   23.6   0.0     1    94   127   223   127   224 0.81 Methyltransferase domain
CMAS                 PF02353.15   273 seq681_BIOID38907    -            323   5.9e-05   22.1   0.0   1   1   4.6e-08    0.0001   21.3   0.0    50   173   110   233   105   292 0.79 Mycolic acid cyclopropane synthetase
Radical_SAM          PF04055.16   166 seq682_BIOID38907    -            255   4.1e-32  111.5   0.1   1   1   1.3e-35   5.8e-32  111.0   0.1     1   158    33   187    33   193 0.96 Radical SAM superfamily
Fer4_12              PF13353.1    139 seq682_BIOID38907    -            255   1.3e-18   67.3   0.0   1   1   4.1e-22   1.9e-18   66.8   0.0     1   134    25   155    25   160 0.86 4Fe-4S single cluster domain
Fer4_14              PF13394.1    117 seq682_BIOID38907    -            255   1.1e-10   41.5   0.1   1   1   4.4e-14     2e-10   40.6   0.0     5    91    36   120    32   145 0.84 4Fe-4S single cluster domain
IclR                 PF01614.13   129 seq684_BIOID38907    -            271   1.9e-40  137.3   0.0   1   1   4.5e-44   3.1e-40  136.7   0.0     2   128   140   263   139   264 0.98 Bacterial transcriptional regulator
HTH_IclR             PF09339.5     52 seq684_BIOID38907    -            271   1.2e-12   47.1   0.1   1   1   5.9e-16     4e-12   45.4   0.0     1    51    23    73    23    74 0.98 IclR helix-turn-helix domain
ABC_tran             PF00005.22   118 seq685_BIOID38907    -            334   2.6e-21   76.0   0.0   1   1   8.9e-25     4e-21   75.4   0.0     1   117    64   192    64   193 0.90 ABC transporter
oligo_HPY            PF08352.7     64 seq685_BIOID38907    -            334   1.3e-19   70.1   0.2   1   1   5.3e-23   2.4e-19   69.3   0.2     1    64   244   311   244   311 0.99 Oligopeptide/dipeptide transporter, C-terminal region
TonB_dep_Rec         PF00593.19   276 seq686_BIOID38907    -            700   2.9e-38  132.2  12.0   1   1   4.3e-42   2.9e-38  132.2   8.3     2   275   449   695   448   696 0.98 TonB dependent receptor
Plug                 PF07715.10   108 seq686_BIOID38907    -            700   5.8e-23   81.1   2.1   1   1   1.9e-26   1.3e-22   80.0   1.5     3   108    41   151    39   151 0.96 TonB-dependent Receptor Plug Domain
Fer4_7               PF12838.2     52 seq687_BIOID38907    -            164   6.7e-15   55.1  26.9   1   2     8e-11   1.1e-07   32.0   7.4     1    50    36    81    36    83 0.94 4Fe-4S dicluster domain
Fer4_7               PF12838.2     52 seq687_BIOID38907    -            164   6.7e-15   55.1  26.9   2   2     6e-10   8.2e-07   29.1   5.7     3    52   108   155   101   155 0.91 4Fe-4S dicluster domain
Fer4_9               PF13187.1     55 seq687_BIOID38907    -            164   1.6e-14   53.7  24.7   1   2     2e-09   2.7e-06   27.4   7.6     2    52    37    81    36    83 0.92 4Fe-4S dicluster domain
Fer4_9               PF13187.1     55 seq687_BIOID38907    -            164   1.6e-14   53.7  24.7   2   2   5.8e-11     8e-08   32.3   4.0     4    55   109   156   108   156 0.86 4Fe-4S dicluster domain
Fer4                 PF00037.22    24 seq687_BIOID38907    -            164   3.4e-14   51.6  25.1   1   1     3e-10   4.1e-07   29.2   1.0     3    24   136   157   134   157 0.90 4Fe-4S binding domain
Fer4_10              PF13237.1     52 seq687_BIOID38907    -            164   9.7e-10   37.9  27.5   1   1   4.3e-09   5.9e-06   25.8   6.3     8    52    36    80    32    80 0.81 4Fe-4S dicluster domain
Fer4_4               PF12800.2     17 seq687_BIOID38907    -            164   7.4e-09   35.1  30.9   1   3   2.1e-05     0.028   14.6   0.9     4    15    37    48    31    54 0.91 4Fe-4S binding domain
Fer4_4               PF12800.2     17 seq687_BIOID38907    -            164   7.4e-09   35.1  30.9   2   3   0.00018      0.25   11.6   1.0     4    15   102   118   100   127 0.75 4Fe-4S binding domain
Fer4_4               PF12800.2     17 seq687_BIOID38907    -            164   7.4e-09   35.1  30.9   3   3   1.4e-06    0.0019   18.2   2.7     1    16   138   153   138   155 0.91 4Fe-4S binding domain
Fer4_6               PF12837.2     24 seq687_BIOID38907    -            164   7.6e-09   34.9  30.8   1   1   1.3e-08   1.8e-05   24.2   1.2     5    24   137   156   134   156 0.90 4Fe-4S binding domain
Dala_Dala_lig_C      PF07478.8    203 seq689_BIOID38907    -            364   7.5e-81  270.2   0.0   1   1   3.7e-84     1e-80  269.8   0.0     1   203   147   348   147   348 0.99 D-ala D-ala ligase C-terminus
Dala_Dala_lig_N      PF01820.16   117 seq689_BIOID38907    -            364   2.5e-34  117.9   0.0   1   1   1.8e-37     5e-34  116.9   0.0     2   117     5   130     4   130 0.96 D-ala D-ala ligase N-terminus
ATP-grasp_4          PF13535.1    184 seq689_BIOID38907    -            364   1.5e-16   60.6   0.0   1   1   9.6e-20   2.6e-16   59.7   0.0     2   176   138   317   137   321 0.82 ATP-grasp domain
ATP-grasp            PF02222.17   172 seq689_BIOID38907    -            364   7.7e-13   48.0   0.0   1   1   5.8e-16   1.6e-12   47.0   0.0     2   158   149   317   148   320 0.87 ATP-grasp domain
GFO_IDH_MocA         PF01408.17   120 seq691_BIOID38907    -            359   1.9e-25   89.6   0.0   1   1   6.7e-29   3.1e-25   88.9   0.0     1   120    18   135    18   135 0.96 Oxidoreductase family, NAD-binding Rossmann fold
GFO_IDH_MocA_C       PF02894.12   115 seq691_BIOID38907    -            359   2.2e-18   66.0   0.0   1   1   8.3e-22   3.8e-18   65.2   0.0     1   115   147   254   147   254 0.97 Oxidoreductase family, C-terminal alpha/beta domain
Semialdhyde_dh       PF01118.19   121 seq691_BIOID38907    -            359   4.3e-06   26.9   0.0   1   1   1.6e-09   7.3e-06   26.1   0.0     1    95    19   107    19   112 0.88 Semialdehyde dehydrogenase, NAD binding domain
ROK                  PF00480.15   179 seq692_BIOID38907    -            397   1.2e-27   96.8   0.0   1   1   1.2e-31   1.6e-27   96.3   0.0    26   179   111   267    85   267 0.89 ROK family
Branch_AA_trans      PF05525.8    428 seq694_BIOID38907    -            439  4.3e-158  526.2  32.3   1   1  3.6e-162  4.9e-158  526.0  22.4     3   427     8   429     6   430 0.99 Branched-chain amino acid transport protein
Sigma54_activat      PF00158.21   168 seq697_BIOID38907    -            670   8.8e-74  246.4   0.0   1   1   9.4e-77   1.6e-73  245.5   0.0     1   167   347   513   347   514 0.99 Sigma-54 interaction domain
GAF_3                PF13492.1    129 seq697_BIOID38907    -            670   4.3e-11   42.8   0.0   1   1   3.2e-13   5.5e-10   39.3   0.0     1   129   169   313   169   313 0.81 GAF domain
GAF_2                PF13185.1    148 seq697_BIOID38907    -            670   7.5e-09   36.1   0.1   1   1   1.7e-11   2.9e-08   34.2   0.0     2   147   168   311   167   311 0.71 GAF domain
GAF                  PF01590.21   154 seq697_BIOID38907    -            670   4.5e-08   33.2   0.5   1   1     8e-11   1.4e-07   31.6   0.3     1   154   169   311   169   311 0.86 GAF domain
AAA_5                PF07728.9    139 seq697_BIOID38907    -            670   1.1e-07   31.4   0.0   1   1   1.6e-10   2.7e-07   30.2   0.0     2   123   371   489   370   503 0.79 AAA domain (dynein-related subfamily)
AAA                  PF00004.24   132 seq697_BIOID38907    -            670   3.7e-06   27.0   0.0   1   1   6.5e-09   1.1e-05   25.4   0.0     1   115   371   495   371   512 0.79 ATPase family associated with various cellular activities (AAA)
HTH_8                PF02954.14    42 seq697_BIOID38907    -            670   5.4e-05   22.5   1.8   1   1   4.8e-08   8.1e-05   21.9   0.4     4    42   621   662   619   662 0.90 Bacterial regulatory protein, Fis family
Ligase_CoA           PF00549.14   153 seq698_BIOID38907    -            555   3.8e-50  169.3   0.7   1   1     1e-53     7e-50  168.4   0.0     1   152   336   491   336   492 0.98 CoA-ligase
CoA_binding          PF02629.14    96 seq698_BIOID38907    -            555   5.3e-17   62.0   0.0   1   1   1.4e-19   9.6e-16   57.9   0.1     3    96   193   288   191   288 0.96 CoA binding domain
MerR_1               PF13411.1     69 seq700_BIOID38907    -            243   5.9e-19   67.4   0.0   1   1   2.3e-22   1.1e-18   66.6   0.0     1    67     4    71     4    73 0.98 MerR HTH family regulatory protein
MerR                 PF00376.18    38 seq700_BIOID38907    -            243   1.6e-13   49.8   0.0   1   1   6.3e-17   2.9e-13   49.0   0.0     1    38     5    42     5    42 0.98 MerR family regulatory protein
HSDR_N_2             PF13588.1    112 seq702_BIOID38907    -            786   4.5e-11   42.4   0.0   1   1   3.1e-14   2.1e-10   40.2   0.0    34   100    63   128    37   137 0.82 Type I restriction enzyme R protein N terminus (HSDR_N)
HSDR_N               PF04313.9    194 seq702_BIOID38907    -            786   1.4e-09   37.9   0.0   1   1   3.6e-13   2.4e-09   37.0   0.0   119   194    63   132    17   132 0.82 Type I restriction enzyme R protein N terminus (HSDR_N)
LysR_substrate       PF03466.15   209 seq707_BIOID38907    -            312   3.3e-28   98.0   0.3   1   1   9.4e-32   6.4e-28   97.1   0.2     4   204    97   284    95   288 0.92 LysR substrate binding domain
HTH_1                PF00126.22    60 seq707_BIOID38907    -            312   4.7e-18   64.5   1.7   1   1   1.2e-21   7.9e-18   63.8   1.2     1    59    13    71    13    72 0.97 Bacterial regulatory helix-turn-helix protein, lysR family
PTS_IIB              PF02302.12    90 seq708_BIOID38907    -            125   1.1e-16   60.9   1.0   1   1   9.6e-21   1.3e-16   60.6   0.7     2    90    24   115    23   115 0.95 PTS system, Lactose/Cellobiose specific IIB subunit
tRNA_bind            PF01588.15    95 seq709_BIOID38907    -            110   7.6e-32  108.9   0.6   1   1   6.3e-36   8.6e-32  108.7   0.4     1    94    14   107    14   108 0.98 Putative tRNA binding domain
ILVD_EDD             PF00920.16   521 seq710_BIOID38907    -            622  1.7e-169  564.4   0.1   1   1  1.5e-173    2e-169  564.2   0.1     2   521    85   617    84   617 0.96 Dehydratase family
TerC                 PF03741.11   184 seq711_BIOID38907    -            237   4.5e-51  172.7  15.2   1   1   4.5e-55   6.1e-51  172.3  10.6     2   183    17   203    16   204 0.96 Integral membrane protein TerC family
SBP_bac_3            PF00497.15   225 seq712_BIOID38907    -            248   3.1e-71  239.1   2.2   1   1   2.6e-75   3.5e-71  238.9   1.5     1   224    27   244    27   245 0.97 Bacterial extracellular solute-binding proteins, family 3
NapD                 PF03927.8     79 seq713_BIOID38907    -             87   4.1e-27   93.7   2.2   1   1   3.4e-31   4.6e-27   93.5   1.5     2    79     4    82     3    82 0.97 NapD protein
HATPase_c            PF02518.21   111 seq715_BIOID38907    -            778     5e-31  106.5   0.1   1   1     1e-33   1.7e-30  104.8   0.1     2   109   395   504   394   506 0.96 Histidine kinase-, DNA gyrase B-, and HSP90-like ATPase
Response_reg         PF00072.19   112 seq715_BIOID38907    -            778   5.1e-22   77.8   0.1   1   1   8.6e-25   1.5e-21   76.4   0.1     1   111   528   639   528   640 0.93 Response regulator receiver domain
PAS                  PF00989.19   113 seq715_BIOID38907    -            778   2.9e-18   65.5   0.0   1   1   5.7e-21   9.8e-18   63.8   0.0     2   113   156   266   155   266 0.91 PAS fold
HisKA                PF00512.20    68 seq715_BIOID38907    -            778   6.2e-17   61.2   1.5   1   1   2.2e-19   3.7e-16   58.7   0.1     2    67   283   346   282   347 0.97 His Kinase A (phospho-acceptor) domain
PAS_4                PF08448.5    110 seq715_BIOID38907    -            778   2.5e-15   56.3   0.0   1   1   7.7e-18   1.3e-14   54.0   0.0     1   110   161   271   161   271 0.99 PAS fold
Hpt                  PF01627.18    90 seq715_BIOID38907    -            778   5.7e-13   48.5   2.1   1   1   4.4e-15   7.6e-12   44.9   0.0     3    90   686   771   684   771 0.96 Hpt domain
PAS_9                PF13426.1    104 seq715_BIOID38907    -            778   8.8e-11   42.0   0.0   1   1   6.1e-13     1e-09   38.5   0.0     1   104   165   268   165   268 0.98 PAS domain
HATPase_c_3          PF13589.1    137 seq715_BIOID38907    -            778   2.9e-07   30.1   0.0   1   1   3.9e-10   6.7e-07   28.9   0.0     6   114   402   514   397   525 0.79 Histidine kinase-, DNA gyrase B-, and HSP90-like ATPase
TetR_C_2             PF08361.6    121 seq716_BIOID38907    -            220   1.5e-46  157.0   0.6   1   1   5.5e-50   2.5e-46  156.3   0.1     1   120    84   202    84   203 0.99 MAATS-type transcriptional repressor, C-terminal region
TetR_N               PF00440.18    47 seq716_BIOID38907    -            220   3.2e-18   64.9   0.0   1   1   1.3e-21   5.9e-18   64.1   0.0     1    47    16    62    16    62 0.98 Bacterial regulatory proteins, tetR family
TetR_C_4             PF08359.6    133 seq716_BIOID38907    -            220   1.7e-06   27.9   0.1   1   1   1.4e-09   6.3e-06   26.0   0.1    72   126   139   193   121   201 0.91 YsiA-like protein, C-terminal region
BPD_transp_1         PF00528.17   185 seq717_BIOID38907    -            340   1.9e-45  154.5  12.9   1   1   1.4e-49   1.9e-45  154.5   8.9     1   183   115   334   115   336 0.99 Binding-protein-dependent transport system inner membrane component
Nitroreductase       PF00881.19   165 seq718_BIOID38907    -            196     4e-17   62.4   0.0   1   1   3.5e-21   4.8e-17   62.1   0.0     5   165    18   174    14   174 0.93 Nitroreductase family
IcmL                 PF11393.3    108 seq720_BIOID38907    -            232   7.1e-24   83.7   0.0   1   1   9.1e-28   1.2e-23   82.9   0.0     1   104    80   183    80   187 0.97 Macrophage killing protein with similarity to conjugation protein
DEAD                 PF00270.24   173 seq722_BIOID38907    -            732   6.8e-19   67.8   0.0   1   1   5.1e-22   2.3e-18   66.1   0.0     4   168   203   362   200   367 0.83 DEAD/DEAH box helicase
Helicase_C           PF00271.26    78 seq722_BIOID38907    -            732     6e-11   41.9   0.0   1   1   1.7e-11   7.9e-08   31.9   0.0     8    78   505   589   500   589 0.79 Helicase conserved C-terminal domain
ResIII               PF04851.10   184 seq722_BIOID38907    -            732   3.4e-10   39.9   0.0   1   1     2e-13   9.2e-10   38.5   0.0     3   182   198   359   196   361 0.79 Type III restriction enzyme, res subunit
EcoR124_C            PF12008.3    270 seq724_BIOID38907    -           1038   1.6e-87  292.9  19.6   1   1   4.8e-91   1.6e-87  292.9  13.6     1   270   727  1031   727  1031 0.98 Type I restriction and modification enzyme - subunit R C terminal
HSDR_N               PF04313.9    194 seq724_BIOID38907    -           1038   1.9e-52  177.7   5.2   1   1   5.5e-56   1.9e-52  177.7   3.6     1   193    30   219    30   220 0.95 Type I restriction enzyme R protein N terminus (HSDR_N)
ResIII               PF04851.10   184 seq724_BIOID38907    -           1038   3.5e-34  118.1   2.3   1   1   2.3e-37   7.8e-34  116.9   0.1     3   183   271   439   269   440 0.90 Type III restriction enzyme, res subunit
DEAD                 PF00270.24   173 seq724_BIOID38907    -           1038   1.1e-07   31.3   0.0   1   1     1e-10   3.5e-07   29.7   0.0    22   146   308   424   297   441 0.76 DEAD/DEAH box helicase
SpoA                 PF01052.15    77 seq725_BIOID38907    -            125   1.8e-17   62.5   1.0   1   1   1.8e-21   2.4e-17   62.1   0.7     4    75    46   117    44   119 0.96 Surface presentation of antigens (SPOA)
MFS_1                PF07690.11   354 seq728_BIOID38907    -            410     2e-35  122.0  56.1   1   1   2.9e-38     4e-34  117.8  33.8     2   339    42   361    38   368 0.85 Major Facilitator Superfamily
Molybdopterin        PF00384.17   432 seq729_BIOID38907    -            828   5.9e-92  308.5   0.1   1   1   1.6e-95   7.1e-92  308.2   0.1     1   431    96   567    96   568 0.95 Molybdopterin oxidoreductase
Molydop_binding      PF01568.16   109 seq729_BIOID38907    -            828   4.6e-24   84.2   0.0   1   1   2.1e-27   9.6e-24   83.1   0.0     1   109   714   822   714   822 0.94 Molydopterin dinucleotide binding domain
Molybdop_Fe4S4       PF04879.11    55 seq729_BIOID38907    -            828   1.8e-17   62.8   2.0   1   1   8.4e-21   3.8e-17   61.7   0.8     2    54    40    92    39    93 0.96 Molybdopterin oxidoreductase Fe4S4 domain
TPP_enzyme_N         PF02776.13   172 seq731_BIOID38907    -            623   2.3e-53  180.1   2.5   1   1   4.8e-56   2.2e-52  176.9   0.9     1   170    34   203    34   205 0.98 Thiamine pyrophosphate enzyme, N-terminal TPP binding domain
TPP_enzyme_C         PF02775.16   153 seq731_BIOID38907    -            623   7.2e-36  122.9   0.2   1   1   1.7e-37   7.6e-34  116.3   0.0     2   153   423   583   422   583 0.96 Thiamine pyrophosphate enzyme, C-terminal TPP binding domain
TPP_enzyme_M         PF00205.17   137 seq731_BIOID38907    -            623   8.7e-35  119.3   0.1   1   1   4.8e-38   2.2e-34  118.0   0.0     1   136   223   358   223   359 0.94 Thiamine pyrophosphate enzyme, central domain
PTS_EIIC             PF02378.13   321 seq732_BIOID38907    -            415   1.3e-13   50.4  35.0   1   1   9.2e-18   1.3e-13   50.4  24.3     2   320    41   347    40   348 0.75 Phosphotransferase system, EIIC
Lipoprotein_9        PF03180.9    237 seq733_BIOID38907    -            272   2.2e-90  301.5   0.2   1   1   1.8e-94   2.5e-90  301.4   0.2     1   237    34   272    34   272 0.99 NLPA lipoprotein
ABC_tran             PF00005.22   118 seq736_BIOID38907    -            637   1.1e-36  125.6   0.9   1   2   2.4e-18   3.3e-15   56.3   0.0     1   118    41   178    41   178 0.87 ABC transporter
ABC_tran             PF00005.22   118 seq736_BIOID38907    -            637   1.1e-36  125.6   0.9   2   2   3.2e-21   4.4e-18   65.6   0.0     1   118   352   459   352   459 0.92 ABC transporter
ABC_tran_2           PF12848.2     85 seq736_BIOID38907    -            637   6.6e-29   99.4   4.3   1   1   4.8e-32   6.6e-29   99.4   3.0     1    83   217   298   217   302 0.93 ABC transporter
IcmL                 PF11393.3    108 seq738_BIOID38907    -            230     2e-34  117.6   0.0   1   1   2.2e-38     3e-34  117.0   0.0     1   108    77   184    77   184 0.98 Macrophage killing protein with similarity to conjugation protein
MFS_1                PF07690.11   354 seq740_BIOID38907    -            417   5.8e-39  133.7  62.6   1   2   3.2e-31   2.2e-27   95.6  18.9     1   224    41   261    40   270 0.82 Major Facilitator Superfamily
MFS_1                PF07690.11   354 seq740_BIOID38907    -            417   5.8e-39  133.7  62.6   2   2   9.1e-15   6.2e-11   41.5  23.0     7   168   249   407   247   415 0.82 Major Facilitator Superfamily
Sugar_tr             PF00083.19   451 seq740_BIOID38907    -            417   2.8e-14   52.4  34.3   1   1   9.1e-18   6.2e-14   51.2   7.0    46   197    71   217    11   223 0.90 Sugar (and other) transporter
FliP                 PF00813.15   194 seq742_BIOID38907    -            250   3.9e-75  251.7  16.3   1   1   3.8e-79   5.2e-75  251.3  11.3     1   193    50   240    50   241 0.97 FliP family
DUF1398              PF07166.6    125 seq743_BIOID38907    -            134   5.8e-61  203.8   3.5   1   1   4.7e-65   6.5e-61  203.6   2.4     1   125     3   127     3   127 0.99 Protein of unknown function (DUF1398)
2-oxoacid_dh         PF00198.18   231 seq745_BIOID38907    -            405   7.8e-82  273.8   0.0   1   1   2.2e-85     1e-81  273.5   0.0     3   231   175   403   173   403 0.98 2-oxoacid dehydrogenases acyltransferase (catalytic domain)
Biotin_lipoyl        PF00364.17    74 seq745_BIOID38907    -            405   6.9e-18   63.9   0.3   1   1   3.6e-21   1.6e-17   62.7   0.2     2    73     5    76     4    77 0.96 Biotin-requiring enzyme
E3_binding           PF02817.12    39 seq745_BIOID38907    -            405     4e-15   55.0   2.3   1   1     1e-18   4.6e-15   54.8   0.1     5    39   114   148   111   148 0.96 e3 binding domain
Flavin_Reduct        PF01613.13   154 seq747_BIOID38907    -            164   9.8e-31  106.5   0.1   1   1   8.1e-35   1.1e-30  106.4   0.1     1   153    13   159    13   160 0.93 Flavin reductase like domain
DUF2300              PF10062.4    138 seq749_BIOID38907    -            549   1.9e-91  302.8   4.8   1   2   2.1e-47   1.4e-43  147.8   0.3     2   137    84   216    83   217 0.98 Predicted secreted protein (DUF2300)
DUF2300              PF10062.4    138 seq749_BIOID38907    -            549   1.9e-91  302.8   4.8   2   2   3.5e-50   2.4e-46  156.8   0.2     1   138   405   532   405   532 0.99 Predicted secreted protein (DUF2300)
SpoIID               PF08486.5     96 seq749_BIOID38907    -            549   2.6e-06   27.4   0.0   1   1   9.1e-10   6.3e-06   26.2   0.0     3    71   310   375   308   414 0.81 Stage II sporulation protein
AAA_5                PF07728.9    139 seq750_BIOID38907    -            498   5.9e-25   87.4   0.0   1   1     4e-28   1.1e-24   86.6   0.0     1   139    41   171    41   171 0.92 AAA domain (dynein-related subfamily)
DUF3763              PF12592.3     57 seq750_BIOID38907    -            498     4e-22   77.4   1.3   1   1   4.1e-25   1.1e-21   76.0   0.9     3    57   444   498   442   498 0.97 Protein of unknown function (DUF3763)
Terminase_GpA        PF05876.7    557 seq751_BIOID38907    -            641  3.5e-178  593.3   0.4   1   1  3.3e-182  4.4e-178  592.9   0.3     1   547    39   600    39   607 0.97 Phage terminase large subunit (GpA)
DUF3625              PF12293.3    241 seq752_BIOID38907    -            313   3.7e-90  301.1   0.0   1   1   3.2e-94   4.4e-90  300.9   0.0     1   238    65   309    65   312 0.99 Protein of unknown function (DUF3625)
DUF903               PF06004.7     50 seq753_BIOID38907    -             72   3.5e-24   83.9   2.4   1   1   2.9e-28     4e-24   83.7   1.7     1    50    23    72    23    72 0.98 Bacterial protein of unknown function (DUF903)
FCD                  PF07729.7    125 seq754_BIOID38907    -            218   4.5e-18   65.6   0.6   1   1   1.1e-21   7.8e-18   64.8   0.4     1   123    92   213    92   215 0.91 FCD domain
GntR                 PF00392.16    64 seq754_BIOID38907    -            218   2.7e-08   33.0   0.1   1   1   6.6e-12   4.5e-08   32.2   0.1    26    62    29    65     4    67 0.87 Bacterial regulatory proteins, gntR family
BPD_transp_1         PF00528.17   185 seq756_BIOID38907    -            219   7.2e-26   90.7  16.2   1   1   7.3e-30   9.9e-26   90.2  11.2     1   184    33   217    33   218 0.95 Binding-protein-dependent transport system inner membrane component
Rotamase             PF00639.16    95 seq757_BIOID38907    -            428   2.5e-50  169.0   0.0   1   2   8.1e-24   2.2e-20   73.0   0.0     1    95   178   272   178   272 0.97 PPIC-type PPIASE domain
Rotamase             PF00639.16    95 seq757_BIOID38907    -            428   2.5e-50  169.0   0.0   2   2   5.3e-30   1.4e-26   92.8   0.0     1    94   289   381   289   382 0.98 PPIC-type PPIASE domain
Rotamase_3           PF13616.1    117 seq757_BIOID38907    -            428   2.3e-49  166.3   0.0   1   2   1.7e-23   4.7e-20   71.8   0.0     8   115   166   272   159   274 0.92 PPIC-type PPIASE domain
Rotamase_3           PF13616.1    117 seq757_BIOID38907    -            428   2.3e-49  166.3   0.0   2   2   9.5e-30   2.6e-26   92.0   0.0    14   116   283   383   275   384 0.93 PPIC-type PPIASE domain
SurA_N               PF09312.6    118 seq757_BIOID38907    -            428   9.3e-46  154.3   9.3   1   1   3.4e-49   9.3e-46  154.3   6.5     1   118    25   142    25   142 0.99 SurA N-terminal domain
Rotamase_2           PF13145.1    121 seq757_BIOID38907    -            428   1.3e-20   74.0   0.7   1   2   5.7e-13   1.6e-09   38.3   0.0    33   110   194   275   180   286 0.77 PPIC-type PPIASE domain
Rotamase_2           PF13145.1    121 seq757_BIOID38907    -            428   1.3e-20   74.0   0.7   2   2   2.3e-11   6.2e-08   33.1   0.1    33   110   302   385   293   395 0.69 PPIC-type PPIASE domain
SurA_N_3             PF13624.1    154 seq757_BIOID38907    -            428     7e-10   38.9   4.0   1   1   4.6e-13   1.3e-09   38.1   2.7    26   152    12   140     5   142 0.78 SurA N-terminal domain
DcuA_DcuB            PF03605.9    364 seq759_BIOID38907    -            440  2.5e-114  381.8  12.0   1   1  4.4e-118    3e-114  381.5   8.3     1   362     9   371     9   373 0.98 Anaerobic c4-dicarboxylate membrane transporter
CitMHS               PF03600.11   349 seq759_BIOID38907    -            440   3.1e-09   35.7  15.1   1   1     6e-13   4.1e-09   35.3   9.4    54   313    55   355    51   383 0.85 Citrate transporter
AA_permease          PF00324.16   479 seq763_BIOID38907    -            457  4.2e-103  345.1  48.2   1   1  7.3e-107    5e-103  344.8  33.4     1   474    15   451    15   455 0.96 Amino acid permease
AA_permease_2        PF13520.1    426 seq763_BIOID38907    -            457   1.1e-47  162.4  56.6   1   1   1.8e-51   1.2e-47  162.2  39.2     2   425    12   442    11   445 0.88 Amino acid permease
QRPTase_C            PF01729.14   169 seq764_BIOID38907    -            311   3.7e-65  218.4   0.1   1   1     7e-69   4.8e-65  218.0   0.1     1   169   145   309   145   309 0.99 Quinolinate phosphoribosyl transferase, C-terminal domain
QRPTase_N            PF02749.11    88 seq764_BIOID38907    -            311   1.6e-27   95.0   0.0   1   1   8.8e-31     6e-27   93.1   0.0     4    88    57   143    55   143 0.98 Quinolinate phosphoribosyl transferase, N-terminal domain
BPD_transp_1         PF00528.17   185 seq766_BIOID38907    -            298   1.3e-30  106.1  13.0   1   1   8.5e-34   5.8e-30  104.0   6.6     1   182   111   292   111   295 0.97 Binding-protein-dependent transport system inner membrane component
OppC_N               PF12911.2     56 seq766_BIOID38907    -            298   9.4e-09   34.4   0.5   1   1   1.4e-12   9.4e-09   34.4   0.3    12    56    27    71    24    71 0.94 N-terminal TM domain of oligopeptide transport permease C
DUF2755              PF10954.3    100 seq767_BIOID38907    -            102   2.9e-58  193.6   0.2   1   1   2.4e-62   3.3e-58  193.4   0.1     1   100     1   101     1   101 0.99 Protein of unknown function (DUF2755)
YihI                 PF04220.7    169 seq768_BIOID38907    -            169   3.4e-56  189.0  15.5   1   1   2.8e-60   3.9e-56  188.9  10.8     3   167     5   165     2   167 0.94 Der GTPase activator (YihI)
DUF3625              PF12293.3    241 seq769_BIOID38907    -            327   5.8e-95  316.8   0.6   1   1   5.4e-99   7.4e-95  316.5   0.4     2   240    80   325    79   326 0.99 Protein of unknown function (DUF3625)
Aldo_ket_red         PF00248.16   283 seq770_BIOID38907    -            346   2.4e-75  252.8   0.0   1   1   1.9e-79   2.7e-75  252.7   0.0     2   281    16   337    15   339 0.95 Aldo/keto reductase family
Cytochrom_C_asm      PF01578.15   214 seq771_BIOID38907    -            288   5.7e-45  153.3  17.3   1   1   4.2e-49   5.7e-45  153.3  12.0     5   212    62   286    58   288 0.97 Cytochrome C assembly protein
Xan_ur_permease      PF00860.15   389 seq772_BIOID38907    -            442  2.8e-104  348.6  54.3   1   1  3.2e-108  4.3e-104  347.9  37.6     2   386    31   401    30   404 0.97 Permease family
FAD_binding_3        PF01494.14   356 seq773_BIOID38907    -            554   1.9e-83  280.3   0.0   1   1   3.6e-87   2.4e-83  279.9   0.0     2   355    16   352    15   353 0.95 FAD binding domain
Mrr_cat              PF04471.7    115 seq775_BIOID38907    -            388   2.2e-30  104.6   0.0   1   1     1e-33   1.4e-29  102.1   0.0     2   115   243   359   242   359 0.92 Restriction endonuclease
FadR_C               PF07840.7    164 seq776_BIOID38907    -            239   6.9e-73  243.5   0.0   1   1   1.9e-76   8.5e-73  243.2   0.0     1   163    72   234    72   235 0.99 FadR C-terminal domain
GntR                 PF00392.16    64 seq776_BIOID38907    -            239   2.3e-20   71.6   0.0   1   1     1e-23   4.7e-20   70.6   0.0     4    64    11    71     8    71 0.96 Bacterial regulatory proteins, gntR family
Transposase_mut      PF00872.13   381 seq777_BIOID38907    -            197   7.8e-65  218.7   0.0   1   1   1.3e-68     9e-65  218.5   0.0    76   265     1   188     1   196 0.98 Transposase, Mutator family
MULE                 PF10551.4     93 seq777_BIOID38907    -            197   7.7e-12   45.1   0.0   1   1   7.3e-15     5e-11   42.5   0.0    16    91   110   185    96   187 0.84 MULE transposase domain
NusG                 PF02357.14    92 seq779_BIOID38907    -            178   4.6e-09   36.2   0.0   1   1   4.8e-13   6.6e-09   35.7   0.0     2    91    12   106    11   107 0.80 Transcription termination factor nusG
IlvN                 PF07991.7    165 seq780_BIOID38907    -            491   6.6e-61  204.3   0.2   1   1   1.6e-64   1.1e-60  203.6   0.1     2   165    35   204    34   204 0.98 Acetohydroxy acid isomeroreductase, catalytic domain
IlvC                 PF01450.14   145 seq780_BIOID38907    -            491   4.5e-56  188.7   0.1   1   2   3.8e-21   2.6e-17   62.9   0.0     1   128   210   337   210   345 0.91 Acetohydroxy acid isomeroreductase, catalytic domain
IlvC                 PF01450.14   145 seq780_BIOID38907    -            491   4.5e-56  188.7   0.1   2   2   7.7e-40   5.3e-36  123.6   0.0    15   145   359   485   349   485 0.93 Acetohydroxy acid isomeroreductase, catalytic domain
Bac_export_3         PF01313.14    76 seq781_BIOID38907    -             90   5.3e-26   89.9   7.4   1   1   5.1e-30     7e-26   89.6   5.1     3    74     7    78     5    80 0.95 Bacterial export proteins, family 3
DUF1116              PF06545.6    216 seq782_BIOID38907    -            419   3.3e-99  330.2   1.3   1   1  3.3e-103   4.5e-99  329.7   0.9     1   216    87   303    87   303 0.99 Protein of unknown function (DUF1116)
Oxidored_q4          PF00507.14   102 seq783_BIOID38907    -            147   7.6e-27   92.9   1.1   1   1   5.5e-31   7.6e-27   92.9   0.8     2   102    26   125    25   125 0.95 NADH-ubiquinone/plastoquinone oxidoreductase, chain 3
ABC_tran             PF00005.22   118 seq787_BIOID38907    -            240   1.9e-26   92.6   0.0   1   1   9.7e-30   2.6e-26   92.1   0.0     1   118    41   165    41   165 0.89 ABC transporter
AAA_21               PF13304.1    303 seq787_BIOID38907    -            240   3.9e-15   56.4   0.0   1   1   1.4e-10   3.9e-07   30.2   0.0   234   298   134   195   130   198 0.95 AAA domain
AAA_16               PF13191.1    166 seq787_BIOID38907    -            240   2.1e-06   28.1   0.2   1   1   1.6e-09   4.3e-06   27.0   0.1    19   103    24   141    14   237 0.69 AAA ATPase domain
Bac_export_1         PF01311.15   249 seq788_BIOID38907    -            260   1.6e-46  158.4  26.9   1   1   1.4e-50   1.9e-46  158.2  18.6     2   246     8   249     7   252 0.97 Bacterial export proteins, family 1
Peptidase_M24        PF00557.19   205 seq789_BIOID38907    -            361   5.6e-63  212.2   0.0   1   1   1.1e-66   7.7e-63  211.7   0.0     1   205   134   342   134   342 0.94 Metallopeptidase family M24
Creatinase_N         PF01321.13   131 seq789_BIOID38907    -            361   6.3e-14   52.5   0.1   1   1   1.8e-17   1.2e-13   51.5   0.1     4   130     6   126     4   127 0.94 Creatinase/Prolidase N-terminal domain
DUF937               PF06078.6    137 seq790_BIOID38907    -            135   9.4e-20   71.1   5.1   1   1   9.6e-24   1.3e-19   70.6   3.6    39   137     7   110     2   110 0.85 Bacterial protein of unknown function (DUF937)
MarC                 PF01914.12   203 seq792_BIOID38907    -            197   6.1e-63  211.4  18.6   1   1     1e-66   6.8e-63  211.3  12.9     1   203     1   195     1   195 0.97 MarC family integral membrane protein
TerC                 PF03741.11   184 seq792_BIOID38907    -            197   3.6e-05   23.1   1.0   1   1   5.3e-09   3.6e-05   23.1   0.7    14    82    20    92     6   107 0.89 Integral membrane protein TerC family
Form_Nir_trans       PF01226.12   250 seq795_BIOID38907    -            282   5.1e-66  221.9  28.0   1   1   4.2e-70   5.8e-66  221.8  19.4     5   250    16   277    12   277 0.97 Formate/nitrite transporter
Aminotran_1_2        PF00155.16   363 seq799_BIOID38907    -            398   3.8e-80  269.4   0.0   1   1   6.5e-84   4.4e-80  269.2   0.0     2   363    43   387    42   387 0.98 Aminotransferase class I and II
Aminotran_5          PF00266.14   371 seq799_BIOID38907    -            398   8.6e-06   24.6   0.0   1   1   9.1e-09   6.2e-05   21.7   0.0    43   181    87   216    75   219 0.79 Aminotransferase class-V
Phage_lysozyme       PF00959.14   110 seq800_BIOID38907    -            214   3.8e-35  120.3   0.2   1   1   4.2e-39   5.8e-35  119.8   0.1     1   110    84   202    84   202 0.99 Phage lysozyme
Radical_SAM          PF04055.16   166 seq802_BIOID38907    -            457   3.7e-15   56.3   0.0   1   1     8e-19   5.4e-15   55.8   0.0     2   164    57   227    56   229 0.79 Radical SAM superfamily
HemN_C               PF06969.11    66 seq802_BIOID38907    -            457     4e-12   45.8   0.3   1   1   2.7e-15   1.8e-11   43.7   0.0     1    66   363   431   363   431 0.94 HemN C-terminal domain
Oxidored_q6          PF01058.17   131 seq803_BIOID38907    -            220   2.2e-22   78.9   0.2   1   1   2.2e-26     3e-22   78.5   0.1     4   129    64   170    62   172 0.82 NADH ubiquinone oxidoreductase, 20 Kd subunit
Aldolase             PF01081.14   196 seq804_BIOID38907    -            213   3.4e-95  316.7   0.8   1   1   2.8e-99   3.8e-95  316.5   0.5     2   196     9   203     8   203 0.99 KDPG and KHG aldolase
TraB                 PF01963.12   259 seq805_BIOID38907    -            264   8.5e-41  139.9   0.2   1   1   7.6e-45     1e-40  139.6   0.2     8   250    30   264    21   264 0.96 TraB family
ATP-grasp_2          PF08442.5    202 seq811_BIOID38907    -            388   1.4e-82  275.8   0.0   1   1   5.7e-86   1.9e-82  275.4   0.0     1   202     2   203     2   203 1.00 ATP-grasp domain
Ligase_CoA           PF00549.14   153 seq811_BIOID38907    -            388     1e-24   86.7   3.4   1   1   5.1e-28   1.8e-24   86.0   2.4     1   153   262   382   262   382 0.98 CoA-ligase
ATP-grasp_5          PF13549.1    222 seq811_BIOID38907    -            388   1.5e-13   50.3   0.1   1   1   1.2e-16     4e-13   48.9   0.1    10   219     3   215     1   217 0.83 ATP-grasp domain
ATP-grasp_4          PF13535.1    184 seq811_BIOID38907    -            388   7.1e-08   32.2   0.1   1   1   5.1e-11   1.7e-07   31.0   0.0     7   110     7   126     4   200 0.77 ATP-grasp domain
oligo_HPY            PF08352.7     64 seq812_BIOID38907    -            328     6e-18   64.8   0.6   1   1   2.4e-21   1.1e-17   63.9   0.4     1    64   236   300   236   300 0.98 Oligopeptide/dipeptide transporter, C-terminal region
ABC_tran             PF00005.22   118 seq812_BIOID38907    -            328   7.2e-16   58.5   0.0   1   1   2.1e-19   9.8e-16   58.0   0.0    14   118    67   185    49   185 0.77 ABC transporter
HTH_28               PF13518.1     52 seq813_BIOID38907    -            173   5.7e-23   80.3   0.3   1   2   2.2e-13   5.9e-10   38.8   0.0     1    49    10    59    10    61 0.93 Helix-turn-helix domain
HTH_28               PF13518.1     52 seq813_BIOID38907    -            173   5.7e-23   80.3   0.3   2   2   1.3e-13   3.7e-10   39.4   0.1     2    47    68   115    67   121 0.93 Helix-turn-helix domain
HTH_23               PF13384.1     50 seq813_BIOID38907    -            173   4.8e-11   41.8   0.6   1   1   1.4e-09   3.9e-06   26.2   0.0     5    49     9    54     6    55 0.88 Homeodomain-like domain
OEP                  PF02321.13   188 seq814_BIOID38907    -            460   6.4e-51  172.5  40.6   1   2     1e-26   1.4e-22   80.1  12.6     3   188    65   247    63   247 0.97 Outer membrane efflux protein
OEP                  PF02321.13   188 seq814_BIOID38907    -            460   6.4e-51  172.5  40.6   2   2   2.2e-32     3e-28   98.5  10.0     7   188   275   455   270   455 0.94 Outer membrane efflux protein
Na_Pi_cotrans        PF02690.10   142 seq815_BIOID38907    -            543   1.6e-44  150.9  29.8   1   2   1.4e-39   9.3e-36  122.5   7.0     1   140    13   148    13   150 0.98 Na+/Pi-cotransporter
Na_Pi_cotrans        PF02690.10   142 seq815_BIOID38907    -            543   1.6e-44  150.9  29.8   2   2   1.5e-13     1e-09   38.1   9.9     1   115   139   257   139   283 0.91 Na+/Pi-cotransporter
DUF21                PF01595.15   183 seq816_BIOID38907    -            420   3.5e-55  186.0   4.7   1   1   1.1e-58   4.9e-55  185.5   3.3     3   175     2   175     1   180 0.98 Domain of unknown function DUF21
CorC_HlyC            PF03471.12    81 seq816_BIOID38907    -            420   2.9e-20   71.7   0.2   1   1     2e-23   9.2e-20   70.1   0.1     2    79   335   410   334   412 0.95 Transporter associated domain
CBS                  PF00571.23    57 seq816_BIOID38907    -            420   9.6e-06   25.0   0.2   1   1   8.6e-08   0.00039   19.9   0.0     8    56   270   318   249   319 0.87 CBS domain
MCPsignal            PF00015.16   213 seq817_BIOID38907    -            506   5.4e-51  173.0  37.2   1   1   3.7e-53     1e-49  168.8  17.2     5   208   314   503   310   506 0.95 Methyl-accepting chemotaxis protein (MCP) signalling domain
PAS_3                PF08447.6     91 seq817_BIOID38907    -            506   9.5e-16   57.5   0.0   1   1   6.5e-19   1.8e-15   56.6   0.0     2    89    31   113    30   115 0.95 PAS fold
PAS_9                PF13426.1    104 seq817_BIOID38907    -            506     4e-14   52.7   0.0   1   1   5.3e-17   1.4e-13   50.9   0.0     6    98    23   114    18   120 0.94 PAS domain
HAMP                 PF00672.20    70 seq817_BIOID38907    -            506   6.1e-08   32.6  13.5   1   1   1.8e-10   4.8e-07   29.7   0.1     3    61   188   246   186   250 0.91 HAMP domain
PAS                  PF00989.19   113 seq817_BIOID38907    -            506   4.1e-07   29.6   0.0   1   1   3.6e-10   9.7e-07   28.4   0.0    14   106    21   111    14   114 0.92 PAS fold
Hydrolase_3          PF08282.7    254 seq820_BIOID38907    -            270   1.9e-68  230.7   0.0   1   1   4.6e-72   2.1e-68  230.5   0.0     1   254     6   264     6   264 0.95 haloacid dehalogenase-like hydrolase
S6PP                 PF05116.8    247 seq820_BIOID38907    -            270   9.1e-16   57.7   0.0   1   2   4.5e-09     2e-05   23.8   0.0     3    79     4    82     2   144 0.79 Sucrose-6F-phosphate phosphohydrolase
S6PP                 PF05116.8    247 seq820_BIOID38907    -            270   9.1e-16   57.7   0.0   2   2   1.3e-11   6.1e-08   32.1   0.0   144   214   175   244   155   268 0.80 Sucrose-6F-phosphate phosphohydrolase
Hydrolase            PF00702.21   204 seq820_BIOID38907    -            270   1.9e-09   38.2   1.6   1   1     2e-12   9.3e-09   35.9   1.1     1   204     3   232     3   232 0.60 haloacid dehalogenase-like hydrolase
Asr                  PF06392.6     19 seq821_BIOID38907    -            111   7.1e-07   29.3  23.9   1   1   5.2e-11   7.1e-07   29.3  16.6     1    19    53    71    53    71 0.99 Acid shock protein repeat
AP_endonuc_2         PF01261.19   211 seq823_BIOID38907    -            258   6.7e-33  113.6   0.2   1   1   5.9e-37   8.1e-33  113.3   0.1     1   211    21   219    21   219 0.95 Xylose isomerase-like TIM barrel
PdxA                 PF04166.7    299 seq824_BIOID38907    -            329  4.1e-123  410.2   0.0   1   1  3.7e-127  5.1e-123  409.9   0.0     6   299    29   322    25   322 0.99 Pyridoxal phosphate biosynthetic protein PdxA
N_methyl_2           PF13544.1     31 seq825_BIOID38907    -            146   3.3e-09   35.7   0.6   1   1   8.6e-13   5.9e-09   34.8   0.4    11    31     2    22     1    22 0.94 Type IV pilin N-term methylation site GFxxxE
N_methyl             PF07963.7     20 seq825_BIOID38907    -            146   3.3e-07   29.5   3.6   1   1   9.3e-11   6.4e-07   28.6   2.5     1    20     5    24     5    24 0.95 Prokaryotic N-terminal methylation motif
VWA_CoxE             PF05762.9    222 seq826_BIOID38907    -            483   3.5e-12   45.8   0.2   1   1   8.4e-16   1.1e-11   44.1   0.0    56   196   319   459   284   465 0.82 VWA domain containing CoxE-like protein
HTH_Tnp_1            PF01527.15    76 seq828_BIOID38907    -             99   8.1e-08   32.0   5.1   1   1   8.1e-12   1.1e-07   31.5   3.5     4    76    12    79     9    83 0.92 Transposase
Pribosyltran         PF00156.22   125 seq829_BIOID38907    -            203   5.2e-18   64.8   0.1   1   1   5.1e-22     7e-18   64.4   0.1     9   124    42   153    32   154 0.91 Phosphoribosyl transferase domain
Pyr_redox_2          PF07992.9    200 seq830_BIOID38907    -            321   1.4e-32  113.1   0.1   1   1   7.4e-36   1.7e-32  112.8   0.1     1   198     8   291     8   293 0.92 Pyridine nucleotide-disulphide oxidoreductase
Pyr_redox            PF00070.22    80 seq830_BIOID38907    -            321   1.6e-19   69.9   1.8   1   1   1.9e-21   4.3e-18   65.3   0.5     1    79   148   225   148   229 0.93 Pyridine nucleotide-disulphide oxidoreductase
Pyr_redox_3          PF13738.1    203 seq830_BIOID38907    -            321   8.4e-18   65.0   0.0   1   1   1.3e-18   2.9e-15   56.7   0.0    34   200    17   179    13   181 0.81 Pyridine nucleotide-disulphide oxidoreductase
DUF2135              PF09906.4     50 seq833_BIOID38907    -            258   2.9e-21   75.0   1.1   1   1   4.2e-24   5.8e-20   70.8   0.3     1    50   199   244   199   244 0.99 Uncharacterized protein conserved in bacteria (DUF2135)
Abhydrolase_1        PF00561.15   230 seq834_BIOID38907    -            340   6.2e-26   91.2   0.0   1   1     6e-29   2.1e-25   89.5   0.0     4   218   105   312   102   315 0.96 alpha/beta hydrolase fold
Abhydrolase_6        PF12697.2    228 seq834_BIOID38907    -            340   5.1e-16   59.1   0.5   1   1   2.1e-19   7.2e-16   58.6   0.3     1   219    75   312    75   320 0.70 Alpha/beta hydrolase family
Abhydrolase_5        PF12695.2    142 seq834_BIOID38907    -            340   9.2e-11   41.5   0.2   1   1   8.1e-14   2.8e-10   40.0   0.2     2   141    75   308    74   309 0.65 Alpha/beta hydrolase family
Bac_export_2         PF01312.14   343 seq835_BIOID38907    -            379   3.7e-95  318.6   1.4   1   1   3.1e-99   4.2e-95  318.4   0.9     2   342     6   345     5   346 0.97 FlhB HrpN YscU SpaS Family
PfkB                 PF00294.19   301 seq836_BIOID38907    -            382   2.6e-70  236.8   0.0   1   1   2.4e-74   3.3e-70  236.4   0.0     2   297    76   376    75   380 0.97 pfkB family carbohydrate kinase
MS_channel           PF00924.13   206 seq837_BIOID38907    -            741   2.7e-44  150.8   1.8   1   1   3.9e-48   5.4e-44  149.8   1.2     2   205   515   714   514   715 0.98 Mechanosensitive ion channel
Globin               PF00042.17   108 seq841_BIOID38907    -            403   3.5e-15   56.1   0.0   1   1   1.7e-18   7.7e-15   55.0   0.0     2   107    14   109    13   110 0.96 Globin
NAD_binding_1        PF00175.16   109 seq841_BIOID38907    -            403   6.2e-14   52.3   0.0   1   1   2.6e-17   1.2e-13   51.4   0.0     1   108   271   379   271   380 0.80 Oxidoreductase NAD-binding domain
FAD_binding_6        PF00970.19    99 seq841_BIOID38907    -            403   1.1e-13   51.0   0.0   1   1   4.8e-17   2.2e-13   50.0   0.0     2    97   162   259   161   261 0.90 Oxidoreductase FAD-binding domain
HsdM_N               PF12161.3    137 seq843_BIOID38907    -             58   1.7e-06   28.3   0.0   1   1   1.5e-10     2e-06   28.1   0.0     4    44    18    58    15    58 0.91 HsdM N-terminal domain
Response_reg         PF00072.19   112 seq844_BIOID38907    -            241   5.3e-17   61.7   0.3   1   1   5.7e-21   7.8e-17   61.1   0.2     1   111     4   117     4   118 0.96 Response regulator receiver domain
Peripla_BP_3         PF13377.1    160 seq845_BIOID38907    -            343   2.5e-44  150.9   0.0   1   1   1.4e-47   4.9e-44  150.0   0.0     1   160   178   339   178   339 0.95 Periplasmic binding protein-like domain
Peripla_BP_1         PF00532.16   279 seq845_BIOID38907    -            343   2.1e-36  125.4   0.0   1   1   8.3e-40   2.8e-36  125.0   0.0     2   259    70   317    69   335 0.91 Periplasmic binding proteins and sugar binding domain of LacI family
LacI                 PF00356.16    46 seq845_BIOID38907    -            343   1.6e-19   69.0   0.9   1   1     8e-23   2.7e-19   68.3   0.6     1    46    13    58    13    58 0.98 Bacterial regulatory proteins, lacI family
Peripla_BP_4         PF13407.1    258 seq845_BIOID38907    -            343   3.5e-14   52.6   0.0   1   1   5.9e-17     2e-13   50.1   0.0     1   257    72   320    72   321 0.86 Periplasmic binding protein domain
Fer4_11              PF13247.1     99 seq846_BIOID38907    -            208   6.3e-19   67.5  25.1   1   1   1.2e-21   1.5e-18   66.3  13.6     3    97   116   201   114   203 0.95 4Fe-4S dicluster domain
Fer4                 PF00037.22    24 seq846_BIOID38907    -            208   1.5e-16   59.0  32.3   1   2   1.6e-08     2e-05   23.8   1.2     1    20   149   168   149   170 0.92 4Fe-4S binding domain
Fer4                 PF00037.22    24 seq846_BIOID38907    -            208   1.5e-16   59.0  32.3   2   2   1.1e-10   1.4e-07   30.7   1.6     6    24   181   199   178   199 0.93 4Fe-4S binding domain
Fer4_10              PF13237.1     52 seq846_BIOID38907    -            208     5e-15   54.9  58.7   1   2   1.2e-09   1.5e-06   27.7  12.3     3    52   117   167   115   167 0.93 4Fe-4S dicluster domain
Fer4_10              PF13237.1     52 seq846_BIOID38907    -            208     5e-15   54.9  58.7   2   2     2e-10   2.4e-07   30.3  11.8     2    52   149   194   148   194 0.89 4Fe-4S dicluster domain
Fer4_7               PF12838.2     52 seq846_BIOID38907    -            208   1.2e-14   54.2  59.0   1   2   4.2e-10   5.3e-07   29.8  11.6     2    50   123   168   122   170 0.92 4Fe-4S dicluster domain
Fer4_7               PF12838.2     52 seq846_BIOID38907    -            208   1.2e-14   54.2  59.0   2   2   3.3e-10   4.1e-07   30.1  11.1     1    52   155   197   155   197 0.93 4Fe-4S dicluster domain
Fer4_6               PF12837.2     24 seq846_BIOID38907    -            208   8.7e-15   53.7  35.5   1   1     7e-09   8.8e-06   25.2   1.3     7    24   181   198   178   198 0.93 4Fe-4S binding domain
Fer4_9               PF13187.1     55 seq846_BIOID38907    -            208   5.7e-12   45.6  32.9   1   1   3.2e-11     4e-08   33.2   9.2     1    54   155   197   155   198 0.95 4Fe-4S dicluster domain
Fer4_4               PF12800.2     17 seq846_BIOID38907    -            208   1.3e-09   37.5  36.9   1   4   0.00016       0.2   11.9   2.6     2    14    66    78    65    82 0.92 4Fe-4S binding domain
Fer4_4               PF12800.2     17 seq846_BIOID38907    -            208   1.3e-09   37.5  36.9   2   4    0.0003      0.37   11.1   1.2     2    15   121   136   120   145 0.84 4Fe-4S binding domain
Fer4_4               PF12800.2     17 seq846_BIOID38907    -            208   1.3e-09   37.5  36.9   3   4   1.1e-06    0.0014   18.7   1.2     2    15   154   167   153   175 0.92 4Fe-4S binding domain
Fer4_4               PF12800.2     17 seq846_BIOID38907    -            208   1.3e-09   37.5  36.9   4   4   8.3e-06      0.01   15.9   2.5     1    17   180   196   180   196 0.91 4Fe-4S binding domain
Fer4_3               PF12798.2     15 seq846_BIOID38907    -            208   2.5e-07   30.6  42.6   1   3   0.00015      0.19   12.2   2.7     1    15   123   139   121   139 0.90 4Fe-4S binding domain
Fer4_3               PF12798.2     15 seq846_BIOID38907    -            208   2.5e-07   30.6  42.6   2   3   4.7e-05     0.058   13.8   3.4     1    13   156   168   156   170 0.96 4Fe-4S binding domain
Fer4_3               PF12798.2     15 seq846_BIOID38907    -            208   2.5e-07   30.6  42.6   3   3   3.4e-05     0.042   14.2   5.2     1    15   183   197   183   197 0.98 4Fe-4S binding domain
rve                  PF00665.21   120 seq849_BIOID38907    -            283   3.3e-28   98.1   0.0   1   1   1.8e-31   4.8e-28   97.5   0.0     2   120   118   234   117   234 0.97 Integrase core domain
rve_2                PF13333.1     52 seq849_BIOID38907    -            283   1.9e-20   72.5   1.5   1   1   1.7e-23   4.7e-20   71.2   1.1     1    51   224   278   224   279 0.96 Integrase core domain
rve_3                PF13683.1     67 seq849_BIOID38907    -            283     2e-15   55.9   0.0   1   1   1.8e-18   4.9e-15   54.6   0.0     1    67   205   271   205   271 0.96 Integrase core domain
HTH_21               PF13276.1     60 seq849_BIOID38907    -            283   4.8e-14   51.9   5.1   1   1   1.8e-17   4.8e-14   51.9   3.6     6    60    43    96    38    97 0.90 HTH-like domain
DDE_Tnp_IS240        PF13610.1    140 seq849_BIOID38907    -            283   8.4e-10   38.6   0.0   1   1   4.9e-13   1.3e-09   37.9   0.0     2   137   123   261   122   264 0.92 DDE domain
Alpha-amylase        PF00128.19   316 seq850_BIOID38907    -            605   4.9e-80  269.1   0.0   1   1   9.5e-84   6.5e-80  268.7   0.0     1   316   178   494   178   494 0.96 Alpha amylase, catalytic domain
Alpha-amylase_N      PF02903.9    120 seq850_BIOID38907    -            605   8.9e-09   35.2   0.0   1   1   2.8e-12   1.9e-08   34.1   0.0     5   108     4   105     1   115 0.83 Alpha amylase, N-terminal ig-like domain
HTH_AraC             PF00165.18    42 seq851_BIOID38907    -            307   3.3e-22   77.4   0.1   1   2   2.4e-14   1.1e-10   40.8   0.0     1    41   203   243   203   244 0.96 Bacterial regulatory helix-turn-helix proteins, AraC family
HTH_AraC             PF00165.18    42 seq851_BIOID38907    -            307   3.3e-22   77.4   0.1   2   2   2.4e-12   1.1e-08   34.5   0.0     1    41   255   293   255   294 0.93 Bacterial regulatory helix-turn-helix proteins, AraC family
HTH_18               PF12833.2     81 seq851_BIOID38907    -            307     6e-17   61.4   0.0   1   1     2e-20   9.1e-17   60.8   0.0     2    80   217   294   216   295 0.94 Helix-turn-helix domain
AraC_binding         PF02311.14   136 seq851_BIOID38907    -            307   8.1e-07   28.6   0.1   1   1   4.3e-10   1.9e-06   27.4   0.1    27    91    75   139    65   214 0.87 AraC-like ligand binding domain
DJ-1_PfpI            PF01965.19   147 seq854_BIOID38907    -            220   5.8e-23   80.8   0.2   1   1   5.7e-27   7.8e-23   80.4   0.1     1   145    48   204    48   206 0.85 DJ-1/PfpI family
DUF2877              PF11392.3    111 seq855_BIOID38907    -            271   9.5e-29   99.7   0.0   1   1   1.5e-32     2e-28   98.6   0.0     1   110   158   265   158   266 0.89 Protein of unknown function (DUF2877)
Complex1_49kDa       PF00346.14   272 seq856_BIOID38907    -            600  5.6e-120  399.3   0.0   1   1  1.1e-123  7.2e-120  398.9   0.0     1   272   329   600   329   600 1.00 Respiratory-chain NADH dehydrogenase, 49 Kd subunit
Complex1_30kDa       PF00329.14   103 seq856_BIOID38907    -            600   3.1e-34  117.2   0.0   1   1     9e-38   6.1e-34  116.2   0.0     4   103    62   171    59   171 0.95 Respiratory-chain NADH dehydrogenase, 30 Kd subunit
DUF3387              PF11867.3    335 seq858_BIOID38907    -            220   1.4e-50  172.0   7.0   1   1   1.2e-54   1.7e-50  171.8   4.9   129   333     1   214     1   216 0.99 Domain of unknown function (DUF3387)
T2SE                 PF00437.15   272 seq860_BIOID38907    -            461   1.4e-83  279.8   0.7   1   1   2.8e-87   1.9e-83  279.4   0.5     4   271    89   353    86   354 0.98 Type II/IV secretion system protein
T2SE_Nter            PF05157.10   109 seq860_BIOID38907    -            461   4.5e-06   26.5   0.0   1   1   1.9e-09   1.3e-05   25.0   0.0    43   104     8    68     6    73 0.92 Type II secretion system (T2SS), protein E, N-terminal domain
rve                  PF00665.21   120 seq861_BIOID38907    -            231   1.8e-29  102.1   0.0   1   1   7.1e-33   2.4e-29  101.7   0.0     3   119    69   183    67   184 0.96 Integrase core domain
rve_2                PF13333.1     52 seq861_BIOID38907    -            231   1.3e-20   73.0   0.1   1   1   1.5e-22   5.2e-19   67.9   0.1     1    52   174   230   174   230 0.98 Integrase core domain
rve_3                PF13683.1     67 seq861_BIOID38907    -            231   2.9e-16   58.6   0.0   1   1   1.3e-19   4.4e-16   58.0   0.0     4    67   158   222   155   222 0.96 Integrase core domain
DDE_Tnp_IS240        PF13610.1    140 seq861_BIOID38907    -            231   4.4e-09   36.3   0.0   1   1   2.1e-12   7.1e-09   35.6   0.0     2   129    73   203    72   215 0.85 DDE domain
Peptidase_M42        PF05343.9    292 seq862_BIOID38907    -            345   2.5e-84  282.4   0.0   1   1   8.2e-88   3.7e-84  281.8   0.0     1   292    43   325    43   325 0.97 M42 glutamyl aminopeptidase
Peptidase_M20        PF01546.23   171 seq862_BIOID38907    -            345   9.3e-10   38.2   0.0   1   1   3.3e-13   1.5e-09   37.5   0.0    22   170   164   331   161   332 0.89 Peptidase family M20/M25/M40
Peptidase_M18        PF02127.10   432 seq862_BIOID38907    -            345   3.9e-05   22.2   0.0   1   1   4.8e-08   0.00022   19.7   0.0   331   431   233   329   211   330 0.86 Aminopeptidase I zinc metalloprotease (M18)
gpW                  PF02831.10    68 seq863_BIOID38907    -             68   3.5e-37  125.6   1.1   1   1   2.7e-41   3.8e-37  125.5   0.8     1    68     1    68     1    68 0.99 gpW
Adenine_glyco        PF03352.8    179 seq866_BIOID38907    -            242   2.5e-84  281.1   0.0   1   1   2.1e-88   2.9e-84  280.9   0.0     1   177    61   237    61   239 0.99 Methyladenine glycosylase
Trypsin              PF00089.21   220 seq869_BIOID38907    -            273   1.1e-11   44.6   0.0   1   1   4.4e-15     3e-11   43.2   0.0     9   198    50   244    44   266 0.72 Trypsin
Trypsin_2            PF13365.1    120 seq869_BIOID38907    -            273   1.5e-07   31.2   0.0   1   1   3.8e-11   2.6e-07   30.5   0.0     1   120    69   240    69   240 0.66 Trypsin-like peptidase domain
PhdYeFM_antitox      PF02604.14    75 seq870_BIOID38907    -             92     8e-25   86.1   0.1   1   1   1.4e-28   9.5e-25   85.8   0.1     1    74    10    82    10    83 0.97 Antitoxin Phd_YefM, type II toxin-antitoxin system
RelB_N               PF12910.2     46 seq870_BIOID38907    -             92   3.4e-21   74.2   0.1   1   1     7e-25   4.8e-21   73.7   0.0     1    46    10    55    10    55 0.99 Antitoxin of toxin-antitoxin stability system N-terminal
PerC                 PF06069.6     90 seq871_BIOID38907    -            108   2.7e-17   62.4   2.4   1   1     2e-21   2.7e-17   62.4   1.7     1    84     1    87     1    97 0.85 PerC transcriptional activator
Flavodoxin_1         PF00258.20   143 seq873_BIOID38907    -            173     1e-27   96.7   0.0   1   1   8.7e-32   1.2e-27   96.5   0.0     1   143     5   160     5   160 0.94 Flavodoxin
Dimer_Tnp_Tn5        PF02281.11   109 seq874_BIOID38907    -            199   6.2e-14   51.9   0.1   1   1   7.3e-18     1e-13   51.2   0.0    10   101   107   194    97   198 0.84 Transposase Tn5 dimerisation domain
LigB                 PF02900.13   272 seq875_BIOID38907    -            314   2.6e-86  288.8   0.0   1   1   2.1e-90   2.9e-86  288.7   0.0     2   272     5   306     4   306 0.97 Catalytic LigB subunit of aromatic ring-opening dioxygenase
Phage_portal_2       PF05136.8    355 seq877_BIOID38907    -            533  1.7e-104  349.0   1.1   1   1  1.6e-108  2.1e-104  348.7   0.8     2   355    30   401    29   401 0.98 Phage portal protein, lambda family
YbaK                 PF04073.10   123 seq878_BIOID38907    -            159   2.3e-24   85.4   0.2   1   1   1.9e-28   2.6e-24   85.3   0.1     8   122    31   146    22   147 0.93 YbaK / prolyl-tRNA synthetases associated domain
ABC_tran             PF00005.22   118 seq880_BIOID38907    -            308   9.5e-19   67.8   0.0   1   1   3.9e-22   1.8e-18   66.9   0.0     1   118    56   171    56   171 0.86 ABC transporter
oligo_HPY            PF08352.7     64 seq880_BIOID38907    -            308   5.6e-17   61.7   0.1   1   1   2.1e-20   9.7e-17   60.9   0.1     1    64   222   287   222   287 0.98 Oligopeptide/dipeptide transporter, C-terminal region
AAA_21               PF13304.1    303 seq880_BIOID38907    -            308   6.7e-11   42.5   0.0   1   1   1.5e-10   6.7e-07   29.4   0.0   220   302   126   206    87   207 0.81 AAA domain
Esterase             PF00756.15   251 seq881_BIOID38907    -            400   1.5e-48  165.3   0.0   1   1   2.2e-52   1.5e-48  165.3   0.0     1   251   172   391   172   391 0.97 Putative esterase
DUF3327              PF11806.3    122 seq881_BIOID38907    -            400   9.8e-37  125.8   2.7   1   1   3.3e-40   2.2e-36  124.7   0.4     3   121    29   155    21   156 0.97 Domain of unknown function (DUF3327)
PfkB                 PF00294.19   301 seq882_BIOID38907    -            405   2.4e-68  230.3   2.2   1   1   1.2e-71   3.3e-68  229.9   1.5     3   297   100   389    98   393 0.92 pfkB family carbohydrate kinase
Phos_pyr_kin         PF08543.7    246 seq882_BIOID38907    -            405   1.4e-17   63.5   0.3   1   1   8.7e-21   2.4e-17   62.8   0.2   102   234   258   383   235   392 0.90 Phosphomethylpyrimidine kinase
HTH_DeoR             PF08220.7     57 seq882_BIOID38907    -            405   1.3e-17   62.9   0.6   1   1     9e-21   2.5e-17   62.0   0.4     1    54     6    59     6    61 0.97 DeoR-like helix-turn-helix domain
HTH_11               PF08279.7     55 seq882_BIOID38907    -            405   1.4e-07   30.9   0.1   1   1   1.5e-10     4e-07   29.4   0.1     1    43     6    47     6    58 0.92 HTH domain
Carb_kinase          PF01256.12   242 seq882_BIOID38907    -            405   4.6e-05   22.7   0.1   1   1   2.8e-08   7.7e-05   21.9   0.1   120   223   279   389   265   402 0.75 Carbohydrate kinase
Plasmid_Txe          PF06769.8     80 seq883_BIOID38907    -             84   1.3e-42  143.3   0.6   1   1   2.1e-46   1.4e-42  143.2   0.4     1    80     5    84     5    84 0.99 Plasmid encoded toxin Txe
Plasmid_stabil       PF05016.9     90 seq883_BIOID38907    -             84   3.9e-05   23.8   0.0   1   1   6.3e-09   4.3e-05   23.7   0.0    16    78    12    77     4    83 0.82 Plasmid stabilisation system protein
AFOR_N               PF02730.10   202 seq885_BIOID38907    -            489   6.3e-70  234.5   0.3   1   1   1.4e-73   9.4e-70  233.9   0.2     1   202    33   234    33   234 0.97 Aldehyde ferredoxin oxidoreductase, N-terminal domain
AFOR_C               PF01314.13   382 seq885_BIOID38907    -            489   1.5e-33  115.8   0.0   1   1   2.9e-37     2e-33  115.5   0.0     3   202   255   488   253   489 0.92 Aldehyde ferredoxin oxidoreductase, domains 2 & 3
CoA_binding          PF02629.14    96 seq887_BIOID38907    -            289   1.7e-30  105.2   0.7   1   1   4.9e-34   1.7e-30  105.2   0.5     1    96     6    99     6    99 0.99 CoA binding domain
Ligase_CoA           PF00549.14   153 seq887_BIOID38907    -            289   2.4e-20   72.5   0.6   1   1   1.2e-23     4e-20   71.8   0.4     1   152   151   271   151   272 0.96 CoA-ligase
Succ_CoA_lig         PF13607.1    138 seq887_BIOID38907    -            289   8.7e-12   44.7   0.0   1   1   4.4e-15   1.5e-11   43.9   0.0     1   138   145   284   145   287 0.83 Succinyl-CoA ligase like flavodoxin domain
FMN_red              PF03358.10   152 seq888_BIOID38907    -            198   8.1e-15   54.5   0.0   1   1   3.1e-18   1.1e-14   54.1   0.0    14   144    13   143     2   149 0.85 NADPH-dependent FMN reductase
Flavodoxin_1         PF00258.20   143 seq888_BIOID38907    -            198   2.8e-11   43.4   0.1   1   1   1.4e-14   4.8e-11   42.7   0.0     1   138     6   130     6   135 0.81 Flavodoxin
Flavodoxin_2         PF02525.12   199 seq888_BIOID38907    -            198     1e-05   25.0   0.0   1   1   3.9e-09   1.3e-05   24.6   0.0     2   138     3   117     2   147 0.74 Flavodoxin-like fold
RrnaAD               PF00398.15   262 seq890_BIOID38907    -            273   1.9e-77  259.7   0.0   1   1   1.5e-81   2.1e-77  259.5   0.0     3   261    10   265     8   266 0.98 Ribosomal RNA adenine dimethylase
Transgly             PF00912.17   178 seq892_BIOID38907    -            242   4.9e-54  182.2   0.0   1   1   4.5e-58   6.2e-54  181.8   0.0     9   178    59   228    50   228 0.96 Transglycosylase
ABC_membrane         PF00664.18   275 seq895_BIOID38907    -            284   3.5e-35  121.6   1.1   1   1   3.1e-39   4.3e-35  121.3   0.8     3   237    26   259    24   279 0.95 ABC transporter transmembrane region
UPF0270              PF06794.7     70 seq897_BIOID38907    -             72   9.2e-36  121.3   0.1   1   1   7.4e-40     1e-35  121.2   0.0     1    70     1    70     1    70 0.99 Uncharacterised protein family (UPF0270)
NAD_binding_10       PF13460.1    183 seq898_BIOID38907    -            274   1.2e-14   54.6   0.0   1   1   5.8e-18     2e-14   53.9   0.0     1   181     4   201     4   203 0.82 NADH(P)-binding
Epimerase            PF01370.16   236 seq898_BIOID38907    -            274   3.4e-11   42.9   0.0   1   1   6.8e-13   2.3e-09   36.9   0.0     8   236    10   213     4   213 0.76 NAD dependent epimerase/dehydratase family
UDPG_MGDP_dh_N       PF03721.9    185 seq898_BIOID38907    -            274   1.1e-06   27.9   0.0   1   1   1.4e-09   4.8e-06   25.9   0.0     1   133     2   125     2   135 0.75 UDP-glucose/GDP-mannose dehydrogenase family, NAD binding domain
NAD_binding_2        PF03446.10   162 seq898_BIOID38907    -            274   1.5e-05   24.8   0.0   1   1   6.5e-09   2.2e-05   24.2   0.0     1    68     1    79     1   130 0.66 NAD binding domain of 6-phosphogluconate dehydrogenase
AA_kinase            PF00696.23   241 seq900_BIOID38907    -            297   9.3e-25   87.4   0.0   1   1   1.6e-28   2.2e-24   86.2   0.0     1   239     2   277     2   279 0.79 Amino acid kinase family
Fer4_5               PF12801.2     48 seq902_BIOID38907    -            287   8.9e-16   57.3   8.8   1   2   1.1e-15   3.1e-12   45.9   0.2     1    47    81   127    81   128 0.89 4Fe-4S binding domain
Fer4_5               PF12801.2     48 seq902_BIOID38907    -            287   8.9e-16   57.3   8.8   2   2   3.2e-08   8.7e-05   22.1   2.1     6    38   178   211   172   218 0.80 4Fe-4S binding domain
Fer4_6               PF12837.2     24 seq902_BIOID38907    -            287   3.8e-09   35.8  23.3   1   1   4.5e-11   1.2e-07   31.1   2.1     1    21   218   238   218   243 0.92 4Fe-4S binding domain
Fer4_10              PF13237.1     52 seq902_BIOID38907    -            287     2e-07   30.5  10.5   1   1   7.3e-11     2e-07   30.5   7.3     5    51   222   270   218   271 0.95 4Fe-4S dicluster domain
Acetyltransf_10      PF13673.1    117 seq903_BIOID38907    -            146   1.6e-13   50.6   0.0   1   1   6.1e-17   2.1e-13   50.3   0.0     7   117    12   120     8   120 0.80 Acetyltransferase (GNAT) domain
Acetyltransf_7       PF13508.1     79 seq903_BIOID38907    -            146   2.6e-12   46.6   0.1   1   1     1e-15   3.4e-12   46.2   0.1     3    78    48   121    46   122 0.92 Acetyltransferase (GNAT) domain
Acetyltransf_1       PF00583.19    83 seq903_BIOID38907    -            146   6.7e-12   45.1   0.1   1   1   3.3e-15   1.1e-11   44.4   0.1     1    83    53   121    53   121 0.97 Acetyltransferase (GNAT) family
FR47                 PF08445.5     86 seq903_BIOID38907    -            146   2.7e-05   23.7   0.0   1   1   1.2e-08   4.3e-05   23.0   0.0    20    80    67   123    50   128 0.84 FR47-like protein
CusF_Ec              PF11604.3     70 seq905_BIOID38907    -            110   1.2e-21   76.1   0.3   1   1   1.2e-25   1.6e-21   75.7   0.2     1    67    42   107    42   110 0.93 Copper binding periplasmic protein CusF
DUF2592              PF10766.4     41 seq906_BIOID38907    -             49     1e-26   91.8   4.7   1   1   8.2e-31   1.1e-26   91.7   3.3     1    41     4    44     4    44 0.98 Protein of unknown function (DUF2592)
FHIPEP               PF00771.15   658 seq908_BIOID38907    -            697  7.3e-251  834.0   6.9   1   1  6.3e-255  8.6e-251  833.7   4.8     1   657    25   689    25   690 0.97 FHIPEP family
SymE_toxin           PF08845.5     57 seq909_BIOID38907    -            112   1.5e-18   66.2   0.0   1   1   1.7e-22   2.3e-18   65.6   0.0     1    57    20    71    20    71 0.96 Toxin SymE, type I toxin-antitoxin system
Fe-ADH               PF00465.14   366 seq911_BIOID38907    -            383    9e-121  402.8   8.0   1   1  1.5e-124    1e-120  402.6   5.5     4   366    12   375     9   375 0.97 Iron-containing alcohol dehydrogenase
Fe-ADH_2             PF13685.1    250 seq911_BIOID38907    -            383   1.5e-17   63.6   3.1   1   2   2.8e-12   1.9e-08   33.7   0.0     3    95    15   108    13   113 0.93 Iron-containing alcohol dehydrogenase
Fe-ADH_2             PF13685.1    250 seq911_BIOID38907    -            383   1.5e-17   63.6   3.1   2   2   1.2e-10   8.4e-07   28.4   2.2    80   247   110   279   108   280 0.91 Iron-containing alcohol dehydrogenase
Isochorismatase      PF00857.15   174 seq912_BIOID38907    -            208   1.5e-24   86.7   0.0   1   1   2.7e-28   3.7e-24   85.4   0.0     2   172    14   165    13   166 0.92 Isochorismatase family
PseudoU_synth_2      PF00849.17   164 seq915_BIOID38907    -            128   2.3e-10   40.4   0.1   1   1     5e-14   6.8e-10   38.9   0.0     2    90    41   119    40   124 0.89 RNA pseudouridylate synthase
SPOR                 PF05036.8     76 seq917_BIOID38907    -            319   3.5e-17   62.2   0.4   1   1   1.3e-20   1.8e-16   59.9   0.0     3    72   246   312   244   315 0.91 Sporulation related domain
PRK                  PF00485.13   194 seq918_BIOID38907    -            289     3e-74  248.6   0.0   1   1   2.7e-78   3.6e-74  248.4   0.0     1   194     7   214     7   214 0.99 Phosphoribulokinase / Uridine kinase family
ABC_tran             PF00005.22   118 seq920_BIOID38907    -            308   3.8e-21   75.5   0.0   1   1   1.1e-24   7.4e-21   74.5   0.0     1   118    45   165    45   165 0.86 ABC transporter
AAA_21               PF13304.1    303 seq920_BIOID38907    -            308   2.3e-15   57.2   0.3   1   1   6.2e-17   4.3e-13   49.7   0.2     2   298    34   195    33   198 0.78 AAA domain
Acetyltransf_4       PF13420.1    155 seq922_BIOID38907    -            172   6.1e-22   78.1   0.0   1   1   3.6e-25   6.9e-22   77.9   0.0     1   152     3   154     3   157 0.91 Acetyltransferase (GNAT) domain
Acetyltransf_1       PF00583.19    83 seq922_BIOID38907    -            172   8.2e-18   64.1   0.0   1   1   7.2e-21   1.4e-17   63.3   0.0     2    82    57   136    56   137 0.95 Acetyltransferase (GNAT) family
Acetyltransf_3       PF13302.1    142 seq922_BIOID38907    -            172   7.6e-12   45.6   0.0   1   1   4.7e-15   9.2e-12   45.3   0.0     4   142     3   137     1   137 0.82 Acetyltransferase (GNAT) domain
Acetyltransf_7       PF13508.1     79 seq922_BIOID38907    -            172   2.9e-09   36.8   0.0   1   1   2.2e-12   4.2e-09   36.3   0.0     5    78    53   137    49   138 0.78 Acetyltransferase (GNAT) domain
Acetyltransf_10      PF13673.1    117 seq922_BIOID38907    -            172   7.3e-09   35.6   0.1   1   1   4.9e-12   9.5e-09   35.2   0.1     1   117    10   136    10   136 0.72 Acetyltransferase (GNAT) domain
FR47                 PF08445.5     86 seq922_BIOID38907    -            172   5.1e-09   35.6   0.0   1   1   4.5e-12   8.7e-09   34.9   0.0    26    80    84   139    79   144 0.91 FR47-like protein
Acetyltransf_9       PF13527.1    128 seq922_BIOID38907    -            172   2.1e-06   27.5   0.0   1   1   2.5e-09   4.9e-06   26.3   0.0     2   109     3   115     2   120 0.91 Acetyltransferase (GNAT) domain
PEP-utilizers_C      PF02896.13   294 seq923_BIOID38907    -            831  2.5e-104  348.1   0.0   1   1  1.4e-107  3.7e-104  347.6   0.0     2   293   360   650   359   651 0.99 PEP-utilising enzyme, TIM barrel domain
PTS_EIIA_2           PF00359.17   142 seq923_BIOID38907    -            831   1.6e-33  115.3   0.1   1   1   1.8e-36     5e-33  113.7   0.0     3   141   687   827   685   828 0.96 Phosphoenolpyruvate-dependent sugar phosphotransferase system, EIIA 2
PEP-utilizers        PF00391.18    81 seq923_BIOID38907    -            831     1e-17   63.3   0.0   1   1   7.9e-21   2.2e-17   62.2   0.0     8    81   260   334   254   334 0.94 PEP-utilising enzyme, mobile domain
PEP-utilisers_N      PF05524.8    123 seq923_BIOID38907    -            831   2.2e-17   62.9   0.2   1   1   7.9e-21   2.2e-17   62.9   0.1     2   123   118   235   117   235 0.92 PEP-utilising enzyme, N-terminal
PTS-HPr              PF00381.14    84 seq923_BIOID38907    -            831   1.7e-16   59.7   0.0   1   1   1.5e-19     4e-16   58.5   0.0     1    82     1    84     1    86 0.96 PTS HPr component phosphorylation site
YccJ                 PF13993.1     69 seq924_BIOID38907    -             75   3.5e-42  142.2   2.1   1   1   2.9e-46   3.9e-42  142.0   1.5     1    69     7    75     7    75 0.99 YccJ-like protein
ABC_tran             PF00005.22   118 seq925_BIOID38907    -            275   1.3e-25   89.9   0.0   1   1   3.3e-29   2.3e-25   89.1   0.0     1   118    75   203    75   203 0.91 ABC transporter
AAA_21               PF13304.1    303 seq925_BIOID38907    -            275   1.5e-14   54.5   0.4   1   1     1e-12   6.9e-09   35.9   0.0   233   297   171   232   146   236 0.85 AAA domain
SBP_bac_11           PF13531.1    231 seq926_BIOID38907    -            257   2.7e-55  187.4   4.8   1   1   4.5e-59   3.1e-55  187.2   3.3     1   231    29   255    29   255 0.95 Bacterial extracellular solute-binding protein
SBP_bac_1            PF01547.20   314 seq926_BIOID38907    -            257   8.7e-17   61.6   7.0   1   1   1.6e-20   1.1e-16   61.3   4.8     1   313    34   246    34   247 0.89 Bacterial extracellular solute-binding protein
Abhydrolase_6        PF12697.2    228 seq928_BIOID38907    -            293   1.5e-35  123.0   0.0   1   1   3.8e-39   1.7e-35  122.8   0.0     1   227    43   284    43   285 0.72 Alpha/beta hydrolase family
Abhydrolase_1        PF00561.15   230 seq928_BIOID38907    -            293     1e-23   83.9   0.0   1   1   3.2e-27   1.5e-23   83.4   0.0     1   228    71   286    71   288 0.89 alpha/beta hydrolase fold
Abhydrolase_5        PF12695.2    142 seq928_BIOID38907    -            293     9e-18   64.2   0.0   1   1   1.6e-20   7.3e-17   61.3   0.0     1   141    42   272    42   273 0.69 Alpha/beta hydrolase family
Peptidase_M48        PF01435.13   226 seq930_BIOID38907    -            487   1.3e-26   93.4   1.5   1   1   4.3e-30     2e-26   92.8   0.1     8   225    47   254    40   255 0.85 Peptidase family M48
DAO                  PF01266.19   358 seq932_BIOID38907    -            432   5.6e-74  249.0   0.5   1   1   4.8e-77   6.5e-74  248.8   0.3     2   358     3   397     2   397 0.95 FAD dependent oxidoreductase
Pyr_redox_2          PF07992.9    200 seq932_BIOID38907    -            432   7.5e-09   35.6   0.3   1   1   3.9e-08   5.3e-05   23.0   0.2     1    36     2    37     2    65 0.92 Pyridine nucleotide-disulphide oxidoreductase
Pyr_redox            PF00070.22    80 seq932_BIOID38907    -            432   3.2e-08   33.7   0.2   1   1     7e-09   9.6e-06   25.7   0.2     1    33     2    34     2    47 0.91 Pyridine nucleotide-disulphide oxidoreductase
NAD_binding_8        PF13450.1     68 seq932_BIOID38907    -            432   8.6e-07   28.7   0.1   1   1   5.6e-09   7.6e-06   25.7   0.0     1    34     5    38     5    69 0.85 NAD(P)-binding Rossmann-like domain
ApbA                 PF02558.11   151 seq932_BIOID38907    -            432   2.3e-05   23.7   0.2   1   1   3.8e-08   5.3e-05   22.6   0.1     1    33     3    34     3    48 0.87 Ketopantoate reductase PanE/ApbA
AlaDh_PNT_C          PF01262.16   168 seq932_BIOID38907    -            432   0.00013   21.5   0.1   1   1   1.7e-07   0.00023   20.6   0.1    22    59     2    39     1    52 0.85 Alanine dehydrogenase/PNT, C-terminal domain
YebG                 PF07130.7     75 seq933_BIOID38907    -             96   2.2e-34  116.8   1.4   1   1     2e-38   2.8e-34  116.5   1.0     1    74     1    74     1    75 0.99 YebG protein
UvrD_C               PF13361.1    319 seq935_BIOID38907    -            673     8e-93  311.2   0.0   1   1   3.5e-95   7.9e-92  308.0   0.0     1   318   271   613   271   614 0.97 UvrD-like helicase C-terminal domain
UvrD-helicase        PF00580.16   315 seq935_BIOID38907    -            673   1.3e-73  247.9   0.3   1   1   8.5e-76   1.9e-72  244.1   0.2     1   314     3   265     3   266 0.94 UvrD/REP helicase N-terminal domain
AAA_19               PF13245.1     76 seq935_BIOID38907    -            673   1.9e-13   49.8   0.6   1   1   2.1e-16   4.7e-13   48.5   0.4     8    75    15    87     8    88 0.82 Part of AAA domain
UvrD_C_2             PF13538.1    104 seq935_BIOID38907    -            673   2.1e-10   40.5   0.0   1   1   5.6e-13   1.3e-09   38.0   0.0    54   103   546   609   496   610 0.80 Family description
DUF525               PF04379.9     90 seq939_BIOID38907    -            125   1.1e-35  121.3   0.1   1   1     1e-39   1.4e-35  121.0   0.1     2    89    17   104    16   105 0.98 Protein of unknown function (DUF525)
T2SF                 PF00482.18   124 seq941_BIOID38907    -            400   1.2e-54  183.3   0.8   1   2   1.7e-31   2.3e-27   95.2   0.2     2   124    64   186    63   186 0.98 Type II secretion system (T2SS), protein F
T2SF                 PF00482.18   124 seq941_BIOID38907    -            400   1.2e-54  183.3   0.8   2   2   7.3e-29     1e-24   86.7   0.0     3   124   268   388   266   388 0.98 Type II secretion system (T2SS), protein F
DAP_epimerase        PF01678.14   121 seq942_BIOID38907    -            275   1.3e-77  257.4   0.7   1   2   1.8e-43   1.2e-39  134.8   0.0     1   120     4   124     4   125 0.98 Diaminopimelate epimerase
DAP_epimerase        PF01678.14   121 seq942_BIOID38907    -            275   1.3e-77  257.4   0.7   2   2   2.5e-39   1.7e-35  121.4   0.1     2   121   153   268   152   268 0.97 Diaminopimelate epimerase
PhzC-PhzF            PF02567.11   282 seq942_BIOID38907    -            275   3.6e-05   23.0   0.0   1   1   7.7e-09   5.2e-05   22.5   0.0    45   224    51   224    46   229 0.86 Phenazine biosynthesis-like protein
NAD_kinase           PF01513.16   285 seq946_BIOID38907    -            292   6.2e-73  244.9   0.0   1   1   5.2e-77     7e-73  244.7   0.0     2   284     8   271     7   272 0.98 ATP-NAD kinase
MbtH                 PF03621.8     54 seq947_BIOID38907    -             72   1.1e-20   72.6   0.5   1   1   9.7e-25   1.3e-20   72.3   0.3     1    53     1    54     1    55 0.96 MbtH-like protein
Beta-lactamase       PF00144.19   330 seq949_BIOID38907    -            385   1.2e-64  218.3   1.5   1   1   1.1e-68   1.5e-64  217.9   1.0    11   314    45   357    32   370 0.87 Beta-lactamase
ABC_tran             PF00005.22   118 seq951_BIOID38907    -            304   5.3e-18   65.3   0.0   1   1   1.4e-21   9.4e-18   64.5   0.0     1   117   106   229   106   230 0.92 ABC transporter
Transp_cyt_pur       PF02133.10   439 seq952_BIOID38907    -            514   1.6e-27   96.1  41.8   1   1   1.1e-31   1.6e-27   96.1  29.0     1   374    39   414    39   452 0.87 Permease for cytosine/purines, uracil, thiamine, allantoin
Aminotran_1_2        PF00155.16   363 seq954_BIOID38907    -            470   2.1e-36  125.5   0.0   1   1   6.2e-40   2.8e-36  125.1   0.0    21   363   122   461   105   461 0.82 Aminotransferase class I and II
GntR                 PF00392.16    64 seq954_BIOID38907    -            470   3.3e-16   58.3   0.1   1   1   1.6e-19   7.4e-16   57.2   0.1     2    64     4    66     3    66 0.98 Bacterial regulatory proteins, gntR family
Aminotran_MocR       PF12897.2    425 seq954_BIOID38907    -            470   1.8e-05   23.4   0.0   1   1   1.8e-08     8e-05   21.2   0.0   128   217   196   284   161   296 0.87 Alanine-glyoxylate amino-transferase
LysR_substrate       PF03466.15   209 seq955_BIOID38907    -            316     2e-22   79.2   0.0   1   1   3.5e-26   2.4e-22   78.9   0.0     2   204    96   296    95   301 0.92 LysR substrate binding domain
HTH_1                PF00126.22    60 seq955_BIOID38907    -            316   3.6e-13   48.9   0.0   1   1   1.4e-16   9.4e-13   47.5   0.0     3    59    14    70    12    71 0.95 Bacterial regulatory helix-turn-helix protein, lysR family
YebF                 PF13995.1     89 seq956_BIOID38907    -            122   4.1e-37  125.9   0.3   1   1   3.7e-41   5.1e-37  125.6   0.2     2    89    33   120    32   120 0.98 YebF-like protein
DUF606               PF04657.8    138 seq958_BIOID38907    -            149   9.9e-22   77.3  22.3   1   1   8.2e-26   1.1e-21   77.2  15.5     2   138     6   143     5   143 0.95 Protein of unknown function, DUF606
NUDIX                PF00293.23   135 seq959_BIOID38907    -            153   2.2e-20   72.5   0.1   1   1   2.1e-24   2.8e-20   72.2   0.1     2   120     5   116     4   123 0.92 NUDIX domain
AMP-binding          PF00501.23   418 seq960_BIOID38907    -           1339  8.3e-117  389.9   0.0   1   1  4.1e-120  1.1e-116  389.5   0.0     1   417   528   932   528   933 0.98 AMP-binding enzyme
Condensation         PF00668.15   301 seq960_BIOID38907    -           1339   1.6e-59  201.1   0.0   1   1   8.7e-63   2.4e-59  200.5   0.0     2   300    48   346    47   347 0.91 Condensation domain
Thioesterase         PF00975.15   229 seq960_BIOID38907    -           1339   1.3e-45  156.3   2.3   1   1   1.4e-46   3.9e-43  148.2   0.1     2   219  1113  1327  1112  1337 0.94 Thioesterase domain
PP-binding           PF00550.20    67 seq960_BIOID38907    -           1339   9.5e-11   41.7   0.1   1   1     1e-13   2.9e-10   40.1   0.1     3    65  1026  1086  1024  1088 0.90 Phosphopantetheine attachment site
Abhydrolase_6        PF12697.2    228 seq960_BIOID38907    -           1339   7.1e-06   25.9   4.9   1   1   3.3e-09     9e-06   25.6   0.1     2   125  1115  1242  1114  1313 0.67 Alpha/beta hydrolase family
NapB                 PF03892.9    134 seq962_BIOID38907    -            156   1.8e-45  153.7   0.0   1   1   1.5e-49   2.1e-45  153.5   0.0    31   133    48   150    21   151 0.90 Nitrate reductase cytochrome c-type subunit (NapB)
Glycos_transf_2      PF00535.21   169 seq963_BIOID38907    -            344   1.2e-35  122.5   0.4   1   1   4.7e-39   2.2e-35  121.7   0.2     1   131     9   138     9   224 0.92 Glycosyl transferase family 2
Glyco_tranf_2_3      PF13641.1    230 seq963_BIOID38907    -            344   4.8e-17   62.4   0.1   1   1   1.6e-20   7.4e-17   61.8   0.1     2   130     7   128     6   201 0.88 Glycosyltransferase like family 2
Glyco_tranf_2_2      PF10111.4    281 seq963_BIOID38907    -            344   4.4e-12   45.5   0.7   1   1   1.9e-15   8.8e-12   44.5   0.0     1   111     9   108     9   119 0.85 Glycosyltransferase like family 2
GCV_T                PF01571.16   211 seq964_BIOID38907    -            326   9.8e-28   96.8   0.3   1   1   1.1e-31   1.6e-27   96.1   0.2     4   209    24   217    21   219 0.90 Aminomethyltransferase folate-binding domain
MFS_2                PF13347.1    427 seq967_BIOID38907    -            479  3.5e-128  427.5  39.0   1   1  2.9e-132  3.9e-128  427.3  27.1     1   426    29   450    28   451 0.97 MFS/sugar transport protein
Metallophos          PF00149.23   201 seq969_BIOID38907    -            282   1.2e-20   73.7   0.0   1   1   9.6e-25   1.3e-20   73.5   0.0     4   170     4   133     1   243 0.86 Calcineurin-like phosphoesterase
Complex1_24kDa       PF01257.14   145 seq970_BIOID38907    -            166   5.6e-51  171.8   0.0   1   1   4.7e-55   6.4e-51  171.6   0.0     2   145    23   166    22   166 0.98 Respiratory-chain NADH dehydrogenase 24 Kd subunit
Peptidase_S49        PF01343.13   154 seq973_BIOID38907    -            439   6.6e-47  159.0   0.7   1   1   1.9e-50   1.3e-46  158.0   0.5     2   151   149   297   148   300 0.96 Peptidase family S49
AFOR_C               PF01314.13   382 seq974_BIOID38907    -            249   5.7e-44  150.2   0.1   1   1   5.1e-48   6.9e-44  149.9   0.0   205   382    17   234    13   234 0.88 Aldehyde ferredoxin oxidoreductase, domains 2 & 3
BPD_transp_1         PF00528.17   185 seq979_BIOID38907    -            229   4.3e-22   78.4  13.2   1   1     4e-26   5.5e-22   78.0   9.2     2   175    26   215    25   227 0.79 Binding-protein-dependent transport system inner membrane component
ABC2_membrane        PF01061.19   209 seq981_BIOID38907    -            256   9.7e-36  122.7  24.7   1   1   7.1e-40   9.7e-36  122.7  17.1     3   209     9   219     7   219 0.93 ABC-2 type transporter
SBP_bac_3            PF00497.15   225 seq983_BIOID38907    -            243   2.3e-67  226.4   0.9   1   1   1.9e-71   2.6e-67  226.2   0.6     1   224    23   242    23   243 0.96 Bacterial extracellular solute-binding proteins, family 3
FAD_binding_9        PF08021.6    117 seq984_BIOID38907    -            254   1.4e-33  115.1   0.0   1   1   5.7e-37   3.9e-33  113.7   0.0     1   116    21   132    21   133 0.96 Siderophore-interacting FAD-binding domain
SIP                  PF04954.8    119 seq984_BIOID38907    -            254   4.7e-21   75.2   0.4   1   1   9.2e-25   6.3e-21   74.8   0.3     4   118   142   253   139   254 0.95 Siderophore-interacting protein
Proteasome           PF00227.21   190 seq986_BIOID38907    -            176   1.5e-25   89.4   0.2   1   1     2e-29   2.8e-25   88.6   0.1     5   186     2   168     2   172 0.94 Proteasome subunit
UPF0118              PF01594.11   327 seq988_BIOID38907    -            344   7.8e-73  245.1  43.4   1   1   6.5e-77   8.9e-73  244.9  30.1     2   326    14   328    13   329 0.99 Domain of unknown function DUF20
FAA_hydrolase        PF01557.13   217 seq989_BIOID38907    -            269   1.7e-23   83.0   0.0   1   1   1.7e-27   2.3e-23   82.6   0.0     2   216    56   259    55   260 0.89 Fumarylacetoacetate (FAA) hydrolase family
BDM                  PF10684.4     92 seq990_BIOID38907    -             71   3.2e-49  165.0   0.3   1   1   2.5e-53   3.5e-49  164.9   0.2    22    92     1    71     1    71 0.99 Putative biofilm-dependent modulation protein
tRNA_Me_trans        PF03054.11   356 seq991_BIOID38907    -            383  1.8e-150  500.3   0.0   1   1  5.9e-154    2e-150  500.1   0.0     1   356    21   375    21   375 0.98 tRNA methyl transferase
NAD_synthase         PF02540.12   242 seq991_BIOID38907    -            383   8.7e-10   37.7   0.0   1   1   2.5e-11   8.6e-08   31.2   0.0    16    82    18    90     5   110 0.78 NAD synthase
Asn_synthase         PF00733.16   255 seq991_BIOID38907    -            383   1.7e-06   27.6   0.0   1   1   7.5e-10   2.6e-06   27.0   0.0    16    92    19   102     7   177 0.89 Asparagine synthase
ThiI                 PF02568.9    197 seq991_BIOID38907    -            383   3.9e-06   26.3   0.0   1   1   1.6e-09   5.6e-06   25.8   0.0     2    73    19    90    18   144 0.73 Thiamine biosynthesis protein (ThiI)
Cytochrom_NNT        PF03264.9    174 seq992_BIOID38907    -            200   1.6e-74  248.9   3.4   1   1   5.4e-78   1.8e-74  248.7   2.4     4   174    22   193    19   193 0.98 NapC/NirT cytochrome c family, N-terminal region
AsnC_trans_reg       PF01037.16    74 seq994_BIOID38907    -            152   1.6e-18   66.0   0.1   1   1   8.4e-22   2.9e-18   65.2   0.1     4    73    75   143    72   144 0.92 AsnC family
HTH_AsnC-type        PF13404.1     42 seq994_BIOID38907    -            152   1.5e-13   49.9   0.0   1   1   8.8e-17     3e-13   48.9   0.0     1    42     6    47     6    47 0.97 AsnC-type helix-turn-helix domain
HTH_24               PF13412.1     48 seq994_BIOID38907    -            152   2.6e-13   49.0   0.0   1   1   1.2e-16   4.2e-13   48.3   0.0     1    48     6    53     6    53 0.97 Winged helix-turn-helix DNA-binding
HTH_11               PF08279.7     55 seq994_BIOID38907    -            152   1.6e-05   24.3   0.0   1   1   9.9e-09   3.4e-05   23.2   0.0    17    54    24    66    11    67 0.87 HTH domain
Y2_Tnp               PF04986.8    183 seq995_BIOID38907    -            395     9e-47  159.0   2.1   1   1   2.1e-50   1.4e-46  158.3   1.5     1   181   142   322   142   324 0.96 Putative transposase
Zn_Tnp_IS91          PF14319.1    111 seq995_BIOID38907    -            395   2.2e-27   94.6   5.3   1   1   5.1e-31   3.5e-27   93.9   3.7     2   109     7   118     6   121 0.92 Transposase zinc-binding domain
TonB                 PF03544.9     79 seq996_BIOID38907    -            243   3.9e-20   71.7   0.1   1   1   6.8e-24   9.3e-20   70.5   0.0     2    71   164   234   163   237 0.91 Gram-negative bacterial tonB protein
adh_short            PF00106.20   167 seq998_BIOID38907    -            248   2.3e-34  118.5   0.0   1   1   1.1e-37   2.9e-34  118.2   0.0     2   166     2   165     1   166 0.93 short chain dehydrogenase
adh_short_C2         PF13561.1    243 seq998_BIOID38907    -            248     7e-15   55.3   0.0   1   1   3.2e-18   8.7e-15   55.0   0.0     3   222     9   218     7   232 0.89 Enoyl-(Acyl carrier protein) reductase
KR                   PF08659.5    181 seq998_BIOID38907    -            248   1.1e-13   51.1   0.0   1   1   5.5e-17   1.5e-13   50.6   0.0     3   173     3   170     2   177 0.89 KR domain
Epimerase            PF01370.16   236 seq998_BIOID38907    -            248   1.1e-06   28.1   0.1   1   1   1.2e-09   3.4e-06   26.5   0.0     1   117     3   135     3   176 0.80 NAD dependent epimerase/dehydratase family
NAD_binding_10       PF13460.1    183 seq998_BIOID38907    -            248   2.9e-06   27.2   0.0   1   1   1.4e-09     4e-06   26.8   0.0     1    60     3    67     3   171 0.78 NADH(P)-binding
DUF484               PF04340.7    225 seq999_BIOID38907    -            235   1.1e-89  299.6   0.4   1   1   9.5e-94   1.3e-89  299.4   0.3     1   224    10   232    10   233 0.99 Protein of unknown function, DUF484
Complex1_51K         PF01512.12   151 seq1000_BIOID38907   -            445     1e-49  168.0   0.0   1   1   3.2e-53   1.5e-49  167.5   0.0     1   150    54   226    54   227 0.97 Respiratory-chain NADH dehydrogenase 51 Kd subunit
NADH_4Fe-4S          PF10589.4     46 seq1000_BIOID38907   -            445   2.8e-18   64.6   0.0   1   1   1.2e-21   5.6e-18   63.6   0.0     1    46   336   381   336   381 0.97 NADH-ubiquinone oxidoreductase-F iron-sulfur binding region
SLBB                 PF10531.4     59 seq1000_BIOID38907   -            445   6.8e-08   32.1   0.0   1   1   4.5e-11     2e-07   30.6   0.0     5    55   253   296   252   300 0.91 SLBB domain
DUF533               PF04391.7    189 seq1001_BIOID38907   -            219   1.4e-53  180.9   1.1   1   1   1.3e-57   1.8e-53  180.6   0.8     7   188    31   210    19   211 0.95 Protein of unknown function (DUF533)
Peptidase_M20        PF01546.23   171 seq1002_BIOID38907   -            396   2.9e-31  108.2   0.0   1   1   1.5e-34     1e-30  106.4   0.0     1   169    89   390    89   392 0.96 Peptidase family M20/M25/M40
M20_dimer            PF07687.9    109 seq1002_BIOID38907   -            396   5.4e-25   87.1   0.0   1   1   1.4e-28   9.8e-25   86.3   0.0     2   107   191   301   190   303 0.87 Peptidase dimerisation domain
PLDc_2               PF13091.1    126 seq1003_BIOID38907   -            178   7.5e-27   93.4   0.0   1   1   6.6e-31     9e-27   93.2   0.0     2   126    45   168    44   168 0.89 PLD-like domain
Ribosomal_S22        PF08136.6     45 seq1004_BIOID38907   -             45   3.2e-32  110.3   1.3   1   1   2.5e-36   3.4e-32  110.2   0.9     1    45     1    45     1    45 1.00 30S ribosomal protein subunit S22 family
SMC_N                PF02463.14   220 seq1005_BIOID38907   -            553   8.5e-19   67.5   0.0   1   1   2.4e-22   1.6e-18   66.5   0.0     1   217     1   511     1   514 0.94 RecF/RecN/SMC N terminal domain
AAA_23               PF13476.1    202 seq1005_BIOID38907   -            553   3.3e-18   66.6   3.6   1   1   1.2e-19   8.2e-16   58.8   2.5     1   195     4   215     4   381 0.58 AAA domain
ABC_tran             PF00005.22   118 seq1006_BIOID38907   -            573   1.5e-24   86.5   0.1   1   1   1.2e-27   5.4e-24   84.7   0.0     1   117   380   502   380   503 0.91 ABC transporter
ABC_membrane         PF00664.18   275 seq1006_BIOID38907   -            573   3.5e-07   29.8  11.7   1   1     4e-10   1.8e-06   27.4   8.1    65   271    84   289    17   292 0.80 ABC transporter transmembrane region
Ala_racemase_N       PF01168.15   217 seq1008_BIOID38907   -            356   4.1e-59  199.6   0.0   1   1   7.7e-63   5.3e-59  199.2   0.0     2   217    10   217     9   217 0.95 Alanine racemase, N-terminal domain
Ala_racemase_C       PF00842.16   129 seq1008_BIOID38907   -            356   2.4e-39  133.5   0.4   1   1   6.2e-43   4.2e-39  132.7   0.3     1   127   232   354   232   356 0.97 Alanine racemase, C-terminal domain
AAA_2                PF07724.9    171 seq1011_BIOID38907   -            443   5.3e-52  176.0   0.7   1   2   6.4e-10   1.5e-06   28.1   0.0     5    66    52   113    49   115 0.92 AAA domain (Cdc48 subfamily)
AAA_2                PF07724.9    171 seq1011_BIOID38907   -            443   5.3e-52  176.0   0.7   2   2   3.9e-46   8.9e-43  146.0   0.1    10   171   188   329   170   329 0.89 AAA domain (Cdc48 subfamily)
AAA                  PF00004.24   132 seq1011_BIOID38907   -            443     2e-16   60.2   0.1   1   2   2.2e-10   5.1e-07   29.8   0.0     1    57    53   107    53   142 0.72 ATPase family associated with various cellular activities (AAA)
AAA                  PF00004.24   132 seq1011_BIOID38907   -            443     2e-16   60.2   0.1   2   2   9.6e-10   2.2e-06   27.7   0.0    39   130   226   332   188   334 0.73 ATPase family associated with various cellular activities (AAA)
AAA_5                PF07728.9    139 seq1011_BIOID38907   -            443   7.7e-08   32.0   0.3   1   1   1.4e-09   3.3e-06   26.7   0.0     1    99    52   149    52   206 0.77 AAA domain (dynein-related subfamily)
ClpB_D2-small        PF10431.4     81 seq1011_BIOID38907   -            443   7.1e-07   28.9   0.7   1   1   2.4e-09   5.4e-06   26.1   0.0     1    62   335   405   335   416 0.91 C-terminal, D2-small domain, of ClpB protein
DUF4291              PF14124.1    181 seq1013_BIOID38907   -            199   3.1e-70  235.3   0.1   1   1   2.6e-74   3.6e-70  235.1   0.0     2   181     6   184     5   184 0.99 Domain of unknown function (DUF4291)
ABC_tran             PF00005.22   118 seq1016_BIOID38907   -            352   9.5e-26   90.3   0.0   1   1   4.4e-29     2e-25   89.3   0.0     1   117    38   156    38   157 0.89 ABC transporter
TOBE                 PF03459.12    64 seq1016_BIOID38907   -            352   3.5e-19   68.5   0.0   1   1     2e-20   9.2e-17   60.7   0.0     1    62   290   350   290   352 0.97 TOBE domain
cNMP_binding         PF00027.24    91 seq1018_BIOID38907   -            210   8.9e-24   83.0   0.0   1   1     4e-27   1.4e-23   82.4   0.0     3    90    23   111    21   112 0.97 Cyclic nucleotide-binding domain
Crp                  PF00325.15    32 seq1018_BIOID38907   -            210   2.1e-15   55.7   0.4   1   1   1.1e-18   3.9e-15   54.8   0.3     1    32   166   197   166   197 0.98 Bacterial regulatory proteins, crp family
HTH_Crp_2            PF13545.1     76 seq1018_BIOID38907   -            210   2.2e-11   43.2   0.1   1   1   1.5e-14     5e-11   42.1   0.1     1    67   142   206   142   207 0.94 Crp-like helix-turn-helix domain
MFS_1                PF07690.11   354 seq1019_BIOID38907   -            406   9.6e-39  133.0  57.6   1   2   9.5e-30   1.3e-25   89.8  16.1     2   247    31   264    30   267 0.80 Major Facilitator Superfamily
MFS_1                PF07690.11   354 seq1019_BIOID38907   -            406   9.6e-39  133.0  57.6   2   2   8.7e-20   1.2e-15   57.0  18.3     1   178   232   404   232   406 0.90 Major Facilitator Superfamily
Malic_M              PF03949.10   255 seq1020_BIOID38907   -            568   4.7e-93  311.3   0.0   1   1   9.6e-97   6.6e-93  310.8   0.0     1   254   274   533   274   534 0.99 Malic enzyme, NAD binding domain
malic                PF00390.14   182 seq1020_BIOID38907   -            568     2e-80  268.5   0.0   1   1   5.6e-84   3.9e-80  267.6   0.0     1   182    84   264    84   264 0.99 Malic enzyme, N-terminal domain
ArsC                 PF03960.10   110 seq1021_BIOID38907   -            119   5.4e-34  116.4   0.1   1   1   8.9e-38   6.1e-34  116.2   0.0     1   110     8   117     8   117 0.99 ArsC family
Flavodoxin_1         PF00258.20   143 seq1023_BIOID38907   -            147   1.2e-21   77.0   0.0   1   1     1e-25   1.4e-21   76.8   0.0     2   143     7   138     6   138 0.93 Flavodoxin
ABC_tran             PF00005.22   118 seq1025_BIOID38907   -            205   1.9e-21   76.4   0.0   1   1   4.9e-25   3.3e-21   75.7   0.0     1   117    41   154    41   155 0.90 ABC transporter
BPD_transp_1         PF00528.17   185 seq1026_BIOID38907   -            238     1e-15   57.6  11.9   1   1   7.3e-20     1e-15   57.6   8.3     1   183    25   230    21   232 0.89 Binding-protein-dependent transport system inner membrane component
AA_permease          PF00324.16   479 seq1028_BIOID38907   -            454     2e-38  131.8  38.0   1   1   3.6e-42   2.4e-38  131.5  26.4     2   427    25   418    24   440 0.83 Amino acid permease
AA_permease_2        PF13520.1    426 seq1028_BIOID38907   -            454   1.9e-35  122.1  36.0   1   1   5.5e-39   3.8e-35  121.1  25.0    34   399    55   413    25   440 0.81 Amino acid permease
EIIA-man             PF03610.11   116 seq1029_BIOID38907   -            146   5.1e-28   97.3   0.0   1   1   4.3e-32   5.8e-28   97.1   0.0     1   115     3   116     3   117 0.98 PTS system fructose IIA component
AcetDehyd-dimer      PF09290.6    137 seq1031_BIOID38907   -            316     1e-65  219.6   0.3   1   1   2.3e-69   1.6e-65  219.0   0.2     1   137   131   284   131   284 1.00 Prokaryotic acetaldehyde dehydrogenase, dimerisation
Semialdhyde_dh       PF01118.19   121 seq1031_BIOID38907   -            316   1.4e-16   60.8   0.0   1   1   5.1e-20   3.5e-16   59.4   0.0     1   117     5   119     5   123 0.92 Semialdehyde dehydrogenase, NAD binding domain
SNF2_N               PF00176.18   296 seq1034_BIOID38907   -           2255     4e-15   55.3   0.0   1   1   2.2e-18     1e-14   54.0   0.0    21   290   849  1262   831  1268 0.78 SNF2 family N-terminal domain
Methyltransf_26      PF13659.1    117 seq1034_BIOID38907   -           2255   3.4e-07   30.1   1.0   1   1   4.4e-10     2e-06   27.7   0.0     5   116   116   225   113   226 0.79 Methyltransferase domain
Helicase_C           PF00271.26    78 seq1034_BIOID38907   -           2255   8.4e-07   28.6   0.0   1   1   4.6e-10   2.1e-06   27.3   0.0    16    78  1454  1517  1435  1517 0.87 Helicase conserved C-terminal domain
Phage_integrase      PF00589.17   173 seq1035_BIOID38907   -            298   4.6e-50  169.5   0.0   1   1   1.1e-53   7.7e-50  168.8   0.0     3   172   114   281   112   282 0.97 Phage integrase family
Phage_integr_N       PF02899.12    84 seq1035_BIOID38907   -            298   7.9e-27   93.1   0.7   1   1   2.9e-30     2e-26   91.8   0.5     1    83     8    90     8    91 0.98 Phage integrase, N-terminal SAM-like domain
DUF1471              PF07338.8     56 seq1037_BIOID38907   -            134   4.2e-20   71.0   0.2   1   1   5.2e-24   7.1e-20   70.2   0.1     1    56    81   134    81   134 0.99 Protein of unknown function (DUF1471)
FCD                  PF07729.7    125 seq1038_BIOID38907   -            228   1.7e-26   92.8   6.1   1   1   3.7e-30   2.5e-26   92.3   4.2     5   124    89   208    87   209 0.99 FCD domain
GntR                 PF00392.16    64 seq1038_BIOID38907   -            228     9e-18   63.3   0.0   1   1   3.6e-21   2.4e-17   61.9   0.0     3    64    15    75    13    75 0.98 Bacterial regulatory proteins, gntR family
UDG                  PF03167.14   152 seq1039_BIOID38907   -            168   6.4e-26   90.5   0.0   1   1   5.2e-30   7.1e-26   90.3   0.0     5   151     7   159     3   163 0.91 Uracil DNA glycosylase superfamily
Peptidase_S9_N       PF02897.10   414 seq1043_BIOID38907   -            686  8.1e-116  386.8   3.3   1   1  1.4e-119  9.7e-116  386.6   2.3     1   413     3   403     3   404 0.97 Prolyl oligopeptidase, N-terminal beta-propeller domain
Peptidase_S9         PF00326.16   213 seq1043_BIOID38907   -            686   5.8e-70  234.7   0.1   1   1   1.4e-73   9.4e-70  234.0   0.1     2   210   462   676   461   679 0.97 Prolyl oligopeptidase family
HDPD                 PF02924.9    118 seq1044_BIOID38907   -            112   2.8e-15   56.0   1.0   1   1   2.4e-19   3.3e-15   55.8   0.7    19   114    22   108     4   111 0.84 Bacteriophage lambda head decoration protein D
Glyco_hydro_31       PF01055.21   451 seq1045_BIOID38907   -            772    5e-124  414.2   3.7   1   1  1.1e-127  7.5e-124  413.6   2.6     1   450   239   668   239   669 0.95 Glycosyl hydrolases family 31
Gal_mutarotas_2      PF13802.1     68 seq1045_BIOID38907   -            772   1.4e-18   66.3   1.1   1   1   8.4e-22   5.7e-18   64.4   0.1     1    67   159   218   159   219 0.94 Galactose mutarotase-like
DUF489               PF04356.7    193 seq1049_BIOID38907   -            215   5.7e-76  254.3   0.6   1   1   4.8e-80   6.6e-76  254.1   0.4     1   192     9   202     9   203 0.98 Protein of unknown function (DUF489)
TerC                 PF03741.11   184 seq1051_BIOID38907   -            527   4.9e-49  166.1  13.4   1   1   1.6e-52   7.1e-49  165.6   9.3     1   183    14   203    14   204 0.94 Integral membrane protein TerC family
CorC_HlyC            PF03471.12    81 seq1051_BIOID38907   -            527   2.2e-20   72.1   0.1   1   1   5.3e-23   2.4e-19   68.7   0.0     2    79   440   516   439   518 0.93 Transporter associated domain
CBS                  PF00571.23    57 seq1051_BIOID38907   -            527   3.8e-16   58.3   1.1   1   2     5e-09   2.3e-05   23.8   0.3     1    53   302   358   302   361 0.94 CBS domain
CBS                  PF00571.23    57 seq1051_BIOID38907   -            527   3.8e-16   58.3   1.1   2   2   9.4e-12   4.3e-08   32.5   0.0     3    53   369   419   368   423 0.93 CBS domain
tRNA-synt_1d         PF00750.14   354 seq1052_BIOID38907   -            577  4.5e-149  495.9   0.3   1   1  1.2e-152  5.6e-149  495.6   0.2     1   354    95   446    95   446 0.99 tRNA synthetases class I (R)
DALR_1               PF05746.10   119 seq1052_BIOID38907   -            577   4.1e-36  123.4   0.3   1   1   4.8e-39   2.2e-35  121.0   0.2     1   119   460   577   460   577 0.98 DALR anticodon binding domain
Arg_tRNA_synt_N      PF03485.11    85 seq1052_BIOID38907   -            577     1e-21   77.1   0.1   1   1   9.1e-25   4.1e-21   75.1   0.0     3    85     7    87     1    87 0.91 Arginyl tRNA synthetase N terminal domain
FUSC-like            PF12805.2    284 seq1054_BIOID38907   -            696     3e-72  242.8   3.3   1   1   8.7e-76     3e-72  242.8   2.3     2   280    63   335    62   340 0.95 FUSC-like inner membrane protein yccS
FUSC_2               PF13515.1    128 seq1054_BIOID38907   -            696   8.6e-20   70.8  11.0   1   1   2.5e-23   8.6e-20   70.8   7.6     2   126   377   498   375   500 0.90 Fusaric acid resistance protein-like
FUSC                 PF04632.7    650 seq1054_BIOID38907   -            696   6.9e-08   31.2   3.5   1   1     2e-11   6.9e-08   31.2   2.5     7   280   369   659   363   690 0.80 Fusaric acid resistance protein family
ALMT                 PF11744.3    406 seq1054_BIOID38907   -            696   1.3e-05   23.9   1.8   1   1   1.5e-08   5.2e-05   21.9   0.9    41   193   389   528   373   594 0.80 Aluminium activated malate transporter
Polysacc_deac_1      PF01522.16   124 seq1056_BIOID38907   -            409   2.6e-20   72.2   0.0   1   1   2.9e-24     4e-20   71.5   0.0     3   122   228   366   226   368 0.93 Polysaccharide deacetylase
Fer4_11              PF13247.1     99 seq1058_BIOID38907   -            222   5.5e-26   90.2  15.6   1   1   4.4e-29   7.5e-26   89.7   7.5     2    98    84   180    83   181 0.92 4Fe-4S dicluster domain
Fer4_7               PF12838.2     52 seq1058_BIOID38907   -            222   4.6e-14   52.4  29.1   1   1     2e-10   3.4e-07   30.4   6.4     1    52   123   175   123   175 0.88 4Fe-4S dicluster domain
Fer4_9               PF13187.1     55 seq1058_BIOID38907   -            222   1.3e-11   44.4  28.3   1   1   2.2e-10   3.7e-07   30.1   6.4     2    54   124   175   123   176 0.96 4Fe-4S dicluster domain
Fer4_10              PF13237.1     52 seq1058_BIOID38907   -            222     1e-09   37.8  28.6   1   1   3.3e-09   5.6e-06   25.9   6.2     2    52   117   172   116   172 0.88 4Fe-4S dicluster domain
Fer4                 PF00037.22    24 seq1058_BIOID38907   -            222   4.4e-09   35.4  36.9   1   1   7.9e-08   0.00014   21.2   1.4     3    22   119   138   117   140 0.86 4Fe-4S binding domain
Fer4_4               PF12800.2     17 seq1058_BIOID38907   -            222   1.4e-05   24.8  35.1   1   3   0.00014      0.24   11.7   2.0     2    15    44    57    43    65 0.92 4Fe-4S binding domain
Fer4_4               PF12800.2     17 seq1058_BIOID38907   -            222   1.4e-05   24.8  35.1   2   3   0.00019      0.32   11.3   1.7     2    16    90   106    89   113 0.90 4Fe-4S binding domain
Fer4_4               PF12800.2     17 seq1058_BIOID38907   -            222   1.4e-05   24.8  35.1   3   3   1.2e-05      0.02   15.0   2.4     3    17   123   137   120   137 0.90 4Fe-4S binding domain
LysR_substrate       PF03466.15   209 seq1061_BIOID38907   -            302   6.5e-40  136.3   0.0   1   1   1.3e-43   8.6e-40  135.9   0.0     2   208    91   297    90   298 0.96 LysR substrate binding domain
HTH_1                PF00126.22    60 seq1061_BIOID38907   -            302   1.1e-20   72.9   0.4   1   1   3.4e-24   2.3e-20   71.9   0.3     1    60     7    66     7    66 0.97 Bacterial regulatory helix-turn-helix protein, lysR family
BPD_transp_1         PF00528.17   185 seq1062_BIOID38907   -            222   1.9e-12   46.9  16.4   1   1   1.1e-15   1.5e-11   44.0  11.5     3   182    32   214    14   217 0.90 Binding-protein-dependent transport system inner membrane component
AAA_10               PF12846.2    328 seq1065_BIOID38907   -           1041   1.8e-46  158.7   0.0   1   1   2.8e-50   3.9e-46  157.7   0.0     8   327   529   925   523   925 0.94 AAA-like domain
Peripla_BP_3         PF13377.1    160 seq1067_BIOID38907   -            343   1.2e-37  129.2   0.5   1   1   8.2e-41   2.8e-37  128.0   0.1     2   160   169   329   168   329 0.92 Periplasmic binding protein-like domain
Peripla_BP_1         PF00532.16   279 seq1067_BIOID38907   -            343     1e-28  100.2   0.0   1   1     4e-32   1.4e-28   99.8   0.0     2   240    60   296    59   309 0.83 Periplasmic binding proteins and sugar binding domain of LacI family
LacI                 PF00356.16    46 seq1067_BIOID38907   -            343   3.7e-21   74.3   1.8   1   1   3.4e-24   1.2e-20   72.7   0.8     1    46     3    48     3    48 0.99 Bacterial regulatory proteins, lacI family
Peripla_BP_4         PF13407.1    258 seq1067_BIOID38907   -            343   1.7e-12   47.1   0.0   1   1   1.1e-15   3.7e-12   46.0   0.0     1   256    62   309    62   311 0.83 Periplasmic binding protein domain
Phage_cap_E          PF03864.10   329 seq1068_BIOID38907   -            350     2e-63  214.2   0.2   1   1   1.6e-67   2.2e-63  214.0   0.1     1   328    13   348    13   349 0.93 Phage major capsid protein E
GIDA                 PF01134.17   392 seq1069_BIOID38907   -            629  5.1e-171  568.7   0.0   1   1  2.9e-174  6.7e-171  568.3   0.0     1   391     8   398     8   399 0.99 Glucose inhibited division protein A
GIDA_assoc_3         PF13932.1     72 seq1069_BIOID38907   -            629     4e-31  106.7   0.1   1   1   6.2e-34   1.4e-30  105.0   0.1     1    72   546   617   546   617 0.99 GidA associated domain 3
FAD_oxidored         PF12831.2    428 seq1069_BIOID38907   -            629   3.1e-08   33.0   4.1   1   1   2.9e-11   6.6e-08   31.9   2.9     1   142     8   151     8   152 0.72 FAD dependent oxidoreductase
Pyr_redox_2          PF07992.9    200 seq1069_BIOID38907   -            629   2.4e-06   27.4   0.6   1   1   2.2e-09     5e-06   26.4   0.4     1   118     8   156     8   162 0.62 Pyridine nucleotide-disulphide oxidoreductase
Urocanase            PF01175.13   546 seq1072_BIOID38907   -            565  3.3e-275  913.2   0.0   1   1  2.7e-279  3.7e-275  913.0   0.0     2   545    15   564    14   565 0.98 Urocanase
AAA_10               PF12846.2    328 seq1073_BIOID38907   -           1020   6.6e-50  170.0   0.1   1   1   7.9e-54   1.1e-49  169.3   0.0     3   327   500   901   498   902 0.93 AAA-like domain
NADH-G_4Fe-4S_3      PF10588.4     41 seq1074_BIOID38907   -            908   5.3e-17   60.6   0.2   1   1   4.6e-20     1e-16   59.7   0.2     1    41    88   128    88   128 0.98 NADH-ubiquinone oxidoreductase-G iron-sulfur binding region
Fer2_4               PF13510.1     82 seq1074_BIOID38907   -            908   2.7e-11   42.9   0.2   1   1   1.4e-13   3.3e-10   39.5   0.0     5    78     3    78     1    82 0.88 2Fe-2S iron-sulfur cluster binding domain
Molybdop_Fe4S4       PF04879.11    55 seq1074_BIOID38907   -            908   3.4e-11   42.6   0.1   1   1   4.1e-14   9.4e-11   41.2   0.1     1    54   221   274   221   275 0.97 Molybdopterin oxidoreductase Fe4S4 domain
Molybdopterin        PF00384.17   432 seq1074_BIOID38907   -            908     3e-10   39.3   0.0   1   1   3.1e-11   7.2e-08   31.4   0.0   340   417   562   638   513   643 0.90 Molybdopterin oxidoreductase
Fer2                 PF00111.22    78 seq1074_BIOID38907   -            908   2.3e-09   36.7   1.4   1   1   1.9e-12   4.3e-09   35.8   0.1     1    77     4    71     4    72 0.79 2Fe-2S iron-sulfur cluster binding domain
Molydop_binding      PF01568.16   109 seq1074_BIOID38907   -            908   2.6e-07   30.2   0.0   1   1     3e-10   6.8e-07   28.9   0.0    20    81   829   890   821   904 0.89 Molydopterin dinucleotide binding domain
Plug                 PF07715.10   108 seq1077_BIOID38907   -            109   9.2e-07   29.0   1.4   1   1   8.3e-11   1.1e-06   28.7   0.3     2    36    68   102    67   109 0.90 TonB-dependent Receptor Plug Domain
OmpA                 PF00691.15    97 seq1078_BIOID38907   -            219   1.2e-23   83.2   0.1   1   1     4e-27   1.8e-23   82.6   0.1     1    97   115   210   115   210 0.97 OmpA family
Gly-zipper_Omp       PF13488.1     46 seq1078_BIOID38907   -            219   1.2e-12   47.1  16.5   1   1   2.7e-16   1.2e-12   47.1  11.4     1    46    37    85    37    85 0.95 Glycine zipper
Gly-zipper_YMGG      PF13441.1     45 seq1078_BIOID38907   -            219   6.8e-09   34.9  18.1   1   1   1.5e-12   6.8e-09   34.9  12.5     5    45    33    80    29    80 0.81 YMGG-like Gly-zipper
NUDIX                PF00293.23   135 seq1082_BIOID38907   -            209   3.2e-14   52.6   0.2   1   1   3.5e-18   4.7e-14   52.0   0.1     4   127    59   187    56   198 0.87 NUDIX domain
HAD_2                PF13419.1    176 seq1085_BIOID38907   -            238     9e-20   71.5   0.1   1   1   2.5e-23   1.2e-19   71.1   0.0     1   176    13   207    13   207 0.76 Haloacid dehalogenase-like hydrolase
Hydrolase_like       PF13242.1     75 seq1085_BIOID38907   -            238   4.5e-09   35.7   0.0   1   1   2.2e-12   9.9e-09   34.6   0.0     2    50   161   209   160   223 0.93 HAD-hyrolase-like
Hydrolase            PF00702.21   204 seq1085_BIOID38907   -            238   1.4e-08   35.4   0.0   1   1   4.3e-12     2e-08   34.9   0.0     1   202    10   199    10   201 0.71 haloacid dehalogenase-like hydrolase
HMGL-like            PF00682.14   237 seq1086_BIOID38907   -            337     5e-63  212.8   4.7   1   1   8.8e-67     6e-63  212.5   3.3     1   235    14   245    14   247 0.99 HMGL-like
DmpG_comm            PF07836.6     66 seq1086_BIOID38907   -            337   1.9e-32  110.3   0.1   1   1   5.6e-36   3.8e-32  109.3   0.0     1    65   271   335   271   336 0.97 DmpG-like communication domain
Glyco_hydro_1        PF00232.13   455 seq1087_BIOID38907   -            479  4.1e-132  440.4   2.2   1   1    7e-136  4.8e-132  440.2   1.5     3   454     6   476     4   477 0.92 Glycosyl hydrolase family 1
Cellulase            PF00150.13   281 seq1087_BIOID38907   -            479     8e-05   21.8   0.1   1   1   1.9e-08   0.00013   21.1   0.1    22   140    72   187    55   213 0.84 Cellulase (glycosyl hydrolase family 5)
CoaE                 PF01121.15   180 seq1088_BIOID38907   -            206   6.3e-78  260.1   0.4   1   1   2.2e-81   7.6e-78  259.9   0.3     1   176     3   177     3   181 0.99 Dephospho-CoA kinase
AAA_17               PF13207.1    121 seq1088_BIOID38907   -            206   3.1e-08   34.3   0.3   1   1   1.4e-10   4.6e-07   30.5   0.2     1    75     4   112     4   191 0.60 AAA domain
Lyase_1              PF00206.15   312 seq1091_BIOID38907   -            456   3.3e-84  282.6   0.0   1   1   6.3e-88   4.3e-84  282.2   0.0     1   305    14   312    14   320 0.96 Lyase
ASL_C                PF08328.6    115 seq1091_BIOID38907   -            456   6.3e-55  183.8   0.0   1   1     2e-58   1.4e-54  182.7   0.0     1   115   331   445   331   445 1.00 Adenylosuccinate lyase C-terminal
PEPcase              PF00311.12   793 seq1093_BIOID38907   -            883  1.2e-292  972.4   0.0   1   1  1.1e-296  1.5e-292  972.1   0.0     2   793   129   883   128   883 0.98 Phosphoenolpyruvate carboxylase
UbiA                 PF01040.13   257 seq1095_BIOID38907   -            308   7.6e-37  126.7  21.2   1   1   7.3e-41     1e-36  126.4  14.7     1   225    21   273    21   306 0.76 UbiA prenyltransferase family
Ni_hydr_CYTB         PF01292.15   182 seq1096_BIOID38907   -            261   2.1e-28   98.8  10.5   1   1   3.1e-32   2.1e-28   98.8   7.3     2   182    69   257    68   257 0.90 Prokaryotic cytochrome b561
Cytochrom_B_N        PF00033.14   188 seq1096_BIOID38907   -            261   7.9e-28   96.9  12.5   1   1   1.2e-31   7.9e-28   96.9   8.7     1   188    66   257    66   257 0.90 Cytochrome b(N-terminal)/b6/petB
Cytochrom_C_asm      PF01578.15   214 seq1098_BIOID38907   -            245   1.1e-32  113.2  24.9   1   1     8e-37   1.1e-32  113.2  17.3     5   214     9   184     5   184 0.94 Cytochrome C assembly protein
Queuosine_synth      PF02547.10   341 seq1099_BIOID38907   -            356  2.8e-144  479.9   0.0   1   1  2.3e-148  3.2e-144  479.7   0.0     2   341     3   344     2   344 0.96 Queuosine biosynthesis protein
UTRA                 PF07702.8    141 seq1100_BIOID38907   -            238   1.5e-31  108.7   0.0   1   1   7.4e-35   2.5e-31  108.0   0.0     1   140    86   224    86   225 0.98 UTRA domain
GntR                 PF00392.16    64 seq1100_BIOID38907   -            238   1.8e-21   75.2   0.6   1   1   1.1e-24   3.8e-21   74.1   0.0     2    63     3    64     2    65 0.98 Bacterial regulatory proteins, gntR family
HTH_11               PF08279.7     55 seq1100_BIOID38907   -            238   2.2e-06   27.0   0.1   1   1   3.1e-09     1e-05   24.9   0.0    19    45    29    55    28    62 0.88 HTH domain
HTH_DeoR             PF08220.7     57 seq1100_BIOID38907   -            238     4e-06   26.1   0.4   1   1   5.6e-09   1.9e-05   23.9   0.0    18    50    29    61    29    68 0.92 DeoR-like helix-turn-helix domain
Na_H_Exchanger       PF00999.16   384 seq1101_BIOID38907   -            558   1.5e-75  254.0  52.3   1   1     3e-79   2.1e-75  253.5  36.3     4   379    14   385    11   389 0.94 Sodium/hydrogen exchanger family
TrkA_N               PF02254.13   116 seq1101_BIOID38907   -            558   7.2e-25   87.1   0.3   1   1   1.8e-28   1.3e-24   86.3   0.2     2   115   421   534   420   535 0.97 TrkA-N domain
Rep_3                PF01051.16   218 seq1102_BIOID38907   -            294   1.2e-12   47.8   0.0   1   1   1.4e-16     2e-12   47.0   0.0     6   211    26   285    22   290 0.83 Initiator Replication protein
Leu_Phe_trans        PF03588.9    173 seq1108_BIOID38907   -            234   5.7e-75  250.1   0.0   1   1   4.9e-79   6.7e-75  249.8   0.0     2   173    35   204    34   204 0.99 Leucyl/phenylalanyl-tRNA protein transferase
SmpA_OmlA            PF04355.8     71 seq1109_BIOID38907   -            113   5.7e-27   93.0   0.3   1   1   5.1e-31     7e-27   92.7   0.2     1    70    35   104    35   105 0.98 SmpA / OmlA family
SBP_bac_3            PF00497.15   225 seq1110_BIOID38907   -            260   1.4e-71  240.1   0.3   1   1   2.4e-75   1.6e-71  240.0   0.2     1   224    40   259    40   260 0.96 Bacterial extracellular solute-binding proteins, family 3
Sulf_transp          PF04143.9     43 seq1111_BIOID38907   -            352   6.6e-18   64.3  36.8   1   2   1.5e-15     2e-11   43.5   8.5     1    41    74   114    74   116 0.96 Sulphur transport
Sulf_transp          PF04143.9     43 seq1111_BIOID38907   -            352   6.6e-18   64.3  36.8   2   2   1.1e-12   1.5e-08   34.3  11.4     2    43   283   325   282   325 0.97 Sulphur transport
Pyr_redox_2          PF07992.9    200 seq1113_BIOID38907   -            659   2.3e-14   53.6   0.0   1   1   5.2e-16   4.1e-13   49.5   0.0     1   198   329   629   329   631 0.84 Pyridine nucleotide-disulphide oxidoreductase
Fer4_11              PF13247.1     99 seq1113_BIOID38907   -            659   4.3e-13   48.8  14.7   1   1   5.4e-16   4.3e-13   48.8  10.2     7    96    53   144    47   147 0.81 4Fe-4S dicluster domain
Pyr_redox            PF00070.22    80 seq1113_BIOID38907   -            659   7.1e-12   45.4   0.3   1   1   8.2e-08   6.6e-05   23.1   0.1     1    36   329   364   329   408 0.71 Pyridine nucleotide-disulphide oxidoreductase
NAD_binding_8        PF13450.1     68 seq1113_BIOID38907   -            659   4.8e-10   39.1   0.0   1   1     2e-12   1.6e-09   37.5   0.0     1    35   332   366   332   375 0.96 NAD(P)-binding Rossmann-like domain
Fer4_6               PF12837.2     24 seq1113_BIOID38907   -            659     5e-07   29.1  49.1   1   1   1.5e-08   1.2e-05   24.8   1.1     2    22    80   100    79   105 0.92 4Fe-4S binding domain
Fer4                 PF00037.22    24 seq1113_BIOID38907   -            659   8.9e-07   28.1   1.7   1   1   1.1e-09   8.9e-07   28.1   1.2     1    21    80   100    80   103 0.91 4Fe-4S binding domain
FAD_binding_3        PF01494.14   356 seq1113_BIOID38907   -            659   1.1e-06   27.8   0.0   1   1   3.4e-09   2.7e-06   26.5   0.0     3    34   329   360   327   362 0.94 FAD binding domain
Fer4_2               PF12797.2     22 seq1113_BIOID38907   -            659     5e-06   26.0  11.5   1   1     9e-09   7.3e-06   25.5   1.6     4    21    81    98    78    99 0.89 4Fe-4S binding domain
Thi4                 PF01946.12   230 seq1113_BIOID38907   -            659   3.9e-06   26.0   0.1   1   1   1.4e-08   1.1e-05   24.5   0.0    15    63   325   373   310   401 0.78 Thi4 family
HI0933_like          PF03486.9    409 seq1113_BIOID38907   -            659   4.7e-06   25.2   0.5   1   1   9.6e-09   7.7e-06   24.5   0.0     2    36   329   363   328   368 0.94 HI0933-like protein
DUF1249              PF06853.7    121 seq1115_BIOID38907   -            140   6.9e-46  154.6   0.2   1   1   5.8e-50     8e-46  154.4   0.1     2   118    21   136    20   139 0.97 Protein of unknown function (DUF1249)
DnaJ_C               PF01556.13    81 seq1118_BIOID38907   -            306   8.6e-28   95.9   0.6   1   1     4e-22   2.7e-18   65.5   0.0     1    75   210   280   210   286 0.89 DnaJ C terminal domain
DnaJ                 PF00226.26    64 seq1118_BIOID38907   -            306     6e-25   86.6   0.9   1   1   1.9e-28   1.3e-24   85.5   0.6     1    64     5    66     5    66 0.99 DnaJ domain
2-Hacid_dh_C         PF02826.14   178 seq1119_BIOID38907   -            324   1.4e-62  209.9   0.0   1   1   4.8e-66   2.2e-62  209.2   0.0     1   178   108   287   108   287 0.97 D-isomer specific 2-hydroxyacid dehydrogenase, NAD binding domain
2-Hacid_dh           PF00389.25   133 seq1119_BIOID38907   -            324   1.6e-31  108.4   0.1   1   1     4e-35   1.8e-31  108.2   0.1     1   133     5   319     5   319 0.97 D-isomer specific 2-hydroxyacid dehydrogenase, catalytic domain
NAD_binding_2        PF03446.10   162 seq1119_BIOID38907   -            324     3e-05   23.8   0.1   1   1   2.9e-08   0.00013   21.7   0.0     2   116   146   259   145   267 0.85 NAD binding domain of 6-phosphogluconate dehydrogenase
ADH_N                PF08240.7    109 seq1120_BIOID38907   -            346   6.1e-31  106.3   7.9   1   1   1.3e-34   6.1e-31  106.3   5.5     2   109    35   141    34   141 0.97 Alcohol dehydrogenase GroES-like domain
ADH_zinc_N           PF00107.21   130 seq1120_BIOID38907   -            346   1.1e-29  102.4   1.6   1   1   4.9e-33   2.2e-29  101.5   1.1     1   129   182   308   182   309 0.98 Zinc-binding dehydrogenase
ADH_zinc_N_2         PF13602.1    127 seq1120_BIOID38907   -            346   5.6e-08   33.6   1.5   1   1   2.3e-11   1.1e-07   32.7   1.0     1   127   215   342   215   342 0.77 Zinc-binding dehydrogenase
DUF1342              PF07072.6    211 seq1123_BIOID38907   -            247   6.4e-76  254.5   0.3   1   1   5.3e-80   7.3e-76  254.3   0.2     1   211    19   225    19   225 0.99 Protein of unknown function (DUF1342)
UvrD_C               PF13361.1    319 seq1127_BIOID38907   -            738   1.3e-99  333.6   0.0   1   1  7.6e-103   1.7e-99  333.1   0.0     1   318   295   634   295   635 0.98 UvrD-like helicase C-terminal domain
UvrD-helicase        PF00580.16   315 seq1127_BIOID38907   -            738   2.2e-76  257.0   0.0   1   1   2.7e-79   6.1e-76  255.6   0.0     1   314    28   289    28   290 0.98 UvrD/REP helicase N-terminal domain
AAA_19               PF13245.1     76 seq1127_BIOID38907   -            738   5.5e-14   51.5   0.2   1   1   8.5e-17   1.9e-13   49.8   0.1     1    75    34   111    34   112 0.85 Part of AAA domain
UvrD_C_2             PF13538.1    104 seq1127_BIOID38907   -            738   1.1e-10   41.4   0.0   1   1   1.1e-13   2.6e-10   40.2   0.0    54   103   561   630   509   631 0.77 Family description
Lactonase            PF10282.4    344 seq1130_BIOID38907   -            331   5.8e-87  291.8   0.0   1   1   1.6e-90   7.4e-87  291.4   0.0     2   343     5   327     4   328 0.95 Lactonase, 7-bladed beta-propeller
MFS_1                PF07690.11   354 seq1131_BIOID38907   -            410   5.6e-33  114.0  44.6   1   1   8.3e-37   5.6e-33  114.0  30.9     6   348    23   355    18   361 0.79 Major Facilitator Superfamily
Sugar_tr             PF00083.19   451 seq1131_BIOID38907   -            410   2.4e-08   32.9  13.9   1   1   3.5e-12   2.4e-08   32.9   9.6    49   216    51   210    17   215 0.91 Sugar (and other) transporter
Smr                  PF01713.16    83 seq1132_BIOID38907   -            187   2.2e-20   72.4   0.0   1   1   2.6e-24   3.6e-20   71.8   0.0     2    83    89   169    88   169 0.91 Smr domain
RelB                 PF04221.7     83 seq1133_BIOID38907   -             86   8.5e-31  105.4   0.1   1   1   6.8e-35   9.4e-31  105.3   0.1     1    83     4    84     4    84 0.98 RelB antitoxin
CcmD                 PF04995.9     46 seq1135_BIOID38907   -             69   5.2e-16   57.9   4.7   1   1   6.2e-20   8.5e-16   57.3   3.2     1    45    15    59    15    69 0.98 Heme exporter protein D (CcmD)
VacJ                 PF04333.8    200 seq1138_BIOID38907   -            251     2e-82  275.4   0.0   1   1   1.7e-86   2.3e-82  275.2   0.0     2   199    25   225    24   226 0.98 VacJ like lipoprotein
Gp49                 PF05973.9     91 seq1140_BIOID38907   -            112   2.2e-25   88.3   0.0   1   1   1.9e-29   2.6e-25   88.1   0.0     1    91    13   102    13   102 0.96 Phage derived protein Gp49-like (DUF891)
MFS_1                PF07690.11   354 seq1141_BIOID38907   -            426   3.4e-38  131.2  70.0   1   1   2.5e-39   1.7e-35  122.3  30.5     2   295    44   323    43   326 0.88 Major Facilitator Superfamily
Sugar_tr             PF00083.19   451 seq1141_BIOID38907   -            426   2.8e-16   59.0  12.9   1   1   4.1e-20   2.8e-16   59.0   9.0    43   200    67   221    18   230 0.85 Sugar (and other) transporter
tRNA-synt_1e         PF01406.14   301 seq1144_BIOID38907   -            461  4.5e-144  479.0   0.1   1   1  2.1e-147  5.7e-144  478.6   0.1     2   300    15   313    14   314 0.99 tRNA synthetases class I (C) catalytic domain
DALR_2               PF09190.6     63 seq1144_BIOID38907   -            461     2e-26   91.9   1.7   1   1   7.1e-30     2e-26   91.9   1.2     1    63   341   402   341   402 0.99 DALR domain
tRNA-synt_1g         PF09334.6    391 seq1144_BIOID38907   -            461   2.2e-16   59.4   1.6   1   2   3.9e-10   1.1e-06   27.5   0.1    13   112    35   133    29   147 0.82 tRNA synthetases class I (M)
tRNA-synt_1g         PF09334.6    391 seq1144_BIOID38907   -            461   2.2e-16   59.4   1.6   2   2   3.1e-11   8.6e-08   31.1   0.1   312   373   251   311   231   317 0.85 tRNA synthetases class I (M)
tRNA-synt_1f         PF01921.13   360 seq1144_BIOID38907   -            461   1.7e-07   30.1   0.0   1   1     2e-08   5.6e-05   21.8   0.0   276   317   261   301   214   329 0.85 tRNA synthetases class I (K)
tRNA-synt_1          PF00133.17   601 seq1144_BIOID38907   -            461   1.1e-06   26.8   0.2   1   1   3.5e-09   9.5e-06   23.7   0.0   515   596   221   300   206   305 0.81 tRNA synthetases class I (I, L, M and V)
CcmE                 PF03100.10   131 seq1147_BIOID38907   -            159   8.4e-51  170.8   0.0   1   1   7.7e-55     1e-50  170.5   0.0     3   131     4   138     2   138 0.97 CcmE
Methyltransf_6       PF03737.10   154 seq1148_BIOID38907   -            161   4.3e-55  185.6   0.4   1   1   3.5e-59   4.8e-55  185.5   0.2     1   153     1   152     1   153 0.99 Demethylmenaquinone methyltransferase
Phage_attach         PF05354.6    117 seq1150_BIOID38907   -            117     6e-63  209.4   0.1   1   1   9.7e-67   6.7e-63  209.3   0.1     1   117     1   117     1   117 1.00 Phage Head-Tail Attachment
Gifsy-2              PF13856.1     95 seq1150_BIOID38907   -            117   1.5e-30  105.0   0.0   1   1   2.5e-34   1.7e-30  104.8   0.0     1    95     4   105     4   105 0.99 ATP-binding sugar transporter from pro-phage
OmpW                 PF03922.9    192 seq1151_BIOID38907   -            228   5.7e-73  244.5   0.1   1   1   1.5e-76   6.8e-73  244.3   0.0     1   192    39   228    39   228 0.98 OmpW family
OMP_b-brl            PF13505.1    176 seq1151_BIOID38907   -            228   4.4e-15   55.9   6.9   1   1   1.3e-18   5.7e-15   55.5   4.8     1   176    23   228    23   228 0.76 Outer membrane protein beta-barrel domain
TGT                  PF01702.13   238 seq1156_BIOID38907   -            375  2.9e-105  350.7   0.0   1   1  2.5e-109  3.5e-105  350.4   0.0     1   237   125   362   125   363 0.99 Queuine tRNA-ribosyltransferase
Mor                  PF08765.6    108 seq1157_BIOID38907   -            115   3.1e-38  129.7   0.1   1   1   2.5e-42   3.4e-38  129.6   0.1     2   104    10   112     9   115 0.98 Mor transcription activator family
Transposase_31       PF04754.7    205 seq1158_BIOID38907   -            310   1.6e-80  269.2   0.3   1   1   1.1e-84   1.6e-80  269.2   0.2     1   203     7   207     7   209 0.98 Putative transposase, YhgA-like
eIF-1a               PF01176.14    65 seq1159_BIOID38907   -             72   5.3e-29   99.3   0.0   1   1   4.3e-33   5.9e-29   99.1   0.0     1    65     5    70     5    70 0.98 Translation initiation factor 1A / IF-1
DUF329               PF03884.9     57 seq1160_BIOID38907   -             65   2.2e-26   91.0   1.7   1   1     2e-30   2.7e-26   90.7   1.2     2    56     6    62     3    63 0.92 Domain of unknown function (DUF329)
HTH_37               PF13744.1     80 seq1161_BIOID38907   -             96   5.7e-24   83.6   0.6   1   1   9.4e-28   6.4e-24   83.4   0.4     3    76    14    86    12    91 0.96 Helix-turn-helix domain
HTH_3                PF01381.17    55 seq1161_BIOID38907   -             96   4.9e-07   29.3   0.0   1   1   8.8e-11     6e-07   29.0   0.0     5    47    37    80    33    88 0.87 Helix-turn-helix
T5orf172             PF10544.4    100 seq1163_BIOID38907   -            269   1.4e-06   28.5   0.0   1   1   1.7e-10   2.3e-06   27.8   0.0     2    94     8    94     7   100 0.80 T5orf172 domain
MerR_2               PF13591.1     84 seq1167_BIOID38907   -            101   6.9e-30  102.3   0.3   1   1   5.7e-34   7.9e-30  102.1   0.2     1    84     8    92     8    92 0.95 MerR HTH family regulatory protein
YkuD                 PF03734.9    146 seq1168_BIOID38907   -            246   2.4e-07   30.9   0.2   1   1   4.6e-11   6.2e-07   29.6   0.0     3   139    45   159    43   173 0.72 L,D-transpeptidase catalytic domain
Minor_tail_Z         PF06763.6    189 seq1169_BIOID38907   -            192   1.5e-91  305.0  14.8   1   1   1.2e-95   1.7e-91  304.9  10.3     1   189     3   192     3   192 1.00 Prophage minor tail protein Z (GPZ)
SirA                 PF01206.12    70 seq1170_BIOID38907   -             75   5.3e-19   67.4   0.0   1   1   4.2e-23   5.8e-19   67.3   0.0     1    70     4    74     4    74 0.97 SirA-like protein
GTP_EFTU             PF00009.22   188 seq1171_BIOID38907   -            607     1e-56  191.2   0.0   1   1   7.2e-60     2e-56  190.3   0.0     2   187     4   195     3   196 0.96 Elongation factor Tu GTP binding domain
EFG_C                PF00679.19    89 seq1171_BIOID38907   -            607   1.9e-21   75.6   0.0   1   1   1.6e-24   4.3e-21   74.4   0.0     3    83   397   477   395   483 0.96 Elongation factor G C-terminus
GTP_EFTU_D2          PF03144.20    74 seq1171_BIOID38907   -            607   7.4e-10   38.6   3.2   1   1   8.1e-13   2.2e-09   37.1   2.2     1    74   219   289   219   289 0.94 Elongation factor Tu domain 2
MMR_HSR1             PF01926.18   114 seq1171_BIOID38907   -            607   1.3e-05   25.0   0.2   1   1   1.5e-08   4.1e-05   23.4   0.0     2   113     8   128     7   129 0.55 50S ribosome-binding GTPase
Transp_cyt_pur       PF02133.10   439 seq1172_BIOID38907   -            479   1.1e-50  172.4  34.1   1   1   1.3e-54   1.8e-50  171.7  23.7     2   439    32   452    31   452 0.86 Permease for cytosine/purines, uracil, thiamine, allantoin
Response_reg         PF00072.19   112 seq1173_BIOID38907   -            223   8.8e-25   86.7   0.2   1   1     2e-28   1.4e-24   86.1   0.1     1   111     3   112     3   113 0.98 Response regulator receiver domain
Trans_reg_C          PF00486.23    77 seq1173_BIOID38907   -            223   2.7e-19   68.7   0.1   1   1   8.4e-23   5.7e-19   67.6   0.1     2    77   146   220   144   220 0.93 Transcriptional regulatory protein, C terminal
Cytochrom_C_asm      PF01578.15   214 seq1175_BIOID38907   -            647   5.9e-55  186.0  19.2   1   1   4.3e-59   5.9e-55  186.0  13.3     1   208    89   296    89   299 0.98 Cytochrome C assembly protein
GidB                 PF02527.10   184 seq1177_BIOID38907   -            207   7.4e-67  223.9   0.0   1   1   1.3e-70     9e-67  223.6   0.0     1   184    20   200    20   200 0.98 rRNA small subunit methyltransferase G
Methyltransf_31      PF13847.1    152 seq1177_BIOID38907   -            207   9.4e-10   38.1   0.0   1   1   5.5e-13   3.8e-09   36.2   0.0     4    94    66   149    64   195 0.82 Methyltransferase domain
SmpB                 PF01668.13    68 seq1180_BIOID38907   -            160   1.3e-29  101.6   0.0   1   1   1.5e-33   2.1e-29  100.9   0.0     2    67    13    78    12    80 0.96 SmpB protein
UPF0227              PF05728.7    187 seq1182_BIOID38907   -            193   9.7e-75  250.2   0.0   1   1   1.6e-78   1.1e-74  250.1   0.0     2   186     4   188     3   189 0.99 Uncharacterised protein family (UPF0227)
Abhydrolase_5        PF12695.2    142 seq1182_BIOID38907   -            193   1.1e-06   28.3   0.0   1   1   2.6e-10   1.8e-06   27.6   0.0     1   141     3   172     3   173 0.67 Alpha/beta hydrolase family
Plasmid_killer       PF05015.8     93 seq1183_BIOID38907   -             92   2.9e-28   97.7   0.0   1   1   2.3e-32   3.2e-28   97.6   0.0     1    93     1    92     1    92 0.99 Plasmid maintenance system killer protein
F_bP_aldolase        PF01116.15   287 seq1185_BIOID38907   -            284  1.7e-102  342.3   0.0   1   1  1.3e-106  1.8e-102  342.1   0.0     4   286     5   283     2   284 0.99 Fructose-bisphosphate aldolase class-II
PRD                  PF00874.15    90 seq1187_BIOID38907   -            517   2.7e-35  120.2   1.1   1   2   6.7e-17   2.3e-13   49.9   0.9     2    89   209   294   208   295 0.93 PRD domain
PRD                  PF00874.15    90 seq1187_BIOID38907   -            517   2.7e-35  120.2   1.1   2   2   1.6e-22   5.5e-19   67.9   0.0     2    90   323   413   322   413 0.96 PRD domain
HTH_11               PF08279.7     55 seq1187_BIOID38907   -            517   3.2e-18   65.0   1.2   1   1   5.1e-15   1.7e-11   43.4   0.2     1    54     7    64     7    65 0.97 HTH domain
Mga                  PF05043.8     87 seq1187_BIOID38907   -            517   2.9e-13   49.7   0.0   1   1   1.8e-10   6.3e-07   29.4   0.0    18    86    97   169    88   170 0.90 Mga helix-turn-helix domain
Wzz                  PF02706.10   152 seq1189_BIOID38907   -            377   1.3e-23   83.4   1.3   1   1   9.2e-28   1.3e-23   83.4   0.9     1   150    25   173    25   175 0.95 Chain length determinant protein
TIR_2                PF13676.1    102 seq1191_BIOID38907   -            345   1.8e-21   76.1   0.0   1   1   4.3e-25   2.9e-21   75.4   0.0     2    93    23   123    22   133 0.88 TIR domain
TIR                  PF01582.15   141 seq1191_BIOID38907   -            345   7.8e-06   25.2   0.1   1   1   2.1e-09   1.4e-05   24.4   0.1     5    96    26   115    23   117 0.85 TIR domain
DUF445               PF04286.7    367 seq1195_BIOID38907   -            426    3e-105  352.6   2.5   1   1  2.5e-109  3.4e-105  352.4   1.7     1   366    44   417    44   418 0.99 Protein of unknown function (DUF445)
LysR_substrate       PF03466.15   209 seq1196_BIOID38907   -            311   7.2e-44  149.2   3.7   1   1   1.3e-47   9.2e-44  148.9   2.6     4   207    92   293    89   295 0.97 LysR substrate binding domain
HTH_1                PF00126.22    60 seq1196_BIOID38907   -            311   6.1e-18   64.2   0.5   1   1   2.3e-21   1.6e-17   62.8   0.3     1    59     6    64     6    65 0.97 Bacterial regulatory helix-turn-helix protein, lysR family
Phage_tail_U         PF06141.6    133 seq1197_BIOID38907   -            131   4.2e-63  211.1   0.4   1   1   3.4e-67   4.6e-63  211.0   0.3     1   133     1   131     1   131 0.99 Phage minor tail protein U
HTH_3                PF01381.17    55 seq1198_BIOID38907   -             94     2e-09   37.0   0.1   1   1   1.4e-12   1.9e-08   33.8   0.0     2    53    14    65    13    67 0.92 Helix-turn-helix
LysR_substrate       PF03466.15   209 seq1200_BIOID38907   -            329   1.3e-30  105.9   0.0   1   1   2.6e-34   1.8e-30  105.5   0.0     3   206   115   322   113   324 0.95 LysR substrate binding domain
HTH_1                PF00126.22    60 seq1200_BIOID38907   -            329   2.1e-18   65.6   0.3   1   1   5.1e-22   3.5e-18   64.9   0.2     4    60    33    89    30    89 0.96 Bacterial regulatory helix-turn-helix protein, lysR family
PhoQ_Sensor          PF08918.5    180 seq1201_BIOID38907   -            486   1.7e-90  301.2   0.4   1   1   3.7e-94   1.7e-90  301.2   0.3     1   180    10   190    10   190 0.99 PhoQ Sensor
HATPase_c            PF02518.21   111 seq1201_BIOID38907   -            486     8e-17   60.8   0.1   1   1   3.1e-20   1.4e-16   60.0   0.0     3   106   376   474   374   478 0.92 Histidine kinase-, DNA gyrase B-, and HSP90-like ATPase
HAMP                 PF00672.20    70 seq1201_BIOID38907   -            486   7.4e-07   29.1   0.3   1   1   1.6e-10   7.4e-07   29.1   0.2     2    68   196   261   195   263 0.85 HAMP domain
DUF2058              PF09831.4    177 seq1203_BIOID38907   -            218   1.1e-63  214.1   9.3   1   1   9.5e-68   1.3e-63  213.9   6.4     1   177    44   218    44   218 0.99 Uncharacterized protein conserved in bacteria (DUF2058)
AIRS_C               PF02769.17   153 seq1208_BIOID38907   -            350   2.9e-35  121.4   0.0   1   1   6.3e-39   4.3e-35  120.8   0.0     2   148   182   344   181   349 0.96 AIR synthase related protein, C-terminal domain
AIRS                 PF00586.19    96 seq1208_BIOID38907   -            350   2.1e-18   66.2   0.1   1   1   5.8e-22     4e-18   65.3   0.1     4    96    51   147    25   147 0.91 AIR synthase related protein, N-terminal domain
DNA_gyraseB          PF00204.20   173 seq1209_BIOID38907   -            630   3.7e-40  136.8   0.0   1   1     2e-43   6.8e-40  135.9   0.0     1   169   218   384   218   388 0.90 DNA gyrase B
DNA_gyraseB_C        PF00986.16    65 seq1209_BIOID38907   -            630   6.4e-25   86.5   2.7   1   1   3.6e-28   1.2e-24   85.6   1.9     2    65   554   620   553   620 0.92 DNA gyrase B subunit, carboxyl terminus
Toprim               PF01751.17    88 seq1209_BIOID38907   -            630   4.4e-16   58.4   0.0   1   1   2.5e-19   8.7e-16   57.4   0.0     1    86   413   522   413   524 0.93 Toprim domain
HATPase_c            PF02518.21   111 seq1209_BIOID38907   -            630   4.7e-13   48.7   0.1   1   1   2.4e-16   8.2e-13   47.9   0.1     2   109    28   170    27   172 0.93 Histidine kinase-, DNA gyrase B-, and HSP90-like ATPase
CbiA                 PF01656.18   195 seq1210_BIOID38907   -            398   1.5e-18   66.8   0.0   1   1   3.7e-22   2.5e-18   66.0   0.0     1   144   111   294   111   322 0.74 CobQ/CobB/MinD/ParA nucleotide binding domain
YajC                 PF02699.10    83 seq1211_BIOID38907   -            120   4.5e-28   96.6   0.4   1   1   4.4e-32     6e-28   96.2   0.3     2    83    30   112    29   112 0.96 Preprotein translocase subunit
Thioredoxin          PF00085.15   104 seq1214_BIOID38907   -            127   5.7e-34  115.8   0.0   1   1   1.5e-37   6.7e-34  115.5   0.0     2   103    23   124    22   125 0.98 Thioredoxin
Thioredoxin_2        PF13098.1    112 seq1214_BIOID38907   -            127   2.6e-10   40.3   0.1   1   1   5.1e-13   2.3e-09   37.2   0.0     7   112    41   122    35   122 0.90 Thioredoxin-like domain
NADHdh               PF00146.16   311 seq1215_BIOID38907   -            325  5.5e-124  413.1  15.7   1   1  4.7e-128  6.4e-124  412.9  10.9     2   310    14   320    13   321 0.99 NADH dehydrogenase
Big_2                PF02368.13    79 seq1216_BIOID38907   -            246   3.1e-13   49.3  10.3   1   1   2.3e-17   3.1e-13   49.3   7.1     2    76   161   238   160   241 0.94 Bacterial Ig-like domain (group 2)
NUDIX                PF00293.23   135 seq1217_BIOID38907   -            191   5.8e-13   48.5   0.0   1   1   5.7e-17   7.8e-13   48.1   0.0     4   127    47   174    44   184 0.85 NUDIX domain
DUF1471              PF07338.8     56 seq1220_BIOID38907   -            314   4.1e-62  205.5   5.4   1   3   2.8e-22   3.9e-18   64.7   0.0     2    56    34    90    33    90 0.98 Protein of unknown function (DUF1471)
DUF1471              PF07338.8     56 seq1220_BIOID38907   -            314   4.1e-62  205.5   5.4   2   3     3e-22   4.1e-18   64.6   0.1     3    56   119   174   117   174 0.98 Protein of unknown function (DUF1471)
DUF1471              PF07338.8     56 seq1220_BIOID38907   -            314   4.1e-62  205.5   5.4   3   3   3.1e-26   4.3e-22   77.3   0.1     2    56   259   314   258   314 0.99 Protein of unknown function (DUF1471)
Peripla_BP_4         PF13407.1    258 seq1221_BIOID38907   -            298   6.2e-53  179.6  14.3   1   1   2.1e-56     7e-53  179.4   9.9     3   257    33   282    31   283 0.92 Periplasmic binding protein domain
Peripla_BP_1         PF00532.16   279 seq1221_BIOID38907   -            298     2e-13   50.0   2.3   1   1     7e-17   2.4e-13   49.8   1.6     3   255    30   275    28   290 0.81 Periplasmic binding proteins and sugar binding domain of LacI family
ABC_sub_bind         PF04392.7    294 seq1221_BIOID38907   -            298   2.1e-06   26.7   3.1   1   1   6.2e-10   2.1e-06   26.7   2.2   141   256    39   154    29   167 0.82 ABC transporter substrate binding protein
HTH_3                PF01381.17    55 seq1223_BIOID38907   -             96   8.2e-06   25.4   0.0   1   1   8.4e-10   1.2e-05   24.9   0.0     1    43    38    80    38    82 0.95 Helix-turn-helix
SecD-TM1             PF13721.1    101 seq1225_BIOID38907   -            615   1.4e-39  134.2   3.4   1   1   2.6e-41   8.8e-38  128.5   0.1     1   101     2   103     2   103 0.96 SecD export protein N-terminal TM region
SecD_SecF            PF02355.11   189 seq1225_BIOID38907   -            615   7.3e-16   57.7  10.3   1   1     4e-19   1.4e-15   56.9   7.1    14   184   434   602   427   606 0.90 Protein export membrane protein
MMPL                 PF03176.10   333 seq1225_BIOID38907   -            615   1.7e-08   33.4  12.2   1   1     5e-12   1.7e-08   33.4   8.5   180   299   481   601   458   612 0.81 MMPL family
Sec_GG               PF07549.9     29 seq1225_BIOID38907   -            615   3.8e-08   32.1   0.0   1   1     3e-11     1e-07   30.7   0.0     1    27   112   141   112   143 0.86 SecD/SecF GG Motif
Rhodanese            PF00581.15   113 seq1226_BIOID38907   -            143   1.6e-17   63.7   0.0   1   1   1.5e-21     2e-17   63.4   0.0     2   112    42   134    41   135 0.92 Rhodanese-like domain
ATP_synt_I           PF03899.10   100 seq1227_BIOID38907   -            130   4.8e-14   52.2  13.1   1   1   4.9e-18   6.7e-14   51.7   9.1     1    99    17   112    17   113 0.95 ATP synthase I chain
CorA                 PF01544.13   292 seq1229_BIOID38907   -            327     6e-63  212.4   0.0   1   1   5.2e-67   7.1e-63  212.2   0.0     3   292    39   323    37   323 0.97 CorA-like Mg2+ transporter protein
Sulfatase            PF00884.18   379 seq1230_BIOID38907   -            577   1.5e-48  165.6   6.4   1   1   3.3e-52   2.3e-48  165.0   4.4     2   308   238   535   237   565 0.93 Sulfatase
DUF1705              PF08019.7    156 seq1230_BIOID38907   -            577     5e-05   22.7   7.5   1   1   7.3e-09     5e-05   22.7   5.2    11   149    59   206    50   211 0.60 Domain of unknown function (DUF1705)
PrpF                 PF04303.8    371 seq1231_BIOID38907   -            350  1.2e-161  537.5   1.9   1   1  1.9e-165  1.3e-161  537.3   1.4     1   371     1   350     1   350 0.99 PrpF protein
HutD                 PF05962.6    184 seq1232_BIOID38907   -            196   9.6e-34  116.6   0.0   1   1   7.9e-38   1.1e-33  116.4   0.0     3   165     8   161     6   180 0.83 HutD
ATP-synt_ab          PF00006.20   215 seq1235_BIOID38907   -            443   5.9e-42  143.4   0.0   1   1   2.9e-45   7.9e-42  143.0   0.0     3   214   183   388   181   389 0.95 ATP synthase alpha/beta family, nucleotide-binding domain
Rho_RNA_bind         PF07497.7     78 seq1235_BIOID38907   -            443   6.5e-42  140.9   0.1   1   1   4.2e-45   1.1e-41  140.1   0.0     1    78    73   150    73   150 0.98 Rho termination factor, RNA-binding domain
Rho_N                PF07498.7     43 seq1235_BIOID38907   -            443   8.2e-18   63.7   0.8   1   1   1.7e-20   4.8e-17   61.3   0.2     1    43    29    71    29    71 0.98 Rho termination factor, N-terminal domain
NACHT                PF05729.7    167 seq1235_BIOID38907   -            443   8.9e-05   22.0   0.0   1   1   6.2e-08   0.00017   21.1   0.0    12    96   207   297   203   311 0.80 NACHT domain
CopC                 PF04234.7     97 seq1239_BIOID38907   -            124   7.7e-31  106.4   0.2   1   1   6.6e-35     9e-31  106.2   0.1     1    97    27   124    27   124 0.98 CopC domain
ATP-synt_A           PF00119.15   215 seq1240_BIOID38907   -            271   1.7e-64  217.1  20.5   1   1   1.4e-68   1.9e-64  216.9  14.2     1   214    39   265    39   266 0.97 ATP synthase A chain
DUF1176              PF06674.6    340 seq1241_BIOID38907   -            347  1.3e-105  353.1   0.0   1   1  1.1e-109  1.5e-105  352.9   0.0     3   339    16   346    14   347 0.96 Protein of unknown function (DUF1176)
Phage_lambd_GpG      PF06894.6    127 seq1242_BIOID38907   -            140   9.6e-57  189.9   0.9   1   1     8e-61   1.1e-56  189.7   0.6     1   126     1   125     1   126 0.99 Bacteriophage lambda minor tail protein (GpG)
LysR_substrate       PF03466.15   209 seq1243_BIOID38907   -            311   2.6e-39  134.3   0.0   1   1   5.4e-43   3.7e-39  133.8   0.0     2   205   104   308   103   310 0.96 LysR substrate binding domain
HTH_1                PF00126.22    60 seq1243_BIOID38907   -            311   3.1e-22   77.9   1.5   1   1   4.6e-26   3.1e-22   77.9   1.1     1    60    20    79    20    79 0.98 Bacterial regulatory helix-turn-helix protein, lysR family
CSD                  PF00313.17    66 seq1244_BIOID38907   -             70   3.6e-33  113.0   0.2   1   1   5.8e-37   3.9e-33  112.9   0.1     1    65     5    69     5    70 0.98 'Cold-shock' DNA-binding domain
OB_RNB               PF08206.6     58 seq1244_BIOID38907   -             70   9.9e-06   24.8   0.4   1   1     2e-09   1.4e-05   24.4   0.3     7    29    15    37     7    39 0.86 Ribonuclease B OB domain
Glutaredoxin         PF00462.19    60 seq1248_BIOID38907   -             83   9.9e-25   86.1   0.0   1   1   1.7e-28   1.2e-24   85.9   0.0     1    60     4    63     4    63 0.99 Glutaredoxin
GST_N_3              PF13417.1     75 seq1248_BIOID38907   -             83   6.8e-09   35.7   0.0   1   1   1.1e-12   7.8e-09   35.5   0.0     2    57     7    63     6    72 0.88 Glutathione S-transferase, N-terminal domain
Aminotran_1_2        PF00155.16   363 seq1249_BIOID38907   -            412   1.7e-60  204.8   0.0   1   1   1.4e-64   1.9e-60  204.6   0.0     2   348    37   376    36   390 0.92 Aminotransferase class I and II
Formyl_trans_N       PF00551.14   181 seq1250_BIOID38907   -            212   9.6e-66  220.6   0.0   1   1     8e-70   1.1e-65  220.4   0.0     1   181     1   181     1   181 0.99 Formyl transferase
Peptidase_S11        PF00768.15   241 seq1251_BIOID38907   -            390   1.8e-97  325.2   0.0   1   1  4.9e-101   2.2e-97  324.9   0.0     4   240    30   264    27   265 0.99 D-alanyl-D-alanine carboxypeptidase
PBP5_C               PF07943.8     91 seq1251_BIOID38907   -            390   9.8e-23   79.8   0.0   1   1   3.3e-26   1.5e-22   79.2   0.0     1    90   284   374   284   375 0.99 Penicillin-binding protein 5, C-terminal domain
Beta-lactamase2      PF13354.1    197 seq1251_BIOID38907   -            390   4.7e-11   42.3   0.0   1   1   1.4e-14   6.3e-11   41.9   0.0     2   175    47   241    46   266 0.74 Beta-lactamase enzyme family
HGD-D                PF06050.8    349 seq1252_BIOID38907   -            383  9.1e-101  337.0   0.3   1   1  7.7e-105  1.1e-100  336.8   0.2     1   349    39   383    39   383 0.98 2-hydroxyglutaryl-CoA dehydratase, D-component
PTS_EIIA_2           PF00359.17   142 seq1254_BIOID38907   -            156   7.8e-35  119.5   0.1   1   1   6.5e-39   8.9e-35  119.3   0.1     2   141     6   149     5   150 0.98 Phosphoenolpyruvate-dependent sugar phosphotransferase system, EIIA 2
Abhydrolase_3        PF07859.8    211 seq1255_BIOID38907   -            319   1.2e-52  178.4   0.0   1   1   3.5e-56   1.6e-52  178.0   0.0     1   210    87   295    87   296 0.90 alpha/beta hydrolase fold
DUF2424              PF10340.4    374 seq1255_BIOID38907   -            319   1.4e-07   30.4   0.0   1   1   4.2e-11   1.9e-07   29.9   0.0   119   276    79   235    67   247 0.81 Protein of unknown function (DUF2424)
Fer4                 PF00037.22    24 seq1256_BIOID38907   -            180   1.5e-14   52.7  16.5   1   2   4.5e-08   5.6e-05   22.4   6.2     5    24    57    76    56    76 0.95 4Fe-4S binding domain
Fer4                 PF00037.22    24 seq1256_BIOID38907   -            180   1.5e-14   52.7  16.5   2   2   4.4e-12   5.5e-09   35.1   0.6     2    24    93   115    92   115 0.93 4Fe-4S binding domain
Fer4_7               PF12838.2     52 seq1256_BIOID38907   -            180   1.4e-12   47.6   8.3   1   1   1.9e-15   2.3e-12   46.9   5.8     1    52    59   113    59   123 0.93 4Fe-4S dicluster domain
Fer4_10              PF13237.1     52 seq1256_BIOID38907   -            180   7.3e-08   31.9  10.5   1   1   1.4e-10   1.8e-07   30.7   7.3     6    52    57   110    55   110 0.97 4Fe-4S dicluster domain
Fer4_4               PF12800.2     17 seq1256_BIOID38907   -            180   2.2e-05   24.3  13.5   1   2   4.9e-05     0.061   13.5   3.6     2    16    58    72    57    79 0.92 4Fe-4S binding domain
Fer4_4               PF12800.2     17 seq1256_BIOID38907   -            180   2.2e-05   24.3  13.5   2   2     1e-05     0.013   15.6   0.8     2    16    97   111    96   121 0.92 4Fe-4S binding domain
CopD                 PF05425.8    105 seq1258_BIOID38907   -            290   1.3e-21   76.6  11.0   1   1   9.4e-26   1.3e-21   76.6   7.6     2   105   185   284   184   284 0.93 Copper resistance protein D
Redoxin              PF08534.5    146 seq1259_BIOID38907   -            185   1.6e-25   89.2   0.0   1   1   5.9e-29     2e-25   88.9   0.0     3   137    42   165    40   173 0.93 Redoxin
AhpC-TSA             PF00578.16   124 seq1259_BIOID38907   -            185   8.1e-16   57.7   0.0   1   1   2.9e-19     1e-15   57.4   0.0     1   124    41   158    41   158 0.89 AhpC/TSA family
Thioredoxin_2        PF13098.1    112 seq1259_BIOID38907   -            185   2.9e-10   40.2   0.0   1   1   1.2e-13   4.1e-10   39.7   0.0     4   106    67   166    64   172 0.85 Thioredoxin-like domain
Thioredoxin_8        PF13905.1     96 seq1259_BIOID38907   -            185   6.7e-07   29.2   0.0   1   1   3.3e-10   1.1e-06   28.5   0.0     1    95    68   154    68   155 0.86 Thioredoxin-like
Amidohydro_4         PF13147.1    304 seq1262_BIOID38907   -            403   3.9e-28   99.1   2.9   1   1   1.2e-30     4e-27   95.8   2.0     1   303    57   372    57   373 0.81 Amidohydrolase
Amidohydro_3         PF07969.6    404 seq1262_BIOID38907   -            403   4.5e-17   62.2   0.2   1   1   4.8e-16   1.6e-12   47.2   0.1   221   404   217   374   196   374 0.86 Amidohydrolase family
Amidohydro_1         PF01979.15   333 seq1262_BIOID38907   -            403   1.2e-13   51.3   0.0   1   1   3.9e-11   1.3e-07   31.4   0.0   204   333   253   376   217   376 0.67 Amidohydrolase family
Amidohydro_5         PF13594.1     68 seq1262_BIOID38907   -            403   2.5e-11   43.0   0.0   1   1   1.8e-14     6e-11   41.8   0.0     9    64    42   102    29   136 0.78 Amidohydrolase
PGI                  PF00342.14   486 seq1263_BIOID38907   -            549  9.6e-235  779.4   0.1   1   1    8e-239  1.1e-234  779.2   0.0     1   486    52   541    52   541 0.99 Phosphoglucose isomerase
Phage_tail_T         PF06223.7    103 seq1264_BIOID38907   -            144   1.1e-57  192.6   0.9   1   1   5.4e-56   7.3e-52  173.9   0.1     1   103    11   113    11   113 0.99 Minor tail protein T
ABC_tran             PF00005.22   118 seq1265_BIOID38907   -            499   4.6e-31  107.5   0.3   1   2   1.1e-22     5e-19   68.7   0.0     1   118    45   170    45   170 0.91 ABC transporter
ABC_tran             PF00005.22   118 seq1265_BIOID38907   -            499   4.6e-31  107.5   0.3   2   2   8.6e-13   3.9e-09   36.7   0.0     3   117   299   427   297   428 0.70 ABC transporter
AAA_21               PF13304.1    303 seq1265_BIOID38907   -            499   4.4e-14   53.0   0.1   1   1   6.8e-13   3.1e-09   37.1   0.1     4   297    36   199    33   206 0.92 AAA domain
SecB                 PF02556.9    149 seq1266_BIOID38907   -            155   1.6e-58  196.4   0.1   1   1   1.3e-62   1.8e-58  196.2   0.0     1   148     1   145     1   146 0.97 Preprotein translocase subunit SecB
Cupin_4              PF08007.7    319 seq1268_BIOID38907   -            376  1.2e-104  349.9   0.0   1   1    1e-108  1.4e-104  349.7   0.0     2   319    13   313    12   313 0.98 Cupin superfamily protein
MIP                  PF00230.15   227 seq1269_BIOID38907   -            281   1.8e-76  256.4  12.9   1   1   1.5e-80     2e-76  256.2   9.0     2   227     2   251     1   251 0.97 Major intrinsic protein
AA_permease_2        PF13520.1    426 seq1272_BIOID38907   -            460   1.4e-79  267.5  39.9   1   1   1.2e-83   1.6e-79  267.2  27.7     1   420     5   441     5   449 0.91 Amino acid permease
DUF1974              PF09317.6    284 seq1273_BIOID38907   -            840  9.5e-117  389.3   0.0   1   1  3.6e-120  1.2e-116  388.9   0.0     1   284   540   818   540   818 1.00 Domain of unknown function (DUF1974)
Acyl-CoA_dh_N        PF02771.11   113 seq1273_BIOID38907   -            840   1.6e-15   57.5   0.0   1   1   1.2e-18   4.2e-15   56.1   0.0    28   112   173   258   147   259 0.83 Acyl-CoA dehydrogenase, N-terminal domain
Acyl-CoA_dh_1        PF00441.19   150 seq1273_BIOID38907   -            840   1.2e-13   51.3   0.9   1   1   7.2e-17   2.5e-13   50.2   0.6     1   142   386   530   386   534 0.93 Acyl-CoA dehydrogenase, C-terminal domain
Acyl-CoA_dh_M        PF02770.14    52 seq1273_BIOID38907   -            840   9.8e-07   28.0   0.0   1   1   5.3e-10   1.8e-06   27.2   0.0     1    51   263   321   263   323 0.96 Acyl-CoA dehydrogenase, middle domain
DUF1375              PF07119.7     76 seq1275_BIOID38907   -            135     1e-21   76.4   0.9   1   1   1.2e-25   1.6e-21   75.7   0.6     6    75    40   102    31   103 0.92 Protein of unknown function (DUF1375)
PTS_IIB              PF02302.12    90 seq1276_BIOID38907   -            104   6.9e-17   61.5   1.6   1   1     6e-21   8.2e-17   61.3   1.1     2    88     5    94     4    96 0.91 PTS system, Lactose/Cellobiose specific IIB subunit
Oxidored_q3          PF00499.15   144 seq1277_BIOID38907   -            184   6.2e-21   74.5  15.2   1   1   6.1e-25   8.3e-21   74.1  10.5     1   141    13   156    13   158 0.76 NADH-ubiquinone/plastoquinone oxidoreductase chain 6
Na_sulph_symp        PF00939.14   471 seq1278_BIOID38907   -            477  2.3e-177  590.4  46.0   1   1  1.9e-181  2.6e-177  590.3  31.9     2   471     4   474     3   474 0.99 Sodium:sulfate symporter transmembrane region
CcmH                 PF03918.9    148 seq1279_BIOID38907   -            350     8e-53  177.2   0.1   1   1   1.3e-55   4.5e-52  174.8   0.0     2   131     4   131     1   149 0.90 Cytochrome C biogenesis protein
TMP_2                PF06791.8    210 seq1280_BIOID38907   -            849   2.4e-67  226.4  13.9   1   1   3.5e-71   2.4e-67  226.4   9.6     2   209    50   257    49   258 0.97 Prophage tail length tape measure protein
Tape_meas_lam_C      PF09718.5     78 seq1280_BIOID38907   -            849   3.3e-20   71.6   6.0   1   1   4.8e-24   3.3e-20   71.6   4.2     1    78   626   703   626   703 0.98 Lambda phage tail tape-measure protein (Tape_meas_lam_C)
Peptidase_M22        PF00814.20   268 seq1281_BIOID38907   -            337  7.4e-102  340.3   0.0   1   1  6.2e-106  8.5e-102  340.1   0.0     2   268    24   307    23   307 0.98 Glycoprotease family
RcsC                 PF09456.5     92 seq1282_BIOID38907   -            949   6.5e-38  128.1   0.0   1   1   5.5e-41   1.9e-37  126.6   0.0     1    92   708   799   708   799 0.99 RcsC Alpha-Beta-Loop (ABL)
HATPase_c            PF02518.21   111 seq1282_BIOID38907   -            949   4.4e-33  113.2   0.0   1   1   2.6e-36   8.8e-33  112.2   0.0     1   110   581   690   581   691 0.99 Histidine kinase-, DNA gyrase B-, and HSP90-like ATPase
Response_reg         PF00072.19   112 seq1282_BIOID38907   -            949   1.2e-29  102.4   0.1   1   1     1e-32   3.5e-29  100.9   0.0     1   111   827   936   827   937 0.98 Response regulator receiver domain
HisKA                PF00512.20    68 seq1282_BIOID38907   -            949   1.4e-17   63.3   0.0   1   1   1.4e-20   4.7e-17   61.6   0.0     1    67   469   533   469   534 0.97 His Kinase A (phospho-acceptor) domain
ATP-synt_C           PF00137.16    66 seq1283_BIOID38907   -             79   1.1e-16   60.3  13.8   1   1   9.3e-21   1.3e-16   60.1   9.6     2    66     9    77     8    77 0.98 ATP synthase subunit C
DUF262               PF03235.9    221 seq1285_BIOID38907   -            386   4.8e-24   85.4   2.7   1   1     2e-26   2.7e-22   79.7   1.8     6   216    66   206    55   209 0.82 Protein of unknown function DUF262
NAD_Gly3P_dh_C       PF07479.9    149 seq1287_BIOID38907   -            339     4e-54  182.2   0.6   1   1   2.8e-57   6.3e-54  181.6   0.4     2   147   184   325   183   327 0.98 NAD-dependent glycerol-3-phosphate dehydrogenase C-terminus
NAD_Gly3P_dh_N       PF01210.18   157 seq1287_BIOID38907   -            339   6.1e-51  172.1   0.0   1   1   3.8e-54   8.6e-51  171.6   0.0     2   156     8   163     7   164 0.99 NAD-dependent glycerol-3-phosphate dehydrogenase N-terminus
ApbA                 PF02558.11   151 seq1287_BIOID38907   -            339   8.9e-12   44.5   0.0   1   1   6.5e-15   1.5e-11   43.8   0.0     2   107     9   115     8   140 0.92 Ketopantoate reductase PanE/ApbA
F420_oxidored        PF03807.12    96 seq1287_BIOID38907   -            339   5.2e-07   29.8   0.0   1   1   3.1e-09   7.1e-06   26.2   0.0     3    83     9    97     7   106 0.88 NADP oxidoreductase coenzyme F420-dependent
NAD_binding_2        PF03446.10   162 seq1287_BIOID38907   -            339   2.7e-05   24.0   0.0   1   1     3e-08   6.7e-05   22.7   0.0     3   108     7   124     5   145 0.86 NAD binding domain of 6-phosphogluconate dehydrogenase
PP_kinase_C          PF13090.1    353 seq1289_BIOID38907   -            688  2.4e-147  490.0   0.2   1   1  9.1e-151  3.1e-147  489.6   0.1     3   352   333   681   331   682 0.99 Polyphosphate kinase C-terminal domain
PP_kinase            PF02503.12   207 seq1289_BIOID38907   -            688   1.1e-49  168.6   0.9   1   1   5.3e-53   1.8e-49  167.9   0.6     2   204   118   321   117   324 0.95 Polyphosphate kinase middle domain
PP_kinase_N          PF13089.1    109 seq1289_BIOID38907   -            688   9.3e-32  109.2   3.0   1   1   3.2e-35   1.1e-31  109.0   1.0     1   109     6   111     6   111 0.96 Polyphosphate kinase N-terminal domain
PLDc_2               PF13091.1    126 seq1289_BIOID38907   -            688     4e-13   49.1   0.2   1   1   5.1e-12   1.7e-08   34.0   0.3    12   123   369   489   354   491 0.85 PLD-like domain
PTS_EIIC             PF02378.13   321 seq1290_BIOID38907   -            363   1.3e-13   50.4  28.1   1   1   3.9e-17   5.3e-13   48.3  18.6     3   312    19   272    17   282 0.84 Phosphotransferase system, EIIC
DEAD                 PF00270.24   173 seq1291_BIOID38907   -            457   1.2e-45  154.9   0.0   1   1   4.9e-47   1.7e-43  147.9   0.0     1   170    27   191    27   194 0.95 DEAD/DEAH box helicase
Helicase_C           PF00271.26    78 seq1291_BIOID38907   -            457   1.4e-23   82.4   0.0   1   1   8.4e-27   2.9e-23   81.4   0.0     3    78   261   336   259   336 0.97 Helicase conserved C-terminal domain
DbpA                 PF03880.10    74 seq1291_BIOID38907   -            457   1.7e-21   75.5   0.0   1   1   1.1e-24   3.9e-21   74.3   0.0     2    73   384   455   383   456 0.98 DbpA RNA binding domain
ResIII               PF04851.10   184 seq1291_BIOID38907   -            457   1.2e-05   25.1   0.0   1   1   8.4e-09   2.9e-05   23.8   0.0     5   183    27   188    23   189 0.72 Type III restriction enzyme, res subunit
Pertactin            PF03212.9    121 seq1292_BIOID38907   -            418   4.3e-06   26.3   1.3   1   1   1.9e-09   2.6e-05   23.7   0.0     1    78   329   403   329   414 0.86 Pertactin
ATP-synt_B           PF00430.13   132 seq1293_BIOID38907   -            156   3.3e-35  120.6  18.3   1   1   2.8e-39   3.9e-35  120.4  12.7     1   132     6   137     6   137 0.98 ATP synthase B/B' CF(0)
DUF2511              PF10709.4     87 seq1294_BIOID38907   -            113   2.1e-35  120.8   0.0   1   1   1.8e-39   2.5e-35  120.5   0.0     1    87    26   113    26   113 0.99 Protein of unknown function (DUF2511)
Oxidored_q2          PF00420.19    95 seq1298_BIOID38907   -            100   1.9e-23   81.7   5.4   1   1   1.5e-27   2.1e-23   81.6   3.8     3    94     8    99     6   100 0.97 NADH-ubiquinone/plastoquinone oxidoreductase chain 4L
BcrAD_BadFG          PF01869.15   271 seq1299_BIOID38907   -            257   4.7e-68  229.3   0.1   1   1   7.7e-72   5.3e-68  229.1   0.1     1   270     7   249     7   250 0.97 BadF/BadG/BcrA/BcrD ATPase family
FGGY_C               PF02782.11   197 seq1299_BIOID38907   -            257   7.3e-05   22.3   1.5   1   1   2.7e-08   0.00018   21.0   0.4   125   193   182   250   166   252 0.81 FGGY family of carbohydrate kinases, C-terminal domain
Acetyltransf_8       PF13523.1    152 seq1300_BIOID38907   -            162   5.6e-16   58.6   0.2   1   1   3.6e-19   6.9e-16   58.3   0.1     1   141     6   141     6   148 0.88 Acetyltransferase (GNAT) domain
Acetyltransf_1       PF00583.19    83 seq1300_BIOID38907   -            162   5.6e-16   58.2   0.0   1   1   4.4e-19   8.7e-16   57.6   0.0     2    83    57   137    53   137 0.93 Acetyltransferase (GNAT) family
Acetyltransf_4       PF13420.1    155 seq1300_BIOID38907   -            162     3e-15   56.3   0.0   1   1   1.7e-18   3.4e-15   56.2   0.0     1   152     6   154     6   157 0.89 Acetyltransferase (GNAT) domain
Acetyltransf_3       PF13302.1    142 seq1300_BIOID38907   -            162     6e-13   49.1   0.0   1   1   3.7e-16   7.2e-13   48.9   0.0     2   142     4   137     3   137 0.81 Acetyltransferase (GNAT) domain
Acetyltransf_10      PF13673.1    117 seq1300_BIOID38907   -            162   3.2e-10   40.0   0.0   1   1   2.2e-13   4.2e-10   39.6   0.0     1   117    13   136    13   136 0.77 Acetyltransferase (GNAT) domain
Acetyltransf_7       PF13508.1     79 seq1300_BIOID38907   -            162   9.6e-08   31.9   0.0   1   1   7.6e-11   1.5e-07   31.3   0.0     6    78    54   137    50   138 0.81 Acetyltransferase (GNAT) domain
FR47                 PF08445.5     86 seq1300_BIOID38907   -            162   4.6e-06   26.1   0.0   1   1   3.6e-09     7e-06   25.5   0.0    25    79    82   138    70   145 0.93 FR47-like protein
FliB                 PF03692.10    85 seq1301_BIOID38907   -             84   7.6e-07   29.4   5.2   1   1   1.6e-10   2.2e-06   27.9   3.6     1    72     2    60     2    76 0.86 Flagellin N-methylase
FGGY_N               PF00370.16   245 seq1302_BIOID38907   -            509   6.6e-93  310.4   0.2   1   1   1.4e-96   9.2e-93  309.9   0.1     1   245    13   260    13   260 0.99 FGGY family of carbohydrate kinases, N-terminal domain
FGGY_C               PF02782.11   197 seq1302_BIOID38907   -            509   9.6e-63  211.2   0.5   1   1     4e-66   2.8e-62  209.7   0.7     1   197   269   459   269   459 0.96 FGGY family of carbohydrate kinases, C-terminal domain
Glycos_transf_4      PF00953.16   159 seq1304_BIOID38907   -            367   1.6e-28   99.4  21.9   1   1   1.2e-32   1.6e-28   99.4  15.2     3   157    75   233    73   235 0.94 Glycosyl transferase family 4
SecD_SecF            PF02355.11   189 seq1305_BIOID38907   -            323   2.1e-68  229.1  10.7   1   1   4.7e-72   3.2e-68  228.5   7.4     4   188   117   301   114   302 0.97 Protein export membrane protein
Sec_GG               PF07549.9     29 seq1305_BIOID38907   -            323   1.8e-08   33.1   0.1   1   1   7.1e-12   4.9e-08   31.8   0.0     2    27    41    66    40    68 0.90 SecD/SecF GG Motif
Fimbrial             PF00419.15   145 seq1306_BIOID38907   -            180     8e-20   71.4   7.7   1   1     7e-24   9.6e-20   71.1   5.3     1   145    30   180    30   180 0.87 Fimbrial protein
GyrI-like            PF06445.10   155 seq1308_BIOID38907   -            157   1.1e-32  113.1   0.3   1   1   8.8e-37   1.2e-32  112.9   0.2     1   155     1   153     1   153 0.99 GyrI-like small molecule binding domain
TnpB_IS66            PF05717.8    108 seq1310_BIOID38907   -            110   4.4e-19   67.7   0.0   1   1   3.4e-23   4.7e-19   67.7   0.0     2    72     7    75     6   106 0.91 IS66 Orf2 like protein
SLT                  PF01464.15   121 seq1312_BIOID38907   -            219   1.7e-25   88.7   0.1   1   1   1.6e-29   2.2e-25   88.3   0.1     3   120    59   184    57   185 0.95 Transglycosylase SLT domain
HTH_18               PF12833.2     81 seq1313_BIOID38907   -            283   6.1e-21   74.2   1.8   1   1   1.7e-24   1.2e-20   73.2   0.1     1    81   191   270   191   270 0.97 Helix-turn-helix domain
HTH_AraC             PF00165.18    42 seq1313_BIOID38907   -            283   2.8e-17   61.8   0.4   1   1   6.6e-15   4.5e-11   42.0   0.0     8    42   234   269   230   269 0.95 Bacterial regulatory helix-turn-helix proteins, AraC family
Arginase             PF00491.16   275 seq1316_BIOID38907   -            316   2.2e-52  177.9   0.1   1   1   1.9e-56   2.6e-52  177.7   0.1     3   272    38   306    36   308 0.89 Arginase family
OSCP                 PF00213.13   172 seq1322_BIOID38907   -            177     1e-50  171.8   1.2   1   1   8.3e-55   1.1e-50  171.6   0.8     1   171     7   174     7   175 0.97 ATP synthase delta (OSCP) subunit
Oxidored_q1          PF00361.15   270 seq1324_BIOID38907   -            613   2.3e-86  289.2  14.9   1   1   3.4e-90   2.3e-86  289.2  10.3     1   269   133   405   133   407 0.98 NADH-Ubiquinone/plastoquinone (complex I), various chains
Oxidored_q1_N        PF00662.15    62 seq1324_BIOID38907   -            613   1.2e-22   79.1   0.7   1   1   1.7e-26   1.2e-22   79.1   0.5     2    61    62   121    61   122 0.97 NADH-Ubiquinone oxidoreductase (complex I), chain 5 N-terminus
PseudoU_synth_2      PF00849.17   164 seq1326_BIOID38907   -            290   9.8e-16   57.9   0.1   1   1   6.3e-18   4.3e-14   52.5   0.1     2   164    69   195    68   195 0.87 RNA pseudouridylate synthase
S4                   PF01479.20    48 seq1326_BIOID38907   -            290   2.8e-14   52.1   1.5   1   1   1.1e-17   7.6e-14   50.7   0.0     1    48     7    52     7    52 0.98 S4 domain
CorA                 PF01544.13   292 seq1331_BIOID38907   -            316   4.9e-56  189.7   0.4   1   1   4.4e-60     6e-56  189.5   0.2     4   292    26   312    24   312 0.95 CorA-like Mg2+ transporter protein
CSD                  PF00313.17    66 seq1333_BIOID38907   -             74   2.9e-29  100.5   0.2   1   1   2.3e-33   3.2e-29  100.3   0.1     2    64     3    65     2    67 0.96 'Cold-shock' DNA-binding domain
Metallophos          PF00149.23   201 seq1334_BIOID38907   -            218   1.3e-14   54.0   1.1   1   1   2.2e-18   1.5e-14   53.7   0.8     2   170    18   155    17   205 0.87 Calcineurin-like phosphoesterase
Metallophos_2        PF12850.2    156 seq1334_BIOID38907   -            218   1.2e-06   28.3   0.1   1   1   2.7e-10   1.8e-06   27.7   0.0     6   138    22   208    18   213 0.66 Calcineurin-like phosphoesterase superfamily domain
BPD_transp_2         PF02653.11   267 seq1335_BIOID38907   -            329   7.9e-47  159.3  42.7   1   1   8.3e-51   1.1e-46  158.8  29.6     1   267    53   318    53   318 0.87 Branched-chain amino acid transport system / permease component
MFS_1                PF07690.11   354 seq1337_BIOID38907   -            393   4.1e-24   84.8  60.0   1   1   3.8e-26   5.2e-22   77.9  36.0     2   328    14   320    10   325 0.84 Major Facilitator Superfamily
GGDEF                PF00990.16   161 seq1338_BIOID38907   -           1105   2.5e-45  153.8   0.2   1   1   2.9e-48   4.9e-45  152.8   0.2     1   160   682   838   682   839 0.97 GGDEF domain
MASE1                PF05231.9    299 seq1338_BIOID38907   -           1105   2.4e-33  115.3  42.2   1   1   1.4e-36   2.4e-33  115.3  29.3     2   298    19   294    18   295 0.88 MASE1
PAS_9                PF13426.1    104 seq1338_BIOID38907   -           1105   8.4e-29   99.9   0.0   1   2   3.3e-15   5.7e-12   45.8   0.0     3   104   314   416   312   416 0.95 PAS domain
PAS_9                PF13426.1    104 seq1338_BIOID38907   -           1105   8.4e-29   99.9   0.0   2   2   3.7e-12   6.4e-09   36.0   0.0     2   104   566   670   565   670 0.92 PAS domain
PAS_3                PF08447.6     91 seq1338_BIOID38907   -           1105   7.5e-26   89.9   0.0   1   2   1.2e-12     2e-09   37.3   0.0     5    89   328   409   324   411 0.93 PAS fold
PAS_3                PF08447.6     91 seq1338_BIOID38907   -           1105   7.5e-26   89.9   0.0   2   2   1.5e-13   2.6e-10   40.1   0.0     2    91   452   537   451   537 0.96 PAS fold
PAS_4                PF08448.5    110 seq1338_BIOID38907   -           1105   4.2e-23   81.3   0.0   1   2   1.9e-09   3.2e-06   27.0   0.0     7   110   314   419   309   419 0.90 PAS fold
PAS_4                PF08448.5    110 seq1338_BIOID38907   -           1105   4.2e-23   81.3   0.0   2   2   1.1e-13     2e-10   40.5   0.0     1   109   561   672   561   673 0.94 PAS fold
PAS                  PF00989.19   113 seq1338_BIOID38907   -           1105   9.2e-23   80.0   0.1   1   2   3.1e-12   5.2e-09   35.7   0.0     2   113   303   414   302   414 0.91 PAS fold
PAS                  PF00989.19   113 seq1338_BIOID38907   -           1105   9.2e-23   80.0   0.1   2   2   5.8e-11   9.9e-08   31.6   0.0     7   113   561   668   555   668 0.94 PAS fold
EAL                  PF00563.15   236 seq1338_BIOID38907   -           1105   1.7e-17   63.6   0.3   1   1   3.5e-20   5.9e-17   61.8   0.1    37   234   896  1088   889  1090 0.92 EAL domain
PAS_8                PF13188.1     64 seq1338_BIOID38907   -           1105   1.1e-11   44.0   0.0   1   2   7.5e-07    0.0013   18.4   0.0     2    51   303   358   302   371 0.72 PAS domain
PAS_8                PF13188.1     64 seq1338_BIOID38907   -           1105   1.1e-11   44.0   0.0   2   2   1.6e-07   0.00027   20.5   0.0     1    52   555   607   555   619 0.80 PAS domain
adh_short            PF00106.20   167 seq1341_BIOID38907   -            240   4.1e-16   59.2   0.3   1   1   1.2e-19   5.4e-16   58.8   0.2     3   166     9   170     8   171 0.86 short chain dehydrogenase
adh_short_C2         PF13561.1    243 seq1341_BIOID38907   -            240     8e-08   32.2   0.0   1   1   2.1e-11   9.7e-08   31.9   0.0     8   192    18   193    13   238 0.73 Enoyl-(Acyl carrier protein) reductase
KR                   PF08659.5    181 seq1341_BIOID38907   -            240   1.9e-07   30.7   0.9   1   1   7.4e-11   3.4e-07   29.9   0.6     4   172    10   175     8   184 0.86 KR domain
SATase_N             PF06426.9    105 seq1342_BIOID38907   -            273   3.4e-40  136.4   0.2   1   1   7.3e-44     5e-40  135.8   0.1     1   105     9   113     9   113 1.00 Serine acetyltransferase, N-terminal
Hexapep              PF00132.19    36 seq1342_BIOID38907   -            273   2.5e-11   42.4   7.5   1   1   1.3e-13   9.1e-10   37.4   0.7     1    34   193   226   193   228 0.96 Bacterial transferase hexapeptide (six repeats)
DUF406               PF04175.7     94 seq1343_BIOID38907   -             94   1.2e-33  115.3   1.5   1   1   9.5e-38   1.3e-33  115.2   1.1     3    94     3    94     1    94 0.98 Protein of unknown function (DUF406)
DUF796               PF05638.7    134 seq1346_BIOID38907   -            392   6.7e-22   77.8   0.1   1   1   1.5e-25   1.1e-21   77.1   0.1     1   133     6   139     6   140 0.91 Protein of unknown function (DUF796)
Colicin-DNase        PF12639.2    110 seq1346_BIOID38907   -            392   4.6e-05   23.5   0.1   1   1   2.4e-08   0.00016   21.7   0.0    39   104   271   349   245   355 0.78 DNase/tRNase domain of colicin-like bacteriocin
Pili_assembly_N      PF00345.15   122 seq1347_BIOID38907   -            268   2.9e-37  127.0   0.2   1   1   1.2e-40   8.5e-37  125.5   0.0     1   121    64   183    64   184 0.91 Gram-negative pili assembly chaperone, N-terminal domain
Pili_assembly_C      PF02753.12    68 seq1347_BIOID38907   -            268   2.5e-16   59.1   0.3   1   1   6.9e-20   4.7e-16   58.2   0.2     1    65   203   261   203   264 0.96 Gram-negative pili assembly chaperone, C-terminal domain
DUF3343              PF11823.3     73 seq1348_BIOID38907   -             85   3.4e-14   51.7   0.0   1   1   2.8e-18   3.8e-14   51.5   0.0     1    61     1    61     1    70 0.92 Protein of unknown function (DUF3343)
FUSC                 PF04632.7    650 seq1349_BIOID38907   -            352   2.4e-16   59.2   2.4   1   1   4.3e-20   2.9e-16   58.9   1.7     3   282    21   307    19   347 0.80 Fusaric acid resistance protein family
FUSC_2               PF13515.1    128 seq1349_BIOID38907   -            352   2.8e-13   49.7  12.8   1   1   6.3e-17   4.3e-13   49.1   8.8     2   128    33   158    28   158 0.83 Fusaric acid resistance protein-like
F_bP_aldolase        PF01116.15   287 seq1350_BIOID38907   -            283   3.9e-78  262.3   0.1   1   1   3.1e-82   4.3e-78  262.2   0.0     2   287     2   283     1   283 0.96 Fructose-bisphosphate aldolase class-II
ATP-synt_ab          PF00006.20   215 seq1351_BIOID38907   -            513   1.5e-72  243.4   0.1   1   1   9.7e-76   2.7e-72  242.6   0.0     1   215   148   375   148   375 0.99 ATP synthase alpha/beta family, nucleotide-binding domain
ATP-synt_ab_C        PF00306.22   113 seq1351_BIOID38907   -            513   1.3e-18   67.3   1.3   1   1   9.8e-22   2.7e-18   66.3   0.9     1    95   387   468   387   488 0.87 ATP synthase alpha/beta chain, C terminal domain
ATP-synt_ab_N        PF02874.18    69 seq1351_BIOID38907   -            513   2.9e-14   52.9   0.1   1   1   2.3e-17   6.2e-14   51.8   0.1     5    69    28    92    25    92 0.98 ATP synthase alpha/beta family, beta-barrel domain
HAS-barrel           PF09378.5     91 seq1351_BIOID38907   -            513   1.3e-06   28.1   0.1   1   1   3.5e-09   9.5e-06   25.3   0.0     6    84    29    89    25   109 0.85 HAS barrel domain
KaiC                 PF06745.8    226 seq1351_BIOID38907   -            513   4.6e-05   22.5   0.0   1   1     3e-08   8.2e-05   21.6   0.0     1    71   146   213   146   249 0.85 KaiC
SdiA-regulated       PF06977.6    249 seq1353_BIOID38907   -            323   4.3e-89  297.6   0.2   1   1   7.4e-93   5.1e-89  297.3   0.1     2   249    74   318    73   318 0.98 SdiA-regulated
Phytase-like         PF13449.1    326 seq1353_BIOID38907   -            323   5.6e-07   29.0   0.0   1   1     5e-09   3.4e-05   23.1   0.0    82   178   134   220    69   253 0.74 Esterase-like activity of phytase
YjbE                 PF11106.3     80 seq1354_BIOID38907   -             80   1.5e-43  146.4  27.9   1   1   1.2e-47   1.7e-43  146.3  19.3     1    80     1    80     1    80 0.99 Exopolysaccharide production protein YjbE
FAD_binding_3        PF01494.14   356 seq1355_BIOID38907   -            361   9.9e-11   41.1   0.1   1   1     1e-09   1.4e-05   24.2   0.0   148   179   142   173   119   243 0.84 FAD binding domain
Aconitase            PF00330.15   465 seq1356_BIOID38907   -            761   2.7e-47  161.2   0.1   1   1   5.6e-51   3.8e-47  160.7   0.1    91   450   121   464    46   479 0.87 Aconitase family (aconitate hydratase)
Aconitase_C          PF00694.14   131 seq1356_BIOID38907   -            761   5.8e-06   26.3   0.0   1   1   1.7e-09   1.2e-05   25.3   0.0    84   130   645   692   632   693 0.89 Aconitase C-terminal domain
Thiolase_N           PF00108.18   264 seq1357_BIOID38907   -            436   1.8e-66  223.7   0.5   1   1   5.5e-70   2.5e-66  223.2   0.3     3   264    14   288    12   288 0.97 Thiolase, N-terminal domain
Thiolase_C           PF02803.13   123 seq1357_BIOID38907   -            436   3.5e-37  126.4   0.7   1   1   2.2e-40   9.9e-37  124.9   0.1     3   122   297   434   295   435 0.98 Thiolase, C-terminal domain
Wzz                  PF02706.10   152 seq1358_BIOID38907   -            348     1e-14   54.4   2.0   1   1   1.8e-18   2.4e-14   53.2   1.4     1   113    15   172    15   246 0.64 Chain length determinant protein
RHH_2                PF03693.9     81 seq1360_BIOID38907   -             80   5.1e-38  129.0   2.7   1   1   4.1e-42   5.6e-38  128.8   1.9     1    80     1    79     1    80 0.99 Uncharacterised protein family (UPF0156)
Lyase_aromatic       PF00221.14   473 seq1361_BIOID38907   -            556  1.6e-121  405.9   1.2   1   1  1.3e-125  1.8e-121  405.7   0.8     1   473    27   533    27   533 0.97 Aromatic amino acid lyase
SBP_bac_3            PF00497.15   225 seq1363_BIOID38907   -            518   1.5e-30  105.9   0.0   1   1   6.4e-34   2.9e-30  105.0   0.0    10   224    52   267    45   268 0.91 Bacterial extracellular solute-binding proteins, family 3
SLT                  PF01464.15   121 seq1363_BIOID38907   -            518   4.8e-27   93.7   0.1   1   1   1.7e-30     8e-27   93.0   0.1     5   118   295   404   292   407 0.95 Transglycosylase SLT domain
Lysozyme_like        PF13702.1    160 seq1363_BIOID38907   -            518   1.5e-06   27.7   0.0   1   1   1.2e-09   5.3e-06   25.8   0.0     8   100   291   391   283   448 0.65 Lysozyme-like
DUF2886              PF11102.3    200 seq1365_BIOID38907   -            212   6.3e-56  188.9   1.0   1   1   5.2e-60   7.1e-56  188.8   0.7     1   199    13   206    13   207 0.97 Protein of unknown function (DUF2886)
MFS_1                PF07690.11   354 seq1368_BIOID38907   -            416   3.5e-25   88.3  61.7   1   2   3.5e-20   2.4e-16   59.3  18.9     1   224    22   237    22   242 0.81 Major Facilitator Superfamily
MFS_1                PF07690.11   354 seq1368_BIOID38907   -            416   3.5e-25   88.3  61.7   2   2   1.8e-12   1.2e-08   34.0  20.2    10   178   237   408   232   415 0.80 Major Facilitator Superfamily
MFS_3                PF05977.8    524 seq1368_BIOID38907   -            416   4.1e-21   74.5  33.4   1   1   7.8e-25   5.3e-21   74.2  23.1     9   397    16   401    12   414 0.89 Transmembrane secretion effector
Plasmid_stabil       PF05016.9     90 seq1369_BIOID38907   -             93   8.1e-13   48.4   0.1   1   1   6.5e-17   8.9e-13   48.3   0.1     1    89     2    88     2    89 0.91 Plasmid stabilisation system protein
Pertactin            PF03212.9    121 seq1373_BIOID38907   -            863   5.5e-46  155.1   3.2   1   1     8e-50   5.5e-46  155.1   2.2     1   120   430   555   430   556 0.97 Pertactin
Autotransporter      PF03797.14   265 seq1373_BIOID38907   -            863   1.6e-44  152.1  22.4   1   1   2.3e-48   1.6e-44  152.1  15.5     3   262   598   846   596   849 0.97 Autotransporter beta-domain
DUF1283              PF06932.6     85 seq1374_BIOID38907   -            113     1e-46  156.7   6.7   1   1   8.7e-51   1.2e-46  156.5   4.7     1    85    29   113    29   113 0.99 Protein of unknown function (DUF1283)
Usher                PF00577.15   552 seq1376_BIOID38907   -            869  9.8e-208  691.2  22.9   1   1  2.5e-211  1.2e-207  690.9  15.9     5   552   202   777   198   777 0.99 Type VII secretion system (T7SS), usher protein
PapC_N               PF13954.1    146 seq1376_BIOID38907   -            869   8.8e-49  164.7   0.0   1   1   3.4e-52   1.6e-48  163.9   0.0     2   146    38   189    37   189 0.98 PapC N-terminal domain
PapC_C               PF13953.1     68 seq1376_BIOID38907   -            869   4.3e-23   80.6   0.1   1   1   2.6e-26   1.2e-22   79.2   0.0     1    67   787   852   787   853 0.96 PapC C-terminal domain
PfkB                 PF00294.19   301 seq1377_BIOID38907   -            320   2.1e-43  148.4   0.0   1   1   1.8e-47   2.4e-43  148.2   0.0    36   296    35   296     1   300 0.90 pfkB family carbohydrate kinase
Ppx-GppA             PF02541.11   285 seq1383_BIOID38907   -            513  2.1e-105  351.8   0.1   1   1  4.1e-109  5.5e-105  350.5   0.0     1   284    26   308    26   309 0.99 Ppx/GppA phosphatase family
FBPase_glpX          PF03320.8    309 seq1384_BIOID38907   -            336  5.5e-135  448.8   7.6   1   1  4.6e-139  6.2e-135  448.6   5.3     2   309     3   322     2   322 0.99 Bacterial fructose-1,6-bisphosphatase, glpX-encoded
F_bP_aldolase        PF01116.15   287 seq1385_BIOID38907   -            286   5.8e-95  317.5   0.0   1   1   4.7e-99   6.5e-95  317.4   0.0     1   287     1   283     1   283 0.97 Fructose-bisphosphate aldolase class-II
Transgly_assoc       PF04226.8     48 seq1386_BIOID38907   -             84     2e-13   50.0  14.1   1   1   1.5e-17     2e-13   50.0   9.8     2    48    34    83    33    83 0.98 Transglycosylase associated protein
Response_reg         PF00072.19   112 seq1388_BIOID38907   -            230     1e-26   93.0   0.1   1   1   3.5e-30   2.4e-26   91.8   0.1     1   112     5   114     5   114 0.98 Response regulator receiver domain
Trans_reg_C          PF00486.23    77 seq1388_BIOID38907   -            230   1.4e-16   60.0   0.2   1   1   4.4e-20     3e-16   58.9   0.1     1    77   153   225   153   225 0.97 Transcriptional regulatory protein, C terminal
HNH                  PF01844.18    47 seq1389_BIOID38907   -            115   5.6e-10   38.8   8.2   1   1   5.6e-14   7.7e-10   38.3   5.7     1    47    27    75    27    75 0.98 HNH endonuclease
Trans_reg_C          PF00486.23    77 seq1390_BIOID38907   -            251   8.3e-21   73.5   0.2   1   1   6.4e-24   4.3e-20   71.2   0.0     2    77   170   245   169   245 0.98 Transcriptional regulatory protein, C terminal
Response_reg         PF00072.19   112 seq1390_BIOID38907   -            251   5.4e-20   71.3   0.1   1   1   1.2e-23   8.5e-20   70.7   0.0     2   111    17   124    16   125 0.97 Response regulator receiver domain
ABC_tran             PF00005.22   118 seq1392_BIOID38907   -            378   1.2e-25   90.0   0.0   1   1   6.7e-29   3.1e-25   88.7   0.0     1   116    57   174    57   176 0.94 ABC transporter
TOBE_2               PF08402.5     75 seq1392_BIOID38907   -            378   4.3e-09   36.1   0.0   1   1   2.2e-12     1e-08   34.9   0.0     1    75   292   372   292   372 0.85 TOBE domain
DUF2554              PF10829.3     76 seq1393_BIOID38907   -             56   1.4e-35  121.1   3.2   1   1   1.1e-39   1.5e-35  121.0   2.2    21    76     1    56     1    56 0.98 Protein of unknown function (DUF2554)
DUF2545              PF10810.3     80 seq1395_BIOID38907   -             80   1.3e-49  166.3  14.0   1   1     1e-53   1.4e-49  166.2   9.7     1    80     1    80     1    80 1.00 Protein of unknown function (DUF2545)
PTS_EIIA_2           PF00359.17   142 seq1396_BIOID38907   -            376   6.4e-37  126.3   0.3   1   1   1.8e-34   1.2e-30  105.9   0.0     4   140     5   140     2   142 0.90 Phosphoenolpyruvate-dependent sugar phosphotransferase system, EIIA 2
PTS-HPr              PF00381.14    84 seq1396_BIOID38907   -            376   2.1e-26   91.5   0.2   1   1   1.7e-29   1.2e-25   89.1   0.1     2    83   286   370   285   371 0.95 PTS HPr component phosphorylation site
ABC_tran             PF00005.22   118 seq1399_BIOID38907   -            269   7.1e-19   68.1   0.0   1   1   1.4e-22   9.9e-19   67.7   0.0     1   117    48   172    48   173 0.94 ABC transporter
AAA_21               PF13304.1    303 seq1399_BIOID38907   -            269   3.2e-12   46.9   0.0   1   1   5.5e-11   3.8e-07   30.2   0.0   234   302   142   209   136   210 0.93 AAA domain
Acetyltransf_3       PF13302.1    142 seq1401_BIOID38907   -            186   4.2e-23   82.1   0.0   1   1   2.9e-26   5.7e-23   81.6   0.0     3   142     8   141     7   141 0.80 Acetyltransferase (GNAT) domain
Acetyltransf_1       PF00583.19    83 seq1401_BIOID38907   -            186   3.4e-15   55.7   0.1   1   1   2.6e-18   5.1e-15   55.1   0.1     2    83    63   141    62   141 0.97 Acetyltransferase (GNAT) family
Acetyltransf_4       PF13420.1    155 seq1401_BIOID38907   -            186   5.3e-15   55.5   0.6   1   1   3.5e-18   6.8e-15   55.2   0.4     1   152     9   158     9   160 0.93 Acetyltransferase (GNAT) domain
Acetyltransf_8       PF13523.1    152 seq1401_BIOID38907   -            186   9.6e-14   51.4   0.3   1   1   6.7e-17   1.3e-13   50.9   0.2     1   141     9   145     9   157 0.89 Acetyltransferase (GNAT) domain
Acetyltransf_7       PF13508.1     79 seq1401_BIOID38907   -            186   2.6e-07   30.5   0.2   1   1   2.5e-10   4.8e-07   29.7   0.1     2    79    56   142    55   142 0.80 Acetyltransferase (GNAT) domain
Acetyltransf_10      PF13673.1    117 seq1401_BIOID38907   -            186   1.3e-05   25.1   0.0   1   1   9.3e-09   1.8e-05   24.7   0.0     1   117    16   140    16   140 0.75 Acetyltransferase (GNAT) domain
FR47                 PF08445.5     86 seq1401_BIOID38907   -            186   1.4e-05   24.6   0.0   1   1   1.3e-08   2.5e-05   23.8   0.0    26    80    87   143    69   150 0.92 FR47-like protein
Caps_synth_GfcC      PF06251.6    229 seq1403_BIOID38907   -            245   2.7e-90  301.4   0.0   1   1   2.2e-94     3e-90  301.2   0.0     2   229    20   245    19   245 0.99 Capsule biosynthesis GfcC
DUF496               PF04363.7     95 seq1405_BIOID38907   -            109   1.8e-46  155.7   6.3   1   1   1.6e-50   2.1e-46  155.5   4.4     1    93     8   100     8   102 0.98 Protein of unknown function (DUF496)
DUF1228              PF06779.9     85 seq1407_BIOID38907   -            392   1.4e-31  108.1   5.9   1   1   2.1e-35   1.4e-31  108.1   4.1     1    85    24   110    24   110 0.97 Protein of unknown function (DUF1228)
MFS_1                PF07690.11   354 seq1407_BIOID38907   -            392   1.4e-15   56.8  61.9   1   1   2.1e-19   1.4e-15   56.8  42.9     2   354    21   349    20   349 0.78 Major Facilitator Superfamily
Phage_min_tail       PF05939.8    109 seq1408_BIOID38907   -            109   7.7e-36  122.2   0.0   1   1   6.2e-40   8.5e-36  122.1   0.0     1   109     1   109     1   109 0.99 Phage minor tail protein
Pyr_redox_2          PF07992.9    200 seq1410_BIOID38907   -            847     2e-36  125.6   0.0   1   1   3.9e-39   8.8e-36  123.5   0.0     1   198     5   285     5   287 0.95 Pyridine nucleotide-disulphide oxidoreductase
NIR_SIR              PF01077.17   157 seq1410_BIOID38907   -            847   2.8e-27   94.8   0.1   1   1   3.5e-30     8e-27   93.4   0.0     2   150   632   770   631   776 0.94 Nitrite and sulphite reductase 4Fe-4S domain
Fer2_BFD             PF04324.10    55 seq1410_BIOID38907   -            847   2.8e-21   75.1   4.8   1   1     7e-19   1.6e-15   56.7   2.0     2    53   423   472   422   474 0.93 BFD-like [2Fe-2S] binding domain
Pyr_redox            PF00070.22    80 seq1410_BIOID38907   -            847   1.5e-15   57.2   0.7   1   1   6.4e-19   1.5e-15   57.2   0.5     2    72   148   219   147   229 0.91 Pyridine nucleotide-disulphide oxidoreductase
NIR_SIR_ferr         PF03460.12    69 seq1410_BIOID38907   -            847   4.4e-12   45.3   0.0   1   1     4e-15   9.1e-12   44.3   0.0     3    68   560   622   558   623 0.95 Nitrite/Sulfite reductase ferredoxin-like half domain
Pyr_redox_3          PF13738.1    203 seq1410_BIOID38907   -            847     2e-08   34.3   0.4   1   1   1.5e-09   3.5e-06   27.1   0.0    78   196    55   174    42   179 0.83 Pyridine nucleotide-disulphide oxidoreductase
DUF3442              PF11924.3    280 seq1411_BIOID38907   -           1417  7.3e-107  357.0   1.0   1   1    6e-110  2.1e-106  355.5   0.7     2   280    71   350    70   350 0.99 Protein of unknown function (DUF3442)
Big_1                PF02369.11   100 seq1411_BIOID38907   -           1417   1.2e-52  175.7 112.2   1   3     1e-15   3.6e-12   45.9   6.8     7    97   996  1086   990  1088 0.86 Bacterial Ig-like domain (group 1)
Big_1                PF02369.11   100 seq1411_BIOID38907   -           1417   1.2e-52  175.7 112.2   2   3   4.2e-17   1.4e-13   50.4   3.7     9    97  1101  1187  1089  1190 0.84 Bacterial Ig-like domain (group 1)
Big_1                PF02369.11   100 seq1411_BIOID38907   -           1417   1.2e-52  175.7 112.2   3   3   4.2e-17   1.4e-13   50.4   9.0     6    94  1197  1286  1191  1292 0.83 Bacterial Ig-like domain (group 1)
Epimerase_2          PF02350.14   346 seq1415_BIOID38907   -            390  8.9e-127  422.4   0.0   1   1  7.7e-131  1.1e-126  422.2   0.0     2   346    36   384    35   384 0.97 UDP-N-acetylglucosamine 2-epimerase
ABC_tran             PF00005.22   118 seq1417_BIOID38907   -            269     4e-19   69.0   0.0   1   1   8.1e-23   5.5e-19   68.5   0.0     1   118    49   174    49   174 0.92 ABC transporter
Oxidored_q1          PF00361.15   270 seq1418_BIOID38907   -            509   7.5e-66  222.0  24.2   1   1   5.5e-70   7.5e-66  222.0  16.8     3   269   135   413   133   414 0.92 NADH-Ubiquinone/plastoquinone (complex I), various chains
Phage_tail_L         PF05100.7    206 seq1421_BIOID38907   -            232   5.1e-97  322.8   0.2   1   1  4.4e-101     6e-97  322.6   0.1     1   206    29   230    29   230 0.99 Phage minor tail protein L
CN_hydrolase         PF00795.17   184 seq1422_BIOID38907   -            259   6.8e-13   48.2   0.0   1   1   7.8e-17   1.1e-12   47.6   0.0     5   179    12   164     8   169 0.84 Carbon-nitrogen hydrolase
ATP-synt             PF00231.14   290 seq1423_BIOID38907   -            287  2.3e-109  365.1   0.0   1   1  1.9e-113  2.6e-109  364.9   0.0     2   290     3   287     2   287 0.98 ATP synthase
ECH                  PF00378.15   245 seq1424_BIOID38907   -            488   2.2e-62  210.2   0.5   1   1   5.4e-66   3.7e-62  209.5   0.3     6   193    14   206    11   259 0.89 Enoyl-CoA hydratase/isomerase family
3HCDH_N              PF02737.13   180 seq1424_BIOID38907   -            488   1.6e-54  184.1   0.0   1   1     5e-58   3.4e-54  183.0   0.0     2   173   311   483   310   485 0.98 3-hydroxyacyl-CoA dehydrogenase, NAD binding domain
HATPase_c            PF02518.21   111 seq1428_BIOID38907   -            433   1.9e-22   78.9   0.0   1   1   8.1e-26   3.7e-22   78.0   0.0     6   110   320   423   316   424 0.96 Histidine kinase-, DNA gyrase B-, and HSP90-like ATPase
HisKA                PF00512.20    68 seq1428_BIOID38907   -            433   7.4e-08   32.1   1.2   1   1   4.4e-11     2e-07   30.7   0.8     1    67   211   270   211   271 0.91 His Kinase A (phospho-acceptor) domain
HAMP                 PF00672.20    70 seq1428_BIOID38907   -            433     3e-07   30.4   0.0   1   1   6.6e-11     3e-07   30.4   0.0     3    69   140   206   139   207 0.90 HAMP domain
ROK                  PF00480.15   179 seq1429_BIOID38907   -            321   9.9e-42  142.6   0.6   1   1     2e-45   1.4e-41  142.1   0.4     1   179    16   203    16   203 0.96 ROK family
Glucokinase          PF02685.11   316 seq1429_BIOID38907   -            321   2.9e-08   32.7   1.7   1   1   3.5e-11   2.4e-07   29.7   1.2     4   264    18   264    15   274 0.76 Glucokinase
Lum_binding          PF00677.12    85 seq1430_BIOID38907   -            213   7.3e-62  205.1   0.9   1   2   3.9e-34   5.3e-30  103.0   0.1     1    85     3    87     3    87 0.99 Lumazine binding domain
Lum_binding          PF00677.12    85 seq1430_BIOID38907   -            213   7.3e-62  205.1   0.9   2   2   1.5e-33     2e-29  101.1   0.1     1    85   100   185   100   185 0.99 Lumazine binding domain
Permease             PF02405.11   215 seq1432_BIOID38907   -            260   1.8e-73  246.4  16.5   1   1   1.6e-77   2.2e-73  246.1  11.4     3   215    44   257    42   257 0.99 Permease
YfdX                 PF10938.3    155 seq1433_BIOID38907   -            210   4.5e-52  175.6   4.4   1   1   3.3e-56   4.5e-52  175.6   3.0     1   153    54   206    54   208 0.99 YfdX protein
EamA                 PF00892.15   126 seq1434_BIOID38907   -            274   1.6e-13   50.7  33.5   1   2   2.1e-11   2.9e-07   30.4   5.9    17   125    12   118     3   119 0.85 EamA-like transporter family
EamA                 PF00892.15   126 seq1434_BIOID38907   -            274   1.6e-13   50.7  33.5   2   2   3.7e-10   5.1e-06   26.4  11.8     1   123   148   266   148   269 0.82 EamA-like transporter family
DUF940               PF06082.6    658 seq1436_BIOID38907   -            698  1.2e-257  856.6  13.4   1   1    1e-261  1.4e-257  856.4   9.3     1   658    29   693    29   693 0.97 Bacterial putative lipoprotein (DUF940)
NAD_binding_1        PF00175.16   109 seq1439_BIOID38907   -            248     6e-17   62.0   0.0   1   1   1.2e-20   8.5e-17   61.5   0.0     1   109   111   223   111   223 0.90 Oxidoreductase NAD-binding domain
FAD_binding_6        PF00970.19    99 seq1439_BIOID38907   -            248   7.9e-11   41.8   0.0   1   1   2.3e-14   1.6e-10   40.9   0.0     9    90    14    90     6    98 0.85 Oxidoreductase FAD-binding domain
BPD_transp_1         PF00528.17   185 seq1442_BIOID38907   -            285   1.3e-17   63.8  15.8   1   1   9.2e-22   1.3e-17   63.8  10.9     1   183    83   282    83   284 0.84 Binding-protein-dependent transport system inner membrane component
PfkB                 PF00294.19   301 seq1445_BIOID38907   -            312   1.7e-62  211.1   0.0   1   1   1.5e-66     2e-62  210.9   0.0     7   296    14   293     8   299 0.92 pfkB family carbohydrate kinase
PTA_PTB              PF01515.14   319 seq1446_BIOID38907   -            759  1.3e-100  336.4   0.0   1   1  5.4e-104  1.9e-100  335.9   0.0     2   319   430   751   429   751 0.98 Phosphate acetyl/butaryl transferase
Malic_M              PF03949.10   255 seq1446_BIOID38907   -            759   3.4e-71  239.6   1.6   1   1   1.9e-74   6.4e-71  238.7   1.1     1   255   163   401   163   401 0.97 Malic enzyme, NAD binding domain
malic                PF00390.14   182 seq1446_BIOID38907   -            759   6.5e-32  110.4   0.3   1   1   5.9e-33     2e-29  102.3   0.2     2   182    19   151    18   151 0.98 Malic enzyme, N-terminal domain
FecCD                PF01032.13   311 seq1447_BIOID38907   -            327   1.8e-88  296.2  37.6   1   1   1.6e-92   2.2e-88  295.9  26.1     1   310    14   323    11   324 0.94 FecCD transport family
Prok-JAB             PF14464.1    105 seq1448_BIOID38907   -            247   1.9e-19   69.0   0.1   1   1   4.6e-23   3.2e-19   68.3   0.1     4    96     4    98     1   109 0.93 Prokaryotic homologs of the JAB domain
NLPC_P60             PF00877.14   105 seq1448_BIOID38907   -            247   6.5e-14   51.5   0.0   1   1   1.3e-17   9.1e-14   51.0   0.0     1   104   111   223   111   224 0.92 NlpC/P60 family
LysR_substrate       PF03466.15   209 seq1449_BIOID38907   -            301   9.7e-29   99.8   0.1   1   1   2.1e-32   1.4e-28   99.3   0.0     6   206    95   293    91   295 0.92 LysR substrate binding domain
HTH_1                PF00126.22    60 seq1449_BIOID38907   -            301   9.6e-18   63.5   2.6   1   1   2.1e-20   1.4e-16   59.7   0.6     2    60     9    67     8    67 0.97 Bacterial regulatory helix-turn-helix protein, lysR family
DUF1161              PF06649.7     52 seq1451_BIOID38907   -            102   1.3e-25   88.9   0.0   1   1   1.2e-29   1.6e-25   88.6   0.0     1    52    27    80    27    80 0.99 Protein of unknown function (DUF1161)
ATP-synt_ab          PF00006.20   215 seq1452_BIOID38907   -            460   2.5e-64  216.6   0.0   1   1   7.8e-68   3.6e-64  216.1   0.0     1   215   129   342   129   342 0.97 ATP synthase alpha/beta family, nucleotide-binding domain
ATP-synt_ab_C        PF00306.22   113 seq1452_BIOID38907   -            460   9.9e-28   96.7   0.1   1   1     4e-31   1.8e-27   95.9   0.1     2   109   356   458   355   460 0.94 ATP synthase alpha/beta chain, C terminal domain
ATP-synt_ab_N        PF02874.18    69 seq1452_BIOID38907   -            460   3.3e-22   78.3   2.5   1   1   1.5e-25     7e-22   77.3   1.7     1    68     6    72     6    73 0.97 ATP synthase alpha/beta family, beta-barrel domain
Phage_integrase      PF00589.17   173 seq1453_BIOID38907   -            265     7e-21   74.5   0.0   1   1   8.3e-25   1.1e-20   73.8   0.0    77   171    90   185    79   187 0.93 Phage integrase family
ANT                  PF03374.9    112 seq1457_BIOID38907   -            370   1.3e-33  115.2   0.5   1   1   9.2e-36   6.3e-32  109.8   0.0     1   111   256   364   256   365 0.97 Phage antirepressor protein KilAC domain
ORF6N                PF10543.4     88 seq1457_BIOID38907   -            370   2.7e-27   94.4   0.1   1   1     1e-30   6.9e-27   93.1   0.0     2    88   114   200   113   200 0.98 ORF6N domain
UDPG_MGDP_dh_N       PF03721.9    185 seq1458_BIOID38907   -            420   3.3e-61  205.7   0.2   1   1   9.4e-63   3.2e-59  199.2   0.0     2   183     5   189     4   191 0.96 UDP-glucose/GDP-mannose dehydrogenase family, NAD binding domain
UDPG_MGDP_dh         PF00984.14    96 seq1458_BIOID38907   -            420     4e-30  103.7   0.0   1   1   2.3e-33     8e-30  102.7   0.0     2    93   206   292   205   296 0.88 UDP-glucose/GDP-mannose dehydrogenase family, central domain
UDPG_MGDP_dh_C       PF03720.10   106 seq1458_BIOID38907   -            420     7e-19   67.8   0.0   1   1   5.7e-22   1.9e-18   66.4   0.0     1   104   324   419   324   420 0.91 UDP-glucose/GDP-mannose dehydrogenase family, UDP binding domain
NAD_binding_2        PF03446.10   162 seq1458_BIOID38907   -            420   1.3e-06   28.3   0.3   1   1   3.6e-09   1.2e-05   25.1   0.1     2   109     4   135     3   140 0.76 NAD binding domain of 6-phosphogluconate dehydrogenase
MCE                  PF02470.15    81 seq1460_BIOID38907   -            183   1.1e-21   76.5   0.0   1   1   1.1e-25   1.5e-21   76.0   0.0     2    80    39   116    38   117 0.97 mce related protein
DUF1498              PF07385.7    225 seq1463_BIOID38907   -            226    1e-118  394.3   0.0   1   1  8.3e-123  1.1e-118  394.1   0.0     1   224     1   224     1   225 0.99 Protein of unknown function (DUF1498)
HATPase_c            PF02518.21   111 seq1464_BIOID38907   -            900   8.7e-30  102.5   0.0   1   1     1e-32   2.8e-29  100.9   0.0     1   110   547   652   547   653 0.98 Histidine kinase-, DNA gyrase B-, and HSP90-like ATPase
HisKA                PF00512.20    68 seq1464_BIOID38907   -            900   2.1e-16   59.5   0.2   1   1   7.6e-20   2.1e-16   59.5   0.1     2    68   434   498   433   498 0.93 His Kinase A (phospho-acceptor) domain
Response_reg         PF00072.19   112 seq1464_BIOID38907   -            900   2.2e-14   53.2   0.1   1   1   3.3e-17   9.1e-14   51.3   0.0     1   107   674   780   674   785 0.95 Response regulator receiver domain
Hpt                  PF01627.18    90 seq1464_BIOID38907   -            900   4.9e-11   42.3   0.4   1   1   1.8e-14   4.9e-11   42.3   0.3     1    84   817   896   817   898 0.92 Hpt domain
HAMP                 PF00672.20    70 seq1464_BIOID38907   -            900   1.1e-08   34.9   0.5   1   1   4.2e-12   1.1e-08   34.9   0.3     1    67   324   391   324   397 0.84 HAMP domain
HHA                  PF05321.6     57 seq1466_BIOID38907   -             69   7.6e-28   96.3   0.0   1   1   6.4e-32   8.7e-28   96.1   0.0     1    57    10    66    10    66 0.99 Haemolysin expression modulating protein
BPD_transp_1         PF00528.17   185 seq1468_BIOID38907   -            264   5.3e-20   71.5  16.3   1   1   3.9e-24   5.3e-20   71.5  11.3     2   181    75   253    74   257 0.90 Binding-protein-dependent transport system inner membrane component
Chorismate_bind      PF00425.13   257 seq1469_BIOID38907   -            391     1e-68  231.3   0.0   1   1   9.2e-73   1.3e-68  231.0   0.0     2   257   126   380   125   380 0.97 chorismate binding enzyme
Porin_1              PF00267.16   337 seq1470_BIOID38907   -            366  6.7e-127  423.2  25.0   1   1  1.1e-130  7.5e-127  423.1  17.3     1   337    27   366    27   366 0.97 Gram-negative porin
Porin_4              PF13609.1    311 seq1470_BIOID38907   -            366   4.9e-20   72.1  33.7   1   1   9.4e-24   6.4e-20   71.7  23.4     2   304     8   337     6   340 0.81 Gram-negative porin
Lambda_tail_I        PF06805.7     82 seq1471_BIOID38907   -            190   1.6e-14   53.3   0.0   1   1   2.1e-18   2.9e-14   52.5   0.0    25    82     2    64     1    64 0.98 Bacteriophage lambda tail assembly protein I
Oxidored_q1          PF00361.15   270 seq1472_BIOID38907   -            485   4.1e-72  242.5  19.9   1   1     3e-76   4.1e-72  242.5  13.8     1   268   122   400   122   402 0.98 NADH-Ubiquinone/plastoquinone (complex I), various chains
CoA_transf_3         PF02515.12   191 seq1473_BIOID38907   -            416     3e-43  147.1   0.0   1   1   3.2e-47   4.4e-43  146.6   0.0     1   147    70   215    70   244 0.96 CoA-transferase family III
Sigma70_r4           PF04545.11    50 seq1474_BIOID38907   -            564   2.5e-08   32.9   0.2   1   1   3.7e-12   2.5e-08   32.9   0.1     6    46   150   193   144   197 0.92 Sigma-70, region 4
Tn7_Tnp_TnsA_N       PF08722.6     88 seq1474_BIOID38907   -            564   8.6e-08   31.9   0.6   1   1     4e-11   2.7e-07   30.3   0.0     2    87   367   440   366   441 0.95 TnsA endonuclease N terminal
BCCT                 PF02028.12   485 seq1475_BIOID38907   -            504  7.2e-124  413.5  44.2   1   1    6e-128  8.1e-124  413.3  30.6     1   484    14   500    14   501 0.98 BCCT family transporter
Peptidase_A24        PF01478.13   106 seq1476_BIOID38907   -            155   4.8e-23   81.2   8.2   1   1   3.5e-27   4.8e-23   81.2   5.7     2   104    10   117     8   120 0.87 Type IV leader peptidase family
3HCDH                PF00725.17    97 seq1477_BIOID38907   -            228   8.7e-39  131.7   0.0   1   2   3.8e-34   5.2e-30  103.5   0.0     1    97     6   100     6   100 0.99 3-hydroxyacyl-CoA dehydrogenase, C-terminal domain
3HCDH                PF00725.17    97 seq1477_BIOID38907   -            228   8.7e-39  131.7   0.0   2   2   5.4e-10   7.3e-06   26.1   0.0     3    86   132   218   132   225 0.90 3-hydroxyacyl-CoA dehydrogenase, C-terminal domain
PTS_EIIC             PF02378.13   321 seq1478_BIOID38907   -            563   2.7e-21   75.6  31.5   1   1   3.9e-25   2.7e-21   75.6  21.8     3   321   233   496   231   496 0.88 Phosphotransferase system, EIIC
PTS_IIB              PF02302.12    90 seq1478_BIOID38907   -            563   1.5e-19   70.1   0.9   1   1   6.3e-22   4.3e-18   65.4   0.2     2    84   108   192   107   198 0.91 PTS system, Lactose/Cellobiose specific IIB subunit
Ter                  PF05472.6    290 seq1479_BIOID38907   -            309  6.8e-115  383.0   6.7   1   1  5.6e-119  7.6e-115  382.8   4.6     2   290     9   307     8   307 0.99 DNA replication terminus site-binding protein (Ter protein)
Gate                 PF07670.9    109 seq1480_BIOID38907   -            231   9.6e-12   44.6   2.8   1   1     7e-16   9.6e-12   44.6   2.0     2    93    88   185    87   211 0.74 Nucleoside recognition
FecCD                PF01032.13   311 seq1481_BIOID38907   -            349   2.3e-83  279.4  37.0   1   1   2.1e-87   2.8e-83  279.1  25.6     3   310    37   343    33   344 0.98 FecCD transport family
Tol_Tol_Ttg2         PF05494.7    170 seq1482_BIOID38907   -            211   8.4e-48  162.0   0.0   1   1   7.2e-52   9.9e-48  161.7   0.0     2   168    32   199    31   201 0.96 Toluene tolerance, Ttg2
Fimbrial             PF00419.15   145 seq1487_BIOID38907   -            335   9.9e-19   67.8   0.1   1   1   1.2e-22   1.6e-18   67.1   0.0     2   145   188   335   187   335 0.92 Fimbrial protein
Trp_Tyr_perm         PF03222.8    394 seq1489_BIOID38907   -            409   3.1e-11   42.6  35.6   1   1   5.7e-15   3.9e-11   42.2  24.7    12   360    16   379     7   408 0.78 Tryptophan/tyrosine permease family
Aa_trans             PF01490.13   410 seq1489_BIOID38907   -            409   1.8e-05   23.3  40.2   1   1   8.5e-09   5.8e-05   21.6  27.9    10   399    14   406    10   409 0.67 Transmembrane amino acid transporter protein
RNase_H              PF00075.19   132 seq1490_BIOID38907   -            155   2.6e-41  140.9   0.0   1   1   2.1e-45   2.9e-41  140.8   0.0     2   131     3   141     2   142 0.92 RNase H
DUF3672              PF12421.3    136 seq1494_BIOID38907   -           1159   4.9e-41  139.9   0.0   1   1   4.3e-44   1.5e-40  138.4   0.0     1   135   977  1117   977  1118 0.89 Fibronectin type III protein
Phage-tail_3         PF13550.1    164 seq1494_BIOID38907   -           1159   1.3e-39  135.4   0.8   1   1   8.2e-43   2.8e-39  134.4   0.0     1   161   330   497   330   500 0.94 Putative phage tail protein
DUF1983              PF09327.6     81 seq1494_BIOID38907   -           1159   2.1e-27   94.7   1.7   1   1   1.6e-30   5.4e-27   93.4   1.2     1    81   873   953   873   953 0.99 Domain of unknown function (DUF1983)
NUDIX                PF00293.23   135 seq1495_BIOID38907   -            257     3e-21   75.3   0.1   1   1     2e-24   9.3e-21   73.7   0.0     6   125   132   240   127   249 0.90 NUDIX domain
zf-NADH-PPase        PF09297.6     32 seq1495_BIOID38907   -            257   2.9e-10   39.3   5.4   1   1     1e-13   4.8e-10   38.6   3.8     1    32    93   124    93   124 0.98 NADH pyrophosphatase zinc ribbon domain
NUDIX-like           PF09296.6     98 seq1495_BIOID38907   -            257   3.6e-06   27.1   0.1   1   1   1.6e-09   7.3e-06   26.1   0.1     2    97    11    90    10    91 0.96 NADH pyrophosphatase-like rudimentary NUDIX domain
SBP_bac_8            PF13416.1    281 seq1498_BIOID38907   -            348     7e-43  147.2   7.5   1   1   3.5e-46   9.5e-43  146.8   5.2     2   278    42   313    41   317 0.91 Bacterial extracellular solute-binding protein
SBP_bac_6            PF13343.1    242 seq1498_BIOID38907   -            348   3.7e-41  140.9   3.6   1   1   1.8e-44   4.8e-41  140.5   2.5     4   241    77   323    74   324 0.92 Bacterial extracellular solute-binding protein
SBP_bac_11           PF13531.1    231 seq1498_BIOID38907   -            348   3.9e-16   59.2   0.0   1   1   2.2e-19   6.1e-16   58.6   0.0    16   223    42   285    37   293 0.82 Bacterial extracellular solute-binding protein
SBP_bac_1            PF01547.20   314 seq1498_BIOID38907   -            348     7e-14   52.1  10.7   1   1   4.6e-17   1.3e-13   51.3   7.4    12   313    40   284    31   285 0.74 Bacterial extracellular solute-binding protein
Lipoprotein_8        PF02030.10   493 seq1498_BIOID38907   -            348   1.5e-09   36.8   0.1   1   1   2.1e-12   5.6e-09   34.9   0.0    21    98    22   104     1   114 0.76 Hypothetical lipoprotein (MG045 family)
Rieske_2             PF13806.1    104 seq1499_BIOID38907   -            108   2.7e-40  136.1   0.0   1   1   2.2e-44     3e-40  136.0   0.0     1   103     3   106     3   107 0.98 Rieske-like [2Fe-2S] domain
BenE                 PF03594.8    378 seq1501_BIOID38907   -            432  3.2e-154  512.9  48.4   1   1  2.8e-158  3.8e-154  512.7  33.5     3   378    47   422    45   422 0.99 Benzoate membrane transport protein
Epimerase            PF01370.16   236 seq1502_BIOID38907   -            355     9e-79  264.1   0.0   1   1   4.8e-82   1.1e-78  263.8   0.0     1   236     4   252     4   252 0.97 NAD dependent epimerase/dehydratase family
RmlD_sub_bind        PF04321.12   287 seq1502_BIOID38907   -            355   1.1e-16   60.4   0.0   1   1   6.9e-20   1.6e-16   59.9   0.0     2   255     3   297     1   333 0.79 RmlD substrate binding domain
Polysacc_synt_2      PF02719.10   294 seq1502_BIOID38907   -            355   2.8e-16   59.1   0.0   1   1     2e-19   4.6e-16   58.4   0.0     1   117     4   114     4   135 0.93 Polysaccharide biosynthesis protein
NAD_binding_4        PF07993.7    249 seq1502_BIOID38907   -            355   4.9e-15   55.0   0.1   1   1   4.9e-14   1.1e-10   40.7   0.0    88   197    75   189    62   250 0.85 Male sterility protein
3Beta_HSD            PF01073.14   280 seq1502_BIOID38907   -            355   1.6e-14   53.1   0.0   1   1   1.1e-17   2.5e-14   52.5   0.0     1   229     5   240     5   250 0.82 3-beta hydroxysteroid dehydrogenase/isomerase family
adh_short            PF00106.20   167 seq1502_BIOID38907   -            355   9.8e-08   31.9   0.2   1   1   7.4e-10   1.7e-06   27.9   0.0     3    94     4    89     2   126 0.79 short chain dehydrogenase
STAS_2               PF13466.1     80 seq1503_BIOID38907   -             97   4.2e-18   65.0   0.1   1   1   7.2e-22   4.9e-18   64.7   0.1     1    79    14    90    14    91 0.98 STAS domain
STAS                 PF01740.16   117 seq1503_BIOID38907   -             97   1.2e-05   24.6   0.0   1   1   2.1e-09   1.5e-05   24.3   0.0    53   103    42    92    32    95 0.92 STAS domain
PLA1                 PF02253.10   260 seq1504_BIOID38907   -            289   1.6e-93  312.7   5.1   1   1   1.4e-97   1.9e-93  312.5   3.5     8   260    39   286    33   286 0.98 Phospholipase A1
Gate                 PF07670.9    109 seq1505_BIOID38907   -            153   9.1e-11   41.5   4.9   1   1   6.7e-15   9.1e-11   41.5   3.4     3    92    27   110    25   144 0.86 Nucleoside recognition
ATP-synt_DE_N        PF02823.11    80 seq1506_BIOID38907   -            139   1.9e-30  104.2   0.1   1   1   4.2e-34   2.9e-30  103.7   0.1     2    80     6    84     5    84 0.99 ATP synthase, Delta/Epsilon chain, beta-sandwich domain
ATP-synt_DE          PF00401.15    48 seq1506_BIOID38907   -            139   1.4e-16   59.9   5.1   1   1   3.3e-20   2.3e-16   59.2   3.5     1    47    88   134    88   135 0.97 ATP synthase, Delta/Epsilon chain, long alpha-helix domain
His_Phos_1           PF00300.17   158 seq1508_BIOID38907   -            161   1.1e-11   44.9   0.0   1   1   2.4e-15   3.3e-11   43.4   0.0     1    73     2    70     2   103 0.82 Histidine phosphatase superfamily (branch 1)
HSP70                PF00012.15   602 seq1512_BIOID38907   -            450   7.2e-25   86.8   0.0   1   2   1.3e-18   8.8e-15   53.5   0.0     2   207     3   228     2   259 0.77 Hsp70 protein
HSP70                PF00012.15   602 seq1512_BIOID38907   -            450   7.2e-25   86.8   0.0   2   2   1.9e-11   1.3e-07   29.8   0.0   250   352   329   423   305   448 0.80 Hsp70 protein
AMP-binding          PF00501.23   418 seq1513_BIOID38907   -            826   4.7e-84  282.0   0.0   1   1   1.9e-87   6.5e-84  281.5   0.0     1   417    50   461    50   462 0.95 AMP-binding enzyme
Isochorismatase      PF00857.15   174 seq1513_BIOID38907   -            826   4.7e-37  127.4   0.0   1   1   2.2e-40   7.5e-37  126.8   0.0     2   173   573   745   572   746 0.97 Isochorismatase family
PP-binding           PF00550.20    67 seq1513_BIOID38907   -            826   3.9e-08   33.3   0.1   1   1   8.6e-11   2.9e-07   30.5   0.0     2    62   758   816   757   821 0.87 Phosphopantetheine attachment site
DUF4009              PF13193.1     41 seq1513_BIOID38907   -            826   4.3e-05   22.7   0.1   1   1   3.5e-08   0.00012   21.3   0.0     1    23   501   523   501   525 0.93 Domain of unknown function (DUF4009)
Form_Nir_trans       PF01226.12   250 seq1515_BIOID38907   -            268   5.6e-62  208.7  28.4   1   1   4.9e-66   6.6e-62  208.5  19.7    16   249    20   248     4   249 0.92 Formate/nitrite transporter
DUF2756              PF10956.3    104 seq1516_BIOID38907   -            146     1e-53  179.8  30.3   1   1   7.3e-58     1e-53  179.8  21.0     1   104     1   105     1   105 0.99 Protein of unknown function (DUF2756)
Porin_1              PF00267.16   337 seq1519_BIOID38907   -            369  7.5e-133  442.8  26.1   1   1  1.2e-136  8.5e-133  442.6  18.1     1   337    29   369    29   369 0.97 Gram-negative porin
Porin_4              PF13609.1    311 seq1519_BIOID38907   -            369   6.8e-19   68.3  35.9   1   1   1.4e-22   9.4e-19   67.9  24.9     1   304    12   340    10   347 0.77 Gram-negative porin
Peripla_BP_2         PF01497.13   238 seq1520_BIOID38907   -            315   2.2e-28   98.9   0.0   1   1     2e-32   2.8e-28   98.5   0.0     7   234    48   282    42   285 0.82 Periplasmic binding protein
DUF1454              PF07305.7    200 seq1521_BIOID38907   -            199  2.9e-110  365.8   2.3   1   1  2.4e-114  3.2e-110  365.7   1.6     1   200     1   199     1   199 0.99 Protein of unknown function (DUF1454)
BolA                 PF01722.13    75 seq1522_BIOID38907   -             89   1.1e-20   73.1   0.0   1   1     1e-24   1.4e-20   72.8   0.0     3    75    16    80    12    80 0.92 BolA-like protein
TPP_enzyme_N         PF02776.13   172 seq1526_BIOID38907   -            564   2.4e-47  160.5   1.1   1   1   3.5e-50   1.6e-46  157.8   0.2     3   171    10   178     8   179 0.96 Thiamine pyrophosphate enzyme, N-terminal TPP binding domain
TPP_enzyme_M         PF00205.17   137 seq1526_BIOID38907   -            564   9.1e-33  112.7   0.3   1   1   5.5e-36   2.5e-32  111.3   0.1     2   135   202   327   201   329 0.93 Thiamine pyrophosphate enzyme, central domain
TPP_enzyme_C         PF02775.16   153 seq1526_BIOID38907   -            564   1.6e-25   89.3   0.7   1   1   2.3e-28   1.1e-24   86.6   0.0     9   153   402   540   394   540 0.89 Thiamine pyrophosphate enzyme, C-terminal TPP binding domain
Fer4_10              PF13237.1     52 seq1527_BIOID38907   -             86   2.9e-13   49.2  11.8   1   1   1.4e-16   3.9e-13   48.8   8.1     4    52     5    55     2    55 0.88 4Fe-4S dicluster domain
Fer4_7               PF12838.2     52 seq1527_BIOID38907   -             86   1.9e-08   34.4  10.7   1   1   8.6e-12   2.4e-08   34.1   7.4     1    49     8    55     8    70 0.90 4Fe-4S dicluster domain
Fer4_9               PF13187.1     55 seq1527_BIOID38907   -             86   3.4e-07   30.3  11.1   1   1   1.7e-10   4.6e-07   29.8   7.7     1    51     8    55     8    72 0.94 4Fe-4S dicluster domain
Fer4                 PF00037.22    24 seq1527_BIOID38907   -             86   9.1e-07   28.1  17.0   1   1   1.3e-09   3.5e-06   26.2   1.9     5    24     6    25     3    25 0.92 4Fe-4S binding domain
Amidohydro_5         PF13594.1     68 seq1529_BIOID38907   -            390   1.3e-13   50.4   0.3   1   1   8.8e-17     3e-13   49.2   0.2     1    68    28   100    28   100 0.68 Amidohydrolase
Amidohydro_4         PF13147.1    304 seq1529_BIOID38907   -            390   3.2e-12   46.9   1.0   1   1   3.6e-12   1.2e-08   35.2   0.7     1   304    54   357    54   357 0.77 Amidohydrolase
Fimbrial             PF00419.15   145 seq1530_BIOID38907   -            171   7.9e-16   58.4   0.1   1   1     7e-20   9.6e-16   58.1   0.1     1   145    29   171    27   171 0.87 Fimbrial protein
URO-D                PF01208.12   343 seq1531_BIOID38907   -            354  1.7e-140  467.7   0.0   1   1  1.4e-144  1.9e-140  467.5   0.0     2   342     5   347     4   348 0.98 Uroporphyrinogen decarboxylase (URO-D)
PsiE                 PF06146.7     69 seq1532_BIOID38907   -            136   1.8e-16   59.9   5.7   1   1   1.3e-20   1.8e-16   59.9   3.9     5    69    62   123    58   123 0.95 Phosphate-starvation-inducible E
ADH_N                PF08240.7    109 seq1533_BIOID38907   -            353   1.2e-27   95.7   1.0   1   1   7.2e-31     2e-27   95.0   0.7     1   109    42   152    42   152 0.96 Alcohol dehydrogenase GroES-like domain
ADH_zinc_N           PF00107.21   130 seq1533_BIOID38907   -            353   2.3e-22   78.8   0.0   1   1   1.3e-25   3.6e-22   78.1   0.0     1   129   193   315   193   316 0.98 Zinc-binding dehydrogenase
ADH_zinc_N_2         PF13602.1    127 seq1533_BIOID38907   -            353   2.7e-08   34.6   0.0   1   1   1.7e-11   4.6e-08   33.9   0.0     1   127   225   349   225   349 0.72 Zinc-binding dehydrogenase
2-Hacid_dh_C         PF02826.14   178 seq1533_BIOID38907   -            353   3.2e-06   26.3   0.0   1   1   1.9e-09   5.3e-06   25.6   0.0    34    98   181   252   171   263 0.72 D-isomer specific 2-hydroxyacid dehydrogenase, NAD binding domain
AlaDh_PNT_C          PF01262.16   168 seq1533_BIOID38907   -            353   1.1e-05   24.9   0.0   1   1   7.4e-09     2e-05   24.0   0.0    21   104   184   247   175   261 0.82 Alanine dehydrogenase/PNT, C-terminal domain
EPSP_synthase        PF00275.15   419 seq1536_BIOID38907   -            419  8.9e-129  429.4   0.9   1   1  7.5e-133    1e-128  429.2   0.6     1   419     6   406     6   406 0.97 EPSP synthase (3-phosphoshikimate 1-carboxyvinyltransferase)
Acyl-CoA_dh_1        PF00441.19   150 seq1537_BIOID38907   -            380   9.8e-47  158.6   1.3   1   1   3.9e-50   1.3e-46  158.2   0.9     1   150   227   376   227   376 0.99 Acyl-CoA dehydrogenase, C-terminal domain
Acyl-CoA_dh_N        PF02771.11   113 seq1537_BIOID38907   -            380   7.7e-17   61.7   0.1   1   1   4.7e-20   1.6e-16   60.7   0.0     1   106     6   110     6   116 0.92 Acyl-CoA dehydrogenase, N-terminal domain
Acyl-CoA_dh_M        PF02770.14    52 seq1537_BIOID38907   -            380   2.9e-16   58.5   0.1   1   1   2.7e-19   9.2e-16   56.9   0.0     3    51   123   171   121   172 0.97 Acyl-CoA dehydrogenase, middle domain
Acyl-CoA_dh_2        PF08028.6    134 seq1537_BIOID38907   -            380   1.4e-15   57.5   0.8   1   1   6.8e-19   2.3e-15   56.8   0.6     9   125   250   356   243   359 0.95 Acyl-CoA dehydrogenase, C-terminal domain
Hexapep              PF00132.19    36 seq1539_BIOID38907   -            456   3.8e-30  101.9  14.0   1   3   1.3e-09   4.3e-06   25.8   2.5     4    36   268   300   266   300 0.94 Bacterial transferase hexapeptide (six repeats)
Hexapep              PF00132.19    36 seq1539_BIOID38907   -            456   3.8e-30  101.9  14.0   2   3   4.3e-08   0.00015   21.0   0.1     2    32   353   382   352   384 0.94 Bacterial transferase hexapeptide (six repeats)
Hexapep              PF00132.19    36 seq1539_BIOID38907   -            456   3.8e-30  101.9  14.0   3   3   2.8e-12   9.7e-09   34.2   0.2     2    36   395   429   394   429 0.96 Bacterial transferase hexapeptide (six repeats)
NTP_transf_3         PF12804.2    179 seq1539_BIOID38907   -            456   3.3e-20   72.9   0.4   1   1     2e-23   6.8e-20   71.8   0.3     1   112     8   122     8   246 0.91 MobA-like NTP transferase domain
NTP_transferase      PF00483.18   248 seq1539_BIOID38907   -            456   1.2e-13   50.8   0.0   1   1   5.2e-17   1.8e-13   50.2   0.0     3   220     9   214     7   220 0.85 Nucleotidyl transferase
IspD                 PF01128.14   221 seq1539_BIOID38907   -            456   1.4e-06   27.8   0.1   1   1   8.5e-10   2.9e-06   26.8   0.0     1    45     6    50     6    78 0.83 Uncharacterized protein family UPF0007
Glutaredoxin         PF00462.19    60 seq1540_BIOID38907   -             90     3e-15   55.8   0.1   1   1   5.9e-19     4e-15   55.4   0.1     2    60     9    74     8    74 0.90 Glutaredoxin
DUF836               PF05768.9     81 seq1540_BIOID38907   -             90   3.1e-06   27.2   0.0   1   1   5.3e-10   3.6e-06   27.0   0.0     3    57     9    71     7    86 0.77 Glutaredoxin-like domain (DUF836)
Lactamase_B          PF00753.22   194 seq1541_BIOID38907   -            251   3.8e-35  121.1   0.6   1   1   7.1e-39   4.9e-35  120.8   0.4     3   194     9   165     7   165 0.96 Metallo-beta-lactamase superfamily
Lactamase_B_2        PF12706.2    194 seq1541_BIOID38907   -            251   1.5e-08   34.3   0.1   1   1   3.4e-12   2.3e-08   33.6   0.0     3   188    25   199    23   204 0.60 Beta-lactamase superfamily domain
BMC                  PF00936.14    75 seq1543_BIOID38907   -            111   8.9e-17   60.4   0.2   1   1   8.4e-21   1.2e-16   60.0   0.1     2    72    40   106    39   109 0.96 BMC domain
DUF3592              PF12158.3    148 seq1545_BIOID38907   -            167   7.7e-19   67.8   0.4   1   1     7e-23   9.6e-19   67.5   0.3     6   145    21   151    18   154 0.88 Protein of unknown function (DUF3592)
RQC                  PF09382.5    106 seq1546_BIOID38907   -            611   4.4e-28   96.9   0.0   1   1   3.5e-31   1.2e-27   95.6   0.0     1   104   413   514   413   516 0.97 RQC domain
Helicase_C           PF00271.26    78 seq1546_BIOID38907   -            611   9.3e-24   82.9   0.1   1   1   2.2e-24   7.5e-21   73.6   0.1     3    78   258   333   256   333 0.98 Helicase conserved C-terminal domain
HRDC                 PF00570.18    68 seq1546_BIOID38907   -            611   8.4e-24   82.9   0.1   1   1   6.4e-27   2.2e-23   81.6   0.0     2    68   535   601   534   601 0.97 HRDC domain
DEAD                 PF00270.24   173 seq1546_BIOID38907   -            611   9.1e-21   73.9   0.0   1   1   1.6e-23   5.3e-20   71.4   0.0     2   168    30   189    29   194 0.85 DEAD/DEAH box helicase
DUF2191              PF09957.4     47 seq1548_BIOID38907   -             67     2e-11   43.3   0.3   1   1   1.8e-15   2.5e-11   43.0   0.2     1    44     1    45     1    48 0.95 Uncharacterized protein conserved in bacteria (DUF2191)
NTP_transferase      PF00483.18   248 seq1550_BIOID38907   -            293   1.2e-72  244.0   0.0   1   1   2.1e-76   1.4e-72  243.8   0.0     1   246     2   238     2   240 0.98 Nucleotidyl transferase
NTP_transf_3         PF12804.2    179 seq1550_BIOID38907   -            293   1.1e-08   35.3   0.0   1   1     2e-12   1.4e-08   35.0   0.0     1   120     3   133     3   188 0.83 MobA-like NTP transferase domain
TIM                  PF00121.13   244 seq1551_BIOID38907   -            255   3.2e-93  311.1   1.0   1   1   2.6e-97   3.6e-93  311.0   0.7     1   243     4   245     4   246 0.97 Triosephosphate isomerase
PHP                  PF02811.14   175 seq1552_BIOID38907   -            293   6.4e-33  113.8   0.1   1   1   6.6e-37     9e-33  113.3   0.1     1   169    10   233    10   240 0.92 PHP domain
Fimbrial             PF00419.15   145 seq1553_BIOID38907   -            188   1.9e-16   60.4   0.7   1   1   1.7e-20   2.3e-16   60.1   0.5     3   144    34   187    32   188 0.81 Fimbrial protein
TP_methylase         PF00590.15   210 seq1554_BIOID38907   -            457   9.3e-50  169.1   0.1   1   1   3.2e-53   1.5e-49  168.4   0.1     2   209   218   426   217   427 0.92 Tetrapyrrole (Corrin/Porphyrin) Methylases
NAD_binding_7        PF13241.1    103 seq1554_BIOID38907   -            457   6.1e-28   96.9   0.1   1   1   1.3e-29     6e-26   90.5   0.0     1   103     6   115     6   115 0.89 Putative NAD(P)-binding
CysG_dimeriser       PF10414.4     60 seq1554_BIOID38907   -            457   1.7e-19   68.9   0.9   1   1   3.7e-23   1.7e-19   68.9   0.6     2    60   150   209   149   209 0.97 Sirohaem synthase dimerisation region
DUF2633              PF11119.3     59 seq1557_BIOID38907   -             57   1.3e-29  101.5   1.4   1   1   1.1e-33   1.4e-29  101.4   1.0     1    52     3    54     3    57 0.95 Protein of unknown function (DUF2633)
PduV-EutP            PF10662.4    143 seq1561_BIOID38907   -            159   2.3e-31  108.0   0.0   1   1   7.8e-35   2.6e-31  107.8   0.0     1   142     1   143     1   144 0.96 Ethanolamine utilisation - propanediol utilisation
MMR_HSR1             PF01926.18   114 seq1561_BIOID38907   -            159   6.8e-06   25.9   0.0   1   1   3.6e-09   1.2e-05   25.1   0.0     1    91     3    78     3   116 0.72 50S ribosome-binding GTPase
FeoB_N               PF02421.13   189 seq1561_BIOID38907   -            159   5.8e-06   25.5   0.2   1   1   7.4e-09   2.5e-05   23.4   0.1     2   168     3   154     2   159 0.86 Ferrous iron transport protein B
PfkB                 PF00294.19   301 seq1563_BIOID38907   -            313   3.7e-59  200.2   0.1   1   1   6.5e-63   4.5e-59  199.9   0.1     2   297     5   295     4   299 0.94 pfkB family carbohydrate kinase
Phos_pyr_kin         PF08543.7    246 seq1563_BIOID38907   -            313   4.5e-05   22.6   0.0   1   1   1.7e-08   0.00012   21.3   0.0   117   233   178   288   143   297 0.85 Phosphomethylpyrimidine kinase
SIS                  PF01380.17   131 seq1564_BIOID38907   -            295   2.6e-11   43.1   0.0   1   1   6.7e-15   4.6e-11   42.3   0.0     2   110   138   246   137   263 0.94 SIS domain
HTH_6                PF01418.12    77 seq1564_BIOID38907   -            295   9.5e-10   37.9   0.0   1   1   2.6e-13   1.8e-09   37.0   0.0     7    72    16    81    12    85 0.93 Helix-turn-helix domain, rpiR family
LysR_substrate       PF03466.15   209 seq1565_BIOID38907   -            310   1.9e-25   89.1   0.0   1   1   5.1e-29   3.5e-25   88.2   0.0     2   206    88   290    87   292 0.95 LysR substrate binding domain
HTH_1                PF00126.22    60 seq1565_BIOID38907   -            310   8.8e-21   73.2   0.2   1   1   2.1e-24   1.5e-20   72.5   0.1     4    59     7    62     5    63 0.95 Bacterial regulatory helix-turn-helix protein, lysR family
Repair_PSII          PF04536.9    119 seq1567_BIOID38907   -            261     4e-05   23.3   0.0   1   1   4.1e-09   5.6e-05   22.8   0.0     6   117    40   152    37   154 0.94 Repair protein
PEP-utilizers_C      PF02896.13   294 seq1570_BIOID38907   -            833    4e-111  370.4   0.0   1   1  1.9e-114  5.3e-111  370.0   0.0     2   293   363   653   362   654 0.99 PEP-utilising enzyme, TIM barrel domain
PTS_EIIA_2           PF00359.17   142 seq1570_BIOID38907   -            833   6.3e-32  110.1   0.0   1   1   4.5e-35   1.2e-31  109.1   0.0     2   141   689   829   688   830 0.97 Phosphoenolpyruvate-dependent sugar phosphotransferase system, EIIA 2
PEP-utilizers        PF00391.18    81 seq1570_BIOID38907   -            833   3.8e-19   67.9   0.2   1   1   4.2e-22   1.2e-18   66.3   0.0     7    81   262   337   259   337 0.93 PEP-utilising enzyme, mobile domain
PTS-HPr              PF00381.14    84 seq1570_BIOID38907   -            833   3.1e-17   62.1   0.0   1   1   2.8e-20   7.6e-17   60.8   0.0     5    83     6    86     2    87 0.94 PTS HPr component phosphorylation site
PEP-utilisers_N      PF05524.8    123 seq1570_BIOID38907   -            833   4.6e-14   52.1   1.2   1   1   2.6e-17   7.2e-14   51.5   0.0     2   123   119   238   118   238 0.87 PEP-utilising enzyme, N-terminal
Endonuclease_5       PF04493.9    206 seq1572_BIOID38907   -            223   1.1e-70  237.0   0.0   1   1   9.3e-75   1.3e-70  236.8   0.0     1   205     9   208     9   209 0.99 Endonuclease V
LysM                 PF01476.15    44 seq1573_BIOID38907   -            452   1.7e-28   98.0   0.0   1   2   3.2e-18   2.2e-14   52.9   0.0     1    43   343   384   343   385 0.98 LysM domain
LysM                 PF01476.15    44 seq1573_BIOID38907   -            452   1.7e-28   98.0   0.0   2   2   1.6e-13   1.1e-09   37.9   0.0     1    42   402   441   402   443 0.90 LysM domain
SLT                  PF01464.15   121 seq1573_BIOID38907   -            452   5.8e-26   90.2   0.1   1   1   1.4e-29   9.4e-26   89.5   0.1     2   118   103   215   102   218 0.97 Transglycosylase SLT domain
Fer4_5               PF12801.2     48 seq1574_BIOID38907   -            357     4e-21   74.4   6.6   1   2   2.2e-17   7.4e-14   51.1   0.3     2    47    97   142    96   143 0.93 4Fe-4S binding domain
Fer4_5               PF12801.2     48 seq1574_BIOID38907   -            357     4e-21   74.4   6.6   2   2   4.6e-12   1.6e-08   34.1   0.7     2    48   201   247   200   247 0.83 4Fe-4S binding domain
Fer4_10              PF13237.1     52 seq1574_BIOID38907   -            357   9.7e-07   28.3  14.3   1   1   2.8e-10   9.7e-07   28.3   9.9     2    52   244   289   243   289 0.94 4Fe-4S dicluster domain
Rick_17kDa_Anti      PF05433.10    42 seq1575_BIOID38907   -            171   3.5e-08   32.8  24.1   1   1   8.3e-12   5.7e-08   32.1  16.7     2    41    72   113    71   114 0.91 Glycine zipper 2TM domain
Gly-zipper_Omp       PF13488.1     46 seq1575_BIOID38907   -            171   3.3e-07   29.7  21.1   1   1   7.3e-11     5e-07   29.1  14.6     2    43    72   114    71   117 0.87 Glycine zipper
LRR_1                PF00560.28    22 seq1576_BIOID38907   -            418   0.00011   21.5  46.2   1   2   7.3e-06     0.033   14.0   0.1     1    15   169   183   169   186 0.91 Leucine Rich Repeat
LRR_1                PF00560.28    22 seq1576_BIOID38907   -            418   0.00011   21.5  46.2   2   2   3.4e-05      0.16   12.0   0.8     4    22   193   212   190   212 0.89 Leucine Rich Repeat
LysR_substrate       PF03466.15   209 seq1577_BIOID38907   -            303     4e-25   88.0   0.1   1   1   8.5e-29   5.8e-25   87.5   0.1     4   206    99   297    96   299 0.95 LysR substrate binding domain
HTH_1                PF00126.22    60 seq1577_BIOID38907   -            303   1.5e-15   56.5   0.6   1   1   8.4e-19   5.7e-15   54.6   0.0     3    60    15    72    13    72 0.94 Bacterial regulatory helix-turn-helix protein, lysR family
EutQ                 PF06249.7    152 seq1578_BIOID38907   -            233   8.7e-70  233.0   0.0   1   1   2.6e-73   1.2e-69  232.5   0.0     1   152    85   232    85   232 0.99 Ethanolamine utilisation protein EutQ
Cupin_3              PF05899.7     74 seq1578_BIOID38907   -            233   7.1e-08   31.6   0.3   1   1   3.3e-11   1.5e-07   30.5   0.0    10    63   160   212   151   223 0.84 Protein of unknown function (DUF861)
Cupin_2              PF07883.6     71 seq1578_BIOID38907   -            233   1.5e-06   27.5   0.0   1   1   7.6e-10   3.4e-06   26.3   0.0    20    68   176   222   173   225 0.86 Cupin domain
ZapA                 PF05164.8     89 seq1580_BIOID38907   -            109   2.1e-20   72.3   0.6   1   1     2e-24   2.7e-20   72.0   0.4     2    89     6    91     5    91 0.98 Cell division protein ZapA
Asp-Al_Ex            PF06826.7    169 seq1582_BIOID38907   -            561   3.3e-83  277.1  49.2   1   2   1.1e-44   7.2e-41  139.3  10.5     2   168    17   182    16   183 0.98 Predicted Permease Membrane Region
Asp-Al_Ex            PF06826.7    169 seq1582_BIOID38907   -            561   3.3e-83  277.1  49.2   2   2   3.9e-46   2.7e-42  144.0  18.1     1   169   385   555   385   555 0.99 Predicted Permease Membrane Region
TrkA_C               PF02080.16    71 seq1582_BIOID38907   -            561   1.8e-24   84.9   0.4   1   2   1.3e-15   8.9e-12   44.3   0.0    12    68   228   284   218   287 0.93 TrkA-C domain
TrkA_C               PF02080.16    71 seq1582_BIOID38907   -            561   1.8e-24   84.9   0.4   2   2   8.2e-14   5.6e-10   38.5   0.2     2    71   304   372   303   372 0.91 TrkA-C domain
Usher                PF00577.15   552 seq1583_BIOID38907   -            414   1.2e-72  245.3   1.1   1   1   2.2e-76   1.5e-72  244.9   0.8     2   196   199   404   198   409 0.93 Type VII secretion system (T7SS), usher protein
PapC_N               PF13954.1    146 seq1583_BIOID38907   -            414   3.6e-39  133.5   0.0   1   1   8.7e-43   5.9e-39  132.8   0.0     2   146    36   183    35   183 0.98 PapC N-terminal domain
Acetyltransf_1       PF00583.19    83 seq1585_BIOID38907   -            224   1.6e-05   24.6   0.5   1   1   7.7e-09   5.3e-05   23.0   0.4    39    78   170   209   144   214 0.93 Acetyltransferase (GNAT) family
Acetyltransf_10      PF13673.1    117 seq1585_BIOID38907   -            224   3.4e-05   23.8   0.5   1   1   8.2e-09   5.6e-05   23.1   0.3     1   114    92   207    92   212 0.80 Acetyltransferase (GNAT) domain
Alpha-amylase        PF00128.19   316 seq1586_BIOID38907   -            750   1.3e-12   47.7   0.5   1   1   3.9e-16   5.3e-12   45.6   0.3    23   303   247   588   242   592 0.66 Alpha amylase, catalytic domain
CoA_transf_3         PF02515.12   191 seq1589_BIOID38907   -            405   1.5e-47  161.1   0.0   1   1   1.6e-51   2.2e-47  160.6   0.0     2   181    70   249    69   258 0.93 CoA-transferase family III
Sua5_yciO_yrdC       PF01300.13   179 seq1590_BIOID38907   -            206   1.2e-47  161.3   0.0   1   1   1.1e-51   1.4e-47  161.0   0.0     2   179    23   198    22   198 0.95 Telomere recombination
BATS                 PF06968.8     92 seq1591_BIOID38907   -            346   1.7e-29  101.3   0.0   1   1   5.5e-33   3.7e-29  100.2   0.0     1    92   220   312   220   312 0.99 Biotin and Thiamin Synthesis associated domain
Radical_SAM          PF04055.16   166 seq1591_BIOID38907   -            346   3.9e-19   69.3   0.0   1   1   4.6e-22   3.2e-18   66.3   0.0     4   160    50   203    47   209 0.92 Radical SAM superfamily
5-FTHF_cyc-lig       PF01812.15   186 seq1595_BIOID38907   -            248   5.7e-43  146.7   0.0   1   1   5.3e-47   7.3e-43  146.3   0.0     2   186    62   242    61   242 0.98 5-formyltetrahydrofolate cyclo-ligase family
Mem_trans            PF03547.13   385 seq1597_BIOID38907   -            314   1.7e-58  197.6  21.9   1   2   2.8e-37   3.8e-33  114.2   2.3     4   155     7   161     4   168 0.96 Membrane transport protein
Mem_trans            PF03547.13   385 seq1597_BIOID38907   -            314   1.7e-58  197.6  21.9   2   2   9.4e-30   1.3e-25   89.4   8.0   236   385   165   307   160   307 0.96 Membrane transport protein
Indigoidine_A        PF04227.7    293 seq1598_BIOID38907   -            312  1.5e-136  454.2   4.5   1   1  1.2e-140  1.7e-136  454.0   3.1     1   293    15   307    15   307 0.99 Indigoidine synthase A like protein
SIS                  PF01380.17   131 seq1600_BIOID38907   -            609   3.3e-64  214.2   0.1   1   2   7.5e-36     2e-32  111.4   0.0     2   130   290   418   289   419 0.97 SIS domain
SIS                  PF01380.17   131 seq1600_BIOID38907   -            609   3.3e-64  214.2   0.1   2   2   1.2e-32   3.4e-29  100.9   0.0     2   130   462   591   461   592 0.97 SIS domain
GATase_2             PF00310.16   361 seq1600_BIOID38907   -            609     5e-26   91.1   0.8   1   2   2.4e-08   6.5e-05   21.6   0.1     1    54     2    44     2    62 0.85 Glutamine amidotransferases class-II
GATase_2             PF00310.16   361 seq1600_BIOID38907   -            609     5e-26   91.1   0.8   2   2   1.8e-22   4.8e-19   68.1   0.1   190   293    61   152    50   160 0.95 Glutamine amidotransferases class-II
GATase_6             PF13522.1    133 seq1600_BIOID38907   -            609   8.7e-25   87.1   0.1   1   1   5.6e-28   1.5e-24   86.3   0.1    11   123    65   183    46   193 0.84 Glutamine amidotransferase domain
GATase_7             PF13537.1    124 seq1600_BIOID38907   -            609   7.4e-18   64.4   0.0   1   1   4.7e-21   1.3e-17   63.6   0.0     1   118    72   194    72   199 0.87 Glutamine amidotransferase domain
GATase_4             PF13230.1    272 seq1600_BIOID38907   -            609   9.3e-08   30.9   0.1   1   1   1.4e-10   3.9e-07   28.9   0.1    59   133    54   128    45   148 0.86 Glutamine amidotransferases class-II
DUF416               PF04222.7    191 seq1602_BIOID38907   -            196   6.5e-87  289.5   0.1   1   1   5.3e-91   7.2e-87  289.3   0.0     1   189     4   192     4   194 0.99 Protein of unknown function (DUF416)
Cob_adeno_trans      PF01923.13   162 seq1605_BIOID38907   -            267   2.6e-18   66.2   0.0   1   1   2.9e-22   3.9e-18   65.6   0.0    10   160    94   247    89   249 0.87 Cobalamin adenosyltransferase
Thioredoxin_2        PF13098.1    112 seq1606_BIOID38907   -            356     1e-06   28.7   0.0   1   1   1.5e-10     2e-06   27.8   0.0     4    87   208   324   205   342 0.73 Thioredoxin-like domain
Ald_Xan_dh_C2        PF02738.13   543 seq1607_BIOID38907   -            765  8.2e-175  582.0   0.0   1   1  1.5e-178    1e-174  581.7   0.0     7   543   154   700   147   700 0.98 Molybdopterin-binding domain of aldehyde dehydrogenase
Ald_Xan_dh_C         PF01315.17   111 seq1607_BIOID38907   -            765   6.9e-35  119.3   0.1   1   1   2.2e-38   1.5e-34  118.2   0.0     1   111    23   139    23   139 0.92 Aldehyde oxidase and xanthine dehydrogenase, a/b hammerhead domain
ADH_zinc_N           PF00107.21   130 seq1610_BIOID38907   -            343     4e-26   90.9   0.0   1   1   1.1e-29   7.2e-26   90.1   0.0     1   129   180   304   180   305 0.97 Zinc-binding dehydrogenase
ADH_N                PF08240.7    109 seq1610_BIOID38907   -            343   6.3e-26   90.1   3.2   1   1   1.1e-29   7.2e-26   89.9   1.4     3   108    29   139    27   140 0.94 Alcohol dehydrogenase GroES-like domain
DegT_DnrJ_EryC1      PF01041.12   363 seq1612_BIOID38907   -            376   3.7e-87  292.6   0.0   1   1   9.7e-91   4.4e-87  292.3   0.0     7   361    13   370     9   372 0.93 DegT/DnrJ/EryC1/StrS aminotransferase family
Aminotran_1_2        PF00155.16   363 seq1612_BIOID38907   -            376   7.6e-11   41.4   0.1   1   1   3.7e-14   1.7e-10   40.3   0.0    67   189    46   154     9   187 0.88 Aminotransferase class I and II
Aminotran_5          PF00266.14   371 seq1612_BIOID38907   -            376   4.7e-08   32.0   0.1   1   1   1.6e-11   7.5e-08   31.3   0.0    62   182    47   159    33   204 0.90 Aminotransferase class-V
GAF_2                PF13185.1    148 seq1614_BIOID38907   -            183   1.7e-10   41.4   0.1   1   1   4.9e-14   2.2e-10   41.0   0.1    16   146    55   168    39   170 0.75 GAF domain
GAF_3                PF13492.1    129 seq1614_BIOID38907   -            183     3e-10   40.1   0.1   1   1   8.6e-14   3.9e-10   39.7   0.0     7   124    48   166    43   171 0.85 GAF domain
GAF                  PF01590.21   154 seq1614_BIOID38907   -            183   2.2e-07   31.0   0.1   1   1   6.3e-11   2.9e-07   30.6   0.1    15   152    56   167    41   169 0.74 GAF domain
DUF2207              PF09972.4    511 seq1615_BIOID38907   -            631   5.9e-89  298.8   0.0   1   1   5.5e-93   7.6e-89  298.5   0.0     2   508    33   573    32   575 0.96 Predicted membrane protein (DUF2207)
adh_short_C2         PF13561.1    243 seq1617_BIOID38907   -            249   4.2e-29  101.9   0.1   1   1   1.2e-32   5.4e-29  101.5   0.0     3   242    15   245    13   246 0.92 Enoyl-(Acyl carrier protein) reductase
adh_short            PF00106.20   167 seq1617_BIOID38907   -            249   3.4e-27   95.3   9.9   1   1   9.7e-30   4.4e-26   91.6   6.9     2   164     8   161     7   164 0.88 short chain dehydrogenase
KR                   PF08659.5    181 seq1617_BIOID38907   -            249   5.7e-11   42.2   1.8   1   1   1.3e-14   5.7e-11   42.2   1.3    59   160    51   156    42   160 0.95 KR domain
DUF4223              PF13978.1     56 seq1618_BIOID38907   -             55   1.2e-36  124.0   0.7   1   1   9.5e-41   1.3e-36  123.9   0.5     1    55     1    55     1    55 0.99 Protein of unknown function (DUF4223)
Aldo_ket_red         PF00248.16   283 seq1619_BIOID38907   -            294   2.1e-46  157.8   0.0   1   1   1.9e-50   2.6e-46  157.6   0.0     2   281    20   267    19   269 0.93 Aldo/keto reductase family
LysE                 PF01810.13   191 seq1621_BIOID38907   -            206   7.2e-54  181.8  11.2   1   1   6.1e-58   8.3e-54  181.6   7.7     2   190    14   205    13   206 0.98 LysE type translocator
EAL                  PF00563.15   236 seq1622_BIOID38907   -            646   9.3e-33  113.5   0.4   1   1   2.9e-36     2e-32  112.4   0.1     8   234   407   628   400   630 0.92 EAL domain
GGDEF                PF00990.16   161 seq1622_BIOID38907   -            646   6.9e-32  110.1   0.1   1   1   1.9e-35   1.3e-31  109.2   0.1     1   160   224   380   224   381 0.96 GGDEF domain
Usher                PF00577.15   552 seq1623_BIOID38907   -            484   3.8e-97  326.1  19.5   1   1  6.4e-101   4.4e-97  325.9  13.5   195   552     2   361     1   361 0.95 Type VII secretion system (T7SS), usher protein
PapC_C               PF13953.1     68 seq1623_BIOID38907   -            484   1.9e-17   62.5   0.0   1   1     8e-21   5.4e-17   61.0   0.0     3    64   373   432   371   436 0.93 PapC C-terminal domain
Topoisom_bac         PF01131.15   403 seq1624_BIOID38907   -            737     2e-88  296.8   0.0   1   1   5.4e-92   2.5e-88  296.5   0.0     5   402   168   619   164   620 0.92 DNA topoisomerase
Toprim_Crpt          PF13342.1     62 seq1624_BIOID38907   -            737   2.3e-19   68.6   0.2   1   1   1.5e-22   6.7e-19   67.1   0.1     2    62   670   732   669   732 0.97 C-terminal repeat of topoisomerase
Toprim               PF01751.17    88 seq1624_BIOID38907   -            737   2.9e-11   42.9   0.0   1   1   1.6e-14   7.3e-11   41.6   0.0     2    86     3   146     2   148 0.94 Toprim domain
Glt_symporter        PF03616.9    368 seq1625_BIOID38907   -            401  1.6e-163  543.3  24.4   1   1  1.2e-167  1.6e-163  543.3  16.9     1   368     2   366     2   366 0.98 Sodium/glutamate symporter
Aminotran_1_2        PF00155.16   363 seq1626_BIOID38907   -            384   7.9e-68  228.9   0.0   1   1     2e-71     9e-68  228.7   0.0     2   363    40   380    39   380 0.96 Aminotransferase class I and II
Beta_elim_lyase      PF01212.16   290 seq1626_BIOID38907   -            384   7.5e-07   28.4   0.1   1   1   6.9e-10   3.1e-06   26.4   0.0    26    86    81   141    63   206 0.82 Beta-eliminating lyase
Bac_DNA_binding      PF00216.16    90 seq1627_BIOID38907   -             90   3.2e-33  113.4   1.4   1   1   2.6e-37   3.6e-33  113.3   1.0     1    90     1    90     1    90 0.99 Bacterial DNA-binding protein
CoA_transf_3         PF02515.12   191 seq1628_BIOID38907   -            394   2.9e-65  218.9   0.0   1   1   2.8e-69   3.8e-65  218.6   0.0     1   191    87   275    87   275 0.99 CoA-transferase family III
PTA_PTB              PF01515.14   319 seq1629_BIOID38907   -            338  5.9e-121  403.2   0.0   1   1  4.9e-125  6.7e-121  403.1   0.0     2   319     2   320     1   320 0.99 Phosphate acetyl/butaryl transferase
priB_priC            PF07445.7    173 seq1630_BIOID38907   -            175     4e-57  192.3  16.5   1   1   3.3e-61   4.5e-57  192.1  11.4     1   173     7   175     7   175 0.99 Primosomal replication protein priB and priC
MFS_1                PF07690.11   354 seq1632_BIOID38907   -            462   1.7e-10   40.0  68.4   1   1   1.2e-14   1.7e-10   40.0  47.4     2   354    43   419    38   419 0.70 Major Facilitator Superfamily
ProQ                 PF04352.8    115 seq1633_BIOID38907   -            232   1.6e-43  146.8   0.1   1   1   1.2e-47   1.6e-43  146.8   0.1     2   114     6   118     5   121 0.98 ProQ/FINO family
ProQ                 PF04352.8    115 seq1634_BIOID38907   -            210   4.8e-27   93.7   0.0   1   1     6e-31   8.2e-27   92.9   0.0     2   113    93   207    92   209 0.96 ProQ/FINO family
Ail_Lom              PF06316.6    199 seq1635_BIOID38907   -            199  3.9e-127  421.3   5.1   1   1  6.3e-131  4.3e-127  421.1   3.5     1   199     1   199     1   199 1.00 Enterobacterial Ail/Lom protein
OMP_b-brl            PF13505.1    176 seq1635_BIOID38907   -            199   6.1e-25   88.0   5.2   1   1     1e-28   6.9e-25   87.8   3.6     2   176    11   199     8   199 0.83 Outer membrane protein beta-barrel domain
Nucleos_tra2_C       PF07662.8    210 seq1636_BIOID38907   -            416   3.1e-76  255.3  13.0   1   1   6.8e-80   3.1e-76  255.3   9.0     1   210   201   413   201   413 0.97 Na+ dependent nucleoside transporter C-terminus
Nucleos_tra2_N       PF01773.15    75 seq1636_BIOID38907   -            416   5.9e-24   84.0   3.7   1   1   1.3e-27   5.9e-24   84.0   2.6     1    75     8    82     8    82 0.99 Na+ dependent nucleoside transporter N-terminus
Gate                 PF07670.9    109 seq1636_BIOID38907   -            416   8.4e-08   31.9  23.7   1   1   1.4e-10   6.5e-07   29.1   4.8     2   100    99   190    98   197 0.91 Nucleoside recognition
AMP-binding          PF00501.23   418 seq1637_BIOID38907   -            517  7.7e-111  370.2   0.0   1   1  1.3e-114    9e-111  370.0   0.0     1   418    39   451    39   451 0.98 AMP-binding enzyme
DUF1481              PF07356.7    195 seq1641_BIOID38907   -            233   7.6e-71  237.5   0.6   1   1   1.3e-74   8.8e-71  237.2   0.4     1   195    44   229    44   229 0.99 Protein of unknown function (DUF1481)
LPAM_1               PF08139.7     26 seq1641_BIOID38907   -            233     2e-06   27.6   0.5   1   1   6.3e-10   4.3e-06   26.6   0.3     1    26     1    35     1    35 0.83 Prokaryotic membrane lipoprotein lipid attachment site
Peptidase_S24        PF00717.18    70 seq1642_BIOID38907   -            215   4.3e-14   51.7   0.7   1   1   3.4e-17   9.4e-14   50.6   0.2     2    67   125   189   124   192 0.84 Peptidase S24-like
HTH_26               PF13443.1     63 seq1642_BIOID38907   -            215   9.1e-09   35.2   0.0   1   1   1.4e-11   3.9e-08   33.2   0.0    11    59     1    49     1    52 0.97 Cro/C1-type HTH DNA-binding domain
HTH_19               PF12844.2     64 seq1642_BIOID38907   -            215   2.2e-07   30.7   0.0   1   1   1.6e-10   4.3e-07   29.7   0.0    13    61     1    50     1    53 0.95 Helix-turn-helix domain
HTH_3                PF01381.17    55 seq1642_BIOID38907   -            215   3.2e-07   29.9   0.1   1   1     2e-10   5.4e-07   29.2   0.0    11    55     2    47     1    47 0.95 Helix-turn-helix
HTH_37               PF13744.1     80 seq1642_BIOID38907   -            215   7.8e-07   28.6   0.0   1   1     5e-10   1.4e-06   27.9   0.0    36    75     5    44     2    45 0.95 Helix-turn-helix domain
DUF333               PF03891.10    50 seq1647_BIOID38907   -             88   2.4e-13   49.5   0.4   1   1   2.2e-17   3.1e-13   49.2   0.2     7    50    42    85    36    85 0.91 Domain of unknown function (DUF333)
TraG-D_C             PF12696.2    128 seq1648_BIOID38907   -            763   4.7e-05   23.1   0.1   1   1   1.5e-08   0.00011   22.0   0.1     1    88   437   524   437   553 0.83 TraM recognition site of TraD and TraG
4HBT                 PF03061.17    79 seq1649_BIOID38907   -            137   8.8e-17   60.8   0.2   1   1   1.2e-20   1.6e-16   60.0   0.1     1    79    50   127    50   127 0.98 Thioesterase superfamily
PMI_typeI            PF01238.16   373 seq1651_BIOID38907   -            391  5.8e-124  413.7   0.0   1   1  7.1e-127  4.8e-123  410.6   0.0     1   372     1   356     1   357 0.98 Phosphomannose isomerase type I
adh_short            PF00106.20   167 seq1654_BIOID38907   -            254   3.2e-34  118.1   0.3   1   1   1.6e-37   7.2e-34  116.9   0.1     2   166    11   176    10   177 0.94 short chain dehydrogenase
adh_short_C2         PF13561.1    243 seq1654_BIOID38907   -            254   2.3e-27   96.2   0.0   1   1   5.8e-31   2.7e-27   96.0   0.0     5   242    18   250    15   251 0.97 Enoyl-(Acyl carrier protein) reductase
KR                   PF08659.5    181 seq1654_BIOID38907   -            254     4e-12   46.0   0.1   1   1   1.4e-15   6.6e-12   45.3   0.1     3   154    12   163    11   177 0.89 KR domain
DUF2686              PF10887.3    276 seq1657_BIOID38907   -            276  1.3e-164  545.4   0.1   1   1  1.1e-168  1.4e-164  545.3   0.0     1   276     1   276     1   276 1.00 Protein of unknown function (DUF2686)
Polysacc_synt        PF01943.12   273 seq1659_BIOID38907   -            416   5.6e-14   51.9  19.5   1   1   4.1e-18   5.6e-14   51.9  13.5     1   272     3   283     3   284 0.85 Polysaccharide biosynthesis protein
Ribosomal_L21p       PF00829.16    96 seq1660_BIOID38907   -            111   8.7e-38  128.2   2.3   1   1   7.2e-42   9.8e-38  128.0   1.6     1    96     9   104     9   104 0.99 Ribosomal prokaryotic L21 protein
DUF2496              PF10689.4     44 seq1661_BIOID38907   -             53   2.8e-24   84.3   2.1   1   1   2.3e-28   3.2e-24   84.1   1.5     1    44     2    45     2    45 0.98 Protein of unknown function (DUF2496)
DUF2819              PF10995.3    317 seq1662_BIOID38907   -            519  4.2e-129  429.7   0.0   1   1    4e-133  5.5e-129  429.3   0.0     2   317   159   470   158   470 0.99 Protein of unknown function (DUF2819)
MFS_1                PF07690.11   354 seq1665_BIOID38907   -            138   1.7e-08   33.5  14.3   1   1   2.9e-12     2e-08   33.3   9.9     1   107    10   114    10   122 0.90 Major Facilitator Superfamily
Sugar_tr             PF00083.19   451 seq1665_BIOID38907   -            138   1.7e-06   26.7   4.3   1   1   2.8e-10   1.9e-06   26.6   3.0    48   121    42   112    15   119 0.93 Sugar (and other) transporter
phage_tail_N         PF08400.5    134 seq1666_BIOID38907   -            797   3.6e-56  188.4   0.3   1   1   7.9e-60   3.6e-56  188.4   0.2     2   134     3   135     1   135 0.98 Prophage tail fibre N-terminal
Laminin_G_3          PF13385.1    157 seq1666_BIOID38907   -            797   4.8e-08   33.2   0.1   1   1   1.1e-11   4.8e-08   33.2   0.1    71   156   695   792   599   793 0.60 Concanavalin A-like lectin/glucanases superfamily
CarboxypepD_reg      PF13620.1     82 seq1666_BIOID38907   -            797     7e-07   29.0   0.1   1   1   1.5e-10     7e-07   29.0   0.1     1    74     5    83     5    90 0.84 Carboxypeptidase regulatory-like domain
Peptidase_S41        PF03572.13   169 seq1668_BIOID38907   -            682     3e-52  176.3   0.1   1   1   1.1e-55   5.1e-52  175.5   0.1     1   168   356   529   356   530 0.94 Peptidase family S41
DUF3340              PF11818.3    143 seq1668_BIOID38907   -            682   5.2e-42  143.0   6.8   1   1   1.3e-45   6.1e-42  142.8   3.9     5   142   536   670   533   671 0.98 C-terminal domain of tail specific protease (DUF3340)
PDZ                  PF00595.19    81 seq1668_BIOID38907   -            682   3.8e-15   55.7   0.5   1   1   1.7e-18   7.6e-15   54.7   0.3     5    81   240   320   236   320 0.93 PDZ domain (Also known as DHR or GLGF)
Transaldolase        PF00923.14   287 seq1671_BIOID38907   -            220   5.3e-48  163.4   0.1   1   1   8.2e-52   1.1e-47  162.4   0.0     1   244     3   206     3   218 0.94 Transaldolase
CstA                 PF02554.9    376 seq1673_BIOID38907   -            701  5.8e-156  518.7  29.0   1   1  8.4e-160  5.8e-156  518.7  20.1     1   371    32   431    32   436 0.95 Carbon starvation protein CstA
DUF4161              PF13722.1    127 seq1673_BIOID38907   -            701   1.8e-46  157.4   7.5   1   1   2.7e-50   1.8e-46  157.4   5.2     3   127   467   596   464   596 0.98 C-terminal domain on CstA (DUF4161)
Ribosomal_L27        PF01016.14    81 seq1674_BIOID38907   -             85   1.6e-39  133.3   2.9   1   1   1.3e-43   1.8e-39  133.2   2.0     1    80     2    82     2    83 0.98 Ribosomal L27 protein
MFS_1                PF07690.11   354 seq1676_BIOID38907   -            423   1.2e-22   80.0  62.6   1   1   1.3e-21   9.2e-18   63.9  17.2     4   179   244   413   239   422 0.88 Major Facilitator Superfamily
BMC                  PF00936.14    75 seq1677_BIOID38907   -            111   9.1e-26   89.2   5.0   1   1   8.3e-30   1.1e-25   88.9   3.5     1    75    16    92    16    92 0.98 BMC domain
Methyltransf_11      PF08241.7     95 seq1678_BIOID38907   -            251   2.4e-24   85.5   0.0   1   1   3.2e-27   4.4e-24   84.6   0.0     1    95    47   138    47   138 0.98 Methyltransferase domain
Methyltransf_23      PF13489.1    162 seq1678_BIOID38907   -            251   1.7e-15   56.9   0.1   1   1   1.8e-18   2.5e-15   56.4   0.1     4   151    25   174    17   181 0.78 Methyltransferase domain
Methyltransf_31      PF13847.1    152 seq1678_BIOID38907   -            251   9.1e-15   54.4   0.0   1   1   8.7e-18   1.2e-14   54.0   0.0     5   118    44   147    40   196 0.84 Methyltransferase domain
[truncated: 1,359,603 more chars]
