# Supplementary material for: A domain sequence approach to pangenomics: applications to Escherichia coli
Source: F1000Res. 2013 May 29;1:19. Originally published 2012 Oct 1. [Version 2] doi: 10.12688/f1000research.1-19.v2 (PMC3901455; doi:10.12688/f1000research.1-19.v2)
Supplement: The 347 text files show the results from scanning each of the fasta-files against the Pfam-A database [file f1000research-1-1101-s0002.tgz › Escherichia_coli_B171_BIOID54319.txt]

#                                                                            --- full sequence --- -------------- this domain -------------   hmm coord   ali coord   env coord
# target name        accession   tlen query name           accession   qlen   E-value  score  bias   #  of  c-Evalue  i-Evalue  score  bias  from    to  from    to  from    to  acc description of target
#------------------- ---------- ----- -------------------- ---------- ----- --------- ------ ----- --- --- --------- --------- ------ ----- ----- ----- ----- ----- ----- ----- ---- ---------------------
TraH                 PF06122.6    361 seq1_BIOID54319      -            447  3.2e-116  387.9  15.5   1   1  3.1e-120  4.2e-116  387.5  10.7     1   360    22   368    22   369 0.96 Conjugative relaxosome accessory transposon protein
Phage_portal         PF04860.7    347 seq2_BIOID54319      -             95   3.1e-19   68.7   0.0   1   1   2.4e-23   3.3e-19   68.6   0.0   223   320     1    92     1    95 0.91 Phage portal protein
Fer4_11              PF13247.1     99 seq7_BIOID54319      -            208   6.3e-19   67.5  25.1   1   1   1.2e-21   1.5e-18   66.3  13.6     3    97   116   201   114   203 0.95 4Fe-4S dicluster domain
Fer4                 PF00037.22    24 seq7_BIOID54319      -            208   1.5e-16   59.0  32.3   1   2   1.6e-08     2e-05   23.8   1.2     1    20   149   168   149   170 0.92 4Fe-4S binding domain
Fer4                 PF00037.22    24 seq7_BIOID54319      -            208   1.5e-16   59.0  32.3   2   2   1.1e-10   1.4e-07   30.7   1.6     6    24   181   199   178   199 0.93 4Fe-4S binding domain
Fer4_10              PF13237.1     52 seq7_BIOID54319      -            208     5e-15   54.9  58.7   1   2   1.2e-09   1.5e-06   27.7  12.3     3    52   117   167   115   167 0.93 4Fe-4S dicluster domain
Fer4_10              PF13237.1     52 seq7_BIOID54319      -            208     5e-15   54.9  58.7   2   2     2e-10   2.4e-07   30.3  11.8     2    52   149   194   148   194 0.89 4Fe-4S dicluster domain
Fer4_7               PF12838.2     52 seq7_BIOID54319      -            208   1.2e-14   54.2  59.0   1   2   4.2e-10   5.3e-07   29.8  11.6     2    50   123   168   122   170 0.92 4Fe-4S dicluster domain
Fer4_7               PF12838.2     52 seq7_BIOID54319      -            208   1.2e-14   54.2  59.0   2   2   3.3e-10   4.1e-07   30.1  11.1     1    52   155   197   155   197 0.93 4Fe-4S dicluster domain
Fer4_6               PF12837.2     24 seq7_BIOID54319      -            208   8.7e-15   53.7  35.5   1   1     7e-09   8.8e-06   25.2   1.3     7    24   181   198   178   198 0.93 4Fe-4S binding domain
Fer4_9               PF13187.1     55 seq7_BIOID54319      -            208   5.7e-12   45.6  32.9   1   1   3.2e-11     4e-08   33.2   9.2     1    54   155   197   155   198 0.95 4Fe-4S dicluster domain
Fer4_4               PF12800.2     17 seq7_BIOID54319      -            208   1.3e-09   37.5  36.9   1   4   0.00016       0.2   11.9   2.6     2    14    66    78    65    82 0.92 4Fe-4S binding domain
Fer4_4               PF12800.2     17 seq7_BIOID54319      -            208   1.3e-09   37.5  36.9   2   4    0.0003      0.37   11.1   1.2     2    15   121   136   120   145 0.84 4Fe-4S binding domain
Fer4_4               PF12800.2     17 seq7_BIOID54319      -            208   1.3e-09   37.5  36.9   3   4   1.1e-06    0.0014   18.7   1.2     2    15   154   167   153   175 0.92 4Fe-4S binding domain
Fer4_4               PF12800.2     17 seq7_BIOID54319      -            208   1.3e-09   37.5  36.9   4   4   8.3e-06      0.01   15.9   2.5     1    17   180   196   180   196 0.91 4Fe-4S binding domain
Fer4_3               PF12798.2     15 seq7_BIOID54319      -            208   2.5e-07   30.6  42.6   1   3   0.00015      0.19   12.2   2.7     1    15   123   139   121   139 0.90 4Fe-4S binding domain
Fer4_3               PF12798.2     15 seq7_BIOID54319      -            208   2.5e-07   30.6  42.6   2   3   4.7e-05     0.058   13.8   3.4     1    13   156   168   156   170 0.96 4Fe-4S binding domain
Fer4_3               PF12798.2     15 seq7_BIOID54319      -            208   2.5e-07   30.6  42.6   3   3   3.4e-05     0.042   14.2   5.2     1    15   183   197   183   197 0.98 4Fe-4S binding domain
Ail_Lom              PF06316.6    199 seq8_BIOID54319      -            191  9.1e-115  380.9   5.9   1   1  2.2e-118    1e-114  380.8   4.1     9   199     1   191     1   191 1.00 Enterobacterial Ail/Lom protein
OMP_b-brl            PF13505.1    176 seq8_BIOID54319      -            191   5.7e-26   91.3   5.2   1   1   1.5e-29   6.7e-26   91.1   3.6     2   176     3   191     2   191 0.87 Outer membrane protein beta-barrel domain
DDE_Tnp_IS66         PF03050.9    271 seq9_BIOID54319      -             92   4.3e-22   78.4   0.0   1   1   3.3e-26   4.5e-22   78.4   0.0    97   163     7    82     1    89 0.87 Transposase IS66 family
Glyco_hydro_2_C      PF02836.12   298 seq10_BIOID54319     -            968  6.9e-125  415.7   0.0   1   1  2.8e-128  9.6e-125  415.2   0.0     1   297   280   573   280   574 0.98 Glycosyl hydrolases family 2, TIM barrel domain
Bgal_small_N         PF02929.12   276 seq10_BIOID54319     -            968   5.3e-91  304.3   0.0   1   1   2.4e-94   8.3e-91  303.7   0.0     3   275   695   965   693   966 0.98 Beta galactosidase small chain
Glyco_hydro_2_N      PF02837.13   167 seq10_BIOID54319     -            968   4.7e-44  149.7   0.0   1   1   3.2e-47   1.1e-43  148.5   0.0    34   167    23   163     9   163 0.94 Glycosyl hydrolases family 2, sugar binding domain
Glyco_hydro_2        PF00703.16   110 seq10_BIOID54319     -            968   1.8e-17   63.6   0.0   1   1   9.5e-20   3.2e-16   59.6   0.0     2   110   166   278   165   278 0.86 Glycosyl hydrolases family 2
DHBP_synthase        PF00926.14   194 seq11_BIOID54319     -            400   9.1e-87  289.1   0.0   1   1   1.7e-90   1.2e-86  288.8   0.0     1   194     6   199     6   199 0.99 3,4-dihydroxy-2-butanone 4-phosphate synthase
GTP_cyclohydro2      PF00925.15   169 seq11_BIOID54319     -            400   2.5e-79  264.2   0.1   1   1   4.2e-82   2.9e-78  260.8   0.0     1   169   206   373   206   373 0.99 GTP cyclohydrolase II
DDE_Tnp_IS66         PF03050.9    271 seq12_BIOID54319     -            268   7.4e-69  231.8   0.3   1   1   1.3e-72   9.2e-69  231.5   0.2    82   270    14   217     6   218 0.97 Transposase IS66 family
DDE_Tnp_IS66_C       PF13817.1     39 seq12_BIOID54319     -            268   1.6e-19   69.4   0.4   1   1   7.2e-23   4.9e-19   67.9   0.3     1    39   224   262   224   262 0.98 IS66 C-terminal element
Trns_repr_metal      PF02583.12    85 seq14_BIOID54319     -             91   2.8e-26   91.3   0.8   1   1   2.3e-30   3.1e-26   91.2   0.6     2    85     6    89     5    89 0.94 Metal-sensitive transcriptional repressor
DDE_Tnp_IS66         PF03050.9    271 seq16_BIOID54319     -            523  1.3e-101  339.3   6.0   1   1  3.8e-105  1.3e-101  339.2   0.1     1   270   186   472   186   473 0.98 Transposase IS66 family
DDE_Tnp_IS66_C       PF13817.1     39 seq16_BIOID54319     -            523   3.2e-19   68.5   0.4   1   1   3.6e-22   1.2e-18   66.6   0.3     1    39   479   517   479   517 0.98 IS66 C-terminal element
HTH_Tnp_IS66         PF13005.2     59 seq16_BIOID54319     -            523   2.7e-17   62.2   6.4   1   1   1.7e-20   5.8e-17   61.1   4.4     2    59   125   180   124   180 0.97 putative Helix-turn-helix domain of transposase IS66
LZ_Tnp_IS66          PF13007.2     78 seq16_BIOID54319     -            523     4e-12   46.5   7.7   1   1   1.2e-15     4e-12   46.5   5.3     2    77    46   121    45   122 0.83 Transposase C of IS166 homeodomain
Ribosomal_S21        PF01165.15    57 seq21_BIOID54319     -             71   3.2e-24   84.0   8.1   1   1   2.3e-28   3.2e-24   84.0   5.6     2    57     3    58     2    59 0.97 Ribosomal protein S21
BPD_transp_1         PF00528.17   185 seq23_BIOID54319     -            234   1.7e-16   60.1  15.5   1   1   1.6e-20   2.2e-16   59.8  10.8     1   182    44   228    44   231 0.96 Binding-protein-dependent transport system inner membrane component
Phage_cap_E          PF03864.10   329 seq24_BIOID54319     -            148   2.1e-28   99.0   0.0   1   1   1.7e-32   2.4e-28   98.9   0.0   192   329     2   147     1   147 0.93 Phage major capsid protein E
DDE_Tnp_IS66         PF03050.9    271 seq25_BIOID54319     -            233   5.3e-63  212.6   0.1   1   1     1e-66   6.9e-63  212.2   0.0    98   270     4   182     2   183 0.98 Transposase IS66 family
DDE_Tnp_IS66_C       PF13817.1     39 seq25_BIOID54319     -            233   1.3e-19   69.8   0.4   1   1   5.8e-23     4e-19   68.2   0.3     1    39   189   227   189   227 0.98 IS66 C-terminal element
HTH_Tnp_1            PF01527.15    76 seq26_BIOID54319     -            116   2.5e-11   43.2   0.7   1   1   4.7e-15   3.2e-11   42.8   0.5     1    76     1    76     1    76 0.94 Transposase
Semialdhyde_dhC      PF02774.13   184 seq28_BIOID54319     -            323     3e-54  183.5   0.0   1   1   5.7e-58   3.9e-54  183.1   0.0     1   184   124   305   124   305 0.95 Semialdehyde dehydrogenase, dimerisation domain
Semialdhyde_dh       PF01118.19   121 seq28_BIOID54319     -            323   2.6e-22   79.2   0.0   1   1   1.3e-25   8.7e-22   77.5   0.0    15   120     2   103     1   104 0.93 Semialdehyde dehydrogenase, NAD binding domain
PEP-utilizers_C      PF02896.13   294 seq29_BIOID54319     -            575  1.6e-124  414.4   0.2   1   1  4.8e-128  2.2e-124  414.0   0.1     1   293   250   541   250   542 0.99 PEP-utilising enzyme, TIM barrel domain
PEP-utilisers_N      PF05524.8    123 seq29_BIOID54319     -            575   1.9e-31  108.3   5.0   1   1   4.2e-35   1.9e-31  108.3   3.5     2   123     3   127     2   127 0.96 PEP-utilising enzyme, N-terminal
PEP-utilizers        PF00391.18    81 seq29_BIOID54319     -            575     7e-25   86.2   0.2   1   1   4.5e-28   2.1e-24   84.7   0.1     9    80   152   224   147   225 0.93 PEP-utilising enzyme, mobile domain
DDE_Tnp_IS66         PF03050.9    271 seq31_BIOID54319     -            436  6.3e-102  340.3   0.1   1   1  1.7e-105  7.7e-102  340.0   0.1     1   270    99   385    99   386 0.98 Transposase IS66 family
DDE_Tnp_IS66_C       PF13817.1     39 seq31_BIOID54319     -            436   3.6e-19   68.3   0.4   1   1   2.1e-22   9.7e-19   66.9   0.3     1    39   392   430   392   430 0.98 IS66 C-terminal element
HTH_Tnp_IS66         PF13005.2     59 seq31_BIOID54319     -            436   2.1e-17   62.5   6.4   1   1   9.9e-21   4.5e-17   61.5   4.4     2    59    38    93    37    93 0.97 putative Helix-turn-helix domain of transposase IS66
Ribosomal_L14        PF00238.14   122 seq32_BIOID54319     -            123   3.4e-54  181.7   0.4   1   1   2.7e-58   3.7e-54  181.5   0.3     1   122     1   123     1   123 0.98 Ribosomal protein L14p/L23e
FliM                 PF02154.10   192 seq34_BIOID54319     -            329   2.1e-52  177.4   0.2   1   1     4e-56   2.8e-52  177.0   0.1     1   192    37   228    37   228 0.98 Flagellar motor switch protein FliM
SpoA                 PF01052.15    77 seq34_BIOID54319     -            329   3.2e-20   71.3   0.4   1   1   8.4e-24   5.7e-20   70.5   0.3     4    76   249   321   246   322 0.95 Surface presentation of antigens (SPOA)
OprD                 PF03573.8    391 seq35_BIOID54319     -            468   4.8e-25   88.0  11.9   1   1   4.5e-29   6.2e-25   87.6   8.2     1   365    33   431    33   443 0.83 outer membrane porin, OprD family
DDE_Tnp_IS66         PF03050.9    271 seq36_BIOID54319     -            523  1.3e-101  339.2   0.1   1   1  3.8e-105  1.3e-101  339.2   0.1     1   270   186   472   186   473 0.98 Transposase IS66 family
DDE_Tnp_IS66_C       PF13817.1     39 seq36_BIOID54319     -            523   3.1e-19   68.5   0.4   1   1   3.6e-22   1.2e-18   66.6   0.3     1    39   479   517   479   517 0.98 IS66 C-terminal element
HTH_Tnp_IS66         PF13005.2     59 seq36_BIOID54319     -            523   2.7e-17   62.2   6.4   1   1   1.7e-20   5.8e-17   61.1   4.4     2    59   125   180   124   180 0.97 putative Helix-turn-helix domain of transposase IS66
LZ_Tnp_IS66          PF13007.2     78 seq36_BIOID54319     -            523     4e-12   46.5   7.7   1   1   1.2e-15     4e-12   46.5   5.3     2    77    46   121    45   122 0.83 Transposase C of IS166 homeodomain
NUDIX                PF00293.23   135 seq38_BIOID54319     -            129   8.5e-22   77.1   0.1   1   1   7.2e-26   9.8e-22   76.9   0.1     4   132     7   126     4   129 0.85 NUDIX domain
HAD_2                PF13419.1    176 seq39_BIOID54319     -            225   1.6e-27   96.7   0.0   1   1   4.1e-31   1.9e-27   96.5   0.0     1   176     6   195     6   195 0.91 Haloacid dehalogenase-like hydrolase
Hydrolase_like       PF13242.1     75 seq39_BIOID54319     -            225   9.9e-13   47.4   0.0   1   1   3.3e-16   1.5e-12   46.9   0.0     3    75   149   218   147   218 0.85 HAD-hyrolase-like
Hydrolase            PF00702.21   204 seq39_BIOID54319     -            225   1.4e-11   45.2   0.3   1   1   1.5e-14   6.6e-11   43.0   0.2   107   204    78   189     3   189 0.74 haloacid dehalogenase-like hydrolase
Peptidase_M22        PF00814.20   268 seq40_BIOID54319     -            337  4.2e-102  341.1   0.0   1   1  3.5e-106  4.7e-102  340.9   0.0     2   268    24   307    23   307 0.98 Glycoprotease family
HDPD                 PF02924.9    118 seq43_BIOID54319     -            115   1.4e-17   63.4   0.4   1   1   1.2e-21   1.6e-17   63.2   0.3     5   115     7   109     3   112 0.92 Bacteriophage lambda head decoration protein D
DUF3330              PF11809.3     70 seq44_BIOID54319     -            150   5.7e-37  125.3   7.3   1   1   1.4e-40   9.4e-37  124.6   5.1     2    70    83   150    82   150 0.97 Domain of unknown function (DUF3330)
EAL                  PF00563.15   236 seq44_BIOID54319     -            150   6.1e-09   35.5   0.0   1   1   1.2e-12   7.9e-09   35.2   0.0   203   236    34    67    13    67 0.90 EAL domain
Hydrolase_3          PF08282.7    254 seq45_BIOID54319     -            271   8.8e-16   58.1   0.0   1   1   6.6e-18   4.5e-14   52.5   0.0     1   229    10   233    10   241 0.76 haloacid dehalogenase-like hydrolase
S6PP                 PF05116.8    247 seq45_BIOID54319     -            271   7.7e-08   31.8   0.0   1   1   5.5e-09   3.7e-05   23.0   0.0   119   245   144   267   119   268 0.76 Sucrose-6F-phosphate phosphohydrolase
Phage_antitermQ      PF06530.7    126 seq47_BIOID54319     -            121   4.9e-55  184.3   0.4   1   1   3.9e-59   5.4e-55  184.2   0.3     1   121     1   121     1   121 0.99 Phage antitermination protein Q
Na_H_Exchanger       PF00999.16   384 seq49_BIOID54319     -            223     2e-18   65.9  15.8   1   1   1.9e-22   2.6e-18   65.5  10.9   182   381    12   203     3   207 0.84 Sodium/hydrogen exchanger family
Repair_PSII          PF04536.9    119 seq58_BIOID54319     -            234   8.5e-30  102.9   0.3   1   1   7.8e-34   1.1e-29  102.6   0.2    23   118     1    97     1    98 0.98 Repair protein
EPSP_synthase        PF00275.15   419 seq63_BIOID54319     -             37   7.5e-06   24.5   0.0   1   1   5.7e-10   7.9e-06   24.4   0.0   386   419     1    32     1    32 0.91 EPSP synthase (3-phosphoshikimate 1-carboxyvinyltransferase)
Phage_term_smal      PF05944.7    132 seq64_BIOID54319     -            266   2.1e-42  143.7   0.3   1   1   3.8e-46   5.3e-42  142.5   0.0     2   132    36   170    35   170 0.96 Phage small terminase subunit
Peptidase_M22        PF00814.20   268 seq67_BIOID54319     -            332   1.2e-93  313.4   0.0   1   1   9.9e-98   1.4e-93  313.2   0.0     2   267    23   301    22   302 0.98 Glycoprotease family
Ead_Ea22             PF13935.1    139 seq68_BIOID54319     -             61   2.4e-11   44.0   0.0   1   1   1.8e-15   2.4e-11   44.0   0.0     1    48     2    49     2    60 0.89 Ead/Ea22-like protein
DicB                 PF05358.6     62 seq70_BIOID54319     -             97   1.7e-37  126.6   0.6   1   1   1.7e-41   2.3e-37  126.1   0.0     1    62    36    97    36    97 0.99 DicB protein
AA_permease_2        PF13520.1    426 seq71_BIOID54319     -            297   5.5e-40  137.0  25.3   1   1   1.1e-43   7.5e-40  136.6  17.6   179   425     6   260     3   274 0.92 Amino acid permease
AA_permease          PF00324.16   479 seq71_BIOID54319     -            297     3e-17   62.0  18.6   1   1   5.5e-21   3.8e-17   61.6  12.9   198   475    15   281     6   284 0.80 Amino acid permease
TMP_2                PF06791.8    210 seq72_BIOID54319     -            853   3.5e-68  229.2  12.9   1   1   5.1e-72   3.5e-68  229.2   8.9     2   209    50   257    49   258 0.98 Prophage tail length tape measure protein
Tape_meas_lam_C      PF09718.5     78 seq72_BIOID54319     -            853   5.4e-21   74.1   5.6   1   1   7.8e-25   5.4e-21   74.1   3.8     1    78   626   703   626   703 0.98 Lambda phage tail tape-measure protein (Tape_meas_lam_C)
2-oxoacid_dh         PF00198.18   231 seq73_BIOID54319     -            630   3.5e-78  261.9   0.0   1   1   3.2e-81   4.8e-78  261.4   0.0     3   230   399   629   397   630 0.98 2-oxoacid dehydrogenases acyltransferase (catalytic domain)
Biotin_lipoyl        PF00364.17    74 seq73_BIOID54319     -            630   1.4e-66  219.9  34.8   1   3   1.3e-24     2e-21   75.3   4.6     2    73     4    73     3    74 0.97 Biotin-requiring enzyme
Biotin_lipoyl        PF00364.17    74 seq73_BIOID54319     -            630   1.4e-66  219.9  34.8   2   3   2.8e-26   4.3e-23   80.6   3.8     2    73   107   176   106   177 0.96 Biotin-requiring enzyme
Biotin_lipoyl        PF00364.17    74 seq73_BIOID54319     -            630   1.4e-66  219.9  34.8   3   3   6.3e-25   9.5e-22   76.3   4.6     1    73   207   277   207   278 0.97 Biotin-requiring enzyme
E3_binding           PF02817.12    39 seq73_BIOID54319     -            630   3.6e-16   58.4   0.1   1   1   2.3e-19   3.6e-16   58.4   0.1     3    39   327   363   325   363 0.97 e3 binding domain
FCD                  PF07729.7    125 seq74_BIOID54319     -            230   1.6e-19   70.3   1.7   1   1   3.4e-23   1.6e-19   70.3   1.2     3   124   108   226   105   227 0.94 FCD domain
GntR                 PF00392.16    64 seq74_BIOID54319     -            230   2.2e-19   68.5   0.5   1   1   9.5e-23   4.3e-19   67.5   0.3     5    64    18    77    14    77 0.97 Bacterial regulatory proteins, gntR family
DUF340               PF03956.8    191 seq75_BIOID54319     -            315   3.4e-72  241.6  27.5   1   1     3e-73     4e-69  231.6  11.8     2   190   128   314   127   315 0.99 Membrane protein of unknown function (DUF340)
DUF1019              PF06254.6     89 seq76_BIOID54319     -            141   3.4e-24   84.7   0.2   1   1   3.5e-28   4.8e-24   84.2   0.1     1    88    46   120    46   121 0.97 Protein of unknown function (DUF1019)
ArgJ                 PF01960.13   388 seq78_BIOID54319     -            165   1.2e-35  122.5   0.0   1   1     1e-39   1.4e-35  122.3   0.0     1   123     7   128     7   137 0.96 ArgJ family
PNP_UDP_1            PF01048.15   234 seq82_BIOID54319     -            228   5.8e-15   54.7   0.0   1   1     5e-19   6.8e-15   54.5   0.0    51   233    56   224    28   225 0.81 Phosphorylase superfamily
Peptidase_S24        PF00717.18    70 seq84_BIOID54319     -            139   1.7e-13   49.8   0.0   1   1   1.8e-17   2.5e-13   49.3   0.0     2    68    56   120    55   122 0.91 Peptidase S24-like
Phage_fiber_2        PF03406.8     44 seq85_BIOID54319     -            293     9e-20   69.9   5.3   1   1   7.7e-24   1.1e-19   69.7   2.3     1    43     7    49     7    50 0.96 Phage tail fibre repeat
His_Phos_1           PF00300.17   158 seq87_BIOID54319     -            204   2.7e-37  128.1   0.1   1   1   2.4e-41   3.2e-37  127.9   0.1     1   156     3   155     3   157 0.96 Histidine phosphatase superfamily (branch 1)
SKI                  PF01202.17   158 seq89_BIOID54319     -            180     9e-47  158.7   0.5   1   1   2.2e-50     1e-46  158.5   0.3     1   158    10   171    10   171 0.96 Shikimate kinase
AAA_18               PF13238.1    129 seq89_BIOID54319     -            180   1.5e-08   34.8   1.1   1   1   8.3e-12   3.8e-08   33.5   0.4     1   119     4   121     4   135 0.70 AAA domain
AAA_17               PF13207.1    121 seq89_BIOID54319     -            180   6.6e-08   33.2   0.5   1   1   2.7e-11   1.2e-07   32.4   0.3     1   110     3   114     3   170 0.72 AAA domain
MTS_N                PF08468.6    155 seq90_BIOID54319     -            130   4.4e-30  104.4   0.0   1   1   3.9e-34   5.4e-30  104.1   0.0     1    96     8   103     8   109 0.95 Methyltransferase small domain N-terminal
N6_N4_Mtase          PF01555.13   231 seq91_BIOID54319     -            349   5.2e-44  150.3   0.0   1   1   2.7e-47   1.9e-43  148.4   0.0     1   229    29   340    29   342 0.80 DNA methylase
Methyltransf_26      PF13659.1    117 seq91_BIOID54319     -            349   3.7e-13   49.4   0.0   1   1     4e-12   2.7e-08   33.7   0.0    51   116     9    82     5    83 0.82 Methyltransferase domain
RusA                 PF05866.6    116 seq93_BIOID54319     -            119   3.3e-19   69.2   0.0   1   1   2.8e-23   3.8e-19   69.1   0.0     1   115     7   115     7   116 0.88 Endodeoxyribonuclease RusA
N6_N4_Mtase          PF01555.13   231 seq96_BIOID54319     -            349   3.2e-44  150.9   0.0   1   1   1.7e-47   1.2e-43  149.1   0.0     1   229    29   340    29   342 0.82 DNA methylase
Methyltransf_26      PF13659.1    117 seq96_BIOID54319     -            349   2.4e-12   46.7   0.0   1   1     4e-12   2.7e-08   33.7   0.0    51   116     9    82     5    83 0.82 Methyltransferase domain
ADH_N                PF08240.7    109 seq97_BIOID54319     -            369   1.1e-28   99.0   2.4   1   1   1.6e-32   1.1e-28   99.0   1.7     2   108    28   154    27   155 0.91 Alcohol dehydrogenase GroES-like domain
ADH_zinc_N           PF00107.21   130 seq97_BIOID54319     -            369   5.7e-20   71.0   0.1   1   1   1.5e-23   9.9e-20   70.2   0.0     1   128   197   330   197   332 0.90 Zinc-binding dehydrogenase
HycI                 PF01750.13   130 seq99_BIOID54319     -            176   5.9e-28   96.8   0.0   1   1   5.4e-32   7.4e-28   96.5   0.0     3   129    24   149    22   150 0.93 Hydrogenase maturation protease
DDE_Tnp_IS66         PF03050.9    271 seq101_BIOID54319    -            126   8.3e-25   87.4   0.0   1   1   1.5e-28     1e-24   87.0   0.0   197   270     2    75     1    76 0.97 Transposase IS66 family
DDE_Tnp_IS66_C       PF13817.1     39 seq101_BIOID54319    -            126   7.5e-20   70.5   0.4   1   1     2e-23   1.4e-19   69.7   0.3     1    39    82   120    82   120 0.98 IS66 C-terminal element
Toprim_N             PF08275.6    128 seq102_BIOID54319    -            581   1.5e-43  147.6   0.0   1   1   1.3e-46   2.5e-43  146.9   0.0     1   127   126   251   126   252 0.98 DNA primase catalytic core, N-terminal domain
zf-CHC2              PF01807.15    98 seq102_BIOID54319    -            581   1.8e-40  136.2   0.1   1   1   1.7e-43   3.4e-40  135.4   0.1     3    96     7   100     5   102 0.96 CHC2 zinc finger
DnaG_DnaB_bind       PF08278.6    127 seq102_BIOID54319    -            581   2.2e-39  134.4   1.3   1   1   2.7e-42   5.3e-39  133.2   0.9     1   127   450   575   450   575 0.99 DNA primase DnaG DnaB-binding
DnaB_bind            PF10410.4     59 seq102_BIOID54319    -            581   7.1e-18   64.2   0.0   1   1     1e-20     2e-17   62.8   0.0     1    58   368   425   368   426 0.97 DnaB-helicase binding domain of primase
Toprim_4             PF13662.1     81 seq102_BIOID54319    -            581   5.4e-16   58.2   0.0   1   1   6.5e-19   1.3e-15   57.0   0.0     2    70   260   325   259   335 0.90 Toprim domain
Toprim_2             PF13155.1     95 seq102_BIOID54319    -            581   3.8e-12   46.2   0.0   1   1   4.4e-15   8.6e-12   45.0   0.0     2    93   263   348   262   350 0.86 Toprim-like
Toprim               PF01751.17    88 seq102_BIOID54319    -            581     1e-11   44.4   0.0   1   1     1e-14     2e-11   43.4   0.0     2    78   261   331   260   339 0.93 Toprim domain
Methyltransf_26      PF13659.1    117 seq105_BIOID54319    -            187   5.1e-11   42.5   0.0   1   1   2.8e-14   9.4e-11   41.6   0.0     2   114    52   147    51   150 0.90 Methyltransferase domain
Methyltransf_18      PF12847.2    112 seq105_BIOID54319    -            187     1e-07   32.4   0.0   1   1     6e-11     2e-07   31.4   0.0     4   109    53   146    50   148 0.89 Methyltransferase domain
MTS                  PF05175.9    170 seq105_BIOID54319    -            187   2.7e-07   30.0   0.0   1   1   1.1e-10   3.7e-07   29.5   0.0    31   141    50   149    41   165 0.84 Methyltransferase small domain
RrnaAD               PF00398.15   262 seq105_BIOID54319    -            187   5.7e-07   28.7   0.0   1   1   2.1e-10   7.2e-07   28.3   0.0     9   113    29   128    24   149 0.89 Ribosomal RNA adenine dimethylase
PrmA                 PF06325.8    295 seq106_BIOID54319    -            293  1.2e-105  352.7   0.0   1   1  9.1e-109  1.4e-105  352.5   0.0     1   294     2   292     2   293 0.99 Ribosomal protein L11 methyltransferase (PrmA)
Methyltransf_18      PF12847.2    112 seq106_BIOID54319    -            293   2.2e-11   44.2   0.1   1   1   2.4e-14   3.6e-11   43.5   0.1     2    77   159   230   158   273 0.82 Methyltransferase domain
Methyltransf_26      PF13659.1    117 seq106_BIOID54319    -            293   1.5e-11   44.2   0.0   1   1   2.2e-14   3.4e-11   43.0   0.0     1    78   159   231   159   252 0.80 Methyltransferase domain
MTS                  PF05175.9    170 seq106_BIOID54319    -            293   4.3e-11   42.3   0.0   1   1   4.4e-14   6.7e-11   41.7   0.0    17   105   142   230   127   238 0.81 Methyltransferase small domain
Methyltransf_31      PF13847.1    152 seq106_BIOID54319    -            293   1.5e-10   40.7   0.0   1   1   1.5e-13   2.2e-10   40.1   0.0     4    80   159   230   156   277 0.79 Methyltransferase domain
Methyltransf_23      PF13489.1    162 seq106_BIOID54319    -            293   1.1e-07   31.5   0.0   1   1   1.3e-10     2e-07   30.7   0.0    21    86   157   230   141   268 0.73 Methyltransferase domain
UPF0020              PF01170.13   180 seq106_BIOID54319    -            293   8.9e-06   25.2   0.1   1   1     1e-08   1.5e-05   24.5   0.1    29   113   159   230   155   231 0.85 Putative RNA methylase family UPF0020
Methyltransf_11      PF08241.7     95 seq106_BIOID54319    -            293   2.2e-05   24.7   0.0   1   1   2.6e-08     4e-05   23.9   0.0     2    65   164   228   163   238 0.76 Methyltransferase domain
Cons_hypoth95        PF03602.10   183 seq106_BIOID54319    -            293   1.3e-05   24.5   0.0   1   1   1.5e-08   2.3e-05   23.7   0.0    34    98   150   214   138   234 0.86 Conserved hypothetical protein 95
Resolvase            PF00239.16   141 seq108_BIOID54319    -            196   2.2e-50  170.1   0.0   1   1   5.1e-54   3.5e-50  169.4   0.0     2   140     3   135     2   136 0.98 Resolvase, N terminal domain
HTH_7                PF02796.10    45 seq108_BIOID54319    -            196   7.3e-12   44.8   0.9   1   1   3.9e-15   2.7e-11   43.0   0.4     1    44   138   181   138   182 0.98 Helix-turn-helix domain of resolvase
Fer4_11              PF13247.1     99 seq112_BIOID54319    -            185     5e-25   87.1  10.7   1   1   3.3e-28     5e-25   87.1   7.4     3    98    51   144    49   145 0.94 4Fe-4S dicluster domain
Fer4_7               PF12838.2     52 seq112_BIOID54319    -            185   4.8e-14   52.3  27.2   1   1   1.2e-10   1.8e-07   31.2   6.3     1    52    12    74    12    74 0.71 4Fe-4S dicluster domain
Fer4_10              PF13237.1     52 seq112_BIOID54319    -            185   2.4e-13   49.5  39.7   1   2   5.9e-10   8.9e-07   28.5   9.0     4    52    53   101    50   101 0.91 4Fe-4S dicluster domain
Fer4_10              PF13237.1     52 seq112_BIOID54319    -            185   2.4e-13   49.5  39.7   2   2   2.4e-09   3.7e-06   26.5   7.6     2    51    83   135    82   136 0.87 4Fe-4S dicluster domain
Fer4_2               PF12797.2     22 seq112_BIOID54319    -            185   4.1e-12   45.1  36.1   1   2   4.3e-09   6.5e-06   25.6   3.1     2    20     5    23     4    25 0.94 4Fe-4S binding domain
Fer4_2               PF12797.2     22 seq112_BIOID54319    -            185   4.1e-12   45.1  36.1   2   2   3.1e-09   4.7e-06   26.0   1.8     4    22    84   102    82   102 0.92 4Fe-4S binding domain
Fer4                 PF00037.22    24 seq112_BIOID54319    -            185   1.8e-11   43.0  42.0   1   2   4.6e-08   6.9e-05   22.1   4.4     2    18     7    23     6    26 0.93 4Fe-4S binding domain
Fer4                 PF00037.22    24 seq112_BIOID54319    -            185   1.8e-11   43.0  42.0   2   2   2.5e-11   3.8e-08   32.4   2.0     1    23    83   105    83   106 0.93 4Fe-4S binding domain
Fer4_6               PF12837.2     24 seq112_BIOID54319    -            185   3.7e-11   42.2  39.3   1   1     3e-09   4.6e-06   26.1   2.4     1    23    82   104    82   104 0.95 4Fe-4S binding domain
Fer4_3               PF12798.2     15 seq112_BIOID54319    -            185   1.8e-08   34.2  40.5   1   4   0.00015      0.23   12.0   3.4     1    12    13    24    13    27 0.91 4Fe-4S binding domain
Fer4_3               PF12798.2     15 seq112_BIOID54319    -            185   1.8e-08   34.2  40.5   2   4   8.6e-05      0.13   12.7   3.9     1    15    58    74    58    74 0.96 4Fe-4S binding domain
Fer4_3               PF12798.2     15 seq112_BIOID54319    -            185   1.8e-08   34.2  40.5   3   4   2.9e-06    0.0044   17.3   3.4     1    15    90   104    90   104 0.98 4Fe-4S binding domain
Fer4_3               PF12798.2     15 seq112_BIOID54319    -            185   1.8e-08   34.2  40.5   4   4   0.00044      0.67   10.5   1.2     1    11   116   135   116   138 0.95 4Fe-4S binding domain
Fer4_4               PF12800.2     17 seq112_BIOID54319    -            185     8e-07   28.7  35.0   1   3   3.7e-06    0.0056   16.8   1.6     2    15    11    24    10    32 0.92 4Fe-4S binding domain
Fer4_4               PF12800.2     17 seq112_BIOID54319    -            185     8e-07   28.7  35.0   2   3   6.7e-05       0.1   12.8   2.1     1    17    55    73    55    73 0.87 4Fe-4S binding domain
Fer4_4               PF12800.2     17 seq112_BIOID54319    -            185     8e-07   28.7  35.0   3   3   6.6e-07     0.001   19.1   1.8     2    17    88   103    87   103 0.92 4Fe-4S binding domain
Ribosomal_S7         PF00177.16   148 seq113_BIOID54319    -            156     3e-62  208.4   1.6   1   1   2.4e-66   3.3e-62  208.3   1.1     1   148     1   149     1   149 0.99 Ribosomal protein S7p/S5e
Lambda_tail_I        PF06805.7     82 seq116_BIOID54319    -            180   9.6e-14   50.8   0.0   1   1   1.2e-17   1.6e-13   50.1   0.0    25    82     2    64     1    64 0.98 Bacteriophage lambda tail assembly protein I
KOW                  PF00467.24    32 seq121_BIOID54319    -            104   4.4e-06   25.9   3.9   1   1   7.1e-10   9.8e-06   24.8   2.7     2    32     8    37     7    37 0.93 KOW motif
DcuC                 PF03606.10   463 seq123_BIOID54319    -            264   4.4e-67  226.2   7.9   1   1   3.9e-71   5.3e-67  225.9   5.5     1   190    15   224    15   232 0.99 C4-dicarboxylate anaerobic carrier
CTP_synth_N          PF06418.9    276 seq124_BIOID54319    -            545  1.9e-130  433.8   0.0   1   1  8.6e-134    3e-130  433.1   0.0     1   276     3   276     3   276 0.98 CTP synthase N-terminus
GATase               PF00117.23   192 seq124_BIOID54319    -            545   5.2e-52  175.9   0.0   1   1   2.7e-55   9.2e-52  175.1   0.0     2   192   301   535   300   535 0.90 Glutamine amidotransferase class-I
Peptidase_C26        PF07722.8    217 seq124_BIOID54319    -            545     1e-10   41.3   0.7   1   1   1.7e-13   5.8e-10   38.8   0.1    99   217   365   517   359   517 0.80 Peptidase C26
CbiA                 PF01656.18   195 seq124_BIOID54319    -            545   1.4e-05   24.5   0.0   1   1   9.4e-09   3.2e-05   23.3   0.0     8   109    14   148     7   178 0.73 CobQ/CobB/MinD/ParA nucleotide binding domain
SecM                 PF06558.7    148 seq125_BIOID54319    -            195   1.5e-67  225.8   2.0   1   1   1.3e-71   1.7e-67  225.5   1.4     1   147    49   194    49   195 0.99 Secretion monitor precursor protein (SecM)
Peptidase_M24        PF00557.19   205 seq126_BIOID54319    -             53   0.00019   21.0   0.2   1   1   1.5e-08   0.00021   20.9   0.1   173   205     2    33     1    33 0.94 Metallopeptidase family M24
DUF441               PF04284.8    140 seq131_BIOID54319    -            175   1.4e-46  157.7  20.1   1   1   1.2e-50   1.6e-46  157.5  13.9     1   140    34   172    34   172 0.99 Protein of unknown function (DUF441)
EI24                 PF07264.6    219 seq135_BIOID54319    -            253   2.9e-52  177.1  20.5   1   1   2.4e-56   3.3e-52  176.9  14.2     1   219    11   232    11   232 0.96 Etoposide-induced protein 2.4 (EI24)
Phage_cap_E          PF03864.10   329 seq136_BIOID54319    -            342   1.7e-62  211.1   0.1   1   1   1.4e-66   1.9e-62  210.9   0.1     1   329     4   341     4   341 0.92 Phage major capsid protein E
DUF1482              PF07358.6     57 seq137_BIOID54319    -             66   2.5e-28   97.3   0.2   1   1   2.1e-32   2.8e-28   97.1   0.1     1    57     7    65     7    65 0.98 Protein of unknown function (DUF1482)
Phage_term_smal      PF05944.7    132 seq138_BIOID54319    -            266   5.8e-42  142.3   0.1   1   1   8.9e-46   1.2e-41  141.3   0.0     2   132    36   170    35   170 0.95 Phage small terminase subunit
RNase_T              PF00929.19   164 seq140_BIOID54319    -            215   2.4e-22   79.8   0.1   1   1   2.6e-26   3.6e-22   79.2   0.1     1   164    39   195    39   195 0.86 Exonuclease
FKBP_N               PF01346.13   124 seq142_BIOID54319    -            270     6e-33  113.4  12.4   1   1   1.3e-36   9.1e-33  112.8   8.6     5   124    27   152    23   152 0.93 Domain amino terminal to FKBP-type peptidyl-prolyl isomerase
FKBP_C               PF00254.23    94 seq142_BIOID54319    -            270   1.2e-30  105.2   0.1   1   1   1.5e-32     1e-28   99.0   0.0     4    94   160   246   157   246 0.96 FKBP-type peptidyl-prolyl cis-trans isomerase
Resolvase            PF00239.16   141 seq144_BIOID54319    -            199   2.2e-50  170.0   0.2   1   1   5.7e-54   3.9e-50  169.2   0.0     2   140     3   135     2   136 0.98 Resolvase, N terminal domain
HTH_7                PF02796.10    45 seq144_BIOID54319    -            199     6e-12   45.1   1.2   1   1   5.9e-15   4.1e-11   42.4   0.3     1    43   138   180   138   181 0.98 Helix-turn-helix domain of resolvase
AFOR_C               PF01314.13   382 seq145_BIOID54319    -            728   8.5e-81  271.4   0.0   1   1   1.6e-84   1.1e-80  271.1   0.0     3   382   255   713   253   713 0.90 Aldehyde ferredoxin oxidoreductase, domains 2 & 3
AFOR_N               PF02730.10   202 seq145_BIOID54319    -            728   6.1e-70  234.5   0.3   1   1   1.4e-73   9.3e-70  233.9   0.2     1   202    33   234    33   234 0.97 Aldehyde ferredoxin oxidoreductase, N-terminal domain
Phage_base_V         PF04717.7     79 seq146_BIOID54319    -            193   1.2e-24   85.9   0.5   1   1   1.7e-28   2.3e-24   84.9   0.3     1    78    16    90    16    91 0.98 Phage-related baseplate assembly protein
DUF968               PF06147.6    200 seq149_BIOID54319    -             96   2.4e-44  151.5   0.6   1   1   1.9e-48   2.6e-44  151.4   0.4   108   199     1    92     1    93 0.98 Protein of unknown function (DUF968)
DUF303               PF03629.13   255 seq151_BIOID54319    -            620   1.2e-26   93.4   0.0   1   1   2.4e-30   1.6e-26   92.9   0.0     1   200    67   298    67   351 0.75 Domain of unknown function (DUF303)
DUF1737              PF08410.5     54 seq151_BIOID54319    -            620   1.3e-18   66.3   0.0   1   1   4.8e-22   3.3e-18   65.0   0.0     1    53     1    53     1    54 0.98 Domain of unknown function (DUF1737)
DUF1019              PF06254.6     89 seq156_BIOID54319    -            173   8.3e-26   89.8   0.0   1   1   8.9e-30   1.2e-25   89.3   0.0     4    89    58   149    45   149 0.95 Protein of unknown function (DUF1019)
DNA_ligase_aden      PF01653.13   315 seq158_BIOID54319    -            671  1.2e-134  448.1   0.0   1   1  8.8e-138  1.7e-134  447.5   0.0     2   315     3   318     2   318 0.98 NAD-dependent DNA ligase adenylation domain
DNA_ligase_OB        PF03120.11    82 seq158_BIOID54319    -            671   6.9e-36  121.6   1.3   1   1   9.9e-39   1.9e-35  120.2   0.9     2    81   321   400   320   401 0.98 NAD-dependent DNA ligase OB-fold domain
HHH_2                PF12826.2     64 seq158_BIOID54319    -            671   3.6e-26   90.7   0.5   1   1   1.9e-26   3.7e-23   81.0   0.2     1    64   510   573   510   573 0.98 Helix-hairpin-helix motif
BRCT                 PF00533.21    78 seq158_BIOID54319    -            671     1e-13   51.1   0.0   1   1   1.4e-16   2.8e-13   49.6   0.0     4    77   596   668   593   669 0.96 BRCA1 C Terminus (BRCT) domain
DNA_ligase_ZBD       PF03119.11    28 seq158_BIOID54319    -            671   5.3e-12   45.0   4.8   1   1   2.7e-15   5.3e-12   45.0   3.3     1    28   407   434   407   434 0.97 NAD-dependent DNA ligase C4 zinc finger domain
PTCB-BRCT            PF12738.2     63 seq158_BIOID54319    -            671   3.5e-06   26.6   0.0   1   1     5e-09   9.9e-06   25.2   0.0     5    59   605   660   602   661 0.88 twin BRCT domain
phage_tail_N         PF08400.5    134 seq159_BIOID54319    -            437   3.6e-61  204.6   0.2   1   1     1e-64   3.6e-61  204.6   0.1     1   134     1   134     1   134 0.99 Prophage tail fibre N-terminal
Phage_fiber_C        PF06820.7     64 seq159_BIOID54319    -            437   1.3e-36  124.4   0.3   1   1   5.9e-40     2e-36  123.7   0.2     1    64   363   426   363   426 0.99 Putative prophage tail fibre C-terminus
Collagen             PF01391.13    60 seq159_BIOID54319    -            437     2e-18   65.5  70.3   1   2   4.9e-13   1.7e-09   36.9  23.8     1    59   251   309   249   310 0.73 Collagen triple helix repeat (20 copies)
Collagen             PF01391.13    60 seq159_BIOID54319    -            437     2e-18   65.5  70.3   2   2   1.3e-12   4.6e-09   35.5  22.7     1    59   302   360   302   363 0.91 Collagen triple helix repeat (20 copies)
CarboxypepD_reg      PF13620.1     82 seq159_BIOID54319    -            437   2.4e-08   33.8   0.3   1   1   1.6e-11   5.6e-08   32.6   0.2     1    74     4    82     4    89 0.81 Carboxypeptidase regulatory-like domain
MTS                  PF05175.9    170 seq166_BIOID54319    -            226   1.1e-61  207.0   0.0   1   1   1.1e-64   1.3e-61  206.7   0.0     2   170    50   216    49   216 0.99 Methyltransferase small domain
Methyltransf_26      PF13659.1    117 seq166_BIOID54319    -            226   1.3e-13   50.8   0.1   1   1   1.6e-16     2e-13   50.3   0.1     2   112    81   183    80   188 0.84 Methyltransferase domain
Methyltransf_31      PF13847.1    152 seq166_BIOID54319    -            226   3.3e-13   49.3   0.0   1   1   3.2e-16     4e-13   49.1   0.0     4   112    80   188    77   222 0.87 Methyltransferase domain
MTS_N                PF08468.6    155 seq166_BIOID54319    -            226   4.3e-13   49.2   0.0   1   1   5.4e-16   6.7e-13   48.6   0.0   112   155     2    45     1    45 0.98 Methyltransferase small domain N-terminal
Methyltransf_18      PF12847.2    112 seq166_BIOID54319    -            226     9e-11   42.2   0.0   1   1   1.1e-13   1.4e-10   41.6   0.0     3   109    81   184    79   187 0.83 Methyltransferase domain
Methyltransf_12      PF08242.7     99 seq166_BIOID54319    -            226   6.3e-09   36.1   0.0   1   1   7.5e-12   9.3e-09   35.5   0.0     1    99    84   182    84   182 0.87 Methyltransferase domain
PrmA                 PF06325.8    295 seq166_BIOID54319    -            226   3.8e-09   35.9   0.0   1   1   4.4e-12   5.4e-09   35.4   0.0   161   232    79   151    67   152 0.85 Ribosomal protein L11 methyltransferase (PrmA)
Methyltransf_11      PF08241.7     95 seq166_BIOID54319    -            226   3.9e-08   33.5   0.0   1   1   4.7e-11   5.8e-08   33.0   0.0     1    94    84   183    84   184 0.90 Methyltransferase domain
Methyltransf_25      PF13649.1    101 seq166_BIOID54319    -            226     1e-06   28.9   0.0   1   1   1.2e-09   1.5e-06   28.3   0.0     1   101    83   180    83   180 0.83 Methyltransferase domain
FmrO                 PF07091.6    251 seq166_BIOID54319    -            226   5.8e-06   25.3   0.0   1   1   6.5e-09   8.1e-06   24.9   0.0   107   168    81   142    70   149 0.91 Ribosomal RNA methyltransferase (FmrO)
NodS                 PF05401.6    201 seq166_BIOID54319    -            226   0.00011   21.5   0.0   1   1   1.2e-07   0.00014   21.1   0.0    33   112    69   150    64   186 0.75 Nodulation protein S (NodS)
Phage_min_tail       PF05939.8    109 seq167_BIOID54319    -            109   1.9e-38  130.6   0.0   1   1   1.5e-42   2.1e-38  130.4   0.0     1   109     1   109     1   109 0.99 Phage minor tail protein
DUF493               PF04359.9     85 seq168_BIOID54319    -             87   2.5e-31  107.7   0.0   1   1     2e-35   2.7e-31  107.6   0.0     2    85     6    87     5    87 0.98 Protein of unknown function (DUF493)
HTH_36               PF13730.1     55 seq169_BIOID54319    -            325   4.8e-07   29.6   0.0   1   1     7e-11   9.5e-07   28.7   0.0     9    55    29    76    24    76 0.90 Helix-turn-helix domain
ArgJ                 PF01960.13   388 seq170_BIOID54319    -            241   2.1e-96  322.6   0.8   1   1  1.7e-100   2.3e-96  322.4   0.6   137   388     1   241     1   241 0.97 ArgJ family
Resolvase            PF00239.16   141 seq171_BIOID54319    -            186   2.6e-41  140.6   0.3   1   1   3.8e-45   2.6e-41  140.6   0.2     2   141     6   139     5   139 0.94 Resolvase, N terminal domain
HTH_7                PF02796.10    45 seq171_BIOID54319    -            186   1.6e-14   53.3   0.3   1   1   4.7e-18   3.2e-14   52.3   0.2     1    44   141   184   141   185 0.98 Helix-turn-helix domain of resolvase
HypA                 PF01155.14   113 seq172_BIOID54319    -            116   1.7e-29  101.6   0.5   1   1   1.4e-33   1.9e-29  101.5   0.3     1   112     1   112     1   113 0.99 Hydrogenase expression/synthesis hypA family
HTH_Tnp_1            PF01527.15    76 seq173_BIOID54319    -            134   2.4e-16   59.3   0.0   1   1   2.3e-20   3.2e-16   58.9   0.0     2    58     9    72     8   101 0.84 Transposase
Glyco_hydro_31       PF01055.21   451 seq175_BIOID54319    -            425   9.9e-89  297.9   2.1   1   1   8.9e-93   1.2e-88  297.6   1.4   118   450     7   321     2   322 0.95 Glycosyl hydrolases family 31
ABC_tran             PF00005.22   118 seq178_BIOID54319    -            219   4.3e-19   68.9   0.0   1   1   1.4e-22   6.6e-19   68.3   0.0     1   118    44   165    44   165 0.95 ABC transporter
AAA_21               PF13304.1    303 seq178_BIOID54319    -            219   5.1e-14   52.8   1.2   1   1   2.5e-15   1.1e-11   45.0   0.8     3   299    34   198    32   200 0.72 AAA domain
Arch_ATPase          PF01637.13   234 seq178_BIOID54319    -            219   8.2e-06   25.5   1.1   1   1   4.3e-09     2e-05   24.3   0.8    16   167    28   197    18   206 0.57 Archaeal ATPase
OmpA                 PF00691.15    97 seq179_BIOID54319    -            181   1.1e-19   70.4   0.0   1   1   1.6e-23   2.2e-19   69.5   0.0     1    97    80   175    80   175 0.95 OmpA family
Ribosomal_L5_C       PF00673.16    95 seq184_BIOID54319    -            179   3.2e-42  142.0   0.0   1   1   7.3e-46     5e-42  141.4   0.0     1    94    84   177    84   178 0.99 ribosomal L5P family C-terminus
Ribosomal_L5         PF00281.14    56 seq184_BIOID54319    -            179   2.8e-25   87.7   0.1   1   1   7.4e-29     5e-25   86.9   0.0     1    56    24    80    23    80 0.98 Ribosomal protein L5
IclR                 PF01614.13   129 seq186_BIOID54319    -            263   1.6e-48  163.5   0.3   1   1   1.4e-50   9.7e-47  157.7   0.0     2   128   129   254   128   255 0.98 Bacterial transcriptional regulator
HTH_IclR             PF09339.5     52 seq186_BIOID54319    -            263   5.5e-14   51.3   0.3   1   1   2.6e-17   1.8e-13   49.7   0.0     1    52    15    65    15    65 0.96 IclR helix-turn-helix domain
SRP54                PF00448.17   196 seq187_BIOID54319    -            453   7.9e-76  253.7   0.3   1   1   5.5e-79   1.2e-75  253.1   0.2     1   196   100   296   100   296 0.99 SRP54-type protein, GTPase domain
SRP_SPB              PF02978.14   104 seq187_BIOID54319    -            453   1.1e-36  125.1   7.9   1   1   4.7e-40   1.1e-36  125.1   5.5     2   104   329   427   328   427 0.99 Signal peptide binding domain
SRP54_N              PF02881.14    75 seq187_BIOID54319    -            453   2.1e-21   75.6   0.5   1   1   9.2e-25   2.1e-21   75.6   0.3     1    75     5    82     5    82 0.99 SRP54-type protein, helical bundle domain
CbiA                 PF01656.18   195 seq187_BIOID54319    -            453   2.8e-08   33.2   2.5   1   1   3.8e-11   8.6e-08   31.7   1.3     9   164   110   256   102   288 0.68 CobQ/CobB/MinD/ParA nucleotide binding domain
cobW                 PF02492.14   178 seq187_BIOID54319    -            453   6.4e-05   22.3   0.4   1   1   7.5e-08   0.00017   20.9   0.3     2   152   102   251   100   260 0.79 CobW/HypB/UreG, nucleotide-binding domain
Lysis_S              PF04971.7     68 seq194_BIOID54319    -             71   1.4e-47  159.0   0.5   1   1   1.2e-51   1.6e-47  158.9   0.3     1    68     4    71     4    71 1.00 Lysis protein S
GTP_EFTU             PF00009.22   188 seq196_BIOID54319    -            538     1e-44  152.1   0.0   1   1   3.4e-48   1.6e-44  151.5   0.0     3   187    22   286    20   287 0.92 Elongation factor Tu GTP binding domain
GTP_EFTU_D2          PF03144.20    74 seq196_BIOID54319    -            538   2.8e-11   43.2   0.1   1   1   2.7e-14   1.2e-10   41.2   0.0     2    74   323   389   322   389 0.97 Elongation factor Tu domain 2
Antirestrict         PF03230.8     94 seq197_BIOID54319    -            161   1.1e-38  130.9   0.2   1   1     1e-42   1.4e-38  130.6   0.1     1    94    64   161    64   161 0.98 Antirestriction protein
Resolvase            PF00239.16   141 seq198_BIOID54319    -             68   2.3e-16   59.8   0.0   1   1   1.9e-20   2.5e-16   59.6   0.0     2    65    11    68    10    68 0.97 Resolvase, N terminal domain
Resolvase            PF00239.16   141 seq201_BIOID54319    -            196   2.2e-50  170.1   0.0   1   1   5.1e-54   3.5e-50  169.4   0.0     2   140     3   135     2   136 0.98 Resolvase, N terminal domain
HTH_7                PF02796.10    45 seq201_BIOID54319    -            196   7.3e-12   44.8   0.9   1   1   3.9e-15   2.7e-11   43.0   0.4     1    44   138   181   138   182 0.98 Helix-turn-helix domain of resolvase
DUF2612              PF11041.3    187 seq203_BIOID54319    -            226   1.6e-44  151.5   0.6   1   1   3.2e-48   4.3e-44  150.1   0.0     1   180     3   185     3   190 0.93 Protein of unknown function (DUF2612)
HOK_GEF              PF01848.11    43 seq204_BIOID54319    -             46   7.3e-18   63.5   1.7   1   1   5.7e-22   7.8e-18   63.4   1.2     2    43     3    44     2    44 0.96 Hok/gef family
Caudo_TAP            PF02413.12   130 seq206_BIOID54319    -            127   2.2e-31  108.6   2.2   1   1   1.8e-35   2.4e-31  108.4   1.5     1   130     5   126     5   126 0.97 Caudovirales tail fibre assembly protein
RusA                 PF05866.6    116 seq208_BIOID54319    -            119   7.5e-20   71.3   0.0   1   1   6.3e-24   8.6e-20   71.1   0.0     1   115     7   115     7   116 0.89 Endodeoxyribonuclease RusA
Peptidase_A8         PF01252.13   150 seq210_BIOID54319    -            164   1.8e-44  150.8   6.9   1   1   1.6e-48   2.2e-44  150.6   4.8     2   147    15   160    13   164 0.92 Signal peptidase (SPase) II
Glycos_transf_N      PF04413.11   186 seq211_BIOID54319    -            425   4.5e-75  250.8   0.0   1   1   6.1e-78   4.2e-74  247.6   0.0     1   185    31   212    31   213 0.98 3-Deoxy-D-manno-octulosonic-acid transferase (kdotransferase)
Glycos_transf_1      PF00534.15   172 seq211_BIOID54319    -            425   3.5e-10   39.4   0.0   1   1   9.8e-14   6.7e-10   38.5   0.0    65   169   291   398   231   401 0.75 Glycosyl transferases group 1
PK                   PF00224.16   348 seq212_BIOID54319    -            542  4.7e-150  498.9   9.4   1   1  8.5e-154  5.8e-150  498.6   6.5     1   344    73   413    73   417 0.98 Pyruvate kinase, barrel domain
PK_C                 PF02887.11   117 seq212_BIOID54319    -            542   8.2e-28   96.1   2.9   1   1   1.6e-31   1.1e-27   95.7   0.5     1   116   427   540   427   541 0.97 Pyruvate kinase, alpha/beta domain
Phage_integrase      PF00589.17   173 seq215_BIOID54319    -            278   1.7e-45  154.7   0.0   1   1     2e-49   2.7e-45  154.0   0.0     1   172    75   246    75   247 0.98 Phage integrase family
Resolvase            PF00239.16   141 seq217_BIOID54319    -            197   1.9e-49  167.0   0.0   1   1   3.4e-53   2.3e-49  166.7   0.0     2   140     3   135     2   136 0.98 Resolvase, N terminal domain
HTH_7                PF02796.10    45 seq217_BIOID54319    -            197   5.4e-16   58.0   0.1   1   1   7.3e-19     5e-15   54.9   0.0     1    44   138   181   138   182 0.98 Helix-turn-helix domain of resolvase
Ead_Ea22             PF13935.1    139 seq218_BIOID54319    -            161   7.2e-31  107.2   0.4   1   1   6.4e-35   8.8e-31  106.9   0.3     1   127     2   116     2   135 0.88 Ead/Ea22-like protein
Phage_attach         PF05354.6    117 seq220_BIOID54319    -            117   1.8e-58  195.0   0.1   1   1   2.9e-62     2e-58  194.9   0.0     1   117     1   117     1   117 1.00 Phage Head-Tail Attachment
Gifsy-2              PF13856.1     95 seq220_BIOID54319    -            117   3.5e-30  103.8   0.0   1   1   5.8e-34     4e-30  103.6   0.0     1    95     4   105     4   105 0.99 ATP-binding sugar transporter from pro-phage
MFS_1                PF07690.11   354 seq223_BIOID54319    -            475   2.5e-51  174.4  57.2   1   1     2e-50   1.3e-46  158.8  33.6     2   353    17   406    16   407 0.90 Major Facilitator Superfamily
MFS_3                PF05977.8    524 seq223_BIOID54319    -            475   6.1e-07   27.8  26.4   1   1   1.3e-08   9.2e-05   20.6   7.7    30   176    31   172    10   193 0.83 Transmembrane secretion effector
Phage_tail_L         PF05100.7    206 seq230_BIOID54319    -            232   1.4e-97  324.6   0.2   1   1  1.3e-101   1.7e-97  324.4   0.1     1   206    29   230    29   230 0.99 Phage minor tail protein L
DUF2800              PF10926.3    372 seq235_BIOID54319    -            433  2.6e-130  434.7   0.0   1   1  4.3e-134    3e-130  434.5   0.0     1   372     5   412     5   412 0.97 Protein of unknown function (DUF2800)
PDDEXK_1             PF12705.2    257 seq235_BIOID54319    -            433     9e-13   48.0   0.0   1   1   2.5e-16   1.7e-12   47.1   0.0     2   256     8   255     7   256 0.74 PD-(D/E)XK nuclease superfamily
Ribosomal_L10        PF00466.15   100 seq237_BIOID54319    -            165   2.5e-26   91.3   0.0   1   1   2.6e-30   3.6e-26   90.8   0.0     3   100     5   101     3   101 0.98 Ribosomal protein L10
BPL_LplA_LipB        PF03099.14   125 seq238_BIOID54319    -            213     1e-18   67.4   0.0   1   1   1.1e-22   1.4e-18   66.9   0.0    15   125    57   159    47   159 0.85 Biotin/lipoate A/B protein ligase family
IstB_IS21            PF01695.12   178 seq239_BIOID54319    -            245   8.9e-17   60.9   0.0   1   1   3.4e-20   1.2e-16   60.5   0.0    43   163    95   218    48   223 0.80 IstB-like ATP binding protein
Bac_DnaA             PF00308.13   219 seq239_BIOID54319    -            245   2.3e-07   30.5   0.0   1   1   8.8e-11     3e-07   30.1   0.0     2   124    66   189    65   230 0.78 Bacterial dnaA  protein
AAA                  PF00004.24   132 seq239_BIOID54319    -            245   1.3e-06   28.5   0.1   1   1   6.5e-10   2.2e-06   27.7   0.1     2    98   103   196   102   225 0.69 ATPase family associated with various cellular activities (AAA)
ArsA_ATPase          PF02374.10   305 seq239_BIOID54319    -            245   2.8e-06   26.5   0.0   1   1   1.4e-09   4.9e-06   25.6   0.0     4    81   102   182    99   231 0.73 Anion-transporting ATPase
HTH_Tnp_1            PF01527.15    76 seq240_BIOID54319    -            136   4.3e-19   68.1   0.6   1   1   1.2e-22     8e-19   67.2   0.4     2    74    23   102    22   104 0.89 Transposase
HTH_28               PF13518.1     52 seq240_BIOID54319    -            136   2.1e-06   27.4   0.5   1   1   6.5e-10   4.4e-06   26.4   0.0     1    43    32    75    32    78 0.93 Helix-turn-helix domain
DUF1327              PF07041.6    113 seq241_BIOID54319    -            116   2.9e-62  207.4   0.0   1   1   2.3e-66   3.2e-62  207.3   0.0     1   112     1   112     1   113 0.99 Protein of unknown function (DUF1327)
Antirestrict         PF03230.8     94 seq242_BIOID54319    -            141   1.5e-30  104.9   0.0   1   1   1.4e-34   1.8e-30  104.6   0.0     1    94    42   141    42   141 0.93 Antirestriction protein
Caudo_TAP            PF02413.12   130 seq244_BIOID54319    -             39   3.1e-13   49.9   0.5   1   1   2.4e-17   3.3e-13   49.8   0.3   103   129    10    36     7    37 0.95 Caudovirales tail fibre assembly protein
Metallophos_2        PF12850.2    156 seq245_BIOID54319    -            163   2.8e-28   98.5   0.2   1   1   4.8e-32   3.3e-28   98.3   0.1     1   155     1   154     1   155 0.83 Calcineurin-like phosphoesterase superfamily domain
Metallophos          PF00149.23   201 seq245_BIOID54319    -            163   1.9e-06   27.3   3.0   1   1   3.3e-08   0.00022   20.5   2.1     2   200     2   121     1   122 0.87 Calcineurin-like phosphoesterase
TnpB_IS66            PF05717.8    108 seq248_BIOID54319    -            115   2.7e-42  142.4   0.0   1   1   2.2e-46   2.9e-42  142.3   0.0     2   104     7   107     6   111 0.97 IS66 Orf2 like protein
Phage_GPL            PF05926.6    140 seq252_BIOID54319    -            164   1.6e-50  170.4   0.1   1   1   1.3e-54   1.8e-50  170.2   0.1     2   140    26   164    25   164 0.99 Phage head completion protein (GPL)
GPW_gp25             PF04965.9     99 seq256_BIOID54319    -            116   2.4e-20   71.7   0.0   1   1   2.3e-24   3.1e-20   71.4   0.0     6    92    18   104    14   112 0.91 Gene 25-like lysozyme
Asp_Glu_race         PF01177.17   217 seq258_BIOID54319    -            273     3e-33  115.4   0.1   1   1   2.8e-37   3.8e-33  115.1   0.1     1   209    12   217    12   221 0.92 Asp/Glu/Hydantoin racemase
MerT                 PF02411.10   116 seq266_BIOID54319    -            116   1.4e-64  214.9   6.7   1   1   1.1e-68   1.5e-64  214.8   4.7     1   116     1   116     1   116 1.00 MerT mercuric transport protein
HTH_35               PF13693.1     78 seq267_BIOID54319    -             92   2.6e-38  129.5   0.2   1   1   2.1e-42   2.9e-38  129.3   0.1     1    78     7    85     7    85 0.98 Winged helix-turn-helix DNA-binding
DcuC                 PF03606.10   463 seq269_BIOID54319    -            259   7.1e-85  284.9  13.8   1   1   1.8e-88     8e-85  284.7   9.6   214   462     1   254     1   255 0.99 C4-dicarboxylate anaerobic carrier
ABG_transport        PF03806.8    502 seq269_BIOID54319    -            259   2.1e-05   22.6  17.6   1   1   9.5e-09   4.3e-05   21.5  12.2   301   482    65   255    29   258 0.79 AbgT putative transporter family
DUF1133              PF06576.6    176 seq272_BIOID54319    -            188  1.5e-102  340.0   0.7   1   1  1.3e-106  1.7e-102  339.8   0.5     1   176     5   180     5   180 1.00 Protein of unknown function (DUF1133)
DDE_Tnp_Tn3          PF01526.12   388 seq274_BIOID54319    -            988  3.2e-161  536.1   0.0   1   1  7.8e-165  5.3e-161  535.4   0.0     1   388   580   966   580   966 1.00 Tn3 transposase DDE domain
DUF4158              PF13700.1    166 seq274_BIOID54319    -            988   1.4e-59  200.1   0.1   1   1   4.7e-63   3.2e-59  199.0   0.0     1   166     6   170     6   170 0.99 Domain of unknown function (DUF4158)
HTH_Tnp_IS1          PF12759.2     50 seq275_BIOID54319    -             75     5e-32  109.0   0.1   1   1   9.8e-36   6.7e-32  108.6   0.1     1    50    23    72    23    72 0.99 InsA C-terminal domain
Zn_Tnp_IS1           PF03811.8     36 seq275_BIOID54319    -             75   3.5e-09   35.8   2.2   1   1   1.2e-12   7.9e-09   34.7   1.5    18    36     2    20     1    20 0.96 InsA N-terminal domain
DUF177               PF02620.12   119 seq277_BIOID54319    -            173   4.8e-23   81.3   0.7   1   1   5.4e-27   7.4e-23   80.7   0.5     1   119    61   171    61   171 0.90 Uncharacterized ACR, COG1399
DEAD                 PF00270.24   173 seq279_BIOID54319    -            756   7.7e-19   67.6   0.0   1   1   5.3e-22   2.4e-18   66.0   0.0     4   168   227   386   224   391 0.83 DEAD/DEAH box helicase
Helicase_C           PF00271.26    78 seq279_BIOID54319    -            756   1.2e-10   41.0   0.0   1   1   3.2e-11   1.5e-07   31.1   0.0    22    78   545   613   527   613 0.84 Helicase conserved C-terminal domain
ResIII               PF04851.10   184 seq279_BIOID54319    -            756   3.5e-10   39.8   0.0   1   1   2.1e-13   9.7e-10   38.4   0.0     3   182   222   383   220   385 0.79 Type III restriction enzyme, res subunit
Minor_tail_Z         PF06763.6    189 seq280_BIOID54319    -            177   2.1e-77  258.9  11.5   1   1     2e-81   2.7e-77  258.5   8.0     1   189     3   177     3   177 0.98 Prophage minor tail protein Z (GPZ)
Nitro_FeMo-Co        PF02579.12    94 seq281_BIOID54319    -            104   5.6e-07   29.4   0.0   1   1   5.3e-11   7.3e-07   29.0   0.0     2    93     9    93     8    94 0.92 Dinitrogenase iron-molybdenum cofactor
BPD_transp_2         PF02653.11   267 seq282_BIOID54319    -            278   2.9e-47  160.7  37.3   1   1   2.5e-51   3.5e-47  160.5  25.9    10   267     9   265     2   265 0.97 Branched-chain amino acid transport system / permease component
TPR_6                PF13174.1     33 seq283_BIOID54319    -            263   1.8e-22   78.0   1.7   1   3   2.8e-07   0.00047   20.3   0.0     4    33   146   176   145   176 0.86 Tetratricopeptide repeat
TPR_6                PF13174.1     33 seq283_BIOID54319    -            263   1.8e-22   78.0   1.7   2   3   2.2e-08   3.8e-05   23.7   0.1     3    33   183   213   181   213 0.95 Tetratricopeptide repeat
TPR_6                PF13174.1     33 seq283_BIOID54319    -            263   1.8e-22   78.0   1.7   3   3   7.2e-11   1.2e-07   31.5   0.0     1    33   218   250   218   250 0.96 Tetratricopeptide repeat
TPR_16               PF13432.1     65 seq283_BIOID54319    -            263   6.3e-12   45.7   0.0   1   1   1.6e-09   2.7e-06   27.7   0.0     2    65   147   214   146   214 0.92 Tetratricopeptide repeat
TPR_2                PF07719.12    34 seq283_BIOID54319    -            263   1.1e-09   37.3   0.2   1   2   2.1e-06    0.0035   17.0   0.1     2    33   181   212   180   213 0.93 Tetratricopeptide repeat
TPR_2                PF07719.12    34 seq283_BIOID54319    -            263   1.1e-09   37.3   0.2   2   2   5.3e-06    0.0091   15.7   0.0     1    33   217   249   217   250 0.95 Tetratricopeptide repeat
TPR_8                PF13181.1     34 seq283_BIOID54319    -            263   2.9e-06   26.5   0.9   1   2   0.00027      0.46   10.2   0.2     2    29   181   208   180   213 0.89 Tetratricopeptide repeat
TPR_8                PF13181.1     34 seq283_BIOID54319    -            263   2.9e-06   26.5   0.9   2   2   2.7e-05     0.046   13.3   0.0     5    29   221   245   217   250 0.85 Tetratricopeptide repeat
TraG_N               PF07916.6    466 seq285_BIOID54319    -            967  6.1e-120  400.6  19.2   1   1  4.5e-124  6.1e-120  400.6  13.3     1   465     5   464     5   465 0.97 TraG-like protein, N-terminal region
TfoX_N               PF04993.8     97 seq286_BIOID54319    -            209   7.2e-27   92.9   0.1   1   1   1.8e-30   1.3e-26   92.1   0.0     2    97    13   108    12   108 0.98 TfoX N-terminal domain
TfoX_C               PF04994.8     81 seq286_BIOID54319    -            209   1.8e-26   91.7   0.3   1   1   5.9e-30   4.1e-26   90.5   0.1     2    81   116   195   115   195 0.98 TfoX C-terminal domain
Ribosomal_S14        PF00253.16    55 seq287_BIOID54319    -            101   9.1e-25   85.7   0.7   1   1     9e-29   1.2e-24   85.2   0.5     1    55    46   100    46   100 0.98 Ribosomal protein S14p/S29e
Prismane             PF03063.15   516 seq288_BIOID54319    -            550  1.1e-155  518.8   0.0   1   1  9.2e-160  1.3e-155  518.6   0.0     1   516     1   548     1   548 0.98 Prismane/CO dehydrogenase family
Arginosuc_synth      PF00764.14   388 seq290_BIOID54319    -            447   4.3e-56  190.5   0.0   1   1     4e-60   5.4e-56  190.2   0.0     2   380    16   408    15   415 0.88 Arginosuccinate synthase
HTH_19               PF12844.2     64 seq292_BIOID54319    -            134   8.2e-09   35.2   0.0   1   1   2.1e-12   1.4e-08   34.5   0.0     1    61     6    65     6    68 0.96 Helix-turn-helix domain
HTH_31               PF13560.1     64 seq292_BIOID54319    -            134   3.3e-07   30.2   0.1   1   1   9.4e-11   6.5e-07   29.3   0.1     2    52     5    54     4    60 0.94 Helix-turn-helix domain
Zn_Tnp_IS91          PF14319.1    111 seq293_BIOID54319    -            170   4.5e-28   96.8   5.7   1   1     4e-32   5.5e-28   96.5   3.9     2   109    22   133    21   136 0.92 Transposase zinc-binding domain
DUF3672              PF12421.3    136 seq295_BIOID54319    -           1121   5.1e-41  139.8   0.0   1   1   4.9e-44   1.7e-40  138.2   0.0     1   135   939  1079   939  1080 0.89 Fibronectin type III protein
Phage-tail_3         PF13550.1    164 seq295_BIOID54319    -           1121   8.1e-39  132.9   0.0   1   1   5.8e-42     2e-38  131.6   0.0     1   161   292   459   292   462 0.94 Putative phage tail protein
DUF1983              PF09327.6     81 seq295_BIOID54319    -           1121   3.9e-27   93.9   1.9   1   1   3.7e-30   1.3e-26   92.2   1.3     1    81   835   915   835   915 0.99 Domain of unknown function (DUF1983)
PALP                 PF00291.20   307 seq300_BIOID54319    -            323   1.3e-63  214.9   0.3   1   1   1.1e-67   1.5e-63  214.7   0.2     3   306    10   300     8   301 0.87 Pyridoxal-phosphate dependent enzyme
FKBP_C               PF00254.23    94 seq302_BIOID54319    -            149   1.2e-16   60.3   0.0   1   1   1.3e-20   1.7e-16   59.8   0.0     4    94     4   141     2   141 0.87 FKBP-type peptidyl-prolyl cis-trans isomerase
Phage_lysozyme       PF00959.14   110 seq303_BIOID54319    -            177   3.5e-29  101.1   0.0   1   1   3.5e-33   4.7e-29  100.7   0.0     1   110    48   166    48   166 0.97 Phage lysozyme
HTS                  PF04204.11   298 seq305_BIOID54319    -            309  2.3e-131  436.7   0.0   1   1  1.9e-135  2.6e-131  436.6   0.0     1   298     2   299     2   299 1.00 Homoserine O-succinyltransferase
Baseplate_J          PF04865.9    243 seq307_BIOID54319    -            298   4.1e-49  167.0   2.1   1   1   1.1e-49   1.5e-45  155.3   0.8    96   243   112   258   107   258 0.97 Baseplate J-like protein
SPOUT_MTase          PF02590.12   155 seq309_BIOID54319    -            155   4.8e-52  175.6   0.0   1   1   3.9e-56   5.3e-52  175.5   0.0     1   155     1   153     1   153 0.99 Predicted SPOUT methyltransferase
DUF4222              PF13973.1     53 seq310_BIOID54319    -             80   1.5e-13   49.8   0.3   1   1   1.3e-17   1.8e-13   49.5   0.2     2    53     4    54     3    54 0.97 Domain of unknown function (DUF4222)
TetR_C               PF02909.12   139 seq312_BIOID54319    -            225   4.8e-48  162.2   0.0   1   1   9.8e-52   6.7e-48  161.7   0.0     1   138    77   210    77   211 0.93 Tetracyclin repressor, C-terminal all-alpha domain
TetR_N               PF00440.18    47 seq312_BIOID54319    -            225   4.8e-18   64.4   0.1   1   1   1.4e-20   9.3e-17   60.2   0.0     2    47    19    64    18    64 0.97 Bacterial regulatory proteins, tetR family
PAS_6                PF08348.6    118 seq313_BIOID54319    -            240   2.1e-39  133.6   0.1   1   1   5.8e-43   3.9e-39  132.7   0.1     1   114    28   140    28   144 0.96 YheO-like PAS domain
HTH_22               PF13309.1     64 seq313_BIOID54319    -            240   1.4e-21   75.8   0.4   1   1   3.3e-25   2.2e-21   75.2   0.3     1    64   165   228   165   228 0.98 HTH domain
DUF968               PF06147.6    200 seq314_BIOID54319    -            351   2.2e-76  256.1   0.1   1   1   2.6e-80   3.6e-76  255.4   0.0     2   198   130   343   129   345 0.99 Protein of unknown function (DUF968)
Esterase             PF00756.15   251 seq315_BIOID54319    -            277   1.6e-76  256.9   0.1   1   1   4.1e-80   1.9e-76  256.7   0.0     1   250    21   268    21   269 0.99 Putative esterase
Esterase_phd         PF10503.4    220 seq315_BIOID54319    -            277   7.7e-06   25.1   0.0   1   1   1.2e-08   5.3e-05   22.4   0.0     4   129    31   169    28   176 0.78 Esterase PHB depolymerase
Chlorophyllase2      PF12740.2    260 seq315_BIOID54319    -            277   4.3e-05   22.3   0.0   1   1   1.5e-08   6.9e-05   21.7   0.0    13   121    39   165    27   216 0.73 Chlorophyllase enzyme
DUF1380              PF07128.7    139 seq316_BIOID54319    -            140   1.5e-07   31.1   0.3   1   1   1.2e-11   1.7e-07   31.0   0.2     1   103     1   100     1   131 0.83 Protein of unknown function (DUF1380)
YbfN                 PF13982.1     89 seq317_BIOID54319    -            108   6.2e-50  167.2   6.7   1   1   5.2e-54   7.2e-50  166.9   4.6     1    89    19   107    19   107 0.99 YbfN-like lipoprotein
HOK_GEF              PF01848.11    43 seq318_BIOID54319    -             51   1.3e-19   69.1   4.6   1   1     1e-23   1.4e-19   69.0   3.2     1    43     5    47     5    47 0.99 Hok/gef family
Phage_GPD            PF05954.6    292 seq319_BIOID54319    -            379   9.6e-27   93.8   0.4   1   1   9.7e-31   1.3e-26   93.3   0.3     5   289    27   322    23   326 0.79 Phage late control gene D protein (GPD)
Dus                  PF01207.12   310 seq320_BIOID54319    -            321  4.1e-115  383.7   0.0   1   1  6.7e-119  4.6e-115  383.6   0.0     2   307    14   318    12   321 0.98 Dihydrouridine synthase (Dus)
Caudo_TAP            PF02413.12   130 seq321_BIOID54319    -            177   3.2e-34  117.7   2.2   1   1   2.6e-38   3.6e-34  117.6   0.6     1   130    39   177    39   177 0.99 Caudovirales tail fibre assembly protein
HOK_GEF              PF01848.11    43 seq322_BIOID54319    -             68   7.4e-18   63.4   2.8   1   1   7.1e-22   9.7e-18   63.1   1.9     1    43    22    64    22    64 0.99 Hok/gef family
N6_N4_Mtase          PF01555.13   231 seq325_BIOID54319    -            350     4e-42  144.1   0.0   1   1   1.4e-45   9.4e-42  142.9   0.0     1   230    29   341    29   342 0.81 DNA methylase
Methyltransf_26      PF13659.1    117 seq325_BIOID54319    -            350   1.3e-13   50.8   0.0   1   1   1.1e-11   7.5e-08   32.3   0.0    51   116     9    82     3    83 0.82 Methyltransferase domain
HTH_Tnp_1            PF01527.15    76 seq326_BIOID54319    -            216   8.8e-24   83.1   0.0   1   1   3.1e-25   1.4e-21   76.0   0.0     2    69    92   163    91   182 0.86 Transposase
IstB_IS21            PF01695.12   178 seq330_BIOID54319    -            248   8.9e-20   70.7   0.1   1   1   2.7e-23   1.2e-19   70.2   0.0     4   160    55   216    52   226 0.83 IstB-like ATP binding protein
Bac_DnaA             PF00308.13   219 seq330_BIOID54319    -            248   4.3e-08   32.9   0.0   1   1   1.2e-11   5.3e-08   32.6   0.0     6   123    72   189    67   224 0.86 Bacterial dnaA  protein
ArsA_ATPase          PF02374.10   305 seq330_BIOID54319    -            248   8.4e-06   24.9   0.1   1   1   2.5e-09   1.2e-05   24.4   0.1     4    90   104   196   101   222 0.74 Anion-transporting ATPase
Ribosomal_S8         PF00410.14   129 seq331_BIOID54319    -            130   2.3e-48  163.1   0.0   1   1   1.8e-52   2.5e-48  163.0   0.0     1   128     5   129     5   130 0.97 Ribosomal protein S8
MoeA_N               PF03453.12   162 seq333_BIOID54319    -            410   4.6e-45  152.7   0.0   1   1   1.8e-48   8.3e-45  151.9   0.0     2   162     7   174     6   174 0.96 MoeA N-terminal region (domain I and II)
MoCF_biosynth        PF00994.19   144 seq333_BIOID54319    -            410   1.2e-30  105.6   0.1   1   1   4.3e-34     2e-30  104.9   0.1     1   143   187   325   187   326 0.95 Probable molybdopterin binding domain
MoeA_C               PF03454.10    72 seq333_BIOID54319    -            410   1.2e-18   66.6   0.0   1   1   1.3e-21   6.1e-18   64.4   0.0     1    70   340   408   340   410 0.97 MoeA C-terminal region (domain IV)
Phage_tail_U         PF06141.6    133 seq341_BIOID54319    -            131   7.4e-64  213.6   1.0   1   1     6e-68   8.1e-64  213.4   0.7     1   133     1   131     1   131 0.99 Phage minor tail protein U
DUF2501              PF10696.4     77 seq343_BIOID54319    -            165   6.6e-30  102.8   5.4   1   1   4.8e-34   6.6e-30  102.8   3.8     1    75    85   162    85   165 0.97 Protein of unknown function (DUF2501)
PTS_EIIA_1           PF00358.15   133 seq344_BIOID54319    -            169   5.4e-54  181.2   2.2   1   1   4.7e-58   6.5e-54  180.9   1.5     3   132    20   149    18   150 0.98 phosphoenolpyruvate-dependent sugar phosphotransferase system, EIIA 1
DUF1233              PF06806.7     72 seq347_BIOID54319    -             84   2.7e-34  116.4   0.5   1   1   2.3e-38   3.2e-34  116.1   0.3     1    72     4    76     4    76 0.97 Putative excisionase (DUF1233)
MFS_1                PF07690.11   354 seq348_BIOID54319    -            393     2e-21   76.0  54.1   1   1   7.3e-23   9.9e-19   67.1  35.2     4   353    22   348    14   349 0.81 Major Facilitator Superfamily
LYTB                 PF02401.13   281 seq350_BIOID54319    -            316  4.5e-120  399.6   0.2   1   1  3.8e-124  5.2e-120  399.5   0.1     1   280     3   284     3   285 0.99 LytB protein
Y2_Tnp               PF04986.8    183 seq352_BIOID54319    -            227   2.8e-30  105.3   0.5   1   1   2.8e-34   3.8e-30  104.8   0.4    32   181     5   154     1   156 0.93 Putative transposase
LysR_substrate       PF03466.15   209 seq354_BIOID54319    -            317   1.1e-17   63.6   0.0   1   1   2.3e-21   1.5e-17   63.2   0.0     5   207   116   316   114   317 0.95 LysR substrate binding domain
HTH_1                PF00126.22    60 seq354_BIOID54319    -            317   1.2e-14   53.6   0.0   1   1   3.1e-18   2.1e-14   52.8   0.0     1    59    31    89    31    90 0.96 Bacterial regulatory helix-turn-helix protein, lysR family
VWA                  PF00092.23   179 seq357_BIOID54319    -            219   5.1e-11   42.5   0.0   1   1   1.2e-14   8.5e-11   41.7   0.0     4   154    24   173    23   179 0.86 von Willebrand factor type A domain
VWA_2                PF13519.1    172 seq357_BIOID54319    -            219   2.4e-08   34.1   0.0   1   1   6.6e-12   4.5e-08   33.2   0.0     3   147    23   172    21   206 0.77 von Willebrand factor type A domain
Ail_Lom              PF06316.6    199 seq359_BIOID54319    -            199  3.1e-120  398.8   6.2   1   1  7.6e-124  3.4e-120  398.6   4.3     1   199     1   199     1   199 1.00 Enterobacterial Ail/Lom protein
OMP_b-brl            PF13505.1    176 seq359_BIOID54319    -            199     9e-26   90.7   6.7   1   1   2.4e-29   1.1e-25   90.4   4.6     2   176    11   199     6   199 0.86 Outer membrane protein beta-barrel domain
OmpA_membrane        PF01389.12   183 seq359_BIOID54319    -            199   9.7e-05   21.8   0.3   1   1   3.3e-08   0.00015   21.1   0.2    14   148    23   178    17   181 0.79 OmpA-like transmembrane domain
Response_reg         PF00072.19   112 seq361_BIOID54319    -            215     2e-26   92.0   0.1   1   1   4.4e-30     3e-26   91.5   0.1     1   111    11   122    11   123 0.98 Response regulator receiver domain
GerE                 PF00196.14    58 seq361_BIOID54319    -            215   6.8e-24   82.8   0.1   1   1   1.7e-27   1.2e-23   82.1   0.1     3    58   154   209   152   209 0.97 Bacterial regulatory proteins, luxR family
DAO                  PF01266.19   358 seq363_BIOID54319    -            432   5.6e-74  249.0   0.5   1   1   4.8e-77   6.5e-74  248.8   0.3     2   358     3   397     2   397 0.95 FAD dependent oxidoreductase
Pyr_redox_2          PF07992.9    200 seq363_BIOID54319    -            432   7.5e-09   35.6   0.3   1   1   3.9e-08   5.3e-05   23.0   0.2     1    36     2    37     2    65 0.92 Pyridine nucleotide-disulphide oxidoreductase
Pyr_redox            PF00070.22    80 seq363_BIOID54319    -            432   3.2e-08   33.7   0.2   1   1     7e-09   9.6e-06   25.7   0.2     1    33     2    34     2    47 0.91 Pyridine nucleotide-disulphide oxidoreductase
NAD_binding_8        PF13450.1     68 seq363_BIOID54319    -            432   8.6e-07   28.7   0.1   1   1   5.6e-09   7.6e-06   25.7   0.0     1    34     5    38     5    69 0.85 NAD(P)-binding Rossmann-like domain
ApbA                 PF02558.11   151 seq363_BIOID54319    -            432   2.3e-05   23.7   0.2   1   1   3.8e-08   5.3e-05   22.6   0.1     1    33     3    34     3    48 0.87 Ketopantoate reductase PanE/ApbA
AlaDh_PNT_C          PF01262.16   168 seq363_BIOID54319    -            432   0.00013   21.5   0.1   1   1   1.7e-07   0.00023   20.6   0.1    22    59     2    39     1    52 0.85 Alanine dehydrogenase/PNT, C-terminal domain
Resolvase            PF00239.16   141 seq370_BIOID54319    -            197   1.9e-49  167.0   0.0   1   1   3.4e-53   2.3e-49  166.7   0.0     2   140     3   135     2   136 0.98 Resolvase, N terminal domain
HTH_7                PF02796.10    45 seq370_BIOID54319    -            197   5.4e-16   58.0   0.1   1   1   7.3e-19     5e-15   54.9   0.0     1    44   138   181   138   182 0.98 Helix-turn-helix domain of resolvase
MgrB                 PF13998.1     29 seq372_BIOID54319    -             47   4.8e-18   64.4   4.4   1   1   4.4e-22     6e-18   64.1   3.1     1    29    19    47    19    47 0.99 MgrB protein
HTH_19               PF12844.2     64 seq374_BIOID54319    -            210   1.7e-14   53.5   0.0   1   1   8.2e-18   2.8e-14   52.7   0.0     2    62     5    64     4    66 0.94 Helix-turn-helix domain
Peptidase_S24        PF00717.18    70 seq374_BIOID54319    -            210   1.9e-14   52.9   0.0   1   1     8e-18   2.7e-14   52.4   0.0     1    70   122   195   122   195 0.96 Peptidase S24-like
HTH_3                PF01381.17    55 seq374_BIOID54319    -            210   2.9e-13   49.3   0.1   1   1   1.2e-16   4.2e-13   48.7   0.1     1    55     7    60     7    60 0.97 Helix-turn-helix
HTH_31               PF13560.1     64 seq374_BIOID54319    -            210   1.5e-08   34.5   0.0   1   1   7.6e-12   2.6e-08   33.8   0.0     4    59     5    58     2    62 0.92 Helix-turn-helix domain
DUF303               PF03629.13   255 seq375_BIOID54319    -            617     1e-29  103.4   0.0   1   1     2e-33   1.4e-29  103.0   0.0     1   200    64   295    64   355 0.80 Domain of unknown function (DUF303)
DUF1737              PF08410.5     54 seq375_BIOID54319    -            617   2.4e-17   62.3   0.0   1   1   8.6e-21   5.9e-17   61.0   0.0     1    53     1    50     1    51 0.96 Domain of unknown function (DUF1737)
DUF977               PF06163.6    127 seq377_BIOID54319    -            140   8.1e-65  216.2   0.5   1   1   6.7e-69   9.1e-65  216.0   0.3     1   126     1   135     1   136 0.99 Bacterial protein of unknown function (DUF977)
CTP_transf_2         PF01467.21   157 seq379_BIOID54319    -            159   6.5e-25   87.9   0.1   1   1   1.1e-28   7.8e-25   87.6   0.0     1   156     6   134     6   135 0.98 Cytidylyltransferase
Citrate_ly_lig       PF08218.6    182 seq379_BIOID54319    -            159   1.1e-06   28.0   0.1   1   1   2.7e-10   1.9e-06   27.3   0.0     9   106    12   113    10   117 0.81 Citrate lyase ligase C-terminal domain
DUF3927              PF13064.1     46 seq380_BIOID54319    -             43   8.9e-18   63.3   3.8   1   1     7e-22   9.6e-18   63.2   2.6    11    46     2    37     1    37 0.97 Protein of unknown function (DUF3927)
DUF3596              PF12167.3     88 seq381_BIOID54319    -            428   5.4e-30  102.6   0.0   1   1   1.9e-33   1.3e-29  101.5   0.0     1    88     7    93     7    93 0.98 Domain of unknown function (DUF3596)
Phage_integrase      PF00589.17   173 seq381_BIOID54319    -            428   1.8e-19   69.9   0.3   1   1   5.3e-23   3.6e-19   68.9   0.1     3   166   203   396   201   402 0.86 Phage integrase family
DrsE                 PF02635.10   117 seq383_BIOID54319    -            128     6e-26   90.7   0.0   1   1   4.9e-30   6.7e-26   90.5   0.0     1   117     1   128     1   128 0.96 DsrE/DsrF-like family
Trehalose_PPase      PF02358.11   235 seq384_BIOID54319    -            285   3.2e-54  183.2   0.0   1   1   5.7e-58   3.9e-54  182.9   0.0     1   231    37   249    37   253 0.97 Trehalose-phosphatase
Transthyretin        PF00576.16   112 seq386_BIOID54319    -            137   1.9e-42  143.5   0.1   1   1   1.6e-46   2.2e-42  143.3   0.1     2   112    28   136    27   136 0.98 HIUase/Transthyretin family
RNA_pol_Rpb2_6       PF00562.23   386 seq387_BIOID54319    -           1342  4.7e-162  539.0   0.0   1   1  3.5e-162  7.9e-159  528.4   0.1     2   386   716  1264   715  1264 0.98 RNA polymerase Rpb2, domain 6
RNA_pol_Rpb2_7       PF04560.15    83 seq387_BIOID54319    -           1342   5.7e-32  109.6   0.1   1   1   8.2e-35   1.9e-31  108.0   0.0     1    82  1266  1341  1266  1342 0.98 RNA polymerase Rpb2, domain 7
RNA_pol_Rpb2_3       PF04565.11    68 seq387_BIOID54319    -           1342   7.1e-30  102.4   0.0   1   1   7.4e-33   1.7e-29  101.2   0.0     1    68   513   582   513   582 0.98 RNA polymerase Rpb2, domain 3
RNA_pol_Rpb2_45      PF10385.4     66 seq387_BIOID54319    -           1342   4.6e-29   99.9   0.3   1   1   1.5e-31   3.5e-28   97.0   0.2     1    66   591   656   591   656 1.00 RNA polymerase beta subunit external 1 domain
RNA_pol_Rpb2_1       PF04563.10   203 seq387_BIOID54319    -           1342   1.5e-26   92.4   0.0   1   1   1.4e-29   3.1e-26   91.4   0.0     2   203    27   509    26   509 0.98 RNA polymerase beta subunit
RNA_pol_Rpb2_2       PF04561.9    190 seq387_BIOID54319    -           1342   1.6e-25   89.5   0.9   1   2   8.4e-11   1.9e-07   30.5   0.0     1    74   151   225   151   276 0.82 RNA polymerase Rpb2, domain 2
RNA_pol_Rpb2_2       PF04561.9    190 seq387_BIOID54319    -           1342   1.6e-25   89.5   0.9   2   2   1.9e-18   4.4e-15   55.4   0.0    80   190   340   454   329   454 0.88 RNA polymerase Rpb2, domain 2
Y1_Tnp               PF01797.11   121 seq388_BIOID54319    -            143   2.6e-41  140.1   0.0   1   1   2.3e-45   3.1e-41  139.9   0.0     2   121    20   139    19   139 0.99 Transposase IS200 like
Ribosomal_S16        PF00886.14    62 seq390_BIOID54319    -             82     6e-26   89.8   0.1   1   1   5.2e-30   7.1e-26   89.5   0.0     1    62     8    68     8    68 0.96 Ribosomal protein S16
Big_2                PF02368.13    79 seq391_BIOID54319    -            227   2.9e-11   42.9  10.8   1   1   2.1e-15   2.9e-11   42.9   7.5     1    76   137   214   137   222 0.95 Bacterial Ig-like domain (group 2)
Sigma70_ner          PF04546.8    211 seq393_BIOID54319    -            613     2e-81  272.5   6.8   1   1   8.7e-85     2e-81  272.5   4.7     1   211   137   348   137   348 0.96 Sigma-70, non-essential region
Sigma70_r1_1         PF03979.9     82 seq393_BIOID54319    -            613   4.2e-30  103.4   5.1   1   1   1.8e-33   4.2e-30  103.4   3.5     2    81     2    80     1    81 0.96 Sigma-70 factor, region 1.1
Sigma70_r3           PF04539.11    78 seq393_BIOID54319    -            613     7e-29   99.4   1.1   1   1   3.1e-32     7e-29   99.4   0.7     1    77   458   534   458   535 0.97 Sigma-70 region 3
Sigma70_r2           PF04542.9     71 seq393_BIOID54319    -            613   1.8e-23   81.8   0.3   1   1   2.3e-26   5.3e-23   80.3   0.2     1    71   379   449   379   449 0.98 Sigma-70 region 2
Sigma70_r4           PF04545.11    50 seq393_BIOID54319    -            613   3.5e-19   67.7   0.8   1   1   1.5e-22   3.5e-19   67.7   0.6     1    50   547   600   547   600 0.98 Sigma-70, region 4
Sigma70_r1_2         PF00140.15    37 seq393_BIOID54319    -            613   9.5e-15   53.8   0.7   1   1   2.2e-17   4.9e-14   51.5   0.1     1    32    95   126    95   130 0.96 Sigma-70 factor, region 1.2
DUF1076              PF06416.7    113 seq394_BIOID54319    -            189   1.3e-45  153.6   0.1   1   1   1.3e-49   1.8e-45  153.1   0.1     1   113    81   189    79   189 0.96 Protein of unknown function (DUF1076)
DUF2815              PF10991.3    181 seq395_BIOID54319    -            182   1.6e-59  200.3   0.0   1   1   1.3e-63   1.8e-59  200.1   0.0     1   179     1   177     1   179 0.97 Protein of unknown function (DUF2815)
IMPDH                PF00478.20   351 seq399_BIOID54319    -            347  2.7e-113  378.3   0.2   1   1  2.4e-117  3.3e-113  378.0   0.2     3   346     9   342     7   346 0.94 IMP dehydrogenase / GMP reductase domain
Tail_P2_I            PF09684.5    139 seq400_BIOID54319    -            176   5.5e-53  178.1   0.0   1   1   4.7e-57   6.5e-53  177.9   0.0     1   139     6   142     6   142 0.99 Phage tail protein (Tail_P2_I)
HHA                  PF05321.6     57 seq402_BIOID54319    -             62   5.2e-10   39.1   0.1   1   1   4.6e-14   6.2e-10   38.9   0.0     1    32    11    42    11    54 0.94 Haemolysin expression modulating protein
DUF1018              PF06252.7    119 seq403_BIOID54319    -            183   1.1e-31  109.6   0.1   1   1   1.1e-35   1.5e-31  109.2   0.0     1   118    19   140    19   141 0.93 Protein of unknown function (DUF1018)
Terminase_6          PF03237.10   384 seq405_BIOID54319    -            583   2.1e-75  253.8   1.2   1   1   5.7e-79   2.6e-75  253.4   0.8     1   384   150   567   150   567 0.94 Terminase-like family
Terminase_5          PF06056.7     58 seq405_BIOID54319    -            583   1.2e-25   88.6   0.5   1   1   8.2e-29   3.7e-25   87.1   0.4     2    58     7    63     6    63 0.98 Putative ATPase subunit of terminase (gpP-like)
HTH_23               PF13384.1     50 seq405_BIOID54319    -            583   4.7e-07   29.1   0.2   1   1   6.5e-10     3e-06   26.5   0.0     6    40     7    41     3    43 0.94 Homeodomain-like domain
Pyr_redox_2          PF07992.9    200 seq408_BIOID54319    -            485   1.6e-44  152.1   1.7   1   1   1.9e-47   2.5e-44  151.4   1.2     1   198    19   328    19   330 0.94 Pyridine nucleotide-disulphide oxidoreductase
Pyr_redox_dim        PF02852.17   110 seq408_BIOID54319    -            485   9.1e-35  118.9   0.0   1   1   1.6e-37   2.2e-34  117.6   0.0     1   109   358   466   358   467 0.98 Pyridine nucleotide-disulphide oxidoreductase, dimerisation domain
Pyr_redox            PF00070.22    80 seq408_BIOID54319    -            485   2.7e-15   56.4   0.8   1   1   1.9e-18   2.7e-15   56.4   0.5     1    78   188   264   188   267 0.94 Pyridine nucleotide-disulphide oxidoreductase
GIDA                 PF01134.17   392 seq408_BIOID54319    -            485   1.9e-08   33.4   1.1   1   1   9.3e-11   1.3e-07   30.7   0.4     1    60    19    81    19    94 0.91 Glucose inhibited division protein A
FAD_oxidored         PF12831.2    428 seq408_BIOID54319    -            485   2.9e-08   33.0   0.9   1   1   4.5e-11   6.2e-08   32.0   0.6     1    38    19    56    19    74 0.94 FAD dependent oxidoreductase
FAD_binding_2        PF00890.19   421 seq408_BIOID54319    -            485   1.5e-06   27.2   0.7   1   1   3.4e-08   4.6e-05   22.3   0.2     2    35    20    53    19    58 0.90 FAD binding domain
Thi4                 PF01946.12   230 seq408_BIOID54319    -            485   1.5e-05   24.1   0.1   1   1   2.7e-08   3.7e-05   22.8   0.1    11    63    11    63     4    95 0.79 Thi4 family
DUF2511              PF10709.4     87 seq411_BIOID54319    -            115   3.5e-25   88.0   0.0   1   1   3.1e-29   4.2e-25   87.7   0.0     1    87    27   113    27   113 0.99 Protein of unknown function (DUF2511)
Rep_3                PF01051.16   218 seq416_BIOID54319    -            325   3.1e-21   75.8   0.1   1   1   3.5e-25   4.8e-21   75.2   0.1     3   210    10   265     8   271 0.86 Initiator Replication protein
RimM                 PF01782.13    84 seq417_BIOID54319    -            183   8.8e-28   95.9   0.0   1   1     2e-31   1.3e-27   95.3   0.0     2    84    17    98    16    98 0.98 RimM N-terminal domain
PRC                  PF05239.11    79 seq417_BIOID54319    -            183   8.9e-10   38.1   0.7   1   1   2.1e-13   1.4e-09   37.5   0.5     2    73   105   178   104   182 0.89 PRC-barrel domain
HTH_8                PF02954.14    42 seq419_BIOID54319    -             98     1e-14   53.6   0.3   1   1   1.1e-18   1.5e-14   53.0   0.2     2    42    55    95    54    95 0.98 Bacterial regulatory protein, Fis family
Sulfatase            PF00884.18   379 seq420_BIOID54319    -            763   2.1e-25   89.4   0.1   1   1   2.2e-29   2.9e-25   88.9   0.0     2   333   163   477   162   553 0.82 Sulfatase
PP2C_2               PF13672.1    211 seq422_BIOID54319    -            253   6.5e-44  149.7   0.0   1   1   5.3e-48   7.3e-44  149.5   0.0     1   206    11   220    11   232 0.88 Protein phosphatase 2C
DUF3820              PF12843.2     67 seq424_BIOID54319    -             72   1.9e-30  104.1   0.5   1   1   1.5e-34   2.1e-30  104.0   0.4     1    67     1    68     1    68 0.98 Protein of unknown function (DUF3820)
Malate_synthase      PF01274.17   523 seq426_BIOID54319    -            539  1.2e-214  713.1   0.0   1   1  9.7e-219  1.3e-214  712.9   0.0     3   522    19   538    17   539 0.99 Malate synthase
HTH_Tnp_1            PF01527.15    76 seq427_BIOID54319    -            134   2.4e-16   59.3   0.0   1   1   2.3e-20   3.2e-16   58.9   0.0     2    58     9    72     8   101 0.84 Transposase
phage_tail_N         PF08400.5    134 seq428_BIOID54319    -            338   1.9e-60  202.2   0.1   1   1   4.2e-64   1.9e-60  202.2   0.1     1   134     1   134     1   134 0.99 Prophage tail fibre N-terminal
Collagen             PF01391.13    60 seq428_BIOID54319    -            338   5.6e-08   32.1  14.7   1   1   1.2e-11   5.6e-08   32.1  10.2    10    48   251   289   248   298 0.50 Collagen triple helix repeat (20 copies)
CarboxypepD_reg      PF13620.1     82 seq428_BIOID54319    -            338   2.5e-07   30.5   0.2   1   1   1.5e-10   6.6e-07   29.1   0.1     1    73     4    81     4    89 0.80 Carboxypeptidase regulatory-like domain
Lysis_S              PF04971.7     68 seq432_BIOID54319    -             71   2.5e-47  158.3   0.6   1   1     2e-51   2.8e-47  158.1   0.4     1    68     4    71     4    71 1.00 Lysis protein S
NAD_kinase           PF01513.16   285 seq434_BIOID54319    -            292   6.2e-73  244.9   0.0   1   1   5.2e-77     7e-73  244.7   0.0     2   284     8   271     7   272 0.98 ATP-NAD kinase
tRNA-synt_2          PF00152.15   335 seq436_BIOID54319    -            590    8e-132  438.9   0.0   1   1  2.8e-135  9.5e-132  438.6   0.0     2   334   118   558   117   559 0.99 tRNA synthetases class II (D, K and N)
GAD                  PF02938.9     95 seq436_BIOID54319    -            590   9.1e-32  108.9   0.1   1   1   4.8e-35   1.7e-31  108.1   0.1     1    95   307   406   307   406 0.97 GAD domain
tRNA_anti            PF01336.20    76 seq436_BIOID54319    -            590   1.3e-16   60.0   0.1   1   1   8.5e-20   2.9e-16   58.9   0.0     1    76    18   102    18   102 0.95 OB-fold nucleic acid binding domain
Mu-like_Com          PF10122.4     51 seq437_BIOID54319    -             62   5.5e-11   41.2   7.4   1   1   4.9e-15   6.7e-11   40.9   4.9     3    31     2    30     1    48 0.87 Mu-like prophage protein Com
BON                  PF04972.12    64 seq438_BIOID54319    -            216   2.3e-39  132.8  15.7   1   2   8.6e-23   1.2e-18   66.5   3.7     1    63    75   137    75   138 0.98 BON domain
BON                  PF04972.12    64 seq438_BIOID54319    -            216   2.3e-39  132.8  15.7   2   2   1.5e-24   2.1e-20   72.1   1.8     1    62   154   215   154   216 0.97 BON domain
Oxidored_molyb       PF00174.14   169 seq439_BIOID54319    -            334   8.3e-41  139.0   0.0   1   1   9.6e-45   1.3e-40  138.4   0.0    11   168   108   268    97   269 0.94 Oxidoreductase molybdopterin binding domain
Phage_integrase      PF00589.17   173 seq440_BIOID54319    -            333   2.1e-32  112.0   0.0   1   1   4.5e-36   6.1e-32  110.5   0.0     2   171   170   317   169   319 0.95 Phage integrase family
Mor                  PF08765.6    108 seq448_BIOID54319    -            129   2.7e-29  101.0   0.0   1   1   2.3e-33   3.1e-29  100.7   0.0     1   104    26   124    26   128 0.96 Mor transcription activator family
IU_nuc_hydro         PF01156.14   314 seq449_BIOID54319    -            304     1e-92  310.6   0.0   1   1   8.4e-97   1.1e-92  310.4   0.0     3   312     4   302     2   304 0.96 Inosine-uridine preferring nucleoside hydrolase
N6_N4_Mtase          PF01555.13   231 seq452_BIOID54319    -            294   1.7e-52  178.1   0.0   1   1   4.5e-56   2.1e-52  177.8   0.0     1   227    34   250    34   254 0.92 DNA methylase
LacY_symp            PF01306.14   413 seq453_BIOID54319    -            417  9.6e-206  683.0  41.9   1   1  2.4e-209  1.1e-205  682.8  29.0     2   412     2   412     1   413 0.99 LacY proton/sugar symporter
MFS_1                PF07690.11   354 seq453_BIOID54319    -            417   1.1e-22   80.1  55.8   1   1   3.7e-25   1.7e-21   76.2  29.5     3   313    14   333    12   340 0.77 Major Facilitator Superfamily
MFS_1_like           PF12832.2     77 seq453_BIOID54319    -            417   5.4e-07   29.2   8.9   1   1   1.2e-10   5.4e-07   29.2   6.2     2    73     9    81     8    85 0.93 MFS_1 like family
DUF1327              PF07041.6    113 seq454_BIOID54319    -            114   8.1e-67  222.1   0.0   1   1   6.6e-71     9e-67  221.9   0.0     1   112     1   112     1   113 0.99 Protein of unknown function (DUF1327)
Phage_lambd_GpG      PF06894.6    127 seq456_BIOID54319    -            143   5.8e-56  187.4   1.0   1   1     5e-60   6.8e-56  187.2   0.7     1   127     1   127     1   127 0.98 Bacteriophage lambda minor tail protein (GpG)
Fer2                 PF00111.22    78 seq459_BIOID54319    -            322   1.3e-14   53.5   2.5   1   1   5.9e-18   2.7e-14   52.5   1.7     8    77   248   315   242   316 0.87 2Fe-2S iron-sulfur cluster binding domain
FAD_binding_6        PF00970.19    99 seq459_BIOID54319    -            322   2.6e-11   43.3   0.0   1   1     1e-14   4.6e-11   42.5   0.0     2    98    12   105    11   106 0.88 Oxidoreductase FAD-binding domain
NAD_binding_1        PF00175.16   109 seq459_BIOID54319    -            322     2e-08   34.6   0.0   1   1   8.5e-12   3.9e-08   33.7   0.0     1   107   116   210   116   212 0.82 Oxidoreductase NAD-binding domain
Glucosamine_iso      PF01182.15   199 seq460_BIOID54319    -            266   9.1e-25   87.4   0.0   1   1   8.8e-29   1.2e-24   87.0   0.0     4   198    15   216    12   217 0.85 Glucosamine-6-phosphate isomerases/6-phosphogluconolactonase
ABC_tran             PF00005.22   118 seq463_BIOID54319    -            637   8.7e-37  125.9   0.9   1   2   2.4e-18   3.3e-15   56.3   0.0     1   118    41   178    41   178 0.87 ABC transporter
ABC_tran             PF00005.22   118 seq463_BIOID54319    -            637   8.7e-37  125.9   0.9   2   2   2.6e-21   3.6e-18   65.9   0.0     1   118   352   459   352   459 0.92 ABC transporter
ABC_tran_2           PF12848.2     85 seq463_BIOID54319    -            637   6.6e-29   99.4   4.3   1   1   4.8e-32   6.6e-29   99.4   3.0     1    83   217   298   217   302 0.93 ABC transporter
AAA_21               PF13304.1    303 seq463_BIOID54319    -            637     5e-22   79.0   7.6   1   1   2.1e-10   2.9e-07   30.6   0.0   224   302   137   209    78   210 0.83 AAA domain
Glyco_transf_20      PF00982.16   474 seq466_BIOID54319    -            474  6.2e-152  506.2   0.0   1   1  5.1e-156    7e-152  506.0   0.0    27   474    17   453     2   453 0.96 Glycosyltransferase family 20
Radical_SAM          PF04055.16   166 seq467_BIOID54319    -            321   1.7e-14   54.2   0.0   1   1   1.9e-18   2.6e-14   53.6   0.0     4   165    91   251    88   252 0.91 Radical SAM superfamily
DUF488               PF04343.8    122 seq469_BIOID54319    -            115   5.2e-32  110.6   0.3   1   1   4.2e-36   5.8e-32  110.5   0.2     2   122     5   112     4   112 0.96 Protein of unknown function, DUF488
tRNA_m1G_MT          PF01746.16   186 seq470_BIOID54319    -            255   4.9e-60  202.2   0.0   1   1   4.3e-64   5.8e-60  201.9   0.0     2   186    23   221    22   221 0.98 tRNA (Guanine-1)-methyltransferase
DUF1737              PF08410.5     54 seq472_BIOID54319    -            208   3.3e-18   65.0   0.0   1   1   8.3e-22   5.7e-18   64.3   0.0     1    53     6    55     6    56 0.97 Domain of unknown function (DUF1737)
DUF303               PF03629.13   255 seq472_BIOID54319    -            208   3.4e-14   52.5   0.0   1   1   6.7e-18   4.6e-14   52.1   0.0     2   111    70   200    69   206 0.73 Domain of unknown function (DUF303)
tRNA_U5-meth_tr      PF05958.6    352 seq473_BIOID54319    -            366  3.1e-187  621.3   1.3   1   1  1.3e-190  3.5e-187  621.1   0.9     1   351    10   365    10   366 0.99 tRNA (Uracil-5-)-methyltransferase
Methyltransf_4       PF02390.12   197 seq473_BIOID54319    -            366   5.4e-07   28.7   0.1   1   1   3.8e-10     1e-06   27.8   0.1    21    86   211   275   178   286 0.81 Putative methyltransferase
MTS                  PF05175.9    170 seq473_BIOID54319    -            366   8.1e-06   25.2   0.0   1   1   5.7e-09   1.6e-05   24.2   0.0    31    87   210   264   188   282 0.85 Methyltransferase small domain
Cons_hypoth95        PF03602.10   183 seq473_BIOID54319    -            366   1.6e-05   24.2   0.2   1   1   2.2e-08     6e-05   22.3   0.2    41   123   209   301   196   350 0.73 Conserved hypothetical protein 95
DUF3296              PF11726.3    180 seq475_BIOID54319    -            189   1.4e-57  194.0   0.0   1   1   1.1e-61   1.5e-57  193.9   0.0     1   180    11   188    11   188 0.98 Protein of unknown function (DUF3296)
Lipoprotein_16       PF03923.8    159 seq477_BIOID54319    -            192     9e-53  177.7   4.0   1   1   1.5e-56     1e-52  177.5   2.7     1   159    29   188    29   188 0.99 Uncharacterized lipoprotein
LPAM_1               PF08139.7     26 seq477_BIOID54319    -            192   1.2e-08   34.7   4.2   1   1     3e-12     2e-08   33.9   2.9     7    26     1    20     1    20 0.97 Prokaryotic membrane lipoprotein lipid attachment site
Sod_Cu               PF00080.15   142 seq480_BIOID54319    -            219   1.1e-30  106.5   0.1   1   1   1.1e-34   1.4e-30  106.1   0.1     9   142    77   218    59   218 0.89 Copper/zinc superoxide dismutase (SODC)
GP46                 PF07409.7    116 seq481_BIOID54319    -            145   8.9e-43  144.1   0.1   1   1   7.7e-47   1.1e-42  143.9   0.0     1   115    26   141    26   142 0.98 Phage protein GP46
IMS_C                PF11799.3    137 seq483_BIOID54319    -            228   1.7e-08   34.8   0.0   1   1   5.6e-12   2.5e-08   34.2   0.0     4    85   114   200   111   217 0.85 impB/mucB/samB family C-terminal
IMS_HHH              PF11798.3     32 seq483_BIOID54319    -            228   9.2e-07   28.4   0.5   1   1   4.8e-10   2.2e-06   27.2   0.4     6    32    73    99    71    99 0.92 IMS family HHH motif
IMS                  PF00817.15   148 seq483_BIOID54319    -            228   1.2e-06   28.3   0.0   1   1   7.3e-10   3.3e-06   26.8   0.0   100   146     2    47     1    49 0.91 impB/mucB/samB family
Exc                  PF07825.6     77 seq484_BIOID54319    -             89   3.2e-05   23.4   0.0   1   1   2.9e-09     4e-05   23.1   0.0     3    54     7    58     5    69 0.91 Excisionase-like protein
Ala_racemase_N       PF01168.15   217 seq489_BIOID54319    -            356   5.2e-59  199.3   0.1   1   1   9.8e-63   6.7e-59  198.9   0.0     2   217    10   217     9   217 0.95 Alanine racemase, N-terminal domain
Ala_racemase_C       PF00842.16   129 seq489_BIOID54319    -            356   2.4e-39  133.5   0.4   1   1   6.2e-43   4.2e-39  132.7   0.3     1   127   232   354   232   356 0.97 Alanine racemase, C-terminal domain
Acyltransferase      PF01553.16   132 seq490_BIOID54319    -            310   2.7e-14   52.6   0.0   1   1   2.8e-18   3.8e-14   52.1   0.0     3   119    84   220    82   238 0.82 Acyltransferase
Glyco_hydro_108      PF05838.7     83 seq495_BIOID54319    -            186   1.6e-23   82.4   0.1   1   1   4.3e-27   2.9e-23   81.6   0.1     9    83    20   104    11   104 0.94 Glycosyl hydrolase 108
PG_binding_3         PF09374.5     72 seq495_BIOID54319    -            186   4.4e-16   58.5   0.3   1   1   1.1e-19   7.6e-16   57.7   0.2     1    71   107   173   107   174 0.98 Predicted Peptidoglycan domain
Phage_tail_T         PF06223.7    103 seq498_BIOID54319    -            137   1.6e-42  143.9   0.5   1   1   3.8e-41   5.2e-37  126.2   0.1     6   100     1    99     1   102 0.88 Minor tail protein T
Fer4_11              PF13247.1     99 seq499_BIOID54319    -            222   2.5e-26   91.3  14.9   1   1   2.2e-29   4.3e-26   90.5   7.0     2    98    84   180    83   181 0.95 4Fe-4S dicluster domain
Fer4_7               PF12838.2     52 seq499_BIOID54319    -            222   7.1e-15   55.0  28.0   1   2   4.2e-10   8.2e-07   29.1   7.7     1    52    45   108    45   108 0.71 4Fe-4S dicluster domain
Fer4_7               PF12838.2     52 seq499_BIOID54319    -            222   7.1e-15   55.0  28.0   2   2   1.7e-10   3.3e-07   30.4   6.4     1    52   123   175   123   175 0.88 4Fe-4S dicluster domain
Fer4_9               PF13187.1     55 seq499_BIOID54319    -            222   6.1e-12   45.5  28.1   1   1   1.9e-10   3.7e-07   30.1   6.4     2    54   124   175   123   176 0.96 4Fe-4S dicluster domain
Fer4                 PF00037.22    24 seq499_BIOID54319    -            222     3e-10   39.1  35.7   1   1   6.9e-08   0.00014   21.2   1.4     3    22   119   138   117   140 0.86 4Fe-4S binding domain
Fer4_10              PF13237.1     52 seq499_BIOID54319    -            222   1.3e-09   37.6  28.7   1   1   3.5e-09   6.8e-06   25.6   6.4     2    52   117   172   116   172 0.88 4Fe-4S dicluster domain
CSD                  PF00313.17    66 seq501_BIOID54319    -             69     2e-33  113.8   1.9   1   1   1.6e-37   2.2e-33  113.7   1.3     2    65     5    68     4    69 0.98 'Cold-shock' DNA-binding domain
N36                  PF11438.3     35 seq505_BIOID54319    -            107   1.2e-24   85.3   4.8   1   1   1.5e-28     2e-24   84.6   3.3     1    35     2    36     2    36 0.99 36-mer N-terminal peptide of the N protein (N36)
Phage_integrase      PF00589.17   173 seq506_BIOID54319    -            337   7.2e-66  220.9   0.0   1   1     4e-69   1.8e-65  219.6   0.0     2   171   116   317   115   319 0.99 Phage integrase family
Phage_integr_N2      PF13495.1     85 seq506_BIOID54319    -            337   9.9e-30  102.6   0.1   1   1   4.5e-33     2e-29  101.6   0.0     2    85    17   100    16   100 0.98 Phage integrase, N-terminal SAM-like domain
MerR_1               PF13411.1     69 seq507_BIOID54319    -            137   1.7e-09   37.2   0.1   1   1   1.2e-12   1.6e-08   34.0   0.0    26    68     2    44     1    45 0.96 MerR HTH family regulatory protein
DUF1328              PF07043.8     39 seq508_BIOID54319    -             59   1.6e-12   47.0  24.5   1   1   1.4e-16   1.9e-12   46.8  17.0     1    39    12    50    12    50 0.99 Protein of unknown function (DUF1328)
DUF1441              PF07278.6    152 seq509_BIOID54319    -            158   1.3e-67  226.0   1.0   1   1   1.1e-71   1.5e-67  225.8   0.7     1   152     9   155     9   155 0.99 Protein of unknown function (DUF1441)
Peripla_BP_1         PF00532.16   279 seq510_BIOID54319    -            342   3.5e-94  315.0   0.0   1   1   5.9e-98     4e-94  314.8   0.0     1   279    44   337    44   337 0.98 Periplasmic binding proteins and sugar binding domain of LacI family
Peripla_BP_4         PF13407.1    258 seq510_BIOID54319    -            342   1.6e-19   70.1   0.0   1   1     3e-23     2e-19   69.8   0.0     5   257    51   296    49   297 0.87 Periplasmic binding protein domain
Phage_integ_N        PF09003.5     81 seq511_BIOID54319    -            372   5.3e-30  102.8   0.7   1   1   1.5e-33     1e-29  101.9   0.5     1    78     1    77     1    81 0.97 Bacteriophage lambda integrase, N-terminal domain
Phage_integrase      PF00589.17   173 seq511_BIOID54319    -            372   2.6e-15   56.4   0.2   1   1   1.7e-18   1.2e-14   54.2   0.0     2   170   194   363   193   366 0.84 Phage integrase family
DNA_pol_A            PF00476.15   383 seq516_BIOID54319    -            687   2.8e-08   32.6   0.0   1   1   4.3e-11   5.8e-07   28.3   0.0   142   225   368   456   261   462 0.89 DNA polymerase family A
HTH_Tnp_1            PF01527.15    76 seq519_BIOID54319    -            216   8.8e-24   83.1   0.0   1   1   3.1e-25   1.4e-21   76.0   0.0     2    69    92   163    91   182 0.86 Transposase
Phage_lysozyme       PF00959.14   110 seq520_BIOID54319    -            177     5e-29  100.6   0.0   1   1   4.7e-33   6.5e-29  100.3   0.0     1   110    48   166    48   166 0.98 Phage lysozyme
Peripla_BP_3         PF13377.1    160 seq523_BIOID54319    -            343   2.5e-44  150.9   0.0   1   1   1.4e-47   4.9e-44  150.0   0.0     1   160   178   339   178   339 0.95 Periplasmic binding protein-like domain
Peripla_BP_1         PF00532.16   279 seq523_BIOID54319    -            343   2.1e-36  125.4   0.0   1   1   8.3e-40   2.8e-36  125.0   0.0     2   259    70   317    69   335 0.91 Periplasmic binding proteins and sugar binding domain of LacI family
LacI                 PF00356.16    46 seq523_BIOID54319    -            343   1.6e-19   69.0   0.9   1   1     8e-23   2.7e-19   68.3   0.6     1    46    13    58    13    58 0.98 Bacterial regulatory proteins, lacI family
Peripla_BP_4         PF13407.1    258 seq523_BIOID54319    -            343   3.5e-14   52.6   0.0   1   1   5.9e-17     2e-13   50.1   0.0     1   257    72   320    72   321 0.86 Periplasmic binding protein domain
Baseplate_J          PF04865.9    243 seq525_BIOID54319    -            360   5.9e-60  202.4   0.3   1   1   5.5e-64   7.6e-60  202.1   0.2     2   243    67   325    66   325 0.95 Baseplate J-like protein
SMC_N                PF02463.14   220 seq527_BIOID54319    -            553   7.1e-19   67.7   0.0   1   1     2e-22   1.4e-18   66.8   0.0     1   217     1   511     1   514 0.94 RecF/RecN/SMC N terminal domain
AAA_23               PF13476.1    202 seq527_BIOID54319    -            553     2e-18   67.3   4.3   1   1   1.5e-19   9.9e-16   58.5   3.0     1   195     4   215     4   381 0.48 AAA domain
Ferric_reduct        PF01794.14   125 seq530_BIOID54319    -            211   3.5e-13   49.6  11.2   1   1   2.6e-17   3.5e-13   49.6   7.8     5   124    51   161    18   162 0.90 Ferric reductase like transmembrane component
Methyltransf_31      PF13847.1    152 seq532_BIOID54319    -            269   1.7e-14   53.5   0.0   1   1   1.7e-17   2.3e-14   53.1   0.0     2   126    84   196    83   240 0.83 Methyltransferase domain
Methyltransf_11      PF08241.7     95 seq532_BIOID54319    -            269   3.1e-13   49.9   0.0   1   1   1.4e-15     2e-12   47.3   0.0     1    94    90   175    90   176 0.95 Methyltransferase domain
Methyltransf_25      PF13649.1    101 seq532_BIOID54319    -            269   1.5e-10   41.2   0.0   1   1   2.3e-13   3.1e-10   40.2   0.0     1   100    89   171    89   172 0.87 Methyltransferase domain
Methyltransf_18      PF12847.2    112 seq532_BIOID54319    -            269   1.1e-06   29.1   0.0   1   1   1.8e-09   2.5e-06   27.9   0.0     4   111    88   178    85   179 0.86 Methyltransferase domain
Methyltransf_4       PF02390.12   197 seq532_BIOID54319    -            269   2.4e-06   26.6   0.0   1   1   4.8e-08   6.5e-05   21.9   0.0    11    63    77   129    66   135 0.88 Putative methyltransferase
MTS                  PF05175.9    170 seq532_BIOID54319    -            269   1.4e-05   24.4   0.0   1   1   1.5e-08     2e-05   23.9   0.0    25    78    80   132    71   158 0.79 Methyltransferase small domain
TMP_2                PF06791.8    210 seq533_BIOID54319    -            859   2.9e-66  222.9  13.4   1   1   4.3e-70   2.9e-66  222.9   9.3     2   209    50   257    49   258 0.98 Prophage tail length tape measure protein
Tape_meas_lam_C      PF09718.5     78 seq533_BIOID54319    -            859   7.1e-21   73.7   5.3   1   1     1e-24   7.1e-21   73.7   3.6     1    78   632   709   632   709 0.98 Lambda phage tail tape-measure protein (Tape_meas_lam_C)
Patatin              PF01734.17   204 seq535_BIOID54319    -            357   5.2e-22   78.6   0.2   1   1   3.1e-25   4.2e-21   75.7   0.2     1   203    27   195    27   196 0.91 Patatin-like phospholipase
NMT1_2               PF13379.1    252 seq537_BIOID54319    -            336   4.1e-22   78.6   2.0   1   1   1.8e-25   6.2e-22   78.0   1.4     7   236    41   251    37   265 0.88 NMT1-like family
OpuAC                PF04069.7    257 seq537_BIOID54319    -            336   5.2e-22   78.3   3.0   1   1   2.3e-25     8e-22   77.7   2.1     2   248    43   263    27   268 0.86 Substrate binding domain of ABC-type glycine betaine transport system
NMT1                 PF09084.6    216 seq537_BIOID54319    -            336     9e-19   67.8   0.1   1   1   3.8e-22   1.3e-18   67.2   0.0    23   214    69   256    49   257 0.85 NMT1/THI5 like
Phosphonate-bd       PF12974.2    243 seq537_BIOID54319    -            336   1.6e-08   34.1   0.1   1   1   7.3e-12   2.5e-08   33.4   0.1    40   213    78   240    61   267 0.77 ABC transporter, phosphonate, periplasmic substrate-binding protein
Amidohydro_1         PF01979.15   333 seq538_BIOID54319    -            382   1.6e-39  136.4   0.3   1   1   5.3e-43   1.8e-39  136.2   0.2     1   332    50   363    50   364 0.94 Amidohydrolase family
Amidohydro_4         PF13147.1    304 seq538_BIOID54319    -            382   1.2e-12   48.3   0.1   1   1   4.6e-15   1.6e-11   44.7   0.1     2   304    46   361    45   361 0.64 Amidohydrolase
Amidohydro_3         PF07969.6    404 seq538_BIOID54319    -            382   1.5e-05   24.2   0.1   1   1   9.1e-09   3.1e-05   23.2   0.0   368   403   326   361   305   362 0.90 Amidohydrolase family
DUF2556              PF10831.3     53 seq540_BIOID54319    -             59   9.6e-40  133.9   6.0   1   1   7.8e-44   1.1e-39  133.7   4.2     1    53     1    53     1    53 0.99 Protein of unknown function (DUF2556)
GGDEF                PF00990.16   161 seq541_BIOID54319    -            341   2.5e-41  140.8   0.3   1   1   7.4e-45   2.5e-41  140.8   0.2     2   160   175   330   174   331 0.92 GGDEF domain
GAF_3                PF13492.1    129 seq541_BIOID54319    -            341     2e-09   37.4   0.0   1   1     1e-12   3.5e-09   36.7   0.0     2   124    19   151    18   156 0.83 GAF domain
GAF_2                PF13185.1    148 seq541_BIOID54319    -            341   1.6e-07   31.8   0.0   1   1   1.1e-10   3.8e-07   30.6   0.0     1   148    16   155    16   155 0.75 GAF domain
GAF                  PF01590.21   154 seq541_BIOID54319    -            341   3.7e-05   23.8   0.0   1   1   2.1e-08   7.1e-05   22.8   0.0    85   153    97   153    18   154 0.76 GAF domain
DUF3279              PF11682.3    128 seq542_BIOID54319    -            127   3.7e-55  184.8   1.5   1   1   2.9e-59     4e-55  184.7   1.0     1   126     1   125     1   127 0.98 Protein of unknown function (DUF3279)
Ribosomal_L19        PF01245.15   113 seq543_BIOID54319    -            115   8.8e-51  170.3   2.5   1   1   7.2e-55   9.8e-51  170.1   1.8     2   112     3   113     2   114 0.99 Ribosomal protein L19
Phage_fiber_C        PF06820.7     64 seq544_BIOID54319    -            129     2e-34  117.3   0.5   1   1   2.2e-38     3e-34  116.8   0.3     1    64    68   129    68   129 0.99 Putative prophage tail fibre C-terminus
LysR_substrate       PF03466.15   209 seq546_BIOID54319    -            308     3e-46  157.0   2.1   1   1   6.8e-50   4.6e-46  156.4   1.5     2   207    89   292    88   294 0.98 LysR substrate binding domain
HTH_1                PF00126.22    60 seq546_BIOID54319    -            308   2.2e-23   81.6   1.8   1   1   1.4e-26   9.3e-23   79.6   0.4     1    60     5    64     5    64 0.98 Bacterial regulatory helix-turn-helix protein, lysR family
GST_N_3              PF13417.1     75 seq548_BIOID54319    -            215   2.5e-11   43.5   0.0   1   1   1.4e-14   3.9e-11   42.8   0.0     6    70     8    82     4    91 0.86 Glutathione S-transferase, N-terminal domain
GST_C                PF00043.20    95 seq548_BIOID54319    -            215     2e-10   40.4   0.0   1   1   1.1e-13     3e-10   39.8   0.0    32    95   136   197   114   197 0.93 Glutathione S-transferase, C-terminal domain
GST_C_2              PF13410.1     69 seq548_BIOID54319    -            215   3.8e-10   39.3   0.1   1   1   2.7e-13   7.5e-10   38.4   0.0     1    69   127   192   127   192 0.93 Glutathione S-transferase, C-terminal domain
GST_N_2              PF13409.1     70 seq548_BIOID54319    -            215   8.3e-10   38.4   0.0   1   1   6.2e-13   1.7e-09   37.4   0.0     3    69    10    81     9    82 0.89 Glutathione S-transferase, N-terminal domain
GST_N                PF02798.15    76 seq548_BIOID54319    -            215   1.7e-09   37.5   0.0   1   1     5e-12   1.4e-08   34.6   0.0    11    76    11    81     4    81 0.92 Glutathione S-transferase, N-terminal domain
DapB_C               PF05173.9    132 seq549_BIOID54319    -            273   4.7e-47  158.9   0.3   1   1   9.8e-51   6.7e-47  158.4   0.2     1   132   132   268   132   268 0.98 Dihydrodipicolinate reductase, C-terminus
DapB_N               PF01113.15   124 seq549_BIOID54319    -            273     5e-42  142.6   0.6   1   1   3.3e-45   2.2e-41  140.5   0.1     1   124     6   129     6   129 0.99 Dihydrodipicolinate reductase, N-terminus
Terminase_GpA        PF05876.7    557 seq551_BIOID54319    -            210   1.7e-43  148.7   0.0   1   1   1.4e-47     2e-43  148.5   0.0     1   137    38   172    38   193 0.98 Phage terminase large subunit (GpA)
Pep_deformylase      PF01327.16   157 seq552_BIOID54319    -            169   6.4e-53  178.2   0.1   1   1   5.6e-57   7.6e-53  177.9   0.1     2   156     4   152     3   153 0.94 Polypeptide deformylase
TPP_enzyme_N         PF02776.13   172 seq553_BIOID54319    -            572   6.9e-43  145.9   1.0   1   1   1.3e-45     6e-42  142.9   0.1     2   170     4   170     3   172 0.98 Thiamine pyrophosphate enzyme, N-terminal TPP binding domain
TPP_enzyme_C         PF02775.16   153 seq553_BIOID54319    -            572   8.7e-41  138.9   1.0   1   1   5.1e-44   2.3e-40  137.5   0.2     1   153   379   525   379   525 0.96 Thiamine pyrophosphate enzyme, C-terminal TPP binding domain
TPP_enzyme_M         PF00205.17   137 seq553_BIOID54319    -            572   8.4e-28   96.7   0.0   1   1   4.3e-31   1.9e-27   95.5   0.0     2   137   192   319   191   319 0.96 Thiamine pyrophosphate enzyme, central domain
Ni_hydr_CYTB         PF01292.15   182 seq554_BIOID54319    -            261   2.8e-27   95.1  10.6   1   1   4.1e-31   2.8e-27   95.1   7.3     4   182    71   257    68   257 0.90 Prokaryotic cytochrome b561
Cytochrom_B_N        PF00033.14   188 seq554_BIOID54319    -            261   8.1e-27   93.6  12.7   1   1   1.2e-30   8.1e-27   93.6   8.8     4   188    69   257    66   257 0.91 Cytochrome b(N-terminal)/b6/petB
EamA                 PF00892.15   126 seq556_BIOID54319    -            306   1.6e-36  125.0  35.4   1   2   3.2e-25   4.3e-21   75.1   7.0     1   125    18   140    18   141 0.93 EamA-like transporter family
EamA                 PF00892.15   126 seq556_BIOID54319    -            306   1.6e-36  125.0  35.4   2   2   3.1e-19   4.2e-15   55.7  12.0     1   125   160   284   160   285 0.87 EamA-like transporter family
Lysis_S              PF04971.7     68 seq557_BIOID54319    -             71   1.4e-47  159.0   0.5   1   1   1.2e-51   1.6e-47  158.9   0.3     1    68     4    71     4    71 1.00 Lysis protein S
UPF0149              PF03695.8    178 seq559_BIOID54319    -            221   2.3e-36  125.2   6.7   1   1   3.9e-40   2.7e-36  125.0   4.7     1   177    11   185    11   186 0.95 Uncharacterised protein family (UPF0149)
SEC-C                PF02810.10    21 seq559_BIOID54319    -            221   1.2e-10   40.5   9.7   1   1   2.6e-14   1.8e-10   40.0   6.7     1    18   203   220   203   221 0.96 SEC-C motif
Phage_lysis          PF03245.8    125 seq560_BIOID54319    -            155   5.5e-40  136.1   4.3   1   1   4.6e-44   6.3e-40  135.9   3.0     1   125    29   154    29   154 0.98 Bacteriophage lysis protein
Lipase_GDSL_2        PF13472.1    179 seq561_BIOID54319    -            197   1.6e-28   99.9   0.0   1   1   2.9e-32     2e-28   99.6   0.0     1   175    20   177    20   180 0.89 GDSL-like Lipase/Acylhydrolase family
Lipase_GDSL          PF00657.17   234 seq561_BIOID54319    -            197   5.9e-22   78.5   0.0   1   1     1e-25     7e-22   78.2   0.0     2   233    20   184    19   185 0.90 GDSL-like Lipase/Acylhydrolase
Hexapep              PF00132.19    36 seq564_BIOID54319    -            220   1.4e-17   62.1  16.6   1   1   2.3e-15   1.6e-11   43.0   6.5     2    35   149   182   148   183 0.95 Bacterial transferase hexapeptide (six repeats)
Mac                  PF12464.3     55 seq564_BIOID54319    -            220   3.7e-14   52.3   0.1   1   1   1.1e-17   7.3e-14   51.4   0.0     2    55    24    77    23    77 0.98 Maltose acetyltransferase
TnpB_IS66            PF05717.8    108 seq567_BIOID54319    -            115   5.3e-45  151.1   0.0   1   1   4.3e-49   5.8e-45  151.0   0.0     2   107     7   110     6   111 0.96 IS66 Orf2 like protein
ICL                  PF00463.16   526 seq568_BIOID54319    -            439  3.2e-200  665.6   1.7   1   2  4.6e-118  3.2e-114  381.9   0.0     1   255    12   262    12   264 0.99 Isocitrate lyase family
ICL                  PF00463.16   526 seq568_BIOID54319    -            439  3.2e-200  665.6   1.7   2   2   1.5e-88     1e-84  284.5   1.0   353   526   262   439   260   439 0.98 Isocitrate lyase family
PEP_mutase           PF13714.1    238 seq568_BIOID54319    -            439   4.8e-19   68.4   0.0   1   1   2.3e-22   1.6e-18   66.7   0.0    26   198    86   320    74   352 0.86 Phosphoenolpyruvate phosphomutase
Mor                  PF08765.6    108 seq569_BIOID54319    -            140   1.1e-32  111.8   0.0   1   1     1e-36   1.4e-32  111.5   0.0     1   108    29   133    29   133 0.98 Mor transcription activator family
DUF3279              PF11682.3    128 seq572_BIOID54319    -            141   1.9e-49  166.3   2.2   1   1   1.6e-53   2.2e-49  166.1   1.5     2   128     3   123     2   123 0.98 Protein of unknown function (DUF3279)
DUF1327              PF07041.6    113 seq574_BIOID54319    -            114   4.2e-62  206.9   0.0   1   1   3.4e-66   4.7e-62  206.7   0.0     1   112     1   112     1   113 0.99 Protein of unknown function (DUF1327)
LysR_substrate       PF03466.15   209 seq575_BIOID54319    -            310   2.9e-34  117.8   0.0   1   1   5.6e-38   3.8e-34  117.5   0.0     2   208    92   296    91   297 0.95 LysR substrate binding domain
HTH_1                PF00126.22    60 seq575_BIOID54319    -            310   1.2e-15   56.8   1.2   1   1   1.7e-19   1.2e-15   56.8   0.9     2    60     9    67     8    67 0.98 Bacterial regulatory helix-turn-helix protein, lysR family
DUF1076              PF06416.7    113 seq580_BIOID54319    -            140   1.6e-43  146.8   0.3   1   1   1.3e-47   1.8e-43  146.6   0.2     2   112    27   137    26   138 0.97 Protein of unknown function (DUF1076)
Nucleolin_N          PF12462.3    166 seq585_BIOID54319    -            715   2.5e-62  209.2   2.2   1   1   1.3e-65   2.5e-62  209.2   1.5     1   166    32   196    32   196 1.00 DNA helicase IV / RNA helicase N terminal
UvrD-helicase        PF00580.16   315 seq585_BIOID54319    -            715   3.7e-44  151.1   0.0   1   1     4e-47   7.8e-44  150.1   0.0     1   314   228   521   228   522 0.84 UvrD/REP helicase N-terminal domain
UvrD_C               PF13361.1    319 seq585_BIOID54319    -            715     8e-15   54.9   0.0   1   1     3e-16   5.8e-13   48.8   0.0   208   318   577   694   573   695 0.79 UvrD-like helicase C-terminal domain
AAA_19               PF13245.1     76 seq585_BIOID54319    -            715   4.8e-14   51.7   0.8   1   1   6.9e-17   1.3e-13   50.3   0.6     6    75   235   309   231   310 0.84 Part of AAA domain
UvrD_C_2             PF13538.1    104 seq585_BIOID54319    -            715     1e-09   38.3   0.1   1   1   2.5e-12   4.9e-09   36.1   0.1    50   102   614   689   560   691 0.78 Family description
Formyl_trans_N       PF00551.14   181 seq586_BIOID54319    -            315   9.4e-56  188.1   0.0   1   1     2e-59   1.3e-55  187.5   0.0     2   180     6   183     5   184 0.98 Formyl transferase
Formyl_trans_C       PF02911.13   100 seq586_BIOID54319    -            315   1.1e-33  115.1   0.1   1   1   2.5e-37   1.7e-33  114.5   0.0     1    99   207   304   207   305 0.98 Formyl transferase, C-terminal domain
NUDIX                PF00293.23   135 seq588_BIOID54319    -            169     1e-21   76.8   0.3   1   1   8.8e-26   1.2e-21   76.6   0.2     3   134    29   166    27   167 0.89 NUDIX domain
DUF3330              PF11809.3     70 seq589_BIOID54319    -            150   5.7e-37  125.3   7.3   1   1   1.4e-40   9.4e-37  124.6   5.1     2    70    83   150    82   150 0.97 Domain of unknown function (DUF3330)
EAL                  PF00563.15   236 seq589_BIOID54319    -            150   6.1e-09   35.5   0.0   1   1   1.2e-12   7.9e-09   35.2   0.0   203   236    34    67    13    67 0.90 EAL domain
DDE_Tnp_IS66         PF03050.9    271 seq591_BIOID54319    -            523  1.3e-101  339.2   0.1   1   1  3.8e-105  1.3e-101  339.2   0.1     1   270   186   472   186   473 0.98 Transposase IS66 family
DDE_Tnp_IS66_C       PF13817.1     39 seq591_BIOID54319    -            523   3.1e-19   68.5   0.4   1   1   3.6e-22   1.2e-18   66.6   0.3     1    39   479   517   479   517 0.98 IS66 C-terminal element
HTH_Tnp_IS66         PF13005.2     59 seq591_BIOID54319    -            523   2.7e-17   62.2   6.4   1   1   1.7e-20   5.8e-17   61.1   4.4     2    59   125   180   124   180 0.97 putative Helix-turn-helix domain of transposase IS66
LZ_Tnp_IS66          PF13007.2     78 seq591_BIOID54319    -            523     4e-12   46.5   7.7   1   1   1.2e-15     4e-12   46.5   5.3     2    77    46   121    45   122 0.83 Transposase C of IS166 homeodomain
YodA                 PF09223.6    182 seq593_BIOID54319    -            223   1.8e-86  288.3   5.1   1   1   1.6e-90   2.1e-86  288.0   3.5     2   182    43   223    42   223 0.99 YodA lipocalin-like domain
FolB                 PF02152.13   113 seq595_BIOID54319    -            120   5.5e-26   90.8   1.5   1   1   4.5e-30   6.2e-26   90.6   1.0     1   111     8   116     8   118 0.98 Dihydroneopterin aldolase
adh_short            PF00106.20   167 seq598_BIOID54319    -            269   5.9e-26   91.2   0.0   1   1   2.9e-29     8e-26   90.8   0.0     1   166    16   177    16   178 0.90 short chain dehydrogenase
adh_short_C2         PF13561.1    243 seq598_BIOID54319    -            269   4.2e-12   46.2   0.0   1   1   2.1e-15   5.6e-12   45.8   0.0     6   193    25   202    22   211 0.90 Enoyl-(Acyl carrier protein) reductase
KR                   PF08659.5    181 seq598_BIOID54319    -            269   4.6e-12   45.8   0.0   1   1   2.9e-15   8.1e-12   45.0   0.0     3   165    18   175    17   194 0.80 KR domain
NAD_binding_10       PF13460.1    183 seq598_BIOID54319    -            269   1.3e-09   38.2   0.0   1   1   6.9e-13   1.9e-09   37.6   0.0     1   146    18   192    18   214 0.81 NADH(P)-binding
DUF2313              PF10076.4    179 seq599_BIOID54319    -            180   2.4e-47  160.5   0.1   1   1   1.9e-51   2.6e-47  160.3   0.0     2   178     9   175     8   176 0.97 Uncharacterized protein conserved in bacteria (DUF2313)
Phage_lysozyme       PF00959.14   110 seq600_BIOID54319    -            172   7.2e-16   58.3   0.0   1   1   7.3e-20     1e-15   57.8   0.0     4   109    54   156    51   157 0.97 Phage lysozyme
SPOR                 PF05036.8     76 seq602_BIOID54319    -            319     4e-17   62.0   0.3   1   1   1.4e-20     2e-16   59.7   0.0     3    72   246   312   244   315 0.91 Sporulation related domain
BPD_transp_1         PF00528.17   185 seq604_BIOID54319    -            264   5.3e-20   71.5  16.3   1   1   3.9e-24   5.3e-20   71.5  11.3     2   181    75   253    74   257 0.90 Binding-protein-dependent transport system inner membrane component
Ail_Lom              PF06316.6    199 seq605_BIOID54319    -            199  3.2e-126  418.3   4.9   1   1  5.2e-130  3.5e-126  418.1   3.4     1   199     1   199     1   199 1.00 Enterobacterial Ail/Lom protein
OMP_b-brl            PF13505.1    176 seq605_BIOID54319    -            199   2.3e-25   89.4   4.0   1   1   4.1e-29   2.8e-25   89.1   2.8     2   176    11   199     8   199 0.86 Outer membrane protein beta-barrel domain
ECH                  PF00378.15   245 seq606_BIOID54319    -            771   3.8e-77  258.6   0.0   1   1   1.9e-80   8.8e-77  257.4   0.0     3   244    54   308    52   309 0.99 Enoyl-CoA hydratase/isomerase family
3HCDH_N              PF02737.13   180 seq606_BIOID54319    -            771   1.1e-60  204.3   0.2   1   1   6.4e-64   2.9e-60  202.8   0.1     2   180   358   536   357   536 0.99 3-hydroxyacyl-CoA dehydrogenase, NAD binding domain
3HCDH                PF00725.17    97 seq606_BIOID54319    -            771   1.6e-35  121.2   2.4   1   2   8.1e-30   3.7e-26   91.2   0.1     1    97   538   634   538   634 0.97 3-hydroxyacyl-CoA dehydrogenase, C-terminal domain
3HCDH                PF00725.17    97 seq606_BIOID54319    -            771   1.6e-35  121.2   2.4   2   2   1.2e-09   5.4e-06   26.6   0.0     4    62   670   732   669   753 0.86 3-hydroxyacyl-CoA dehydrogenase, C-terminal domain
ABC_tran             PF00005.22   118 seq610_BIOID54319    -            255   2.8e-21   75.9   0.0   1   1   9.3e-25   4.2e-21   75.3   0.0     1   117    41   156    41   157 0.89 ABC transporter
DUF2528              PF10800.3    102 seq611_BIOID54319    -            122   1.8e-48  162.9   0.6   1   1   1.5e-52   2.1e-48  162.7   0.4     1   101    14   121    14   122 0.98 Protein of unknown function (DUF2528)
TatD_DNase           PF01026.16   255 seq612_BIOID54319    -            260   1.5e-67  227.4   0.0   1   1   1.2e-71   1.7e-67  227.2   0.0     1   255     6   257     6   257 0.98 TatD related DNase
Bundlin              PF05307.6     97 seq613_BIOID54319    -            193   2.3e-59  197.2   7.5   1   1   3.3e-63   2.3e-59  197.2   5.2     1    97     1    97     1    97 0.99 Bundlin
PilS                 PF08805.6    133 seq613_BIOID54319    -            193   2.5e-13   49.5   8.1   1   1   5.5e-17   3.8e-13   48.9   5.6     3   130    45   190    40   193 0.80 PilS N terminal
Abhydrolase_1        PF00561.15   230 seq615_BIOID54319    -            340     3e-26   92.2   0.0   1   1   2.6e-29     9e-26   90.7   0.0     4   218   105   312   102   315 0.96 alpha/beta hydrolase fold
Abhydrolase_6        PF12697.2    228 seq615_BIOID54319    -            340     3e-16   59.9   0.7   1   1   1.2e-19   4.2e-16   59.4   0.5     1   219    75   312    75   320 0.70 Alpha/beta hydrolase family
Abhydrolase_5        PF12695.2    142 seq615_BIOID54319    -            340   7.6e-11   41.8   0.4   1   1   7.2e-14   2.5e-10   40.1   0.2     2   141    75   308    74   309 0.65 Alpha/beta hydrolase family
TraT                 PF05818.7    215 seq616_BIOID54319    -            245   3.8e-88  294.3  11.6   1   1   3.2e-92   4.4e-88  294.1   8.0     1   215    34   245    34   245 0.99 Enterobacterial TraT complement resistance protein
ROK                  PF00480.15   179 seq622_BIOID54319    -            406   1.5e-59  200.7   0.2   1   1   5.1e-63   3.5e-59  199.5   0.0     1   179    90   274    90   274 0.99 ROK family
MarR                 PF01047.17    59 seq622_BIOID54319    -            406   8.4e-08   31.7   0.0   1   1     4e-11   2.8e-07   30.0   0.0    10    48    25    63    18    67 0.94 MarR family
Epimerase            PF01370.16   236 seq625_BIOID54319    -            297   2.2e-22   79.5   0.0   1   1   1.2e-25   3.2e-22   78.9   0.0     1   227     3   216     3   243 0.89 NAD dependent epimerase/dehydratase family
DUF1731              PF08338.6     48 seq625_BIOID54319    -            297   6.1e-18   63.9   0.6   1   1     5e-21   1.4e-17   62.8   0.1     1    47   249   295   249   296 0.98 Domain of unknown function (DUF1731)
NAD_binding_10       PF13460.1    183 seq625_BIOID54319    -            297     2e-16   60.3   0.0   1   1   9.2e-20   2.5e-16   60.0   0.0     1   178     3   209     3   214 0.67 NADH(P)-binding
NmrA                 PF05368.8    233 seq625_BIOID54319    -            297   4.3e-05   22.7   0.1   1   1   2.3e-08   6.2e-05   22.2   0.0     1    35     3    37     3    63 0.92 NmrA-like family
Transcrip_reg        PF01709.15   234 seq627_BIOID54319    -            246   9.3e-99  329.1   0.2   1   1  7.7e-103   1.1e-98  329.0   0.1     1   233     5   236     5   237 0.98 Transcriptional regulator
HlyD                 PF00529.15   306 seq630_BIOID54319    -            385   1.5e-81  273.9  13.7   1   1     5e-85   1.7e-81  273.7   9.5     1   306    63   360    63   360 0.99 HlyD family secretion protein
HlyD_2               PF12700.2    328 seq630_BIOID54319    -            385   4.2e-19   68.7   2.2   1   1   1.4e-22   4.9e-19   68.5   1.5     2   328    44   360    43   360 0.82 HlyD family secretion protein
HlyD_3               PF13437.1    105 seq630_BIOID54319    -            385   1.2e-15   57.6   4.6   1   1   7.4e-15   2.5e-11   43.7   0.2     1   105   174   289   174   289 0.94 HlyD family secretion protein
Biotin_lipoyl_2      PF13533.1     50 seq630_BIOID54319    -            385     3e-13   49.0   0.2   1   1   8.2e-12   2.8e-08   33.1   0.0     4    49    66   111    59   121 0.88 Biotin-lipoyl like
HTH_3                PF01381.17    55 seq631_BIOID54319    -            102   5.2e-06   26.0   0.0   1   1   6.1e-10   8.4e-06   25.4   0.0     1    46     7    53     7    56 0.94 Helix-turn-helix
Iso_dh               PF00180.15   348 seq633_BIOID54319    -            361   1.5e-86  290.3   0.0   1   1   1.4e-90   1.9e-86  290.0   0.0     1   347     6   354     6   355 0.93 Isocitrate/isopropylmalate dehydrogenase
CPSase_sm_chain      PF00988.17   131 seq634_BIOID54319    -            391   1.7e-56  189.1   0.1   1   1   6.1e-60   2.8e-56  188.5   0.0     2   131    13   142    12   142 0.99 Carbamoyl-phosphate synthase small chain, CPSase domain
GATase               PF00117.23   192 seq634_BIOID54319    -            391   1.3e-49  168.1   0.0   1   1   5.8e-53   2.6e-49  167.1   0.0     3   191   206   381   203   382 0.95 Glutamine amidotransferase class-I
Peptidase_C26        PF07722.8    217 seq634_BIOID54319    -            391   1.2e-08   34.5   0.1   1   1     1e-10   4.8e-07   29.3   0.1    93   217   258   364   247   364 0.80 Peptidase C26
Lambda_CIII          PF02061.11    45 seq638_BIOID54319    -             54   9.1e-31  105.4   0.1   1   1   7.8e-35   1.1e-30  105.2   0.1     1    45     1    43     1    43 1.00 Lambda Phage CIII
Lambda_Kil           PF06301.6     43 seq639_BIOID54319    -             89   9.9e-28   95.1   1.1   1   1   9.5e-32   1.3e-27   94.8   0.7     1    43    43    85    43    85 0.99 Bacteriophage lambda Kil protein
CRCB                 PF02537.10   117 seq640_BIOID54319    -            127   2.8e-29  101.2  12.7   1   1   2.3e-33   3.2e-29  101.0   8.8     2   116     6   118     5   119 0.95 CrcB-like protein
Cytochrom_NNT        PF03264.9    174 seq642_BIOID54319    -            390   2.9e-65  218.8   7.6   1   1   4.6e-68   3.1e-64  215.4   4.3     2   174    11   184    10   184 0.98 NapC/NirT cytochrome c family, N-terminal region
DUF1441              PF07278.6    152 seq644_BIOID54319    -            163   9.5e-66  220.0   0.1   1   1   8.2e-70   1.1e-65  219.7   0.0     2   152    10   154     9   154 0.99 Protein of unknown function (DUF1441)
TnpB_IS66            PF05717.8    108 seq646_BIOID54319    -            115   2.7e-42  142.4   0.0   1   1   2.2e-46   2.9e-42  142.3   0.0     2   104     7   107     6   111 0.97 IS66 Orf2 like protein
Phage_integrase      PF00589.17   173 seq647_BIOID54319    -            375   4.3e-29  101.2   0.0   1   1   2.2e-32     3e-28   98.5   0.0     2   171   213   360   212   362 0.90 Phage integrase family
HTH_Tnp_1            PF01527.15    76 seq651_BIOID54319    -            216   8.8e-24   83.1   0.0   1   1   3.1e-25   1.4e-21   76.0   0.0     2    69    92   163    91   182 0.86 Transposase
SmpA_OmlA            PF04355.8     71 seq652_BIOID54319    -            113   5.7e-27   93.0   0.3   1   1   5.1e-31     7e-27   92.7   0.2     1    70    35   104    35   105 0.98 SmpA / OmlA family
Glt_symporter        PF03616.9    368 seq653_BIOID54319    -            401  3.1e-163  542.3  24.6   1   1  2.3e-167  3.1e-163  542.3  17.0     1   368     2   366     2   366 0.98 Sodium/glutamate symporter
Nol1_Nop2_Fmu        PF01189.12   283 seq654_BIOID54319    -            429  1.3e-104  349.4   0.0   1   1  8.4e-108  1.6e-104  349.1   0.0     1   282   164   426   164   427 0.99 NOL1/NOP2/sun family
NusB                 PF01029.13   134 seq654_BIOID54319    -            429   6.1e-26   90.8   0.0   1   1   5.1e-29   9.9e-26   90.1   0.0     1   134     5   127     5   127 0.97 NusB family
Methyltransf_26      PF13659.1    117 seq654_BIOID54319    -            429   3.7e-11   42.9   0.0   1   1   3.7e-14   7.3e-11   42.0   0.0     2   116   248   375   247   376 0.90 Methyltransferase domain
Methyltransf_18      PF12847.2    112 seq654_BIOID54319    -            429   2.3e-10   40.8   0.0   1   1   2.2e-13   4.2e-10   40.0   0.0     2   112   247   375   246   375 0.84 Methyltransferase domain
Methyltransf_31      PF13847.1    152 seq654_BIOID54319    -            429   1.9e-09   37.1   0.0   1   1   1.8e-12   3.5e-09   36.3   0.0     2   113   245   380   244   416 0.82 Methyltransferase domain
MTS                  PF05175.9    170 seq654_BIOID54319    -            429   1.1e-06   28.0   0.0   1   1   1.1e-09   2.1e-06   27.1   0.0    24   151   239   385   229   397 0.86 Methyltransferase small domain
FtsJ                 PF01728.14   181 seq654_BIOID54319    -            429   8.9e-05   22.4   0.0   1   1   9.1e-08   0.00018   21.4   0.0    19    99   242   323   233   400 0.60 FtsJ-like methyltransferase
DDE_Tnp_IS66_C       PF13817.1     39 seq655_BIOID54319    -             35   1.3e-11   44.1   0.8   1   1     1e-15   1.4e-11   44.0   0.5    13    39     3    29     1    29 0.96 IS66 C-terminal element
TcpQ                 PF10671.4     85 seq656_BIOID54319    -            133   2.1e-24   85.0   0.4   1   1   2.5e-28   3.4e-24   84.4   0.3     2    82    50   131    49   132 0.97 Toxin co-regulated pilus biosynthesis protein Q
Phage_lysis          PF03245.8    125 seq658_BIOID54319    -            154   1.5e-48  163.8  11.9   1   1   1.2e-52   1.7e-48  163.6   8.2     1   125    29   153    29   153 0.99 Bacteriophage lysis protein
phage_tail_N         PF08400.5    134 seq659_BIOID54319    -            437     2e-60  202.2   0.2   1   1   5.7e-64     2e-60  202.2   0.2     1   134     1   134     1   134 0.99 Prophage tail fibre N-terminal
Phage_fiber_C        PF06820.7     64 seq659_BIOID54319    -            437   3.2e-36  123.1   0.2   1   1   1.5e-39     5e-36  122.5   0.2     1    64   363   426   363   426 0.99 Putative prophage tail fibre C-terminus
Collagen             PF01391.13    60 seq659_BIOID54319    -            437   2.1e-18   65.4  70.3   1   2   4.9e-13   1.7e-09   36.9  23.8     1    59   251   309   249   310 0.73 Collagen triple helix repeat (20 copies)
Collagen             PF01391.13    60 seq659_BIOID54319    -            437   2.1e-18   65.4  70.3   2   2   1.3e-12   4.6e-09   35.5  22.7     1    59   302   360   302   363 0.91 Collagen triple helix repeat (20 copies)
CarboxypepD_reg      PF13620.1     82 seq659_BIOID54319    -            437   3.5e-08   33.2   0.4   1   1   2.4e-11   8.3e-08   32.0   0.3     1    73     4    81     4    89 0.82 Carboxypeptidase regulatory-like domain
Thioredoxin          PF00085.15   104 seq660_BIOID54319    -            296   7.3e-19   67.2   0.0   1   1     2e-22   1.4e-18   66.3   0.0     3   103    19   120    17   121 0.94 Thioredoxin
SBP_bac_8            PF13416.1    281 seq661_BIOID54319    -            348     7e-43  147.2   7.5   1   1   3.5e-46   9.5e-43  146.8   5.2     2   278    42   313    41   317 0.91 Bacterial extracellular solute-binding protein
SBP_bac_6            PF13343.1    242 seq661_BIOID54319    -            348   3.7e-41  140.9   3.6   1   1   1.8e-44   4.8e-41  140.5   2.5     4   241    77   323    74   324 0.92 Bacterial extracellular solute-binding protein
SBP_bac_11           PF13531.1    231 seq661_BIOID54319    -            348   3.9e-16   59.2   0.0   1   1   2.2e-19   6.1e-16   58.6   0.0    16   223    42   285    37   293 0.82 Bacterial extracellular solute-binding protein
SBP_bac_1            PF01547.20   314 seq661_BIOID54319    -            348     7e-14   52.1  10.7   1   1   4.6e-17   1.3e-13   51.3   7.4    12   313    40   284    31   285 0.74 Bacterial extracellular solute-binding protein
Lipoprotein_8        PF02030.10   493 seq661_BIOID54319    -            348   1.5e-09   36.8   0.1   1   1   2.1e-12   5.6e-09   34.9   0.0    21    98    22   104     1   114 0.76 Hypothetical lipoprotein (MG045 family)
Pyr_redox_2          PF07992.9    200 seq662_BIOID54319    -            466   5.3e-32  111.2   0.0   1   1   5.4e-35   1.1e-31  110.2   0.0     1   198     8   315     8   317 0.89 Pyridine nucleotide-disulphide oxidoreductase
Pyr_redox_dim        PF02852.17   110 seq662_BIOID54319    -            466   4.1e-30  103.9   0.8   1   1   5.4e-33   1.1e-29  102.5   0.5     1   109   346   457   346   458 0.97 Pyridine nucleotide-disulphide oxidoreductase, dimerisation domain
Pyr_redox            PF00070.22    80 seq662_BIOID54319    -            466   1.7e-18   66.6   1.7   1   1   4.2e-19   8.3e-16   58.0   0.0     1    76   178   251   178   258 0.94 Pyridine nucleotide-disulphide oxidoreductase
Pyr_redox_3          PF13738.1    203 seq662_BIOID54319    -            466   3.4e-08   33.6   0.0   1   1   1.7e-10   3.2e-07   30.4   0.0     1   176    10   185    10   212 0.71 Pyridine nucleotide-disulphide oxidoreductase
FAD_binding_2        PF00890.19   421 seq662_BIOID54319    -            466   6.7e-06   25.0   3.4   1   1   3.2e-08   6.2e-05   21.9   1.5     1    40     8    48     8    51 0.96 FAD binding domain
Thi4                 PF01946.12   230 seq662_BIOID54319    -            466   1.5e-05   24.1   0.4   1   1   3.4e-08   6.6e-05   21.9   0.2    17    61     6    50     2    64 0.89 Thi4 family
BPD_transp_1         PF00528.17   185 seq664_BIOID54319    -            275   2.3e-22   79.2  16.1   1   1   1.7e-26   2.3e-22   79.2  11.2     1   181    98   269    98   271 0.97 Binding-protein-dependent transport system inner membrane component
Cytochrom_B_N        PF00033.14   188 seq666_BIOID54319    -            176   1.4e-22   79.8  12.3   1   1   2.4e-26   1.6e-22   79.6   8.5     2   187     2   173     1   174 0.96 Cytochrome b(N-terminal)/b6/petB
Ni_hydr_CYTB         PF01292.15   182 seq666_BIOID54319    -            176     1e-18   67.2  11.5   1   1   1.8e-22   1.2e-18   67.0   8.0     1   181     3   173     3   174 0.85 Prokaryotic cytochrome b561
Gam                  PF06064.6     98 seq667_BIOID54319    -             98   3.3e-62  206.5   4.4   1   1   2.7e-66   3.6e-62  206.4   3.0     1    98     1    98     1    98 0.99 Host-nuclease inhibitor protein Gam
FlhD                 PF05247.8    104 seq668_BIOID54319    -            116   3.8e-45  152.0   4.6   1   1   3.2e-49   4.4e-45  151.8   3.2     1   102     1   102     1   104 0.98 Flagellar transcriptional activator (FlhD)
TIR-like             PF10137.4    125 seq669_BIOID54319    -            253   1.7e-33  114.8   0.0   1   1   1.8e-37   2.5e-33  114.2   0.0     1   122    97   224    97   227 0.90 Predicted nucleotide-binding protein containing TIR-like domain
DUF3521              PF12035.3     35 seq670_BIOID54319    -             69   9.7e-14   50.8  13.5   1   1   2.2e-13     3e-09   36.4   0.4     1    35     1    28     1    28 0.98 Protein of unknown function (DUF3521)
Rz1                  PF06085.6     40 seq674_BIOID54319    -             60   1.1e-23   82.2  11.5   1   1   9.9e-28   1.3e-23   81.9   8.0     1    39    20    59    20    60 0.98 Lipoprotein Rz1 precursor
TrwB_AAD_bind        PF10412.4    386 seq676_BIOID54319    -            743  2.2e-147  490.5   0.0   1   1    1e-150  2.7e-147  490.2   0.0     2   386   172   562   171   562 0.99 Type IV secretion-system coupling protein DNA-binding domain
TraD_N               PF12615.3    101 seq676_BIOID54319    -            743     6e-26   90.6   5.9   1   1   5.9e-29   1.6e-25   89.2   3.9     1   100    31   128    31   129 0.98 F sex factor protein N terminal
TraG-D_C             PF12696.2    128 seq676_BIOID54319    -            743   4.9e-20   71.5   0.0   1   1   4.3e-23   1.2e-19   70.3   0.0     1   126   420   541   420   543 0.83 TraM recognition site of TraD and TraG
AAA_10               PF12846.2    328 seq676_BIOID54319    -            743   5.9e-14   51.9   0.0   1   1   4.9e-12   1.3e-08   34.3   0.0   216   321   393   496   382   501 0.85 AAA-like domain
T4SS-DNA_transf      PF02534.9    469 seq676_BIOID54319    -            743     6e-10   38.1   0.0   1   1   5.7e-12   1.6e-08   33.5   0.0   142   395   273   510   249   556 0.72 Type IV secretory system Conjugative DNA transfer
Beta_elim_lyase      PF01212.16   290 seq677_BIOID54319    -            333   9.6e-92  307.0   0.1   1   1   2.7e-95   1.2e-91  306.7   0.1     1   285     3   280     3   285 0.97 Beta-eliminating lyase
Aminotran_1_2        PF00155.16   363 seq677_BIOID54319    -            333   4.2e-09   35.7   0.0   1   1   1.5e-12   6.9e-09   35.0   0.0    38   327    28   303     4   325 0.77 Aminotransferase class I and II
Terminase_GpA        PF05876.7    557 seq679_BIOID54319    -            700  1.5e-184  614.3   0.0   1   1  1.3e-188  1.8e-184  614.0   0.0     1   557    34   644    34   644 0.97 Phage terminase large subunit (GpA)
Proteasome           PF00227.21   190 seq680_BIOID54319    -            176   1.5e-25   89.4   0.2   1   1     2e-29   2.8e-25   88.6   0.1     5   186     2   168     2   172 0.94 Proteasome subunit
CbiA                 PF01656.18   195 seq681_BIOID54319    -            214   8.1e-16   57.8   0.0   1   1     5e-19   1.1e-15   57.4   0.0     2   148     4   138     3   182 0.72 CobQ/CobB/MinD/ParA nucleotide binding domain
MipZ                 PF09140.6    261 seq681_BIOID54319    -            214   2.5e-13   49.5   3.1   1   1   1.1e-10   2.6e-07   29.9   0.1     2    53     2    52     1    61 0.88 ATPase MipZ
SRP54                PF00448.17   196 seq681_BIOID54319    -            214   4.1e-09   36.0   0.3   1   1   3.3e-12   7.6e-09   35.1   0.2     6    98     4    93     1   100 0.79 SRP54-type protein, GTPase domain
VirC1                PF07015.6    231 seq681_BIOID54319    -            214   2.9e-06   26.4   0.1   1   1   1.5e-09   3.5e-06   26.1   0.1     8   201     7   200     1   210 0.72 VirC1 protein
AceK                 PF06315.6    562 seq682_BIOID54319    -            578  1.1e-239  796.3   0.0   1   1  8.9e-244  1.2e-239  796.1   0.0     1   562     9   568     9   568 0.99 Isocitrate dehydrogenase kinase/phosphatase (AceK)
Aconitase_2_N        PF06434.8    204 seq684_BIOID54319    -            916   1.5e-95  318.2   0.0   1   1   5.4e-99   2.4e-95  317.6   0.0     1   204   219   433   219   433 0.99 Aconitate hydratase 2 N-terminus
Aconitase_B_N        PF11791.3    154 seq684_BIOID54319    -            916   6.4e-68  227.3   0.1   1   1   2.5e-71   1.1e-67  226.5   0.1     1   154    55   207    55   207 1.00 Aconitate B N-terminal domain
Aconitase            PF00330.15   465 seq684_BIOID54319    -            916   2.7e-25   88.6   0.1   1   2   1.1e-12   5.2e-09   34.9   0.0   102   305   524   749   515   752 0.75 Aconitase family (aconitate hydratase)
Aconitase            PF00330.15   465 seq684_BIOID54319    -            916   2.7e-25   88.6   0.1   2   2   2.1e-17   9.6e-14   50.5   0.0   337   465   750   869   746   869 0.90 Aconitase family (aconitate hydratase)
RuvC                 PF02075.12   149 seq685_BIOID54319    -            173   1.2e-66  223.0   0.5   1   1     1e-70   1.4e-66  222.7   0.3     1   149     4   150     4   150 1.00 Crossover junction endodeoxyribonuclease RuvC
PNP_UDP_1            PF01048.15   234 seq686_BIOID54319    -            277   4.1e-40  137.0   0.5   1   1   3.4e-44   4.7e-40  136.9   0.3     1   233    27   273    27   274 0.92 Phosphorylase superfamily
UPF0270              PF06794.7     70 seq687_BIOID54319    -             72   9.2e-36  121.3   0.1   1   1   7.4e-40     1e-35  121.2   0.0     1    70     1    70     1    70 0.99 Uncharacterised protein family (UPF0270)
Secretin             PF00263.16   165 seq688_BIOID54319    -            552   9.6e-23   80.2   4.8   1   1   1.4e-26   9.6e-23   80.2   3.3     2   165   376   546   375   546 0.92 Bacterial type II and III secretion system protein
Secretin_N_2         PF07655.8     98 seq688_BIOID54319    -            552   3.3e-10   40.1   8.9   1   1   4.8e-14   3.3e-10   40.1   6.2    28    97   216   278   201   279 0.78 Secretin N-terminal domain
RecT                 PF03837.9    199 seq690_BIOID54319    -            261   1.1e-28   99.8   0.0   1   1   1.6e-30   2.2e-26   92.2   0.0     5   195    24   182    22   190 0.91 RecT family
FolB                 PF02152.13   113 seq694_BIOID54319    -            122   2.1e-32  111.4   0.2   1   1   1.7e-36   2.4e-32  111.3   0.1     1   113     4   114     4   114 0.99 Dihydroneopterin aldolase
DUF2730              PF10805.3    106 seq695_BIOID54319    -             99   9.5e-30  102.3   0.0   1   1   7.5e-34     1e-29  102.2   0.0     2   103     3    94     2    99 0.96 Protein of unknown function (DUF2730)
FlhC                 PF05280.6    176 seq696_BIOID54319    -            192   7.7e-87  289.1   0.0   1   1   6.4e-91   8.8e-87  288.9   0.0     1   174     1   174     1   176 0.99 Flagellar transcriptional activator (FlhC)
HTH_Tnp_IS1          PF12759.2     50 seq705_BIOID54319    -             91   2.2e-32  110.1   0.1   1   1   4.8e-36   3.3e-32  109.6   0.1     1    50    39    88    39    88 0.99 InsA C-terminal domain
Zn_Tnp_IS1           PF03811.8     36 seq705_BIOID54319    -             91     3e-21   74.4   3.8   1   1   8.7e-25   5.9e-21   73.5   2.6     1    36     1    36     1    36 0.99 InsA N-terminal domain
HTH_35               PF13693.1     78 seq706_BIOID54319    -            102   1.7e-24   85.2   0.1   1   1   1.7e-28   2.3e-24   84.8   0.1     1    65    35    99    35   102 0.98 Winged helix-turn-helix DNA-binding
PRK                  PF00485.13   194 seq708_BIOID54319    -            289     3e-74  248.6   0.0   1   1   2.7e-78   3.6e-74  248.4   0.0     1   194     7   214     7   214 0.99 Phosphoribulokinase / Uridine kinase family
DUF2492              PF10678.4     78 seq710_BIOID54319    -             79   1.7e-35  120.8   0.1   1   1   1.4e-39   1.9e-35  120.6   0.1     1    78     1    78     1    78 0.99 Protein of unknown function (DUF2492)
Hydrolase_6          PF13344.1    101 seq711_BIOID54319    -            250   5.2e-23   80.7   0.0   1   1     3e-26     1e-22   79.7   0.0     1   101     6   105     6   105 0.98 Haloacid dehalogenase-like hydrolase
Hydrolase_like       PF13242.1     75 seq711_BIOID54319    -            250   2.4e-19   68.6   0.0   1   1   2.4e-22   8.1e-19   67.0   0.0     2    74   174   246   173   247 0.97 HAD-hyrolase-like
HAD_2                PF13419.1    176 seq711_BIOID54319    -            250   2.8e-10   40.6   0.0   1   1   3.2e-08   0.00011   22.4   0.0   131   176   174   220   136   220 0.90 Haloacid dehalogenase-like hydrolase
Hydrolase            PF00702.21   204 seq711_BIOID54319    -            250   1.7e-09   38.4   0.0   1   1   4.2e-11   1.4e-07   32.1   0.0     1   204     3   214     3   214 0.62 haloacid dehalogenase-like hydrolase
ACR_tran             PF00873.14  1021 seq712_BIOID54319    -           1034         0 1453.9  23.1   1   1         0         0 1453.7  16.0     1  1021     1  1029     1  1029 1.00 AcrB/AcrD/AcrF family
SecD_SecF            PF02355.11   189 seq712_BIOID54319    -           1034   1.1e-07   31.1  31.7   1   1   3.1e-08   0.00014   21.0   5.2    31   180   870  1018   856  1029 0.84 Protein export membrane protein
MMPL                 PF03176.10   333 seq712_BIOID54319    -           1034   8.3e-06   24.6   9.7   1   1   1.8e-09   8.3e-06   24.6   6.7   135   306   330   500   288   525 0.78 MMPL family
RNA_pol_Rpb1_1       PF04997.7    338 seq714_BIOID54319    -           1407  1.8e-100  336.3   0.1   1   1  1.8e-103  4.8e-100  335.0   0.1     2   338    15   342    14   342 0.95 RNA polymerase Rpb1, domain 1
RNA_pol_Rpb1_5       PF04998.12   277 seq714_BIOID54319    -           1407   1.1e-80  270.7   0.0   1   1     8e-84   2.2e-80  269.7   0.0     1   276   766  1321   766  1322 1.00 RNA polymerase Rpb1, domain 5
RNA_pol_Rpb1_2       PF00623.15   166 seq714_BIOID54319    -           1407   6.1e-51  172.5   0.0   1   1   5.3e-53   1.5e-49  168.0   0.0     1   166   344   486   344   486 0.95 RNA polymerase Rpb1, domain 2
RNA_pol_Rpb1_3       PF04983.13   157 seq714_BIOID54319    -           1407   1.4e-27   96.2   0.0   1   1   1.2e-30   3.3e-27   95.0   0.0     1   157   489   644   489   644 0.93 RNA polymerase Rpb1, domain 3
RNA_pol_Rpb1_4       PF05000.12   108 seq714_BIOID54319    -           1407   2.5e-18   65.7   0.3   1   1   9.1e-22   2.5e-18   65.7   0.2     2   107   674   763   673   764 0.82 RNA polymerase Rpb1, domain 4
Phage_min_tail       PF05939.8    109 seq716_BIOID54319    -            109   1.7e-39  134.0   0.0   1   1   1.3e-43   1.8e-39  133.9   0.0     1   109     1   109     1   109 0.99 Phage minor tail protein
AAA_2                PF07724.9    171 seq718_BIOID54319    -            443   5.2e-52  176.0   0.7   1   2   6.4e-10   1.5e-06   28.1   0.0     5    66    52   113    49   115 0.92 AAA domain (Cdc48 subfamily)
AAA_2                PF07724.9    171 seq718_BIOID54319    -            443   5.2e-52  176.0   0.7   2   2   3.9e-46   8.9e-43  146.0   0.1    10   171   188   329   170   329 0.89 AAA domain (Cdc48 subfamily)
AAA                  PF00004.24   132 seq718_BIOID54319    -            443   1.8e-16   60.4   0.1   1   2   2.2e-10   5.1e-07   29.8   0.0     1    57    53   107    53   142 0.72 ATPase family associated with various cellular activities (AAA)
AAA                  PF00004.24   132 seq718_BIOID54319    -            443   1.8e-16   60.4   0.1   2   2   9.6e-10   2.2e-06   27.7   0.0    39   130   226   332   188   334 0.73 ATPase family associated with various cellular activities (AAA)
AAA_5                PF07728.9    139 seq718_BIOID54319    -            443   7.4e-08   32.1   0.3   1   1   1.4e-09   3.3e-06   26.7   0.0     1    99    52   149    52   206 0.77 AAA domain (dynein-related subfamily)
ClpB_D2-small        PF10431.4     81 seq718_BIOID54319    -            443   2.3e-06   27.2   0.8   1   1     7e-09   1.6e-05   24.6   0.0     1    62   335   405   335   411 0.90 C-terminal, D2-small domain, of ClpB protein
CPSase_L_D2          PF02786.12   211 seq719_BIOID54319    -           1073  9.6e-118  390.8   2.5   1   2     1e-80   1.6e-77  259.4   0.0     1   210   128   334   128   335 0.99 Carbamoyl-phosphate synthase L chain, ATP binding domain
CPSase_L_D2          PF02786.12   211 seq719_BIOID54319    -           1073  9.6e-118  390.8   2.5   2   2   2.1e-41   3.2e-38  131.0   0.4     1   210   674   876   674   877 0.95 Carbamoyl-phosphate synthase L chain, ATP binding domain
CPSase_L_chain       PF00289.17   110 seq719_BIOID54319    -           1073   5.3e-47  158.3   0.0   1   2   7.6e-26   1.1e-22   80.0   0.0     1   110     6   123     6   123 0.97 Carbamoyl-phosphate synthase L chain, N-terminal domain
CPSase_L_chain       PF00289.17   110 seq719_BIOID54319    -           1073   5.3e-47  158.3   0.0   2   2     2e-24     3e-21   75.4   0.0     3   110   560   669   558   669 0.97 Carbamoyl-phosphate synthase L chain, N-terminal domain
CPSase_L_D3          PF02787.14   121 seq719_BIOID54319    -           1073   2.6e-42  143.2   0.1   1   1   5.8e-45   8.8e-42  141.5   0.0     2   121   425   547   424   547 0.98 Carbamoyl-phosphate synthetase large chain, oligomerisation domain
ATP-grasp_4          PF13535.1    184 seq719_BIOID54319    -           1073   7.4e-42  143.0   0.3   1   2   6.7e-22     1e-18   67.6   0.0     4   182   128   307   125   309 0.91 ATP-grasp domain
ATP-grasp_4          PF13535.1    184 seq719_BIOID54319    -           1073   7.4e-42  143.0   0.3   2   2     2e-23   3.1e-20   72.5   0.1     2   180   672   847   671   849 0.91 ATP-grasp domain
MGS                  PF02142.17    95 seq719_BIOID54319    -           1073     3e-19   68.6   0.1   1   1   1.4e-21   2.2e-18   65.8   0.0     2    94   957  1041   956  1042 0.97 MGS-like domain
ATP-grasp            PF02222.17   172 seq719_BIOID54319    -           1073   1.2e-14   53.8   0.4   1   2   1.6e-08   2.5e-05   23.5   0.0     2   161   137   304   136   312 0.82 ATP-grasp domain
ATP-grasp            PF02222.17   172 seq719_BIOID54319    -           1073   1.2e-14   53.8   0.4   2   2   7.2e-10   1.1e-06   28.0   0.1     3   161   684   846   682   849 0.86 ATP-grasp domain
ATP-grasp_3          PF02655.9    161 seq719_BIOID54319    -           1073   5.4e-11   42.4   0.9   1   1   2.7e-10   4.1e-07   29.8   0.0     8   158   679   846   672   849 0.79 ATP-grasp domain
Dala_Dala_lig_C      PF07478.8    203 seq719_BIOID54319    -           1073   7.3e-11   41.7   0.3   1   1   1.8e-09   2.8e-06   26.7   0.1    14   173   694   844   681   864 0.78 D-ala D-ala ligase C-terminus
DDE_Tnp_IS1          PF03400.8    131 seq721_BIOID54319    -            125   4.5e-74  246.6   1.5   1   1   3.6e-78   4.9e-74  246.4   1.1     7   131     1   125     1   125 1.00 IS1 transposase
TauD                 PF02668.11   258 seq722_BIOID54319    -            283   2.8e-62  210.5   1.5   1   1   2.3e-66   3.2e-62  210.4   1.0     2   258     7   272     6   272 0.91 Taurine catabolism dioxygenase TauD, TfdA family
BacA                 PF02673.13   259 seq723_BIOID54319    -            273   2.1e-91  305.5  14.3   1   1   1.8e-95   2.5e-91  305.3   9.9     2   258    10   267     9   268 0.96 Bacitracin resistance protein BacA
Mu-transpos_C        PF09299.6     62 seq728_BIOID54319    -            697     5e-21   74.2   0.1   1   1   2.7e-24   1.2e-20   72.9   0.0     1    62   531   593   531   593 0.99 Mu transposase, C-terminal
rve                  PF00665.21   120 seq728_BIOID54319    -            697   8.3e-12   45.1   0.0   1   1     4e-15   1.8e-11   44.0   0.0    25   117   327   421   295   424 0.90 Integrase core domain
HTH_Tnp_Mu_1         PF02316.11   144 seq728_BIOID54319    -            697   1.4e-05   24.7   0.0   1   1   5.9e-09   2.7e-05   23.8   0.0     2    56     7    61     6    95 0.73 Mu DNA-binding domain
Na_Ca_ex             PF01699.19   139 seq729_BIOID54319    -            325   8.6e-54  180.8  24.0   1   2   1.1e-32   1.5e-28   99.0   6.4     1   138    13   142    13   143 0.98 Sodium/calcium exchanger protein
Na_Ca_ex             PF01699.19   139 seq729_BIOID54319    -            325   8.6e-54  180.8  24.0   2   2     3e-29     4e-25   87.9   4.7     4   137   187   314   183   316 0.94 Sodium/calcium exchanger protein
Molybdopterin        PF00384.17   432 seq730_BIOID54319    -            848  8.8e-106  354.0   0.0   1   1  1.6e-109  1.1e-105  353.8   0.0     1   431    99   572    99   573 0.95 Molybdopterin oxidoreductase
Molydop_binding      PF01568.16   109 seq730_BIOID54319    -            848   1.7e-23   82.3   0.0   1   1   5.3e-27   3.6e-23   81.3   0.0     1   108   690   811   690   812 0.95 Molydopterin dinucleotide binding domain
BCCT                 PF02028.12   485 seq732_BIOID54319    -            536  1.3e-131  439.1  39.3   1   1  1.1e-135  1.5e-131  438.9  27.2     3   485    14   499    12   499 0.98 BCCT family transporter
DUF3486              PF11985.3    180 seq735_BIOID54319    -            196     4e-55  186.5  10.0   1   1   3.3e-59   4.5e-55  186.3   6.9     1   180    11   194    11   194 0.98 Protein of unknown function (DUF3486)
DUF3592              PF12158.3    148 seq739_BIOID54319    -            153   6.4e-16   58.3   0.1   1   1     6e-20   8.2e-16   58.0   0.1     8   146     9   138     5   141 0.89 Protein of unknown function (DUF3592)
Phage_tail_L         PF05100.7    206 seq740_BIOID54319    -            232   1.4e-97  324.6   0.2   1   1  1.3e-101   1.7e-97  324.4   0.1     1   206    29   230    29   230 0.99 Phage minor tail protein L
MotA_ExbB            PF01618.11   139 seq742_BIOID54319    -            295   4.1e-06   26.3   0.6   1   1     3e-10   4.1e-06   26.3   0.4    29   135   136   239   116   242 0.88 MotA/TolQ/ExbB proton channel family
YqaJ                 PF09588.5    152 seq743_BIOID54319    -            226   4.6e-26   91.5   0.0   1   1     5e-30   6.9e-26   90.9   0.0     2   150    24   166    23   168 0.85 YqaJ-like viral recombinase domain
AlkA_N               PF06029.6    116 seq744_BIOID54319    -            285   4.5e-29  100.7   0.0   1   1   1.1e-32   7.3e-29  100.0   0.0     3   116     3   112     1   112 0.98 AlkA N-terminal domain
HhH-GPD              PF00730.20   121 seq744_BIOID54319    -            285   2.6e-17   63.0   0.0   1   1   5.8e-21     4e-17   62.4   0.0     1   120   118   261   118   263 0.93 HhH-GPD superfamily base excision DNA repair protein
TetR_N               PF00440.18    47 seq746_BIOID54319    -            233   5.3e-10   38.6   0.1   1   1   6.2e-14   8.5e-10   38.0   0.1     2    46    56   100    55   101 0.92 Bacterial regulatory proteins, tetR family
SmpB                 PF01668.13    68 seq748_BIOID54319    -            160   1.3e-29  101.6   0.0   1   1   1.5e-33   2.1e-29  100.9   0.0     2    67    13    78    12    80 0.96 SmpB protein
NAD_binding_10       PF13460.1    183 seq749_BIOID54319    -            476   4.1e-19   69.1   0.1   1   1   2.7e-22   6.2e-19   68.5   0.0     1   160     5   165     5   190 0.87 NADH(P)-binding
Epimerase            PF01370.16   236 seq749_BIOID54319    -            476   2.5e-13   49.9   0.0   1   1   5.8e-16   1.3e-12   47.5   0.0     1   121     5   116     5   132 0.89 NAD dependent epimerase/dehydratase family
NmrA                 PF05368.8    233 seq749_BIOID54319    -            476   4.7e-10   39.0   0.0   1   1   2.6e-13   5.8e-10   38.6   0.0     1   227     5   228     5   296 0.78 NmrA-like family
3Beta_HSD            PF01073.14   280 seq749_BIOID54319    -            476   7.3e-07   28.0   0.0   1   1   4.7e-10   1.1e-06   27.4   0.0     1   118     6   113     6   124 0.78 3-beta hydroxysteroid dehydrogenase/isomerase family
DUF2867              PF11066.3    149 seq749_BIOID54319    -            476   2.6e-06   27.1   0.0   1   1   3.3e-09   7.5e-06   25.6   0.0    42   148   358   463   332   463 0.88 Protein of unknown function (DUF2867)
adh_short            PF00106.20   167 seq749_BIOID54319    -            476   3.6e-06   26.8   0.2   1   1   3.8e-09   8.7e-06   25.6   0.1     3    89     5    78     3   114 0.87 short chain dehydrogenase
TrkA_N               PF02254.13   116 seq750_BIOID54319    -            458   4.2e-58  194.2   3.5   1   2   5.4e-33   5.3e-30  103.6   0.0     1   108     3   111     3   125 0.92 TrkA-N domain
TrkA_N               PF02254.13   116 seq750_BIOID54319    -            458   4.2e-58  194.2   3.5   2   2   5.9e-29   5.7e-26   90.6   0.7     1   116   235   350   235   350 0.95 TrkA-N domain
TrkA_C               PF02080.16    71 seq750_BIOID54319    -            458   1.9e-21   75.3   0.7   1   2   4.7e-13   4.5e-10   38.8   0.0     3    70   157   225   155   226 0.91 TrkA-C domain
TrkA_C               PF02080.16    71 seq750_BIOID54319    -            458   1.9e-21   75.3   0.7   2   2     2e-11   1.9e-08   33.6   0.2     8    70   390   451   388   452 0.89 TrkA-C domain
F420_oxidored        PF03807.12    96 seq750_BIOID54319    -            458   1.9e-12   47.2   2.2   1   2   1.5e-07   0.00015   22.0   0.0     1    52     2    49     2    88 0.87 NADP oxidoreductase coenzyme F420-dependent
F420_oxidored        PF03807.12    96 seq750_BIOID54319    -            458   1.9e-12   47.2   2.2   2   2   1.5e-07   0.00015   22.0   0.3     2    48   235   279   234   355 0.80 NADP oxidoreductase coenzyme F420-dependent
NAD_binding_7        PF13241.1    103 seq750_BIOID54319    -            458   1.2e-11   44.6   3.0   1   1   7.5e-08   7.3e-05   22.8   0.0     8    82   233   319   228   323 0.75 Putative NAD(P)-binding
Shikimate_DH         PF01488.15   135 seq750_BIOID54319    -            458   1.4e-11   44.4   0.6   1   1   5.3e-09   5.2e-06   26.4   0.2    12   102   232   332   222   367 0.77 Shikimate / quinate 5-dehydrogenase
Phage_GPD            PF05954.6    292 seq752_BIOID54319    -            369   4.9e-56  189.9   0.2   1   1   4.2e-60   5.7e-56  189.7   0.1     1   292    45   350    45   350 0.90 Phage late control gene D protein (GPD)
Terminase_GpA        PF05876.7    557 seq753_BIOID54319    -            567  4.6e-142  474.1   0.2   1   1  4.3e-146  5.9e-142  473.7   0.1   133   557    28   508    23   508 0.95 Phage terminase large subunit (GpA)
Trehalase            PF01204.13   512 seq754_BIOID54319    -            549  1.2e-161  538.6   0.1   1   1  1.1e-165  1.5e-161  538.3   0.1     1   511    70   546    70   547 0.96 Trehalase
VRR_NUC              PF08774.6    100 seq755_BIOID54319    -             95   1.2e-13   50.8   0.0   1   1   9.9e-18   1.4e-13   50.6   0.0     2    99     5    83     4    84 0.94 VRR-NUC domain
DUF3296              PF11726.3    180 seq758_BIOID54319    -             65     1e-07   31.5   0.0   1   1   8.4e-12   1.1e-07   31.4   0.0   129   174    15    60    11    64 0.90 Protein of unknown function (DUF3296)
IpaB_EvcA            PF03278.8    153 seq760_BIOID54319    -            196   8.1e-64  213.3   4.6   1   1   7.1e-68   9.7e-64  213.0   3.2     1   152    39   184    39   185 0.99 IpaB/EvcA family
MFS_1                PF07690.11   354 seq761_BIOID54319    -            453   7.5e-57  192.5  42.8   1   1   1.6e-58   2.2e-54  184.4  26.5     1   354    47   408    47   408 0.86 Major Facilitator Superfamily
Thiolase_N           PF00108.18   264 seq770_BIOID54319    -            387   4.6e-93  310.9   1.6   1   1   1.4e-96   6.4e-93  310.4   1.1     1   264     1   254     1   254 0.97 Thiolase, N-terminal domain
Thiolase_C           PF02803.13   123 seq770_BIOID54319    -            387   1.6e-50  169.5   0.2   1   1   9.2e-54   4.2e-50  168.1   0.1     1   123   261   386   261   386 0.98 Thiolase, C-terminal domain
ketoacyl-synt        PF00109.21   255 seq770_BIOID54319    -            387   3.5e-05   23.3   1.0   1   1   7.6e-09   3.5e-05   23.3   0.7   169   217    83   131    76   145 0.85 Beta-ketoacyl synthase, N-terminal domain
Phage_GPD            PF05954.6    292 seq772_BIOID54319    -            369     5e-56  189.9   0.1   1   1   4.3e-60   5.8e-56  189.7   0.1     1   292    45   350    45   350 0.91 Phage late control gene D protein (GPD)
Terminase_6          PF03237.10   384 seq773_BIOID54319    -            551   2.8e-13   49.3   0.0   1   1   2.9e-17     4e-13   48.7   0.0     2   249    62   373    61   391 0.81 Terminase-like family
DAHP_synth_1         PF00793.15   272 seq775_BIOID54319    -            379  2.6e-102  341.0   0.0   1   1  2.3e-106  3.2e-102  340.7   0.0     8   271    64   363    43   364 0.96 DAHP synthetase I family
5TM-5TMR_LYT         PF07694.7    169 seq776_BIOID54319    -            561   1.1e-54  184.1  14.5   1   1   3.6e-58   1.6e-54  183.6  10.0     2   168    28   196    27   197 0.97 5TMR of 5TMR-LYT
His_kinase           PF06580.8     82 seq776_BIOID54319    -            561   5.6e-28   96.5   2.1   1   1   2.5e-31   1.1e-27   95.6   1.5     1    82   371   452   371   452 0.98 Histidine kinase
HATPase_c            PF02518.21   111 seq776_BIOID54319    -            561   2.8e-07   30.1   0.0   1   1   2.1e-10   9.7e-07   28.3   0.0    11   109   469   556   464   558 0.91 Histidine kinase-, DNA gyrase B-, and HSP90-like ATPase
RuvA_N               PF01330.16    61 seq777_BIOID54319    -            203   1.4e-24   85.4   0.4   1   1   7.7e-28   3.5e-24   84.2   0.1     1    61     1    62     1    62 1.00 RuvA N terminal domain
RuvA_C               PF07499.8     47 seq777_BIOID54319    -            203   1.4e-15   57.0   2.0   1   1     3e-19   1.4e-15   57.0   1.4     1    45   158   201   158   203 0.95 RuvA, C-terminal domain
Asn_synthase         PF00733.16   255 seq778_BIOID54319    -            554   1.1e-76  257.5   0.1   1   1   9.3e-80   2.5e-76  256.4   0.0     1   255   211   450   211   450 0.99 Asparagine synthase
GATase_7             PF13537.1    124 seq778_BIOID54319    -            554   3.5e-42  142.9   0.0   1   1   2.7e-45   7.4e-42  141.9   0.0     1   123    48   166    48   167 0.96 Glutamine amidotransferase domain
GATase_6             PF13522.1    133 seq778_BIOID54319    -            554   4.8e-37  126.7   0.0   1   1     5e-40   1.4e-36  125.3   0.0     1   133    33   161    33   161 0.98 Glutamine amidotransferase domain
DUF3700              PF12481.3    228 seq778_BIOID54319    -            554   5.9e-11   41.8   0.0   1   1     4e-14   1.1e-10   41.0   0.0    83   204    76   193    59   204 0.80 Aluminium induced protein
DcuC                 PF03606.10   463 seq779_BIOID54319    -            461  1.3e-137  458.8  49.1   1   1  2.1e-141  1.4e-137  458.6  34.0     2   462     6   451     5   452 0.99 C4-dicarboxylate anaerobic carrier
DctM                 PF06808.7    416 seq779_BIOID54319    -            461   1.3e-08   33.7  42.1   1   1   1.9e-12   1.3e-08   33.7  29.2    97   412   124   449   117   453 0.79 DctM-like transporters
Prok-JAB             PF14464.1    105 seq783_BIOID54319    -            247   7.4e-20   70.3   0.2   1   1   1.9e-23   1.3e-19   69.5   0.1     4    96     4    98     1   109 0.93 Prokaryotic homologs of the JAB domain
NLPC_P60             PF00877.14   105 seq783_BIOID54319    -            247   4.6e-14   52.0   0.0   1   1   9.2e-18   6.3e-14   51.5   0.0     1   104   111   223   111   224 0.93 NlpC/P60 family
LysR_substrate       PF03466.15   209 seq785_BIOID54319    -            299   2.8e-54  183.3   4.7   1   1     6e-58   4.1e-54  182.7   3.3     3   209    88   291    86   291 0.98 LysR substrate binding domain
HTH_1                PF00126.22    60 seq785_BIOID54319    -            299   1.9e-28   97.8   0.3   1   1   1.1e-31   7.7e-28   95.8   0.2     2    60     4    62     3    62 0.98 Bacterial regulatory helix-turn-helix protein, lysR family
DUF1317              PF07026.6     60 seq786_BIOID54319    -             62   4.9e-37  125.5   0.0   1   1   3.9e-41   5.3e-37  125.3   0.0     1    60     3    62     3    62 0.99 Protein of unknown function (DUF1317)
Phage_Nu1            PF07471.7    164 seq787_BIOID54319    -            169   4.2e-18   65.2   0.0   1   1   4.3e-22   5.8e-18   64.7   0.0    72   163    59   150    45   151 0.88 Phage DNA packaging protein Nu1
SIS                  PF01380.17   131 seq789_BIOID54319    -            335   4.7e-34  116.6   0.1   1   1   1.6e-37   1.1e-33  115.5   0.0     2   131    53   184    52   184 0.97 SIS domain
CBS                  PF00571.23    57 seq789_BIOID54319    -            335   3.6e-14   52.0   3.5   1   2   2.5e-09   1.7e-05   24.2   0.3     1    54   213   268   213   270 0.96 CBS domain
CBS                  PF00571.23    57 seq789_BIOID54319    -            335   3.6e-14   52.0   3.5   2   2   5.6e-10   3.8e-06   26.3   0.4     2    54   281   332   280   334 0.96 CBS domain
FecCD                PF01032.13   311 seq790_BIOID54319    -            326   4.5e-85  285.0  36.3   1   1   8.2e-89   5.6e-85  284.7  25.2     1   311    22   323    22   323 0.97 FecCD transport family
ABC-3                PF00950.12   258 seq790_BIOID54319    -            326   0.00012   21.3   8.3   1   1     4e-08   0.00027   20.1   5.8    51   199   116   261   100   321 0.86 ABC 3 transport family
SLT                  PF01464.15   121 seq791_BIOID54319    -            241   2.2e-25   88.3   0.1   1   1   2.1e-29   2.9e-25   87.9   0.1     3   120    81   206    79   207 0.95 Transglycosylase SLT domain
DUF1382              PF07131.6     61 seq795_BIOID54319    -             63   1.5e-39  133.7   0.8   1   1   1.2e-43   1.7e-39  133.6   0.6     1    61     1    61     1    61 0.99 Protein of unknown function (DUF1382)
Amidase_2            PF01510.20   132 seq798_BIOID54319    -            183   8.6e-28   96.8   0.0   1   1   8.5e-32   1.2e-27   96.4   0.0     3   132    22   168    20   168 0.85 N-acetylmuramoyl-L-alanine amidase
MotB_plug            PF13677.1     58 seq799_BIOID54319    -            308   1.4e-23   81.7   0.6   1   1   3.9e-27   2.6e-23   80.9   0.4     3    57    12    66    10    67 0.88 Membrane MotB of proton-channel complex MotA/MotB
OmpA                 PF00691.15    97 seq799_BIOID54319    -            308     3e-11   43.4   0.0   1   1   9.6e-15   6.6e-11   42.3   0.0     1    95   160   258   160   259 0.86 OmpA family
UbiA                 PF01040.13   257 seq805_BIOID54319    -            308   7.6e-37  126.7  21.2   1   1   7.3e-41     1e-36  126.4  14.7     1   225    21   273    21   306 0.76 UbiA prenyltransferase family
DUF2282              PF10048.4     53 seq806_BIOID54319    -             98   8.4e-28   95.9   4.3   1   1   7.8e-32   1.1e-27   95.6   3.0     1    48    34    85    34    93 0.89 Predicted integral membrane protein (DUF2282)
Terminase_GpA        PF05876.7    557 seq809_BIOID54319    -            654  3.4e-177  590.0   0.1   1   1  3.1e-181  4.3e-177  589.7   0.1     1   547    51   613    51   621 0.98 Phage terminase large subunit (GpA)
Lact-deh-memb        PF09330.6    291 seq810_BIOID54319    -            582  2.6e-153  509.4   1.5   1   1  3.8e-157  2.6e-153  509.4   1.1     1   291   289   578   289   578 1.00 D-lactate dehydrogenase, membrane binding
FAD_binding_4        PF01565.18   139 seq810_BIOID54319    -            582   2.6e-08   33.3   0.0   1   1   6.3e-12   4.3e-08   32.6   0.0     2   115    58   177    57   197 0.84 FAD binding domain
RuvB_N               PF05496.7    234 seq811_BIOID54319    -            336  9.5e-116  384.7   0.1   1   1  4.3e-119  1.2e-115  384.3   0.0     3   233     8   238     6   239 0.98 Holliday junction DNA helicase ruvB N-terminus
RuvB_C               PF05491.8     76 seq811_BIOID54319    -            336     3e-33  113.1   0.0   1   1   2.2e-36   6.1e-33  112.1   0.0     1    75   256   330   256   331 0.98 Holliday junction DNA helicase ruvB C-terminus
AAA                  PF00004.24   132 seq811_BIOID54319    -            336   8.3e-20   71.2   0.0   1   1   6.5e-23   1.8e-19   70.1   0.0     1   130    58   181    58   183 0.94 ATPase family associated with various cellular activities (AAA)
NTP_transf_3         PF12804.2    179 seq813_BIOID54319    -            194   1.3e-42  145.8   0.1   1   1   1.1e-46   1.5e-42  145.7   0.1     1   179     9   187     9   187 0.90 MobA-like NTP transferase domain
Phage_integrase      PF00589.17   173 seq816_BIOID54319    -            423   2.1e-22   79.5   0.3   1   1   7.9e-26   5.4e-22   78.1   0.0     2   169   232   396   231   399 0.90 Phage integrase family
DUF4102              PF13356.1     89 seq816_BIOID54319    -            423   1.5e-22   79.1   0.0   1   1   6.8e-26   4.7e-22   77.5   0.0     1    87    22   112    22   114 0.91 Domain of unknown function (DUF4102)
DUF2766              PF10964.3     79 seq817_BIOID54319    -             83   5.1e-51  170.3   2.9   1   1   4.1e-55   5.6e-51  170.2   2.0     1    79     1    79     1    79 0.99 Protein of unknown function (DUF2766)
DEDD_Tnp_IS110       PF01548.12   144 seq818_BIOID54319    -            275   5.2e-38  129.8   0.0   1   1   1.2e-41     8e-38  129.2   0.0     1   144     4   147     4   147 0.98 Transposase
Transposase_20       PF02371.11    87 seq818_BIOID54319    -            275   2.1e-12   46.8   0.0   1   1   5.7e-16   3.9e-12   45.9   0.0     2    53   192   243   191   250 0.91 Transposase IS116/IS110/IS902 family
DUF692               PF05114.8    275 seq819_BIOID54319    -            329   4.8e-86  287.9   0.0   1   1   4.6e-90   6.3e-86  287.5   0.0     5   270    49   317    46   322 0.96 Protein of unknown function (DUF692)
SNF2_N               PF00176.18   296 seq820_BIOID54319    -            464   5.1e-12   45.1   0.0   1   1   4.9e-16   6.7e-12   44.7   0.0    19   182    22   184     8   292 0.83 SNF2 family N-terminal domain
Phage_portal_2       PF05136.8    355 seq821_BIOID54319    -            526  4.7e-102  341.0   0.6   1   1  4.3e-106  5.9e-102  340.7   0.4     3   355    57   397    55   397 0.98 Phage portal protein, lambda family
CoA_binding_2        PF13380.1    115 seq823_BIOID54319    -            137   7.2e-38  129.1   0.1   1   1   1.2e-41   8.2e-38  129.0   0.1     2   114    15   130    14   131 0.97 CoA binding domain
CoA_binding          PF02629.14    96 seq823_BIOID54319    -            137   1.8e-05   25.0   0.0   1   1   3.5e-09   2.4e-05   24.6   0.0     2    91    12    99    11   102 0.90 CoA binding domain
Band_7               PF01145.20   179 seq824_BIOID54319    -            305   2.4e-35  121.9   0.5   1   1   1.7e-39   2.4e-35  121.9   0.3     1   178    21   203    21   204 0.96 SPFH domain / Band 7 family
Lambda_tail_I        PF06805.7     82 seq825_BIOID54319    -            180   7.4e-14   51.2   0.0   1   1     9e-18   1.2e-13   50.5   0.0    25    82     2    64     1    64 0.98 Bacteriophage lambda tail assembly protein I
zf-dskA_traR         PF01258.12    36 seq827_BIOID54319    -             73   9.2e-10   37.9   8.5   1   1     9e-14   1.2e-09   37.5   5.9     4    35    33    64    30    65 0.93 Prokaryotic dksA/traR C4-type zinc finger
Ring_hydroxyl_A      PF00848.14   209 seq828_BIOID54319    -            374   4.3e-36  124.4   0.6   1   1   8.6e-40   5.9e-36  123.9   0.4     3   205   184   370   182   374 0.91 Ring hydroxylating alpha subunit (catalytic domain)
Rieske               PF00355.21    98 seq828_BIOID54319    -            374   4.8e-21   74.0   0.1   1   1   1.2e-24   7.9e-21   73.3   0.1     1    87    46   130    46   148 0.88 Rieske [2Fe-2S] domain
Epimerase            PF01370.16   236 seq830_BIOID54319    -            349   2.3e-27   95.8   0.0   1   1     3e-30   8.3e-27   94.0   0.0     1   235    15   246    15   247 0.91 NAD dependent epimerase/dehydratase family
NAD_binding_10       PF13460.1    183 seq830_BIOID54319    -            349   1.9e-18   67.0   0.0   1   1   9.5e-22   2.6e-18   66.5   0.0     1   151    15   188    15   202 0.85 NADH(P)-binding
3Beta_HSD            PF01073.14   280 seq830_BIOID54319    -            349   2.3e-18   65.8   0.0   1   1     1e-21   2.8e-18   65.4   0.0     1   271    16   268    16   276 0.89 3-beta hydroxysteroid dehydrogenase/isomerase family
RmlD_sub_bind        PF04321.12   287 seq830_BIOID54319    -            349   1.1e-10   40.8   0.0   1   1   9.7e-14   2.7e-10   39.5   0.0     1   241    13   274    13   288 0.85 RmlD substrate binding domain
NAD_binding_4        PF07993.7    249 seq830_BIOID54319    -            349   2.3e-10   39.6   0.0   1   1   3.2e-13   8.7e-10   37.8   0.0    63   200    58   185    17   227 0.79 Male sterility protein
MscL                 PF01741.13   128 seq831_BIOID54319    -            136   2.3e-57  192.5   3.1   1   1   1.9e-61   2.6e-57  192.3   2.2     1   128     3   132     3   132 0.98 Large-conductance mechanosensitive channel, MscL
PDH                  PF02153.12   258 seq832_BIOID54319    -            373   4.6e-32  110.7   0.0   1   1   2.5e-35   1.1e-31  109.5   0.0    38   257   135   344   124   345 0.93 Prephenate dehydrogenase
CM_2                 PF01817.16    81 seq832_BIOID54319    -            373   4.6e-24   84.2   0.2   1   1   2.2e-27     1e-23   83.1   0.1     1    80     9    88     9    89 0.98 Chorismate mutase type II
MobB                 PF03205.9    140 seq835_BIOID54319    -            175   3.9e-36  123.7   0.0   1   1   3.3e-40   4.5e-36  123.5   0.0     1   120     8   129     8   157 0.93 Molybdopterin guanine dinucleotide synthesis protein B
Hydrolase_3          PF08282.7    254 seq836_BIOID54319    -            188     1e-12   48.0   0.0   1   1   3.6e-15     5e-11   42.5   0.0   179   243    94   158    88   167 0.94 haloacid dehalogenase-like hydrolase
FUSC-like            PF12805.2    284 seq837_BIOID54319    -            696     3e-72  242.8   3.3   1   1   8.7e-76     3e-72  242.8   2.3     2   280    63   335    62   340 0.95 FUSC-like inner membrane protein yccS
FUSC_2               PF13515.1    128 seq837_BIOID54319    -            696   8.6e-20   70.8  11.0   1   1   2.5e-23   8.6e-20   70.8   7.6     2   126   377   498   375   500 0.90 Fusaric acid resistance protein-like
FUSC                 PF04632.7    650 seq837_BIOID54319    -            696   5.1e-08   31.7   4.2   1   1   1.5e-11   5.1e-08   31.7   2.9     7   280   369   659   363   690 0.80 Fusaric acid resistance protein family
ALMT                 PF11744.3    406 seq837_BIOID54319    -            696   1.5e-05   23.7   1.9   1   1   1.7e-08   5.7e-05   21.8   1.0    41   193   389   528   373   594 0.80 Aluminium activated malate transporter
GSHPx                PF00255.14   108 seq838_BIOID54319    -            183   3.3e-46  154.9   0.0   1   1   3.1e-50   4.2e-46  154.6   0.0     3   107     7   111     5   112 0.97 Glutathione peroxidase
CheW                 PF01584.14   138 seq841_BIOID54319    -            654   1.4e-27   95.7   1.1   1   1     1e-30   2.8e-27   94.7   0.7     2   133   514   640   513   643 0.97 CheW-like domain
CheY-binding         PF09078.6     65 seq841_BIOID54319    -            654   9.9e-27   92.6   2.1   1   1   5.1e-30   1.4e-26   92.1   0.6     2    65   161   224   160   224 0.98 CheY binding
Hpt                  PF01627.18    90 seq841_BIOID54319    -            654   1.6e-22   79.1   1.2   1   1     6e-26   1.6e-22   79.1   0.9     2    89     8   107     7   108 0.96 Hpt domain
HATPase_c            PF02518.21   111 seq841_BIOID54319    -            654   2.2e-22   78.7   0.6   1   1   2.1e-25   5.8e-22   77.4   0.2     3   110   371   507   369   508 0.98 Histidine kinase-, DNA gyrase B-, and HSP90-like ATPase
H-kinase_dim         PF02895.9     68 seq841_BIOID54319    -            654   1.4e-18   66.9   2.7   1   1   4.9e-22   1.4e-18   66.9   1.9     1    68   261   324   261   324 0.97 Signal transducing histidine kinase, homodimeric domain
Porin_1              PF00267.16   337 seq842_BIOID54319    -            367  3.8e-122  407.6  31.4   1   1  6.3e-126  4.3e-122  407.4  21.7     1   337    37   367    37   367 0.96 Gram-negative porin
Porin_4              PF13609.1    311 seq842_BIOID54319    -            367   4.1e-19   69.1  41.0   1   1   5.9e-23   4.1e-19   69.1  28.4     6   306    22   341    16   348 0.78 Gram-negative porin
Phage-MuB_C          PF09077.6     78 seq844_BIOID54319    -            312   2.9e-35  119.6   1.8   1   1   1.5e-38   5.1e-35  118.8   1.2     1    78   223   300   223   300 0.99 Mu B transposition protein, C terminal
AAA_22               PF13401.1    131 seq844_BIOID54319    -            312   4.3e-22   78.5   0.1   1   1   6.1e-25   2.1e-21   76.3   0.0     3   127    92   205    86   209 0.93 AAA domain
AAA_5                PF07728.9    139 seq844_BIOID54319    -            312   2.4e-06   27.2   0.0   1   1   1.4e-09   4.8e-06   26.2   0.0     4    93    98   193    96   252 0.82 AAA domain (dynein-related subfamily)
FMN_red              PF03358.10   152 seq846_BIOID54319    -            191   7.3e-36  122.8   0.0   1   1   1.4e-39   9.8e-36  122.4   0.0     1   148     1   141     1   144 0.94 NADPH-dependent FMN reductase
Flavodoxin_2         PF02525.12   199 seq846_BIOID54319    -            191   7.5e-07   28.7   0.0   1   1   2.1e-10   1.5e-06   27.7   0.0     1   103     1    91     1   129 0.85 Flavodoxin-like fold
DeoC                 PF01791.4    236 seq849_BIOID54319    -            259   3.8e-61  206.2   1.8   1   1     3e-65   4.1e-61  206.1   1.2     3   230    12   240    10   246 0.94 DeoC/LacD family aldolase
UPF0231              PF06062.6    121 seq850_BIOID54319    -            136   2.9e-41  140.0   2.4   1   1   2.4e-45   3.3e-41  139.8   1.6     1   121    17   134    17   134 0.99 Uncharacterised protein family (UPF0231)
DUF3672              PF12421.3    136 seq851_BIOID54319    -           1131     1e-41  142.1   0.1   1   1   9.6e-45   2.6e-41  140.8   0.1     1   135   949  1089   949  1090 0.89 Fibronectin type III protein
Phage-tail_3         PF13550.1    164 seq851_BIOID54319    -           1131   3.9e-40  137.1   0.3   1   1   3.5e-43   9.7e-40  135.9   0.0     1   161   330   497   330   500 0.94 Putative phage tail protein
DUF1983              PF09327.6     81 seq851_BIOID54319    -           1131     1e-27   95.7   0.1   1   1   1.1e-30     3e-27   94.2   0.0     2    81   846   925   845   925 0.98 Domain of unknown function (DUF1983)
Phage_portal_2       PF05136.8    355 seq852_BIOID54319    -            500     5e-98  327.7   0.4   1   1  4.5e-102   6.2e-98  327.4   0.3     3   355    33   371    31   371 0.98 Phage portal protein, lambda family
Methyltransf_6       PF03737.10   154 seq854_BIOID54319    -            161   4.3e-55  185.6   0.4   1   1   3.5e-59   4.8e-55  185.5   0.2     1   153     1   152     1   153 0.99 Demethylmenaquinone methyltransferase
HTH_Tnp_1            PF01527.15    76 seq856_BIOID54319    -            116   2.5e-11   43.2   0.7   1   1   4.7e-15   3.2e-11   42.8   0.5     1    76     1    76     1    76 0.94 Transposase
DUF935               PF06074.7    516 seq857_BIOID54319    -            512  4.2e-176  586.5   0.1   1   1  3.5e-180  4.8e-176  586.3   0.1     1   516     1   508     1   508 0.97 Protein of unknown function (DUF935)
Response_reg         PF00072.19   112 seq858_BIOID54319    -            244   1.7e-25   89.1   0.0   1   1   4.4e-29     3e-25   88.2   0.0     1   111     9   117     9   118 0.97 Response regulator receiver domain
LytTR                PF04397.10    98 seq858_BIOID54319    -            244   3.6e-24   84.6   0.0   1   1   1.1e-27   7.7e-24   83.5   0.0     2    97   149   242   148   243 0.96 LytTr DNA-binding domain
Autotransporter      PF03797.14   265 seq859_BIOID54319    -            992   1.3e-42  145.8  29.8   1   1   9.4e-47   1.3e-42  145.8  20.6     3   259   730   972   728   983 0.95 Autotransporter beta-domain
PHP                  PF02811.14   175 seq861_BIOID54319    -            873     2e-14   53.6   0.0   1   1   1.3e-17   5.9e-14   52.1   0.0     1   139    14   180    14   206 0.88 PHP domain
DUF2063              PF09836.4     94 seq863_BIOID54319    -            252   2.1e-27   94.8   0.0   1   1   3.1e-31   4.2e-27   93.8   0.0     3    94     1    93     1    93 0.98 Uncharacterized protein conserved in bacteria (DUF2063)
NfeD                 PF01957.13   144 seq864_BIOID54319    -            152   1.4e-24   86.7   5.7   1   1   1.2e-28   1.6e-24   86.5   3.9     1   142    12   149    12   151 0.91 NfeD-like C-terminal, partner-binding
TcdA_TcdB            PF12919.2    514 seq865_BIOID54319    -           2978  3.4e-261  867.0  21.3   1   1  1.2e-264  3.4e-261  867.0  14.8     1   514   257  1140   257  1140 1.00 TcdA/TcdB catalytic glycosyltransferase domain
DUF3491              PF11996.3    936 seq865_BIOID54319    -           2978   1.9e-39  134.8   6.3   1   1   1.6e-42   4.4e-39  133.6   4.4     8   452  2524  2972  2519  2976 0.81 Protein of unknown function (DUF3491)
TcdB_N               PF12918.2     66 seq865_BIOID54319    -           2978   1.9e-18   66.1   1.9   1   1   7.1e-22   1.9e-18   66.1   1.3     1    65   163   225   163   226 0.98 TcdB toxin N-terminal helical domain
Gly_transf_sug       PF04488.10   103 seq865_BIOID54319    -           2978   3.6e-10   40.0   0.8   1   1   1.3e-13   3.6e-10   40.0   0.5    24    92   414   486   343   501 0.79 Glycosyltransferase sugar-binding region containing DXD motif
Nitrate_red_del      PF02613.10   136 seq866_BIOID54319    -            199   1.9e-21   76.1   2.2   1   1   2.5e-25   3.5e-21   75.3   1.5     3   136    41   172    14   172 0.87 Nitrate reductase delta subunit
LptC                 PF06835.8    176 seq868_BIOID54319    -            191   1.2e-53  180.9   2.1   1   1     1e-57   1.4e-53  180.8   1.4     2   176     9   183     8   183 0.97 Lipopolysaccharide-assembly, LptC-related
ABC_tran             PF00005.22   118 seq869_BIOID54319    -            249   2.3e-12   47.2   0.0   1   1   5.6e-16   3.8e-12   46.4   0.0     1   118    40   162    40   162 0.91 ABC transporter
Transgly_assoc       PF04226.8     48 seq872_BIOID54319    -             84   1.2e-13   50.7  14.4   1   1   8.6e-18   1.2e-13   50.7   9.9     2    48    34    83    33    83 0.98 Transglycosylase associated protein
HTH_Tnp_1            PF01527.15    76 seq873_BIOID54319    -            215   1.6e-20   72.6   0.0   1   1   1.1e-23   5.1e-20   71.0   0.0     2    69    91   162    90   169 0.87 Transposase
NMT1                 PF09084.6    216 seq874_BIOID54319    -            333   1.9e-14   53.7   0.0   1   1   1.6e-17   4.3e-14   52.5   0.0    29   147    78   197    71   261 0.85 NMT1/THI5 like
SBP_bac_3            PF00497.15   225 seq874_BIOID54319    -            333   9.2e-13   47.8   0.0   1   1   2.7e-12   7.4e-09   35.0   0.0    87   212   125   250   118   259 0.83 Bacterial extracellular solute-binding proteins, family 3
NMT1_2               PF13379.1    252 seq874_BIOID54319    -            333   4.7e-12   45.7   0.0   1   1   2.2e-15   6.1e-12   45.3   0.0     4   248    39   266    36   270 0.83 NMT1-like family
Phosphonate-bd       PF12974.2    243 seq874_BIOID54319    -            333   1.2e-09   37.8   0.0   1   1   7.1e-13   1.9e-09   37.1   0.0    41   171    82   204    62   278 0.82 ABC transporter, phosphonate, periplasmic substrate-binding protein
OpuAC                PF04069.7    257 seq874_BIOID54319    -            333   3.4e-08   33.0   0.0   1   1   1.8e-11   4.9e-08   32.5   0.0     3   235    43   260    41   282 0.77 Substrate binding domain of ABC-type glycine betaine transport system
T2SE                 PF00437.15   272 seq876_BIOID54319    -            534   1.4e-37  129.0   0.0   1   1   4.6e-41   3.1e-37  127.8   0.0    11   271   120   401   112   402 0.80 Type II/IV secretion system protein
Fer2                 PF00111.22    78 seq877_BIOID54319    -            321   2.5e-12   46.2   3.7   1   1   1.6e-15   5.4e-12   45.1   2.6     6    77   242   312   238   313 0.88 2Fe-2S iron-sulfur cluster binding domain
FAD_binding_6        PF00970.19    99 seq877_BIOID54319    -            321   1.2e-10   41.3   0.0   1   1   1.1e-13   3.6e-10   39.7   0.0     2    97     9   106     8   108 0.90 Oxidoreductase FAD-binding domain
NAD_binding_1        PF00175.16   109 seq877_BIOID54319    -            321   1.5e-09   38.2   0.0   1   1   2.6e-12   8.9e-09   35.7   0.0     1   108   117   207   117   208 0.81 Oxidoreductase NAD-binding domain
Phage_fiber_C        PF06820.7     64 seq882_BIOID54319    -            115   1.8e-36  123.9   0.7   1   1   1.8e-40   2.5e-36  123.5   0.5     1    64    54   115    54   115 0.99 Putative prophage tail fibre C-terminus
THF_DHG_CYH_C        PF02882.14   161 seq883_BIOID54319    -            288   1.5e-68  228.8   0.1   1   1   3.6e-72   2.5e-68  228.1   0.1     1   157   124   279   124   283 0.99 Tetrahydrofolate dehydrogenase/cyclohydrolase, NAD(P)-binding domain
THF_DHG_CYH          PF00763.18   117 seq883_BIOID54319    -            288   1.2e-41  141.3   0.1   1   1   2.8e-45   1.9e-41  140.6   0.1     1   117     4   121     4   121 0.99 Tetrahydrofolate dehydrogenase/cyclohydrolase, catalytic domain
Peripla_BP_1         PF00532.16   279 seq885_BIOID54319    -            346   1.6e-96  322.6   0.0   1   1  2.9e-100     2e-96  322.3   0.0     2   278    43   336    42   337 0.99 Periplasmic binding proteins and sugar binding domain of LacI family
Peripla_BP_4         PF13407.1    258 seq885_BIOID54319    -            346   9.3e-22   77.4   1.4   1   1   1.7e-25   1.2e-21   77.1   1.0     2   253    46   310    45   314 0.87 Periplasmic binding protein domain
CLP_protease         PF00574.18   182 seq889_BIOID54319    -            675   1.5e-44  151.7   0.2   1   1   5.8e-48   2.6e-44  150.9   0.1    29   179    46   191    17   194 0.93 Clp protease
Mu-like_gpT          PF10124.4    291 seq889_BIOID54319    -            675   1.1e-08   34.3   0.1   1   1   1.6e-09   7.4e-06   25.0   0.0   220   289   534   607   526   609 0.81 Mu-like prophage major head subunit gpT
SDH_sah              PF01972.11   286 seq889_BIOID54319    -            675   1.1e-06   27.5   0.7   1   1   3.2e-09   1.5e-05   23.8   0.1    92   152    61   121    34   130 0.91 Serine dehydrogenase proteinase
CYTH                 PF01928.16   185 seq891_BIOID54319    -            433   1.7e-40  138.5   0.0   1   1   2.3e-44   3.1e-40  137.6   0.0     2   183     3   200     2   202 0.92 CYTH domain
OstA                 PF03968.9    113 seq892_BIOID54319    -            185   8.9e-33  112.5   2.3   1   1   8.8e-37   1.2e-32  112.0   1.6     1   113    37   149    37   149 0.98 OstA-like protein
Ogr_Delta            PF04606.7     47 seq893_BIOID54319    -             86   7.2e-17   60.6   4.7   1   1   6.7e-21   9.2e-17   60.3   3.3     1    46     3    50     3    51 0.97 Ogr/Delta-like zinc finger
Glycos_transf_3      PF00591.16   254 seq894_BIOID54319    -            440   3.1e-61  206.7   0.4   1   1   9.1e-65   4.1e-61  206.3   0.2     2   253    79   332    78   333 0.98 Glycosyl transferase family, a/b domain
PYNP_C               PF07831.8     75 seq894_BIOID54319    -            440   2.4e-25   87.6   0.2   1   1     1e-28   4.7e-25   86.7   0.1     1    74   350   423   350   424 0.98 Pyrimidine nucleoside phosphorylase C-terminal domain
Glycos_trans_3N      PF02885.12    66 seq894_BIOID54319    -            440     3e-15   55.4   0.1   1   1   1.8e-18   8.4e-15   53.9   0.1     3    66     5    68     3    68 0.98 Glycosyl transferase family, helical bundle domain
LysR_substrate       PF03466.15   209 seq895_BIOID54319    -            323   5.7e-42  143.0   0.2   1   1   1.1e-45   7.8e-42  142.6   0.1     3   206   113   316   111   319 0.97 LysR substrate binding domain
HTH_1                PF00126.22    60 seq895_BIOID54319    -            323   7.3e-19   67.1   0.6   1   1     2e-22   1.3e-18   66.3   0.4     2    59    29    86    28    87 0.97 Bacterial regulatory helix-turn-helix protein, lysR family
DUF1456              PF07308.8     68 seq897_BIOID54319    -            156   3.5e-52  174.1   0.4   1   2   3.8e-30   5.2e-26   90.3   0.0     2    68     4    70     3    70 0.99 Protein of unknown function (DUF1456)
DUF1456              PF07308.8     68 seq897_BIOID54319    -            156   3.5e-52  174.1   0.4   2   2     1e-27   1.4e-23   82.5   0.1     1    66    86   151    86   153 0.97 Protein of unknown function (DUF1456)
Ogr_Delta            PF04606.7     47 seq898_BIOID54319    -             86   3.8e-18   64.7   4.0   1   1   3.8e-22   5.1e-18   64.3   2.8     1    46     3    50     3    51 0.97 Ogr/Delta-like zinc finger
DoxX                 PF07681.7     85 seq902_BIOID54319    -            175   3.6e-17   62.4   7.2   1   1   7.9e-21   5.4e-17   61.8   5.0     2    84    21   122    20   123 0.87 DoxX
DoxD                 PF04173.8    167 seq902_BIOID54319    -            175   2.6e-09   36.8   0.0   1   1   5.9e-13     4e-09   36.2   0.0    74   153    89   162    78   173 0.88 TQO small subunit DoxD
DUF1401              PF07180.6    146 seq903_BIOID54319    -            166     1e-06   28.4   0.1   1   1   9.5e-11   1.3e-06   28.1   0.1    18    75    39    96    27   129 0.89 Protein of unknown function (DUF1401)
gpW                  PF02831.10    68 seq906_BIOID54319    -             68   2.2e-33  113.4   2.3   1   1   1.8e-37   2.4e-33  113.3   1.6     1    68     1    68     1    68 0.99 gpW
Phage_integrase      PF00589.17   173 seq907_BIOID54319    -            356   5.1e-34  117.3   0.0   1   1   2.5e-37   1.1e-33  116.1   0.0     2   169   179   345   178   349 0.97 Phage integrase family
Phage_integ_N        PF09003.5     81 seq907_BIOID54319    -            356   2.5e-26   91.0   0.0   1   1   1.3e-29     6e-26   89.8   0.0     1    80     1    75     1    76 0.96 Bacteriophage lambda integrase, N-terminal domain
Phage_integr_N       PF02899.12    84 seq907_BIOID54319    -            356   7.2e-06   25.9   0.0   1   1   5.9e-09   2.7e-05   24.1   0.0     2    84    81   158    80   158 0.92 Phage integrase, N-terminal SAM-like domain
TnpB_IS66            PF05717.8    108 seq908_BIOID54319    -            115   1.3e-44  149.9   0.0   1   1     1e-48   1.4e-44  149.8   0.0     2   107     7   110     6   111 0.96 IS66 Orf2 like protein
NLPC_P60             PF00877.14   105 seq910_BIOID54319    -            154   2.6e-31  107.4   0.1   1   1   2.3e-35   3.1e-31  107.1   0.1     1   105    47   153    47   153 0.98 NlpC/P60 family
MIP                  PF00230.15   227 seq913_BIOID54319    -            281   1.8e-76  256.4  12.9   1   1   1.5e-80     2e-76  256.2   9.0     2   227     2   251     1   251 0.97 Major intrinsic protein
Peptidase_M20        PF01546.23   171 seq915_BIOID54319    -            409   9.3e-20   70.7   0.1   1   1     3e-23   1.4e-19   70.2   0.1    23   170   139   402    74   403 0.84 Peptidase family M20/M25/M40
M20_dimer            PF07687.9    109 seq915_BIOID54319    -            409   7.2e-12   44.9   0.1   1   1   3.5e-15   1.6e-11   43.7   0.0     2   105   206   302   205   308 0.89 Peptidase dimerisation domain
Peptidase_M42        PF05343.9    292 seq915_BIOID54319    -            409   1.2e-06   27.4   0.0   1   1   3.1e-08   0.00014   20.6   0.0   134   194   140   201   110   234 0.90 M42 glutamyl aminopeptidase
HOK_GEF              PF01848.11    43 seq916_BIOID54319    -             46   7.3e-18   63.5   1.7   1   1   5.7e-22   7.8e-18   63.4   1.2     2    43     3    44     2    44 0.96 Hok/gef family
HOK_GEF              PF01848.11    43 seq920_BIOID54319    -             46   1.7e-17   62.3   1.3   1   1   1.3e-21   1.8e-17   62.2   0.9     2    43     3    44     2    44 0.96 Hok/gef family
ABC_tran             PF00005.22   118 seq921_BIOID54319    -            241   1.2e-22   80.4   0.0   1   1   1.2e-25   5.3e-22   78.2   0.0     1   118    43   166    43   166 0.92 ABC transporter
BCA_ABC_TP_C         PF12399.3     23 seq921_BIOID54319    -            241   8.9e-08   31.5   0.0   1   1   3.9e-11   1.8e-07   30.5   0.0     2    23   215   236   214   236 0.97 Branched-chain amino acid ATP-binding cassette transporter
Acylphosphatase      PF00708.13    91 seq922_BIOID54319    -             92   4.8e-28   96.9   0.0   1   1   3.8e-32   5.1e-28   96.8   0.0     1    91     1    92     1    92 0.95 Acylphosphatase
Bac_luciferase       PF00296.15   307 seq923_BIOID54319    -            381   2.5e-80  269.7   4.3   1   1   2.3e-84   3.1e-80  269.4   3.0     3   306     5   325     3   326 0.98 Luciferase-like monooxygenase
CLP_protease         PF00574.18   182 seq924_BIOID54319    -            674   2.9e-46  157.3   0.8   1   1   1.3e-49   5.7e-46  156.3   0.6    29   179    46   191    26   194 0.95 Clp protease
Mu-like_gpT          PF10124.4    291 seq924_BIOID54319    -            674   5.9e-10   38.4   0.2   1   1   9.3e-09   4.3e-05   22.5   0.1   230   287   541   603   534   607 0.80 Mu-like prophage major head subunit gpT
SDH_sah              PF01972.11   286 seq924_BIOID54319    -            674     4e-09   35.5   1.6   1   1   5.8e-12   2.6e-08   32.8   0.9    92   153    61   122    46   172 0.93 Serine dehydrogenase proteinase
SBP_bac_3            PF00497.15   225 seq925_BIOID54319    -            341   1.7e-33  115.6   0.0   1   1   1.7e-37   2.4e-33  115.1   0.0     2   211    38   251    37   256 0.91 Bacterial extracellular solute-binding proteins, family 3
DDE_Tnp_IS66         PF03050.9    271 seq926_BIOID54319    -            498  6.1e-103  343.6   0.2   1   1  1.8e-106  6.1e-103  343.6   0.1     1   270   161   447   161   448 0.99 Transposase IS66 family
DDE_Tnp_IS66_C       PF13817.1     39 seq926_BIOID54319    -            498   4.2e-19   68.1   0.4   1   1   3.4e-22   1.1e-18   66.7   0.3     1    39   454   492   454   492 0.98 IS66 C-terminal element
HTH_Tnp_IS66         PF13005.2     59 seq926_BIOID54319    -            498   2.5e-17   62.3   6.4   1   1   1.6e-20   5.4e-17   61.2   4.4     2    59   100   155    99   155 0.97 putative Helix-turn-helix domain of transposase IS66
LZ_Tnp_IS66          PF13007.2     78 seq926_BIOID54319    -            498   6.4e-12   45.8   7.0   1   1   4.4e-15   1.5e-11   44.6   4.8     2    77    21    96    20    97 0.83 Transposase C of IS166 homeodomain
Phage_Mu_F           PF04233.9    112 seq931_BIOID54319    -            439   3.4e-40  136.9   0.1   1   1   6.1e-44   8.3e-40  135.6   0.1     1   111    58   188    58   189 0.95 Phage Mu protein F like protein
S4_2                 PF13275.1     65 seq932_BIOID54319    -             73   1.1e-24   85.7   0.0   1   1   8.3e-29   1.1e-24   85.6   0.0     5    65    12    72     7    72 0.95 S4 domain
CstA                 PF02554.9    376 seq933_BIOID54319    -            721  3.8e-155  516.0  26.1   1   1  5.6e-159  3.8e-155  516.0  18.1     2   359    40   427    39   460 0.94 Carbon starvation protein CstA
DUF4161              PF13722.1    127 seq933_BIOID54319    -            721     2e-45  154.0   4.4   1   1   2.9e-49     2e-45  154.0   3.0     3   127   490   619   488   619 0.98 C-terminal domain on CstA (DUF4161)
S-methyl_trans       PF02574.11   305 seq936_BIOID54319    -           1232  1.4e-104  349.5   0.1   1   1  9.1e-108  2.5e-104  348.7   0.1     1   304    21   331    21   332 0.98 Homocysteine S-methyltransferase
Met_synt_B12         PF02965.12   136 seq936_BIOID54319    -           1232     9e-54  180.6   0.0   1   1     9e-57   2.4e-53  179.2   0.0     1   136  1060  1197  1060  1197 0.99 Vitamin B12 dependent methionine synthase, activation domain
Pterin_bind          PF00809.17   210 seq936_BIOID54319    -           1232     6e-47  159.6   0.5   1   1   6.5e-50   1.8e-46  158.0   0.4     1   210   361   573   361   573 0.98 Pterin binding enzyme
B12-binding_2        PF02607.12    79 seq936_BIOID54319    -           1232   4.4e-21   74.5   0.0   1   1   6.5e-24   1.8e-20   72.6   0.0     4    79   664   739   662   739 0.96 B12 binding domain
B12-binding          PF02310.14   121 seq936_BIOID54319    -           1232   6.6e-20   71.0   0.2   1   1   1.8e-22     5e-19   68.2   0.1     2    94   753   845   752   856 0.93 B12 binding domain
zf-ribbon_3          PF13248.1     26 seq937_BIOID54319    -            110   1.2e-07   30.5   0.5   1   1   3.6e-11   1.6e-07   30.1   0.4     3    25     4    26     2    27 0.91 zinc-ribbon domain
zinc_ribbon_2        PF13240.1     23 seq937_BIOID54319    -            110   9.9e-07   27.9   2.6   1   1   3.1e-10   1.4e-06   27.4   1.8     1    23     5    27     5    27 0.96 zinc-ribbon domain
DZR                  PF12773.2     50 seq937_BIOID54319    -            110   3.5e-06   26.6   0.0   1   1   7.7e-10   3.5e-06   26.6   0.0     1    23     6    28     6    69 0.93 Double zinc ribbon
CRS1_YhbY            PF01985.16    84 seq938_BIOID54319    -             97   1.7e-29  101.5   1.1   1   1   1.4e-33   1.9e-29  101.3   0.8     1    84     3    86     3    86 0.99 CRS1 / YhbY (CRM) domain
AAA_5                PF07728.9    139 seq939_BIOID54319    -            476   5.4e-25   87.6   0.0   1   1   2.2e-28     1e-24   86.7   0.0     1   139    19   149    19   149 0.92 AAA domain (dynein-related subfamily)
DUF3763              PF12592.3     57 seq939_BIOID54319    -            476   3.8e-22   77.5   1.3   1   1   2.3e-25   1.1e-21   76.1   0.9     3    57   422   476   420   476 0.97 Protein of unknown function (DUF3763)
CheW                 PF01584.14   138 seq942_BIOID54319    -            167   1.1e-35  121.9   2.0   1   1   9.8e-40   1.3e-35  121.7   1.4     1   138    18   155    18   155 0.96 CheW-like domain
SBP_bac_9            PF01297.12   256 seq943_BIOID54319    -            352   2.5e-61  207.0   0.0   1   1   2.1e-65   2.8e-61  206.8   0.0     1   256    70   349    70   349 0.90 Periplasmic solute binding protein family
EAL                  PF00563.15   236 seq947_BIOID54319    -            237   4.6e-12   45.8   0.2   1   1   4.8e-16   6.6e-12   45.3   0.1    15   233    13   223     5   225 0.78 EAL domain
SIS                  PF01380.17   131 seq948_BIOID54319    -            298   1.9e-08   33.8   0.0   1   1   2.8e-12   1.9e-08   33.8   0.0    52   128   130   208   126   211 0.96 SIS domain
SIS_2                PF13580.1    138 seq948_BIOID54319    -            298   6.6e-08   32.2   0.7   1   1     3e-11   2.1e-07   30.6   0.1    20   136    47   164    39   166 0.86 SIS domain
Virul_fac_BrkB       PF03631.10   260 seq950_BIOID54319    -            337   3.4e-49  167.4  16.0   1   1     3e-53   4.1e-49  167.1  11.1     4   258    65   325    62   327 0.91 Virulence factor BrkB
DUF457               PF04307.9    157 seq954_BIOID54319    -            173   1.7e-29  102.0  11.3   1   1   1.4e-33     2e-29  101.8   7.8     2   141     5   157     4   172 0.86 Predicted membrane-bound metal-dependent hydrolase (DUF457)
DUF3121              PF11319.3    183 seq956_BIOID54319    -            297   4.2e-18   65.3   4.8   1   1   1.2e-12   1.6e-08   34.1   0.0     2   183   114   290   113   290 0.71 Protein of unknown function (DUF3121)
GlnE                 PF03710.10   248 seq958_BIOID54319    -            970  6.6e-189  624.8   3.5   1   2   1.3e-94   9.1e-91  303.3   0.0     4   247    56   300    53   301 0.98 Glutamate-ammonia ligase adenylyltransferase
GlnE                 PF03710.10   248 seq958_BIOID54319    -            970  6.6e-189  624.8   3.5   2   2  3.6e-100   2.5e-96  321.6   0.2     2   246   577   828   576   830 0.98 Glutamate-ammonia ligase adenylyltransferase
GlnD_UR_UTase        PF08335.6    142 seq958_BIOID54319    -            970   8.3e-52  174.6   6.8   1   2   6.8e-44   4.6e-40  136.6   0.4     1   142   321   460   321   460 0.99 GlnD PII-uridylyltransferase
GlnD_UR_UTase        PF08335.6    142 seq958_BIOID54319    -            970   8.3e-52  174.6   6.8   2   2   3.8e-14   2.6e-10   40.1   0.7     1    91   849   940   846   946 0.91 GlnD PII-uridylyltransferase
FGGY_N               PF00370.16   245 seq960_BIOID54319    -            509   6.6e-93  310.4   0.2   1   1   1.4e-96   9.2e-93  309.9   0.1     1   245    13   260    13   260 0.99 FGGY family of carbohydrate kinases, N-terminal domain
FGGY_C               PF02782.11   197 seq960_BIOID54319    -            509   9.6e-63  211.2   0.5   1   1     4e-66   2.8e-62  209.7   0.7     1   197   269   459   269   459 0.96 FGGY family of carbohydrate kinases, C-terminal domain
NusG                 PF02357.14    92 seq961_BIOID54319    -            162   3.6e-22   78.2   0.0   1   1   3.7e-26     5e-22   77.8   0.0     2    91     3    90     2    91 0.92 Transcription termination factor nusG
UTRA                 PF07702.8    141 seq962_BIOID54319    -            240   3.4e-37  127.1   0.1   1   1   7.1e-41   4.9e-37  126.5   0.0     2   141    91   229    90   229 0.98 UTRA domain
GntR                 PF00392.16    64 seq962_BIOID54319    -            240   6.2e-25   86.2   0.8   1   1   1.6e-28   1.1e-24   85.5   0.5     1    64     6    69     6    69 0.99 Bacterial regulatory proteins, gntR family
T2SF                 PF00482.18   124 seq963_BIOID54319    -            352     7e-33  113.0   8.1   1   2   4.1e-18   5.6e-14   52.0   0.0     4   124    21   143    18   143 0.96 Type II secretion system (T2SS), protein F
T2SF                 PF00482.18   124 seq963_BIOID54319    -            352     7e-33  113.0   8.1   2   2   3.2e-22   4.4e-18   65.2   0.6     1   122   218   340   218   342 0.97 Type II secretion system (T2SS), protein F
HTH_IclR             PF09339.5     52 seq965_BIOID54319    -            315   2.9e-16   58.6   1.8   1   1   2.2e-19   7.6e-16   57.3   1.2     2    52    53   103    52   103 0.97 IclR helix-turn-helix domain
IclR                 PF01614.13   129 seq965_BIOID54319    -            315   9.1e-13   47.9   0.0   1   1   8.2e-16   2.8e-12   46.3   0.0     8   127   174   295   168   297 0.91 Bacterial transcriptional regulator
Sigma54_CBD          PF04963.8    195 seq968_BIOID54319    -            477   8.2e-76  253.6   1.0   1   1   1.8e-79   8.2e-76  253.6   0.7     2   195   107   304   106   304 0.97 Sigma-54 factor, core binding domain
Sigma54_DBD          PF04552.8    160 seq968_BIOID54319    -            477   3.8e-70  234.3   0.4   1   1   1.6e-73   7.5e-70  233.4   0.3     2   160   317   475   316   475 0.99 Sigma-54, DNA binding domain
Sigma54_AID          PF00309.15    49 seq968_BIOID54319    -            477   7.8e-19   66.7  20.7   1   1   3.8e-22   1.8e-18   65.6  14.3     1    47     3    49     3    51 0.97 Sigma-54 factor, Activator interacting domain (AID)
GntR                 PF00392.16    64 seq969_BIOID54319    -            254   5.4e-26   89.6   0.4   1   1   1.8e-29   1.2e-25   88.5   0.3     2    64    12    74    11    74 0.97 Bacterial regulatory proteins, gntR family
FCD                  PF07729.7    125 seq969_BIOID54319    -            254   1.2e-16   60.9  11.2   1   1   3.5e-20   2.4e-16   60.0   7.8     1   124    99   226    99   227 0.90 FCD domain
Metalloenzyme        PF01676.13   262 seq971_BIOID54319    -            407   1.2e-57  195.1   0.0   1   1   9.9e-62   1.4e-57  194.9   0.0     1   261     2   405     2   406 0.97 Metalloenzyme superfamily
HTH_Tnp_1            PF01527.15    76 seq973_BIOID54319    -            216   9.4e-24   83.0   0.0   1   1   3.1e-25   1.4e-21   76.0   0.0     2    69    92   163    91   182 0.86 Transposase
Pectinesterase       PF01095.14   298 seq974_BIOID54319    -            427     9e-15   53.8   6.2   1   1   1.9e-15   2.6e-11   42.5   0.4    76   183   195   318   184   346 0.80 Pectinesterase
Phage_Mu_Gam         PF07352.7    149 seq975_BIOID54319    -            108   9.1e-19   67.3   0.0   1   1   8.8e-23   1.2e-18   66.9   0.0     1    82    19    93    19   103 0.89 Bacteriophage Mu Gam like protein
FliE                 PF02049.13    97 seq976_BIOID54319    -            114   2.3e-27   94.7   4.5   1   1     2e-31   2.8e-27   94.4   3.1     6    97    22   114    12   114 0.95 Flagellar hook-basal body complex protein FliE
MCPsignal            PF00015.16   213 seq980_BIOID54319    -            553   4.2e-74  248.5  41.2   1   1     1e-74   4.8e-71  238.5  18.3     1   212   322   515   322   516 0.99 Methyl-accepting chemotaxis protein (MCP) signalling domain
TarH                 PF02203.10   171 seq980_BIOID54319    -            553   1.7e-45  154.8   5.7   1   1   3.6e-49   1.7e-45  154.8   3.9     1   165     1   169     1   175 0.97 Tar ligand binding domain homologue
HAMP                 PF00672.20    70 seq980_BIOID54319    -            553   1.6e-14   53.6   2.2   1   1   3.6e-18   1.6e-14   53.6   1.5     2    69   195   262   194   263 0.96 HAMP domain
ABC_tran             PF00005.22   118 seq985_BIOID54319    -            275   1.3e-25   89.9   0.0   1   1   3.3e-29   2.3e-25   89.1   0.0     1   118    75   203    75   203 0.91 ABC transporter
AAA_21               PF13304.1    303 seq985_BIOID54319    -            275   1.5e-14   54.5   0.4   1   1     1e-12   6.9e-09   35.9   0.0   233   297   171   232   146   236 0.85 AAA domain
PRK                  PF00485.13   194 seq986_BIOID54319    -            213     7e-45  152.8   0.0   1   1   2.3e-48     8e-45  152.6   0.0     1   193    10   199    10   200 0.94 Phosphoribulokinase / Uridine kinase family
AAA_18               PF13238.1    129 seq986_BIOID54319    -            213   1.5e-08   34.8   0.0   1   1   6.7e-12   2.3e-08   34.2   0.0     1   118    11   158    11   169 0.81 AAA domain
AAA_17               PF13207.1    121 seq986_BIOID54319    -            213     5e-07   30.4   0.0   1   1   2.5e-10   8.4e-07   29.6   0.0     1   119    10   161    10   163 0.71 AAA domain
BPD_transp_1         PF00528.17   185 seq987_BIOID54319    -            399   7.5e-16   58.0  32.3   1   1   9.3e-19   1.3e-14   54.0  18.2     2   183   109   394   108   396 0.88 Binding-protein-dependent transport system inner membrane component
BPD_transp_1         PF00528.17   185 seq988_BIOID54319    -            263   6.9e-28   97.2  12.8   1   1   5.1e-32   6.9e-28   97.2   8.9     1   181    80   247    76   251 0.97 Binding-protein-dependent transport system inner membrane component
UPF0061              PF02696.9    487 seq989_BIOID54319    -            478  2.1e-219  728.6   0.1   1   1  1.7e-223  2.4e-219  728.5   0.0     1   487     1   454     1   454 0.99 Uncharacterized ACR, YdiU/UPF0061 family
Citrate_ly_lig       PF08218.6    182 seq990_BIOID54319    -            352   8.3e-82  272.9   0.0   1   1   2.1e-85   1.4e-81  272.1   0.0     1   182   147   333   147   333 0.99 Citrate lyase ligase C-terminal domain
DUF2219              PF09982.4    293 seq992_BIOID54319    -            319   7.6e-65  218.5   3.4   1   1   7.9e-69   1.1e-64  218.0   2.4    14   293    54   319    40   319 0.92 Uncharacterized protein conserved in bacteria (DUF2219)
Cu-oxidase_3         PF07732.10   120 seq993_BIOID54319    -            516   1.3e-32  111.9   0.2   1   1   7.9e-36   3.6e-32  110.4   0.1     5   119    55   166    51   167 0.93 Multicopper oxidase
Cu-oxidase_2         PF07731.9    138 seq993_BIOID54319    -            516   5.3e-20   71.2  12.7   1   1     1e-22   4.6e-19   68.1   7.0    16   134   396   516   373   516 0.76 Multicopper oxidase
Cu-oxidase           PF00394.17   159 seq993_BIOID54319    -            516   1.7e-09   37.6   0.0   1   1   1.7e-09   7.9e-06   25.7   0.0    54   130   203   292   167   312 0.77 Multicopper oxidase
Radical_SAM          PF04055.16   166 seq994_BIOID54319    -            474   4.8e-30  104.7   0.0   1   1   1.7e-33   7.9e-30  104.0   0.0     1   166   151   325   151   325 0.97 Radical SAM superfamily
UPF0004              PF00919.15    98 seq994_BIOID54319    -            474   7.8e-29   99.2   0.0   1   1     3e-32   1.4e-28   98.4   0.0     1    98     4   104     4   104 0.95 Uncharacterized protein family UPF0004
TRAM                 PF01938.15    61 seq994_BIOID54319    -            474   4.6e-20   71.0   0.1   1   1   2.3e-23   1.1e-19   69.9   0.1     1    61   378   440   378   440 0.96 TRAM domain
SNARE_assoc          PF09335.6    123 seq996_BIOID54319    -            192   6.2e-18   65.0   2.1   1   1   4.6e-22   6.2e-18   65.0   1.5     3   122    23   143    21   144 0.92 SNARE associated Golgi protein
PTS_EIIC             PF02378.13   321 seq997_BIOID54319    -            474   1.1e-39  136.0  29.2   1   1   1.6e-43   1.1e-39  136.0  20.2     2   321   119   401   118   401 0.88 Phosphotransferase system, EIIC
PTS_EIIB             PF00367.15    35 seq997_BIOID54319    -            474   1.7e-12   46.2   0.3   1   1     5e-16   3.4e-12   45.2   0.2     4    35    13    44    11    44 0.96 phosphotransferase system, EIIB
Peptidase_M23        PF01551.17    96 seq1000_BIOID54319   -            440   2.3e-34  117.2   0.2   1   1   1.4e-37   4.8e-34  116.1   0.2     2    96   313   407   312   407 0.98 Peptidase family M23
OapA                 PF04225.7     85 seq1000_BIOID54319   -            440   8.3e-11   41.5   0.5   1   1   3.5e-11   1.2e-07   31.3   0.0     3    81    96   172    94   176 0.88 Opacity-associated protein A LysM-like domain
LysM                 PF01476.15    44 seq1000_BIOID54319   -            440   9.3e-08   31.7   0.9   1   1     6e-11     2e-07   30.6   0.1     1    43    98   141    98   142 0.94 LysM domain
OapA_N               PF08525.6     30 seq1000_BIOID54319   -            440   3.5e-07   29.6   0.2   1   1   1.8e-10     6e-07   28.9   0.2     2    29    11    39    10    40 0.92 Opacity-associated protein A N-terminal motif
Peptidase_S13        PF02113.10   444 seq1001_BIOID54319   -            477  6.2e-178  591.7   0.0   1   1    1e-181  7.1e-178  591.5   0.0     2   443    20   468    19   469 0.99 D-Ala-D-Ala carboxypeptidase 3 (S13) family
Beta-lactamase2      PF13354.1    197 seq1001_BIOID54319   -            477   2.7e-09   36.6   0.3   1   1   7.9e-12   5.4e-08   32.3   0.1    27   195   261   441   252   442 0.75 Beta-lactamase enzyme family
Phage_tail_S         PF05069.8    148 seq1002_BIOID54319   -            156   2.1e-35  121.5   0.0   1   1   1.7e-39   2.4e-35  121.3   0.0     2   147    10   150     9   151 0.95 Phage virion morphogenesis family
DUF2190              PF09956.4    106 seq1004_BIOID54319   -            107     1e-34  118.3   1.3   1   1   8.5e-39   1.2e-34  118.1   0.9     1   106     2   106     2   106 0.98 Uncharacterized conserved protein (DUF2190)
Antitoxin-MazE       PF04014.13    47 seq1006_BIOID54319   -             76   5.2e-07   29.1   0.2   1   1   6.4e-11   8.7e-07   28.4   0.1     1    44     7    45     7    48 0.94 Antidote-toxin recognition MazE
VWA_CoxE             PF05762.9    222 seq1009_BIOID54319   -            483   3.5e-12   45.8   0.2   1   1   8.4e-16   1.1e-11   44.1   0.0    56   196   319   459   284   465 0.82 VWA domain containing CoxE-like protein
T2SE                 PF00437.15   272 seq1011_BIOID54319   -            331     2e-28   98.9   0.0   1   1     2e-32   2.7e-28   98.5   0.0    94   259    97   266    53   279 0.77 Type II/IV secretion system protein
SLT                  PF01464.15   121 seq1014_BIOID54319   -            150   2.9e-31  107.3   0.0   1   1   2.5e-35   3.5e-31  107.1   0.0     1   119    20   137    20   139 0.96 Transglycosylase SLT domain
Gifsy-2              PF13856.1     95 seq1016_BIOID54319   -             91   4.6e-29  100.3   0.0   1   1   3.7e-33     5e-29  100.1   0.0     1    95     1    90     1    90 0.99 ATP-binding sugar transporter from pro-phage
Sugar_tr             PF00083.19   451 seq1018_BIOID54319   -            440   1.9e-35  122.2  33.9   1   2   1.1e-31   7.8e-28   97.1   5.7     2   203    23   232    22   236 0.89 Sugar (and other) transporter
Sugar_tr             PF00083.19   451 seq1018_BIOID54319   -            440   1.9e-35  122.2  33.9   2   2   4.1e-12   2.8e-08   32.6  11.9   241   443   239   439   225   440 0.69 Sugar (and other) transporter
MFS_1                PF07690.11   354 seq1018_BIOID54319   -            440     3e-29  101.7  61.5   1   2   4.8e-21   3.3e-17   62.1  18.9     2   239    28   275    27   287 0.71 Major Facilitator Superfamily
MFS_1                PF07690.11   354 seq1018_BIOID54319   -            440     3e-29  101.7  61.5   2   2   9.5e-16   6.5e-12   44.7  19.8    27   176   283   435   271   440 0.81 Major Facilitator Superfamily
SBP_bac_3            PF00497.15   225 seq1021_BIOID54319   -            243   1.1e-67  227.4   0.7   1   1   9.6e-72   1.3e-67  227.2   0.5     1   224    23   242    23   243 0.96 Bacterial extracellular solute-binding proteins, family 3
HTH_Tnp_1            PF01527.15    76 seq1022_BIOID54319   -            216   8.8e-24   83.1   0.0   1   1   3.1e-25   1.4e-21   76.0   0.0     2    69    92   163    91   182 0.86 Transposase
Ail_Lom              PF06316.6    199 seq1024_BIOID54319   -            199  1.6e-119  396.4   5.2   1   1  2.6e-123  1.8e-119  396.3   3.6     1   199     1   199     1   199 1.00 Enterobacterial Ail/Lom protein
OMP_b-brl            PF13505.1    176 seq1024_BIOID54319   -            199   3.8e-25   88.7   3.2   1   1   6.7e-29   4.6e-25   88.4   2.3     2   176    11   199     8   199 0.86 Outer membrane protein beta-barrel domain
Oxidored_q6          PF01058.17   131 seq1025_BIOID54319   -            381     7e-29   99.9   0.4   1   1   8.3e-33   1.1e-28   99.2   0.2     1   130    71   216    71   217 0.95 NADH ubiquinone oxidoreductase, 20 Kd subunit
PNP_UDP_1            PF01048.15   234 seq1026_BIOID54319   -            239   3.4e-43  147.1   1.3   1   1   2.9e-47   3.9e-43  146.9   0.9     2   213    16   217    15   234 0.88 Phosphorylase superfamily
Minor_tail_Z         PF06763.6    189 seq1027_BIOID54319   -            192   9.4e-90  299.2   5.7   1   1   7.7e-94   1.1e-89  299.0   4.0     1   189     1   192     1   192 0.99 Prophage minor tail protein Z (GPZ)
DUF2190              PF09956.4    106 seq1028_BIOID54319   -            108   5.7e-29   99.8   7.0   1   1   4.8e-33   6.5e-29   99.7   4.8     1   106     2   107     2   107 0.94 Uncharacterized conserved protein (DUF2190)
Mu-like_Pro          PF10123.4    326 seq1029_BIOID54319   -            361  6.8e-106  354.2   8.0   1   1  5.6e-110  7.7e-106  354.1   5.5     1   326    22   354    22   354 0.98 Mu-like prophage I protein
Ribosomal_S30AE      PF02482.14    94 seq1033_BIOID54319   -             95   6.8e-34  115.9   1.8   1   1   5.5e-38   7.5e-34  115.8   1.3     1    94     2    95     2    95 0.99 Sigma 54 modulation protein / S30EA ribosomal protein
PseudoU_synth_2      PF00849.17   164 seq1034_BIOID54319   -            326   8.2e-32  110.1   0.1   1   1   1.8e-35   1.2e-31  109.6   0.1     1   164    92   242    92   242 0.96 RNA pseudouridylate synthase
S4                   PF01479.20    48 seq1034_BIOID54319   -            326   2.4e-12   45.9   0.0   1   1   6.1e-16   4.2e-12   45.1   0.0     1    48    18    65    18    65 0.97 S4 domain
rve_3                PF13683.1     67 seq1035_BIOID54319   -             97   1.5e-06   27.4   1.1   1   1   1.2e-10   1.6e-06   27.4   0.1    27    67    46    86    43    86 0.91 Integrase core domain
ACP                  PF06857.6     87 seq1036_BIOID54319   -             98   1.2e-33  114.7   0.1   1   1   9.9e-38   1.4e-33  114.5   0.1     1    86     2    87     2    88 0.98 Malonate decarboxylase delta subunit (MdcD)
E1-E2_ATPase         PF00122.15   230 seq1037_BIOID54319   -            834   6.9e-55  185.4   0.2   1   1   2.5e-58   6.9e-55  185.4   0.1     1   229   291   512   291   513 0.99 E1-E2 ATPase
Hydrolase            PF00702.21   204 seq1037_BIOID54319   -            834   2.9e-52  178.0   8.1   1   1   1.3e-55   3.5e-52  177.7   4.4     2   204   518   732   517   732 0.96 haloacid dehalogenase-like hydrolase
HMA                  PF00403.21    62 seq1037_BIOID54319   -            834   1.1e-29  102.2   0.1   1   2   9.1e-15   2.5e-11   43.4   0.0     3    62     8    62     6    62 0.96 Heavy-metal-associated domain
HMA                  PF00403.21    62 seq1037_BIOID54319   -            834   1.1e-29  102.2   0.1   2   2   8.4e-19   2.3e-15   56.3   0.0     3    61   104   159   102   160 0.96 Heavy-metal-associated domain
HAD                  PF12710.2    191 seq1037_BIOID54319   -            834   3.8e-21   76.0   0.0   1   1   8.2e-24   2.2e-20   73.5   0.0     1   190   520   728   520   729 0.63 haloacid dehalogenase-like hydrolase
Hydrolase_3          PF08282.7    254 seq1037_BIOID54319   -            834   4.1e-09   36.2   0.9   1   1   1.4e-09   3.9e-06   26.5   0.5   195   254   705   764   699   764 0.92 haloacid dehalogenase-like hydrolase
FBPase_glpX          PF03320.8    309 seq1038_BIOID54319   -            336  5.5e-135  448.8   7.6   1   1  4.6e-139  6.2e-135  448.6   5.3     2   309     3   322     2   322 0.99 Bacterial fructose-1,6-bisphosphatase, glpX-encoded
Fer4_10              PF13237.1     52 seq1039_BIOID54319   -             73   1.4e-07   31.0   7.7   1   1   1.4e-11   1.9e-07   30.6   5.3    14    52     1    42     1    42 0.91 4Fe-4S dicluster domain
BPD_transp_1         PF00528.17   185 seq1041_BIOID54319   -            368   1.7e-26   92.7  10.1   1   1   1.3e-30   1.7e-26   92.7   7.0     2   183   175   361   174   363 0.95 Binding-protein-dependent transport system inner membrane component
AsmA                 PF05170.9    604 seq1042_BIOID54319   -            617  2.8e-140  468.7  15.7   1   2   2.9e-68     2e-64  218.2   0.3     1   266     1   241     1   242 0.99 AsmA family
AsmA                 PF05170.9    604 seq1042_BIOID54319   -            617  2.8e-140  468.7  15.7   2   2   6.5e-80   4.4e-76  256.6   6.5   323   604   240   512   238   512 0.99 AsmA family
AsmA_2               PF13502.1    220 seq1042_BIOID54319   -            617   2.5e-27   95.5  14.4   1   1   5.2e-29   3.5e-25   88.5   2.4     1   217   357   570   357   573 0.87 AsmA-like C-terminal region
DUF466               PF04328.8     65 seq1043_BIOID54319   -             67   4.9e-30  103.0   0.5   1   1   3.9e-34   5.3e-30  102.9   0.3     1    65     1    67     1    67 0.97 Protein of unknown function (DUF466)
Gifsy-2              PF13856.1     95 seq1045_BIOID54319   -             93   7.9e-27   93.1   0.0   1   1   6.3e-31   8.6e-27   92.9   0.0     1    94     1    89     1    90 0.99 ATP-binding sugar transporter from pro-phage
cobW                 PF02492.14   178 seq1046_BIOID54319   -            346   3.7e-48  163.1   0.2   1   1   7.9e-52   5.4e-48  162.6   0.1     2   177    34   211    33   212 0.94 CobW/HypB/UreG, nucleotide-binding domain
CobW_C               PF07683.9     94 seq1046_BIOID54319   -            346   9.7e-19   66.7   0.0   1   1   2.5e-22   1.7e-18   65.9   0.0     1    92   252   343   252   345 0.95 Cobalamin synthesis protein cobW C-terminal domain
His_Phos_2           PF00328.17   347 seq1048_BIOID54319   -            413   6.3e-39  134.1   0.0   1   1   5.5e-43   7.5e-39  133.9   0.0     1   344    30   359    30   364 0.85 Histidine phosphatase superfamily (branch 2)
HpcH_HpaI            PF03328.9    221 seq1049_BIOID54319   -            302   1.5e-81  272.3   0.2   1   1   4.1e-85   5.6e-81  270.5   0.0     1   221    15   234    15   234 0.99 HpcH/HpaI aldolase/citrate lyase family
PTS_EIIA_2           PF00359.17   142 seq1050_BIOID54319   -            163   6.3e-37  126.3   0.1   1   1   5.3e-41   7.3e-37  126.1   0.0     2   141    13   155    12   156 0.96 Phosphoenolpyruvate-dependent sugar phosphotransferase system, EIIA 2
BPD_transp_1         PF00528.17   185 seq1052_BIOID54319   -            238   1.4e-15   57.1  12.1   1   1   1.1e-19   1.4e-15   57.1   8.4     1   183    25   230    22   232 0.89 Binding-protein-dependent transport system inner membrane component
Pro_isomerase        PF00160.16   155 seq1053_BIOID54319   -            164   3.2e-47  160.4   1.6   1   1   2.6e-51   3.6e-47  160.3   1.1     2   155     2   162     1   162 0.88 Cyclophilin type peptidyl-prolyl cis-trans isomerase/CLD
phage_tail_N         PF08400.5    134 seq1054_BIOID54319   -            437   6.4e-60  200.5   0.1   1   1   1.9e-63   6.4e-60  200.5   0.1     1   134     1   134     1   134 0.99 Prophage tail fibre N-terminal
Phage_fiber_C        PF06820.7     64 seq1054_BIOID54319   -            437   4.1e-36  122.8   0.2   1   1   1.9e-39   6.4e-36  122.2   0.1     1    64   363   426   363   426 0.98 Putative prophage tail fibre C-terminus
Collagen             PF01391.13    60 seq1054_BIOID54319   -            437   2.2e-18   65.4  70.3   1   2   4.9e-13   1.7e-09   36.9  23.8     1    59   251   309   249   310 0.73 Collagen triple helix repeat (20 copies)
Collagen             PF01391.13    60 seq1054_BIOID54319   -            437   2.2e-18   65.4  70.3   2   2   1.3e-12   4.6e-09   35.5  22.7     1    59   302   360   302   363 0.91 Collagen triple helix repeat (20 copies)
CarboxypepD_reg      PF13620.1     82 seq1054_BIOID54319   -            437   3.4e-07   30.1   0.1   1   1   2.3e-10   7.7e-07   28.9   0.1     1    74     4    82     4    89 0.81 Carboxypeptidase regulatory-like domain
Phage_tail_U         PF06141.6    133 seq1055_BIOID54319   -            137   1.4e-67  225.6   0.2   1   1   1.2e-71   1.6e-67  225.4   0.1     1   133     5   137     5   137 0.99 Phage minor tail protein U
MCPsignal            PF00015.16   213 seq1056_BIOID54319   -            533     2e-63  213.6  31.1   1   1   4.5e-67     2e-63  213.6  21.6     2   212   321   513   316   514 0.97 Methyl-accepting chemotaxis protein (MCP) signalling domain
TarH                 PF02203.10   171 seq1056_BIOID54319   -            533   1.8e-40  138.4   7.5   1   1   3.9e-44   1.8e-40  138.4   5.2     1   168     1   170     1   179 0.96 Tar ligand binding domain homologue
HAMP                 PF00672.20    70 seq1056_BIOID54319   -            533   2.2e-07   30.8   4.5   1   1   5.4e-11   2.5e-07   30.6   0.0     3    69   195   260   192   261 0.85 HAMP domain
Minor_tail_Z         PF06763.6    189 seq1060_BIOID54319   -            209     6e-88  293.3  10.3   1   1     5e-92   6.8e-88  293.1   7.1     1   189     5   208     5   208 0.99 Prophage minor tail protein Z (GPZ)
DiS_P_DiS            PF06750.8     92 seq1061_BIOID54319   -            249   3.6e-27   93.8   1.5   1   1   1.3e-30   8.7e-27   92.6   1.0     2    90    13   105    12   107 0.95 Bacterial Peptidase A24 N-terminal domain
Peptidase_A24        PF01478.13   106 seq1061_BIOID54319   -            249     2e-17   63.1  10.6   1   1   2.9e-21     2e-17   63.1   7.3     2   106   117   222   116   222 0.83 Type IV leader peptidase family
Beta-lactamase       PF00144.19   330 seq1064_BIOID54319   -            433     9e-72  241.7   1.0   1   1   7.7e-76     1e-71  241.5   0.7     1   328    43   412    43   414 0.94 Beta-lactamase
PhoH                 PF02562.11   205 seq1065_BIOID54319   -            359     8e-97  322.2   0.0   1   1  1.5e-100     1e-96  321.9   0.0     2   205   131   334   130   334 0.99 PhoH-like protein
AAA_30               PF13604.1    196 seq1065_BIOID54319   -            359   7.3e-08   32.1   0.0   1   1   5.1e-11   3.5e-07   29.8   0.0     4   133   136   287   134   289 0.84 AAA domain
Lip_A_acyltrans      PF03279.8    295 seq1067_BIOID54319   -            323  4.5e-113  376.8   0.0   1   1  3.7e-117  5.1e-113  376.7   0.0     2   295    12   305    11   305 1.00 Bacterial lipid A biosynthesis acyltransferase
Acyl_transf_3        PF01757.17   340 seq1070_BIOID54319   -            357   6.1e-32  110.6  41.8   1   1   5.3e-36   7.2e-32  110.4  28.9     3   337     7   326     5   329 0.92 Acyltransferase family
Big_2                PF02368.13    79 seq1071_BIOID54319   -            247   3.2e-10   39.6  10.3   1   1   2.3e-14   3.2e-10   39.6   7.2     2    73   161   235   160   241 0.89 Bacterial Ig-like domain (group 2)
Metallophos_2        PF12850.2    156 seq1072_BIOID54319   -            240   5.6e-13   48.9   0.0   1   1   1.3e-16   8.6e-13   48.2   0.0     1   125     1   203     1   226 0.82 Calcineurin-like phosphoesterase superfamily domain
Metallophos          PF00149.23   201 seq1072_BIOID54319   -            240   1.1e-10   41.1   0.0   1   1   9.8e-14   6.7e-10   38.6   0.0     3   201     3   199     1   199 0.95 Calcineurin-like phosphoesterase
ATP_bind_2           PF03668.10   284 seq1073_BIOID54319   -            284  1.9e-147  489.6   0.0   1   1  1.6e-151  2.1e-147  489.5   0.0     1   284     1   282     1   282 1.00 P-loop ATPase protein family
Cu-oxidase_4         PF02578.10   233 seq1076_BIOID54319   -            243   4.4e-78  261.4   0.0   1   1   3.7e-82     5e-78  261.2   0.0     2   233    20   242    19   242 0.97 Multi-copper polyphenol oxidoreductase laccase
Mu-like_gpT          PF10124.4    291 seq1077_BIOID54319   -            305  1.6e-130  434.1   0.0   1   1  1.3e-134  1.8e-130  434.0   0.0     1   291     8   305     8   305 0.98 Mu-like prophage major head subunit gpT
NiFeSe_Hases         PF00374.14   507 seq1078_BIOID54319   -            597  1.6e-243  808.9   0.0   1   1  1.4e-247  1.9e-243  808.7   0.0     1   507    54   582    54   582 0.98 Nickel-dependent hydrogenase
BPD_transp_1         PF00528.17   185 seq1081_BIOID54319   -            222   1.9e-12   46.9  16.4   1   1   1.1e-15   1.5e-11   44.0  11.5     3   182    32   214    14   217 0.90 Binding-protein-dependent transport system inner membrane component
Phage_tail_U         PF06141.6    133 seq1082_BIOID54319   -            132   2.3e-63  211.9   0.2   1   1   1.9e-67   2.6e-63  211.8   0.2     1   133     1   132     1   132 0.99 Phage minor tail protein U
NAD_binding_1        PF00175.16   109 seq1083_BIOID54319   -            248   5.7e-17   62.1   0.0   1   1   1.2e-20   8.1e-17   61.6   0.0     1   109   111   223   111   223 0.89 Oxidoreductase NAD-binding domain
FAD_binding_6        PF00970.19    99 seq1083_BIOID54319   -            248   2.8e-10   40.0   0.0   1   1     8e-14   5.5e-10   39.1   0.0     9    90    14    90     6    98 0.85 Oxidoreductase FAD-binding domain
DNA_ligase_aden      PF01653.13   315 seq1084_BIOID54319   -            560   3.7e-81  272.3   0.0   1   1     7e-85   4.8e-81  272.0   0.0     2   314    29   307    28   308 0.98 NAD-dependent DNA ligase adenylation domain
DNA_ligase_OB        PF03120.11    82 seq1084_BIOID54319   -            560   1.2e-26   92.0   0.2   1   1   3.4e-30   2.3e-26   91.1   0.2     2    80   311   391   310   393 0.95 NAD-dependent DNA ligase OB-fold domain
ABC_tran             PF00005.22   118 seq1085_BIOID54319   -            252   4.2e-26   91.5   0.0   1   1   8.8e-30     6e-26   91.0   0.0     1   118    52   176    52   176 0.90 ABC transporter
CitF                 PF04223.7    466 seq1086_BIOID54319   -            510    7e-274  908.4   2.0   1   1  5.9e-278    8e-274  908.2   1.4     1   466    43   508    43   508 1.00 Citrate lyase, alpha subunit (CitF)
PfkB                 PF00294.19   301 seq1088_BIOID54319   -            477   3.1e-55  187.3   0.5   1   1   1.4e-58   4.8e-55  186.6   0.1     2   299    11   305    10   307 0.87 pfkB family carbohydrate kinase
CTP_transf_2         PF01467.21   157 seq1088_BIOID54319   -            477   1.6e-11   44.3   0.0   1   1   1.9e-14   6.5e-11   42.4   0.0     1   156   344   469   344   470 0.90 Cytidylyltransferase
Phos_pyr_kin         PF08543.7    246 seq1088_BIOID54319   -            477   1.3e-08   34.3   0.0   1   1   8.5e-12   2.9e-08   33.1   0.0   118   224   187   287   166   293 0.89 Phosphomethylpyrimidine kinase
Carb_kinase          PF01256.12   242 seq1088_BIOID54319   -            477     4e-06   26.1   0.1   1   1   1.9e-09   6.4e-06   25.5   0.0    61   212   137   287    82   310 0.74 Carbohydrate kinase
Big_2                PF02368.13    79 seq1093_BIOID54319   -            248   1.1e-12   47.4   8.1   1   1   8.4e-17   1.1e-12   47.4   5.6     1    74   160   235   160   240 0.93 Bacterial Ig-like domain (group 2)
rve                  PF00665.21   120 seq1094_BIOID54319   -            340   1.9e-20   73.0   0.0   1   1   2.2e-23   3.8e-20   72.0   0.0     3   118   118   242   117   244 0.96 Integrase core domain
HTH_38               PF13936.1     44 seq1094_BIOID54319   -            340   1.8e-09   36.8   0.5   1   1   4.1e-12     7e-09   34.9   0.1     6    41     3    38     2    40 0.94 Helix-turn-helix domain
HTH_7                PF02796.10    45 seq1094_BIOID54319   -            340   3.5e-09   36.2   0.3   1   1   5.4e-12   9.2e-09   34.9   0.2    13    44     9    40     5    41 0.93 Helix-turn-helix domain of resolvase
HTH_23               PF13384.1     50 seq1094_BIOID54319   -            340   1.1e-06   27.9   0.0   1   1     2e-09   3.4e-06   26.3   0.0     9    40     9    40     2    43 0.89 Homeodomain-like domain
HTH_28               PF13518.1     52 seq1094_BIOID54319   -            340     1e-05   25.2   0.1   1   1   1.5e-08   2.6e-05   23.9   0.1     7    34    12    39     8    40 0.89 Helix-turn-helix domain
Sigma70_r4_2         PF08281.7     54 seq1094_BIOID54319   -            340   1.1e-05   24.6   0.0   1   1   1.5e-08   2.5e-05   23.5   0.0    25    48    16    39    12    40 0.94 Sigma-70, region 4
HTH_3                PF01381.17    55 seq1094_BIOID54319   -            340   0.00012   21.6   0.1   1   1   1.4e-07   0.00024   20.7   0.1     7    37    15    45     8    48 0.91 Helix-turn-helix
Phage_lambd_GpG      PF06894.6    127 seq1095_BIOID54319   -            129   7.5e-46  154.7   0.1   1   1   6.4e-50   8.8e-46  154.5   0.1     1   122     2   120     2   125 0.93 Bacteriophage lambda minor tail protein (GpG)
SbmA_BacA            PF05992.7    315 seq1096_BIOID54319   -            406  2.3e-164  545.9  12.3   1   1  4.9e-168  3.3e-164  545.4   8.5     1   314    80   393    80   394 1.00 SbmA/BacA-like family
ABC_membrane_2       PF06472.10   282 seq1096_BIOID54319   -            406   3.1e-13   49.3   8.3   1   1   2.8e-16   1.9e-12   46.7   5.8    20   214    79   284    70   343 0.87 ABC transporter transmembrane region 2
UPF0054              PF02130.12   145 seq1097_BIOID54319   -            155   1.6e-43  147.3   0.0   1   1   1.3e-47   1.8e-43  147.1   0.0    13   144    22   144     9   145 0.88 Uncharacterized protein family UPF0054
AIRC                 PF00731.15   150 seq1101_BIOID54319   -            169   3.6e-66  220.9   1.9   1   1     3e-70   4.1e-66  220.7   1.3     2   150     9   159     8   159 0.99 AIR carboxylase
Phage_fiber_C        PF06820.7     64 seq1102_BIOID54319   -             50   4.3e-06   26.6   0.0   1   1     5e-10   6.9e-06   25.9   0.0     3    19    30    46    28    49 0.91 Putative prophage tail fibre C-terminus
PTS-HPr              PF00381.14    84 seq1105_BIOID54319   -             90   6.4e-25   86.7   0.4   1   1   5.5e-29   7.6e-25   86.5   0.3     2    84     3    86     2    86 0.96 PTS HPr component phosphorylation site
YedD                 PF13987.1    111 seq1107_BIOID54319   -            138     1e-56  189.1   0.1   1   1   9.2e-61   1.3e-56  188.8   0.1     1   110    26   135    26   136 0.98 YedD-like protein
AAA_2                PF07724.9    171 seq1108_BIOID54319   -            861   3.2e-58  196.3   0.0   1   1   7.1e-59   8.8e-56  188.3   0.0     1   171   600   764   600   764 0.98 AAA domain (Cdc48 subfamily)
ClpB_D2-small        PF10431.4     81 seq1108_BIOID54319   -            861   1.1e-28   98.8   2.2   1   1   1.4e-31   1.7e-28   98.2   0.2     1    80   770   849   770   850 0.98 C-terminal, D2-small domain, of ClpB protein
AAA                  PF00004.24   132 seq1108_BIOID54319   -            861   5.6e-28   97.6   0.0   1   2   5.7e-17   7.1e-14   52.0   0.0     2   128   207   341   206   345 0.82 ATPase family associated with various cellular activities (AAA)
AAA                  PF00004.24   132 seq1108_BIOID54319   -            861   5.6e-28   97.6   0.0   2   2   6.4e-14     8e-11   42.1   0.0     2   117   606   731   605   742 0.86 ATPase family associated with various cellular activities (AAA)
Clp_N                PF02861.15    53 seq1108_BIOID54319   -            861     2e-27   94.7   6.1   1   2   3.4e-16   4.2e-13   48.8   0.1     1    53    21    73    21    73 0.98 Clp amino terminal domain
Clp_N                PF02861.15    53 seq1108_BIOID54319   -            861     2e-27   94.7   6.1   2   2   4.7e-16   5.8e-13   48.4   0.1     1    53    98   149    98   149 0.96 Clp amino terminal domain
AAA_5                PF07728.9    139 seq1108_BIOID54319   -            861   2.5e-19   69.2   0.8   1   1   3.9e-16   4.9e-13   48.8   0.0     2   124   605   725   604   766 0.87 AAA domain (dynein-related subfamily)
AAA_16               PF13191.1    166 seq1108_BIOID54319   -            861   5.2e-11   43.0   7.3   1   1   9.9e-10   1.2e-06   28.8   0.2     2   141   184   285   183   310 0.81 AAA ATPase domain
Sigma54_activat      PF00158.21   168 seq1108_BIOID54319   -            861   7.3e-10   38.4   0.1   1   1   7.2e-10     9e-07   28.4   0.0    23   156   603   735   574   746 0.78 Sigma-54 interaction domain
MFS_1                PF07690.11   354 seq1109_BIOID54319   -            393   2.9e-24   85.3  57.9   1   1   2.7e-26   3.7e-22   78.4  34.5     2   328    14   320    10   325 0.83 Major Facilitator Superfamily
Na_Pi_cotrans        PF02690.10   142 seq1112_BIOID54319   -            543   1.6e-44  150.9  30.2   1   2   1.4e-39   9.5e-36  122.5   7.0     1   140    13   148    13   150 0.98 Na+/Pi-cotransporter
Na_Pi_cotrans        PF02690.10   142 seq1112_BIOID54319   -            543   1.6e-44  150.9  30.2   2   2   1.6e-13   1.1e-09   38.0  10.2     1   123   139   265   139   284 0.90 Na+/Pi-cotransporter
TRCF                 PF03461.10   101 seq1114_BIOID54319   -           1164   3.3e-29  100.6   0.0   1   1     1e-31   2.8e-28   97.6   0.0     1    97  1021  1117  1021  1121 0.95 TRCF domain
CarD_CdnL_TRCF       PF02559.11    98 seq1114_BIOID54319   -           1164   2.6e-28   97.8   0.0   1   1   2.7e-31   7.3e-28   96.3   0.0     1    98   492   589   492   589 0.98 CarD-like/TRCF domain
DEAD                 PF00270.24   173 seq1114_BIOID54319   -           1164   3.3e-24   85.1   0.1   1   1   3.3e-27   9.1e-24   83.7   0.0     1   169   618   778   618   782 0.87 DEAD/DEAH box helicase
Helicase_C           PF00271.26    78 seq1114_BIOID54319   -           1164     1e-16   60.4   0.9   1   1   2.8e-18   7.7e-15   54.4   0.3     8    77   852   922   848   923 0.96 Helicase conserved C-terminal domain
ResIII               PF04851.10   184 seq1114_BIOID54319   -           1164     1e-11   44.9   0.0   1   1   7.3e-15     2e-11   43.9   0.0     3   182   616   774   614   776 0.81 Type III restriction enzyme, res subunit
SBP_bac_3            PF00497.15   225 seq1116_BIOID54319   -            260   1.4e-71  240.1   0.3   1   1   2.4e-75   1.6e-71  240.0   0.2     1   224    40   259    40   260 0.96 Bacterial extracellular solute-binding proteins, family 3
Phage_tail_T         PF06223.7    103 seq1117_BIOID54319   -            109   1.3e-54  182.8   0.3   1   1     1e-58   1.4e-54  182.6   0.2     1   103     6   108     6   108 0.99 Minor tail protein T
CheR                 PF01739.13   196 seq1118_BIOID54319   -            286   1.3e-62  210.4   0.0   1   1   3.8e-66   2.6e-62  209.4   0.0     1   194    92   281    92   283 0.96 CheR methyltransferase, SAM binding domain
CheR_N               PF03705.10    57 seq1118_BIOID54319   -            286   4.2e-22   77.1   1.5   1   1   2.1e-25   1.4e-21   75.4   1.0     1    56    23    78    23    79 0.98 CheR methyltransferase, all-alpha domain
AsnC_trans_reg       PF01037.16    74 seq1120_BIOID54319   -            152   1.6e-18   66.0   0.1   1   1   8.4e-22   2.9e-18   65.2   0.1     4    73    75   143    72   144 0.92 AsnC family
HTH_AsnC-type        PF13404.1     42 seq1120_BIOID54319   -            152   1.5e-13   49.9   0.0   1   1   8.8e-17     3e-13   48.9   0.0     1    42     6    47     6    47 0.97 AsnC-type helix-turn-helix domain
HTH_24               PF13412.1     48 seq1120_BIOID54319   -            152   2.6e-13   49.0   0.0   1   1   1.2e-16   4.2e-13   48.3   0.0     1    48     6    53     6    53 0.97 Winged helix-turn-helix DNA-binding
HTH_11               PF08279.7     55 seq1120_BIOID54319   -            152   1.6e-05   24.3   0.0   1   1   9.9e-09   3.4e-05   23.2   0.0    17    54    24    66    11    67 0.87 HTH domain
Peptidase_M20        PF01546.23   171 seq1122_BIOID54319   -            396   9.6e-32  109.7   0.0   1   1   5.1e-35   3.5e-31  107.9   0.0     1   169    89   390    89   392 0.96 Peptidase family M20/M25/M40
M20_dimer            PF07687.9    109 seq1122_BIOID54319   -            396   5.9e-25   87.0   0.0   1   1   1.5e-28     1e-24   86.2   0.0     2   107   191   301   190   303 0.92 Peptidase dimerisation domain
Alpha-amylase_C      PF02806.13    96 seq1125_BIOID54319   -            347   2.9e-05   23.9   0.0   1   1   6.2e-09   8.4e-05   22.5   0.0     8    90   246   334   244   338 0.77 Alpha amylase, C-terminal all-beta domain
CorC_HlyC            PF03471.12    81 seq1126_BIOID54319   -            292   3.5e-24   84.3   0.4   1   1   1.6e-27   1.1e-23   82.7   0.0     2    79   206   281   205   283 0.94 Transporter associated domain
CBS                  PF00571.23    57 seq1126_BIOID54319   -            292   1.2e-21   75.9   3.1   1   2   4.4e-14     3e-10   39.5   0.1     1    52    69   123    69   128 0.96 CBS domain
CBS                  PF00571.23    57 seq1126_BIOID54319   -            292   1.2e-21   75.9   3.1   2   2   3.1e-13   2.1e-09   36.7   0.3     4    56   138   189   135   190 0.92 CBS domain
YrbL-PhoP_reg        PF10707.4    199 seq1127_BIOID54319   -            210   1.2e-62  210.6   0.0   1   1   1.1e-66   1.5e-62  210.3   0.0     1   198     2   185     2   186 0.97 PhoP regulatory network protein YrbL
ATP-grasp            PF02222.17   172 seq1129_BIOID54319   -            355   6.3e-57  191.5   0.0   1   1   1.2e-60   7.9e-57  191.2   0.0     2   171    88   253    86   254 0.97 ATP-grasp domain
ATP-grasp_4          PF13535.1    184 seq1129_BIOID54319   -            355   4.5e-10   39.4   0.0   1   1   1.3e-13   9.2e-10   38.4   0.0     4   179    79   243    76   248 0.84 ATP-grasp domain
HTH_Tnp_1            PF01527.15    76 seq1130_BIOID54319   -            216   9.4e-24   83.0   0.0   1   1   3.1e-25   1.4e-21   76.0   0.0     2    69    92   163    91   182 0.86 Transposase
Phage_lambd_GpG      PF06894.6    127 seq1131_BIOID54319   -            143   5.5e-57  190.7   0.4   1   1   4.7e-61   6.4e-57  190.5   0.3     1   127     1   127     1   127 0.98 Bacteriophage lambda minor tail protein (GpG)
TMP_2                PF06791.8    210 seq1133_BIOID54319   -           1018   6.4e-59  198.9   5.5   1   1   9.3e-63   6.4e-59  198.9   3.8     5   209   227   426   224   427 0.99 Prophage tail length tape measure protein
Tape_meas_lam_C      PF09718.5     78 seq1133_BIOID54319   -           1018   5.6e-29   99.7   3.9   1   1   8.2e-33   5.6e-29   99.7   2.7     1    78   810   887   810   887 0.99 Lambda phage tail tape-measure protein (Tape_meas_lam_C)
Flavodoxin_1         PF00258.20   143 seq1140_BIOID54319   -            147   1.7e-21   76.5   0.0   1   1   1.4e-25   1.9e-21   76.4   0.0     2   143     7   138     6   138 0.93 Flavodoxin
Hydrolase_3          PF08282.7    254 seq1141_BIOID54319   -            368   9.6e-14   51.4   0.0   1   1   1.5e-15   5.1e-12   45.8   0.0   187   250   295   357   282   361 0.89 haloacid dehalogenase-like hydrolase
HAD                  PF12710.2    191 seq1141_BIOID54319   -            368     7e-13   49.0   0.0   1   1   2.3e-16     8e-13   48.8   0.0    45   191   191   327    41   327 0.79 haloacid dehalogenase-like hydrolase
Hydrolase            PF00702.21   204 seq1141_BIOID54319   -            368   1.2e-10   42.1   0.5   1   1     5e-14   1.7e-10   41.6   0.4    65   204   170   330    99   330 0.77 haloacid dehalogenase-like hydrolase
IstB_IS21            PF01695.12   178 seq1142_BIOID54319   -            220   6.5e-71  237.3   0.1   1   1   2.3e-74   7.8e-71  237.0   0.1     1   178    17   196    17   196 0.98 IstB-like ATP binding protein
Bac_DnaA             PF00308.13   219 seq1142_BIOID54319   -            220     1e-07   31.7   0.0   1   1   4.2e-11   1.4e-07   31.2   0.0    37   136    66   163    36   168 0.85 Bacterial dnaA  protein
AAA                  PF00004.24   132 seq1142_BIOID54319   -            220   1.8e-05   24.7   0.0   1   1   8.8e-09     3e-05   24.1   0.0     1    74    66   141    66   175 0.77 ATPase family associated with various cellular activities (AAA)
PhoH                 PF02562.11   205 seq1142_BIOID54319   -            220   1.4e-05   24.2   0.0   1   1   1.3e-08   4.4e-05   22.6   0.0    11    47    55    91    44   101 0.80 PhoH-like protein
Phage_tail_T         PF06223.7    103 seq1143_BIOID54319   -            134   8.3e-43  144.8   2.9   1   1   2.3e-42   3.2e-38  130.1   0.2     6   102     1   101     1   102 0.90 Minor tail protein T
CitX                 PF03802.9    170 seq1145_BIOID54319   -            183   4.4e-59  198.6   0.0   1   1   3.6e-63   4.9e-59  198.4   0.0     2   169    12   180    11   181 0.98 Apo-citrate lyase phosphoribosyl-dephospho-CoA transferase
DUF1834              PF08873.6    188 seq1146_BIOID54319   -            182   8.9e-46  155.7   0.0   1   1   7.5e-50     1e-45  155.5   0.0     1   165     1   162     1   180 0.93 Domain of unknown function (DUF1834)
Cytochrom_B_N        PF00033.14   188 seq1148_BIOID54319   -            235   3.7e-36  124.1  21.2   1   1   6.1e-40   4.2e-36  123.9  14.7     2   188    12   220    11   220 0.97 Cytochrome b(N-terminal)/b6/petB
Ni_hydr_CYTB         PF01292.15   182 seq1148_BIOID54319   -            235   1.8e-35  121.8  19.1   1   1     3e-39   2.1e-35  121.6  13.2     2   182    14   220    13   220 0.95 Prokaryotic cytochrome b561
KGG                  PF10685.4     23 seq1149_BIOID54319   -             67   4.9e-20   70.8  18.2   1   2   7.7e-14     1e-09   37.9   4.3     1    23    20    41    20    41 0.98 Stress-induced bacterial acidophilic repeat motif
KGG                  PF10685.4     23 seq1149_BIOID54319   -             67   4.9e-20   70.8  18.2   2   2   3.4e-14   4.7e-10   39.0   2.8     1    23    42    63    42    63 0.99 Stress-induced bacterial acidophilic repeat motif
DUF1615              PF07759.7    319 seq1152_BIOID54319   -            364  1.4e-148  493.7   0.0   1   1  1.2e-152  1.6e-148  493.5   0.0     2   318    49   363    48   364 0.99 Protein of unknown function (DUF1615)
CheB_methylest       PF01339.12   182 seq1153_BIOID54319   -            349   2.5e-67  225.7   1.3   1   1   6.2e-71   4.2e-67  224.9   0.2     1   180   158   338   158   340 0.94 CheB methylesterase
Response_reg         PF00072.19   112 seq1153_BIOID54319   -            349   2.3e-24   85.4   0.2   1   1   8.5e-28   5.8e-24   84.1   0.2     1   101     6   108     6   117 0.92 Response regulator receiver domain
Sigma54_activat      PF00158.21   168 seq1154_BIOID54319   -            642   6.1e-36  123.3   0.0   1   1   4.9e-39   1.1e-35  122.4   0.0     5   168   334   494   330   494 0.96 Sigma-54 interaction domain
PAS                  PF00989.19   113 seq1154_BIOID54319   -            642   5.8e-14   51.7   0.0   1   1     6e-17   1.4e-13   50.5   0.0     2   113   207   309   206   309 0.97 PAS fold
HTH_8                PF02954.14    42 seq1154_BIOID54319   -            642   1.7e-13   49.7   0.1   1   1   7.4e-17   1.7e-13   49.7   0.1     2    42   591   631   590   631 0.96 Bacterial regulatory protein, Fis family
GAF                  PF01590.21   154 seq1154_BIOID54319   -            642   9.5e-06   25.7   0.3   1   1   1.1e-08   2.5e-05   24.3   0.2     4   151    58   189    56   192 0.92 GAF domain
PAS_8                PF13188.1     64 seq1154_BIOID54319   -            642   0.00012   21.6   0.0   1   1   1.4e-07   0.00032   20.3   0.0     2    46   207   255   206   276 0.70 PAS domain
PPDK_N               PF01326.14   329 seq1155_BIOID54319   -            792   5.6e-99  331.1   1.6   1   1  2.3e-101     1e-97  327.0   1.6     3   313    20   348    18   361 0.96 Pyruvate phosphate dikinase, PEP/pyruvate binding domain
PEP-utilizers_C      PF02896.13   294 seq1155_BIOID54319   -            792   2.8e-59  200.3   0.0   1   1     1e-62   4.6e-59  199.5   0.0    16   291   480   789   468   792 0.90 PEP-utilising enzyme, TIM barrel domain
PEP-utilizers        PF00391.18    81 seq1155_BIOID54319   -            792   1.3e-27   94.9   0.4   1   1   7.7e-31   3.5e-27   93.6   0.3     4    81   382   457   379   460 0.90 PEP-utilising enzyme, mobile domain
Phage_fiber_C        PF06820.7     64 seq1157_BIOID54319   -             50   4.8e-24   84.1   1.1   1   1   3.8e-28   5.2e-24   84.0   0.8    18    64     6    50     3    50 0.97 Putative prophage tail fibre C-terminus
CN_hydrolase         PF00795.17   184 seq1158_BIOID54319   -            512     5e-26   91.0   0.0   1   1     6e-30   8.2e-26   90.3   0.0     2   184   224   412   223   412 0.89 Carbon-nitrogen hydrolase
MFS_1                PF07690.11   354 seq1159_BIOID54319   -            419   1.9e-33  115.5  44.5   1   1   2.8e-37   1.9e-33  115.5  30.8     6   348    32   364    27   373 0.79 Major Facilitator Superfamily
Sugar_tr             PF00083.19   451 seq1159_BIOID54319   -            419   4.8e-09   35.2  13.8   1   1     7e-13   4.8e-09   35.2   9.6    49   217    60   220    22   227 0.91 Sugar (and other) transporter
TMP_2                PF06791.8    210 seq1160_BIOID54319   -            868   1.8e-66  223.6  11.0   1   1   2.7e-70   1.8e-66  223.6   7.7     2   209    61   268    60   269 0.98 Prophage tail length tape measure protein
Tape_meas_lam_C      PF09718.5     78 seq1160_BIOID54319   -            868   3.2e-21   74.8   6.0   1   1   4.8e-25   3.2e-21   74.8   4.2     1    78   641   718   641   718 0.98 Lambda phage tail tape-measure protein (Tape_meas_lam_C)
Pribosyltran         PF00156.22   125 seq1161_BIOID54319   -            203   5.2e-18   64.8   0.1   1   1   5.1e-22     7e-18   64.4   0.1     9   124    42   153    32   154 0.91 Phosphoribosyl transferase domain
TraB                 PF01963.12   259 seq1164_BIOID54319   -            264   2.1e-41  141.9   0.1   1   1   1.9e-45   2.6e-41  141.6   0.1     8   250    30   264    21   264 0.96 TraB family
Pyr_redox_2          PF07992.9    200 seq1166_BIOID54319   -            847     2e-36  125.6   0.0   1   1   3.9e-39   8.8e-36  123.5   0.0     1   198     5   285     5   287 0.95 Pyridine nucleotide-disulphide oxidoreductase
NIR_SIR              PF01077.17   157 seq1166_BIOID54319   -            847   2.8e-27   94.8   0.1   1   1   3.5e-30     8e-27   93.4   0.0     2   150   632   770   631   776 0.94 Nitrite and sulphite reductase 4Fe-4S domain
Fer2_BFD             PF04324.10    55 seq1166_BIOID54319   -            847   2.8e-21   75.1   4.8   1   1     7e-19   1.6e-15   56.7   2.0     2    53   423   472   422   474 0.93 BFD-like [2Fe-2S] binding domain
Pyr_redox            PF00070.22    80 seq1166_BIOID54319   -            847   1.5e-15   57.2   0.7   1   1   6.4e-19   1.5e-15   57.2   0.5     2    72   148   219   147   229 0.91 Pyridine nucleotide-disulphide oxidoreductase
NIR_SIR_ferr         PF03460.12    69 seq1166_BIOID54319   -            847   4.4e-12   45.3   0.0   1   1     4e-15   9.1e-12   44.3   0.0     3    68   560   622   558   623 0.95 Nitrite/Sulfite reductase ferredoxin-like half domain
Pyr_redox_3          PF13738.1    203 seq1166_BIOID54319   -            847     2e-08   34.3   0.4   1   1   1.5e-09   3.5e-06   27.1   0.0    78   196    55   174    42   179 0.83 Pyridine nucleotide-disulphide oxidoreductase
Methyltransf_30      PF05430.6    124 seq1167_BIOID54319   -            688   3.7e-51  171.8   0.0   1   1   1.6e-54   7.1e-51  170.9   0.0     1   123   138   264   138   265 0.98 S-adenosyl-L-methionine-dependent methyltransferase
DAO                  PF01266.19   358 seq1167_BIOID54319   -            688   8.4e-47  159.6   0.2   1   1   8.8e-50     4e-46  157.4   0.1     2   357   287   652   286   653 0.87 FAD dependent oxidoreductase
CitG                 PF01874.11   277 seq1168_BIOID54319   -            292   8.7e-84  280.8   0.0   1   1   7.5e-88     1e-83  280.6   0.0     5   276    24   290    20   291 0.97 ATP:dephospho-CoA triphosphoribosyl transferase
DUF2635              PF10948.3     47 seq1169_BIOID54319   -             68   3.4e-22   77.3   0.0   1   1   3.4e-26   4.6e-22   76.9   0.0     1    45     5    49     5    51 0.96 Protein of unknown function (DUF2635)
GIDA                 PF01134.17   392 seq1173_BIOID54319   -            629  5.1e-171  568.7   0.0   1   1  2.9e-174  6.7e-171  568.3   0.0     1   391     8   398     8   399 0.99 Glucose inhibited division protein A
GIDA_assoc_3         PF13932.1     72 seq1173_BIOID54319   -            629     4e-31  106.7   0.1   1   1   6.2e-34   1.4e-30  105.0   0.1     1    72   546   617   546   617 0.99 GidA associated domain 3
FAD_oxidored         PF12831.2    428 seq1173_BIOID54319   -            629   3.1e-08   33.0   4.1   1   1   2.9e-11   6.6e-08   31.9   2.9     1   142     8   151     8   152 0.72 FAD dependent oxidoreductase
Pyr_redox_2          PF07992.9    200 seq1173_BIOID54319   -            629   2.4e-06   27.4   0.6   1   1   2.2e-09     5e-06   26.4   0.4     1   118     8   156     8   162 0.62 Pyridine nucleotide-disulphide oxidoreductase
DUF1454              PF07305.7    200 seq1176_BIOID54319   -            199  1.4e-111  370.1   1.7   1   1  1.2e-115  1.6e-111  369.9   1.2     1   200     1   199     1   199 1.00 Protein of unknown function (DUF1454)
HycI                 PF01750.13   130 seq1177_BIOID54319   -            195   8.1e-39  132.0   0.0   1   1   7.1e-43   9.8e-39  131.7   0.0     1   129    23   151    23   152 0.98 Hydrogenase maturation protease
NAPRTase             PF04095.11   245 seq1179_BIOID54319   -            416   1.7e-78  263.1   0.0   1   1   1.7e-82   2.3e-78  262.7   0.0     1   244   185   410   185   411 0.99 Nicotinate phosphoribosyltransferase (NAPRTase) family
Phage_sheath_1       PF04984.9    464 seq1180_BIOID54319   -            495   1.7e-97  326.6   0.1   1   1  1.4e-101   1.9e-97  326.4   0.0     2   463     9   493     1   494 0.97 Phage tail sheath protein
CsiD                 PF08943.5    297 seq1181_BIOID54319   -            325  4.7e-148  491.8   0.0   1   1  7.8e-152  5.3e-148  491.6   0.0     1   297    20   315    20   315 1.00 CsiD
TauD                 PF02668.11   258 seq1181_BIOID54319   -            325   8.8e-11   41.8   0.1   1   1   1.8e-14   1.2e-10   41.3   0.0    33   256    88   309    63   311 0.79 Taurine catabolism dioxygenase TauD, TfdA family
PEPcase              PF00311.12   793 seq1182_BIOID54319   -            883  1.2e-292  972.4   0.0   1   1  1.1e-296  1.5e-292  972.1   0.0     2   793   129   883   128   883 0.98 Phosphoenolpyruvate carboxylase
AAA_25               PF13481.1    194 seq1187_BIOID54319   -            476   2.1e-26   92.4   0.0   1   1   1.8e-29   3.5e-26   91.6   0.0    10   194    88   242    80   242 0.90 AAA domain
KaiC                 PF06745.8    226 seq1187_BIOID54319   -            476   1.7e-18   66.4   0.1   1   1   6.7e-19   1.3e-15   56.9   0.1     2   202    94   277    93   294 0.85 KaiC
ChlI                 PF13541.1    121 seq1187_BIOID54319   -            476   5.9e-12   45.0   0.0   1   1   6.9e-15   1.3e-11   43.8   0.0    35   121   364   449   337   449 0.92 Subunit ChlI of Mg-chelatase
Lon_C                PF05362.8    205 seq1187_BIOID54319   -            476   4.3e-08   32.5   0.1   1   1     5e-11   9.7e-08   31.4   0.0    94   200   372   471   363   473 0.88 Lon protease (S16) C-terminal proteolytic domain
RecA                 PF00154.16   323 seq1187_BIOID54319   -            476   2.4e-05   23.4   0.1   1   1   2.4e-08   4.8e-05   22.4   0.0    17   140    77   195    65   205 0.77 recA bacterial DNA recombination protein
LrgA                 PF03788.9     96 seq1191_BIOID54319   -            135   4.4e-29   99.9  10.2   1   1   4.3e-33   5.8e-29   99.5   7.1     1    94    24   117    24   119 0.98 LrgA family
Response_reg         PF00072.19   112 seq1193_BIOID54319   -            129   2.4e-31  107.8   0.0   1   1     2e-35   2.8e-31  107.7   0.0     2   111     9   120     8   121 0.98 Response regulator receiver domain
HyaE                 PF07449.6    107 seq1196_BIOID54319   -            132   4.2e-40  135.8   0.0   1   1   3.5e-44   4.8e-40  135.6   0.0     1   107    10   116    10   116 0.99 Hydrogenase-1 expression protein HyaE
PfkB                 PF00294.19   301 seq1197_BIOID54319   -            382   1.8e-69  234.0   0.0   1   1   1.6e-73   2.2e-69  233.7   0.0     2   297    76   376    75   380 0.97 pfkB family carbohydrate kinase
TIM                  PF00121.13   244 seq1200_BIOID54319   -            255   3.2e-93  311.1   1.0   1   1   2.6e-97   3.6e-93  311.0   0.7     1   243     4   245     4   246 0.97 Triosephosphate isomerase
Na_sulph_symp        PF00939.14   471 seq1202_BIOID54319   -            487  1.6e-182  607.4  37.5   1   1  1.4e-186  1.9e-182  607.2  26.0     2   471     6   486     5   486 0.99 Sodium:sulfate symporter transmembrane region
YbaK                 PF04073.10   123 seq1203_BIOID54319   -            159   1.2e-24   86.3   0.2   1   1     1e-28   1.4e-24   86.1   0.1     8   122    31   146    22   147 0.93 YbaK / prolyl-tRNA synthetases associated domain
DEAD                 PF00270.24   173 seq1205_BIOID54319   -            421   3.7e-42  143.5   0.0   1   1   4.2e-43   2.8e-39  134.2   0.0     1   171    33   206    33   208 0.95 DEAD/DEAH box helicase
Helicase_C           PF00271.26    78 seq1205_BIOID54319   -            421   3.8e-25   87.4   0.0   1   1   1.6e-28   1.1e-24   85.9   0.0     3    78   276   351   274   351 0.97 Helicase conserved C-terminal domain
CheZ                 PF04344.8    214 seq1207_BIOID54319   -            214   7.9e-76  254.3   5.4   1   1   6.7e-80   9.1e-76  254.1   3.8     3   214    16   214    14   214 0.95 Chemotaxis phosphatase, CheZ
Ribonuc_L-PSP        PF01042.16   121 seq1208_BIOID54319   -            115   3.4e-28   97.7   0.5   1   1   2.7e-32   3.7e-28   97.5   0.4     2   121     4   115     3   115 0.96 Endoribonuclease L-PSP
Sigma54_activat      PF00158.21   168 seq1209_BIOID54319   -            528   4.5e-65  218.0   0.1   1   1   1.8e-68   6.2e-65  217.6   0.0     1   167   218   393   218   394 0.96 Sigma-54 interaction domain
PrpR_N               PF06506.6    175 seq1209_BIOID54319   -            528   3.8e-58  195.6   0.1   1   1   1.7e-61   5.7e-58  195.0   0.1     2   171    29   197    28   202 0.98 Propionate catabolism activator
HTH_8                PF02954.14    42 seq1209_BIOID54319   -            528   1.1e-10   40.8   0.1   1   1   2.4e-13   8.2e-10   37.9   0.0    11    40   498   527   498   528 0.98 Bacterial regulatory protein, Fis family
Mg_chelatase         PF01078.16   207 seq1209_BIOID54319   -            528   3.2e-05   23.0   0.3   1   1   2.9e-08    0.0001   21.4   0.2     9   155   226   366   215   371 0.78 Magnesium chelatase, subunit ChlI
DUF445               PF04286.7    367 seq1210_BIOID54319   -            426  8.4e-105  351.1   2.4   1   1    7e-109  9.6e-105  350.9   1.7     1   366    44   417    44   418 0.99 Protein of unknown function (DUF445)
Peptidase_M85        PF13678.1    251 seq1212_BIOID54319   -             93   8.9e-21   74.2   0.1   1   1   7.6e-25     1e-20   74.0   0.1     2    64    31    93    30    93 0.98 NFkB-p65-degrading zinc protease
HupH_C               PF04809.8    120 seq1213_BIOID54319   -            285   1.5e-49  166.6   0.0   1   2   4.3e-11   5.9e-07   29.1   0.0     6    96    50   140    47   155 0.82 HupH hydrogenase expression protein, C-terminal conserved region
HupH_C               PF04809.8    120 seq1213_BIOID54319   -            285   1.5e-49  166.6   0.0   2   2   4.5e-44   6.2e-40  135.5   0.0     1   119   163   279   163   280 0.99 HupH hydrogenase expression protein, C-terminal conserved region
G6PD_C               PF02781.11   294 seq1214_BIOID54319   -            491  1.9e-130  433.8   0.1   1   1  3.7e-134  2.5e-130  433.4   0.0     1   293   188   489   188   490 0.99 Glucose-6-phosphate dehydrogenase, C-terminal domain
G6PD_N               PF00479.17   183 seq1214_BIOID54319   -            491   1.8e-59  200.9   0.0   1   1     6e-63   4.1e-59  199.7   0.0     1   183    13   186    13   186 0.99 Glucose-6-phosphate dehydrogenase, NAD binding domain
DAO                  PF01266.19   358 seq1217_BIOID54319   -            444   5.5e-63  212.9   0.0   1   1   1.5e-66   6.8e-63  212.6   0.0     1   356    25   412    25   414 0.86 FAD dependent oxidoreductase
NUDIX                PF00293.23   135 seq1218_BIOID54319   -            257   1.9e-21   75.9   0.1   1   1   1.3e-24     6e-21   74.3   0.0     6   125   132   240   127   249 0.90 NUDIX domain
zf-NADH-PPase        PF09297.6     32 seq1218_BIOID54319   -            257   2.8e-10   39.4   5.4   1   1     1e-13   4.8e-10   38.6   3.8     1    32    93   124    93   124 0.98 NADH pyrophosphatase zinc ribbon domain
NUDIX-like           PF09296.6     98 seq1218_BIOID54319   -            257   3.7e-06   27.0   0.1   1   1   1.6e-09   7.3e-06   26.1   0.1     2    97    11    90    10    91 0.96 NADH pyrophosphatase-like rudimentary NUDIX domain
PseudoU_synth_2      PF00849.17   164 seq1220_BIOID54319   -            290     1e-15   57.8   0.1   1   1   6.3e-18   4.3e-14   52.5   0.1     2   164    69   195    68   195 0.87 RNA pseudouridylate synthase
S4                   PF01479.20    48 seq1220_BIOID54319   -            290   2.8e-14   52.1   1.5   1   1   1.1e-17   7.6e-14   50.7   0.0     1    48     7    52     7    52 0.98 S4 domain
Poly_export          PF02563.11    83 seq1221_BIOID54319   -            379   6.1e-30  102.7   0.6   1   1   2.1e-32   1.5e-28   98.2   0.0     4    82    77   166    74   167 0.87 Polysaccharide biosynthesis/export protein
SLBB                 PF10531.4     59 seq1221_BIOID54319   -            379   3.6e-12   45.8   0.4   1   1     3e-09   2.1e-05   24.2   0.0     3    45   174   217   172   223 0.92 SLBB domain
Amidase_3            PF01520.13   175 seq1222_BIOID54319   -            289   2.7e-52  176.9   0.0   1   1     5e-56   6.8e-52  175.6   0.0     1   174    59   273    59   274 0.99 N-acetylmuramoyl-L-alanine amidase
ABC_tran             PF00005.22   118 seq1223_BIOID54319   -            308   2.2e-21   76.3   0.0   1   1   6.2e-25   4.2e-21   75.3   0.0     1   118    45   165    45   165 0.86 ABC transporter
AAA_21               PF13304.1    303 seq1223_BIOID54319   -            308   2.4e-15   57.1   0.3   1   1     5e-17   3.4e-13   50.0   0.2     2   298    34   195    33   198 0.69 AAA domain
DUF2754              PF10953.3     70 seq1224_BIOID54319   -             79   2.1e-47  158.9   2.6   1   1   1.9e-51   2.6e-47  158.6   1.8     1    70    10    79    10    79 0.99 Protein of unknown function (DUF2754)
Caudo_TAP            PF02413.12   130 seq1228_BIOID54319   -             43   3.3e-11   43.3   0.1   1   1   2.6e-15   3.6e-11   43.2   0.0    91   123     8    40     6    41 0.94 Caudovirales tail fibre assembly protein
tRNA-synt_2          PF00152.15   335 seq1229_BIOID54319   -            481   2.5e-71  240.0   0.0   1   1   4.6e-75   3.2e-71  239.7   0.0     4   334   135   476   132   477 0.88 tRNA synthetases class II (D, K and N)
tRNA_anti            PF01336.20    76 seq1229_BIOID54319   -            481     1e-12   47.6   0.1   1   1   3.9e-16   2.7e-12   46.2   0.1     1    75    35   114    35   115 0.95 OB-fold nucleic acid binding domain
Tail_tube            PF10618.4    119 seq1231_BIOID54319   -            118   2.6e-36  123.8   0.2   1   1   2.3e-40   3.1e-36  123.5   0.2     2   118     3   116     2   117 0.98 Phage tail tube protein
DUF1889              PF08986.5    119 seq1233_BIOID54319   -             99   6.8e-64  213.3   1.0   1   1   5.6e-68   7.7e-64  213.1   0.7     1    93     1    93     1    98 0.98 Domain of unknown function (DUF1889)
dCMP_cyt_deam_2      PF08211.6    124 seq1234_BIOID54319   -            294   2.3e-50  169.6   0.2   1   1   6.8e-52   4.7e-48  162.1   0.0     1   123   157   278   157   279 0.98 Cytidine and deoxycytidylate deaminase zinc-binding region
dCMP_cyt_deam_1      PF00383.17   102 seq1234_BIOID54319   -            294   1.4e-17   63.0   0.0   1   1   4.8e-18   3.3e-14   52.2   0.0    10    93    56   139    47   143 0.86 Cytidine and deoxycytidylate deaminase zinc-binding region
LysR_substrate       PF03466.15   209 seq1235_BIOID54319   -            317   1.9e-44  151.1   0.0   1   1   3.6e-48   2.5e-44  150.8   0.0     4   205    91   291    88   295 0.97 LysR substrate binding domain
HTH_1                PF00126.22    60 seq1235_BIOID54319   -            317   1.1e-20   72.9   0.2   1   1     4e-24   2.7e-20   71.7   0.1     2    60     6    64     5    64 0.97 Bacterial regulatory helix-turn-helix protein, lysR family
Bac_export_2         PF01312.14   343 seq1236_BIOID54319   -            382  4.4e-133  443.3   0.0   1   1  3.7e-137  5.1e-133  443.0   0.0     2   343     5   347     4   347 0.99 FlhB HrpN YscU SpaS Family
AAA_28               PF13521.1    163 seq1237_BIOID54319   -            410   4.7e-29  101.3   0.0   1   1     2e-32   6.9e-29  100.7   0.0     2   163   234   394   233   394 0.92 AAA domain
HTH_3                PF01381.17    55 seq1237_BIOID54319   -            410   1.3e-09   37.6   0.1   1   1   1.3e-12   4.4e-09   35.9   0.0     1    52     7    59     7    61 0.95 Helix-turn-helix
HTH_19               PF12844.2     64 seq1237_BIOID54319   -            410   2.4e-08   33.7   0.0   1   1   1.9e-10   6.6e-07   29.1   0.0     3    55     6    59     5    67 0.94 Helix-turn-helix domain
Resolvase            PF00239.16   141 seq1239_BIOID54319   -             94   3.4e-11   43.0   0.2   1   1   3.1e-15   4.3e-11   42.7   0.1    58   129     4    94     1    94 0.87 Resolvase, N terminal domain
URO-D                PF01208.12   343 seq1241_BIOID54319   -            354  1.7e-140  467.7   0.0   1   1  1.4e-144  1.9e-140  467.5   0.0     2   342     5   347     4   348 0.98 Uroporphyrinogen decarboxylase (URO-D)
FluMu_gp41           PF10109.4     82 seq1242_BIOID54319   -            144   6.4e-12   45.1   0.1   1   1   6.9e-16   9.4e-12   44.5   0.1     2    74    26   118    25   124 0.83 Mu-like prophage FluMu protein gp41
GidB                 PF02527.10   184 seq1243_BIOID54319   -            207   7.4e-67  223.9   0.0   1   1   1.3e-70     9e-67  223.6   0.0     1   184    20   200    20   200 0.98 rRNA small subunit methyltransferase G
Methyltransf_31      PF13847.1    152 seq1243_BIOID54319   -            207   9.4e-10   38.1   0.0   1   1   5.5e-13   3.8e-09   36.2   0.0     4    94    66   149    64   195 0.82 Methyltransferase domain
Phage_min_tail       PF05939.8    109 seq1244_BIOID54319   -            109     1e-40  137.9   0.0   1   1   8.1e-45   1.1e-40  137.8   0.0     1   108     1   108     1   109 0.99 Phage minor tail protein
Coprogen_oxidas      PF01218.13   296 seq1246_BIOID54319   -            299  6.2e-147  487.7   0.1   1   1  5.1e-151    7e-147  487.5   0.1     2   296     7   299     6   299 0.99 Coproporphyrinogen III oxidase
Bac_Ubq_Cox          PF01654.12   436 seq1247_BIOID54319   -            514    3e-184  612.3  24.2   1   1  2.9e-188  3.9e-184  611.9  16.8     1   435     7   502     7   503 0.97 Bacterial Cytochrome Ubiquinol Oxidase
ETF                  PF01012.16   164 seq1248_BIOID54319   -            277   6.1e-33  113.7   3.0   1   1   6.5e-37   8.8e-33  113.2   2.1     9   164    51   208    45   208 0.91 Electron transfer flavoprotein domain
ABC2_membrane        PF01061.19   209 seq1249_BIOID54319   -            256   5.5e-36  123.5  24.8   1   1     4e-40   5.5e-36  123.5  17.2     3   209     9   219     7   219 0.93 ABC-2 type transporter
YkuD                 PF03734.9    146 seq1251_BIOID54319   -            319   3.5e-20   72.6   0.0   1   1     9e-24   6.1e-20   71.8   0.0     3   146   102   239   100   239 0.78 L,D-transpeptidase catalytic domain
LysM                 PF01476.15    44 seq1251_BIOID54319   -            319   4.1e-07   29.6   0.0   1   1   1.1e-10   7.8e-07   28.7   0.0     2    44    46    90    45    90 0.94 LysM domain
Ppx-GppA             PF02541.11   285 seq1254_BIOID54319   -            497  1.3e-103  345.9   0.6   1   1  1.7e-107  2.4e-103  345.1   0.4     1   283    24   304    24   306 0.99 Ppx/GppA phosphatase family
LMWPc                PF01451.16   138 seq1255_BIOID54319   -            149   1.9e-44  151.1   0.0   1   1   1.6e-48   2.2e-44  151.0   0.0     1   138     5   139     5   139 0.97 Low molecular weight phosphotyrosine protein phosphatase
Phage_tail_L         PF05100.7    206 seq1256_BIOID54319   -            232   1.9e-96  320.9   0.2   1   1  1.6e-100   2.2e-96  320.7   0.1     1   206    29   230    29   230 0.99 Phage minor tail protein L
Ribonuclease_T2      PF00445.13   189 seq1257_BIOID54319   -            274   2.8e-31  108.5   0.0   1   1   2.8e-35   3.8e-31  108.0   0.0     1   181    40   244    40   252 0.80 Ribonuclease T2 family
Rieske_2             PF13806.1    104 seq1258_BIOID54319   -            108   2.3e-40  136.3   0.0   1   1   1.9e-44   2.6e-40  136.2   0.0     1   103     3   106     3   107 0.98 Rieske-like [2Fe-2S] domain
HGD-D                PF06050.8    349 seq1259_BIOID54319   -            383  5.3e-101  337.8   0.3   1   1  4.4e-105  6.1e-101  337.6   0.2     1   349    39   383    39   383 0.98 2-hydroxyglutaryl-CoA dehydratase, D-component
RNase_PH             PF01138.16   132 seq1260_BIOID54319   -            238   2.8e-27   95.5   0.0   1   1   6.9e-31   4.7e-27   94.7   0.0     1   129    10   140    10   142 0.93 3' exoribonuclease family, domain 1
RNase_PH_C           PF03725.10    68 seq1260_BIOID54319   -            238   8.9e-13   47.8   0.7   1   1   2.4e-16   1.6e-12   47.0   0.5     1    66   157   222   157   224 0.96 3' exoribonuclease family, domain 2
Aldedh               PF00171.17   462 seq1262_BIOID54319   -            482  1.5e-175  583.8   0.1   1   1  1.3e-179  1.7e-175  583.6   0.1     1   461    19   477    19   478 0.99 Aldehyde dehydrogenase family
HTH_Tnp_IS1          PF12759.2     50 seq1264_BIOID54319   -             75     5e-32  109.0   0.1   1   1   9.8e-36   6.7e-32  108.6   0.1     1    50    23    72    23    72 0.99 InsA C-terminal domain
Zn_Tnp_IS1           PF03811.8     36 seq1264_BIOID54319   -             75   3.5e-09   35.8   2.2   1   1   1.2e-12   7.9e-09   34.7   1.5    18    36     2    20     1    20 0.96 InsA N-terminal domain
Toxin_15             PF07906.8    284 seq1266_BIOID54319   -            371   1.5e-90  303.4   0.0   1   1   1.4e-94   1.9e-90  303.0   0.0     7   257   121   371   111   371 0.98 ShET2 enterotoxin, N-terminal region
Hexapep              PF00132.19    36 seq1270_BIOID54319   -            197     3e-07   29.5  20.0   1   1   4.4e-09   6.1e-05   22.2   2.1    12    35   107   130   106   131 0.89 Bacterial transferase hexapeptide (six repeats)
Wzz                  PF02706.10   152 seq1272_BIOID54319   -            732   3.3e-47  159.9   4.0   1   1   1.8e-50   4.9e-47  159.4   0.1     1   152    28   264    28   264 0.99 Chain length determinant protein
GNVR                 PF13807.1     82 seq1272_BIOID54319   -            732   1.3e-28   98.4   1.4   1   1   4.8e-32   1.3e-28   98.4   1.0     1    81   379   459   379   460 0.98 G-rich domain on putative tyrosine kinase
AAA_31               PF13614.1    157 seq1272_BIOID54319   -            732   5.6e-18   65.2   0.0   1   1   4.4e-21   1.2e-17   64.1   0.0     2   151   540   681   539   687 0.92 AAA domain
CbiA                 PF01656.18   195 seq1272_BIOID54319   -            732   5.8e-12   45.3   0.0   1   1   6.8e-15   1.9e-11   43.6   0.0    10   158   550   710   541   720 0.68 CobQ/CobB/MinD/ParA nucleotide binding domain
DUF218               PF02698.12   155 seq1274_BIOID54319   -            239   3.3e-21   75.2   0.0   1   1   3.3e-25   4.6e-21   74.8   0.0     4   132    47   172    45   186 0.93 DUF218 domain
GlgS                 PF08971.6     66 seq1275_BIOID54319   -             68     9e-42  140.7   0.7   1   1     8e-46   1.1e-41  140.4   0.5     1    66     3    68     3    68 0.99 Glycogen synthesis protein
ILVD_EDD             PF00920.16   521 seq1276_BIOID54319   -            603  1.5e-169  564.6   0.1   1   1  1.3e-173  1.8e-169  564.4   0.1     2   521    66   598    65   598 0.96 Dehydratase family
Band_7               PF01145.20   179 seq1277_BIOID54319   -            375   4.2e-25   88.5   0.4   1   1   4.1e-27   5.6e-23   81.6   0.2     2   178   147   318   146   320 0.94 SPFH domain / Band 7 family
DDE_Tnp_IS1          PF03400.8    131 seq1278_BIOID54319   -            125   4.5e-74  246.6   1.5   1   1   3.6e-78   4.9e-74  246.4   1.1     7   131     1   125     1   125 1.00 IS1 transposase
Flagellin_N          PF00669.15   139 seq1280_BIOID54319   -            497   2.3e-42  143.9  21.3   1   1     5e-46   2.3e-42  143.9  14.8     1   137     5   141     5   143 0.99 Bacterial flagellin N-terminal helical region
Flagellin_C          PF00700.16    86 seq1280_BIOID54319   -            497   3.2e-30  104.0   8.6   1   1     7e-34   3.2e-30  104.0   5.9     2    86   412   496   411   496 0.98 Bacterial flagellin C-terminal helical region
Flagellin_D3         PF08884.6     90 seq1280_BIOID54319   -            497   2.7e-19   68.9  22.4   1   1   1.3e-22   5.8e-19   67.9   4.2     2    90   194   286   193   286 0.92 Flagellin D3 domain
Form_Nir_trans       PF01226.12   250 seq1281_BIOID54319   -            268   4.6e-62  209.0  28.1   1   1     4e-66   5.5e-62  208.7  19.5    16   249    20   248     4   249 0.92 Formate/nitrite transporter
ETF_alpha            PF00766.14    86 seq1283_BIOID54319   -            313   6.6e-32  108.8   0.1   1   1   2.2e-35   1.5e-31  107.7   0.1     2    86   190   275   189   275 0.97 Electron transfer flavoprotein FAD-binding domain
ETF                  PF01012.16   164 seq1283_BIOID54319   -            313   3.6e-19   68.9   0.5   1   1   9.4e-23   6.4e-19   68.1   0.1    19   163    19   153     6   154 0.91 Electron transfer flavoprotein domain
FHIPEP               PF00771.15   658 seq1284_BIOID54319   -            692  2.6e-270  898.2   4.1   1   1  2.2e-274  3.1e-270  898.0   2.8     2   657    31   682    30   683 0.98 FHIPEP family
EIIA-man             PF03610.11   116 seq1285_BIOID54319   -            151   2.2e-28   98.5   0.0   1   1   1.9e-32   2.6e-28   98.3   0.0     1   115     3   116     3   117 0.98 PTS system fructose IIA component
Anti-adapt_IraP      PF10796.4     87 seq1286_BIOID54319   -             86   1.7e-37  127.5   2.4   1   1   1.3e-41   1.8e-37  127.4   1.7     1    87     1    86     1    86 0.99 Sigma-S stabilisation anti-adaptor protein
Endonuclease_5       PF04493.9    206 seq1287_BIOID54319   -            223   1.1e-70  237.0   0.0   1   1   9.3e-75   1.3e-70  236.8   0.0     1   205     9   208     9   209 0.99 Endonuclease V
Sulfatase            PF00884.18   379 seq1288_BIOID54319   -            577   8.6e-48  163.1   6.4   1   1   1.9e-51   1.3e-47  162.5   4.4     2   308   238   535   237   565 0.93 Sulfatase
DUF1705              PF08019.7    156 seq1288_BIOID54319   -            577     5e-05   22.7   7.5   1   1   7.3e-09     5e-05   22.7   5.2    11   149    59   206    50   211 0.60 Domain of unknown function (DUF1705)
LysE                 PF01810.13   191 seq1289_BIOID54319   -            223   2.9e-53  179.9  11.2   1   1   2.5e-57   3.5e-53  179.6   7.8     2   191    29   219    28   219 0.99 LysE type translocator
MFS_1                PF07690.11   354 seq1290_BIOID54319   -            406   7.8e-48  162.9  78.9   1   2   6.3e-39   8.6e-35  119.9  30.7     2   342    31   355    30   355 0.83 Major Facilitator Superfamily
MFS_1                PF07690.11   354 seq1290_BIOID54319   -            406   7.8e-48  162.9  78.9   2   2   1.1e-19   1.5e-15   56.7  18.5     1   178   232   404   232   406 0.90 Major Facilitator Superfamily
Pribosyltran         PF00156.22   125 seq1291_BIOID54319   -            213   1.2e-16   60.4   0.1   1   1   2.2e-20   3.1e-16   59.1   0.0     3   123    39   152    37   154 0.94 Phosphoribosyl transferase domain
Chorismate_bind      PF00425.13   257 seq1292_BIOID54319   -            453   1.9e-91  305.8   0.0   1   1   3.5e-95   2.4e-91  305.5   0.0     2   257   190   443   189   443 0.98 chorismate binding enzyme
Anth_synt_I_N        PF04715.8    140 seq1292_BIOID54319   -            453   1.2e-29  103.0   0.1   1   1   1.3e-32   9.1e-29  100.1   0.0     9   139    22   153    16   154 0.90 Anthranilate synthase component I, N terminal region
Alk_phosphatase      PF00245.15   421 seq1295_BIOID54319   -            485  2.4e-145  484.2   3.2   1   2    4e-138  1.8e-134  448.4   0.7     1   350    78   442    78   444 0.99 Alkaline phosphatase
Alk_phosphatase      PF00245.15   421 seq1295_BIOID54319   -            485  2.4e-145  484.2   3.2   2   2     4e-13   1.8e-09   36.6   0.0   381   421   444   484   441   484 0.95 Alkaline phosphatase
Metalloenzyme        PF01676.13   262 seq1295_BIOID54319   -            485     1e-07   31.3   2.4   1   1   5.7e-10   2.6e-06   26.8   0.6   136   228   336   461   328   481 0.84 Metalloenzyme superfamily
Phosphodiest         PF01663.17   364 seq1295_BIOID54319   -            485   4.5e-05   22.8   0.0   1   1   1.5e-08     7e-05   22.1   0.0   160   254   329   421   239   462 0.71 Type I phosphodiesterase / nucleotide pyrophosphatase
GreA_GreB            PF01272.14    77 seq1301_BIOID54319   -            136   1.9e-18   65.7   0.0   1   1     2e-22   2.7e-18   65.3   0.0     2    77    50   126    49   126 0.97 Transcription elongation factor, GreA/GreB, C-term
Polysacc_deac_1      PF01522.16   124 seq1302_BIOID54319   -            409   2.6e-20   72.1   0.0   1   1     3e-24   4.1e-20   71.5   0.0     3   122   228   366   226   368 0.93 Polysaccharide deacetylase
DUF2542              PF10808.3     79 seq1303_BIOID54319   -             79     5e-46  154.7   5.7   1   1     4e-50   5.5e-46  154.6   3.9     1    79     1    79     1    79 1.00 Protein of unknown function (DUF2542)
Porin_1              PF00267.16   337 seq1305_BIOID54319   -            362  5.3e-128  426.8  27.9   1   1  8.8e-132    6e-128  426.7  19.3     1   337    28   362    28   362 0.97 Gram-negative porin
Porin_4              PF13609.1    311 seq1305_BIOID54319   -            362   2.2e-18   66.7  44.5   1   1   6.1e-22   4.1e-18   65.8  30.9     6   303    13   335     7   362 0.73 Gram-negative porin
BcrAD_BadFG          PF01869.15   271 seq1306_BIOID54319   -            257   2.6e-67  226.8   0.1   1   1   2.2e-71     3e-67  226.6   0.1     1   270     7   249     7   250 0.97 BadF/BadG/BcrA/BcrD ATPase family
Iso_dh               PF00180.15   348 seq1307_BIOID54319   -            416  7.1e-116  386.8   0.0   1   1    6e-120  8.2e-116  386.6   0.0     2   348    29   412    28   412 0.98 Isocitrate/isopropylmalate dehydrogenase
ATP-synt_A           PF00119.15   215 seq1309_BIOID54319   -            271   1.6e-64  217.1  20.5   1   1   1.4e-68   1.9e-64  216.9  14.2     1   214    39   265    39   266 0.97 ATP synthase A chain
Cyto_ox_2            PF02322.10   328 seq1310_BIOID54319   -            379  5.9e-112  373.9  33.8   1   1  4.9e-116  6.7e-112  373.7  23.4     1   328     6   362     6   362 0.99 Cytochrome oxidase subunit II
DLH                  PF01738.13   218 seq1311_BIOID54319   -            289   4.8e-76  254.7   0.0   1   1   2.2e-79   5.9e-76  254.4   0.0     1   217    60   283    60   284 0.99 Dienelactone hydrolase family
Abhydrolase_5        PF12695.2    142 seq1311_BIOID54319   -            289   1.5e-15   57.0   0.1   1   1   8.2e-19   2.2e-15   56.5   0.0     2   142    77   255    76   255 0.76 Alpha/beta hydrolase family
Abhydrolase_6        PF12697.2    228 seq1311_BIOID54319   -            289     3e-12   46.8   2.3   1   1   1.5e-09     4e-06   26.7   0.0   162   221   192   260   180   266 0.74 Alpha/beta hydrolase family
BAAT_C               PF08840.6    213 seq1311_BIOID54319   -            289   1.5e-08   34.5   0.1   1   1   4.8e-09   1.3e-05   24.9   0.2   109   178   204   271   190   287 0.78 BAAT / Acyl-CoA thioester hydrolase C terminal
Peptidase_S9         PF00326.16   213 seq1311_BIOID54319   -            289   9.3e-07   28.1   0.0   1   1   1.6e-08   4.4e-05   22.6   0.0   136   210   202   284   194   287 0.78 Prolyl oligopeptidase family
TetR_N               PF00440.18    47 seq1312_BIOID54319   -            236   1.8e-14   53.0   0.2   1   1     3e-18   4.1e-14   51.8   0.2     2    47    51    96    50    96 0.97 Bacterial regulatory proteins, tetR family
SBP_bac_3            PF00497.15   225 seq1313_BIOID54319   -            302   4.8e-48  163.2   0.8   1   1   8.8e-52     6e-48  162.9   0.5     1   224    42   271    42   272 0.93 Bacterial extracellular solute-binding proteins, family 3
NMT1                 PF09084.6    216 seq1313_BIOID54319   -            302     2e-05   24.1   0.4   1   1   1.7e-08   0.00011   21.7   0.1    20   141    85   199    81   217 0.82 NMT1/THI5 like
TP_methylase         PF00590.15   210 seq1315_BIOID54319   -            457   9.3e-50  169.1   0.1   1   1   3.2e-53   1.5e-49  168.4   0.1     2   209   218   426   217   427 0.92 Tetrapyrrole (Corrin/Porphyrin) Methylases
NAD_binding_7        PF13241.1    103 seq1315_BIOID54319   -            457   6.1e-28   96.9   0.1   1   1   1.3e-29     6e-26   90.5   0.0     1   103     6   115     6   115 0.89 Putative NAD(P)-binding
CysG_dimeriser       PF10414.4     60 seq1315_BIOID54319   -            457   1.7e-19   68.9   0.9   1   1   3.7e-23   1.7e-19   68.9   0.6     2    60   150   209   149   209 0.97 Sirohaem synthase dimerisation region
DUF416               PF04222.7    191 seq1316_BIOID54319   -            196   2.2e-87  291.0   0.1   1   1   1.8e-91   2.5e-87  290.8   0.0     1   189     4   192     4   194 0.99 Protein of unknown function (DUF416)
Lambda_tail_I        PF06805.7     82 seq1317_BIOID54319   -             45     9e-08   31.7   0.0   1   1   7.4e-12     1e-07   31.5   0.0    25    60     2    43     1    44 0.94 Bacteriophage lambda tail assembly protein I
Hydrolase_3          PF08282.7    254 seq1319_BIOID54319   -            306   9.2e-64  215.3   0.0   1   1   3.1e-67   1.1e-63  215.1   0.0     1   254    40   301    40   301 0.97 haloacid dehalogenase-like hydrolase
S6PP                 PF05116.8    247 seq1319_BIOID54319   -            306   1.3e-14   54.0   0.0   1   2   5.2e-08   0.00018   20.7   0.0     3    75    38   108    36   117 0.84 Sucrose-6F-phosphate phosphohydrolase
S6PP                 PF05116.8    247 seq1319_BIOID54319   -            306   1.3e-14   54.0   0.0   2   2   2.9e-11     1e-07   31.4   0.0   110   212   180   280   139   294 0.83 Sucrose-6F-phosphate phosphohydrolase
Hydrolase            PF00702.21   204 seq1319_BIOID54319   -            306   3.3e-10   40.7   0.2   1   1   7.5e-12   2.6e-08   34.5   0.1     2   204    38   269    37   269 0.67 haloacid dehalogenase-like hydrolase
DAO                  PF01266.19   358 seq1323_BIOID54319   -            428   2.8e-23   82.3   3.2   1   2   4.7e-10   4.6e-07   28.9   0.3     1    39     7    45     7    86 0.82 FAD dependent oxidoreductase
DAO                  PF01266.19   358 seq1323_BIOID54319   -            428   2.8e-23   82.3   3.2   2   2   1.2e-17   1.2e-14   53.8   0.1   146   356   107   328    99   330 0.74 FAD dependent oxidoreductase
FAD_binding_3        PF01494.14   356 seq1323_BIOID54319   -            428   4.5e-12   45.5   6.5   1   1   3.4e-14   3.3e-11   42.7   4.5     3   197     7   189     6   311 0.66 FAD binding domain
FAD_oxidored         PF12831.2    428 seq1323_BIOID54319   -            428   8.5e-10   38.1   1.2   1   1   8.8e-13   8.5e-10   38.1   0.8     1   143     7   157     7   172 0.77 FAD dependent oxidoreductase
Thi4                 PF01946.12   230 seq1323_BIOID54319   -            428   2.7e-09   36.3   1.5   1   1   2.3e-09   2.2e-06   26.8   0.3    18    64     6    52     2    57 0.94 Thi4 family
NAD_binding_8        PF13450.1     68 seq1323_BIOID54319   -            428   4.8e-09   35.9   1.3   1   1   4.1e-11     4e-08   33.0   0.4     1    34    10    43    10    74 0.75 NAD(P)-binding Rossmann-like domain
FAD_binding_2        PF00890.19   421 seq1323_BIOID54319   -            428   4.3e-09   35.6   7.8   1   1   4.6e-09   4.5e-06   25.6   3.0     1    35     7    41     7    54 0.91 FAD binding domain
HI0933_like          PF03486.9    409 seq1323_BIOID54319   -            428   6.1e-09   34.7   4.1   1   1   2.3e-11   2.2e-08   32.8   2.9     2   167     7   165     6   185 0.86 HI0933-like protein
Pyr_redox_2          PF07992.9    200 seq1323_BIOID54319   -            428   1.3e-07   31.6   0.2   1   1   2.6e-10   2.6e-07   30.6   0.1     1   124     7   167     7   201 0.84 Pyridine nucleotide-disulphide oxidoreductase
GIDA                 PF01134.17   392 seq1323_BIOID54319   -            428   7.5e-08   31.5   0.8   1   1   7.7e-11   7.5e-08   31.5   0.6     1   150     7   162     7   194 0.82 Glucose inhibited division protein A
Trp_halogenase       PF04820.9    454 seq1323_BIOID54319   -            428   1.1e-07   30.8   3.9   1   1   9.5e-08   9.3e-05   21.1   0.0   140   216    90   169    61   186 0.83 Tryptophan halogenase
Aminotran_3          PF00202.16   339 seq1324_BIOID54319   -            426  2.3e-121  404.7   0.1   1   1    2e-125  2.7e-121  404.4   0.1     2   338    27   360    26   361 0.98 Aminotransferase class-III
Nuc-transf           PF10127.4    247 seq1325_BIOID54319   -            263   1.7e-98  328.7   0.0   1   1  1.4e-102   1.9e-98  328.6   0.0     1   246    10   256    10   257 0.99 Predicted nucleotidyltransferase
DUF3950              PF13132.1     30 seq1328_BIOID54319   -             74   1.4e-15   56.3   0.1   1   1   1.5e-19   2.1e-15   55.8   0.1     2    29    22    49    21    50 0.97 Domain of unknown function (DUF3950)
Pyr_redox_2          PF07992.9    200 seq1329_BIOID54319   -            412   4.9e-16   59.0   0.1   1   1   6.1e-18     7e-15   55.3   0.1     1   198   126   384   126   386 0.81 Pyridine nucleotide-disulphide oxidoreductase
Pyr_redox            PF00070.22    80 seq1329_BIOID54319   -            412     8e-14   51.6   0.9   1   1     3e-10   3.5e-07   30.4   0.0     2    76   256   328   255   332 0.77 Pyridine nucleotide-disulphide oxidoreductase
NAD_binding_8        PF13450.1     68 seq1329_BIOID54319   -            412   3.5e-09   36.4   0.0   1   1   7.6e-12   8.6e-09   35.1   0.0     1    37   129   165   129   185 0.91 NAD(P)-binding Rossmann-like domain
HI0933_like          PF03486.9    409 seq1329_BIOID54319   -            412   1.7e-06   26.6   0.4   1   1   1.2e-08   1.4e-05   23.6   0.0     2    36   126   160   125   164 0.94 HI0933-like protein
FAD_binding_3        PF01494.14   356 seq1329_BIOID54319   -            412   2.2e-05   23.5   0.3   1   1     1e-07   0.00012   21.2   0.0     3    34   126   157   125   170 0.93 FAD binding domain
Thi4                 PF01946.12   230 seq1329_BIOID54319   -            412     5e-05   22.4   0.1   1   1     1e-07   0.00012   21.1   0.0    20    59   127   166   121   213 0.89 Thi4 family
DUF1076              PF06416.7    113 seq1332_BIOID54319   -            191   1.5e-43  146.9   0.2   1   1   1.7e-47   2.3e-43  146.3   0.1     1   113    81   189    80   189 0.96 Protein of unknown function (DUF1076)
DUF3343              PF11823.3     73 seq1336_BIOID54319   -             85   1.4e-15   56.1   0.0   1   1   1.2e-19   1.6e-15   55.9   0.0     1    71     1    68     1    70 0.93 Protein of unknown function (DUF3343)
DUF3672              PF12421.3    136 seq1338_BIOID54319   -           1159   5.3e-41  139.8   0.0   1   1   4.4e-44   1.5e-40  138.3   0.0     1   135   977  1117   977  1118 0.89 Fibronectin type III protein
Phage-tail_3         PF13550.1    164 seq1338_BIOID54319   -           1159   4.5e-40  137.0   0.0   1   1   3.6e-43   1.2e-39  135.5   0.0     1   161   330   497   330   500 0.94 Putative phage tail protein
DUF1983              PF09327.6     81 seq1338_BIOID54319   -           1159   2.9e-26   91.0   1.9   1   1   2.2e-29   7.7e-26   89.7   1.3     1    81   873   953   873   953 0.99 Domain of unknown function (DUF1983)
ATP-synt_C           PF00137.16    66 seq1343_BIOID54319   -             79   1.1e-16   60.3  13.8   1   1   9.3e-21   1.3e-16   60.1   9.6     2    66     9    77     8    77 0.98 ATP synthase subunit C
Bac_DNA_binding      PF00216.16    90 seq1345_BIOID54319   -             90   3.2e-33  113.4   1.4   1   1   2.6e-37   3.6e-33  113.3   1.0     1    90     1    90     1    90 0.99 Bacterial DNA-binding protein
HTH_Tnp_1            PF01527.15    76 seq1347_BIOID54319   -            136   1.8e-19   69.3   0.5   1   1   4.6e-23   3.1e-19   68.5   0.4     2    74    23   102    22   104 0.89 Transposase
HTH_28               PF13518.1     52 seq1347_BIOID54319   -            136   2.3e-06   27.3   0.5   1   1   6.5e-10   4.4e-06   26.4   0.0     1    43    32    75    32    78 0.93 Helix-turn-helix domain
Sigma70_r3           PF04539.11    78 seq1348_BIOID54319   -            239   9.3e-20   70.1   1.5   1   1   5.4e-23   1.8e-19   69.2   0.4     2    72    96   166    95   171 0.95 Sigma-70 region 3
Sigma70_r4           PF04545.11    50 seq1348_BIOID54319   -            239     7e-18   63.5   4.4   1   1   1.1e-20   3.6e-17   61.2   1.0     1    49   185   233   185   234 0.98 Sigma-70, region 4
Sigma70_r2           PF04542.9     71 seq1348_BIOID54319   -            239   2.2e-17   62.2   0.5   1   1   1.4e-20   4.7e-17   61.2   0.3     1    70    16    88    16    89 0.98 Sigma-70 region 2
Sigma70_r4_2         PF08281.7     54 seq1348_BIOID54319   -            239   3.7e-10   38.9   2.9   1   1   6.9e-13   2.4e-09   36.4   0.9     1    54   179   232   179   232 0.98 Sigma-70, region 4
SdiA-regulated       PF06977.6    249 seq1349_BIOID54319   -            323   4.1e-90  300.9   0.2   1   1     7e-94   4.8e-90  300.7   0.1     2   249    74   318    73   318 0.98 SdiA-regulated
Phytase-like         PF13449.1    326 seq1349_BIOID54319   -            323   1.5e-06   27.5   0.0   1   1   4.4e-09     3e-05   23.3   0.0    83   178   135   220    69   255 0.74 Esterase-like activity of phytase
NUDIX                PF00293.23   135 seq1350_BIOID54319   -            192   4.3e-16   58.6   0.0   1   1   4.3e-20   5.9e-16   58.2   0.0     4   124    33   151    29   159 0.87 NUDIX domain
DNA_circ_N           PF07157.7     93 seq1351_BIOID54319   -            259   4.7e-36  122.6   0.0   1   1     7e-40   9.6e-36  121.6   0.0     2    93    20   115    19   115 0.97 DNA circulation protein N-terminus
Aldolase             PF01081.14   196 seq1352_BIOID54319   -            213   5.1e-94  312.8   0.7   1   1   4.2e-98   5.8e-94  312.6   0.5     2   196     9   203     8   203 0.99 KDPG and KHG aldolase
Na_H_Exchanger       PF00999.16   384 seq1354_BIOID54319   -            558   5.8e-76  255.3  52.7   1   1   1.2e-79   7.9e-76  254.9  36.5     4   379    14   385    11   389 0.94 Sodium/hydrogen exchanger family
TrkA_N               PF02254.13   116 seq1354_BIOID54319   -            558   6.6e-25   87.2   0.2   1   1   1.7e-28   1.2e-24   86.4   0.2     2   115   421   534   420   535 0.97 TrkA-N domain
BPD_transp_1         PF00528.17   185 seq1356_BIOID54319   -            246   1.5e-27   96.1   7.7   1   1   1.1e-31   1.5e-27   96.1   5.3     4   184    46   238    43   239 0.96 Binding-protein-dependent transport system inner membrane component
HTH_Tnp_1            PF01527.15    76 seq1357_BIOID54319   -            136   1.8e-19   69.3   0.5   1   1   4.6e-23   3.1e-19   68.5   0.4     2    74    23   102    22   104 0.89 Transposase
HTH_28               PF13518.1     52 seq1357_BIOID54319   -            136   2.3e-06   27.3   0.5   1   1   6.5e-10   4.4e-06   26.4   0.0     1    43    32    75    32    78 0.93 Helix-turn-helix domain
DUF1481              PF07356.7    195 seq1358_BIOID54319   -            233   7.6e-71  237.5   0.6   1   1   1.3e-74   8.8e-71  237.2   0.4     1   195    44   229    44   229 0.99 Protein of unknown function (DUF1481)
LPAM_1               PF08139.7     26 seq1358_BIOID54319   -            233   8.6e-07   28.8   0.7   1   1   2.7e-10   1.9e-06   27.7   0.5     1    26     1    35     1    35 0.83 Prokaryotic membrane lipoprotein lipid attachment site
ATP-synt_B           PF00430.13   132 seq1359_BIOID54319   -            156   3.3e-35  120.6  18.3   1   1   2.8e-39   3.9e-35  120.4  12.7     1   132     6   137     6   137 0.98 ATP synthase B/B' CF(0)
Aminotran_1_2        PF00155.16   363 seq1360_BIOID54319   -            396     3e-96  322.4   0.0   1   1  2.5e-100   3.4e-96  322.2   0.0     3   363    28   392    26   392 0.98 Aminotransferase class I and II
rve                  PF00665.21   120 seq1364_BIOID54319   -            301   8.6e-23   80.6   0.0   1   1   3.4e-26   1.6e-22   79.7   0.0     3   119   123   243   121   244 0.96 Integrase core domain
rve_3                PF13683.1     67 seq1364_BIOID54319   -            301   1.4e-17   62.8   0.1   1   1   9.9e-21   4.5e-17   61.2   0.0     2    67   216   281   215   281 0.98 Integrase core domain
HTH_21               PF13276.1     60 seq1364_BIOID54319   -            301   6.8e-17   61.1   1.7   1   1   7.2e-19   3.3e-15   55.7   0.3     6    57    49   106    44   109 0.80 HTH-like domain
PsiF_repeat          PF07769.9     35 seq1365_BIOID54319   -            106   4.8e-37  125.0  21.0   1   2   7.1e-24   9.7e-20   69.7   4.0     2    35    26    59    25    59 0.97 psiF repeat
PsiF_repeat          PF07769.9     35 seq1365_BIOID54319   -            106   4.8e-37  125.0  21.0   2   2   2.4e-21   3.3e-17   61.5   5.0     2    35    70   103    69   103 0.97 psiF repeat
HTH_18               PF12833.2     81 seq1366_BIOID54319   -            283   7.4e-21   73.9   1.7   1   1   1.7e-24   1.2e-20   73.2   0.1     1    81   191   270   191   270 0.97 Helix-turn-helix domain
HTH_AraC             PF00165.18    42 seq1366_BIOID54319   -            283   2.6e-17   61.9   0.4   1   1   6.6e-15   4.5e-11   42.0   0.0     8    42   234   269   230   269 0.95 Bacterial regulatory helix-turn-helix proteins, AraC family
Glycos_transf_2      PF00535.21   169 seq1367_BIOID54319   -            280   5.2e-28   97.7   0.0   1   1   1.9e-31   8.5e-28   97.0   0.0     1   131     9   139     9   178 0.84 Glycosyl transferase family 2
Glyco_tranf_2_3      PF13641.1    230 seq1367_BIOID54319   -            280   2.6e-11   43.6   0.0   1   1   7.1e-15   3.2e-11   43.3   0.0     3   111     8   110     5   194 0.90 Glycosyltransferase like family 2
Glyco_tranf_2_2      PF10111.4    281 seq1367_BIOID54319   -            280   4.2e-05   22.6   0.6   1   1   2.1e-08   9.5e-05   21.4   0.0    31   111    32   109    12   123 0.81 Glycosyltransferase like family 2
Glu_synthase         PF01645.12   368 seq1368_BIOID54319   -           1522  1.2e-158  527.7   0.0   1   1  7.4e-162  2.5e-158  526.6   0.0     1   367   829  1192   829  1193 0.99 Conserved region in glutamate synthase
GATase_2             PF00310.16   361 seq1368_BIOID54319   -           1522  5.3e-133  443.0   0.0   1   1  2.1e-136    7e-133  442.6   0.0     1   360    48   410    48   411 0.99 Glutamine amidotransferases class-II
Glu_syn_central      PF04898.9    288 seq1368_BIOID54319   -           1522  3.6e-113  377.4   0.0   1   1    2e-116  6.7e-113  376.5   0.0     3   287   492   773   490   774 0.99 Glutamate synthase central domain
GXGXG                PF01493.14   202 seq1368_BIOID54319   -           1522   6.6e-67  224.3   4.5   1   1   3.4e-70   1.2e-66  223.5   3.1     3   201  1271  1465  1269  1466 0.98 GXGXG motif
Ldh_2                PF02615.9    335 seq1370_BIOID54319   -            349  2.4e-140  466.9   0.1   1   1    2e-144  2.8e-140  466.7   0.0     1   334     1   333     1   334 0.99 Malate/L-lactate dehydrogenase
FlhE                 PF06366.8    106 seq1372_BIOID54319   -            130   9.4e-43  144.2   0.0   1   1     8e-47   1.1e-42  144.0   0.0     1   106    28   130    28   130 0.99 Flagellar protein FlhE
rve                  PF00665.21   120 seq1373_BIOID54319   -            301   8.6e-23   80.6   0.0   1   1   3.4e-26   1.6e-22   79.7   0.0     3   119   123   243   121   244 0.96 Integrase core domain
rve_3                PF13683.1     67 seq1373_BIOID54319   -            301   1.4e-17   62.8   0.1   1   1   9.9e-21   4.5e-17   61.2   0.0     2    67   216   281   215   281 0.98 Integrase core domain
HTH_21               PF13276.1     60 seq1373_BIOID54319   -            301   6.8e-17   61.1   1.7   1   1   7.2e-19   3.3e-15   55.7   0.3     6    57    49   106    44   109 0.80 HTH-like domain
DDE_Tnp_IS66_C       PF13817.1     39 seq1374_BIOID54319   -             70   1.6e-09   37.5   0.0   1   1     2e-13   2.7e-09   36.7   0.0     1    26    45    70    45    70 0.96 IS66 C-terminal element
SLT                  PF01464.15   121 seq1376_BIOID54319   -            654     4e-31  106.9   0.1   1   1   5.2e-35   7.1e-31  106.1   0.0     2   116   492   606   491   611 0.95 Transglycosylase SLT domain
Phage_integr_N       PF02899.12    84 seq1379_BIOID54319   -            195   7.7e-13   48.3   0.1   1   1   1.9e-15   2.6e-11   43.4   0.0     2    81   102   176   101   178 0.94 Phage integrase, N-terminal SAM-like domain
OSCP                 PF00213.13   172 seq1380_BIOID54319   -            177   8.5e-51  172.1   1.0   1   1   6.9e-55   9.4e-51  171.9   0.7     1   171     7   174     7   175 0.97 ATP synthase delta (OSCP) subunit
DHO_dh               PF01180.16   293 seq1381_BIOID54319   -            411   6.9e-35  120.3   0.0   1   1   1.9e-38   8.7e-35  120.0   0.0     2   293     6   304     5   304 0.84 Dihydroorotate dehydrogenase
Dus                  PF01207.12   310 seq1381_BIOID54319   -            411   5.9e-08   31.7   0.1   1   1   2.4e-11   1.1e-07   30.9   0.1    43   153    91   198    80   203 0.83 Dihydrouridine synthase (Dus)
DUF4223              PF13978.1     56 seq1383_BIOID54319   -             55   1.2e-36  124.0   0.7   1   1   9.5e-41   1.3e-36  123.9   0.5     1    55     1    55     1    55 0.99 Protein of unknown function (DUF4223)
GGDEF                PF00990.16   161 seq1384_BIOID54319   -            371   9.2e-48  161.7   0.0   1   1   1.8e-51   1.2e-47  161.3   0.0     2   161   211   366   210   366 0.97 GGDEF domain
MASE2                PF05230.6     91 seq1384_BIOID54319   -            371   1.8e-32  111.0   9.9   1   1     7e-36   4.8e-32  109.6   3.5     1    91    39   129    39   129 0.99 MASE2 domain
Transposase_31       PF04754.7    205 seq1386_BIOID54319   -            300   1.5e-80  269.3   0.3   1   1   1.5e-84     2e-80  268.8   0.2     1   203     7   207     7   209 0.98 Putative transposase, YhgA-like
SDH_alpha            PF03313.10   283 seq1387_BIOID54319   -            454  2.6e-103  344.8   5.2   1   1  4.9e-107  3.4e-103  344.4   3.6     3   282   184   449   182   450 0.96 Serine dehydratase alpha chain
SDH_beta             PF03315.10   158 seq1387_BIOID54319   -            454   8.6e-56  188.2   0.0   1   1   2.2e-59   1.5e-55  187.4   0.0     1   157     3   158     3   159 0.96 Serine dehydratase beta chain
AA_permease          PF00324.16   479 seq1388_BIOID54319   -            487  4.2e-122  407.8  48.2   1   1    7e-126  4.8e-122  407.6  33.4     1   476    39   476    39   479 0.98 Amino acid permease
AA_permease_2        PF13520.1    426 seq1388_BIOID54319   -            487   1.9e-42  145.2  48.0   1   1   3.3e-46   2.3e-42  144.9  33.3     5   424    39   460    35   466 0.86 Amino acid permease
TetR_C_3             PF08362.6    143 seq1389_BIOID54319   -            212   5.4e-59  197.9   0.0   1   1     1e-62   7.1e-59  197.5   0.0     1   143    70   212    70   212 0.99 YcdC-like protein, C-terminal region
TetR_N               PF00440.18    47 seq1389_BIOID54319   -            212   1.3e-16   59.8   0.2   1   1   2.9e-20     2e-16   59.2   0.1     1    47    23    69    23    69 0.98 Bacterial regulatory proteins, tetR family
HTH_Tnp_1            PF01527.15    76 seq1391_BIOID54319   -            134   2.4e-16   59.3   0.0   1   1   2.3e-20   3.2e-16   58.9   0.0     2    58     9    72     8   101 0.84 Transposase
BPD_transp_1         PF00528.17   185 seq1392_BIOID54319   -            224   1.2e-18   67.2  19.4   1   1   1.1e-22   1.5e-18   66.8  13.5     1   183    34   223    12   224 0.92 Binding-protein-dependent transport system inner membrane component
Sugar_tr             PF00083.19   451 seq1394_BIOID54319   -            443   6.2e-52  176.5  26.6   1   1   1.1e-55   7.9e-52  176.2  18.4     9   449    26   434    21   436 0.92 Sugar (and other) transporter
MFS_1                PF07690.11   354 seq1394_BIOID54319   -            443   4.1e-37  127.6  63.2   1   1   1.6e-38   1.1e-34  119.6  23.5     6   353    28   386    25   387 0.83 Major Facilitator Superfamily
Usp                  PF00582.21   140 seq1395_BIOID54319   -            142   4.6e-26   91.5   0.5   1   1   3.8e-30   5.2e-26   91.3   0.3     1   140     1   142     1   142 0.97 Universal stress protein family
DUF1228              PF06779.9     85 seq1396_BIOID54319   -            392   7.6e-32  109.0   5.6   1   1   1.1e-35   7.6e-32  109.0   3.9     1    85    24   110    24   110 0.97 Protein of unknown function (DUF1228)
MFS_1                PF07690.11   354 seq1396_BIOID54319   -            392   9.2e-15   54.1  59.2   1   1   1.3e-18   9.2e-15   54.1  41.0     2   354    21   349    20   349 0.77 Major Facilitator Superfamily
AA_permease_2        PF13520.1    426 seq1401_BIOID54319   -            462   6.6e-59  199.4  44.0   1   1   1.2e-62   8.2e-59  199.1  30.5     1   405    27   427    27   448 0.85 Amino acid permease
AA_permease          PF00324.16   479 seq1401_BIOID54319   -            462   3.1e-35  121.3  39.8   1   1   7.7e-39   5.3e-35  120.5  27.5     2   475    32   457    31   461 0.83 Amino acid permease
ATP-synt_ab          PF00006.20   215 seq1403_BIOID54319   -            513   1.5e-72  243.4   0.1   1   1   9.7e-76   2.7e-72  242.6   0.0     1   215   148   375   148   375 0.99 ATP synthase alpha/beta family, nucleotide-binding domain
ATP-synt_ab_C        PF00306.22   113 seq1403_BIOID54319   -            513   1.3e-18   67.3   1.3   1   1   9.8e-22   2.7e-18   66.3   0.9     1    95   387   468   387   488 0.87 ATP synthase alpha/beta chain, C terminal domain
ATP-synt_ab_N        PF02874.18    69 seq1403_BIOID54319   -            513   2.9e-14   52.9   0.1   1   1   2.3e-17   6.2e-14   51.8   0.1     5    69    28    92    25    92 0.98 ATP synthase alpha/beta family, beta-barrel domain
HAS-barrel           PF09378.5     91 seq1403_BIOID54319   -            513   1.3e-06   28.1   0.1   1   1   3.5e-09   9.5e-06   25.3   0.0     6    84    29    89    25   109 0.85 HAS barrel domain
KaiC                 PF06745.8    226 seq1403_BIOID54319   -            513   4.6e-05   22.5   0.0   1   1     3e-08   8.2e-05   21.6   0.0     1    71   146   213   146   249 0.85 KaiC
Hexapep              PF00132.19    36 seq1404_BIOID54319   -            161   2.9e-11   42.2  11.4   1   1   8.6e-14   1.2e-09   37.1   2.8     2    34   109   141   108   143 0.96 Bacterial transferase hexapeptide (six repeats)
SBP_bac_3            PF00497.15   225 seq1406_BIOID54319   -            285   4.4e-72  241.8   0.7   1   1   3.8e-76   5.3e-72  241.6   0.5     2   224    63   280    62   281 0.97 Bacterial extracellular solute-binding proteins, family 3
TnpB_IS66            PF05717.8    108 seq1407_BIOID54319   -            115   2.7e-42  142.4   0.0   1   1   2.2e-46   2.9e-42  142.3   0.0     2   104     7   107     6   111 0.97 IS66 Orf2 like protein
PfkB                 PF00294.19   301 seq1408_BIOID54319   -            310     1e-59  202.0   0.4   1   1   1.9e-63   1.3e-59  201.7   0.3     8   298    15   297     8   300 0.92 pfkB family carbohydrate kinase
Phos_pyr_kin         PF08543.7    246 seq1408_BIOID54319   -            310   1.2e-08   34.4   0.3   1   1   4.1e-12   2.8e-08   33.1   0.1   117   223   179   279   156   292 0.87 Phosphomethylpyrimidine kinase
Leu_leader           PF08054.6     28 seq1410_BIOID54319   -             63   2.4e-17   61.9   3.9   1   1   2.6e-21   3.6e-17   61.4   2.7     1    28    36    63    36    63 0.99 Leucine operon leader peptide
PemK                 PF02452.12   110 seq1415_BIOID54319   -            149     1e-11   44.9   0.2   1   1   1.2e-15   1.7e-11   44.2   0.1    14   109    38   141     8   142 0.75 PemK-like protein
Peptidase_M20        PF01546.23   171 seq1416_BIOID54319   -            411   4.5e-25   88.0   0.0   1   1   4.1e-29   5.6e-25   87.7   0.0     3   169    79   404    77   406 0.93 Peptidase family M20/M25/M40
HATPase_c            PF02518.21   111 seq1418_BIOID54319   -            458   1.5e-28   98.5   0.8   1   1   6.1e-32   4.2e-28   97.1   0.1     2   110   346   449   345   450 0.98 Histidine kinase-, DNA gyrase B-, and HSP90-like ATPase
HisKA                PF00512.20    68 seq1418_BIOID54319   -            458   1.5e-14   53.5   0.4   1   1     8e-18   5.5e-14   51.7   0.0     2    65   238   300   237   302 0.91 His Kinase A (phospho-acceptor) domain
ABC_tran             PF00005.22   118 seq1420_BIOID54319   -            241   2.8e-27   95.3   0.0   1   1   5.6e-31   3.9e-27   94.8   0.0     1   118    41   165    41   165 0.95 ABC transporter
Citrate_synt         PF00285.16   356 seq1421_BIOID54319   -            427  8.7e-134  445.6   0.0   1   1  7.2e-138  9.9e-134  445.4   0.0     1   356    46   409    46   409 0.99 Citrate synthase
HMGL-like            PF00682.14   237 seq1422_BIOID54319   -            523     3e-91  305.1   3.0   1   1   7.2e-95   4.9e-91  304.4   2.1     1   236    13   251    13   252 0.99 HMGL-like
LeuA_dimer           PF08502.5    133 seq1422_BIOID54319   -            523   4.7e-39  133.1   0.3   1   1   1.5e-42     1e-38  132.0   0.2     1   133   369   500   369   500 0.98 LeuA allosteric (dimerisation) domain
His_Phos_2           PF00328.17   347 seq1423_BIOID54319   -            442   1.5e-41  142.8   0.0   1   1   1.3e-45   1.7e-41  142.5   0.0     1   345    39   383    39   387 0.87 Histidine phosphatase superfamily (branch 2)
LZ_Tnp_IS66          PF13007.2     78 seq1424_BIOID54319   -            122   1.6e-12   47.7   2.3   1   1   1.2e-16   1.6e-12   47.7   1.6     1    72    38   105    38   108 0.90 Transposase C of IS166 homeodomain
DEDD_Tnp_IS110       PF01548.12   144 seq1425_BIOID54319   -            326   4.2e-44  149.5   0.2   1   1   2.4e-47   1.7e-43  147.6   0.1     1   144     7   151     7   151 0.99 Transposase
Transposase_20       PF02371.11    87 seq1425_BIOID54319   -            326   8.9e-27   92.9   0.4   1   1   2.3e-30   1.6e-26   92.0   0.3     2    85   196   280   195   282 0.96 Transposase IS116/IS110/IS902 family
Glycos_transf_1      PF00534.15   172 seq1430_BIOID54319   -            328   4.1e-06   26.1   0.0   1   1   7.7e-10   1.1e-05   24.8   0.0    72   134   208   271   206   288 0.90 Glycosyl transferases group 1
Response_reg         PF00072.19   112 seq1431_BIOID54319   -            232   5.1e-29  100.4   0.4   1   1   1.2e-32     8e-29   99.8   0.3     1   112     4   112     4   112 0.98 Response regulator receiver domain
Trans_reg_C          PF00486.23    77 seq1431_BIOID54319   -            232   1.4e-21   76.0   0.0   1   1   5.1e-25   3.5e-21   74.7   0.0     1    77   152   228   152   228 0.95 Transcriptional regulatory protein, C terminal
YebG                 PF07130.7     75 seq1432_BIOID54319   -             96   2.2e-34  116.8   1.4   1   1     2e-38   2.8e-34  116.5   1.0     1    74     1    74     1    75 0.99 YebG protein
DDE_Tnp_IS1          PF03400.8    131 seq1433_BIOID54319   -             50     1e-21   77.2   0.6   1   1   8.6e-26   1.2e-21   77.0   0.4    86   131     5    50     2    50 0.97 IS1 transposase
Rotamase             PF00639.16    95 seq1434_BIOID54319   -             93   1.1e-22   80.4   0.0   1   1     2e-26   1.4e-22   80.1   0.0     1    93     9    89     9    91 0.96 PPIC-type PPIASE domain
Rotamase_3           PF13616.1    117 seq1434_BIOID54319   -             93   5.6e-20   71.6   0.0   1   1   8.7e-24     6e-20   71.5   0.0    16   115     5    91     1    93 0.93 PPIC-type PPIASE domain
PALP                 PF00291.20   307 seq1435_BIOID54319   -            360     3e-39  134.9   0.1   1   1   2.6e-43   3.5e-39  134.7   0.1     5   307    48   348    44   348 0.81 Pyridoxal-phosphate dependent enzyme
FCD                  PF07729.7    125 seq1437_BIOID54319   -            226   5.6e-18   65.3  11.5   1   1   1.3e-21   8.7e-18   64.7   8.0     1   124    82   213    82   214 0.85 FCD domain
GntR                 PF00392.16    64 seq1437_BIOID54319   -            226     1e-12   47.1   0.0   1   1   3.3e-16   2.2e-12   46.0   0.0     7    64    16    72    12    72 0.96 Bacterial regulatory proteins, gntR family
EAL                  PF00563.15   236 seq1438_BIOID54319   -            532   1.2e-59  201.5   0.2   1   1   2.8e-63   1.9e-59  200.8   0.2     4   236   273   501   270   501 0.93 EAL domain
CSS-motif            PF12792.2    208 seq1438_BIOID54319   -            532   3.8e-41  140.5   0.4   1   1   9.4e-45   6.4e-41  139.8   0.1     3   203    42   242    40   247 0.91 CSS motif domain associated with EAL
DUF2622              PF11080.3     96 seq1439_BIOID54319   -             96   3.1e-49  164.6   0.6   1   1   2.5e-53   3.4e-49  164.5   0.4     1    95     1    95     1    96 0.99 Protein of unknown function (DUF2622)
LysR_substrate       PF03466.15   209 seq1440_BIOID54319   -            317   2.2e-43  147.6   1.4   1   1   4.6e-47   3.1e-43  147.1   1.0     3   207    86   288    84   290 0.97 LysR substrate binding domain
HTH_1                PF00126.22    60 seq1440_BIOID54319   -            317   3.7e-17   61.6   1.4   1   1   1.4e-20   9.5e-17   60.3   1.0     2    60     5    63     4    63 0.97 Bacterial regulatory helix-turn-helix protein, lysR family
Flavodoxin_2         PF02525.12   199 seq1441_BIOID54319   -            176   2.7e-41  141.1   0.0   1   1   4.8e-45   3.3e-41  140.8   0.0     3   199     2   167     1   167 0.90 Flavodoxin-like fold
FMN_red              PF03358.10   152 seq1441_BIOID54319   -            176   5.3e-08   32.3   0.0   1   1   1.1e-11   7.4e-08   31.9   0.0    58   125    43   117     2   135 0.76 NADPH-dependent FMN reductase
YebF                 PF13995.1     89 seq1442_BIOID54319   -            122   4.1e-37  125.9   0.3   1   1   3.7e-41   5.1e-37  125.6   0.2     2    89    33   120    32   120 0.98 YebF-like protein
IU_nuc_hydro         PF01156.14   314 seq1444_BIOID54319   -            311  1.1e-101  340.0   0.1   1   1    9e-106  1.2e-101  339.9   0.1     3   311     4   308     2   311 0.95 Inosine-uridine preferring nucleoside hydrolase
Phage_Cox            PF10743.4     87 seq1446_BIOID54319   -             95   5.8e-28   96.6   0.1   1   1     5e-32   6.8e-28   96.4   0.0     3    87    10    95     9    95 0.98 Regulatory phage protein cox
HTH_AraC             PF00165.18    42 seq1449_BIOID54319   -            274   1.6e-17   62.5   0.3   1   2   4.2e-09   2.9e-05   23.6   0.0     1    40   174   212   174   214 0.93 Bacterial regulatory helix-turn-helix proteins, AraC family
HTH_AraC             PF00165.18    42 seq1449_BIOID54319   -            274   1.6e-17   62.5   0.3   2   2   2.8e-13   1.9e-09   36.9   0.1     1    40   225   262   225   262 0.96 Bacterial regulatory helix-turn-helix proteins, AraC family
HTH_18               PF12833.2     81 seq1449_BIOID54319   -            274   5.9e-11   42.2   0.0   1   1   1.3e-14   9.1e-11   41.6   0.0     4    78   190   262   187   264 0.93 Helix-turn-helix domain
SIS                  PF01380.17   131 seq1450_BIOID54319   -            347   3.1e-21   75.2   0.0   1   2   1.2e-12   1.6e-08   34.0   0.0     5   122    51   170    48   175 0.87 SIS domain
SIS                  PF01380.17   131 seq1450_BIOID54319   -            347   3.1e-21   75.2   0.0   2   2     3e-14   4.1e-10   39.2   0.0     4    87   214   299   211   305 0.93 SIS domain
rve                  PF00665.21   120 seq1451_BIOID54319   -            343   1.1e-23   83.4   0.0   1   1   4.5e-27   2.1e-23   82.6   0.0     3   119   165   285   163   286 0.97 Integrase core domain
rve_3                PF13683.1     67 seq1451_BIOID54319   -            343   1.8e-17   62.4   0.1   1   1   1.2e-20   5.6e-17   60.8   0.0     2    67   258   323   257   323 0.98 Integrase core domain
HTH_21               PF13276.1     60 seq1451_BIOID54319   -            343   1.1e-16   60.4   2.0   1   1   8.6e-19   3.9e-15   55.4   0.4     6    57    91   148    86   151 0.80 HTH-like domain
HATPase_c            PF02518.21   111 seq1454_BIOID54319   -            457     1e-25   89.4   0.0   1   1   2.3e-28   7.9e-25   86.6   0.0     2   110   346   453   345   454 0.97 Histidine kinase-, DNA gyrase B-, and HSP90-like ATPase
HisKA                PF00512.20    68 seq1454_BIOID54319   -            457   9.8e-15   54.1   3.5   1   1   2.9e-18   9.8e-15   54.1   2.4     1    67   238   299   238   300 0.95 His Kinase A (phospho-acceptor) domain
HAMP                 PF00672.20    70 seq1454_BIOID54319   -            457   8.2e-13   48.2   0.1   1   1   2.4e-16   8.2e-13   48.2   0.1     2    70   165   234   164   234 0.96 HAMP domain
HATPase_c_3          PF13589.1    137 seq1454_BIOID54319   -            457   5.7e-07   29.1   0.0   1   1   3.4e-10   1.2e-06   28.1   0.0     3    82   350   424   348   430 0.88 Histidine kinase-, DNA gyrase B-, and HSP90-like ATPase
Fructosamin_kin      PF03881.9    288 seq1455_BIOID54319   -            286  7.5e-111  369.6   0.0   1   1  1.2e-114  8.3e-111  369.4   0.0     1   287     1   285     1   286 0.99 Fructosamine kinase
APH                  PF01636.18   239 seq1455_BIOID54319   -            286     3e-21   76.1   3.1   1   1   5.8e-25     4e-21   75.7   2.2     4   223    23   239    21   251 0.87 Phosphotransferase enzyme family
Trp_repressor        PF01371.14    88 seq1456_BIOID54319   -             98   2.8e-31  107.1   0.1   1   1   2.3e-35   3.2e-31  106.9   0.0     1    87     7    93     7    94 0.98 Trp repressor protein
Cupin_2              PF07883.6     71 seq1457_BIOID54319   -            261   1.3e-14   53.2   0.2   1   1   6.6e-11   2.2e-07   30.1   0.0     3    49   184   230   182   234 0.88 Cupin domain
Cupin_3              PF05899.7     74 seq1457_BIOID54319   -            261   6.5e-13   47.7   0.0   1   1   1.1e-13   3.6e-10   38.9   0.0     2    69    56   130    55   136 0.85 Protein of unknown function (DUF861)
Mif2                 PF11699.3     85 seq1457_BIOID54319   -            261   6.2e-05   22.8   0.0   1   1   3.6e-08   0.00012   21.8   0.0    36    83    84   131    49   133 0.91 Mif2/CENP-C like
DUF188               PF02639.9    130 seq1459_BIOID54319   -            152     1e-50  170.3   0.0   1   1   8.8e-55   1.2e-50  170.1   0.0     1   127    17   143    17   146 0.98 Uncharacterized BCR, YaiI/YqxD family COG1671
ATP-synt             PF00231.14   290 seq1460_BIOID54319   -            287  2.3e-109  365.1   0.0   1   1  1.9e-113  2.6e-109  364.9   0.0     2   290     3   287     2   287 0.98 ATP synthase
FAD_binding_2        PF00890.19   421 seq1461_BIOID54319   -            540  2.8e-107  359.0   1.8   1   1  9.8e-111  3.3e-107  358.8   1.3     1   421    10   392    10   392 0.95 FAD binding domain
Succ_DH_flav_C       PF02910.15   129 seq1461_BIOID54319   -            540   3.1e-19   68.9   0.2   1   1   1.6e-22   5.5e-19   68.1   0.1     2    88   441   521   440   526 0.96 Fumarate reductase flavoprotein C-term
Pyr_redox_2          PF07992.9    200 seq1461_BIOID54319   -            540   4.1e-11   43.0   3.3   1   1   3.6e-12   1.2e-08   34.9   2.3     1   196    10   377    10   380 0.79 Pyridine nucleotide-disulphide oxidoreductase
Na_H_Exchanger       PF00999.16   384 seq1462_BIOID54319   -            644     2e-63  214.0  47.3   1   1   4.2e-67   2.9e-63  213.5  32.8     2   378    35   399    34   403 0.93 Sodium/hydrogen exchanger family
TrkA_N               PF02254.13   116 seq1462_BIOID54319   -            644   5.8e-27   93.8   0.0   1   1   2.2e-30   1.5e-26   92.5   0.0     1   111   426   536   426   538 0.97 TrkA-N domain
DUF2583              PF10762.4     89 seq1463_BIOID54319   -             92     1e-51  172.9   1.0   1   1   8.5e-56   1.2e-51  172.7   0.7     1    89     1    89     1    89 0.99 Protein of unknown function (DUF2583)
HTH_18               PF12833.2     81 seq1467_BIOID54319   -            303   1.6e-17   63.2   0.1   1   1     1e-20   3.5e-17   62.1   0.0     1    81   202   281   202   281 0.97 Helix-turn-helix domain
AraC_binding         PF02311.14   136 seq1467_BIOID54319   -            303   2.6e-12   46.4   0.0   1   1   1.2e-15   4.1e-12   45.8   0.0    10   135    29   157    22   158 0.90 AraC-like ligand binding domain
Cupin_2              PF07883.6     71 seq1467_BIOID54319   -            303   2.6e-11   42.7   0.1   1   1   1.3e-14   4.5e-11   41.9   0.0     6    65    30    89    27    94 0.94 Cupin domain
HTH_AraC             PF00165.18    42 seq1467_BIOID54319   -            303   2.6e-09   36.4   0.2   1   1   2.9e-08    0.0001   21.9   0.0    13    42   250   280   242   280 0.91 Bacterial regulatory helix-turn-helix proteins, AraC family
Sigma54_activat      PF00158.21   168 seq1469_BIOID54319   -            441   1.5e-72  242.4   0.1   1   1   8.9e-76   2.4e-72  241.7   0.1     1   168   141   308   141   308 0.99 Sigma-54 interaction domain
Response_reg         PF00072.19   112 seq1469_BIOID54319   -            441   7.2e-30  103.1   0.2   1   1   5.4e-33   1.5e-29  102.1   0.1     1   111     8   117     8   118 0.98 Response regulator receiver domain
HTH_8                PF02954.14    42 seq1469_BIOID54319   -            441     2e-14   52.7   0.6   1   1   7.2e-18     2e-14   52.7   0.4     3    39   403   439   401   441 0.93 Bacterial regulatory protein, Fis family
AAA_5                PF07728.9    139 seq1469_BIOID54319   -            441   1.3e-07   31.2   0.0   1   1   9.7e-11   2.7e-07   30.3   0.0     2   123   165   283   164   301 0.84 AAA domain (dynein-related subfamily)
AAA                  PF00004.24   132 seq1469_BIOID54319   -            441   1.5e-05   25.0   0.0   1   1   1.2e-08   3.4e-05   23.9   0.0     1   126   165   296   165   302 0.72 ATPase family associated with various cellular activities (AAA)
Gate                 PF07670.9    109 seq1471_BIOID54319   -            231   1.1e-11   44.4   2.3   1   1     8e-16   1.1e-11   44.4   1.6     2    91    88   184    87   210 0.77 Nucleoside recognition
DUF533               PF04391.7    189 seq1476_BIOID54319   -            219     2e-54  183.7   1.3   1   1   1.9e-58   2.6e-54  183.3   0.9     7   188    31   210    18   211 0.95 Protein of unknown function (DUF533)
PGI                  PF00342.14   486 seq1477_BIOID54319   -            549  8.9e-235  779.5   0.1   1   1  7.4e-239    1e-234  779.3   0.0     1   486    52   541    52   541 0.99 Phosphoglucose isomerase
TOBE                 PF03459.12    64 seq1478_BIOID54319   -            262   2.3e-30  104.3   0.2   1   2   2.6e-19   1.8e-15   56.6   0.1     1    63   125   188   125   189 0.98 TOBE domain
TOBE                 PF03459.12    64 seq1478_BIOID54319   -            262   2.3e-30  104.3   0.2   2   2   7.7e-16   5.3e-12   45.5   0.0     3    64   199   258   197   258 0.97 TOBE domain
HTH_1                PF00126.22    60 seq1478_BIOID54319   -            262   6.9e-07   28.7   0.0   1   1   1.9e-10   1.3e-06   27.9   0.0     2    60    20    83    19    83 0.89 Bacterial regulatory helix-turn-helix protein, lysR family
Iso_dh               PF00180.15   348 seq1481_BIOID54319   -            363  5.7e-140  466.0   0.0   1   1  4.7e-144  6.5e-140  465.8   0.0     1   348     6   355     6   355 0.99 Isocitrate/isopropylmalate dehydrogenase
BPD_transp_1         PF00528.17   185 seq1483_BIOID54319   -            222     2e-25   89.3  10.8   1   1   1.7e-29   2.4e-25   89.0   7.5     1   183    33   214    33   216 0.97 Binding-protein-dependent transport system inner membrane component
Fimbrial             PF00419.15   145 seq1484_BIOID54319   -            188   6.2e-19   68.5   1.4   1   1   5.5e-23   7.5e-19   68.2   1.0     1   145    31   188    31   188 0.85 Fimbrial protein
Ail_Lom              PF06316.6    199 seq1487_BIOID54319   -            199  2.3e-124  412.2   5.5   1   1  3.7e-128  2.5e-124  412.1   3.8     1   199     1   199     1   199 1.00 Enterobacterial Ail/Lom protein
OMP_b-brl            PF13505.1    176 seq1487_BIOID54319   -            199   1.1e-25   90.5   5.6   1   1   1.9e-29   1.3e-25   90.2   3.9     2   176    11   199     8   199 0.86 Outer membrane protein beta-barrel domain
Abhydrolase_3        PF07859.8    211 seq1488_BIOID54319   -            319   4.6e-53  179.8   0.0   1   1   1.8e-56   6.1e-53  179.4   0.0     1   210    87   295    87   296 0.90 alpha/beta hydrolase fold
DUF2424              PF10340.4    374 seq1488_BIOID54319   -            319   2.4e-07   29.6   0.0   1   1   9.7e-11   3.3e-07   29.1   0.0   119   276    79   235    60   247 0.81 Protein of unknown function (DUF2424)
Abhydrolase_5        PF12695.2    142 seq1488_BIOID54319   -            319   1.1e-06   28.3   0.0   1   1   4.7e-10   1.6e-06   27.8   0.0     2   141    87   292    86   293 0.76 Alpha/beta hydrolase family
DLH                  PF01738.13   218 seq1488_BIOID54319   -            319   0.00014   21.1   0.0   1   1     7e-08   0.00024   20.3   0.0   147   206   253   307   227   319 0.80 Dienelactone hydrolase family
PerB                 PF06590.6    129 seq1489_BIOID54319   -            129   5.9e-88  291.6   1.0   1   1   4.8e-92   6.6e-88  291.5   0.7     1   129     1   129     1   129 1.00 PerB protein
SKI                  PF01202.17   158 seq1491_BIOID54319   -            174   4.8e-48  162.8   0.0   1   1   1.6e-51   5.5e-48  162.7   0.0     1   157    11   168    11   169 0.98 Shikimate kinase
AAA_17               PF13207.1    121 seq1491_BIOID54319   -            174   1.9e-06   28.5   0.0   1   1   1.3e-09   4.3e-06   27.4   0.0     3    66     6    67     5   172 0.67 AAA domain
AAA                  PF00004.24   132 seq1491_BIOID54319   -            174   2.2e-06   27.7   0.0   1   1   3.1e-08   0.00011   22.3   0.0     2    30     6    34     5    95 0.86 ATPase family associated with various cellular activities (AAA)
HSP70                PF00012.15   602 seq1492_BIOID54319   -            556  6.8e-115  384.1   0.0   1   2   5.9e-19     4e-15   54.6   0.0     1    74     7    81     7    85 0.94 Hsp70 protein
HSP70                PF00012.15   602 seq1492_BIOID54319   -            556  6.8e-115  384.1   0.0   2   2    1e-101     7e-98  327.9   0.0   108   557    87   543    80   555 0.90 Hsp70 protein
FGGY_C               PF02782.11   197 seq1492_BIOID54319   -            556   0.00012   21.7   0.0   1   1   2.9e-08    0.0002   20.9   0.0   145   194   293   343   261   346 0.88 FGGY family of carbohydrate kinases, C-terminal domain
AP_endonuc_2         PF01261.19   211 seq1494_BIOID54319   -            305   1.1e-31  109.6   0.0   1   1     1e-35   1.4e-31  109.3   0.0     1   210    48   254    48   255 0.97 Xylose isomerase-like TIM barrel
YecM                 PF06185.7    186 seq1498_BIOID54319   -            188   2.5e-77  258.2   0.0   1   1   2.1e-81   2.8e-77  258.0   0.0     2   186     6   185     5   185 0.98 YecM protein
His_Phos_1           PF00300.17   158 seq1499_BIOID54319   -            215   1.1e-38  132.7   0.2   1   1   9.5e-43   1.3e-38  132.4   0.1     1   157     3   156     3   157 0.91 Histidine phosphatase superfamily (branch 1)
Gate                 PF07670.9    109 seq1500_BIOID54319   -            153   9.1e-11   41.5   4.9   1   1   6.7e-15   9.1e-11   41.5   3.4     3    92    27   110    25   144 0.86 Nucleoside recognition
ATP-synt_ab          PF00006.20   215 seq1502_BIOID54319   -            460   2.5e-64  216.6   0.0   1   1   7.8e-68   3.6e-64  216.1   0.0     1   215   129   342   129   342 0.97 ATP synthase alpha/beta family, nucleotide-binding domain
ATP-synt_ab_C        PF00306.22   113 seq1502_BIOID54319   -            460   9.9e-28   96.7   0.1   1   1     4e-31   1.8e-27   95.9   0.1     2   109   356   458   355   460 0.94 ATP synthase alpha/beta chain, C terminal domain
ATP-synt_ab_N        PF02874.18    69 seq1502_BIOID54319   -            460   3.3e-22   78.3   2.5   1   1   1.5e-25     7e-22   77.3   1.7     1    68     6    72     6    73 0.97 ATP synthase alpha/beta family, beta-barrel domain
HTH_5                PF01022.15    47 seq1504_BIOID54319   -             99   1.2e-14   53.5   0.1   1   1   7.3e-18     2e-14   52.8   0.1     1    47    23    70    23    70 0.97 Bacterial regulatory protein, arsR family
HTH_20               PF12840.2     61 seq1504_BIOID54319   -             99   2.4e-11   43.1   0.4   1   1   1.3e-14   3.5e-11   42.6   0.3     2    58    16    72    15    75 0.96 Helix-turn-helix domain
MarR_2               PF12802.2     62 seq1504_BIOID54319   -             99     2e-09   36.8   0.1   1   1   1.2e-12   3.3e-09   36.1   0.1     5    60    24    75    19    77 0.89 MarR family
HTH_24               PF13412.1     48 seq1504_BIOID54319   -             99     2e-08   33.3   0.0   1   1   1.9e-11   5.1e-08   32.0   0.0     5    47    26    68    24    69 0.96 Winged helix-turn-helix DNA-binding
MarR                 PF01047.17    59 seq1504_BIOID54319   -             99   6.7e-06   25.6   0.0   1   1   4.6e-09   1.3e-05   24.7   0.0     5    53    26    74    23    75 0.95 MarR family
PerC                 PF06069.6     90 seq1505_BIOID54319   -             89   1.8e-42  143.1   2.2   1   1   1.5e-46     2e-42  143.0   1.5     1    90     1    89     1    89 0.98 PerC transcriptional activator
PapC_N               PF13954.1    146 seq1507_BIOID54319   -            156   4.3e-29  100.8   0.1   1   1   3.7e-33   5.1e-29  100.6   0.1     1   118    39   154    39   156 0.93 PapC N-terminal domain
Glutaredoxin         PF00462.19    60 seq1509_BIOID54319   -             85   2.6e-15   56.0   0.1   1   1   4.9e-19   3.3e-15   55.6   0.1     2    60     4    69     3    69 0.90 Glutaredoxin
DUF836               PF05768.9     81 seq1509_BIOID54319   -             85   2.6e-06   27.4   0.0   1   1   4.4e-10     3e-06   27.2   0.0     3    57     4    66     2    81 0.77 Glutaredoxin-like domain (DUF836)
ABC_tran             PF00005.22   118 seq1510_BIOID54319   -            250   6.4e-27   94.1   0.0   1   1   5.1e-30     1e-26   93.5   0.0     1   118    43   173    43   173 0.88 ABC transporter
AAA_21               PF13304.1    303 seq1510_BIOID54319   -            250   1.6e-15   57.7   0.0   1   1   1.6e-11   3.1e-08   33.8   0.0   234   299   142   204   135   207 0.94 AAA domain
AAA_22               PF13401.1    131 seq1510_BIOID54319   -            250   1.3e-08   34.8   0.1   1   1     8e-11   1.6e-07   31.4   0.1     5   121    30   200    26   207 0.83 AAA domain
AAA_16               PF13191.1    166 seq1510_BIOID54319   -            250   7.1e-08   32.8   0.3   1   1   7.7e-11   1.5e-07   31.8   0.2    19   104    26   130    19   215 0.60 AAA ATPase domain
AAA_10               PF12846.2    328 seq1510_BIOID54319   -            250   2.7e-07   30.0   0.0   1   1   1.9e-10   3.7e-07   29.6   0.0     4   191    32   236    30   243 0.65 AAA-like domain
Peptidase_S9_N       PF02897.10   414 seq1513_BIOID54319   -            686  3.3e-116  388.1   3.2   1   1  5.8e-120    4e-116  387.8   2.2     1   413     3   403     3   404 0.97 Prolyl oligopeptidase, N-terminal beta-propeller domain
Peptidase_S9         PF00326.16   213 seq1513_BIOID54319   -            686   7.4e-70  234.3   0.1   1   1   1.7e-73   1.2e-69  233.6   0.0     2   210   462   676   461   679 0.97 Prolyl oligopeptidase family
ABC_tran             PF00005.22   118 seq1514_BIOID54319   -            494   8.2e-29  100.2   0.1   1   2   1.3e-12     3e-09   37.1   0.0     2   117    48   167    47   168 0.66 ABC transporter
ABC_tran             PF00005.22   118 seq1514_BIOID54319   -            494   8.2e-29  100.2   0.1   2   2   5.2e-20   1.2e-16   61.0   0.0     1   117   304   433   304   434 0.87 ABC transporter
AAA_21               PF13304.1    303 seq1514_BIOID54319   -            494   2.5e-21   76.7   9.1   1   1     4e-16   9.2e-13   48.6   1.2     4   297   295   464   295   467 0.85 AAA domain
phage_tail_N         PF08400.5    134 seq1517_BIOID54319   -            977   3.8e-58  194.8   0.2   1   1   2.8e-62   3.8e-58  194.8   0.1     1   134     1   134     1   134 0.99 Prophage tail fibre N-terminal
LysR_substrate       PF03466.15   209 seq1518_BIOID54319   -            325   8.2e-40  136.0   1.3   1   1   3.4e-43   2.3e-39  134.5   0.1     3   205   116   322   114   325 0.94 LysR substrate binding domain
HTH_1                PF00126.22    60 seq1518_BIOID54319   -            325   3.5e-22   77.7   0.5   1   1   9.5e-26   6.5e-22   76.9   0.4     1    60    31    90    31    90 0.98 Bacterial regulatory helix-turn-helix protein, lysR family
Thioredoxin_2        PF13098.1    112 seq1519_BIOID54319   -            268     1e-10   41.6   0.1   1   1   8.4e-14   5.8e-10   39.2   0.0     7   108   136   261   130   265 0.60 Thioredoxin-like domain
Thioredoxin_4        PF13462.1    163 seq1519_BIOID54319   -            268     3e-07   30.4   0.0   1   1   1.7e-10   1.1e-06   28.6   0.0     9    70   130   189   122   242 0.77 Thioredoxin
Rhodanese            PF00581.15   113 seq1521_BIOID54319   -            174   2.1e-11   44.0   0.0   1   1   4.8e-15   3.3e-11   43.4   0.0     2   112     8    98     7    99 0.82 Rhodanese-like domain
DUF2892              PF11127.3     66 seq1521_BIOID54319   -            174   3.2e-11   42.7   3.2   1   1     7e-15   4.8e-11   42.2   2.2    10    60   115   170   112   174 0.88 Protein of unknown function (DUF2892)
Glycos_transf_2      PF00535.21   169 seq1522_BIOID54319   -            248   2.7e-16   59.5   0.0   1   1   5.1e-20   3.5e-16   59.2   0.0     1   131     4   135     4   174 0.84 Glycosyl transferase family 2
Glyco_tranf_2_3      PF13641.1    230 seq1522_BIOID54319   -            248   1.8e-06   27.8   0.0   1   1   3.2e-10   2.2e-06   27.5   0.0    11   126    11   121     3   182 0.74 Glycosyltransferase like family 2
Amidohydro_5         PF13594.1     68 seq1523_BIOID54319   -            390   1.3e-13   50.4   0.3   1   1   8.8e-17     3e-13   49.2   0.2     1    68    28   100    28   100 0.68 Amidohydrolase
CutC                 PF03932.9    202 seq1524_BIOID54319   -            248     1e-85  286.0   0.1   1   1   8.8e-90   1.2e-85  285.7   0.1     2   201     3   200     2   201 0.99 CutC family
HAD_2                PF13419.1    176 seq1526_BIOID54319   -            222   9.8e-23   81.1   0.0   1   1   2.5e-26   1.1e-22   80.9   0.0     2   176    11   191    10   191 0.91 Haloacid dehalogenase-like hydrolase
Hydrolase            PF00702.21   204 seq1526_BIOID54319   -            222   5.1e-13   49.9   0.0   1   1   3.1e-16   1.4e-12   48.4   0.0     3   203     9   184     7   185 0.83 haloacid dehalogenase-like hydrolase
Hydrolase_like       PF13242.1     75 seq1526_BIOID54319   -            222   2.7e-05   23.6   0.0   1   1   9.2e-09   4.2e-05   23.0   0.0     2    49   146   192   145   209 0.91 HAD-hyrolase-like
BATS                 PF06968.8     92 seq1528_BIOID54319   -            346   1.7e-29  101.3   0.0   1   1   5.5e-33   3.7e-29  100.2   0.0     1    92   220   312   220   312 0.99 Biotin and Thiamin Synthesis associated domain
Radical_SAM          PF04055.16   166 seq1528_BIOID54319   -            346   3.9e-19   69.3   0.0   1   1   4.6e-22   3.2e-18   66.3   0.0     4   160    50   203    47   209 0.92 Radical SAM superfamily
Aconitase            PF00330.15   465 seq1529_BIOID54319   -            466  7.3e-198  657.6   0.2   1   1    6e-202  8.2e-198  657.4   0.1     1   465     4   457     4   457 0.99 Aconitase family (aconitate hydratase)
DHBP_synthase        PF00926.14   194 seq1530_BIOID54319   -            217     6e-80  266.9   0.8   1   1   4.9e-84   6.7e-80  266.7   0.6     1   194    16   209    16   209 0.99 3,4-dihydroxy-2-butanone 4-phosphate synthase
Usher                PF00577.15   552 seq1531_BIOID54319   -            658  1.6e-176  588.2  21.6   1   1  2.7e-180  1.8e-176  587.9  15.0     2   551    22   572    21   573 0.97 Type VII secretion system (T7SS), usher protein
PapC_C               PF13953.1     68 seq1531_BIOID54319   -            658   7.3e-15   54.2   0.0   1   1   3.8e-18   2.6e-14   52.4   0.0     3    62   585   643   583   649 0.91 PapC C-terminal domain
PfkB                 PF00294.19   301 seq1532_BIOID54319   -            261   1.2e-37  129.5   0.1   1   1   1.2e-41   1.7e-37  129.1   0.1    34   294    22   260     7   261 0.87 pfkB family carbohydrate kinase
AroM                 PF07302.6    221 seq1533_BIOID54319   -            225   2.2e-85  285.3   3.1   1   1   1.8e-89   2.5e-85  285.2   2.2     2   220     5   224     4   225 0.99 AroM protein
YmgB                 PF10798.3     61 seq1534_BIOID54319   -             78   3.6e-05   23.3   0.0   1   1     4e-09   5.4e-05   22.7   0.0     4    35    27    58    25    63 0.93 Biofilm development protein YmgB/AriR
HTH_24               PF13412.1     48 seq1535_BIOID54319   -             81   1.7e-06   27.1   0.0   1   1   1.9e-10   2.6e-06   26.5   0.0     8    45     3    40     1    42 0.97 Winged helix-turn-helix DNA-binding
Asp-Al_Ex            PF06826.7    169 seq1541_BIOID54319   -            561   3.3e-83  277.1  49.2   1   2   1.1e-44   7.2e-41  139.3  10.5     2   168    17   182    16   183 0.98 Predicted Permease Membrane Region
Asp-Al_Ex            PF06826.7    169 seq1541_BIOID54319   -            561   3.3e-83  277.1  49.2   2   2   3.9e-46   2.7e-42  144.0  18.1     1   169   385   555   385   555 0.99 Predicted Permease Membrane Region
TrkA_C               PF02080.16    71 seq1541_BIOID54319   -            561   1.8e-24   84.9   0.4   1   2   1.3e-15   8.9e-12   44.3   0.0    12    68   228   284   218   287 0.93 TrkA-C domain
TrkA_C               PF02080.16    71 seq1541_BIOID54319   -            561   1.8e-24   84.9   0.4   2   2   8.2e-14   5.6e-10   38.5   0.2     2    71   304   372   303   372 0.91 TrkA-C domain
DHFR_1               PF00186.14   161 seq1542_BIOID54319   -            196   1.2e-58  197.0   0.0   1   1   1.1e-62   1.5e-58  196.8   0.0     1   161    38   195    38   195 0.97 Dihydrofolate reductase
Autoind_bind         PF03472.10   149 seq1543_BIOID54319   -            240   2.2e-31  108.0   0.1   1   1   4.4e-35     3e-31  107.6   0.1     2   141    23   157    22   165 0.92 Autoinducer binding domain
GerE                 PF00196.14    58 seq1543_BIOID54319   -            240   3.4e-23   80.6   0.5   1   1   9.4e-27   6.5e-23   79.7   0.4     2    58   178   234   177   234 0.97 Bacterial regulatory proteins, luxR family
Hexapep              PF00132.19    36 seq1544_BIOID54319   -            184   1.8e-12   46.0   5.4   1   1   1.1e-10   1.5e-06   27.3   0.2     2    34   125   157   124   159 0.92 Bacterial transferase hexapeptide (six repeats)
Pyr_redox_2          PF07992.9    200 seq1546_BIOID54319   -            472   2.8e-14   53.3   0.7   1   1   7.3e-09   8.3e-06   25.7   0.0     1    47   148   195   148   274 0.81 Pyridine nucleotide-disulphide oxidoreductase
Pyr_redox            PF00070.22    80 seq1546_BIOID54319   -            472   2.3e-12   46.9   3.5   1   1   8.2e-09   9.3e-06   25.8   0.1     1    77   289   364   289   369 0.87 Pyridine nucleotide-disulphide oxidoreductase
NAD_binding_8        PF13450.1     68 seq1546_BIOID54319   -            472   1.1e-08   34.7   0.2   1   1   2.6e-11   2.9e-08   33.4   0.2     1    35   151   185   151   189 0.96 NAD(P)-binding Rossmann-like domain
Thi4                 PF01946.12   230 seq1546_BIOID54319   -            472   8.8e-07   28.1   1.0   1   1   1.2e-09   1.3e-06   27.5   0.1    18    83   147   213   138   223 0.80 Thi4 family
FAD_binding_3        PF01494.14   356 seq1546_BIOID54319   -            472   1.2e-06   27.7   0.1   1   1   1.9e-09   2.1e-06   26.9   0.0     3    34   148   179   147   182 0.95 FAD binding domain
YmgB                 PF10798.3     61 seq1547_BIOID54319   -             88   5.3e-29   99.7   2.6   1   1   3.8e-33   5.3e-29   99.7   1.8     1    61    28    88    28    88 0.98 Biofilm development protein YmgB/AriR
HTH_1                PF00126.22    60 seq1549_BIOID54319   -            300   1.2e-19   69.7   0.0   1   1   3.6e-23   2.4e-19   68.6   0.0     1    59    12    70    12    71 0.97 Bacterial regulatory helix-turn-helix protein, lysR family
LysR_substrate       PF03466.15   209 seq1549_BIOID54319   -            300   9.3e-10   37.8   0.0   1   1   1.8e-13   1.3e-09   37.4   0.0    41   207   134   299   116   300 0.89 LysR substrate binding domain
ATP-synt_DE_N        PF02823.11    80 seq1550_BIOID54319   -            139   1.9e-30  104.2   0.1   1   1   4.2e-34   2.9e-30  103.7   0.1     2    80     6    84     5    84 0.99 ATP synthase, Delta/Epsilon chain, beta-sandwich domain
ATP-synt_DE          PF00401.15    48 seq1550_BIOID54319   -            139   1.4e-16   59.9   5.1   1   1   3.3e-20   2.3e-16   59.2   3.5     1    47    88   134    88   135 0.97 ATP synthase, Delta/Epsilon chain, long alpha-helix domain
DUF457               PF04307.9    157 seq1551_BIOID54319   -            196   9.2e-30  102.9   7.1   1   1   8.6e-34   1.2e-29  102.5   4.9     3   152     5   161     3   166 0.85 Predicted membrane-bound metal-dependent hydrolase (DUF457)
YjbE                 PF11106.3     80 seq1552_BIOID54319   -             80   1.5e-43  146.4  27.9   1   1   1.2e-47   1.7e-43  146.3  19.3     1    80     1    80     1    80 0.99 Exopolysaccharide production protein YjbE
DUF1255              PF06865.6     94 seq1554_BIOID54319   -             94   5.4e-35  119.4   0.0   1   1   4.3e-39   5.9e-35  119.3   0.0     1    94     1    94     1    94 0.98 Protein of unknown function (DUF1255)
DUF4051              PF13260.1     54 seq1556_BIOID54319   -             64   2.3e-36  122.8   1.8   1   1   1.9e-40   2.6e-36  122.6   1.2     1    54     9    62     9    62 0.98 Protein of unknown function (DUF4051)
UTRA                 PF07702.8    141 seq1558_BIOID54319   -            265     2e-32  111.6   0.0   1   1   9.8e-36   4.5e-32  110.5   0.0     1   140   118   256   118   257 0.99 UTRA domain
GntR                 PF00392.16    64 seq1558_BIOID54319   -            265   8.6e-24   82.6   0.0   1   1   2.9e-27   1.3e-23   82.0   0.0     1    64    34    97    34    97 0.99 Bacterial regulatory proteins, gntR family
HTH_DeoR             PF08220.7     57 seq1558_BIOID54319   -            265   7.6e-05   22.0   0.0   1   1   3.8e-08   0.00017   20.9   0.0    18    54    61    97    46   100 0.88 DeoR-like helix-turn-helix domain
Cytochrom_NNT        PF03264.9    174 seq1559_BIOID54319   -            366   4.5e-65  218.1   4.2   1   1   8.2e-67   3.7e-63  211.9   2.6     6   173     6   174     1   175 0.94 NapC/NirT cytochrome c family, N-terminal region
DEAD                 PF00270.24   173 seq1560_BIOID54319   -            444   1.3e-45  154.7   0.0   1   1   1.1e-48   5.1e-45  152.8   0.0     1   171    28   197    28   199 0.92 DEAD/DEAH box helicase
Helicase_C           PF00271.26    78 seq1560_BIOID54319   -            444   5.9e-27   93.2   0.0   1   1   2.5e-30   1.1e-26   92.3   0.0     3    78   268   343   266   343 0.98 Helicase conserved C-terminal domain
ResIII               PF04851.10   184 seq1560_BIOID54319   -            444   8.1e-05   22.4   0.2   1   1   3.8e-08   0.00017   21.3   0.0    31   183    47   192    18   193 0.73 Type III restriction enzyme, res subunit
Aminotran_1_2        PF00155.16   363 seq1561_BIOID54319   -            384     4e-68  229.8   0.0   1   1   6.6e-72   4.5e-68  229.7   0.0     2   362    40   379    39   380 0.96 Aminotransferase class I and II
Beta_elim_lyase      PF01212.16   290 seq1561_BIOID54319   -            384     2e-06   27.0   0.1   1   1   1.3e-09   9.1e-06   24.8   0.0    27    87    82   142    67   206 0.77 Beta-eliminating lyase
LysR_substrate       PF03466.15   209 seq1564_BIOID54319   -            335   9.7e-25   86.7   0.1   1   1   2.2e-28   1.5e-24   86.1   0.1     4   206    99   297    96   299 0.95 LysR substrate binding domain
HTH_1                PF00126.22    60 seq1564_BIOID54319   -            335   3.3e-15   55.4   0.5   1   1   2.7e-18   1.8e-14   53.0   0.0     3    60    15    72    13    72 0.94 Bacterial regulatory helix-turn-helix protein, lysR family
CreA                 PF05981.7    129 seq1565_BIOID54319   -            157     1e-57  193.0   0.0   1   1   8.6e-62   1.2e-57  192.8   0.0     1   128    24   156    24   157 0.96 CreA protein
DUF2886              PF11102.3    200 seq1569_BIOID54319   -            212     1e-56  191.5   1.2   1   1   8.3e-61   1.1e-56  191.4   0.8     1   199    13   206    13   207 0.98 Protein of unknown function (DUF2886)
DDE_Tnp_1            PF01609.16   211 seq1573_BIOID54319   -            198   1.1e-06   28.2   2.8   1   1   1.3e-10   1.7e-06   27.6   1.9   124   208    26   124     9   128 0.73 Transposase DDE domain
Epimerase            PF01370.16   236 seq1575_BIOID54319   -            352   3.6e-58  196.6   0.0   1   1   3.2e-61   4.4e-58  196.3   0.0     1   236    17   276    17   276 0.97 NAD dependent epimerase/dehydratase family
Epimerase_Csub       PF13950.1     62 seq1575_BIOID54319   -            352   3.4e-26   90.8   1.2   1   1   4.2e-29   5.8e-26   90.0   0.9     1    62   289   350   289   350 0.99 UDP-glucose 4-epimerase C-term subunit
3Beta_HSD            PF01073.14   280 seq1575_BIOID54319   -            352   5.6e-21   74.3   0.0   1   1   2.1e-23   2.8e-20   72.0   0.0     1   157    18   174    18   181 0.87 3-beta hydroxysteroid dehydrogenase/isomerase family
Polysacc_synt_2      PF02719.10   294 seq1575_BIOID54319   -            352   3.9e-18   65.2   0.0   1   1   2.8e-20   3.8e-17   61.9   0.0     1   173    17   196    17   200 0.75 Polysaccharide biosynthesis protein
RmlD_sub_bind        PF04321.12   287 seq1575_BIOID54319   -            352   1.8e-14   53.1   0.0   1   1   3.2e-17   4.3e-14   51.9   0.0     1   139    15   177    15   187 0.94 RmlD substrate binding domain
adh_short            PF00106.20   167 seq1575_BIOID54319   -            352   7.6e-11   42.0   0.0   1   1   1.1e-13   1.5e-10   41.0   0.0     3   137    17   140    16   152 0.85 short chain dehydrogenase
NAD_binding_10       PF13460.1    183 seq1575_BIOID54319   -            352   2.3e-10   40.6   0.0   1   1   2.8e-13   3.8e-10   39.9   0.0     1   140    17   186    17   213 0.80 NADH(P)-binding
NmrA                 PF05368.8    233 seq1575_BIOID54319   -            352     4e-10   39.2   0.0   1   1   6.6e-11     9e-08   31.5   0.0     1   115    17   149    17   156 0.83 NmrA-like family
NAD_binding_4        PF07993.7    249 seq1575_BIOID54319   -            352   4.6e-10   38.7   0.0   1   1   2.9e-12   3.9e-09   35.6   0.0     1   185    19   180    19   232 0.77 Male sterility protein
KR                   PF08659.5    181 seq1575_BIOID54319   -            352   6.7e-08   32.2   0.0   1   1   8.5e-11   1.2e-07   31.5   0.0     3   149    17   150    16   153 0.84 KR domain
Aconitase_C          PF00694.14   131 seq1576_BIOID54319   -            201   8.6e-44  148.7   0.0   1   1   8.7e-48   1.2e-43  148.2   0.0     2   129     3   125     2   127 0.97 Aconitase C-terminal domain
DUF1144              PF06610.8    143 seq1580_BIOID54319   -            149   4.1e-71  237.2   7.6   1   1   3.3e-75   4.5e-71  237.0   5.3     4   143     3   142     1   142 0.98 Protein of unknown function (DUF1144)
DUF2773              PF10971.3     81 seq1582_BIOID54319   -             57     6e-34  115.7   0.3   1   1   4.8e-38   6.6e-34  115.6   0.2    25    81     1    57     1    57 0.99 Protein of unknown function (DUF2773)
SDF                  PF00375.13   390 seq1583_BIOID54319   -            463  1.7e-102  343.0  34.3   1   1  1.5e-106  2.1e-102  342.7  23.8     1   390    29   443    29   443 0.96 Sodium:dicarboxylate symporter family
Hexapep              PF00132.19    36 seq1585_BIOID54319   -            456   3.8e-30  101.9  14.0   1   3   1.3e-09   4.3e-06   25.8   2.5     4    36   268   300   266   300 0.94 Bacterial transferase hexapeptide (six repeats)
Hexapep              PF00132.19    36 seq1585_BIOID54319   -            456   3.8e-30  101.9  14.0   2   3   4.3e-08   0.00015   21.0   0.1     2    32   353   382   352   384 0.94 Bacterial transferase hexapeptide (six repeats)
Hexapep              PF00132.19    36 seq1585_BIOID54319   -            456   3.8e-30  101.9  14.0   3   3   2.8e-12   9.7e-09   34.2   0.2     2    36   395   429   394   429 0.96 Bacterial transferase hexapeptide (six repeats)
NTP_transf_3         PF12804.2    179 seq1585_BIOID54319   -            456   3.4e-20   72.8   0.6   1   1   2.2e-23   7.6e-20   71.7   0.4     1   112     8   122     8   252 0.91 MobA-like NTP transferase domain
NTP_transferase      PF00483.18   248 seq1585_BIOID54319   -            456   1.2e-13   50.8   0.0   1   1   5.2e-17   1.8e-13   50.2   0.0     3   220     9   214     7   220 0.85 Nucleotidyl transferase
IspD                 PF01128.14   221 seq1585_BIOID54319   -            456   1.4e-06   27.8   0.1   1   1   8.5e-10   2.9e-06   26.8   0.0     1    45     6    50     6    78 0.83 Uncharacterized protein family UPF0007
SSF                  PF00474.12   406 seq1586_BIOID54319   -            502  1.1e-146  488.5  29.9   1   1  1.3e-150  1.7e-146  487.8  20.7     1   406    35   437    35   437 0.99 Sodium:solute symporter family
Response_reg         PF00072.19   112 seq1587_BIOID54319   -            229   2.4e-26   91.8   0.0   1   1     5e-30   3.4e-26   91.3   0.0     1   111     6   115     6   116 0.98 Response regulator receiver domain
Trans_reg_C          PF00486.23    77 seq1587_BIOID54319   -            229   7.3e-23   80.1   0.0   1   1   1.9e-26   1.3e-22   79.3   0.0     2    77   151   226   150   226 0.94 Transcriptional regulatory protein, C terminal
PTSIIB_sorb          PF03830.10   151 seq1588_BIOID54319   -            323   1.5e-58  196.8   1.4   1   1   3.3e-62   2.2e-58  196.2   1.0     2   149   164   311   163   313 0.99 PTS system sorbose subfamily IIB component
EIIA-man             PF03610.11   116 seq1588_BIOID54319   -            323   2.6e-35  120.8   0.1   1   1   9.9e-39   6.8e-35  119.5   0.0     1   114     4   117     4   119 0.98 PTS system fructose IIA component
EAL                  PF00563.15   236 seq1589_BIOID54319   -            521   4.8e-63  212.6   0.0   1   1   1.2e-66   8.4e-63  211.8   0.0     2   236   265   500   264   500 0.96 EAL domain
CSS-motif            PF12792.2    208 seq1589_BIOID54319   -            521     8e-30  103.6   0.0   1   1   1.6e-33   1.1e-29  103.1   0.0     3   207    44   238    42   239 0.90 CSS motif domain associated with EAL
Phage_GPA            PF05840.8    371 seq1591_BIOID54319   -            940  3.6e-151  502.9   0.0   1   1  4.5e-155  6.1e-151  502.2   0.0     1   371   179   564   179   564 0.99 Bacteriophage replication gene A protein (GPA)
LysE                 PF01810.13   191 seq1593_BIOID54319   -            206   7.4e-46  155.7  14.2   1   1   6.3e-50   8.6e-46  155.5   9.9     1   189    14   202    14   204 0.98 LysE type translocator
HTH_Tnp_1            PF01527.15    76 seq1594_BIOID54319   -            122   4.5e-11   42.4   0.7   1   1   4.3e-15   5.8e-11   42.0   0.5     1    76     1    76     1    76 0.94 Transposase
DUF3440              PF11922.3    181 seq1595_BIOID54319   -            282   9.2e-18   64.3   0.1   1   1   5.7e-21   2.6e-17   62.8   0.0     1    45   237   281   237   282 0.97 Domain of unknown function (DUF3440)
PAPS_reduct          PF01507.14   174 seq1595_BIOID54319   -            282   1.5e-16   60.5   0.1   1   1     2e-19   9.1e-16   58.0   0.1     2   163    30   234    29   236 0.78 Phosphoadenosine phosphosulfate reductase family
ATP_bind_3           PF01171.15   182 seq1595_BIOID54319   -            282   0.00011   21.6   0.0   1   1   3.6e-08   0.00016   21.0   0.0     2    40    30    68    29   100 0.91 PP-loop family
Pili_assembly_N      PF00345.15   122 seq1598_BIOID54319   -            245   9.5e-38  128.6   0.6   1   1   2.9e-41     2e-37  127.5   0.1     2   121    24   144    23   145 0.91 Gram-negative pili assembly chaperone, N-terminal domain
Pili_assembly_C      PF02753.12    68 seq1598_BIOID54319   -            245   1.7e-12   46.8   0.4   1   1   8.8e-16     6e-12   45.1   0.2     1    64   165   226   165   230 0.94 Gram-negative pili assembly chaperone, C-terminal domain
Response_reg         PF00072.19   112 seq1599_BIOID54319   -            218   3.8e-30  104.0   0.1   1   1   1.4e-33   6.2e-30  103.3   0.1     1   111     4   115     4   116 0.98 Response regulator receiver domain
GerE                 PF00196.14    58 seq1599_BIOID54319   -            218   3.4e-22   77.3   2.1   1   1   9.9e-26   4.5e-22   77.0   0.1     2    58   148   204   147   204 0.98 Bacterial regulatory proteins, luxR family
Sigma70_r4_2         PF08281.7     54 seq1599_BIOID54319   -            218   1.6e-06   27.3   0.3   1   1   7.2e-10   3.3e-06   26.3   0.1     9    50   148   188   147   192 0.92 Sigma-70, region 4
LigB                 PF02900.13   272 seq1600_BIOID54319   -            271   2.3e-57  193.9   0.2   1   1   1.9e-61   2.6e-57  193.7   0.2     1   271    16   270    16   271 0.92 Catalytic LigB subunit of aromatic ring-opening dioxygenase
Molybdopterin        PF00384.17   432 seq1601_BIOID54319   -            809  4.8e-103  345.0   0.3   1   1  8.9e-107  6.1e-103  344.7   0.2     1   431    84   550    84   551 0.97 Molybdopterin oxidoreductase
Molydop_binding      PF01568.16   109 seq1601_BIOID54319   -            809   3.6e-23   81.3   0.1   1   1   1.8e-26   1.2e-22   79.6   0.0     1    99   670   776   670   785 0.93 Molydopterin dinucleotide binding domain
HTH_38               PF13936.1     44 seq1602_BIOID54319   -            303   3.1e-23   80.9   2.3   1   1     4e-21   1.4e-17   62.8   0.9     4    44    58    98    55    98 0.97 Helix-turn-helix domain
HTH_32               PF13565.1     77 seq1602_BIOID54319   -            303   4.1e-06   27.3   2.0   1   1   1.2e-09   4.1e-06   27.3   1.4     1    77    90   173    90   173 0.69 Homeodomain-like domain
TonB_dep_Rec         PF00593.19   276 seq1603_BIOID54319   -            729   8.7e-31  107.7  22.0   1   1   1.3e-34   8.7e-31  107.7  15.2     1   275   493   727   493   728 0.87 TonB dependent receptor
Plug                 PF07715.10   108 seq1603_BIOID54319   -            729     6e-14   52.1   0.4   1   1   8.8e-18     6e-14   52.1   0.3     2   106    75   175    74   177 0.93 TonB-dependent Receptor Plug Domain
PEP-utilizers_C      PF02896.13   294 seq1604_BIOID54319   -            833    4e-111  370.4   0.0   1   1  1.9e-114  5.3e-111  370.0   0.0     2   293   363   653   362   654 0.99 PEP-utilising enzyme, TIM barrel domain
PTS_EIIA_2           PF00359.17   142 seq1604_BIOID54319   -            833   4.5e-32  110.6   0.0   1   1   3.2e-35   8.8e-32  109.6   0.0     2   141   689   829   688   830 0.97 Phosphoenolpyruvate-dependent sugar phosphotransferase system, EIIA 2
PEP-utilizers        PF00391.18    81 seq1604_BIOID54319   -            833   3.9e-19   67.8   0.0   1   1   4.2e-22   1.2e-18   66.3   0.0     7    81   262   337   259   337 0.93 PEP-utilising enzyme, mobile domain
PTS-HPr              PF00381.14    84 seq1604_BIOID54319   -            833     3e-17   62.1   0.0   1   1   2.8e-20   7.6e-17   60.8   0.0     5    83     6    86     2    87 0.94 PTS HPr component phosphorylation site
PEP-utilisers_N      PF05524.8    123 seq1604_BIOID54319   -            833     8e-14   51.3   1.1   1   1   4.8e-17   1.3e-13   50.6   0.0     2   123   119   238   118   238 0.87 PEP-utilising enzyme, N-terminal
Methyltransf_11      PF08241.7     95 seq1606_BIOID54319   -            251   2.4e-24   85.5   0.0   1   1   3.2e-27   4.4e-24   84.6   0.0     1    95    47   138    47   138 0.98 Methyltransferase domain
Methyltransf_23      PF13489.1    162 seq1606_BIOID54319   -            251   6.9e-15   54.9   0.1   1   1   7.4e-18     1e-14   54.4   0.0     4   145    25   168    17   179 0.76 Methyltransferase domain
Methyltransf_31      PF13847.1    152 seq1606_BIOID54319   -            251   9.9e-15   54.3   0.0   1   1   9.6e-18   1.3e-14   53.9   0.0     5   118    44   147    40   190 0.84 Methyltransferase domain
Methyltransf_12      PF08242.7     99 seq1606_BIOID54319   -            251   2.2e-11   43.9   0.0   1   1   3.3e-14   4.6e-11   42.9   0.0     1    98    47   135    47   136 0.86 Methyltransferase domain
Methyltransf_18      PF12847.2    112 seq1606_BIOID54319   -            251     1e-09   38.8   0.0   1   1   1.4e-12   1.9e-09   37.9   0.0     4   110    45   139    42   141 0.79 Methyltransferase domain
Methyltransf_25      PF13649.1    101 seq1606_BIOID54319   -            251     3e-09   37.0   0.0   1   1     8e-12   1.1e-08   35.2   0.0     1   101    46   134    46   134 0.87 Methyltransferase domain
Ubie_methyltran      PF01209.13   233 seq1606_BIOID54319   -            251   2.1e-09   36.7   0.0   1   1     2e-12   2.8e-09   36.3   0.0    42   168    37   155     2   167 0.83 ubiE/COQ5 methyltransferase family
Methyltransf_8       PF05148.10   219 seq1606_BIOID54319   -            251   3.7e-06   26.6   0.0   1   1   3.9e-09   5.3e-06   26.0   0.0    58   156    29   138    16   158 0.77 Hypothetical methyltransferase
MTS                  PF05175.9    170 seq1606_BIOID54319   -            251   6.3e-05   22.3   0.0   1   1   7.2e-08   9.9e-05   21.6   0.0    19    74    30    83    22   108 0.83 Methyltransferase small domain
HATPase_c            PF02518.21   111 seq1608_BIOID54319   -            474   8.5e-22   76.8   0.0   1   1   3.2e-25   1.4e-21   76.1   0.0     5   109   367   470   363   472 0.92 Histidine kinase-, DNA gyrase B-, and HSP90-like ATPase
HisKA                PF00512.20    68 seq1608_BIOID54319   -            474   4.1e-13   48.9   0.3   1   1   2.8e-16   1.3e-12   47.4   0.2     6    67   260   319   256   320 0.91 His Kinase A (phospho-acceptor) domain
HAMP                 PF00672.20    70 seq1608_BIOID54319   -            474   2.4e-11   43.5  10.9   1   1   2.9e-13   1.3e-09   37.9   0.1     2    69   185   251   184   252 0.88 HAMP domain
DUF1016              PF06250.6    320 seq1609_BIOID54319   -            375  2.6e-139  463.5   0.2   1   2   2.4e-40   3.3e-36  124.7   0.0     1    97    15   112    15   117 0.98 Protein of unknown function (DUF1016)
DUF1016              PF06250.6    320 seq1609_BIOID54319   -            375  2.6e-139  463.5   0.2   2   2  5.4e-105  7.4e-101  337.1   0.0    81   319   122   363   117   364 0.96 Protein of unknown function (DUF1016)
HTH_Tnp_1            PF01527.15    76 seq1612_BIOID54319   -            216   8.8e-24   83.1   0.0   1   1   3.1e-25   1.4e-21   76.0   0.0     2    69    92   163    91   182 0.86 Transposase
DUF883               PF05957.8     94 seq1613_BIOID54319   -            113   6.8e-27   93.5   1.2   1   1   5.9e-31   8.1e-27   93.3   0.9     1    94    19   111    19   111 0.97 Bacterial protein of unknown function (DUF883)
GalP_UDP_transf      PF01087.17   183 seq1615_BIOID54319   -            348   1.2e-71  240.4   0.2   1   1   3.9e-75   1.8e-71  239.9   0.1     2   183     3   176     2   176 0.98 Galactose-1-phosphate uridyl transferase, N-terminal domain
GalP_UDP_tr_C        PF02744.12   167 seq1615_BIOID54319   -            348   2.1e-71  238.7   0.1   1   1   1.8e-74   8.2e-71  236.8   0.1     2   165   183   345   178   347 0.98 Galactose-1-phosphate uridyl transferase, C-terminal domain
DUF940               PF06082.6    658 seq1616_BIOID54319   -            698  2.7e-258  858.7  13.5   1   1  2.3e-262  3.1e-258  858.6   9.3     1   658    29   693    29   693 0.97 Bacterial putative lipoprotein (DUF940)
DEDD_Tnp_IS110       PF01548.12   144 seq1617_BIOID54319   -            326   4.2e-44  149.5   0.2   1   1   2.4e-47   1.7e-43  147.6   0.1     1   144     7   151     7   151 0.99 Transposase
Transposase_20       PF02371.11    87 seq1617_BIOID54319   -            326   1.1e-27   95.7   0.4   1   1     3e-31     2e-27   94.9   0.3     2    85   196   280   195   282 0.96 Transposase IS116/IS110/IS902 family
Caudo_TAP            PF02413.12   130 seq1618_BIOID54319   -            175   5.5e-37  126.7   1.6   1   1   5.1e-41     7e-37  126.3   1.1     3   130    41   175    39   175 0.98 Caudovirales tail fibre assembly protein
Fe-ADH               PF00465.14   366 seq1619_BIOID54319   -            284   2.2e-41  141.6   0.2   1   1   5.1e-45   3.5e-41  140.9   0.1    80   364    10   270     3   272 0.92 Iron-containing alcohol dehydrogenase
Fe-ADH_2             PF13685.1    250 seq1619_BIOID54319   -            284   2.1e-17   63.1   0.0   1   1     4e-21   2.7e-17   62.7   0.0    75   250     8   201     1   201 0.81 Iron-containing alcohol dehydrogenase
UvrC_HhH_N           PF08459.6    155 seq1620_BIOID54319   -            610   6.8e-52  175.0   0.0   1   1     4e-55   1.4e-51  174.0   0.0     1   155   383   542   383   542 0.96 UvrC Helix-hairpin-helix N-terminal
GIY-YIG              PF01541.19    80 seq1620_BIOID54319   -            610   2.8e-12   46.6   0.1   1   1   1.8e-15   6.2e-12   45.6   0.1     2    80    18    93    17    93 0.83 GIY-YIG catalytic domain
HHH                  PF00633.18    30 seq1620_BIOID54319   -            610   1.1e-10   40.4   0.0   1   1     1e-09   3.5e-06   26.2   0.0     2    29   579   606   578   607 0.94 Helix-hairpin-helix motif
UVR                  PF02151.14    36 seq1620_BIOID54319   -            610   1.9e-10   39.7   1.0   1   1   1.2e-13   4.3e-10   38.6   0.7     1    34   204   237   204   239 0.94 UvrB/uvrC motif
Fimbrial             PF00419.15   145 seq1621_BIOID54319   -            353   1.1e-13   51.5   0.3   1   1   4.9e-17   6.7e-13   48.9   0.1     8   145   213   353   202   353 0.88 Fimbrial protein
ROK                  PF00480.15   179 seq1622_BIOID54319   -            331   1.1e-58  197.8   0.2   1   1     3e-62   1.4e-58  197.5   0.1     1   179    33   222    33   222 0.96 ROK family
Glucokinase          PF02685.11   316 seq1622_BIOID54319   -            331   5.4e-10   38.4   0.0   1   1   2.2e-13     1e-09   37.5   0.0     4   235    35   266    32   276 0.81 Glucokinase
RhaT                 PF06379.7    344 seq1624_BIOID54319   -            344    3e-217  720.1  33.1   1   1  2.5e-221  3.4e-217  719.9  22.9     1   343     1   343     1   344 1.00 L-rhamnose-proton symport protein (RhaT)
TnpB_IS66            PF05717.8    108 seq1627_BIOID54319   -            115   5.3e-45  151.1   0.0   1   1   4.3e-49   5.8e-45  151.0   0.0     2   107     7   110     6   111 0.96 IS66 Orf2 like protein
MFS_1                PF07690.11   354 seq1629_BIOID54319   -            402   1.9e-21   76.0  62.3   1   1   2.2e-20   1.5e-16   60.0  17.2     4   179   223   392   220   401 0.88 Major Facilitator Superfamily
Glutaredoxin         PF00462.19    60 seq1630_BIOID54319   -             81   7.9e-14   51.2   0.0   1   1   6.6e-18     9e-14   51.0   0.0     1    57     3    58     3    61 0.95 Glutaredoxin
DUF2686              PF10887.3    276 seq1632_BIOID54319   -            276  6.7e-166  549.7   0.0   1   1  5.5e-170  7.5e-166  549.5   0.0     1   276     1   276     1   276 1.00 Protein of unknown function (DUF2686)
HTH_Tnp_1            PF01527.15    76 seq1633_BIOID54319   -            136   1.8e-19   69.3   0.5   1   1   4.6e-23   3.1e-19   68.5   0.4     2    74    23   102    22   104 0.89 Transposase
HTH_28               PF13518.1     52 seq1633_BIOID54319   -            136   2.3e-06   27.3   0.5   1   1   6.5e-10   4.4e-06   26.4   0.0     1    43    32    75    32    78 0.93 Helix-turn-helix domain
SIS                  PF01380.17   131 seq1634_BIOID54319   -            609   1.8e-64  215.0   0.1   1   2   4.2e-36   1.1e-32  112.2   0.0     2   130   290   418   289   419 0.97 SIS domain
SIS                  PF01380.17   131 seq1634_BIOID54319   -            609   1.8e-64  215.0   0.1   2   2   1.2e-32   3.4e-29  100.9   0.0     2   130   462   591   461   592 0.97 SIS domain
GATase_2             PF00310.16   361 seq1634_BIOID54319   -            609   5.2e-26   91.0   0.7   1   2   2.4e-08   6.5e-05   21.6   0.1     1    54     2    44     2    62 0.85 Glutamine amidotransferases class-II
GATase_2             PF00310.16   361 seq1634_BIOID54319   -            609   5.2e-26   91.0   0.7   2   2   1.9e-22   5.2e-19   68.0   0.1   190   293    61   152    50   160 0.95 Glutamine amidotransferases class-II
GATase_6             PF13522.1    133 seq1634_BIOID54319   -            609   2.1e-24   85.8   0.1   1   1   1.3e-27   3.6e-24   85.0   0.1    11   123    65   183    46   193 0.85 Glutamine amidotransferase domain
GATase_7             PF13537.1    124 seq1634_BIOID54319   -            609   2.6e-17   62.6   0.0   1   1   1.7e-20   4.6e-17   61.8   0.0     1   118    72   194    72   199 0.85 Glutamine amidotransferase domain
GATase_4             PF13230.1    272 seq1634_BIOID54319   -            609     2e-07   29.8   0.1   1   1   3.1e-10   8.6e-07   27.7   0.1    59   133    54   128    45   148 0.86 Glutamine amidotransferases class-II
Sel1                 PF08238.7     39 seq1635_BIOID54319   -            184   2.9e-30  103.9   7.2   1   3   2.3e-13   3.2e-09   37.0   0.1     3    38    65    98    63    99 0.86 Sel1 repeat
Sel1                 PF08238.7     39 seq1635_BIOID54319   -            184   2.9e-30  103.9   7.2   2   3   2.7e-14   3.6e-10   40.0   0.1     1    39   100   135   100   135 0.96 Sel1 repeat
Sel1                 PF08238.7     39 seq1635_BIOID54319   -            184   2.9e-30  103.9   7.2   3   3   7.1e-11   9.8e-07   29.1   0.1     1    38   136   170   136   171 0.92 Sel1 repeat
Flavodoxin_NdrI      PF07972.6    122 seq1638_BIOID54319   -            136   5.1e-47  158.6   0.0   1   1   4.3e-51   5.8e-47  158.4   0.0     1   122     5   123     5   123 0.97 NrdI Flavodoxin like
GlutR_N              PF05201.10   152 seq1639_BIOID54319   -            484   5.8e-57  191.4   0.1   1   1   3.1e-60   1.4e-56  190.1   0.0     1   152    72   223    72   223 0.99 Glutamyl-tRNAGlu reductase, N-terminal domain
Shikimate_DH         PF01488.15   135 seq1639_BIOID54319   -            484   3.9e-43  146.6   0.5   1   1   1.5e-46   6.7e-43  145.9   0.3     2   135   238   372   237   372 0.96 Shikimate / quinate 5-dehydrogenase
GlutR_dimer          PF00745.15   101 seq1639_BIOID54319   -            484   1.9e-27   95.0   2.6   1   1   4.1e-31   1.9e-27   95.0   1.8     2   100   386   483   385   484 0.97 Glutamyl-tRNAGlu reductase, dimerisation domain
DDE_Tnp_IS66         PF03050.9    271 seq1640_BIOID54319   -            523  1.3e-101  339.2   0.1   1   1  3.8e-105  1.3e-101  339.2   0.1     1   270   186   472   186   473 0.98 Transposase IS66 family
DDE_Tnp_IS66_C       PF13817.1     39 seq1640_BIOID54319   -            523   3.1e-19   68.5   0.4   1   1   3.6e-22   1.2e-18   66.6   0.3     1    39   479   517   479   517 0.98 IS66 C-terminal element
HTH_Tnp_IS66         PF13005.2     59 seq1640_BIOID54319   -            523   2.7e-17   62.2   6.4   1   1   1.7e-20   5.8e-17   61.1   4.4     2    59   125   180   124   180 0.97 putative Helix-turn-helix domain of transposase IS66
LZ_Tnp_IS66          PF13007.2     78 seq1640_BIOID54319   -            523     4e-12   46.5   7.7   1   1   1.2e-15     4e-12   46.5   5.3     2    77    46   121    45   122 0.83 Transposase C of IS166 homeodomain
rve                  PF00665.21   120 seq1644_BIOID54319   -            301   8.6e-23   80.6   0.0   1   1   3.4e-26   1.6e-22   79.7   0.0     3   119   123   243   121   244 0.96 Integrase core domain
rve_3                PF13683.1     67 seq1644_BIOID54319   -            301   1.4e-17   62.8   0.1   1   1   9.9e-21   4.5e-17   61.2   0.0     2    67   216   281   215   281 0.98 Integrase core domain
HTH_21               PF13276.1     60 seq1644_BIOID54319   -            301   6.8e-17   61.1   1.7   1   1   7.2e-19   3.3e-15   55.7   0.3     6    57    49   106    44   109 0.80 HTH-like domain
GalKase_gal_bdg      PF10509.4     52 seq1646_BIOID54319   -            382   2.5e-23   80.9   0.1   1   1   9.8e-27   4.5e-23   80.1   0.1     2    52     9    59     8    59 0.96 Galactokinase galactose-binding signature
GHMP_kinases_N       PF00288.21    67 seq1646_BIOID54319   -            382   2.6e-14   52.9   0.2   1   1   1.1e-17     5e-14   52.0   0.2     2    66   115   181   114   182 0.94 GHMP kinases N terminal domain
GHMP_kinases_C       PF08544.8     85 seq1646_BIOID54319   -            382   2.3e-13   50.0   0.1   1   1   1.4e-16   6.3e-13   48.6   0.1     2    84   279   361   278   362 0.93 GHMP kinases C terminal
CopC                 PF04234.7     97 seq1647_BIOID54319   -            124   2.6e-31  107.9   0.5   1   1   2.2e-35     3e-31  107.7   0.3     1    97    27   124    27   124 0.98 CopC domain
SgrR_N               PF12793.2    115 seq1648_BIOID54319   -            551   1.3e-38  131.3   4.6   1   1     2e-42   1.3e-38  131.3   3.2     1   115     5   118     5   118 0.98 Sugar transport-related sRNA regulator N-term
SBP_bac_5            PF00496.17   374 seq1648_BIOID54319   -            551   1.4e-29  102.9   0.0   1   1   3.1e-32   2.2e-28   99.0   0.0     1   343   163   446   163   502 0.85 Bacterial extracellular solute-binding proteins, family 5 Middle
FTR1                 PF03239.9    306 seq1650_BIOID54319   -            276   1.8e-76  256.9  18.6   1   1   1.4e-80     2e-76  256.7  12.9     1   304     1   274     1   276 0.98 Iron permease FTR1 family
Ribonuc_red_lgC      PF02867.10   537 seq1651_BIOID54319   -            714  7.4e-151  503.2   0.0   1   1  7.3e-153  3.3e-149  497.7   0.0     1   537   175   694   175   694 0.96 Ribonucleotide reductase, barrel domain
RNR_N                PF08343.5     82 seq1651_BIOID54319   -            714     3e-29  100.5   0.1   1   1   1.7e-32   7.8e-29   99.2   0.1     1    82    16    97    16    97 0.99 Ribonucleotide reductase N-terminal
Ribonuc_red_lgN      PF00317.16    83 seq1651_BIOID54319   -            714   3.8e-12   45.7   0.0   1   1   2.2e-15     1e-11   44.3   0.0     2    82    99   171    98   172 0.95 Ribonucleotide reductase, all-alpha domain
CreD                 PF06123.7    430 seq1654_BIOID54319   -            450  2.5e-157  523.7   0.0   1   1  2.1e-161  2.8e-157  523.5   0.0     2   430     5   428     4   428 0.99 Inner membrane protein CreD
ParA                 PF10609.4     81 seq1655_BIOID54319   -            379     4e-36  122.6   0.4   1   1     3e-39   8.2e-36  121.6   0.3     1    81   226   306   226   306 0.99 ParA/MinD ATPase like
CbiA                 PF01656.18   195 seq1655_BIOID54319   -            379   5.9e-18   64.8   0.1   1   1   3.5e-21   9.6e-18   64.1   0.1     1   157   120   288   120   291 0.78 CobQ/CobB/MinD/ParA nucleotide binding domain
AAA_31               PF13614.1    157 seq1655_BIOID54319   -            379   1.7e-10   40.9   0.0   1   1     6e-13   1.6e-09   37.7   0.0     1    53   118   170   118   248 0.84 AAA domain
MipZ                 PF09140.6    261 seq1655_BIOID54319   -            379   4.4e-08   32.4   0.0   1   1   3.2e-11   8.7e-08   31.4   0.0     2   116   119   244   118   268 0.67 ATPase MipZ
CopD                 PF05425.8    105 seq1656_BIOID54319   -            290   2.5e-22   78.9   9.3   1   1   1.8e-26   2.5e-22   78.9   6.5     2   105   185   284   184   284 0.93 Copper resistance protein D
AmoA                 PF05145.7    318 seq1657_BIOID54319   -            363  4.1e-114  380.8  34.5   1   1  4.1e-118  5.6e-114  380.3  23.9     1   317    44   358    44   359 0.99 Putative ammonia monooxygenase
Hydrolase_3          PF08282.7    254 seq1660_BIOID54319   -            277   2.7e-54  184.3   0.1   1   1   8.8e-58     3e-54  184.1   0.1     1   249     6   254     6   265 0.97 haloacid dehalogenase-like hydrolase
S6PP                 PF05116.8    247 seq1660_BIOID54319   -            277   7.9e-13   48.1   0.0   1   1   5.9e-12     2e-08   33.7   0.0   130   225   155   251   146   267 0.86 Sucrose-6F-phosphate phosphohydrolase
Hydrolase            PF00702.21   204 seq1660_BIOID54319   -            277   5.2e-08   33.5   0.7   1   1     3e-10     1e-06   29.3   0.2     1   204     3   227     3   227 0.54 haloacid dehalogenase-like hydrolase
HAD                  PF12710.2    191 seq1660_BIOID54319   -            277   2.3e-07   31.0   0.0   1   1   4.3e-10   1.5e-06   28.4   0.0    91   191    27   224    19   224 0.81 haloacid dehalogenase-like hydrolase
MTS                  PF05175.9    170 seq1661_BIOID54319   -            397   1.9e-20   72.8   0.0   1   1   2.9e-23   3.6e-20   71.9   0.0    31   138   219   347   211   360 0.92 Methyltransferase small domain
Methyltransf_26      PF13659.1    117 seq1661_BIOID54319   -            397     1e-18   67.3   0.0   1   1   1.6e-21     2e-18   66.4   0.0     2   116   221   350   220   351 0.92 Methyltransferase domain
Methyltransf_31      PF13847.1    152 seq1661_BIOID54319   -            397     3e-16   59.2   0.0   1   1   1.1e-18   1.4e-15   57.0   0.0     2   118   218   357   217   379 0.80 Methyltransferase domain
Methyltransf_18      PF12847.2    112 seq1661_BIOID54319   -            397   1.4e-12   48.0   0.0   1   1   2.8e-15   3.5e-12   46.7   0.0     3   110   221   348   219   350 0.82 Methyltransferase domain
PrmA                 PF06325.8    295 seq1661_BIOID54319   -            397   1.9e-08   33.6   0.0   1   1   2.4e-11     3e-08   33.0   0.0   159   232   217   294   211   295 0.84 Ribosomal protein L11 methyltransferase (PrmA)
Methyltransf_25      PF13649.1    101 seq1661_BIOID54319   -            397   1.1e-07   31.9   0.0   1   1   2.1e-10   2.6e-07   30.8   0.0     1    73   223   293   223   341 0.90 Methyltransferase domain
UPF0020              PF01170.13   180 seq1661_BIOID54319   -            397   2.1e-06   27.3   0.0   1   1   3.3e-09   4.1e-06   26.3   0.0    30   117   221   298   211   304 0.84 Putative RNA methylase family UPF0020
Methyltransf_15      PF09445.5    164 seq1661_BIOID54319   -            397   2.9e-06   26.8   0.0   1   1   3.9e-09   4.8e-06   26.1   0.0     3    79   222   296   220   301 0.92 RNA cap guanine-N2 methyltransferase
Met_10               PF02475.11   200 seq1661_BIOID54319   -            397   9.4e-06   25.2   0.0   1   1   1.3e-08   1.6e-05   24.4   0.0   100   179   218   297   209   308 0.90 Met-10+ like-protein
Ubie_methyltran      PF01209.13   233 seq1661_BIOID54319   -            397   4.6e-05   22.5   0.0   1   1   6.2e-08   7.7e-05   21.8   0.0    45    98   217   269   208   282 0.88 ubiE/COQ5 methyltransferase family
Cons_hypoth95        PF03602.10   183 seq1661_BIOID54319   -            397    0.0001   21.6   0.0   1   1   1.4e-07   0.00018   20.8   0.0    42   128   219   301   203   314 0.81 Conserved hypothetical protein 95
Autotransporter      PF03797.14   265 seq1662_BIOID54319   -            773   1.1e-44  152.6  18.4   1   1   1.6e-48   1.1e-44  152.6  12.8     3   265   488   759   486   762 0.95 Autotransporter beta-domain
Pertactin            PF03212.9    121 seq1662_BIOID54319   -            773   2.9e-09   36.5   1.1   1   1   4.2e-13   2.9e-09   36.5   0.8     1   120   297   422   297   423 0.83 Pertactin
NTP_transferase      PF00483.18   248 seq1665_BIOID54319   -            297   5.8e-22   78.0   0.0   1   1   1.1e-25   7.3e-22   77.7   0.0     1   242     5   273     5   278 0.85 Nucleotidyl transferase
NTP_transf_3         PF12804.2    179 seq1665_BIOID54319   -            297   4.2e-07   30.2   0.0   1   1   9.2e-11   6.3e-07   29.6   0.0     2   112     7   148     6   253 0.77 MobA-like NTP transferase domain
Peptidase_M75        PF09375.5    285 seq1666_BIOID54319   -            375   7.5e-52  176.3   4.7   1   1   1.4e-55   9.8e-52  175.9   3.2     1   285   135   368   135   368 0.96 Imelysin
Cupredoxin_1         PF13473.1    104 seq1666_BIOID54319   -            375   5.5e-25   87.1   0.1   1   1   1.3e-28   9.1e-25   86.4   0.1     4   104    13   115    10   115 0.95 Cupredoxin-like domain
StbA                 PF06406.6    318 seq1667_BIOID54319   -            319  1.2e-148  494.1   0.0   1   1    2e-152  1.4e-148  493.9   0.0     1   318     1   316     1   316 0.99 StbA protein
Aldose_epim          PF01263.15   301 seq1668_BIOID54319   -            346   3.1e-92  308.8   0.0   1   1   2.5e-96   3.4e-92  308.6   0.0     2   301    17   342    16   342 0.99 Aldose 1-epimerase
Transaldolase        PF00923.14   287 seq1670_BIOID54319   -            220   5.3e-48  163.4   0.1   1   1   8.2e-52   1.1e-47  162.4   0.0     1   244     3   206     3   218 0.94 Transaldolase
PCRF                 PF03462.13   116 seq1671_BIOID54319   -            360   2.6e-43  146.2   0.4   1   1   8.7e-47     6e-43  145.1   0.3     3   116    65   178    63   178 0.98 PCRF domain
RF-1                 PF00472.15   114 seq1671_BIOID54319   -            360   3.2e-39  133.1   0.0   1   1   4.7e-43   3.2e-39  133.1   0.0     9   114   216   321   208   321 0.97 RF-1 domain
DUF2511              PF10709.4     87 seq1673_BIOID54319   -            113   6.8e-36  122.3   0.0   1   1   5.9e-40   8.1e-36  122.1   0.0     1    87    26   113    26   113 0.99 Protein of unknown function (DUF2511)
Esterase             PF00756.15   251 seq1674_BIOID54319   -            278   2.1e-72  243.4   0.0   1   1   7.1e-76   2.4e-72  243.2   0.0     1   251    21   271    21   271 0.99 Putative esterase
Abhydrolase_5        PF12695.2    142 seq1674_BIOID54319   -            278   8.9e-08   31.8   0.0   1   1   3.5e-11   1.2e-07   31.4   0.0     6   142    50   257    44   257 0.62 Alpha/beta hydrolase family
Peptidase_S9         PF00326.16   213 seq1674_BIOID54319   -            278   8.1e-07   28.3   0.0   1   1   3.7e-10   1.3e-06   27.7   0.0    54   208   127   274   118   278 0.77 Prolyl oligopeptidase family
DUF2574              PF10836.3     93 seq1678_BIOID54319   -             93   6.1e-50  166.7   0.0   1   1   4.9e-54   6.8e-50  166.6   0.0     1    93     1    93     1    93 1.00 Protein of unknown function (DUF2574)
PsiE                 PF06146.7     69 seq1680_BIOID54319   -            136   1.8e-16   59.9   5.7   1   1   1.3e-20   1.8e-16   59.9   3.9     5    69    62   123    58   123 0.95 Phosphate-starvation-inducible E
PBP_like_2           PF12849.2    281 seq1681_BIOID54319   -            346   9.1e-56  189.2   7.2   1   1   1.8e-59   1.2e-55  188.8   5.0    10   278    27   306     8   308 0.91 PBP superfamily domain
PBP_like             PF12727.2    193 seq1681_BIOID54319   -            346   1.6e-10   40.1   0.0   1   1   5.2e-14   3.6e-10   39.0   0.0     3   168    47   236    45   302 0.76 PBP superfamily domain
Fe-ADH               PF00465.14   366 seq1683_BIOID54319   -            367     8e-64  215.4   5.9   1   1   1.4e-67   9.8e-64  215.1   4.1     1   366     8   348     8   348 0.92 Iron-containing alcohol dehydrogenase
Fe-ADH_2             PF13685.1    250 seq1683_BIOID54319   -            367   1.4e-33  116.1   0.1   1   1   2.5e-37   1.7e-33  115.8   0.0     3   250    14   276    12   276 0.82 Iron-containing alcohol dehydrogenase
SBP_bac_6            PF13343.1    242 seq1684_BIOID54319   -            327   2.3e-17   63.0   3.2   1   1   6.5e-21     3e-17   62.6   2.2     1   217    73   288    73   313 0.76 Bacterial extracellular solute-binding protein
SBP_bac_1            PF01547.20   314 seq1684_BIOID54319   -            327   2.3e-16   60.3   6.7   1   1   7.1e-20   3.2e-16   59.8   4.6    16   313    42   272    29   273 0.84 Bacterial extracellular solute-binding protein
SBP_bac_11           PF13531.1    231 seq1684_BIOID54319   -            327   5.1e-16   58.8   0.2   1   1   1.5e-19   7.1e-16   58.4   0.1    15   224    39   274    22   277 0.84 Bacterial extracellular solute-binding protein
Chorismate_synt      PF01264.16   346 seq1685_BIOID54319   -            361  1.7e-147  490.3   0.0   1   1  1.4e-151  1.9e-147  490.1   0.0     1   346    10   346    10   346 0.98 Chorismate synthase
Metallophos          PF00149.23   201 seq1690_BIOID54319   -            218   2.9e-15   56.1   1.7   1   1   5.1e-19   3.5e-15   55.8   1.2     2   170    18   155    17   205 0.86 Calcineurin-like phosphoesterase
Plasmid_stab_B       PF10784.4     72 seq1692_BIOID54319   -            114   7.2e-24   83.0   0.0   1   1   6.8e-28   9.4e-24   82.7   0.0     1    66    17    82    17    88 0.94 Plasmid stability protein
Dyp_perox            PF04261.7    313 seq1695_BIOID54319   -            185   1.1e-32  112.9   0.0   1   1   9.2e-37   1.3e-32  112.7   0.0     1   116    61   185    61   185 0.98 Dyp-type peroxidase family
Fimbrial             PF00419.15   145 seq1698_BIOID54319   -            180   4.6e-13   49.4   0.7   1   1   4.2e-17   5.8e-13   49.1   0.5     2   143    31   178    30   180 0.79 Fimbrial protein
Ribonuc_red_sm       PF00268.16   281 seq1699_BIOID54319   -            319   1.1e-80  270.5   0.1   1   1   9.6e-85   1.3e-80  270.2   0.0     1   280     1   280     1   281 0.97 Ribonucleotide reductase, small chain
Glycos_transf_1      PF00534.15   172 seq1700_BIOID54319   -            397   1.3e-38  132.0   0.1   1   1   9.9e-41   3.4e-37  127.3   0.0     6   172   206   373   202   373 0.95 Glycosyl transferases group 1
Glyco_trans_1_4      PF13692.1    135 seq1700_BIOID54319   -            397   3.3e-16   59.5   0.0   1   1   1.7e-19   5.7e-16   58.7   0.0     3   134   216   358   214   359 0.86 Glycosyl transferases group 1
Glyco_trans_4_2      PF13477.1    139 seq1700_BIOID54319   -            397   3.1e-16   59.3   1.1   1   1   1.9e-19   6.4e-16   58.3   0.7     1   137    21   174    21   176 0.78 Glycosyl transferase 4-like
Glyco_trans_1_2      PF13524.1     92 seq1700_BIOID54319   -            397   1.4e-09   38.0   0.0   1   1   7.6e-13   2.6e-09   37.1   0.0     5    82   300   379   295   390 0.92 Glycosyl transferases group 1
Methyltransf_31      PF13847.1    152 seq1702_BIOID54319   -            277   1.8e-21   76.1   0.0   1   1   2.1e-24   2.6e-21   75.6   0.0     2   117   108   242   107   268 0.85 Methyltransferase domain
MTS                  PF05175.9    170 seq1702_BIOID54319   -            277   1.7e-20   72.9   0.0   1   1   2.4e-23     3e-20   72.1   0.0    26   138   105   236    94   253 0.87 Methyltransferase small domain
Methyltransf_18      PF12847.2    112 seq1702_BIOID54319   -            277     2e-16   60.4   0.1   1   1   3.9e-19   4.9e-16   59.1   0.1     4   110   112   237   109   239 0.73 Methyltransferase domain
Methyltransf_26      PF13659.1    117 seq1702_BIOID54319   -            277   5.9e-16   58.4   0.2   1   1   1.2e-18   1.5e-15   57.1   0.0     3   114   112   237   110   240 0.89 Methyltransferase domain
Methyltransf_4       PF02390.12   197 seq1702_BIOID54319   -            277   1.1e-08   34.2   0.0   1   1   1.4e-11   1.8e-08   33.5   0.0    22    77   112   167    90   183 0.88 Putative methyltransferase
PrmA                 PF06325.8    295 seq1702_BIOID54319   -            277   2.2e-06   26.8   0.0   1   1   2.9e-09   3.7e-06   26.1   0.0   153   232   101   183    94   184 0.78 Ribosomal protein L11 methyltransferase (PrmA)
UPF0020              PF01170.13   180 seq1702_BIOID54319   -            277   6.6e-06   25.6   0.0   1   1   8.7e-09   1.1e-05   25.0   0.0    38   116   117   186   102   195 0.81 Putative RNA methylase family UPF0020
PCMT                 PF01135.14   210 seq1702_BIOID54319   -            277   6.6e-06   25.6   0.0   1   1   7.7e-09   9.6e-06   25.1   0.0    53   132    87   167    71   175 0.82 Protein-L-isoaspartate(D-aspartate) O-methyltransferase (PCMT)
Cons_hypoth95        PF03602.10   183 seq1702_BIOID54319   -            277   9.5e-06   25.0   0.0   1   1   1.6e-08     2e-05   23.9   0.0    42   128   109   190    92   198 0.85 Conserved hypothetical protein 95
Methyltransf_11      PF08241.7     95 seq1702_BIOID54319   -            277   3.4e-05   24.1   0.0   1   1   4.7e-08   5.8e-05   23.3   0.0     1    46   114   163   114   236 0.89 Methyltransferase domain
Methyltransf_16      PF10294.4    174 seq1702_BIOID54319   -            277   4.3e-05   22.9   0.0   1   1   5.4e-08   6.8e-05   22.2   0.0    45   111   108   172    96   184 0.84 Putative methyltransferase
His_Phos_1           PF00300.17   158 seq1704_BIOID54319   -            250     5e-43  146.7   0.0   1   1   4.8e-47   6.5e-43  146.4   0.0     1   158     5   191     5   191 0.94 Histidine phosphatase superfamily (branch 1)
FGGY_N               PF00370.16   245 seq1706_BIOID54319   -            489     4e-30  104.7   0.0   1   1   8.3e-34   5.7e-30  104.3   0.0     3   242     7   241     5   244 0.86 FGGY family of carbohydrate kinases, N-terminal domain
FGGY_C               PF02782.11   197 seq1706_BIOID54319   -            489   8.8e-26   90.6   0.1   1   1   2.3e-29   1.6e-25   89.8   0.0     1   195   253   439   253   441 0.89 FGGY family of carbohydrate kinases, C-terminal domain
Sel1                 PF08238.7     39 seq1708_BIOID54319   -            325   1.7e-67  222.2  48.8   1   8   1.4e-12     2e-08   34.5   0.1     2    39    26    61    25    61 0.87 Sel1 repeat
Sel1                 PF08238.7     39 seq1708_BIOID54319   -            325   1.7e-67  222.2  48.8   2   8   1.2e-08   0.00017   22.0   0.1     2    39    63    97    62    97 0.77 Sel1 repeat
Sel1                 PF08238.7     39 seq1708_BIOID54319   -            325   1.7e-67  222.2  48.8   3   8   8.8e-08    0.0012   19.2   0.1     4    38   101   130    98   131 0.80 Sel1 repeat
Sel1                 PF08238.7     39 seq1708_BIOID54319   -            325   1.7e-67  222.2  48.8   4   8   2.5e-15   3.5e-11   43.2   3.2     2    39   133   167   132   167 0.96 Sel1 repeat
Sel1                 PF08238.7     39 seq1708_BIOID54319   -            325   1.7e-67  222.2  48.8   5   8   2.3e-13   3.2e-09   37.0   0.4     1    39   168   203   168   203 0.95 Sel1 repeat
Sel1                 PF08238.7     39 seq1708_BIOID54319   -            325   1.7e-67  222.2  48.8   6   8   2.3e-11   3.2e-07   30.6   2.7     2    37   205   237   204   239 0.89 Sel1 repeat
Sel1                 PF08238.7     39 seq1708_BIOID54319   -            325   1.7e-67  222.2  48.8   7   8   2.2e-14     3e-10   40.2   0.3     3    37   242   273   240   275 0.93 Sel1 repeat
Sel1                 PF08238.7     39 seq1708_BIOID54319   -            325   1.7e-67  222.2  48.8   8   8     4e-09   5.5e-05   23.5   0.1     1    33   276   305   276   310 0.85 Sel1 repeat
4HBT                 PF03061.17    79 seq1710_BIOID54319   -            161   9.3e-19   67.2   0.1   1   1   1.9e-22   1.3e-18   66.7   0.1     2    78    63   151    62   152 0.97 Thioesterase superfamily
4HBT_3               PF13622.1    256 seq1710_BIOID54319   -            161   7.8e-07   29.0   0.3   1   1   1.5e-10   1.1e-06   28.5   0.2     3    85    58   159    53   160 0.85 Thioesterase-like superfamily
Dyp_perox            PF04261.7    313 seq1711_BIOID54319   -            235   1.4e-69  234.1   0.0   1   1   1.2e-73   1.6e-69  233.9   0.0   121   312     2   222     1   223 0.98 Dyp-type peroxidase family
BPD_transp_1         PF00528.17   185 seq1714_BIOID54319   -            536   1.7e-15   56.9  37.0   1   1     2e-15   2.7e-11   43.2   6.4     5   181    74   266    70   273 0.83 Binding-protein-dependent transport system inner membrane component
BPD_transp_1         PF00528.17   185 seq1715_BIOID54319   -            319   1.5e-17   63.5  20.4   1   1   1.1e-21   1.5e-17   63.5  14.2     3   175    95   304    89   314 0.87 Binding-protein-dependent transport system inner membrane component
Pili_assembly_N      PF00345.15   122 seq1717_BIOID54319   -            213   1.7e-39  134.2   1.2   1   1     9e-43   6.2e-39  132.4   0.1     1   121     8   130     8   131 0.94 Gram-negative pili assembly chaperone, N-terminal domain
Pili_assembly_C      PF02753.12    68 seq1717_BIOID54319   -            213   6.9e-11   41.7   2.4   1   1   2.6e-14   1.8e-10   40.3   1.6     1    65   150   210   150   213 0.94 Gram-negative pili assembly chaperone, C-terminal domain
DUF3521              PF12035.3     35 seq1719_BIOID54319   -             47   4.9e-15   54.9   2.8   1   1   4.1e-19   5.6e-15   54.7   1.9     1    34     9    42     9    43 0.98 Protein of unknown function (DUF3521)
SpoU_methylase       PF00588.14   142 seq1720_BIOID54319   -            228   3.5e-33  114.3   0.0   1   1   3.6e-37   4.9e-33  113.8   0.0     2   142     3   153     2   153 0.87 SpoU rRNA Methylase family
Toluene_X            PF03349.11   427 seq1721_BIOID54319   -            448  1.9e-147  490.9  17.5   1   1  1.6e-151  2.2e-147  490.7  12.1     2   427    19   448    18   448 0.98 Outer membrane protein transport protein (OMPP1/FadL/TodX)
Zn_Tnp_IS91          PF14319.1    111 seq1722_BIOID54319   -            113   6.9e-23   80.1   6.4   1   1   5.6e-27   7.6e-23   80.0   4.4     2   106     7   113     6   113 0.93 Transposase zinc-binding domain
Peptidase_M74        PF03411.8    240 seq1723_BIOID54319   -            274  7.4e-136  450.8   0.1   1   1  6.2e-140  8.5e-136  450.6   0.1     1   239    35   273    35   274 1.00 Penicillin-insensitive murein endopeptidase
NUDIX                PF00293.23   135 seq1724_BIOID54319   -            209   3.2e-14   52.6   0.2   1   1   3.5e-18   4.7e-14   52.0   0.1     4   127    59   187    56   198 0.87 NUDIX domain
EamA                 PF00892.15   126 seq1728_BIOID54319   -            295   2.7e-17   62.8  33.8   1   2   3.4e-16   2.3e-12   46.9   8.4     1   123    18   142    18   145 0.90 EamA-like transporter family
EamA                 PF00892.15   126 seq1728_BIOID54319   -            295   2.7e-17   62.8  33.8   2   2     9e-09   6.2e-05   22.9   8.8     1   125   159   284   159   285 0.84 EamA-like transporter family
EmrE                 PF13536.1    113 seq1728_BIOID54319   -            295   2.9e-08   33.7  35.1   1   1   9.3e-12   6.4e-08   32.6   9.2     4   108    42   147    39   151 0.90 Multidrug resistance efflux transporter
SirB                 PF04247.7    123 seq1729_BIOID54319   -            119   1.5e-28   98.8   2.2   1   1   1.3e-32   1.8e-28   98.6   1.5     2    92     4    96     3   112 0.92 Invasion gene expression up-regulator, SirB
DUF1287              PF06940.6    164 seq1730_BIOID54319   -            205   9.7e-78  259.1   0.0   1   1   1.7e-81   1.1e-77  258.8   0.0     1   164    39   202    39   202 0.99 Domain of unknown function (DUF1287)
Amidase_6            PF12671.2    157 seq1730_BIOID54319   -            205   0.00011   22.1   0.0   1   1   2.1e-08   0.00014   21.7   0.0    18   123    53   168    33   189 0.82 Putative amidase domain
ABC_tran             PF00005.22   118 seq1732_BIOID54319   -            467   5.3e-26   91.1   0.0   1   1   3.3e-29   1.1e-25   90.1   0.0     1   117   135   259   135   260 0.97 ABC transporter
CBS                  PF00571.23    57 seq1732_BIOID54319   -            467   2.8e-06   26.7   0.0   1   1   4.2e-07    0.0014   18.0   0.0    32    55   436   459   413   461 0.86 CBS domain
PAP2                 PF01569.16   129 seq1733_BIOID54319   -            198   1.9e-19   69.4   9.6   1   1   1.4e-23   1.9e-19   69.4   6.7     3   118    58   162    56   172 0.89 PAP2 superfamily
Y2_Tnp               PF04986.8    183 seq1734_BIOID54319   -            168     6e-18   65.1   0.0   1   1   5.7e-22   7.8e-18   64.7   0.0    52   166     2   120     1   122 0.95 Putative transposase
Epimerase            PF01370.16   236 seq1736_BIOID54319   -            372   2.5e-71  239.7   0.0   1   1   6.9e-75   3.1e-71  239.4   0.0     1   236     5   252     5   252 0.98 NAD dependent epimerase/dehydratase family
RmlD_sub_bind        PF04321.12   287 seq1736_BIOID54319   -            372   2.5e-09   36.3   0.0   1   1     1e-12   4.6e-09   35.4   0.0     3   130     5   162     2   175 0.94 RmlD substrate binding domain
Transglut_core2      PF13369.1    153 seq1737_BIOID54319   -            269     9e-38  129.0   0.0   1   1   1.8e-41   1.2e-37  128.5   0.0     2   152    33   184    32   185 0.97 Transglutaminase-like superfamily
TPR_9                PF13371.1     73 seq1737_BIOID54319   -            269   2.8e-28   97.4   0.3   1   1   8.9e-32   6.1e-28   96.3   0.2     1    73   187   259   187   259 0.99 Tetratricopeptide repeat
Usher                PF00577.15   552 seq1739_BIOID54319   -            826  6.9e-183  609.1  29.6   1   1    2e-186    9e-183  608.8  20.5     1   552   177   743   177   743 0.98 Type VII secretion system (T7SS), usher protein
PapC_N               PF13954.1    146 seq1739_BIOID54319   -            826     1e-32  112.6   0.1   1   1   4.4e-36     2e-32  111.6   0.1     2   145    26   162    25   163 0.92 PapC N-terminal domain
PapC_C               PF13953.1     68 seq1739_BIOID54319   -            826   2.7e-09   36.4   0.0   1   1   2.1e-12   9.7e-09   34.6   0.0     4    61   756   813   753   820 0.93 PapC C-terminal domain
Catalase             PF00199.14   384 seq1743_BIOID54319   -            753  2.6e-170  566.1   0.1   1   1    5e-174  3.4e-170  565.7   0.1     1   382    81   467    81   469 0.99 Catalase
Catalase-rel         PF06628.7     68 seq1743_BIOID54319   -            753     4e-20   71.3   0.0   1   1   1.3e-23   8.7e-20   70.2   0.0     1    68   495   563   495   563 0.98 Catalase-related immune-responsive
DUF1249              PF06853.7    121 seq1744_BIOID54319   -            140   6.9e-46  154.6   0.2   1   1   5.8e-50     8e-46  154.4   0.1     2   118    21   136    20   139 0.97 Protein of unknown function (DUF1249)
BPD_transp_1         PF00528.17   185 seq1746_BIOID54319   -            296   6.3e-31  107.2  17.5   1   1   4.6e-35   6.3e-31  107.2  12.1     1   175   101   289    97   293 0.95 Binding-protein-dependent transport system inner membrane component
TauE                 PF01925.14   240 seq1748_BIOID54319   -            269   1.8e-40  138.8  27.2   1   1   1.6e-44   2.2e-40  138.4  18.9     1   240    18   253    18   253 0.95 Sulfite exporter TauE/SafE
RhaA                 PF06134.6    417 seq1749_BIOID54319   -            419  3.1e-238  790.4   0.0   1   1  2.6e-242  3.6e-238  790.2   0.0     1   417     3   418     3   418 1.00 L-rhamnose isomerase (RhaA)
PhoH                 PF02562.11   205 seq1750_BIOID54319   -            307   1.5e-74  249.6   0.0   1   1   1.4e-78   1.9e-74  249.2   0.0     2   204   102   306   101   307 0.98 PhoH-like protein
Leader_Thr           PF08254.6     22 seq1751_BIOID54319   -             21   1.1e-09   37.3  14.8   1   1   8.3e-14   1.1e-09   37.2  10.3     1    22     1    21     1    21 0.99 Threonine leader peptide
CSD                  PF00313.17    66 seq1752_BIOID54319   -             70   2.6e-33  113.5   0.3   1   1   4.1e-37   2.8e-33  113.3   0.2     1    65     5    69     5    70 0.98 'Cold-shock' DNA-binding domain
OB_RNB               PF08206.6     58 seq1752_BIOID54319   -             70   1.5e-05   24.2   0.3   1   1   3.5e-09   2.4e-05   23.6   0.2     7    28    15    36    11    40 0.87 Ribonuclease B OB domain
Homoserine_dh        PF00742.14   179 seq1754_BIOID54319   -            820   6.1e-52  175.7   0.0   1   1   5.9e-55   1.6e-51  174.3   0.0     1   179   614   811   614   811 0.98 Homoserine dehydrogenase
AA_kinase            PF00696.23   241 seq1754_BIOID54319   -            820   7.6e-45  153.2   0.5   1   1   4.4e-47   1.2e-43  149.3   0.1     3   241     2   284     1   284 0.81 Amino acid kinase family
NAD_binding_3        PF03447.11   117 seq1754_BIOID54319   -            820   3.4e-31  107.9   0.0   1   1   3.9e-34   1.1e-30  106.3   0.0     1   116   472   605   472   606 0.97 Homoserine dehydrogenase, NAD binding domain
ACT_7                PF13840.1     65 seq1754_BIOID54319   -            820   2.2e-20   71.7   1.5   1   2   1.3e-11   3.5e-08   32.7   0.0     5    63   314   374   312   376 0.91 Family description
ACT_7                PF13840.1     65 seq1754_BIOID54319   -            820   2.2e-20   71.7   1.5   2   2   4.9e-13   1.3e-09   37.2   0.3     3    62   393   454   391   457 0.93 Family description
ACT                  PF01842.20    66 seq1754_BIOID54319   -            820   4.2e-17   61.1   0.3   1   2   4.9e-10   1.4e-06   27.5   0.0     6    63   324   376   320   379 0.86 ACT domain
ACT                  PF01842.20    66 seq1754_BIOID54319   -            820   4.2e-17   61.1   0.3   2   2     8e-11   2.2e-07   30.1   0.4     2    53   401   447   400   457 0.79 ACT domain
tRNA-synt_1_2        PF13603.1    185 seq1756_BIOID54319   -            907   1.1e-79  265.9   0.0   1   1   7.5e-83     2e-79  265.0   0.0     1   184   268   450   268   451 0.98 Leucyl-tRNA synthetase, Domain 2
tRNA-synt_1          PF00133.17   601 seq1756_BIOID54319   -            907     1e-70  238.3   8.9   1   5   1.5e-29   4.2e-26   91.0   0.2     4   178    63   218    60   221 0.88 tRNA synthetases class I (I, L, M and V)
tRNA-synt_1          PF00133.17   601 seq1756_BIOID54319   -            907     1e-70  238.3   8.9   2   5   6.8e-09   1.9e-05   22.8   0.2   361   411   221   271   217   275 0.95 tRNA synthetases class I (I, L, M and V)
tRNA-synt_1          PF00133.17   601 seq1756_BIOID54319   -            907     1e-70  238.3   8.9   3   5   2.6e-22     7e-19   67.1   0.0   188   349   277   455   272   464 0.79 tRNA synthetases class I (I, L, M and V)
tRNA-synt_1          PF00133.17   601 seq1756_BIOID54319   -            907     1e-70  238.3   8.9   4   5   1.2e-10   3.2e-07   28.6   0.0   414   557   464   619   459   621 0.63 tRNA synthetases class I (I, L, M and V)
tRNA-synt_1          PF00133.17   601 seq1756_BIOID54319   -            907     1e-70  238.3   8.9   5   5     4e-10   1.1e-06   26.8   0.0   560   593   665   698   655   706 0.87 tRNA synthetases class I (I, L, M and V)
tRNA-synt_1g         PF09334.6    391 seq1756_BIOID54319   -            907   8.9e-34  116.6   0.0   1   2   6.2e-27   1.7e-23   82.8   0.0     5   218    86   271    82   287 0.83 tRNA synthetases class I (M)
tRNA-synt_1g         PF09334.6    391 seq1756_BIOID54319   -            907   8.9e-34  116.6   0.0   2   2   5.8e-09   1.6e-05   23.6   0.0   314   364   653   703   642   717 0.81 tRNA synthetases class I (M)
Anticodon_1          PF08264.8    153 seq1756_BIOID54319   -            907     5e-17   61.9   0.0   1   1   3.3e-20   8.9e-17   61.1   0.0     3   148   747   868   745   874 0.79 Anticodon-binding domain of tRNA
DeoRC                PF00455.17   162 seq1758_BIOID54319   -            252   1.1e-46  158.2   0.0   1   1     3e-50   2.1e-46  157.4   0.0     4   160    76   232    73   234 0.99 DeoR C terminal sensor domain
HTH_DeoR             PF08220.7     57 seq1758_BIOID54319   -            252   5.4e-15   54.5   0.0   1   1   1.2e-18   8.4e-15   53.9   0.0     1    55     8    59     8    61 0.93 DeoR-like helix-turn-helix domain
Mg_chelatase         PF01078.16   207 seq1760_BIOID54319   -            516   1.5e-89  298.5   0.0   1   1   1.3e-92   2.6e-89  297.7   0.0     1   200   199   396   199   401 0.98 Magnesium chelatase, subunit ChlI
ChlI                 PF13541.1    121 seq1760_BIOID54319   -            516   6.1e-45  151.5   0.1   1   1   5.3e-48     1e-44  150.7   0.1     1   121    31   152    31   152 0.96 Subunit ChlI of Mg-chelatase
Mg_chelatase_2       PF13335.1     96 seq1760_BIOID54319   -            516   3.2e-32  110.6   0.3   1   1   4.2e-35   8.2e-32  109.3   0.2     2    96   410   502   409   502 0.99 Magnesium chelatase, subunit ChlI
AAA_5                PF07728.9    139 seq1760_BIOID54319   -            516   1.2e-12   47.6   0.0   1   1   1.1e-15   2.2e-12   46.7   0.0     1   126   222   362   222   372 0.90 AAA domain (dynein-related subfamily)
MCM                  PF00493.18   332 seq1760_BIOID54319   -            516   1.1e-12   47.3   0.0   1   1   5.2e-12     1e-08   34.2   0.0   114   201   297   392   281   407 0.85 MCM2/3/5 family
Sigma54_activat      PF00158.21   168 seq1760_BIOID54319   -            516   4.2e-06   26.2   0.0   1   1   2.1e-08   4.1e-05   23.0   0.0    18   145   216   358   205   368 0.71 Sigma-54 interaction domain
Metallophos          PF00149.23   201 seq1761_BIOID54319   -            275     1e-14   54.3   1.3   1   1   2.7e-18   1.8e-14   53.5   0.9     2   200    16   206    15   207 0.88 Calcineurin-like phosphoesterase
Metallophos_2        PF12850.2    156 seq1761_BIOID54319   -            275   3.2e-12   46.4   0.0   1   1   7.3e-16     5e-12   45.8   0.0     2   139    16   225    15   239 0.69 Calcineurin-like phosphoesterase superfamily domain
HTH_Tnp_1            PF01527.15    76 seq1762_BIOID54319   -             99   7.6e-09   35.2   2.9   1   1   7.1e-13   9.7e-09   34.9   2.0     3    76    11    79     9    79 0.90 Transposase
DAHP_synth_1         PF00793.15   272 seq1769_BIOID54319   -            284   5.8e-82  274.3   0.0   1   1     5e-86   6.8e-82  274.0   0.0     9   271    10   275     2   276 0.97 DAHP synthetase I family
ABC_tran             PF00005.22   118 seq1770_BIOID54319   -            232     2e-26   92.5   0.0   1   1   4.7e-30   3.2e-26   91.8   0.0     1   117    39   157    39   158 0.90 ABC transporter
AAA_21               PF13304.1    303 seq1770_BIOID54319   -            232   3.8e-12   46.6   0.1   1   1     2e-10   1.3e-06   28.4   0.0   234   298   127   189   106   191 0.92 AAA domain
Autotransporter      PF03797.14   265 seq1771_BIOID54319   -            108   3.1e-09   36.4   0.1   1   1   2.5e-13   3.4e-09   36.3   0.1   168   262     3    91     1    94 0.93 Autotransporter beta-domain
rve                  PF00665.21   120 seq1772_BIOID54319   -            288   8.9e-30  103.1   0.0   1   1   6.7e-33   1.8e-29  102.1   0.0     3   119   126   240   124   241 0.96 Integrase core domain
rve_2                PF13333.1     52 seq1772_BIOID54319   -            288   1.3e-20   73.1   1.5   1   1   1.5e-22     4e-19   68.3   0.1     1    52   231   287   231   287 0.98 Integrase core domain
rve_3                PF13683.1     67 seq1772_BIOID54319   -            288   1.9e-15   55.9   0.0   1   1   1.4e-18   3.8e-15   55.0   0.0     4    67   215   279   212   279 0.96 Integrase core domain
HTH_21               PF13276.1     60 seq1772_BIOID54319   -            288     2e-10   40.4   0.1   1   1   3.2e-13   8.8e-10   38.3   0.0     4    59    47   101    44   102 0.90 HTH-like domain
DDE_Tnp_IS240        PF13610.1    140 seq1772_BIOID54319   -            288   3.6e-10   39.8   0.0   1   1   2.3e-13   6.3e-10   39.0   0.0     2   129   130   260   129   272 0.88 DDE domain
GnsAB                PF08178.6     54 seq1773_BIOID54319   -             57   6.1e-33  112.1   4.2   1   1     5e-37   6.8e-33  111.9   2.9     1    54     1    54     1    54 1.00 GnsA/GnsB family
GntP_permease        PF02447.11   441 seq1774_BIOID54319   -            447    9e-166  551.6  52.1   1   1  7.5e-170    1e-165  551.4  36.1     2   441     5   446     4   446 0.98 GntP family permease
DUF462               PF04315.7    165 seq1776_BIOID54319   -            182     1e-77  259.0   0.1   1   1   8.5e-82   1.2e-77  258.8   0.1     1   163    13   176    13   178 0.99 Protein of unknown function, DUF462
YbgS                 PF13985.1    122 seq1777_BIOID54319   -            126   1.5e-61  205.5  17.1   1   1   1.2e-65   1.6e-61  205.4  11.8     1   122     3   126     3   126 0.99 YbgS-like protein
priB_priC            PF07445.7    173 seq1778_BIOID54319   -            175     4e-57  192.3  16.5   1   1   3.3e-61   4.5e-57  192.1  11.4     1   173     7   175     7   175 0.99 Primosomal replication protein priB and priC
NUDIX                PF00293.23   135 seq1780_BIOID54319   -            149   1.3e-12   47.3   0.0   1   1     1e-16   1.4e-12   47.2   0.0     3   125    18   143    16   149 0.86 NUDIX domain
ABC_tran             PF00005.22   118 seq1782_BIOID54319   -            257   2.3e-20   73.0   0.0   1   1   5.2e-24   3.6e-20   72.3   0.0     1   117    50   181    50   182 0.85 ABC transporter
AAA_21               PF13304.1    303 seq1782_BIOID54319   -            257   2.6e-14   53.7   0.0   1   1   1.1e-10   7.3e-07   29.3   0.0   219   298   130   211    97   213 0.82 AAA domain
BPD_transp_1         PF00528.17   185 seq1783_BIOID54319   -            354   2.5e-26   92.2  16.2   1   1   1.8e-30   2.5e-26   92.2  11.2     1   176   163   324   163   332 0.91 Binding-protein-dependent transport system inner membrane component
Ail_Lom              PF06316.6    199 seq1785_BIOID54319   -            182   5.1e-23   81.5   5.5   1   1   8.2e-27   5.6e-23   81.3   3.8    27   199    13   182     1   182 0.80 Enterobacterial Ail/Lom protein
OMP_b-brl            PF13505.1    176 seq1785_BIOID54319   -            182   2.6e-21   76.1  11.2   1   1   4.2e-25   2.9e-21   76.0   7.8    22   176    15   182     1   182 0.89 Outer membrane protein beta-barrel domain
UPF0227              PF05728.7    187 seq1788_BIOID54319   -            193   9.7e-75  250.2   0.0   1   1   1.6e-78   1.1e-74  250.1   0.0     2   186     4   188     3   189 0.99 Uncharacterised protein family (UPF0227)
[truncated: 1,434,697 more chars]
