# Supplementary material for: A domain sequence approach to pangenomics: applications to Escherichia coli
Source: F1000Res. 2013 May 29;1:19. Originally published 2012 Oct 1. [Version 2] doi: 10.12688/f1000research.1-19.v2 (PMC3901455; doi:10.12688/f1000research.1-19.v2)
Supplement: The 347 text files show the results from scanning each of the fasta-files against the Pfam-A database [file f1000research-1-1101-s0002.tgz › Escherichia_coli_B185_BIOID47001.txt]

#                                                                            --- full sequence --- -------------- this domain -------------   hmm coord   ali coord   env coord
# target name        accession   tlen query name           accession   qlen   E-value  score  bias   #  of  c-Evalue  i-Evalue  score  bias  from    to  from    to  from    to  acc description of target
#------------------- ---------- ----- -------------------- ---------- ----- --------- ------ ----- --- --- --------- --------- ------ ----- ----- ----- ----- ----- ----- ----- ---- ---------------------
Phage_base_V         PF04717.7     79 seq2_BIOID47001      -            497   2.4e-27   94.5   0.1   1   1   6.7e-31   4.6e-27   93.6   0.1     1    77   161   253   161   255 0.93 Phage-related baseplate assembly protein
Phage_GPD            PF05954.6    292 seq2_BIOID47001      -            497   2.8e-19   69.3   0.7   1   1   7.4e-23   5.1e-19   68.4   0.5   179   291     5   123     2   124 0.89 Phage late control gene D protein (GPD)
DDE_Tnp_IS66         PF03050.9    271 seq13_BIOID47001     -            126   4.3e-25   88.3   0.0   1   1   7.8e-29   5.3e-25   88.0   0.0   197   270     2    75     1    76 0.97 Transposase IS66 family
DDE_Tnp_IS66_C       PF13817.1     39 seq13_BIOID47001     -            126   7.4e-20   70.5   0.4   1   1     2e-23   1.4e-19   69.7   0.3     1    39    82   120    82   120 0.98 IS66 C-terminal element
OmpW                 PF03922.9    192 seq14_BIOID47001     -             35     3e-08   33.4   0.0   1   1   2.3e-12   3.2e-08   33.3   0.0   157   192     1    35     1    35 0.97 OmpW family
Ead_Ea22             PF13935.1    139 seq19_BIOID47001     -            214     3e-19   69.6   0.1   1   1   5.2e-23   7.1e-19   68.3   0.0     1    90     2    90     2   103 0.75 Ead/Ea22-like protein
Transgly             PF00912.17   178 seq20_BIOID47001     -            844   2.6e-56  189.6   0.0   1   1     6e-60   4.1e-56  188.9   0.0    10   177   209   380   198   381 0.95 Transglycosylase
Transpeptidase       PF00905.17   304 seq20_BIOID47001     -            844   1.1e-25   90.2   0.2   1   1   1.3e-28   8.9e-25   87.2   0.2     2   284   473   725   472   744 0.86 Penicillin binding protein transpeptidase domain
Ead_Ea22             PF13935.1    139 seq21_BIOID47001     -            185   6.2e-18   65.3   0.2   1   1   7.2e-22   9.8e-18   64.7   0.1     1    90     2    90     2   117 0.73 Ead/Ea22-like protein
MalM                 PF07148.7    136 seq22_BIOID47001     -            306   2.3e-50  169.4   0.1   1   1   2.4e-54   3.3e-50  168.9   0.0     2   136    75   210    74   210 0.98 Maltose operon periplasmic protein precursor (MalM)
Hexapep              PF00132.19    36 seq24_BIOID47001     -            293   8.2e-19   66.0   6.7   1   3   1.6e-09   2.2e-05   23.5   0.0     2    36   122   156   121   156 0.96 Bacterial transferase hexapeptide (six repeats)
Hexapep              PF00132.19    36 seq24_BIOID47001     -            293   8.2e-19   66.0   6.7   2   3   2.3e-10   3.1e-06   26.3   0.7     3    33   191   220   189   221 0.94 Bacterial transferase hexapeptide (six repeats)
Hexapep              PF00132.19    36 seq24_BIOID47001     -            293   8.2e-19   66.0   6.7   3   3   1.8e-11   2.5e-07   29.7   0.6     1    34   206   239   206   241 0.95 Bacterial transferase hexapeptide (six repeats)
AA_permease_2        PF13520.1    426 seq25_BIOID47001     -            476   1.4e-42  145.6  47.0   1   1   2.5e-46   1.7e-42  145.3  32.6     2   422    11   451    10   462 0.85 Amino acid permease
AA_permease          PF00324.16   479 seq25_BIOID47001     -            476   6.5e-16   57.6  40.1   1   1   1.3e-19   8.8e-16   57.1  27.8    28   446    38   449    13   472 0.76 Amino acid permease
Resolvase            PF00239.16   141 seq32_BIOID47001     -            199   3.6e-52  175.8   0.1   1   1   6.6e-56   4.5e-52  175.5   0.0     2   140     5   137     4   138 0.98 Resolvase, N terminal domain
HTH_7                PF02796.10    45 seq32_BIOID47001     -            199   1.7e-11   43.7   0.0   1   1   4.5e-15   3.1e-11   42.8   0.0     1    44   140   183   140   184 0.97 Helix-turn-helix domain of resolvase
DUF4329              PF14220.1    124 seq38_BIOID47001     -            153   4.5e-37  126.9   1.2   1   1   3.7e-41   5.1e-37  126.7   0.9     2   123    15   152    14   153 0.97 Domain of unknown function (DUF4329)
RHS_repeat           PF05593.9     38 seq43_BIOID47001     -            376   8.2e-10   38.4  25.2   1   1   6.8e-08   0.00047   20.1   1.0     1    35    70   103    70   120 0.84 RHS Repeat
RHS                  PF03527.9     41 seq43_BIOID47001     -            376   9.3e-10   38.0   0.1   1   1   1.4e-13   9.3e-10   38.0   0.1     1    23   354   376   354   376 0.96 RHS protein
DDE_Tnp_1            PF01609.16   211 seq46_BIOID47001     -            100   3.3e-08   33.2   0.2   1   1   3.1e-12   4.3e-08   32.8   0.2   153   211     3    65     1    65 0.96 Transposase DDE domain
OmpW                 PF03922.9    192 seq48_BIOID47001     -             35   6.4e-10   38.8   0.0   1   1   4.9e-14   6.7e-10   38.8   0.0   157   192     1    35     1    35 0.97 OmpW family
NQR2_RnfD_RnfE       PF03116.10   314 seq49_BIOID47001     -            352  2.9e-121  404.3  15.7   1   1  2.4e-125  3.3e-121  404.1  10.9     3   314     4   350     2   350 0.93 NQR2, RnfD, RnfE family
Fimbrial             PF00419.15   145 seq50_BIOID47001     -            182   5.8e-20   71.8   8.1   1   1     6e-24   8.2e-20   71.3   5.6     1   145    33   182    33   182 0.86 Fimbrial protein
DUF945               PF06097.6    459 seq52_BIOID47001     -            490  5.6e-107  358.2  12.5   1   1  4.9e-111  6.6e-107  357.9   8.6     3   459    18   481    16   481 0.98 Bacterial protein of unknown function (DUF945)
AA_kinase            PF00696.23   241 seq53_BIOID47001     -            316   1.7e-27   96.4   0.3   1   1   1.4e-31     2e-27   96.2   0.2     2   240     4   296     3   297 0.91 Amino acid kinase family
MurB_C               PF02873.11   105 seq56_BIOID47001     -            342   5.6e-42  141.6   0.0   1   1   1.5e-45     1e-41  140.8   0.0     1   105   203   330   203   330 0.99 UDP-N-acetylenolpyruvoylglucosamine reductase, C-terminal domain
FAD_binding_4        PF01565.18   139 seq56_BIOID47001     -            342   5.8e-27   93.7   0.1   1   1   2.7e-30   1.8e-26   92.1   0.0     2   138    18   149    17   150 0.91 FAD binding domain
Caudo_TAP            PF02413.12   130 seq61_BIOID47001     -            197   8.6e-27   93.7   1.6   1   1   3.5e-30   4.8e-26   91.3   1.1     1   130    75   196    22   196 0.89 Caudovirales tail fibre assembly protein
Transp_cyt_pur       PF02133.10   439 seq63_BIOID47001     -            419   3.4e-83  279.5  48.0   1   1   2.9e-87   3.9e-83  279.3  33.3     1   438    11   397    11   398 0.98 Permease for cytosine/purines, uracil, thiamine, allantoin
Oxidored_FMN         PF00724.15   341 seq65_BIOID47001     -            672  7.7e-104  347.2   0.0   1   1  5.7e-107  9.7e-104  346.9   0.0     1   341     5   331     5   331 0.97 NADH:flavin oxidoreductase / NADH oxidase family
Pyr_redox_3          PF13738.1    203 seq65_BIOID47001     -            672   1.1e-13   51.5   0.2   1   1   1.6e-09   2.8e-06   27.4   0.3     1    40   378   416   378   421 0.93 Pyridine nucleotide-disulphide oxidoreductase
Pyr_redox_2          PF07992.9    200 seq65_BIOID47001     -            672   3.3e-13   49.8   0.0   1   1   3.9e-13   6.7e-10   39.0   0.0     2   159   377   541   376   593 0.68 Pyridine nucleotide-disulphide oxidoreductase
NAD_binding_8        PF13450.1     68 seq65_BIOID47001     -            672   1.5e-09   37.6   0.3   1   1   4.9e-12   8.4e-09   35.2   0.0     1    35   379   413   379   431 0.92 NAD(P)-binding Rossmann-like domain
HI0933_like          PF03486.9    409 seq65_BIOID47001     -            672   4.3e-07   28.6   1.6   1   1   5.2e-10     9e-07   27.5   0.2     2    42   376   416   375   418 0.93 HI0933-like protein
FAD_binding_2        PF00890.19   421 seq65_BIOID47001     -            672   4.2e-05   22.4   1.0   1   1   5.1e-08   8.7e-05   21.4   0.7     3    41   378   416   376   419 0.91 FAD binding domain
Dus                  PF01207.12   310 seq66_BIOID47001     -            345  7.8e-100  333.5   0.0   1   1  6.6e-104  9.1e-100  333.3   0.0     2   308    30   340    29   342 0.98 Dihydrouridine synthase (Dus)
UvrD_C               PF13361.1    319 seq67_BIOID47001     -            690   8.9e-93  311.1   0.0   1   1   3.7e-95   8.4e-92  307.9   0.0     1   318   288   630   288   631 0.97 UvrD-like helicase C-terminal domain
UvrD-helicase        PF00580.16   315 seq67_BIOID47001     -            690   2.2e-74  250.5   0.4   1   1   1.4e-76   3.1e-73  246.6   0.3     1   314    20   282    20   283 0.94 UvrD/REP helicase N-terminal domain
AAA_19               PF13245.1     76 seq67_BIOID47001     -            690   2.2e-13   49.6   0.6   1   1   2.1e-16   4.9e-13   48.5   0.4     8    75    32   104    25   105 0.82 Part of AAA domain
UvrD_C_2             PF13538.1    104 seq67_BIOID47001     -            690   2.2e-10   40.4   0.0   1   1   5.8e-13   1.3e-09   37.9   0.0    54   103   563   626   513   627 0.80 Family description
SecE                 PF00584.15    57 seq72_BIOID47001     -            127   2.4e-21   74.9   1.0   1   1   1.8e-25   2.4e-21   74.9   0.7     2    56    68   122    67   123 0.97 SecE/Sec61-gamma subunits of protein translocation complex
Aldo_ket_red         PF00248.16   283 seq73_BIOID47001     -            267     1e-57  194.9   0.9   1   1   9.7e-62   1.3e-57  194.6   0.6     2   281     6   250     5   251 0.95 Aldo/keto reductase family
TnpB_IS66            PF05717.8    108 seq75_BIOID47001     -            115     4e-43  145.1   0.0   1   1   3.2e-47   4.4e-43  144.9   0.0     2   107     7   110     6   111 0.96 IS66 Orf2 like protein
FaeA                 PF04703.7     62 seq77_BIOID47001     -             68   3.5e-30  103.8   0.1   1   1   2.8e-34   3.8e-30  103.7   0.1     2    61     3    62     1    63 0.97 FaeA-like protein
DUF1722              PF08349.6    117 seq84_BIOID47001     -            169   2.7e-37  127.0   0.1   1   1   2.5e-41   3.4e-37  126.8   0.0     1   116    41   157    41   158 0.98 Protein of unknown function (DUF1722)
Trp_Tyr_perm         PF03222.8    394 seq86_BIOID47001     -            444   7.3e-06   24.9  35.8   1   1     9e-10   1.2e-05   24.1  24.8     7   374    42   425    38   437 0.76 Tryptophan/tyrosine permease family
DUF1627              PF07789.7    155 seq94_BIOID47001     -            199   2.8e-38  130.7   0.0   1   1   8.6e-42   5.9e-38  129.7   0.0     1    71    88   158    88   187 0.96 Protein of unknown function (DUF1627)
Phage_sheath_1       PF04984.9    464 seq95_BIOID47001     -            396   9.1e-78  261.6   2.2   1   2   4.6e-21   6.2e-17   61.0   0.2     1    89     1    91     1   102 0.93 Phage tail sheath protein
Phage_sheath_1       PF04984.9    464 seq95_BIOID47001     -            396   9.1e-78  261.6   2.2   2   2   1.4e-63   1.9e-59  201.2   0.1   175   464   101   382    92   382 0.98 Phage tail sheath protein
ParBc                PF02195.13    90 seq97_BIOID47001     -            263   2.7e-17   62.5   0.2   1   1   5.7e-21   7.8e-17   61.0   0.0     2    89     9    93     8    94 0.91 ParB-like nuclease domain
PALP                 PF00291.20   307 seq98_BIOID47001     -            323   1.3e-63  214.9   0.3   1   1   1.1e-67   1.5e-63  214.7   0.2     3   306    10   300     8   301 0.87 Pyridoxal-phosphate dependent enzyme
NusG                 PF02357.14    92 seq99_BIOID47001     -            181   5.3e-25   87.3   0.0   1   1   1.1e-28   7.7e-25   86.8   0.0     1    92     7   106     7   106 0.93 Transcription termination factor nusG
KOW                  PF00467.24    32 seq99_BIOID47001     -            181   1.3e-08   33.9   0.1   1   1   9.1e-12   6.2e-08   31.7   0.0     1    28   130   161   130   165 0.86 KOW motif
LZ_Tnp_IS66          PF13007.2     78 seq100_BIOID47001    -            142   1.7e-13   50.8   8.0   1   1   1.9e-17   2.6e-13   50.2   5.5     2    77    46   121    45   122 0.87 Transposase C of IS166 homeodomain
HTS                  PF04204.11   298 seq101_BIOID47001    -            309  7.3e-131  435.1   0.0   1   1    6e-135  8.2e-131  434.9   0.0     1   298     2   299     2   299 1.00 Homoserine O-succinyltransferase
Fimbrial             PF00419.15   145 seq104_BIOID47001    -            165   5.1e-16   59.0   0.0   1   1   4.4e-20     6e-16   58.8   0.0     2   145    19   165    18   165 0.86 Fimbrial protein
Usp                  PF00582.21   140 seq107_BIOID47001    -            144   5.2e-21   75.1   0.0   1   1   4.3e-25   5.9e-21   75.0   0.0     2   140     3   138     2   138 0.98 Universal stress protein family
MobC                 PF05713.6     48 seq108_BIOID47001    -            118   7.9e-18   64.0   0.9   1   1   8.3e-22   1.1e-17   63.5   0.6     1    47    60   106    60   107 0.98 Bacterial mobilisation protein (MobC)
Dynamin_N            PF00350.18   168 seq111_BIOID47001    -            742   1.2e-18   67.4   0.0   1   1   9.6e-22   4.4e-18   65.5   0.0     1   148    72   278    72   300 0.80 Dynamin family
MMR_HSR1             PF01926.18   114 seq111_BIOID47001    -            742   3.6e-08   33.3   0.0   1   1   1.1e-10   5.1e-07   29.5   0.0     2   114    72   298    71   298 0.78 50S ribosome-binding GTPase
Acetate_kinase       PF00871.12   388 seq117_BIOID47001    -            400  1.6e-173  576.5   0.1   1   1  1.3e-177  1.8e-173  576.4   0.0     2   388     6   393     5   393 0.99 Acetokinase family
HEAT_2               PF13646.1     88 seq118_BIOID47001    -            280   6.8e-26   90.2   0.2   1   2   7.5e-10   2.6e-06   27.5   0.0     3    86    27   114    26   116 0.94 HEAT repeats
HEAT_2               PF13646.1     88 seq118_BIOID47001    -            280   6.8e-26   90.2   0.2   2   2   5.3e-11   1.8e-07   31.2   0.0    11    56   139   184   129   187 0.92 HEAT repeats
HEAT                 PF02985.17    31 seq118_BIOID47001    -            280     5e-16   57.1   0.8   1   1   2.5e-07   0.00084   19.1   0.0     2    24   161   183   160   184 0.95 HEAT repeat
HEAT_PBS             PF03130.11    27 seq118_BIOID47001    -            280   1.3e-05   25.0   0.9   1   1   4.3e-06     0.015   15.6   0.0     1    27   144   170   144   170 0.98 PBS lyase HEAT-like repeat
FAD_binding_7        PF03441.9    277 seq119_BIOID47001    -            472  1.1e-105  352.7   1.1   1   1    2e-109  1.4e-105  352.4   0.8     3   276   205   468   203   469 0.96 FAD binding domain of DNA photolyase
DNA_photolyase       PF00875.13   165 seq119_BIOID47001    -            472   2.1e-45  154.2   0.5   1   1   7.4e-49     5e-45  153.0   0.2     2   159     5   168     4   174 0.92 DNA photolyase
Ivy                  PF08816.6    118 seq123_BIOID47001    -            157   6.8e-35  119.4   0.1   1   1   6.1e-39   8.4e-35  119.2   0.1     1   118    37   152    37   152 0.98 Inhibitor of vertebrate lysozyme (Ivy)
SopA                 PF13981.1    135 seq124_BIOID47001    -            526   3.7e-34  117.5   6.5   1   1   1.1e-37   3.7e-34  117.5   4.5     3   134   293   425   291   426 0.97 SopA-like central domain
Pentapeptide_4       PF13599.1     78 seq124_BIOID47001    -            526   1.2e-16   60.1  22.2   1   1   8.4e-17   2.9e-13   49.3   5.3     5    78   173   249   169   249 0.94 Pentapeptide repeats (9 copies)
Amidohydro_4         PF13147.1    304 seq125_BIOID47001    -            460   2.9e-32  112.6   0.0   1   1   8.7e-36     4e-32  112.2   0.0     1   304   107   427   107   427 0.89 Amidohydrolase
Amidohydro_3         PF07969.6    404 seq125_BIOID47001    -            460     1e-08   34.7   3.0   1   1   1.1e-09   4.8e-06   25.9   2.1    99   358   174   384   112   411 0.64 Amidohydrolase family
Relaxase             PF03432.9    242 seq126_BIOID47001    -            533   1.9e-20   73.1   0.0   1   1   4.4e-24     6e-20   71.5   0.0    61   233    73   253    65   262 0.90 Relaxase/Mobilisation nuclease domain
YscJ_FliF            PF01514.12   207 seq129_BIOID47001    -            552   1.1e-65  220.5   0.0   1   1   7.4e-69   5.1e-65  218.3   0.0     9   205    28   223    17   225 0.96 Secretory protein of YscJ/FliF family
YscJ_FliF_C          PF08345.6    160 seq129_BIOID47001    -            552   5.8e-52  175.7   5.6   1   1   8.5e-56   5.8e-52  175.7   3.9     1   160   250   429   250   429 0.87 Flagellar M-ring protein C-terminal
DDE_Tnp_IS66         PF03050.9    271 seq132_BIOID47001    -            228   1.3e-51  175.3   0.0   1   1   2.3e-55   1.6e-51  175.0   0.0     1   143    42   198    42   199 0.98 Transposase IS66 family
HTH_Tnp_IS66         PF13005.2     59 seq132_BIOID47001    -            228   7.4e-10   38.4   0.7   1   1   1.1e-13   7.4e-10   38.4   0.5    23    59     2    36     1    36 0.97 putative Helix-turn-helix domain of transposase IS66
Phage_Nu1            PF07471.7    164 seq133_BIOID47001    -            182   3.1e-79  264.0   0.7   1   1   2.6e-83   3.5e-79  263.8   0.5     1   164     1   164     1   164 0.99 Phage DNA packaging protein Nu1
FMN_bind             PF04205.9     81 seq135_BIOID47001    -            206   2.6e-18   65.8   0.1   1   1     4e-22   5.5e-18   64.7   0.0     1    77    99   187    99   191 0.98 FMN-binding domain
BPL_LplA_LipB        PF03099.14   125 seq137_BIOID47001    -            321   1.8e-21   76.2   0.0   1   1   6.1e-25   2.8e-21   75.7   0.0     4   125    86   208    83   208 0.89 Biotin/lipoate A/B protein ligase family
HTH_11               PF08279.7     55 seq137_BIOID47001    -            321   8.4e-13   47.6   0.0   1   1   4.4e-16     2e-12   46.4   0.0     4    54     9    58     8    59 0.92 HTH domain
BPL_C                PF02237.12    48 seq137_BIOID47001    -            321   1.6e-11   43.5   0.2   1   1   8.9e-15   4.1e-11   42.2   0.1     1    48   271   317   271   317 0.97 Biotin protein ligase C terminal domain
DUF4014              PF13198.1     72 seq139_BIOID47001    -             72   2.3e-36  123.8   3.2   1   1   1.9e-40   2.6e-36  123.7   2.2     1    72     1    72     1    72 0.99 Protein of unknown function (DUF4014)
DUF1040              PF06288.8     86 seq142_BIOID47001    -             89   1.6e-46  156.3   0.5   1   1   1.3e-50   1.8e-46  156.2   0.3     1    86     1    86     1    86 1.00 Protein of unknown function (DUF1040)
Phageshock_PspG      PF09583.5     65 seq144_BIOID47001    -            139   5.7e-25   87.0  25.7   1   1   5.6e-29   7.7e-25   86.6  17.8     1    64    60   123    60   124 0.98 Phage shock protein G (Phageshock_PspG)
DUF413               PF04219.7     94 seq145_BIOID47001    -            112   1.5e-38  130.2   0.1   1   1   1.4e-42   1.9e-38  129.9   0.1     1    90    10    99    10   102 0.97 Protein of unknown function, DUF
Pili_assembly_N      PF00345.15   122 seq149_BIOID47001    -            241   1.1e-40  138.0   0.1   1   1   2.7e-44   1.9e-40  137.3   0.0     1   121    37   156    37   157 0.91 Gram-negative pili assembly chaperone, N-terminal domain
Pili_assembly_C      PF02753.12    68 seq149_BIOID47001    -            241   9.5e-17   60.4   0.3   1   1   8.1e-20   5.6e-16   58.0   0.1     1    65   176   234   176   237 0.95 Gram-negative pili assembly chaperone, C-terminal domain
RHS_repeat           PF05593.9     38 seq152_BIOID47001    -           1423   4.4e-62  205.0 110.7   1   8   2.8e-12   1.9e-08   34.1   1.4     1    38   437   475   437   475 0.97 RHS Repeat
RHS_repeat           PF05593.9     38 seq152_BIOID47001    -           1423   4.4e-62  205.0 110.7   2   8   6.9e-11   4.7e-07   29.6   2.1     3    37   461   495   459   496 0.94 RHS Repeat
RHS_repeat           PF05593.9     38 seq152_BIOID47001    -           1423   4.4e-62  205.0 110.7   3   8   2.9e-08    0.0002   21.3   0.8     1    37   501   539   501   540 0.81 RHS Repeat
RHS_repeat           PF05593.9     38 seq152_BIOID47001    -           1423   4.4e-62  205.0 110.7   4   8     6e-08   0.00041   20.3   0.3     1    36   545   580   545   581 0.91 RHS Repeat
RHS_repeat           PF05593.9     38 seq152_BIOID47001    -           1423   4.4e-62  205.0 110.7   5   8   5.3e-12   3.6e-08   33.2   0.1     1    37   587   623   587   624 0.98 RHS Repeat
RHS_repeat           PF05593.9     38 seq152_BIOID47001    -           1423   4.4e-62  205.0 110.7   6   8   3.2e-11   2.2e-07   30.7   0.3     1    37   629   664   629   665 0.97 RHS Repeat
RHS_repeat           PF05593.9     38 seq152_BIOID47001    -           1423   4.4e-62  205.0 110.7   7   8   3.4e-08   0.00023   21.1   1.1     1    31   670   700   670   704 0.93 RHS Repeat
RHS_repeat           PF05593.9     38 seq152_BIOID47001    -           1423   4.4e-62  205.0 110.7   8   8   2.6e-08   0.00018   21.4   0.8     1    31   732   765   732   773 0.79 RHS Repeat
RHS                  PF03527.9     41 seq152_BIOID47001    -           1423   2.9e-20   71.6   3.3   1   1   1.1e-23   7.6e-20   70.2   0.8     1    41  1157  1197  1157  1197 0.96 RHS protein
Semialdhyde_dh       PF01118.19   121 seq153_BIOID47001    -            334   3.4e-33  114.4   0.0   1   1   8.7e-37   5.9e-33  113.6   0.0     3   121     5   146     3   146 0.97 Semialdehyde dehydrogenase, NAD binding domain
Semialdhyde_dhC      PF02774.13   184 seq153_BIOID47001    -            334     3e-20   72.7   0.0   1   1   6.6e-24   4.5e-20   72.1   0.0     1   184   163   311   163   311 0.95 Semialdehyde dehydrogenase, dimerisation domain
YihI                 PF04220.7    169 seq155_BIOID47001    -            168   6.8e-56  188.1  14.2   1   1   5.4e-60   7.3e-56  187.9   9.8     6   167     7   164     1   166 0.94 Der GTPase activator (YihI)
Ribosomal_L11_N      PF03946.9     60 seq157_BIOID47001    -            142   3.2e-32  109.6   0.3   1   1   8.7e-36   5.9e-32  108.7   0.2     1    60     8    67     8    67 0.99 Ribosomal protein L11, N-terminal domain
Ribosomal_L11        PF00298.14    69 seq157_BIOID47001    -            142   6.6e-29   99.7   2.9   1   1   1.8e-32   1.2e-28   98.8   2.0     1    69    72   140    72   140 0.99 Ribosomal protein L11, RNA binding domain
SpoU_methylase       PF00588.14   142 seq158_BIOID47001    -            228   1.9e-33  115.1   0.0   1   1   2.1e-37   2.9e-33  114.6   0.0     2   142     3   153     2   153 0.87 SpoU rRNA Methylase family
Amidohydro_3         PF07969.6    404 seq163_BIOID47001    -            432   2.9e-56  191.3   1.2   1   1   2.5e-59   1.1e-55  189.3   0.8     1   404    58   384    58   384 0.98 Amidohydrolase family
Amidohydro_4         PF13147.1    304 seq163_BIOID47001    -            432   7.6e-16   58.8   0.9   1   1   2.1e-19   9.7e-16   58.5   0.6     1   303    53   382    53   383 0.95 Amidohydrolase
Amidohydro_5         PF13594.1     68 seq163_BIOID47001    -            432     1e-05   25.1   1.8   1   1   4.7e-09   2.1e-05   24.1   0.1     2    45    29    85    28   135 0.74 Amidohydrolase
DUF4376              PF14301.1    111 seq165_BIOID47001    -            192   7.4e-31  106.4   5.4   1   1     8e-35   1.1e-30  105.9   3.8     2   111    72   187    71   187 0.95 Domain of unknown function (DUF4376)
PTR2                 PF00854.16   373 seq166_BIOID47001    -            490   2.3e-79  266.7  24.6   1   1   4.4e-83     3e-79  266.3  17.0     2   372    82   427    81   428 0.97 POT family
MFS_1                PF07690.11   354 seq166_BIOID47001    -            490   8.8e-15   54.1  59.9   1   1   3.5e-16   2.4e-12   46.1  21.4    12   298    30   288    16   345 0.65 Major Facilitator Superfamily
DUF4376              PF14301.1    111 seq167_BIOID47001    -            197   5.1e-28   97.2   2.3   1   1   5.8e-32   7.9e-28   96.6   1.6     2   110    72   186    71   187 0.93 Domain of unknown function (DUF4376)
YbjQ_1               PF01906.12   105 seq169_BIOID47001    -            107   1.2e-40  138.0   0.5   1   1   9.3e-45   1.3e-40  137.9   0.4     1   104     1   104     1   105 0.99 Putative heavy-metal-binding
APH                  PF01636.18   239 seq170_BIOID47001    -            328   6.1e-42  143.8   1.3   1   1   1.4e-45   9.6e-42  143.2   0.9     2   232    31   259    30   269 0.85 Phosphotransferase enzyme family
EcKinase             PF02958.15   293 seq170_BIOID47001    -            328   0.00012   21.2   0.0   1   1   3.1e-08   0.00021   20.4   0.0   197   280   176   252   150   257 0.80 Ecdysteroid kinase
Terminase_GpA        PF05876.7    557 seq171_BIOID47001    -            652  3.3e-173  576.9   0.0   1   1    3e-177  4.1e-173  576.6   0.0     1   547    53   615    53   624 0.98 Phage terminase large subunit (GpA)
DUF551               PF04448.7     69 seq175_BIOID47001    -            121   1.1e-20   74.0   0.0   1   1   1.1e-24   1.5e-20   73.5   0.0     1    69    51   118    51   118 0.98 Protein of unknown function (DUF551)
IMPDH                PF00478.20   351 seq176_BIOID47001    -            347  1.4e-112  375.9   0.2   1   1  1.3e-116  1.7e-112  375.6   0.1     3   346     9   342     7   346 0.93 IMP dehydrogenase / GMP reductase domain
DUF3521              PF12035.3     35 seq177_BIOID47001    -             39   1.7e-16   59.6   2.6   1   1   1.4e-20     2e-16   59.4   1.8     1    34     1    34     1    35 0.99 Protein of unknown function (DUF3521)
Rnf-Nqr              PF02508.9    190 seq178_BIOID47001    -            231   7.9e-59  198.3   9.5   1   1   6.7e-63   9.1e-59  198.1   6.6     1   189     1   200     1   201 0.98 Rnf-Nqr subunit, membrane protein
Ribosomal_L1         PF00687.16   221 seq179_BIOID47001    -            234   9.2e-50  168.8   0.2   1   1   7.9e-54   1.1e-49  168.6   0.2    13   220    28   220     8   221 0.90 Ribosomal protein L1p/L10e family
MbeB_N               PF04837.7     52 seq180_BIOID47001    -            172   9.5e-20   70.3   7.4   1   1   2.2e-23     3e-19   68.7   1.4     1    52     1    52     1    52 0.99 MbeB-like, N-term conserved region
Phage_tube           PF04985.9    167 seq182_BIOID47001    -            172   4.3e-68  227.8   0.1   1   1   3.5e-72   4.8e-68  227.6   0.1     1   167     2   172     2   172 0.99 Phage tail tube protein FII
RHS                  PF03527.9     41 seq183_BIOID47001    -            295   7.6e-21   73.4   0.6   1   1   9.3e-25   1.3e-20   72.7   0.4     1    41    46    86    46    86 0.98 RHS protein
DUF218               PF02698.12   155 seq184_BIOID47001    -            266   5.3e-24   84.3   0.0   1   1   5.6e-28   7.7e-24   83.8   0.0     1   137    36   183    36   207 0.92 DUF218 domain
DAO                  PF01266.19   358 seq185_BIOID47001    -            432   5.6e-74  249.0   0.5   1   1   4.8e-77   6.5e-74  248.8   0.3     2   358     3   397     2   397 0.95 FAD dependent oxidoreductase
Pyr_redox_2          PF07992.9    200 seq185_BIOID47001    -            432   7.5e-09   35.6   0.3   1   1   3.9e-08   5.3e-05   23.0   0.2     1    36     2    37     2    65 0.92 Pyridine nucleotide-disulphide oxidoreductase
Pyr_redox            PF00070.22    80 seq185_BIOID47001    -            432   3.2e-08   33.7   0.2   1   1     7e-09   9.6e-06   25.7   0.2     1    33     2    34     2    47 0.91 Pyridine nucleotide-disulphide oxidoreductase
NAD_binding_8        PF13450.1     68 seq185_BIOID47001    -            432   8.6e-07   28.7   0.1   1   1   5.6e-09   7.6e-06   25.7   0.0     1    34     5    38     5    69 0.85 NAD(P)-binding Rossmann-like domain
ApbA                 PF02558.11   151 seq185_BIOID47001    -            432   2.3e-05   23.7   0.2   1   1   3.8e-08   5.3e-05   22.6   0.1     1    33     3    34     3    48 0.87 Ketopantoate reductase PanE/ApbA
AlaDh_PNT_C          PF01262.16   168 seq185_BIOID47001    -            432   0.00013   21.5   0.1   1   1   1.7e-07   0.00023   20.6   0.1    22    59     2    39     1    52 0.85 Alanine dehydrogenase/PNT, C-terminal domain
Malate_synthase      PF01274.17   523 seq187_BIOID47001    -            539  2.7e-214  711.8   0.0   1   1  2.3e-218  3.1e-214  711.7   0.0     3   522    19   538    17   539 0.99 Malate synthase
Amidase_2            PF01510.20   132 seq189_BIOID47001    -            276   1.2e-26   93.1   0.0   1   1   1.5e-30   2.1e-26   92.4   0.0     6   131    41   179    35   180 0.92 N-acetylmuramoyl-L-alanine amidase
PTS-HPr              PF00381.14    84 seq196_BIOID47001    -             85   1.3e-31  108.2   0.2   1   1   9.9e-36   1.4e-31  108.1   0.1     1    82     1    82     1    84 0.98 PTS HPr component phosphorylation site
Radical_SAM          PF04055.16   166 seq198_BIOID47001    -            457   3.6e-15   56.4   0.0   1   1     8e-19   5.4e-15   55.8   0.0     2   164    57   227    56   229 0.79 Radical SAM superfamily
HemN_C               PF06969.11    66 seq198_BIOID47001    -            457     4e-12   45.9   0.3   1   1   2.7e-15   1.8e-11   43.7   0.0     1    66   363   431   363   431 0.94 HemN C-terminal domain
Usher                PF00577.15   552 seq201_BIOID47001    -            878  1.1e-222  740.5  25.9   1   1    3e-226  1.3e-222  740.2  17.9     1   552   208   790   208   790 0.99 Type VII secretion system (T7SS), usher protein
PapC_N               PF13954.1    146 seq201_BIOID47001    -            878   4.4e-48  162.4   0.0   1   1   2.4e-51   1.1e-47  161.1   0.0     2   146    48   194    47   194 0.98 PapC N-terminal domain
PapC_C               PF13953.1     68 seq201_BIOID47001    -            878   1.1e-27   95.3   0.1   1   1   1.1e-30   4.8e-27   93.2   0.1     1    67   800   865   800   866 0.97 PapC C-terminal domain
PTA_PTB              PF01515.14   319 seq205_BIOID47001    -            714  3.6e-128  427.0   0.9   1   1  9.2e-132  4.2e-128  426.7   0.1     2   319   392   707   391   707 0.99 Phosphate acetyl/butaryl transferase
AAA_26               PF13500.1    199 seq205_BIOID47001    -            714   3.2e-44  150.8   0.2   1   1   1.6e-47   7.3e-44  149.6   0.2     2   198     4   230     3   231 0.88 AAA domain
DRTGG                PF07085.7    105 seq205_BIOID47001    -            714   3.1e-31  106.9   0.0   1   1   3.1e-34   1.4e-30  104.8   0.0     1   104   234   345   234   346 0.98 DRTGG domain
HOK_GEF              PF01848.11    43 seq206_BIOID47001    -             70   3.1e-19   67.8   4.6   1   1   2.8e-23   3.8e-19   67.6   3.2     1    43    24    66    24    66 0.99 Hok/gef family
Exo_endo_phos        PF03372.18   251 seq207_BIOID47001    -            259   4.9e-12   46.1   0.6   1   1   6.4e-16   8.8e-12   45.3   0.4     2   251    41   245    40   245 0.66 Endonuclease/Exonuclease/phosphatase family
Trehalase            PF01204.13   512 seq209_BIOID47001    -            549  4.4e-161  536.8   0.1   1   1  3.9e-165  5.3e-161  536.5   0.0     1   511    70   546    70   547 0.96 Trehalase
Leader_Thr           PF08254.6     22 seq210_BIOID47001    -             21   1.1e-09   37.3  14.8   1   1   8.3e-14   1.1e-09   37.2  10.3     1    22     1    21     1    21 0.99 Threonine leader peptide
PEP-utilizers_C      PF02896.13   294 seq211_BIOID47001    -            575  1.6e-124  414.4   0.2   1   1  4.8e-128  2.2e-124  414.0   0.1     1   293   250   541   250   542 0.99 PEP-utilising enzyme, TIM barrel domain
PEP-utilisers_N      PF05524.8    123 seq211_BIOID47001    -            575   1.9e-31  108.3   5.0   1   1   4.2e-35   1.9e-31  108.3   3.5     2   123     3   127     2   127 0.96 PEP-utilising enzyme, N-terminal
PEP-utilizers        PF00391.18    81 seq211_BIOID47001    -            575     7e-25   86.2   0.2   1   1   4.5e-28   2.1e-24   84.7   0.1     9    80   152   224   147   225 0.93 PEP-utilising enzyme, mobile domain
MbeD_MobD            PF04899.7     70 seq213_BIOID47001    -             77   3.2e-35  119.7  13.0   1   1   2.7e-39   3.6e-35  119.5   9.0     1    70     1    70     1    70 0.99 MbeD/MobD like
AA_kinase            PF00696.23   241 seq216_BIOID47001    -            258   5.8e-40  137.2   2.1   1   1   4.8e-44   6.5e-40  137.0   1.4     3   240     5   235     3   236 0.93 Amino acid kinase family
FluMu_gp41           PF10109.4     82 seq221_BIOID47001    -             91   9.7e-14   50.9   0.1   1   1   7.9e-18   1.1e-13   50.8   0.1     1    81     6    85     6    86 0.97 Mu-like prophage FluMu protein gp41
Homoserine_dh        PF00742.14   179 seq223_BIOID47001    -            820   8.3e-52  175.3   0.0   1   1   8.3e-55   2.3e-51  173.9   0.0     1   179   614   811   614   811 0.98 Homoserine dehydrogenase
AA_kinase            PF00696.23   241 seq223_BIOID47001    -            820   7.4e-45  153.2   0.5   1   1   4.4e-47   1.2e-43  149.3   0.1     3   241     2   284     1   284 0.81 Amino acid kinase family
NAD_binding_3        PF03447.11   117 seq223_BIOID47001    -            820   2.5e-32  111.5   0.0   1   1   2.9e-35   7.9e-32  109.9   0.0     1   116   472   605   472   606 0.97 Homoserine dehydrogenase, NAD binding domain
ACT_7                PF13840.1     65 seq223_BIOID47001    -            820   2.2e-20   71.7   1.5   1   2   1.3e-11   3.5e-08   32.7   0.0     5    63   314   374   312   376 0.91 Family description
ACT_7                PF13840.1     65 seq223_BIOID47001    -            820   2.2e-20   71.7   1.5   2   2   4.9e-13   1.3e-09   37.2   0.3     3    62   393   454   391   457 0.93 Family description
ACT                  PF01842.20    66 seq223_BIOID47001    -            820   4.2e-17   61.1   0.3   1   2   4.9e-10   1.4e-06   27.5   0.0     6    63   324   376   320   379 0.86 ACT domain
ACT                  PF01842.20    66 seq223_BIOID47001    -            820   4.2e-17   61.1   0.3   2   2     8e-11   2.2e-07   30.1   0.4     2    53   401   447   400   457 0.79 ACT domain
HhH-GPD              PF00730.20   121 seq224_BIOID47001    -            211   6.3e-18   65.0   0.0   1   1     2e-21   9.2e-18   64.5   0.0     1   119    34   167    34   169 0.94 HhH-GPD superfamily base excision DNA repair protein
HHH                  PF00633.18    30 seq224_BIOID47001    -            211   7.1e-08   31.6   0.0   1   1   3.7e-11   1.7e-07   30.4   0.0     2    29   100   127    99   128 0.94 Helix-hairpin-helix motif
EndIII_4Fe-2S        PF10576.4     17 seq224_BIOID47001    -            211   9.7e-05   22.2   3.3   1   1   3.7e-08   0.00017   21.5   2.3     1    17   187   203   187   203 0.99 Iron-sulfur binding domain of endonuclease III
Terminase_2          PF03592.11   144 seq228_BIOID47001    -            364   4.5e-10   39.8   4.1   1   1   4.2e-14   5.8e-10   39.5   0.0     5   121   108   301   105   325 0.75 Terminase small subunit
DSBA                 PF01323.15   193 seq229_BIOID47001    -            208   6.8e-32  110.4   3.3   1   1   7.9e-35   5.4e-31  107.5   2.3     1   192    40   197    40   198 0.95 DSBA-like thioredoxin domain
Thioredoxin_4        PF13462.1    163 seq229_BIOID47001    -            208   4.4e-10   39.7   0.0   1   1   9.2e-14   6.3e-10   39.1   0.0    16   149    40   180    33   191 0.69 Thioredoxin
TonB_dep_Rec         PF00593.19   276 seq232_BIOID47001    -            747   7.1e-28   98.1  10.2   1   1     1e-31   7.1e-28   98.1   7.1     1   276   510   746   510   746 0.98 TonB dependent receptor
Plug                 PF07715.10   108 seq232_BIOID47001    -            747     2e-21   76.2   0.1   1   1   6.6e-25   4.5e-21   75.0   0.1     2   107    76   180    75   181 0.94 TonB-dependent Receptor Plug Domain
FliG_C               PF01706.11   110 seq235_BIOID47001    -            331   1.8e-39  134.0  15.8   1   1   3.2e-42   2.2e-38  130.5   2.3     2   109   216   323   215   324 0.98 FliG C-terminal domain
InvH                 PF04741.7    147 seq236_BIOID47001    -            100   9.2e-06   25.4   0.9   1   1   7.8e-10   1.1e-05   25.2   0.6    67   145    19    99     9   100 0.82 InvH outer membrane lipoprotein
Response_reg         PF00072.19   112 seq237_BIOID47001    -            215   1.2e-30  105.6   0.4   1   1   5.3e-34   1.8e-30  105.0   0.3     1   112     9   121     9   121 0.99 Response regulator receiver domain
GerE                 PF00196.14    58 seq237_BIOID47001    -            215   4.4e-25   86.6   0.5   1   1   2.5e-28   8.5e-25   85.7   0.4     2    57   152   207   151   208 0.96 Bacterial regulatory proteins, luxR family
Sigma70_r4_2         PF08281.7     54 seq237_BIOID47001    -            215   1.4e-07   30.7   0.1   1   1   8.1e-11   2.8e-07   29.7   0.0    25    54   167   196   154   196 0.93 Sigma-70, region 4
HTH_24               PF13412.1     48 seq237_BIOID47001    -            215   1.7e-05   23.9   1.1   1   1   1.8e-08   6.1e-05   22.2   0.3     6    43   159   194   154   195 0.80 Winged helix-turn-helix DNA-binding
Cys_Met_Meta_PP      PF01053.15   386 seq238_BIOID47001    -            445  9.2e-140  465.1   0.0   1   1  2.3e-143  1.1e-139  464.9   0.0     1   385    65   439    65   440 0.99 Cys/Met metabolism PLP-dependent enzyme
Aminotran_1_2        PF00155.16   363 seq238_BIOID47001    -            445   1.2e-07   30.9   0.0   1   1   3.8e-11   1.7e-07   30.3   0.0    49   192   116   237   102   270 0.84 Aminotransferase class I and II
Aminotran_5          PF00266.14   371 seq238_BIOID47001    -            445   0.00011   20.9   0.0   1   1     4e-08   0.00018   20.2   0.0    68   201   132   257   103   273 0.84 Aminotransferase class-V
Ribosomal_L10        PF00466.15   100 seq240_BIOID47001    -            165   2.5e-26   91.3   0.0   1   1   2.6e-30   3.6e-26   90.8   0.0     3   100     5   101     3   101 0.98 Ribosomal protein L10
ADH_zinc_N           PF00107.21   130 seq242_BIOID47001    -            349   1.2e-28   99.1   0.1   1   1   4.3e-32     2e-28   98.4   0.1     1   129   185   308   185   309 0.97 Zinc-binding dehydrogenase
ADH_N                PF08240.7    109 seq242_BIOID47001    -            349   2.9e-28   97.7   5.4   1   1   1.2e-31   5.4e-28   96.8   3.7     1   108    27   142    27   143 0.95 Alcohol dehydrogenase GroES-like domain
PhageMin_Tail        PF10145.4    202 seq243_BIOID47001    -            815   3.2e-44  150.8  21.4   1   1   2.4e-48   3.2e-44  150.8  14.8     1   202   238   440   238   440 0.98 Phage-related minor tail protein
Aldedh               PF00171.17   462 seq244_BIOID47001    -            479  1.9e-163  544.0   1.3   1   1    3e-167  2.1e-163  543.8   0.9     8   462    22   475    15   475 0.98 Aldehyde dehydrogenase family
LuxC                 PF05893.9    400 seq244_BIOID47001    -            479   3.1e-05   22.7   0.0   1   1   9.1e-09   6.2e-05   21.7   0.0    88   359   142   423   138   457 0.72 Acyl-CoA reductase (LuxC)
Chor_lyase           PF04345.8    168 seq245_BIOID47001    -            165   4.6e-31  107.3   0.0   1   1     4e-35   5.5e-31  107.1   0.0    11   163    16   165    10   165 0.90 Chorismate lyase
Bse634I              PF07832.6    280 seq246_BIOID47001    -            299   1.1e-69  234.5   0.1   1   1     1e-73   1.4e-69  234.2   0.1    11   278    25   298    18   299 0.93 Cfr10I/Bse634I restriction endonuclease
Tautomerase          PF01361.16    60 seq247_BIOID47001    -             75     2e-13   49.5   0.0   1   1   2.1e-17   2.8e-13   49.1   0.0     1    51     2    53     2    55 0.98 Tautomerase enzyme
DnaB_C               PF03796.10   265 seq248_BIOID47001    -            471  4.1e-108  360.1   0.2   1   1  1.2e-111  5.4e-108  359.7   0.1     1   263   206   463   206   465 0.97 DnaB-like helicase C terminal domain
DnaB                 PF00772.16   103 seq248_BIOID47001    -            471   8.7e-38  128.2   0.0   1   1   4.2e-41   1.9e-37  127.1   0.0     1   103    26   128    26   128 0.99 DnaB-like helicase N terminal domain
AAA_25               PF13481.1    194 seq248_BIOID47001    -            471     1e-13   51.0   0.1   1   1   3.6e-17   1.6e-13   50.3   0.0    29   190   220   386   179   390 0.84 AAA domain
DNA_pol_A            PF00476.15   383 seq250_BIOID47001    -            928  2.8e-160  533.0   0.0   1   1  1.1e-163  3.7e-160  532.6   0.0     2   383   548   927   547   927 0.99 DNA polymerase family A
5_3_exonuc_N         PF02739.11   169 seq250_BIOID47001    -            928   1.7e-59  199.8   0.0   1   1   1.1e-62   3.9e-59  198.7   0.0     2   169     8   169     7   169 0.99 5'-3' exonuclease, N-terminal resolvase-like domain
DNA_pol_A_exo1       PF01612.15   174 seq250_BIOID47001    -            928     2e-44  150.9   0.1   1   1   1.2e-47     4e-44  150.0   0.1     1   174   330   517   330   517 0.97 3'-5' exonuclease
5_3_exonuc           PF01367.15   101 seq250_BIOID47001    -            928     3e-31  107.5   0.0   1   1   2.2e-34   7.5e-31  106.2   0.0     1    99   171   275   171   277 0.97 5'-3' exonuclease, C-terminal SAM fold
Fels1                PF05666.6     45 seq253_BIOID47001    -            122   3.1e-38  128.7   2.3   1   2   5.7e-20   7.8e-16   57.0   0.1     2    45    20    62    19    62 0.94 Fels-1 Prophage Protein-like
Fels1                PF05666.6     45 seq253_BIOID47001    -            122   3.1e-38  128.7   2.3   2   2   1.2e-24   1.7e-20   72.0   0.2     1    45    66   121    66   121 0.98 Fels-1 Prophage Protein-like
HOK_GEF              PF01848.11    43 seq254_BIOID47001    -             67   2.4e-08   33.0   0.0   1   1   3.5e-12   4.8e-08   32.0   0.0    23    43    42    62    40    62 0.96 Hok/gef family
DUF1367              PF07105.6    196 seq256_BIOID47001    -            199   8.5e-86  286.2   0.1   1   1   6.9e-90   9.5e-86  286.0   0.1     1   196     1   199     1   199 0.98 Protein of unknown function (DUF1367)
HOK_GEF              PF01848.11    43 seq257_BIOID47001    -             40   1.4e-07   30.5   5.8   1   1   1.2e-11   1.7e-07   30.3   4.0     4    22     6    24     3    28 0.89 Hok/gef family
YjcZ                 PF13990.1    270 seq258_BIOID47001    -            292  1.8e-118  394.4   5.7   1   1  1.5e-122    2e-118  394.3   3.9     1   270    21   287    21   287 0.99 YjcZ-like protein
Methyltransf_11      PF08241.7     95 seq260_BIOID47001    -            256     2e-24   85.7   0.1   1   1   3.5e-27   3.7e-24   84.9   0.0     1    95    49   145    49   145 0.97 Methyltransferase domain
Methyltransf_31      PF13847.1    152 seq260_BIOID47001    -            256   1.8e-20   72.9   0.0   1   1   2.2e-23   2.3e-20   72.6   0.0     5   112    46   149    43   235 0.86 Methyltransferase domain
Methyltransf_23      PF13489.1    162 seq260_BIOID47001    -            256   2.7e-18   66.0   0.0   1   1   3.6e-21   3.8e-18   65.5   0.0     7   159    31   191    26   194 0.83 Methyltransferase domain
Ubie_methyltran      PF01209.13   233 seq260_BIOID47001    -            256   3.8e-17   62.0   0.0   1   1   4.9e-20   5.1e-17   61.6   0.0    42   158    39   152     3   162 0.87 ubiE/COQ5 methyltransferase family
Methyltransf_18      PF12847.2    112 seq260_BIOID47001    -            256   1.1e-15   58.0   0.0   1   1   2.1e-18   2.2e-15   57.0   0.0     1   109    44   145    44   148 0.90 Methyltransferase domain
Methyltransf_12      PF08242.7     99 seq260_BIOID47001    -            256   2.2e-13   50.3   0.0   1   1   3.6e-16   3.8e-13   49.6   0.0     1    99    49   143    49   143 0.93 Methyltransferase domain
Methyltransf_25      PF13649.1    101 seq260_BIOID47001    -            256   4.6e-13   49.2   0.6   1   1   9.3e-16   9.8e-13   48.2   0.1     1   101    48   141    48   141 0.91 Methyltransferase domain
Methyltransf_26      PF13659.1    117 seq260_BIOID47001    -            256   1.6e-10   40.9   1.2   1   1   2.8e-13     3e-10   40.0   0.3     3   113    47   145    45   147 0.92 Methyltransferase domain
MTS                  PF05175.9    170 seq260_BIOID47001    -            256     5e-09   35.6   0.0   1   1   8.6e-12     9e-09   34.8   0.0    25   144    38   150    32   175 0.77 Methyltransferase small domain
Methyltransf_8       PF05148.10   219 seq260_BIOID47001    -            256   1.9e-07   30.8   0.0   1   1   1.3e-09   1.4e-06   28.0   0.0    72   164    44   153     7   177 0.70 Hypothetical methyltransferase
Methyltransf_29      PF03141.11   506 seq260_BIOID47001    -            256   1.1e-06   27.2   0.1   1   1   1.3e-09   1.3e-06   26.9   0.1   119   217    46   145    10   170 0.79 Putative S-adenosyl-L-methionine-dependent methyltransferase
TehB                 PF03848.9    192 seq260_BIOID47001    -            256   2.8e-05   23.2   0.0   1   1   4.4e-08   4.6e-05   22.5   0.0    31   101    45   117    17   158 0.81 Tellurite resistance protein TehB
PrmA                 PF06325.8    295 seq260_BIOID47001    -            256   0.00017   20.6   0.0   1   1   2.2e-07   0.00024   20.2   0.0   161   262    44   150    29   188 0.74 Ribosomal protein L11 methyltransferase (PrmA)
HTH_18               PF12833.2     81 seq261_BIOID47001    -            278   1.4e-25   89.1   2.0   1   1   5.2e-29   1.8e-25   88.7   0.7     1    80   193   271   193   272 0.97 Helix-turn-helix domain
AraC_binding         PF02311.14   136 seq261_BIOID47001    -            278   7.2e-24   83.8   2.1   1   1   2.1e-27   7.2e-24   83.8   1.5     4   136    16   154    14   154 0.96 AraC-like ligand binding domain
HTH_AraC             PF00165.18    42 seq261_BIOID47001    -            278   2.5e-21   74.7   0.1   1   2   1.9e-11   6.5e-08   32.0   0.0     1    42   180   221   180   221 0.97 Bacterial regulatory helix-turn-helix proteins, AraC family
HTH_AraC             PF00165.18    42 seq261_BIOID47001    -            278   2.5e-21   74.7   0.1   2   2   3.8e-14   1.3e-10   40.6   0.0     1    42   232   271   232   271 0.93 Bacterial regulatory helix-turn-helix proteins, AraC family
Ala_racemase_N       PF01168.15   217 seq262_BIOID47001    -            356   5.2e-59  199.3   0.1   1   1   9.8e-63   6.7e-59  198.9   0.0     2   217    10   217     9   217 0.95 Alanine racemase, N-terminal domain
Ala_racemase_C       PF00842.16   129 seq262_BIOID47001    -            356   2.4e-39  133.5   0.4   1   1   6.2e-43   4.2e-39  132.7   0.3     1   127   232   354   232   356 0.97 Alanine racemase, C-terminal domain
Lyase_1              PF00206.15   312 seq266_BIOID47001    -            457  9.9e-102  340.1   0.0   1   1  3.8e-105  5.2e-101  337.8   0.0     1   312     6   301     6   301 0.99 Lyase
Flavodoxin_2         PF02525.12   199 seq270_BIOID47001    -            209   1.1e-37  129.4   0.0   1   1   1.9e-41   1.3e-37  129.1   0.0     1   191     1   193     1   200 0.84 Flavodoxin-like fold
FMN_red              PF03358.10   152 seq270_BIOID47001    -            209   3.6e-12   45.9   0.0   1   1   6.9e-16   4.7e-12   45.5   0.0     1   137     1   161     1   168 0.82 NADPH-dependent FMN reductase
Ribosomal_L12        PF00542.14    68 seq272_BIOID47001    -            121   1.8e-31  107.8   8.6   1   1   2.8e-35   3.8e-31  106.7   6.0     1    68    54   121    54   121 0.99 Ribosomal protein L7/L12 C-terminal domain
UbiA                 PF01040.13   257 seq273_BIOID47001    -            290   1.1e-40  139.4  25.2   1   1   9.5e-45   1.3e-40  139.1  17.5     2   256    26   277    25   283 0.86 UbiA prenyltransferase family
adh_short            PF00106.20   167 seq274_BIOID47001    -            271   1.1e-30  106.5   0.2   1   1   5.3e-34   1.8e-30  105.9   0.2     1   166    15   183    15   184 0.90 short chain dehydrogenase
adh_short_C2         PF13561.1    243 seq274_BIOID47001    -            271   1.6e-25   90.1   0.0   1   1   6.3e-29   2.2e-25   89.7   0.0     6   241    24   267    21   269 0.88 Enoyl-(Acyl carrier protein) reductase
KR                   PF08659.5    181 seq274_BIOID47001    -            271   7.4e-13   48.4   2.3   1   1   1.5e-15     5e-12   45.7   1.6     2   161    16   177    15   194 0.84 KR domain
Epimerase            PF01370.16   236 seq274_BIOID47001    -            271   3.5e-05   23.2   0.1   1   1   4.9e-08   0.00017   20.9   0.1     1   157    17   182    17   199 0.67 NAD dependent epimerase/dehydratase family
OEP                  PF02321.13   188 seq278_BIOID47001    -            460   9.8e-53  178.4  39.3   1   2   7.1e-28   9.7e-24   83.8  12.6     3   188    65   247    63   247 0.97 Outer membrane efflux protein
OEP                  PF02321.13   188 seq278_BIOID47001    -            460   9.8e-53  178.4  39.3   2   2   4.8e-33   6.6e-29  100.7   9.1     7   188   275   455   270   455 0.94 Outer membrane efflux protein
ICL                  PF00463.16   526 seq280_BIOID47001    -            439  8.6e-200  664.2   1.4   1   2  1.3e-117    9e-114  380.4   0.0     1   255    12   262    12   264 0.99 Isocitrate lyase family
ICL                  PF00463.16   526 seq280_BIOID47001    -            439  8.6e-200  664.2   1.4   2   2   1.5e-88     1e-84  284.5   0.8   353   526   262   439   260   439 0.98 Isocitrate lyase family
PEP_mutase           PF13714.1    238 seq280_BIOID47001    -            439   1.7e-18   66.6   0.0   1   1   8.5e-22   5.8e-18   64.8   0.0    26   206    86   328    74   349 0.85 Phosphoenolpyruvate phosphomutase
gpW                  PF02831.10    68 seq281_BIOID47001    -             69   1.1e-24   85.6   0.2   1   1   8.3e-29   1.1e-24   85.5   0.1     3    67     4    68     1    69 0.95 gpW
Fic                  PF02661.13    97 seq282_BIOID47001    -            166   6.6e-10   39.4   0.0   1   1   9.6e-14   1.3e-09   38.4   0.0     2    97    16    98    15    98 0.70 Fic/DOC family
DUF2655              PF10848.3     82 seq283_BIOID47001    -            106   1.4e-57  191.3   1.3   1   1   1.3e-61   1.8e-57  191.0   0.9     1    82     1    82     1    82 1.00 Protein of unknown function (DUF2655)
Terminase_6          PF03237.10   384 seq284_BIOID47001    -            442   5.2e-11   41.8   0.5   1   1   1.2e-14   1.7e-10   40.1   0.4     5   381    32   432    30   435 0.82 Terminase-like family
TPP_enzyme_N         PF02776.13   172 seq285_BIOID47001    -            548   1.7e-58  196.7   4.4   1   1   3.8e-62   1.7e-58  196.7   0.2     1   169     1   167     1   170 0.98 Thiamine pyrophosphate enzyme, N-terminal TPP binding domain
TPP_enzyme_C         PF02775.16   153 seq285_BIOID47001    -            548   6.8e-52  174.9   0.4   1   1   5.3e-54   2.4e-50  169.9   0.0     1   153   374   522   374   522 0.98 Thiamine pyrophosphate enzyme, C-terminal TPP binding domain
TPP_enzyme_M         PF00205.17   137 seq285_BIOID47001    -            548   1.8e-41  141.0   0.1   1   1   9.4e-45   4.3e-41  139.7   0.1     1   137   186   321   186   321 0.98 Thiamine pyrophosphate enzyme, central domain
PTR2                 PF00854.16   373 seq286_BIOID47001    -            500   8.2e-75  251.7  26.1   1   1   1.5e-78     1e-74  251.4  16.0     2   370    89   428    88   431 0.97 POT family
MFS_1                PF07690.11   354 seq286_BIOID47001    -            500     2e-20   72.7  53.9   1   1   3.2e-21   2.2e-17   62.7  25.3    10   299    35   370    26   380 0.77 Major Facilitator Superfamily
FliH                 PF02108.11   128 seq287_BIOID47001    -            228   5.2e-40  136.1   0.5   1   1   1.2e-43   5.2e-40  136.1   0.3     5   128    96   219    77   219 0.98 Flagellar assembly protein FliH
HrpE                 PF06188.7    191 seq287_BIOID47001    -            228     2e-08   34.1   5.2   1   1   7.5e-12   3.4e-08   33.3   3.6    36   182    60   211    33   222 0.74 HrpE/YscL/FliH and V-type ATPase subunit E
Phage_portal_2       PF05136.8    355 seq289_BIOID47001    -            523   2.3e-99  332.2   0.1   1   1    2e-103   2.7e-99  331.9   0.1     2   354    25   394    24   395 0.97 Phage portal protein, lambda family
Acetyltransf_2       PF00797.12   240 seq291_BIOID47001    -            281   1.5e-83  279.9   0.1   1   1   1.3e-87   1.7e-83  279.7   0.1     1   237    21   256    21   259 0.97 N-acetyltransferase
DUF1133              PF06576.6    176 seq293_BIOID47001    -            180  5.1e-105  348.0   1.1   1   1  4.2e-109  5.8e-105  347.9   0.8     1   175     1   175     1   176 0.99 Protein of unknown function (DUF1133)
DUF1471              PF07338.8     56 seq294_BIOID47001    -             86   5.9e-09   35.3   0.1   1   1   5.7e-13   7.8e-09   34.9   0.1     2    56    33    86    32    86 0.94 Protein of unknown function (DUF1471)
Pro_CA               PF00484.14   148 seq295_BIOID47001    -            219   4.9e-48  162.7   0.0   1   1   4.3e-52   5.9e-48  162.4   0.0     1   147    34   188    34   189 0.86 Carbonic anhydrase
AraC_binding         PF02311.14   136 seq296_BIOID47001    -            312   4.7e-23   81.2   1.5   1   1   1.9e-26   6.5e-23   80.8   0.2     7   120    52   170    48   186 0.89 AraC-like ligand binding domain
HTH_18               PF12833.2     81 seq296_BIOID47001    -            312     9e-22   76.8   0.1   1   1   5.5e-25   1.9e-21   75.8   0.1     2    79   229   305   228   307 0.97 Helix-turn-helix domain
HTH_AraC             PF00165.18    42 seq296_BIOID47001    -            312   1.5e-20   72.2   0.2   1   2   3.2e-10   1.1e-06   28.1   0.0     2    42   216   256   215   256 0.93 Bacterial regulatory helix-turn-helix proteins, AraC family
HTH_AraC             PF00165.18    42 seq296_BIOID47001    -            312   1.5e-20   72.2   0.2   2   2   1.6e-14   5.3e-11   41.8   0.0     2    42   268   306   267   306 0.94 Bacterial regulatory helix-turn-helix proteins, AraC family
Cupin_2              PF07883.6     71 seq296_BIOID47001    -            312   1.4e-06   27.5   0.0   1   1   8.3e-10   2.8e-06   26.6   0.0     7    60    57   109    53   116 0.92 Cupin domain
YcgL                 PF05166.8     74 seq299_BIOID47001    -            108   4.9e-34  116.1   0.2   1   1   4.7e-38   6.5e-34  115.7   0.1     1    74    14    87    14    87 0.99 YcgL domain
RNA_pol_Rpb2_6       PF00562.23   386 seq300_BIOID47001    -           1342  4.7e-162  539.0   0.0   1   1  3.5e-162  7.9e-159  528.4   0.1     2   386   716  1264   715  1264 0.98 RNA polymerase Rpb2, domain 6
RNA_pol_Rpb2_7       PF04560.15    83 seq300_BIOID47001    -           1342   5.7e-32  109.6   0.1   1   1   8.2e-35   1.9e-31  108.0   0.0     1    82  1266  1341  1266  1342 0.98 RNA polymerase Rpb2, domain 7
RNA_pol_Rpb2_3       PF04565.11    68 seq300_BIOID47001    -           1342   7.1e-30  102.4   0.0   1   1   7.4e-33   1.7e-29  101.2   0.0     1    68   513   582   513   582 0.98 RNA polymerase Rpb2, domain 3
RNA_pol_Rpb2_45      PF10385.4     66 seq300_BIOID47001    -           1342   4.6e-29   99.9   0.3   1   1   1.5e-31   3.5e-28   97.0   0.2     1    66   591   656   591   656 1.00 RNA polymerase beta subunit external 1 domain
RNA_pol_Rpb2_1       PF04563.10   203 seq300_BIOID47001    -           1342   1.5e-26   92.4   0.0   1   1   1.4e-29   3.1e-26   91.4   0.0     2   203    27   509    26   509 0.98 RNA polymerase beta subunit
RNA_pol_Rpb2_2       PF04561.9    190 seq300_BIOID47001    -           1342   1.6e-25   89.5   0.9   1   2   8.4e-11   1.9e-07   30.5   0.0     1    74   151   225   151   276 0.82 RNA polymerase Rpb2, domain 2
RNA_pol_Rpb2_2       PF04561.9    190 seq300_BIOID47001    -           1342   1.6e-25   89.5   0.9   2   2   1.9e-18   4.4e-15   55.4   0.0    80   190   340   454   329   454 0.88 RNA polymerase Rpb2, domain 2
PseudoU_synth_2      PF00849.17   164 seq301_BIOID47001    -            319   2.6e-30  105.3   0.1   1   1   6.1e-34   4.2e-30  104.6   0.0     1   163   101   249   101   250 0.90 RNA pseudouridylate synthase
S4                   PF01479.20    48 seq301_BIOID47001    -            319   1.7e-10   40.0   0.2   1   1   4.7e-14   3.2e-10   39.1   0.2     1    48    20    66    20    66 0.96 S4 domain
SIS_2                PF13580.1    138 seq302_BIOID47001    -            246   3.1e-31  107.7   0.3   1   1   9.4e-35   6.4e-31  106.7   0.2    15   138    78   200    56   200 0.92 SIS domain
SIS                  PF01380.17   131 seq302_BIOID47001    -            246   5.8e-08   32.2   0.0   1   1   2.3e-11   1.6e-07   30.9   0.0    51   104   163   216   152   229 0.91 SIS domain
PTS_EIIA_1           PF00358.15   133 seq303_BIOID47001    -            169   5.4e-54  181.2   2.2   1   1   4.7e-58   6.5e-54  180.9   1.5     3   132    20   149    18   150 0.98 phosphoenolpyruvate-dependent sugar phosphotransferase system, EIIA 1
Homoserine_dh        PF00742.14   179 seq305_BIOID47001    -            810   6.9e-51  172.3   0.0   1   1   2.3e-54   1.1e-50  171.7   0.0     1   178   608   803   608   804 0.99 Homoserine dehydrogenase
AA_kinase            PF00696.23   241 seq305_BIOID47001    -            810   1.8e-42  145.4   0.0   1   1   8.6e-46   3.9e-42  144.3   0.0     2   238    12   284    11   287 0.89 Amino acid kinase family
NAD_binding_3        PF03447.11   117 seq305_BIOID47001    -            810   3.5e-24   85.3   0.0   1   1   1.8e-27   8.4e-24   84.1   0.0     1   116   465   599   465   600 0.98 Homoserine dehydrogenase, NAD binding domain
Sugar_tr             PF00083.19   451 seq307_BIOID47001    -            500   6.9e-71  239.0  26.0   1   1   2.1e-74   9.7e-71  238.5  18.1     3   446    28   448    25   453 0.95 Sugar (and other) transporter
MFS_1                PF07690.11   354 seq307_BIOID47001    -            500   2.5e-36  125.0  40.2   1   2   6.8e-30   3.1e-26   91.8  10.9     9   257    38   310    30   312 0.74 Major Facilitator Superfamily
MFS_1                PF07690.11   354 seq307_BIOID47001    -            500   2.5e-36  125.0  40.2   2   2     2e-14     9e-11   41.0  14.2    38   171   301   437   299   467 0.80 Major Facilitator Superfamily
Osmo_CC              PF08946.5     46 seq307_BIOID47001    -            500   2.6e-25   88.0   8.8   1   1   1.1e-28     5e-25   87.1   6.1     1    46   454   499   454   499 0.99 Osmosensory transporter coiled coil
PTS_EIIC             PF02378.13   321 seq309_BIOID47001    -            492   3.7e-12   45.6  35.6   1   1   5.5e-16   3.7e-12   45.6  24.7     2   321    28   286    27   286 0.83 Phosphotransferase system, EIIC
PTS_IIB              PF02302.12    90 seq309_BIOID47001    -            492   6.5e-09   35.9   0.0   1   1     2e-12   1.4e-08   34.9   0.0     1    58   390   445   390   476 0.77 PTS system, Lactose/Cellobiose specific IIB subunit
Ferric_reduct        PF01794.14   125 seq310_BIOID47001    -            339   7.6e-16   58.2   6.9   1   1   1.7e-19   7.6e-16   58.2   4.8     1   124    45   174    45   175 0.89 Ferric reductase like transmembrane component
FAD_binding_8        PF08022.7    105 seq310_BIOID47001    -            339   2.2e-08   33.8   0.0   1   1   1.1e-11   4.9e-08   32.6   0.0     7   102   226   310   220   313 0.78 FAD-binding domain
FAD_binding_6        PF00970.19    99 seq310_BIOID47001    -            339   3.7e-08   33.2   0.0   1   1   1.3e-11   6.1e-08   32.5   0.0    21    98   242   313   222   314 0.85 Oxidoreductase FAD-binding domain
NIF3                 PF01784.13   242 seq312_BIOID47001    -            247     1e-56  192.1   0.0   1   1   9.1e-61   1.2e-56  191.8   0.0     2   240     6   235     5   238 0.95 NIF3 (NGG1p interacting factor 3)
Ala_racemase_N       PF01168.15   217 seq316_BIOID47001    -            359   3.9e-61  206.2   0.0   1   1   7.1e-65   4.9e-61  205.9   0.0     1   217     8   219     8   219 0.94 Alanine racemase, N-terminal domain
Ala_racemase_C       PF00842.16   129 seq316_BIOID47001    -            359     8e-40  135.1   0.1   1   1   1.8e-43   1.2e-39  134.5   0.1     1   129   234   358   234   358 0.97 Alanine racemase, C-terminal domain
ATP-synt_ab          PF00006.20   215 seq319_BIOID47001    -            457   3.7e-69  232.4   0.0   1   1   3.8e-73   5.1e-69  231.9   0.0     1   215   161   373   161   373 1.00 ATP synthase alpha/beta family, nucleotide-binding domain
FAA_hydrolase        PF01557.13   217 seq320_BIOID47001    -            219   3.5e-56  189.9   0.0   1   1   2.9e-60     4e-56  189.7   0.0     1   208    18   210    18   219 0.93 Fumarylacetoacetate (FAA) hydrolase family
DcuC                 PF03606.10   463 seq322_BIOID47001    -            506  1.8e-164  547.3  32.4   1   1  1.5e-168    2e-164  547.1  22.4     1   462    15   501    15   502 0.99 C4-dicarboxylate anaerobic carrier
DUF45                PF01863.12   205 seq323_BIOID47001    -            167   7.4e-12   45.3   0.3   1   1   1.2e-15   7.9e-12   45.2   0.2   142   198    93   149    17   156 0.87 Protein of unknown function DUF45
WLM                  PF08325.5    186 seq323_BIOID47001    -            167   1.3e-05   25.0   3.5   1   1   2.4e-09   1.7e-05   24.6   2.0    81   118   114   151   100   166 0.85 WLM domain
Cyanate_lyase        PF02560.9     73 seq324_BIOID47001    -            156   1.8e-33  113.7   0.0   1   1   1.9e-37   2.6e-33  113.2   0.0     3    72    85   155    83   156 0.95 Cyanate lyase C-terminal domain
PqiA                 PF04403.8    160 seq326_BIOID47001    -            427   4.4e-83  276.5  28.0   1   2   1.2e-41   1.7e-37  128.3   5.9     1   160    65   221    65   221 0.96 Paraquat-inducible protein A
PqiA                 PF04403.8    160 seq326_BIOID47001    -            427   4.4e-83  276.5  28.0   2   2   1.1e-49   1.5e-45  154.5   8.0     1   158   262   420   262   422 0.97 Paraquat-inducible protein A
YfiO                 PF13525.1    203 seq327_BIOID47001    -            245   1.1e-84  282.8   5.8   1   1   2.8e-88   1.3e-84  282.6   4.0     1   202    28   236    28   238 0.97 Outer membrane lipoprotein
TPR_18               PF13512.1    142 seq327_BIOID47001    -            245   5.1e-65  217.7   7.3   1   1     3e-68   1.4e-64  216.3   1.2     2   142    24   167    23   167 0.98 Tetratricopeptide repeat
Pep_deformylase      PF01327.16   157 seq328_BIOID47001    -            169   6.4e-53  178.2   0.1   1   1   5.6e-57   7.6e-53  177.9   0.1     2   156     4   152     3   153 0.94 Polypeptide deformylase
Fimbrial             PF00419.15   145 seq329_BIOID47001    -            176   1.7e-21   76.8   4.1   1   1   1.5e-25     2e-21   76.6   2.8     1   145    27   176    27   176 0.94 Fimbrial protein
DUF968               PF06147.6    200 seq331_BIOID47001    -            348     8e-80  267.3   0.0   1   1   9.6e-84   1.3e-79  266.6   0.0     2   199   130   344   129   345 0.99 Protein of unknown function (DUF968)
LysR_substrate       PF03466.15   209 seq332_BIOID47001    -            315   9.6e-55  184.8   0.6   1   1   1.9e-58   1.3e-54  184.3   0.4     4   208    99   303    96   304 0.99 LysR substrate binding domain
HTH_1                PF00126.22    60 seq332_BIOID47001    -            315   8.8e-22   76.4   0.5   1   1   2.5e-25   1.7e-21   75.5   0.1     1    59    13    71    13    72 0.98 Bacterial regulatory helix-turn-helix protein, lysR family
UPF0118              PF01594.11   327 seq333_BIOID47001    -            370   1.6e-65  221.1  41.1   1   1   1.4e-69   1.9e-65  220.9  28.5     2   327    15   345    14   345 0.99 Domain of unknown function DUF20
CusF_Ec              PF11604.3     70 seq334_BIOID47001    -            110     1e-21   76.4   0.4   1   1   9.7e-26   1.3e-21   76.0   0.2     1    67    42   107    42   110 0.93 Copper binding periplasmic protein CusF
GHMP_kinases_N       PF00288.21    67 seq337_BIOID47001    -            310   1.7e-17   63.1   0.3   1   1   5.7e-21   3.9e-17   61.9   0.2     2    67    84   150    83   150 0.95 GHMP kinases N terminal domain
GHMP_kinases_C       PF08544.8     85 seq337_BIOID47001    -            310     1e-11   44.7   1.8   1   1   1.9e-15   1.3e-11   44.3   0.0     2    83   211   287   210   289 0.92 GHMP kinases C terminal
ABC_tran             PF00005.22   118 seq339_BIOID47001    -            265   1.1e-20   74.1   0.0   1   1   2.3e-24   1.6e-20   73.5   0.0     1   118    51   176    51   176 0.94 ABC transporter
DUF1073              PF06381.6    362 seq341_BIOID47001    -            478   1.2e-19   69.9   0.0   1   1   2.7e-23   3.7e-19   68.3   0.0    40   322    67   349    33   370 0.78 Protein of unknown function (DUF1073)
AceK                 PF06315.6    562 seq342_BIOID47001    -            578  1.1e-239  796.3   0.0   1   1  8.8e-244  1.2e-239  796.1   0.0     1   562     9   568     9   568 0.99 Isocitrate dehydrogenase kinase/phosphatase (AceK)
GATase_4             PF13230.1    272 seq343_BIOID47001    -            255  5.3e-107  356.4   0.0   1   1  1.3e-110  5.9e-107  356.2   0.0     1   252     1   252     1   255 0.99 Glutamine amidotransferases class-II
GATase_2             PF00310.16   361 seq343_BIOID47001    -            255   3.3e-17   62.1   0.2   1   1   2.1e-15   9.5e-12   44.1   0.1   189   359    65   215    60   217 0.87 Glutamine amidotransferases class-II
AHS1                 PF02682.11   202 seq344_BIOID47001    -            218   2.9e-69  232.4   0.0   1   1   2.4e-73   3.3e-69  232.2   0.0     2   202     5   202     4   202 0.95 Allophanate hydrolase subunit 1
LysR_substrate       PF03466.15   209 seq346_BIOID47001    -            323   1.3e-42  145.2   0.2   1   1   2.5e-46   1.7e-42  144.7   0.2     3   206   113   316   111   319 0.97 LysR substrate binding domain
HTH_1                PF00126.22    60 seq346_BIOID47001    -            323   7.3e-19   67.1   0.6   1   1     2e-22   1.3e-18   66.3   0.4     2    59    29    86    28    87 0.97 Bacterial regulatory helix-turn-helix protein, lysR family
MFS_1                PF07690.11   354 seq347_BIOID47001    -            393   2.8e-25   88.7  46.1   1   1   4.1e-29   2.8e-25   88.7  32.0    14   354    27   346     9   346 0.79 Major Facilitator Superfamily
MFS_2                PF13347.1    427 seq347_BIOID47001    -            393   7.8e-08   31.0  10.1   1   1   1.1e-11   7.8e-08   31.0   7.0   136   333   127   311   124   329 0.74 MFS/sugar transport protein
DUF218               PF02698.12   155 seq349_BIOID47001    -            230   1.5e-23   82.9   0.0   1   1   1.5e-27     2e-23   82.4   0.0     8   130    64   177    57   200 0.89 DUF218 domain
FliB                 PF03692.10    85 seq352_BIOID47001    -            153   1.3e-08   35.0  10.3   1   1   1.7e-12   2.4e-08   34.2   7.1     2    85    29    97    28    97 0.97 Flagellin N-methylase
NAD_binding_1        PF00175.16   109 seq353_BIOID47001    -            119   8.8e-05   22.9   0.0   1   1   8.8e-09   0.00012   22.4   0.0    10   108    10    98     9    99 0.82 Oxidoreductase NAD-binding domain
Formyl_trans_N       PF00551.14   181 seq354_BIOID47001    -            315   9.3e-56  188.1   0.0   1   1     2e-59   1.3e-55  187.5   0.0     2   180     6   183     5   184 0.98 Formyl transferase
Formyl_trans_C       PF02911.13   100 seq354_BIOID47001    -            315   1.3e-33  114.9   0.1   1   1   2.9e-37     2e-33  114.3   0.1     1    99   207   304   207   305 0.98 Formyl transferase, C-terminal domain
HlyD_2               PF12700.2    328 seq356_BIOID47001    -            407   3.6e-15   55.8   0.0   1   1   3.1e-18   2.1e-14   53.3   0.0   136   327   187   378    98   379 0.77 HlyD family secretion protein
HlyD_3               PF13437.1    105 seq356_BIOID47001    -            407   3.3e-13   49.7   0.2   1   1   3.8e-14   2.6e-10   40.4   0.0     1   105   209   310   209   310 0.95 HlyD family secretion protein
Fimbrial             PF00419.15   145 seq358_BIOID47001    -            169   1.7e-09   37.9   8.2   1   1   1.6e-13   2.1e-09   37.6   5.7     1   144    30   168    30   169 0.76 Fimbrial protein
Phage_P2_GpU         PF06995.6    121 seq359_BIOID47001    -            159   1.5e-47  159.8   0.0   1   1   1.4e-51   1.9e-47  159.5   0.0     1   120     6   125     6   126 0.99 Phage P2 GpU
Peptidase_S49        PF01343.13   154 seq362_BIOID47001    -            538   1.2e-41  141.9   0.8   1   1   2.2e-45     3e-41  140.6   0.6     2   149   145   291   144   296 0.96 Peptidase family S49
GST_C                PF00043.20    95 seq363_BIOID47001    -            201   3.2e-15   55.7   0.1   1   1   1.9e-18   5.3e-15   55.0   0.1     5    95   104   189   100   189 0.94 Glutathione S-transferase, C-terminal domain
GST_N_2              PF13409.1     70 seq363_BIOID47001    -            201   9.7e-12   44.6   0.0   1   1   1.4e-14   3.7e-11   42.7   0.0     5    69    11    75     9    76 0.95 Glutathione S-transferase, N-terminal domain
GST_N_3              PF13417.1     75 seq363_BIOID47001    -            201   3.7e-11   42.9   0.0   1   1   2.8e-14   7.6e-11   41.9   0.0    15    73    16    79    11    81 0.89 Glutathione S-transferase, N-terminal domain
GST_C_2              PF13410.1     69 seq363_BIOID47001    -            201   7.1e-10   38.5   0.1   1   1   3.8e-13   1.1e-09   37.9   0.0     7    69   125   184    71   184 0.90 Glutathione S-transferase, C-terminal domain
GST_N                PF02798.15    76 seq363_BIOID47001    -            201   8.6e-09   35.3   0.0   1   1     9e-12   2.5e-08   33.8   0.0     3    76     1    75     1    75 0.94 Glutathione S-transferase, N-terminal domain
ACT_5                PF13710.1     63 seq365_BIOID47001    -             87   2.1e-26   91.4   0.1   1   1   1.9e-30   2.6e-26   91.0   0.1     2    63    13    73    12    73 0.98 ACT domain
Thioredoxin          PF00085.15   104 seq367_BIOID47001    -            109   3.5e-34  116.5   0.0   1   1   8.4e-38   3.8e-34  116.3   0.0     2   103     5   106     4   107 0.98 Thioredoxin
Thioredoxin_2        PF13098.1    112 seq367_BIOID47001    -            109   1.6e-10   41.0   0.1   1   1   3.2e-13   1.4e-09   37.9   0.0     7   112    23   104    17   104 0.90 Thioredoxin-like domain
HTH_1                PF00126.22    60 seq368_BIOID47001    -            360   2.2e-19   68.8   1.3   1   1   5.6e-23   3.9e-19   68.0   0.1     2    60    70   127    69   127 0.97 Bacterial regulatory helix-turn-helix protein, lysR family
LysR_substrate       PF03466.15   209 seq368_BIOID47001    -            360   3.7e-12   45.6   1.1   1   1     1e-15     7e-12   44.7   0.8     8   206   156   351   151   353 0.89 LysR substrate binding domain
Cytochrom_B_N        PF00033.14   188 seq371_BIOID47001    -            188   8.4e-25   87.1   9.4   1   1   1.4e-28   9.5e-25   86.9   6.5     3   187    16   184    14   185 0.96 Cytochrome b(N-terminal)/b6/petB
Ni_hydr_CYTB         PF01292.15   182 seq371_BIOID47001    -            188   1.2e-21   76.8  10.2   1   1     2e-25   1.4e-21   76.6   7.0     1   181    16   184    16   185 0.92 Prokaryotic cytochrome b561
Phage_AlpA           PF05930.7     51 seq372_BIOID47001    -             68     4e-20   71.1   0.1   1   1   6.9e-24   4.7e-20   70.9   0.0     1    51    10    59    10    59 0.98 Prophage CP4-57 regulatory protein (AlpA)
HTH_17               PF12728.2     51 seq372_BIOID47001    -             68   2.1e-07   30.9   0.1   1   1   3.7e-11   2.5e-07   30.7   0.0     9    50    20    62    15    63 0.90 Helix-turn-helix domain
DUF1044              PF06296.7    120 seq373_BIOID47001    -            119   4.8e-39  132.7   0.7   1   1   3.9e-43   5.4e-39  132.6   0.5     1   120     1   113     1   113 0.99 Protein of unknown function (DUF1044)
Aminotran_4          PF01063.14   231 seq374_BIOID47001    -            331   1.3e-46  158.8   0.0   1   1   1.2e-50   1.6e-46  158.5   0.0     3   231    76   311    74   311 0.96 Aminotransferase class IV
Aminotran_1_2        PF00155.16   363 seq380_BIOID47001    -            411   8.1e-87  291.3   0.0   1   1   6.8e-91   9.2e-87  291.2   0.0     2   362    41   406    40   407 0.98 Aminotransferase class I and II
PTS_EIIA_2           PF00359.17   142 seq382_BIOID47001    -            142   4.9e-33  113.7   0.0   1   1   4.4e-37     6e-33  113.4   0.0     1   140     3   141     3   141 0.93 Phosphoenolpyruvate-dependent sugar phosphotransferase system, EIIA 2
AHS2                 PF02626.10   272 seq383_BIOID47001    -            310  1.3e-100  336.0   0.0   1   1  1.2e-104  1.6e-100  335.7   0.0     2   272    24   288    23   288 0.98 Allophanate hydrolase subunit 2
Ribosomal_S30AE      PF02482.14    94 seq384_BIOID47001    -            113   3.8e-29  100.7   0.1   1   1   3.5e-33   4.8e-29  100.4   0.1     2    92     3    93     2    95 0.97 Sigma 54 modulation protein / S30EA ribosomal protein
Ank_2                PF12796.2     89 seq385_BIOID47001    -            245   1.1e-47  160.1   0.1   1   3   1.5e-17   4.1e-14   52.5   0.0    23    89    25    89    14    89 0.91 Ankyrin repeats (3 copies)
Ank_2                PF12796.2     89 seq385_BIOID47001    -            245   1.1e-47  160.1   0.1   2   3   8.3e-19   2.3e-15   56.5   0.0     3    81    32   114    30   122 0.95 Ankyrin repeats (3 copies)
Ank_2                PF12796.2     89 seq385_BIOID47001    -            245   1.1e-47  160.1   0.1   3   3   7.1e-16   1.9e-12   47.1   0.0     1    78   153   236   153   244 0.91 Ankyrin repeats (3 copies)
Ank                  PF00023.25    33 seq385_BIOID47001    -            245   7.6e-30  101.1   0.1   1   3   2.1e-06    0.0056   16.3   0.0     4    33    28    57    26    57 0.90 Ankyrin repeat
Ank                  PF00023.25    33 seq385_BIOID47001    -            245   7.6e-30  101.1   0.1   2   3   1.8e-12   5.1e-09   35.3   0.0     2    32    59    89    58    90 0.97 Ankyrin repeat
Ank                  PF00023.25    33 seq385_BIOID47001    -            245   7.6e-30  101.1   0.1   3   3   2.1e-08   5.8e-05   22.5   0.0     3    29   185   211   183   214 0.94 Ankyrin repeat
Ank_4                PF13637.1     54 seq385_BIOID47001    -            245   1.5e-28   98.4   0.1   1   3   9.2e-13   2.5e-09   37.2   0.0     5    54    30    79    27    79 0.95 Ankyrin repeats (many copies)
Ank_4                PF13637.1     54 seq385_BIOID47001    -            245   1.5e-28   98.4   0.1   2   3   4.1e-08   0.00011   22.4   0.0    15    53    73   111    72   111 0.97 Ankyrin repeats (many copies)
Ank_4                PF13637.1     54 seq385_BIOID47001    -            245   1.5e-28   98.4   0.1   3   3   5.1e-11   1.4e-07   31.7   0.0     4    54   152   204   149   204 0.90 Ankyrin repeats (many copies)
Ank_5                PF13857.1     56 seq385_BIOID47001    -            245   1.5e-25   88.5   0.1   1   2     2e-13   5.5e-10   39.0   0.0     1    56    45    99    45    99 0.95 Ankyrin repeats (many copies)
Ank_5                PF13857.1     56 seq385_BIOID47001    -            245   1.5e-25   88.5   0.1   2   2     8e-13   2.2e-09   37.1   0.0     3    56   170   224   169   224 0.87 Ankyrin repeats (many copies)
Ank_3                PF13606.1     30 seq385_BIOID47001    -            245   2.6e-23   79.6   0.1   1   2   7.2e-10     2e-06   27.3   0.0     2    28    59    85    58    87 0.95 Ankyrin repeat
Ank_3                PF13606.1     30 seq385_BIOID47001    -            245   2.6e-23   79.6   0.1   2   2   1.6e-07   0.00045   20.0   0.0     3    29   185   211   181   212 0.93 Ankyrin repeat
Peripla_BP_2         PF01497.13   238 seq387_BIOID47001    -            296   2.2e-27   95.6   0.0   1   1   1.9e-31   2.5e-27   95.4   0.0     1   235    38   270    38   273 0.94 Periplasmic binding protein
PTS_EIIA_2           PF00359.17   142 seq389_BIOID47001    -            637   6.7e-33  113.2   0.0   1   1   2.5e-36   1.1e-32  112.5   0.0     5   140   498   634   495   636 0.95 Phosphoenolpyruvate-dependent sugar phosphotransferase system, EIIA 2
PTS_EIIC             PF02378.13   321 seq389_BIOID47001    -            637   2.5e-19   69.1  33.4   1   1   5.5e-23   2.5e-19   69.1  23.2     1   321    17   277    17   277 0.92 Phosphotransferase system, EIIC
PTS_IIB              PF02302.12    90 seq389_BIOID47001    -            637   1.9e-09   37.7   0.3   1   1   1.1e-12   4.9e-09   36.3   0.0     1    79   379   453   379   458 0.87 PTS system, Lactose/Cellobiose specific IIB subunit
Phage_GPD            PF05954.6    292 seq391_BIOID47001    -            387   8.1e-59  199.0   0.3   1   1   7.7e-63   1.1e-58  198.7   0.2     1   292    42   365    42   365 0.91 Phage late control gene D protein (GPD)
FimH_man-bind        PF09160.5    147 seq394_BIOID47001    -            300   5.6e-57  191.5   0.2   1   1   1.5e-60     1e-56  190.7   0.1     1   147    24   168    24   168 0.99 FimH, mannose binding
Fimbrial             PF00419.15   145 seq394_BIOID47001    -            300   1.1e-09   38.5   7.6   1   1   1.6e-13   1.1e-09   38.5   5.3     7   145   173   300   167   300 0.85 Fimbrial protein
FliJ                 PF02050.11   123 seq395_BIOID47001    -            147   2.5e-32  111.3  20.6   1   1   2.3e-36   3.1e-32  111.0  14.3     1   122    19   141    19   142 0.98 Flagellar FliJ protein
HTH_3                PF01381.17    55 seq397_BIOID47001    -            107   1.2e-07   31.3   0.0   1   1   3.2e-11   2.2e-07   30.5   0.0     1    45    52    96    52    98 0.94 Helix-turn-helix
HTH_19               PF12844.2     64 seq397_BIOID47001    -            107   3.5e-07   30.0   0.0   1   1   1.1e-10   7.2e-07   29.0   0.0     4    55    52   105    51   106 0.90 Helix-turn-helix domain
PALP                 PF00291.20   307 seq398_BIOID47001    -            428   1.9e-33  115.8   0.0   1   1     2e-37   2.7e-33  115.3   0.0    30   289    96   366    94   374 0.81 Pyridoxal-phosphate dependent enzyme
RusA                 PF05866.6    116 seq400_BIOID47001    -            119   1.7e-19   70.2   0.0   1   1   1.4e-23   1.9e-19   70.0   0.0     1   116     7   116     7   116 0.90 Endodeoxyribonuclease RusA
GFO_IDH_MocA         PF01408.17   120 seq401_BIOID47001    -            334   6.9e-29  100.6   0.1   1   1   8.2e-33   1.1e-28  100.0   0.1     1   117     8   124     8   127 0.97 Oxidoreductase family, NAD-binding Rossmann fold
MCE                  PF02470.15    81 seq402_BIOID47001    -            879   1.2e-64  214.1  10.4   1   3   3.5e-21   4.8e-17   61.6   0.1     2    81    48   139    47   139 0.97 mce related protein
MCE                  PF02470.15    81 seq402_BIOID47001    -            879   1.2e-64  214.1  10.4   2   3   1.6e-11   2.2e-07   30.6   0.0     2    76   282   357   281   371 0.88 mce related protein
MCE                  PF02470.15    81 seq402_BIOID47001    -            879   1.2e-64  214.1  10.4   3   3   1.2e-14   1.6e-10   40.7   0.0     4    81   638   726   636   726 0.96 mce related protein
DUF177               PF02620.12   119 seq404_BIOID47001    -            173   4.8e-23   81.3   0.7   1   1   5.4e-27   7.4e-23   80.7   0.5     1   119    61   171    61   171 0.90 Uncharacterized ACR, COG1399
ATP-synt_ab          PF00006.20   215 seq405_BIOID47001    -            443   5.9e-42  143.4   0.0   1   1   2.9e-45   7.9e-42  143.0   0.0     3   214   183   388   181   389 0.95 ATP synthase alpha/beta family, nucleotide-binding domain
Rho_RNA_bind         PF07497.7     78 seq405_BIOID47001    -            443   6.5e-42  140.9   0.1   1   1   4.2e-45   1.1e-41  140.1   0.0     1    78    73   150    73   150 0.98 Rho termination factor, RNA-binding domain
Rho_N                PF07498.7     43 seq405_BIOID47001    -            443   8.2e-18   63.7   0.8   1   1   1.7e-20   4.8e-17   61.3   0.2     1    43    29    71    29    71 0.98 Rho termination factor, N-terminal domain
NACHT                PF05729.7    167 seq405_BIOID47001    -            443   8.9e-05   22.0   0.0   1   1   6.2e-08   0.00017   21.1   0.0    12    96   207   297   203   311 0.80 NACHT domain
MacB_PCD             PF12704.2    232 seq406_BIOID47001    -            399   2.1e-18   66.6   0.1   1   1   3.1e-22   2.1e-18   66.6   0.0     9   227    24   237    11   239 0.79 MacB-like periplasmic core domain
FtsX                 PF02687.16   121 seq406_BIOID47001    -            399   2.3e-17   62.7  17.6   1   1   3.9e-21   2.7e-17   62.5  10.1     2   121   269   392   268   392 0.95 FtsX-like permease family
DUF754               PF05449.6     83 seq408_BIOID47001    -             91   8.8e-32  108.8   2.5   1   1   7.1e-36   9.7e-32  108.7   1.8     1    81     8    88     8    90 0.98 Protein of unknown function (DUF754)
Virul_fac_BrkB       PF03631.10   260 seq409_BIOID47001    -            337   3.5e-49  167.4  16.0   1   1     3e-53   4.1e-49  167.1  11.1     4   258    65   325    62   327 0.91 Virulence factor BrkB
Ureidogly_hydro      PF04115.7    165 seq411_BIOID47001    -            160   1.7e-52  177.0   0.0   1   1   1.4e-56   1.9e-52  176.8   0.0     3   159     2   153     1   158 0.95 Ureidoglycolate hydrolase
DeoRC                PF00455.17   162 seq413_BIOID47001    -            232   1.3e-38  132.0   0.1   1   1     5e-42   1.7e-38  131.6   0.1     2   161    71   230    70   231 0.99 DeoR C terminal sensor domain
HTH_DeoR             PF08220.7     57 seq413_BIOID47001    -            232   1.3e-18   66.1   1.5   1   1   2.9e-21     1e-17   63.3   0.4     1    52     5    56     5    60 0.97 DeoR-like helix-turn-helix domain
HTH_11               PF08279.7     55 seq413_BIOID47001    -            232   6.3e-08   32.0   1.3   1   1   4.4e-11   1.5e-07   30.8   0.9     3    43     7    46     5    55 0.82 HTH domain
GntR                 PF00392.16    64 seq413_BIOID47001    -            232   7.3e-07   28.4   0.8   1   1   4.3e-10   1.5e-06   27.4   0.6    10    64     5    58     2    58 0.97 Bacterial regulatory proteins, gntR family
Methyltransf_11      PF08241.7     95 seq414_BIOID47001    -            240   2.3e-12   47.1   0.0   1   1   2.6e-16   3.6e-12   46.4   0.0    45    95    67   125    50   125 0.83 Methyltransferase domain
Sod_Fe_C             PF02777.13   106 seq415_BIOID47001    -            208   2.7e-40  136.3   0.5   1   1   5.9e-44     4e-40  135.8   0.1     4   106    98   204    95   204 0.91 Iron/manganese superoxide dismutases, C-terminal domain
Sod_Fe_N             PF00081.17    82 seq415_BIOID47001    -            208   9.6e-34  115.4   2.3   1   1   2.3e-37   1.5e-33  114.7   1.6     1    81     4    91     4    92 0.97 Iron/manganese superoxide dismutases, alpha-hairpin domain
Nol1_Nop2_Fmu        PF01189.12   283 seq416_BIOID47001    -            429  1.9e-104  348.8   0.0   1   1  1.2e-107  2.4e-104  348.5   0.0     1   282   164   426   164   427 0.99 NOL1/NOP2/sun family
NusB                 PF01029.13   134 seq416_BIOID47001    -            429   6.1e-26   90.8   0.0   1   1   5.1e-29   9.9e-26   90.1   0.0     1   134     5   127     5   127 0.97 NusB family
Methyltransf_26      PF13659.1    117 seq416_BIOID47001    -            429   3.7e-11   42.9   0.0   1   1   3.7e-14   7.3e-11   42.0   0.0     2   116   248   375   247   376 0.90 Methyltransferase domain
Methyltransf_18      PF12847.2    112 seq416_BIOID47001    -            429   2.3e-10   40.9   0.0   1   1   2.2e-13   4.2e-10   40.0   0.0     2   112   247   375   246   375 0.84 Methyltransferase domain
Methyltransf_31      PF13847.1    152 seq416_BIOID47001    -            429   1.8e-09   37.2   0.0   1   1   1.8e-12   3.5e-09   36.3   0.0     2   113   245   380   244   416 0.82 Methyltransferase domain
MTS                  PF05175.9    170 seq416_BIOID47001    -            429   1.1e-06   28.0   0.0   1   1   1.1e-09   2.1e-06   27.1   0.0    24   151   239   385   229   397 0.86 Methyltransferase small domain
FtsJ                 PF01728.14   181 seq416_BIOID47001    -            429   8.9e-05   22.4   0.0   1   1   9.1e-08   0.00018   21.4   0.0    19    99   242   323   233   400 0.60 FtsJ-like methyltransferase
Phage_antiter_Q      PF06323.6    230 seq417_BIOID47001    -            229  9.5e-111  368.5   5.5   1   1  7.8e-115  1.1e-110  368.4   3.8     1   230     1   229     1   229 1.00 Phage antitermination protein Q
Flg_hook             PF02120.11    85 seq419_BIOID47001    -            375   4.6e-19   67.7   6.8   1   1   6.5e-23   8.8e-19   66.8   4.7     4    84   248   328   245   336 0.91 Flagellar hook-length control protein FliK
PDT                  PF00800.13   182 seq421_BIOID47001    -            386   9.1e-61  204.4   0.2   1   1     2e-64   1.3e-60  203.9   0.1     1   180   106   286   106   288 0.96 Prephenate dehydratase
CM_2                 PF01817.16    81 seq421_BIOID47001    -            386   1.9e-22   79.0   2.0   1   1   6.3e-26   4.3e-22   77.8   1.4     1    80    11    90    11    91 0.99 Chorismate mutase type II
Peptidase_M15_4      PF13539.1     67 seq425_BIOID47001    -            125   1.6e-13   50.8   0.3   1   1   1.6e-17   2.2e-13   50.2   0.2     5    67    59   123    55   123 0.78 D-alanyl-D-alanine carboxypeptidase
SlyX                 PF04102.7     69 seq427_BIOID47001    -             72   4.1e-26   91.0   2.4   1   1   3.4e-30   4.6e-26   90.8   1.7     1    69     5    72     5    72 0.99 SlyX
DUF1471              PF07338.8     56 seq429_BIOID47001    -             91     3e-17   61.8   0.5   1   1   3.5e-21   4.8e-17   61.2   0.3     1    56    36    89    36    89 0.98 Protein of unknown function (DUF1471)
DUF1870              PF08965.5    118 seq430_BIOID47001    -            118   4.4e-60  200.4   0.2   1   1   3.6e-64   4.9e-60  200.2   0.2     1   118     1   118     1   118 1.00 Domain of unknown function (DUF1870)
ACR_tran             PF00873.14  1021 seq431_BIOID47001    -           1047  8.8e-238  791.3   2.1   1   1  8.2e-242  1.1e-237  791.0   1.5     2  1019     6  1037     2  1039 0.98 AcrB/AcrD/AcrF family
Ribosomal_L32p       PF01783.18    56 seq432_BIOID47001    -             57   4.1e-19   68.3   0.9   1   1   3.3e-23   4.4e-19   68.2   0.7     1    56     2    57     2    57 0.98 Ribosomal L32p protein family
RHS                  PF03527.9     41 seq434_BIOID47001    -            604   1.8e-20   72.2   0.8   1   1   2.7e-24   1.8e-20   72.2   0.6     1    41   255   295   255   295 0.96 RHS protein
LamB_YcsF            PF03746.11   242 seq435_BIOID47001    -            244    1e-102  342.2   0.7   1   1  8.5e-107  1.2e-102  342.0   0.5     1   241     2   237     2   238 0.99 LamB/YcsF family
ILVD_EDD             PF00920.16   521 seq436_BIOID47001    -            616  4.8e-195  648.7   1.8   1   1    4e-199  5.5e-195  648.5   1.2     1   521    34   607    34   607 0.95 Dehydratase family
FecCD                PF01032.13   311 seq437_BIOID47001    -            660  2.5e-144  479.7  84.9   1   2   3.1e-73   4.3e-69  232.6  27.3     6   310    12   324     7   325 0.94 FecCD transport family
FecCD                PF01032.13   311 seq437_BIOID47001    -            660  2.5e-144  479.7  84.9   2   2   2.5e-79   3.4e-75  252.6  26.1     2   311   358   657   347   657 0.94 FecCD transport family
IclR                 PF01614.13   129 seq438_BIOID47001    -            271   1.6e-40  137.6   0.0   1   1   3.7e-44   2.6e-40  137.0   0.0     2   128   140   263   139   264 0.98 Bacterial transcriptional regulator
HTH_IclR             PF09339.5     52 seq438_BIOID47001    -            271   1.2e-12   47.1   0.1   1   1   5.9e-16     4e-12   45.4   0.0     1    51    23    73    23    74 0.98 IclR helix-turn-helix domain
MM_CoA_mutase        PF01642.17   516 seq439_BIOID47001    -            714  7.3e-256  849.1   1.7   1   1  1.3e-259  8.6e-256  848.8   1.2     2   516    28   542    27   542 1.00 Methylmalonyl-CoA mutase
B12-binding          PF02310.14   121 seq439_BIOID47001    -            714   3.5e-15   55.7   0.3   1   1   1.7e-18   1.1e-14   54.1   0.0     2   117   586   699   585   703 0.92 B12 binding domain
FA_synthesis         PF02504.10   323 seq443_BIOID47001    -            346  4.2e-124  413.5   0.0   1   1  3.4e-128  4.7e-124  413.3   0.0     8   323     1   321     1   321 0.99 Fatty acid synthesis protein
Mannitol_dh_C        PF08125.8    245 seq447_BIOID47001    -            390   3.5e-18   65.5   0.1   1   1   4.3e-22   5.8e-18   64.8   0.1    66   226   203   353   190   369 0.88 Mannitol dehydrogenase C-terminal domain
MFS_1                PF07690.11   354 seq448_BIOID47001    -            277   5.7e-19   67.9  20.4   1   1   5.2e-23   7.1e-19   67.6  14.1     2   188    13   196    12   267 0.79 Major Facilitator Superfamily
MTHFR                PF02219.12   287 seq449_BIOID47001    -            296  3.9e-109  364.0   0.0   1   1  3.2e-113  4.4e-109  363.8   0.0     4   287    14   291    11   291 0.97 Methylenetetrahydrofolate reductase
Ogr_Delta            PF04606.7     47 seq453_BIOID47001    -             93   6.8e-21   73.5   7.3   1   1   6.3e-25   8.6e-21   73.2   5.1     1    47    24    70    24    70 0.99 Ogr/Delta-like zinc finger
HDPD                 PF02924.9    118 seq454_BIOID47001    -            111   9.1e-19   67.2   2.6   1   1   7.2e-23   9.9e-19   67.1   1.8     2   116     3   109     2   111 0.94 Bacteriophage lambda head decoration protein D
DAGK_prokar          PF01219.14   104 seq455_BIOID47001    -            122   5.5e-39  131.8   8.1   1   1   4.6e-43   6.3e-39  131.6   5.6     2   104    16   118    15   118 0.99 Prokaryotic diacylglycerol kinase
Amidase_2            PF01510.20   132 seq456_BIOID47001    -            183   8.6e-28   96.8   0.0   1   1   8.5e-32   1.2e-27   96.4   0.0     3   132    22   168    20   168 0.85 N-acetylmuramoyl-L-alanine amidase
KdgT                 PF03812.8    314 seq457_BIOID47001    -            329  9.4e-181  599.7  30.6   1   1  7.8e-185  1.1e-180  599.6  21.2     1   314     3   316     3   316 1.00 2-keto-3-deoxygluconate permease
MCPsignal            PF00015.16   213 seq458_BIOID47001    -            546   2.8e-70  236.0  46.9   1   1   1.2e-72   5.6e-69  231.8  19.9     3   213   334   526   332   526 0.99 Methyl-accepting chemotaxis protein (MCP) signalling domain
TarH                 PF02203.10   171 seq458_BIOID47001    -            546   9.4e-31  106.8   2.3   1   1   2.1e-34   9.4e-31  106.8   1.6     2   166    12   177    11   189 0.95 Tar ligand binding domain homologue
HAMP                 PF00672.20    70 seq458_BIOID47001    -            546   2.2e-14   53.2   0.7   1   1   4.7e-18   2.2e-14   53.2   0.5     2    68   205   271   204   273 0.93 HAMP domain
DUF1019              PF06254.6     89 seq461_BIOID47001    -            141   9.5e-23   80.0   0.3   1   1   9.8e-27   1.3e-22   79.5   0.2     1    88    46   120    46   121 0.95 Protein of unknown function (DUF1019)
Peptidase_S24        PF00717.18    70 seq462_BIOID47001    -            139   1.7e-13   49.8   0.0   1   1   1.8e-17   2.5e-13   49.3   0.0     2    68    56   120    55   122 0.91 Peptidase S24-like
TerC                 PF03741.11   184 seq463_BIOID47001    -            321   4.2e-57  192.4  13.4   1   1   3.1e-61   4.2e-57  192.4   9.3     1   182    80   282    80   284 0.97 Integral membrane protein TerC family
DUF2213              PF09979.4    170 seq464_BIOID47001    -            440   8.2e-07   28.7   0.0   1   1   1.5e-10     2e-06   27.4   0.0    43   157    47   163    41   168 0.87 Uncharacterized protein conserved in bacteria (DUF2213)
ABC_tran             PF00005.22   118 seq465_BIOID47001    -            233     2e-27   95.7   0.0   1   1   4.9e-31   3.4e-27   95.0   0.0     1   117    49   173    49   174 0.94 ABC transporter
AAA_21               PF13304.1    303 seq465_BIOID47001    -            233   1.6e-11   44.6   0.1   1   1   5.4e-13   3.7e-09   36.8   0.1     1   299    37   206    37   210 0.74 AAA domain
NLPC_P60             PF00877.14   105 seq469_BIOID47001    -            269   6.2e-31  106.2   0.0   1   1   1.6e-34   1.1e-30  105.4   0.0     1   105   151   261   151   261 0.98 NlpC/P60 family
DUF2502              PF10697.4     82 seq470_BIOID47001    -             98   1.1e-24   86.1  16.7   1   1   9.8e-29   1.3e-24   85.9  11.5     1    82    25    97    25    97 0.95 Protein of unknown function (DUF2502)
Phage_cap_E          PF03864.10   329 seq472_BIOID47001    -            342   8.8e-64  215.3   0.1   1   1   7.2e-68   9.9e-64  215.2   0.0     1   329     4   341     4   341 0.95 Phage major capsid protein E
H2TH                 PF06831.9     93 seq473_BIOID47001    -            263   3.4e-18   65.0   0.0   1   1   1.4e-21   6.5e-18   64.1   0.0     1    77   126   205   126   215 0.86 Formamidopyrimidine-DNA glycosylase H2TH domain
Fapy_DNA_glyco       PF01149.19   116 seq473_BIOID47001    -            263   5.1e-15   55.7   0.0   1   1   1.9e-18   8.8e-15   54.9   0.0     1   106     2   104     2   111 0.87 Formamidopyrimidine-DNA glycosylase N-terminal domain
zf-FPG_IleRS         PF06827.9     30 seq473_BIOID47001    -            263   6.8e-07   28.6   2.7   1   1   2.8e-10   1.3e-06   27.8   1.9     1    29   235   263   235   263 0.97 Zinc finger found in FPG and IleRS
RNase_T              PF00929.19   164 seq474_BIOID47001    -            246   4.9e-40  137.3   0.4   1   1   9.7e-44   1.3e-39  135.9   0.1     1   164    12   178    12   178 0.93 Exonuclease
Alpha-amylase        PF00128.19   316 seq478_BIOID47001    -            750   6.2e-13   48.7   0.7   1   1   4.1e-16   2.8e-12   46.5   0.5    23   303   247   588   242   592 0.67 Alpha amylase, catalytic domain
Alpha-amylase_C      PF02806.13    96 seq478_BIOID47001    -            750   1.4e-05   24.9   0.0   1   1   1.1e-08   7.3e-05   22.7   0.0     8    90   649   737   647   741 0.82 Alpha amylase, C-terminal all-beta domain
LexA_DNA_bind        PF01726.11    65 seq479_BIOID47001    -            202   6.6e-32  108.7   0.1   1   1   1.5e-35   1.1e-31  108.1   0.1     1    65     1    65     1    65 0.99 LexA DNA binding domain
Peptidase_S24        PF00717.18    70 seq479_BIOID47001    -            202   8.9e-17   60.3   0.8   1   1   1.9e-20   1.3e-16   59.8   0.5     1    68   114   180   114   182 0.96 Peptidase S24-like
Cation_efflux        PF01545.16   285 seq480_BIOID47001    -            300   2.3e-65  220.4   5.4   1   1   1.9e-69   2.5e-65  220.2   3.7     2   283    14   289    13   291 0.97 Cation efflux family
Peptidase_M20        PF01546.23   171 seq481_BIOID47001    -            388   2.9e-26   91.9   0.1   1   1   5.3e-30   3.7e-26   91.6   0.1     2   170    72   384    71   385 0.93 Peptidase family M20/M25/M40
M20_dimer            PF07687.9    109 seq481_BIOID47001    -            388   6.2e-13   48.3   0.1   1   1   1.8e-16   1.2e-12   47.4   0.1     8   106   184   280   180   283 0.94 Peptidase dimerisation domain
FliL                 PF03748.9     99 seq482_BIOID47001    -            154   4.4e-23   81.0   0.0   1   1     4e-27   5.5e-23   80.7   0.0     1    98    54   153    54   154 0.94 Flagellar basal body-associated protein FliL
TPP_enzyme_N         PF02776.13   172 seq483_BIOID47001    -            623   2.4e-54  183.2   2.8   1   1   4.8e-56   2.2e-52  176.9   0.9     1   170    34   203    34   205 0.98 Thiamine pyrophosphate enzyme, N-terminal TPP binding domain
TPP_enzyme_C         PF02775.16   153 seq483_BIOID47001    -            623   7.1e-36  122.9   0.3   1   1   1.6e-37   7.2e-34  116.4   0.0     2   153   423   583   422   583 0.96 Thiamine pyrophosphate enzyme, C-terminal TPP binding domain
TPP_enzyme_M         PF00205.17   137 seq483_BIOID47001    -            623     1e-34  119.1   0.6   1   1   4.8e-38   2.2e-34  118.0   0.0     1   136   223   358   223   359 0.94 Thiamine pyrophosphate enzyme, central domain
EII-GUT              PF03608.8    168 seq484_BIOID47001    -            187     7e-77  256.8   0.7   1   1   5.9e-81     8e-77  256.6   0.5     2   168     5   171     4   171 0.99 PTS system enzyme II sorbitol-specific factor
Sugar_tr             PF00083.19   451 seq485_BIOID47001    -            440   1.2e-35  122.8  33.9   1   2   1.1e-31   7.4e-28   97.2   5.7     2   203    23   232    22   236 0.89 Sugar (and other) transporter
Sugar_tr             PF00083.19   451 seq485_BIOID47001    -            440   1.2e-35  122.8  33.9   2   2   2.4e-12   1.6e-08   33.4  11.7   242   443   240   439   226   440 0.69 Sugar (and other) transporter
MFS_1                PF07690.11   354 seq485_BIOID47001    -            440   1.8e-29  102.4  61.0   1   2   4.8e-21   3.3e-17   62.1  18.9     2   239    28   275    27   287 0.71 Major Facilitator Superfamily
MFS_1                PF07690.11   354 seq485_BIOID47001    -            440   1.8e-29  102.4  61.0   2   2   5.7e-16   3.9e-12   45.4  19.4    27   176   283   435   271   440 0.81 Major Facilitator Superfamily
TrkA_N               PF02254.13   116 seq486_BIOID47001    -            458   4.2e-58  194.2   3.5   1   2   5.4e-33   5.3e-30  103.6   0.0     1   108     3   111     3   125 0.92 TrkA-N domain
TrkA_N               PF02254.13   116 seq486_BIOID47001    -            458   4.2e-58  194.2   3.5   2   2   5.9e-29   5.7e-26   90.6   0.7     1   116   235   350   235   350 0.95 TrkA-N domain
TrkA_C               PF02080.16    71 seq486_BIOID47001    -            458   1.9e-21   75.3   0.7   1   2   4.7e-13   4.5e-10   38.8   0.0     3    70   157   225   155   226 0.91 TrkA-C domain
TrkA_C               PF02080.16    71 seq486_BIOID47001    -            458   1.9e-21   75.3   0.7   2   2     2e-11   1.9e-08   33.6   0.2     8    70   390   451   388   452 0.89 TrkA-C domain
F420_oxidored        PF03807.12    96 seq486_BIOID47001    -            458   1.9e-12   47.2   2.2   1   2   1.5e-07   0.00015   22.0   0.0     1    52     2    49     2    88 0.87 NADP oxidoreductase coenzyme F420-dependent
F420_oxidored        PF03807.12    96 seq486_BIOID47001    -            458   1.9e-12   47.2   2.2   2   2   1.5e-07   0.00015   22.0   0.3     2    48   235   279   234   355 0.80 NADP oxidoreductase coenzyme F420-dependent
NAD_binding_7        PF13241.1    103 seq486_BIOID47001    -            458   1.2e-11   44.6   3.0   1   1   7.5e-08   7.3e-05   22.8   0.0     8    82   233   319   228   323 0.75 Putative NAD(P)-binding
Shikimate_DH         PF01488.15   135 seq486_BIOID47001    -            458   1.4e-11   44.4   0.6   1   1   5.3e-09   5.2e-06   26.4   0.2    12   102   232   332   222   367 0.77 Shikimate / quinate 5-dehydrogenase
Glycos_transf_4      PF00953.16   159 seq487_BIOID47001    -            367   1.6e-28   99.4  21.9   1   1   1.2e-32   1.6e-28   99.4  15.2     3   157    75   233    73   235 0.94 Glycosyl transferase family 4
IMS                  PF00817.15   148 seq488_BIOID47001    -            422   6.6e-39  132.9   0.0   1   1     6e-42   2.1e-38  131.3   0.0     1   147     5   150     5   151 0.96 impB/mucB/samB family
DUF4113              PF13438.1     75 seq488_BIOID47001    -            422   1.5e-28   98.3   0.3   1   1   1.9e-31   6.6e-28   96.3   0.0     1    75   347   421   347   421 0.98 Domain of unknown function (DUF4113)
IMS_C                PF11799.3    137 seq488_BIOID47001    -            422   3.5e-09   37.0   0.0   1   1     2e-12     7e-09   36.1   0.0     3   122   214   333   212   344 0.89 impB/mucB/samB family C-terminal
IMS_HHH              PF11798.3     32 seq488_BIOID47001    -            422   1.4e-07   31.0   0.0   1   1   1.1e-10   3.8e-07   29.6   0.0     4    32   172   200   169   200 0.92 IMS family HHH motif
Mannitol_dh_C        PF08125.8    245 seq492_BIOID47001    -            470   1.2e-71  240.6   0.0   1   1   5.3e-75   2.4e-71  239.6   0.0     1   244   236   461   236   462 0.98 Mannitol dehydrogenase C-terminal domain
Mannitol_dh          PF01232.18   151 seq492_BIOID47001    -            470   9.5e-28   96.9   0.1   1   1   4.1e-31   1.9e-27   95.9   0.1     1   151    89   211    89   211 0.97 Mannitol dehydrogenase Rossmann domain
DUF3521              PF12035.3     35 seq492_BIOID47001    -            470   1.8e-08   33.9   4.9   1   1     1e-11   4.6e-08   32.6   3.4     4    33    26    58    25    59 0.81 Protein of unknown function (DUF3521)
MFS_1                PF07690.11   354 seq495_BIOID47001    -            126   6.3e-11   41.5   7.4   1   1   5.1e-15     7e-11   41.3   5.1    69   184     5   117     1   124 0.80 Major Facilitator Superfamily
ACP_syn_III_C        PF08541.5     90 seq497_BIOID47001    -            317   2.8e-37  126.5   0.0   1   1   2.8e-40   9.5e-37  124.7   0.0     1    90   228   317   228   317 0.98 3-Oxoacyl-[acyl-carrier-protein (ACP)] synthase III C terminal
ACP_syn_III          PF08545.5     80 seq497_BIOID47001    -            317   4.2e-30  103.1   1.3   1   1   2.3e-33     8e-30  102.2   0.9     1    80   106   183   106   183 0.99 3-Oxoacyl-[acyl-carrier-protein (ACP)] synthase III
HMG_CoA_synt_N       PF01154.12   174 seq497_BIOID47001    -            317   1.2e-05   24.8   0.1   1   1   5.7e-09     2e-05   24.1   0.1     7   150     5   143     2   167 0.85 Hydroxymethylglutaryl-coenzyme A synthase N terminal
Chal_sti_synt_N      PF00195.14   227 seq497_BIOID47001    -            317   2.5e-05   23.5   0.7   1   1   1.3e-08   4.5e-05   22.6   0.5    98   225    48   168    21   170 0.81 Chalcone and stilbene synthases, N-terminal domain
FliM                 PF02154.10   192 seq498_BIOID47001    -            349   1.4e-80  269.3   0.2   1   1   3.6e-84   2.5e-80  268.6   0.0     1   192    53   246    53   246 0.99 Flagellar motor switch protein FliM
SpoA                 PF01052.15    77 seq498_BIOID47001    -            349   1.5e-15   56.3   0.0   1   1   4.7e-19   3.2e-15   55.3   0.0     3    75   267   337   265   338 0.96 Surface presentation of antigens (SPOA)
MacB_PCD             PF12704.2    232 seq499_BIOID47001    -            414   1.1e-25   90.5   0.2   1   1   1.6e-29   1.1e-25   90.5   0.2    11   229    26   241    21   244 0.83 MacB-like periplasmic core domain
FtsX                 PF02687.16   121 seq499_BIOID47001    -            414   8.3e-23   80.3  11.9   1   1   1.5e-26     1e-22   80.0   4.0     2   121   274   407   273   407 0.98 FtsX-like permease family
Acid_phosphat_B      PF03767.9    230 seq503_BIOID47001    -            237   3.8e-50  170.2   0.0   1   1   3.2e-54   4.3e-50  170.0   0.0     2   229    11   220    10   221 0.96 HAD superfamily, subfamily IIIB (Acid phosphatase)
DUF421               PF04239.7     99 seq504_BIOID47001    -            230   1.4e-24   85.3   0.0   1   1   1.4e-28   1.9e-24   84.9   0.0     1    71   102   171   102   213 0.85 Protein of unknown function (DUF421)
PTS-HPr              PF00381.14    84 seq507_BIOID47001    -             98   2.4e-26   91.3   0.0   1   1     2e-30   2.8e-26   91.1   0.0     3    84    11    95     9    95 0.93 PTS HPr component phosphorylation site
GST_N_3              PF13417.1     75 seq508_BIOID47001    -            215   4.2e-12   46.0   0.0   1   1   2.5e-15   6.7e-12   45.3   0.0     6    70     8    82     4    91 0.86 Glutathione S-transferase, N-terminal domain
GST_N_2              PF13409.1     70 seq508_BIOID47001    -            215   9.7e-11   41.4   0.0   1   1   7.2e-14     2e-10   40.4   0.0     3    69    10    81     9    82 0.89 Glutathione S-transferase, N-terminal domain
GST_C                PF00043.20    95 seq508_BIOID47001    -            215     2e-10   40.3   0.0   1   1   1.1e-13     3e-10   39.8   0.0    32    95   136   197   114   197 0.93 Glutathione S-transferase, C-terminal domain
GST_N                PF02798.15    76 seq508_BIOID47001    -            215   3.4e-10   39.8   0.0   1   1     1e-12   2.7e-09   36.9   0.0    11    76    11    81     4    81 0.92 Glutathione S-transferase, N-terminal domain
GST_C_2              PF13410.1     69 seq508_BIOID47001    -            215   3.8e-10   39.3   0.1   1   1   2.7e-13   7.5e-10   38.4   0.0     1    69   127   192   127   192 0.93 Glutathione S-transferase, C-terminal domain
EIIBC-GUT_N          PF03612.9    183 seq509_BIOID47001    -            319   2.9e-71  238.7   1.8   1   1   8.1e-75   5.6e-71  237.8   1.2     2   183     3   171     2   171 0.95 Sorbitol phosphotransferase enzyme II N-terminus
EIIBC-GUT_C          PF07663.6     93 seq509_BIOID47001    -            319   6.4e-48  160.7   5.0   1   1   9.3e-52   6.4e-48  160.7   3.5     1    93   226   318   226   318 0.99 Sorbitol phosphotransferase enzyme II C-terminus
peroxidase           PF00141.18   229 seq514_BIOID47001    -            739   3.3e-87  291.6   0.0   1   2   3.1e-53   4.2e-49  166.9   0.0     3   229    89   409    87   409 0.87 Peroxidase
peroxidase           PF00141.18   229 seq514_BIOID47001    -            739   3.3e-87  291.6   0.0   2   2   1.3e-39   1.8e-35  122.4   0.0     3   229   416   713   414   713 0.88 Peroxidase
MatE                 PF01554.13   162 seq515_BIOID47001    -            459   6.7e-39  132.9  30.1   1   2   8.5e-35   1.2e-30  106.2   5.9     1   161    35   195    35   196 0.99 MatE
MatE                 PF01554.13   162 seq515_BIOID47001    -            459   6.7e-39  132.9  30.1   2   2   5.3e-13   7.3e-09   35.3   6.9     2   143   259   400   259   422 0.91 MatE
RNA_pol_Rpb1_1       PF04997.7    338 seq517_BIOID47001    -           1407  1.8e-100  336.3   0.1   1   1  1.8e-103  4.8e-100  335.0   0.1     2   338    15   342    14   342 0.95 RNA polymerase Rpb1, domain 1
RNA_pol_Rpb1_5       PF04998.12   277 seq517_BIOID47001    -           1407   1.1e-80  270.7   0.0   1   1     8e-84   2.2e-80  269.7   0.0     1   276   766  1321   766  1322 1.00 RNA polymerase Rpb1, domain 5
RNA_pol_Rpb1_2       PF00623.15   166 seq517_BIOID47001    -           1407   6.1e-51  172.5   0.0   1   1   5.3e-53   1.5e-49  168.0   0.0     1   166   344   486   344   486 0.95 RNA polymerase Rpb1, domain 2
RNA_pol_Rpb1_3       PF04983.13   157 seq517_BIOID47001    -           1407   1.4e-27   96.2   0.0   1   1   1.2e-30   3.3e-27   95.0   0.0     1   157   489   644   489   644 0.93 RNA polymerase Rpb1, domain 3
RNA_pol_Rpb1_4       PF05000.12   108 seq517_BIOID47001    -           1407   2.5e-18   65.7   0.3   1   1   9.1e-22   2.5e-18   65.7   0.2     2   107   674   763   673   764 0.82 RNA polymerase Rpb1, domain 4
MOSC                 PF03473.12   133 seq520_BIOID47001    -            224   1.7e-27   95.3   0.0   1   1   3.5e-31   2.4e-27   94.9   0.0     2   132    38   161    37   162 0.97 MOSC domain
3-alpha              PF03475.9     47 seq520_BIOID47001    -            224   1.7e-16   59.5   0.1   1   1   4.6e-20   3.1e-16   58.6   0.0     1    47   168   214   168   214 0.97 3-alpha domain
GTP_EFTU             PF00009.22   188 seq522_BIOID47001    -            607     1e-56  191.2   0.0   1   1   7.2e-60     2e-56  190.3   0.0     2   187     4   195     3   196 0.96 Elongation factor Tu GTP binding domain
EFG_C                PF00679.19    89 seq522_BIOID47001    -            607   1.9e-21   75.6   0.0   1   1   1.6e-24   4.3e-21   74.4   0.0     3    83   397   477   395   483 0.96 Elongation factor G C-terminus
GTP_EFTU_D2          PF03144.20    74 seq522_BIOID47001    -            607   7.4e-10   38.6   3.2   1   1   8.1e-13   2.2e-09   37.1   2.2     1    74   219   289   219   289 0.94 Elongation factor Tu domain 2
MMR_HSR1             PF01926.18   114 seq522_BIOID47001    -            607   1.3e-05   25.0   0.2   1   1   1.5e-08   4.1e-05   23.4   0.0     2   113     8   128     7   129 0.55 50S ribosome-binding GTPase
Adenine_deam_C       PF13382.1    171 seq523_BIOID47001    -            588   6.8e-58  194.4   0.0   1   1   3.8e-61     1e-57  193.8   0.0    24   171   434   581   416   581 0.95 Adenine deaminase C-terminal domain
Amidohydro_1         PF01979.15   333 seq523_BIOID47001    -            588   6.5e-38  131.1   0.0   1   1   9.1e-41   2.5e-37  129.1   0.0     2   333    82   347    81   347 0.95 Amidohydrolase family
Amidohydro_5         PF13594.1     68 seq523_BIOID47001    -            588   3.1e-12   45.9   0.2   1   1   3.9e-15   1.1e-11   44.3   0.1     1    68    52   115    52   115 0.84 Amidohydrolase
Amidohydro_4         PF13147.1    304 seq523_BIOID47001    -            588   2.7e-11   43.9   0.2   1   1   1.9e-12   5.1e-09   36.4   0.1     1   304    76   344    76   344 0.80 Amidohydrolase
MFS_1                PF07690.11   354 seq525_BIOID47001    -            421   5.9e-31  107.3  57.7   1   1     1e-31   1.4e-27   96.2  27.7     1   334    18   337    18   338 0.81 Major Facilitator Superfamily
Ribosomal_L31        PF01197.13    69 seq527_BIOID47001    -             70   1.4e-30  104.9   0.2   1   1   1.1e-34   1.5e-30  104.8   0.1     1    67     1    65     1    67 0.98 Ribosomal protein L31
Fe-ADH               PF00465.14   366 seq528_BIOID47001    -            365   6.4e-66  222.3   0.3   1   1   1.7e-69   7.8e-66  222.0   0.2     1   366    10   350    10   350 0.89 Iron-containing alcohol dehydrogenase
Fe-ADH_2             PF13685.1    250 seq528_BIOID47001    -            365   1.3e-31  109.6   0.0   1   1   3.9e-35   1.8e-31  109.2   0.0    19   250    32   278    16   278 0.84 Iron-containing alcohol dehydrogenase
Packaging_FI         PF14000.1    125 seq531_BIOID47001    -            121   1.9e-35  121.6   0.8   1   1   1.6e-39   2.2e-35  121.4   0.6     1   125     2   116     2   116 0.99 DNA packaging protein FI
PALP                 PF00291.20   307 seq533_BIOID47001    -            514   9.6e-70  235.0   2.1   1   1   1.9e-73   1.3e-69  234.6   1.5     5   307    29   316    25   316 0.91 Pyridoxal-phosphate dependent enzyme
Thr_dehydrat_C       PF00585.13    91 seq533_BIOID47001    -            514   3.8e-64  212.2   0.0   1   2   3.6e-35   2.4e-31  107.0   0.0     1    91   329   419   329   419 0.98 C-terminal regulatory domain of Threonine dehydratase
Thr_dehydrat_C       PF00585.13    91 seq533_BIOID47001    -            514   3.8e-64  212.2   0.0   2   2   6.7e-34   4.6e-30  102.9   0.0     2    91   425   512   424   512 0.96 C-terminal regulatory domain of Threonine dehydratase
PFK                  PF00365.15   282 seq534_BIOID47001    -            340  1.5e-129  430.8   2.2   1   1  1.3e-133  1.8e-129  430.5   1.6     1   281    23   297    23   298 0.98 Phosphofructokinase
UxuA                 PF03786.8    351 seq539_BIOID47001    -            394  4.2e-163  541.7   0.2   1   1    7e-167  4.8e-163  541.6   0.1     1   350     1   388     1   389 0.99 D-mannonate dehydratase (UxuA)
AP_endonuc_2         PF01261.19   211 seq539_BIOID47001    -            394   7.7e-09   35.0   0.0   1   1   7.8e-12   5.3e-08   32.3   0.0     3   189    18   299    16   322 0.81 Xylose isomerase-like TIM barrel
Hpt                  PF01627.18    90 seq540_BIOID47001    -            890   2.1e-13   49.9   0.0   1   1   5.7e-16   3.9e-12   45.8   0.0     3    83   811   885   809   890 0.89 Hpt domain
HATPase_c            PF02518.21   111 seq540_BIOID47001    -            890   3.4e-11   42.7   0.0   1   1   1.2e-14   8.5e-11   41.4   0.0     1   109   565   675   565   677 0.94 Histidine kinase-, DNA gyrase B-, and HSP90-like ATPase
PEP_mutase           PF13714.1    238 seq544_BIOID47001    -            296   1.1e-53  181.7   4.3   1   1   1.9e-57   1.3e-53  181.5   3.0     1   233    10   250    10   255 0.92 Phosphoenolpyruvate phosphomutase
ICL                  PF00463.16   526 seq544_BIOID47001    -            296   1.2e-16   59.8   1.9   1   1   4.6e-20   3.1e-16   58.5   1.3   150   255    80   183    71   213 0.86 Isocitrate lyase family
Nol1_Nop2_Fmu        PF01189.12   283 seq545_BIOID47001    -            481  6.8e-107  356.9   0.0   1   2   1.2e-31   3.3e-28   98.7   0.0    12   177    42   210    31   211 0.89 NOL1/NOP2/sun family
Nol1_Nop2_Fmu        PF01189.12   283 seq545_BIOID47001    -            481  6.8e-107  356.9   0.0   2   2   4.4e-82   1.2e-78  264.2   0.0     9   282   201   480   201   481 0.99 NOL1/NOP2/sun family
Nol1_Nop2_Fmu_2      PF13636.1    102 seq545_BIOID47001    -            481   4.5e-23   81.1   0.0   1   1   2.8e-26   7.6e-23   80.4   0.0     3   102   368   470   366   470 0.91 pre-rRNA processing and ribosome biogenesis
Methyltransf_26      PF13659.1    117 seq545_BIOID47001    -            481   1.4e-07   31.3   0.2   1   1   1.4e-10   3.8e-07   30.0   0.0     2   116   121   249   120   250 0.86 Methyltransferase domain
Methyltransf_18      PF12847.2    112 seq545_BIOID47001    -            481   5.2e-07   30.1   0.0   1   1   3.6e-10   9.7e-07   29.2   0.0     3   112   121   249   119   249 0.86 Methyltransferase domain
Methyltransf_31      PF13847.1    152 seq545_BIOID47001    -            481   6.6e-07   28.9   0.0   1   1   3.7e-10     1e-06   28.3   0.0     3   123   119   261   117   288 0.84 Methyltransferase domain
Wzz                  PF02706.10   152 seq546_BIOID47001    -            348   5.4e-15   55.4   1.7   1   1   8.6e-19   1.2e-14   54.3   1.2     1   113    15   188    15   247 0.69 Chain length determinant protein
SDF                  PF00375.13   390 seq548_BIOID47001    -            414   1.5e-63  214.8  34.9   1   1   1.3e-67   1.8e-63  214.5  24.2     1   385    18   397    18   401 0.89 Sodium:dicarboxylate symporter family
Sugar_tr             PF00083.19   451 seq549_BIOID47001    -            438   3.9e-33  114.5  36.3   1   2   1.1e-26   7.6e-23   80.6  10.4     3   191    22   221    20   225 0.89 Sugar (and other) transporter
Sugar_tr             PF00083.19   451 seq549_BIOID47001    -            438   3.9e-33  114.5  36.3   2   2   1.5e-14     1e-10   40.7   8.9   240   406   239   401   222   434 0.76 Sugar (and other) transporter
MFS_1                PF07690.11   354 seq549_BIOID47001    -            438   1.1e-28   99.9  80.1   1   1   7.7e-29   5.2e-25   87.8  37.2     3   346    26   387    24   395 0.74 Major Facilitator Superfamily
FCD                  PF07729.7    125 seq550_BIOID47001    -            274   1.1e-22   80.5   6.2   1   1   2.4e-26   1.6e-22   80.0   4.3     1   124   116   246   116   247 0.90 FCD domain
GntR                 PF00392.16    64 seq550_BIOID47001    -            274   6.1e-14   51.0   0.2   1   1   1.8e-17   1.2e-13   50.1   0.1     4    62    31    89    29    91 0.95 Bacterial regulatory proteins, gntR family
PHP                  PF02811.14   175 seq552_BIOID47001    -            292   6.6e-33  113.8   0.1   1   1   6.6e-37     9e-33  113.3   0.1     1   169    10   233    10   239 0.92 PHP domain
FolB                 PF02152.13   113 seq553_BIOID47001    -            120   9.2e-26   90.1   1.8   1   1   7.4e-30     1e-25   89.9   1.3     1   111     8   116     8   118 0.98 Dihydroneopterin aldolase
UPF0047              PF01894.12   118 seq557_BIOID47001    -            138   4.5e-39  132.8   0.0   1   1   3.7e-43   5.1e-39  132.6   0.0     1   117    17   135    17   136 0.97 Uncharacterised protein family UPF0047
Phage_attach         PF05354.6    117 seq559_BIOID47001    -            134     4e-15   55.2   0.1   1   1   7.3e-19     5e-15   54.9   0.0     4   112     3   116     1   120 0.86 Phage Head-Tail Attachment
Gifsy-2              PF13856.1     95 seq559_BIOID47001    -            134   5.4e-14   51.9   0.0   1   1   9.4e-18   6.4e-14   51.7   0.0     1    82     3    90     3   107 0.91 ATP-binding sugar transporter from pro-phage
ArgK                 PF03308.11   267 seq560_BIOID47001    -            331  1.6e-114  381.0   0.2   1   1  4.1e-118  1.9e-114  380.8   0.1     1   266    22   294    22   295 0.99 ArgK protein
CbiA                 PF01656.18   195 seq560_BIOID47001    -            331   3.2e-07   29.8   0.0   1   1   1.2e-10   5.5e-07   29.0   0.0     8   104    63   156    59   224 0.76 CobQ/CobB/MinD/ParA nucleotide binding domain
cobW                 PF02492.14   178 seq560_BIOID47001    -            331   4.4e-07   29.4   0.9   1   1   7.1e-10   3.2e-06   26.5   0.6     3   157    57   208    55   224 0.69 CobW/HypB/UreG, nucleotide-binding domain
Acyl_transf_1        PF00698.16   318 seq561_BIOID47001    -            309   8.7e-43  146.7   3.3   1   1   7.6e-47     1e-42  146.4   2.3     2   281     6   290     5   306 0.90 Acyl transferase domain
Aminotran_5          PF00266.14   371 seq562_BIOID47001    -            362   2.9e-71  240.0   0.0   1   1   2.4e-75   3.3e-71  239.8   0.0     1   371     4   350     4   350 0.99 Aminotransferase class-V
DUF3927              PF13064.1     46 seq563_BIOID47001    -             50   2.7e-22   77.8   9.2   1   1   2.1e-26   2.9e-22   77.7   6.4     1    46     2    47     2    47 0.97 Protein of unknown function (DUF3927)
SpoA                 PF01052.15    77 seq566_BIOID47001    -            137   2.9e-24   84.3   0.8   1   1   2.7e-28   3.7e-24   84.0   0.6     3    76    55   128    54   129 0.97 Surface presentation of antigens (SPOA)
PTSIIA_gutA          PF03829.8    117 seq567_BIOID47001    -            123   1.6e-44  150.2   0.0   1   1   1.4e-48   1.9e-44  149.9   0.0     1   116     1   116     1   118 0.98 PTS system glucitol/sorbitol-specific IIA component
MscL                 PF01741.13   128 seq568_BIOID47001    -            136   2.3e-57  192.5   3.1   1   1   1.9e-61   2.6e-57  192.3   2.2     1   128     3   132     3   132 0.98 Large-conductance mechanosensitive channel, MscL
MtlR                 PF05068.7    170 seq569_BIOID47001    -            195   2.2e-76  254.9   0.1   1   1   1.9e-80   2.6e-76  254.7   0.0     5   169    26   188     2   189 0.96 Mannitol repressor
ROK                  PF00480.15   179 seq574_BIOID47001    -            323   1.5e-45  155.0   0.0   1   1   3.1e-49   2.1e-45  154.6   0.0     1   179    24   214    24   214 0.95 ROK family
Glucokinase          PF02685.11   316 seq574_BIOID47001    -            323   1.8e-10   40.0   0.0   1   1     2e-13   1.4e-09   37.1   0.0     4   265    26   276    24   288 0.80 Glucokinase
Epimerase            PF01370.16   236 seq576_BIOID47001    -            297   2.6e-22   79.3   0.0   1   1   1.3e-25   3.7e-22   78.8   0.0     1   227     3   216     3   243 0.89 NAD dependent epimerase/dehydratase family
DUF1731              PF08338.6     48 seq576_BIOID47001    -            297   6.1e-18   63.9   0.6   1   1     5e-21   1.4e-17   62.8   0.1     1    47   249   295   249   296 0.98 Domain of unknown function (DUF1731)
NAD_binding_10       PF13460.1    183 seq576_BIOID47001    -            297   4.6e-16   59.2   0.0   1   1   2.1e-19   5.7e-16   58.9   0.0     1   178     3   209     3   214 0.67 NADH(P)-binding
NmrA                 PF05368.8    233 seq576_BIOID47001    -            297   4.1e-05   22.8   0.0   1   1   2.1e-08   5.9e-05   22.3   0.0     1    35     3    37     3    63 0.92 NmrA-like family
DUF419               PF04237.8     92 seq579_BIOID47001    -            118   1.2e-22   79.9   0.1   1   1   1.1e-26   1.5e-22   79.6   0.0     1    91    10   102    10   103 0.98 Protein of unknown function (DUF419)
SLT                  PF01464.15   121 seq580_BIOID47001    -            203   1.4e-25   89.0   0.1   1   1   1.3e-29   1.8e-25   88.6   0.1     3   120    43   168    41   169 0.95 Transglycosylase SLT domain
FliO                 PF04347.8     84 seq581_BIOID47001    -            121     3e-24   84.7   0.2   1   1   2.9e-28     4e-24   84.3   0.2     1    84    36   117    36   117 0.88 Flagellar biosynthesis protein, FliO
AP_endonuc_2         PF01261.19   211 seq582_BIOID47001    -            258   1.7e-32  112.3   0.1   1   1   1.5e-36   2.1e-32  112.0   0.1     1   211    21   219    21   219 0.94 Xylose isomerase-like TIM barrel
adh_short            PF00106.20   167 seq583_BIOID47001    -            259     4e-26   91.7   1.6   1   1   1.1e-29   4.9e-26   91.5   1.1     2   166     4   172     3   173 0.94 short chain dehydrogenase
adh_short_C2         PF13561.1    243 seq583_BIOID47001    -            259   2.6e-16   60.0   0.0   1   1   8.4e-20   3.8e-16   59.4   0.0     7   241    13   255     9   256 0.87 Enoyl-(Acyl carrier protein) reductase
DUF333               PF03891.10    50 seq584_BIOID47001    -             88   2.4e-13   49.5   0.4   1   1   2.2e-17   3.1e-13   49.2   0.2     7    50    42    85    36    85 0.91 Domain of unknown function (DUF333)
DUF754               PF05449.6     83 seq586_BIOID47001    -             91   4.7e-31  106.5   4.1   1   1   3.8e-35   5.2e-31  106.3   2.9     1    81     8    88     8    90 0.98 Protein of unknown function (DUF754)
Sua5_yciO_yrdC       PF01300.13   179 seq588_BIOID47001    -            218   1.5e-47  161.0   0.0   1   1   1.3e-51   1.8e-47  160.8   0.0     2   179    35   210    34   210 0.95 Telomere recombination
CsbD                 PF05532.7     53 seq589_BIOID47001    -             69   1.5e-21   75.6   8.3   1   1   1.3e-25   1.8e-21   75.4   5.8     1    53     4    56     4    56 0.97 CsbD-like
MMR_HSR1             PF01926.18   114 seq590_BIOID47001    -            303   1.5e-13   50.6   0.0   1   1   2.1e-16   5.7e-13   48.7   0.0     2   111    52   163    51   166 0.74 50S ribosome-binding GTPase
DUF258               PF03193.11   161 seq590_BIOID47001    -            303   1.2e-06   27.7   0.0   1   1   7.2e-10     2e-06   26.9   0.0    24   103    37   113    17   130 0.72 Protein of unknown function, DUF258
Miro                 PF08477.8    119 seq590_BIOID47001    -            303   2.7e-05   24.5   0.0   1   1   3.3e-08   9.1e-05   22.8   0.0     2    86    52   140    51   168 0.77 Miro-like protein
Shikimate_dh_N       PF08501.6     83 seq591_BIOID47001    -            288   3.4e-27   94.1   0.0   1   1     1e-30   6.9e-27   93.2   0.0     1    83    12    94    12    94 0.99 Shikimate dehydrogenase substrate binding domain
Shikimate_DH         PF01488.15   135 seq591_BIOID47001    -            288   5.3e-07   29.6   0.0   1   1   1.4e-10   9.3e-07   28.8   0.0     9    95   121   216   114   230 0.86 Shikimate / quinate 5-dehydrogenase
AA_permease          PF00324.16   479 seq594_BIOID47001    -            470  1.1e-115  386.6  42.3   1   1  1.8e-119  1.2e-115  386.4  29.4     1   464    39   462    39   470 0.93 Amino acid permease
AA_permease_2        PF13520.1    426 seq594_BIOID47001    -            470   2.9e-43  147.8  46.9   1   1   5.6e-47   3.8e-43  147.4  32.5     9   406    43   440    39   464 0.82 Amino acid permease
Epimerase_2          PF02350.14   346 seq595_BIOID47001    -            390  1.3e-126  421.9   0.0   1   1  1.2e-130  1.6e-126  421.6   0.0     2   346    36   384    35   384 0.97 UDP-N-acetylglucosamine 2-epimerase
FliP                 PF00813.15   194 seq596_BIOID47001    -            245   4.7e-81  271.0  10.9   1   1   4.8e-85   6.5e-81  270.5   7.5     2   193    48   239    47   240 0.99 FliP family
adh_short            PF00106.20   167 seq599_BIOID47001    -            244   5.1e-40  136.9   1.7   1   1   3.2e-43   8.7e-40  136.2   1.2     1   166     6   169     6   170 0.92 short chain dehydrogenase
adh_short_C2         PF13561.1    243 seq599_BIOID47001    -            244     3e-33  115.5   1.8   1   1   1.3e-36   3.7e-33  115.2   1.3     5   242    14   241    12   242 0.94 Enoyl-(Acyl carrier protein) reductase
KR                   PF08659.5    181 seq599_BIOID47001    -            244   4.7e-21   75.1   0.9   1   1   2.8e-24   7.5e-21   74.4   0.6     3   174     8   180     7   196 0.84 KR domain
NAD_binding_10       PF13460.1    183 seq599_BIOID47001    -            244   2.7e-06   27.3   0.4   1   1   2.5e-09   6.8e-06   26.0   0.3     2   125     9   156     8   190 0.72 NADH(P)-binding
Epimerase            PF01370.16   236 seq599_BIOID47001    -            244   2.1e-05   23.9   0.2   1   1   1.1e-08   2.9e-05   23.4   0.1     1   119     8   142     8   192 0.77 NAD dependent epimerase/dehydratase family
Peptidase_M15_4      PF13539.1     67 seq600_BIOID47001    -            125   1.4e-13   50.9   0.3   1   1   1.5e-17     2e-13   50.4   0.2     4    67    58   123    55   123 0.78 D-alanyl-D-alanine carboxypeptidase
Mannitol_dh_C        PF08125.8    245 seq601_BIOID47001    -            486   1.8e-96  321.9   0.0   1   1  3.5e-100   2.4e-96  321.5   0.0     1   245   216   463   216   463 0.99 Mannitol dehydrogenase C-terminal domain
Mannitol_dh          PF01232.18   151 seq601_BIOID47001    -            486   2.9e-54  182.9   0.0   1   1   7.2e-58   4.9e-54  182.2   0.0     2   151    24   188    23   188 0.99 Mannitol dehydrogenase Rossmann domain
SBP_bac_11           PF13531.1    231 seq603_BIOID47001    -            329   1.4e-44  152.3   0.2   1   1     5e-48   1.7e-44  152.0   0.1     4   231    28   280    25   280 0.87 Bacterial extracellular solute-binding protein
SBP_bac_1            PF01547.20   314 seq603_BIOID47001    -            329   1.3e-18   67.6   2.8   1   1   5.5e-22   1.9e-18   67.1   2.0     4   314    32   272    29   272 0.88 Bacterial extracellular solute-binding protein
SBP_bac_8            PF13416.1    281 seq603_BIOID47001    -            329   1.6e-13   50.9   1.0   1   1     8e-17   2.7e-13   50.1   0.7    85   262   108   281    34   300 0.75 Bacterial extracellular solute-binding protein
SBP_bac_6            PF13343.1    242 seq603_BIOID47001    -            329   3.7e-13   49.2   1.1   1   1     2e-16   6.8e-13   48.3   0.8    53   235   112   303    77   306 0.83 Bacterial extracellular solute-binding protein
ECH                  PF00378.15   245 seq604_BIOID47001    -            261   3.8e-43  147.2   0.0   1   1   3.2e-47   4.4e-43  147.0   0.0     4   245    10   253     7   253 0.93 Enoyl-CoA hydratase/isomerase family
Citrate_synt         PF00285.16   356 seq605_BIOID47001    -            389  4.1e-116  387.4   0.0   1   1  3.7e-120    5e-116  387.1   0.0     2   356    22   370    22   370 0.98 Citrate synthase
DUF2799              PF10973.3     89 seq606_BIOID47001    -            134   3.4e-17   62.1   0.9   1   1   3.3e-21   4.5e-17   61.7   0.6     1    88    44   126    44   127 0.93 Protein of unknown function (DUF2799)
DUF1338              PF07063.8    302 seq609_BIOID47001    -            447   7.7e-96  320.6   0.1   1   1  6.6e-100     9e-96  320.3   0.1     1   302    11   401    11   401 0.98 Domain of unknown function (DUF1338)
Inositol_P           PF00459.20   271 seq611_BIOID47001    -            267   2.5e-77  259.7   0.0   1   1   2.1e-81   2.8e-77  259.5   0.0     3   268     2   260     1   263 0.97 Inositol monophosphatase family
EPSP_synthase        PF00275.15   419 seq614_BIOID47001    -            427  1.5e-163  544.0   0.0   1   1  1.2e-167  1.6e-163  543.8   0.0     2   419     7   420     6   420 0.97 EPSP synthase (3-phosphoshikimate 1-carboxyvinyltransferase)
ABC_tran             PF00005.22   118 seq615_BIOID47001    -            637     1e-36  125.7   1.1   1   2   2.4e-18   3.3e-15   56.3   0.0     1   118    41   178    41   178 0.87 ABC transporter
ABC_tran             PF00005.22   118 seq615_BIOID47001    -            637     1e-36  125.7   1.1   2   2   2.6e-21   3.6e-18   65.9   0.0     1   118   352   459   352   459 0.92 ABC transporter
ABC_tran_2           PF12848.2     85 seq615_BIOID47001    -            637   6.6e-29   99.4   4.3   1   1   4.8e-32   6.6e-29   99.4   3.0     1    83   217   298   217   302 0.93 ABC transporter
TetR_N               PF00440.18    47 seq617_BIOID47001    -            234   1.3e-13   50.2   2.0   1   1   1.5e-17   2.1e-13   49.5   0.1     1    46    34    80    34    81 0.95 Bacterial regulatory proteins, tetR family
CsiD                 PF08943.5    297 seq618_BIOID47001    -            325  4.4e-149  495.1   0.0   1   1  7.4e-153  5.1e-149  494.9   0.0     1   297    20   315    20   315 1.00 CsiD
TauD                 PF02668.11   258 seq618_BIOID47001    -            325     4e-11   42.9   0.1   1   1   8.2e-15   5.6e-11   42.4   0.1    34   256    90   309    63   311 0.80 Taurine catabolism dioxygenase TauD, TfdA family
SIR2                 PF02146.12   181 seq620_BIOID47001    -            273   9.6e-49  165.4   0.0   1   1   9.1e-53   1.2e-48  165.0   0.0     1   181    48   221    48   221 0.90 Sir2 family
DUF2810              PF10928.3     54 seq621_BIOID47001    -            120     2e-32  110.5   2.4   1   1   1.6e-36   2.2e-32  110.4   0.9     1    53    66   118    66   119 0.96 Protein of unknown function (DUF2810)
Voltage_CLC          PF00654.15   355 seq623_BIOID47001    -            473   1.9e-90  303.3  36.0   1   1   1.5e-92   2.1e-88  296.6  20.9     2   354    89   437    88   438 0.94 Voltage gated chloride channel
DUF1480              PF07351.8     80 seq624_BIOID47001    -             78   3.5e-42  142.1   0.0   1   1   2.8e-46   3.8e-42  142.0   0.0     3    79     2    77     1    78 0.98 Protein of unknown function (DUF1480)
Phage_base_V         PF04717.7     79 seq625_BIOID47001    -            305   1.1e-07   31.5   0.6   1   1   8.3e-12   1.1e-07   31.5   0.4     1    77   119   194   119   196 0.89 Phage-related baseplate assembly protein
NAD_binding_2        PF03446.10   162 seq627_BIOID47001    -             50   1.7e-09   37.6   0.2   1   1   1.2e-13   1.7e-09   37.6   0.1     2    48     1    46     1    50 0.83 NAD binding domain of 6-phosphogluconate dehydrogenase
S-methyl_trans       PF02574.11   305 seq628_BIOID47001    -           1227  5.5e-105  350.8   0.1   1   1  3.7e-108    1e-104  350.0   0.1     1   304    16   326    16   327 0.98 Homocysteine S-methyltransferase
Met_synt_B12         PF02965.12   136 seq628_BIOID47001    -           1227   9.3e-54  180.5   0.0   1   1   8.9e-57   2.4e-53  179.2   0.0     1   136  1055  1192  1055  1192 0.99 Vitamin B12 dependent methionine synthase, activation domain
Pterin_bind          PF00809.17   210 seq628_BIOID47001    -           1227   7.8e-49  165.7   0.4   1   1   8.8e-52   2.4e-48  164.1   0.3     1   210   356   568   356   568 0.98 Pterin binding enzyme
B12-binding_2        PF02607.12    79 seq628_BIOID47001    -           1227   4.3e-21   74.6   0.0   1   1   6.4e-24   1.8e-20   72.6   0.0     4    79   659   734   657   734 0.96 B12 binding domain
B12-binding          PF02310.14   121 seq628_BIOID47001    -           1227   6.3e-20   71.1   0.2   1   1   1.8e-22     5e-19   68.2   0.1     2    94   748   840   747   851 0.93 B12 binding domain
DUF2207              PF09972.4    511 seq630_BIOID47001    -            631     7e-89  298.6   0.0   1   1   6.5e-93   8.9e-89  298.2   0.0     2   507    33   572    32   575 0.95 Predicted membrane protein (DUF2207)
GutM                 PF06923.6    109 seq632_BIOID47001    -            119   1.4e-36  124.3   0.0   1   1   1.2e-40   1.6e-36  124.1   0.0     2   109     3   110     2   110 0.98 Glucitol operon activator protein (GutM)
Transaldolase        PF00923.14   287 seq633_BIOID47001    -            338    3e-104  348.0   0.3   1   1  2.5e-108  3.5e-104  347.8   0.2     1   287    35   334    35   334 0.95 Transaldolase
UTRA                 PF07702.8    141 seq634_BIOID47001    -            236   6.2e-21   74.4   0.0   1   1   1.6e-24   1.1e-20   73.5   0.0     1   140    91   230    91   231 0.97 UTRA domain
GntR                 PF00392.16    64 seq634_BIOID47001    -            236   6.3e-20   70.2   0.0   1   1   1.4e-23   9.4e-20   69.7   0.0     2    64     8    70     7    70 0.97 Bacterial regulatory proteins, gntR family
EamA                 PF00892.15   126 seq639_BIOID47001    -            312   1.7e-47  160.4  35.9   1   2     4e-25   2.8e-21   75.7  11.2     1   125    31   152    31   153 0.93 EamA-like transporter family
EamA                 PF00892.15   126 seq639_BIOID47001    -            312   1.7e-47  160.4  35.9   2   2   8.1e-30   5.5e-26   90.9   8.2     1   125   173   300   173   301 0.98 EamA-like transporter family
GntR                 PF00392.16    64 seq640_BIOID47001    -            254   5.4e-26   89.6   0.4   1   1   1.8e-29   1.2e-25   88.5   0.3     2    64    12    74    11    74 0.97 Bacterial regulatory proteins, gntR family
FCD                  PF07729.7    125 seq640_BIOID47001    -            254   1.2e-16   60.9  11.2   1   1   3.5e-20   2.4e-16   60.0   7.8     1   124    99   226    99   227 0.90 FCD domain
DUF4154              PF13689.1    145 seq642_BIOID47001    -            172     6e-33  113.3   0.0   1   1   5.4e-37   7.3e-33  113.0   0.0     6   145    32   168    27   168 0.95 Domain of unknown function (DUF4154)
NAD_binding_2        PF03446.10   162 seq643_BIOID47001    -            231   3.1e-30  105.0   0.1   1   1   7.5e-34     1e-29  103.4   0.0    64   161     1    99     1   101 0.97 NAD binding domain of 6-phosphogluconate dehydrogenase
DUF1482              PF07358.6     57 seq644_BIOID47001    -             91     5e-32  109.1   0.1   1   1   4.4e-36     6e-32  108.9   0.1     1    57    29    86    29    86 0.99 Protein of unknown function (DUF1482)
Bac_export_3         PF01313.14    76 seq645_BIOID47001    -             89   2.3e-30  103.9   9.5   1   1   1.9e-34   2.6e-30  103.8   6.6     2    75     5    78     4    79 0.97 Bacterial export proteins, family 3
DHquinase_I          PF01487.10   224 seq646_BIOID47001    -            252   6.1e-72  241.7   0.9   1   1   5.1e-76   6.9e-72  241.5   0.6     2   223    20   246    19   247 0.99 Type I 3-dehydroquinase
OmpA                 PF00691.15    97 seq652_BIOID47001    -            282   4.3e-15   55.7   0.1   1   1   1.2e-18   1.7e-14   53.8   0.0     1    92   141   234   141   238 0.84 OmpA family
AcetylCoA_hydro      PF02550.10   198 seq653_BIOID47001    -            492   4.6e-76  254.8   0.0   1   1   1.4e-79   6.4e-76  254.4   0.0     1   198     1   213     1   213 0.99 Acetyl-CoA hydrolase/transferase N-terminal domain
AcetylCoA_hyd_C      PF13336.1    154 seq653_BIOID47001    -            492     1e-39  135.5   0.0   1   1   3.9e-43   1.8e-39  134.7   0.0     3   153   317   461   316   462 0.98 Acetyl-CoA hydrolase/transferase C-terminal domain
CitF                 PF04223.7    466 seq653_BIOID47001    -            492   2.3e-05   23.1   0.1   1   1   8.7e-09   3.9e-05   22.3   0.1   291   403   312   431   284   439 0.74 Citrate lyase, alpha subunit (CitF)
DUF2713              PF10897.3    246 seq654_BIOID47001    -            340  1.2e-157  522.3   5.2   1   1  1.6e-161  2.2e-157  521.5   3.6     1   246    93   340    93   340 0.99 Protein of unknown function (DUF2713)
DeoRC                PF00455.17   162 seq655_BIOID47001    -            257   1.7e-52  177.2   0.6   1   1   5.8e-56   2.7e-52  176.5   0.2     3   161    74   232    72   233 0.97 DeoR C terminal sensor domain
HTH_DeoR             PF08220.7     57 seq655_BIOID47001    -            257   9.1e-22   76.2   0.1   1   1   3.8e-25   1.7e-21   75.3   0.1     1    56     6    61     6    62 0.98 DeoR-like helix-turn-helix domain
HTH_11               PF08279.7     55 seq655_BIOID47001    -            257   5.3e-09   35.4   0.1   1   1   3.9e-12   1.8e-08   33.8   0.0     1    46     6    50     6    56 0.92 HTH domain
PP-binding           PF00550.20    67 seq659_BIOID47001    -             78   2.7e-16   59.4   0.4   1   1   4.4e-20     3e-16   59.3   0.3     1    67     6    73     6    73 0.96 Phosphopantetheine attachment site
DUF1493              PF07377.7    111 seq659_BIOID47001    -             78   0.00024   21.0   0.4   1   1   4.1e-08   0.00028   20.8   0.3     1    59     1    55     1    62 0.91 Protein of unknown function (DUF1493)
DUF1422              PF07226.6    118 seq660_BIOID47001    -            119   1.1e-54  183.0   1.2   1   1   9.1e-59   1.2e-54  182.9   0.9     3   116     2   115     1   117 0.97 Protein of unknown function (DUF1422)
Bac_export_1         PF01311.15   249 seq661_BIOID47001    -            261   2.1e-76  256.3  29.2   1   1   1.7e-80   2.4e-76  256.2  20.2     1   248     7   251     7   252 0.99 Bacterial export proteins, family 1
CDH                  PF02611.10   222 seq662_BIOID47001    -            300   1.6e-95  318.4   0.0   1   1   1.4e-99   1.9e-95  318.2   0.0     2   221    80   299    79   300 0.99 CDP-diacylglycerol pyrophosphatase
Autotransporter      PF03797.14   265 seq663_BIOID47001    -            973   2.7e-54  184.1  18.6   1   1   3.9e-58   2.7e-54  184.1  12.9     2   265   673   957   672   957 0.98 Autotransporter beta-domain
ESPR                 PF13018.1     24 seq663_BIOID47001    -            973   2.6e-06   26.6   0.0   1   1     8e-10   5.5e-06   25.6   0.0     2    24    31    53    31    53 0.96 Extended Signal Peptide of Type V secretion system
Abhydrolase_5        PF12695.2    142 seq664_BIOID47001    -            293   5.3e-27   94.2   0.0   1   1     3e-30   6.7e-27   93.8   0.0     1   141    89   265    89   266 0.89 Alpha/beta hydrolase family
Abhydrolase_6        PF12697.2    228 seq664_BIOID47001    -            293   2.5e-16   60.1   0.3   1   1   6.6e-15   1.5e-11   44.5   0.0     1   102    90   194    90   212 0.88 Alpha/beta hydrolase family
Abhydrolase_1        PF00561.15   230 seq664_BIOID47001    -            293   5.1e-11   42.4   0.2   1   1   2.2e-09   4.9e-06   26.1   0.0     1    79   115   193   115   217 0.91 alpha/beta hydrolase fold
Peptidase_S9         PF00326.16   213 seq664_BIOID47001    -            293   1.2e-10   40.9   0.0   1   1   3.5e-13   7.9e-10   38.1   0.0     8   212   108   291   103   292 0.71 Prolyl oligopeptidase family
Hydrolase_4          PF12146.3     79 seq664_BIOID47001    -            293   2.1e-07   30.5   0.0   1   1   6.9e-10   1.6e-06   27.7   0.0    11    61    82   132    76   149 0.82 Putative lysophospholipase
Rick_17kDa_Anti      PF05433.10    42 seq667_BIOID47001    -            155   1.4e-07   30.9  26.2   1   1   1.8e-11   2.5e-07   30.1  18.2     1    42    62   103    62   103 0.96 Glycine zipper 2TM domain
Transgly_assoc       PF04226.8     48 seq668_BIOID47001    -             84     2e-13   50.0  14.1   1   1   1.5e-17     2e-13   50.0   9.8     2    48    34    83    33    83 0.98 Transglycosylase associated protein
UDPG_MGDP_dh_N       PF03721.9    185 seq669_BIOID47001    -            420   2.5e-61  206.1   0.2   1   1   7.1e-63   2.4e-59  199.7   0.0     2   183     5   189     4   191 0.96 UDP-glucose/GDP-mannose dehydrogenase family, NAD binding domain
UDPG_MGDP_dh         PF00984.14    96 seq669_BIOID47001    -            420     4e-30  103.7   0.0   1   1   2.3e-33     8e-30  102.7   0.0     2    93   206   292   205   296 0.88 UDP-glucose/GDP-mannose dehydrogenase family, central domain
UDPG_MGDP_dh_C       PF03720.10   106 seq669_BIOID47001    -            420   7.5e-19   67.7   0.0   1   1   5.7e-22   1.9e-18   66.4   0.0     1   104   324   419   324   420 0.91 UDP-glucose/GDP-mannose dehydrogenase family, UDP binding domain
NAD_binding_2        PF03446.10   162 seq669_BIOID47001    -            420     7e-07   29.1   0.1   1   1   2.1e-09   7.1e-06   25.8   0.0     2   110     4   136     3   141 0.76 NAD binding domain of 6-phosphogluconate dehydrogenase
GGDEF                PF00990.16   161 seq672_BIOID47001    -            408   1.3e-44  151.4   0.5   1   1   1.5e-48   2.1e-44  150.8   0.3     1   159   249   403   249   405 0.96 GGDEF domain
IlvN                 PF07991.7    165 seq674_BIOID47001    -            536   7.9e-61  204.1   0.2   1   1   1.9e-64   1.3e-60  203.3   0.1     2   165    80   249    79   249 0.98 Acetohydroxy acid isomeroreductase, catalytic domain
IlvC                 PF01450.14   145 seq674_BIOID47001    -            536   5.2e-56  188.4   0.1   1   2   3.9e-21   2.7e-17   62.9   0.0     1   128   255   382   255   390 0.91 Acetohydroxy acid isomeroreductase, catalytic domain
IlvC                 PF01450.14   145 seq674_BIOID47001    -            536   5.2e-56  188.4   0.1   2   2   9.1e-40   6.2e-36  123.3   0.0    15   145   404   530   394   530 0.93 Acetohydroxy acid isomeroreductase, catalytic domain
AMP-binding          PF00501.23   418 seq676_BIOID47001    -            573   9.2e-85  284.3   0.0   1   1   8.3e-89   1.1e-84  284.0   0.0     2   413    49   483    48   486 0.95 AMP-binding enzyme
AP_endonuc_2         PF01261.19   211 seq677_BIOID47001    -            326   2.9e-14   52.7   0.1   1   1   3.2e-18   4.4e-14   52.1   0.1     1   201    41   219    41   229 0.91 Xylose isomerase-like TIM barrel
DUF3251              PF11622.3    165 seq678_BIOID47001    -            227   1.4e-06   27.7   3.2   1   1   4.4e-10   5.9e-06   25.6   2.2    46   152    94   203    39   215 0.67 Protein of unknown function (DUF3251)
DAO                  PF01266.19   358 seq679_BIOID47001    -            422   3.6e-63  213.5   0.0   1   1   3.1e-67   4.3e-63  213.2   0.0     1   356     3   390     3   392 0.86 FAD dependent oxidoreductase
MmgE_PrpD            PF03972.9    445 seq680_BIOID47001    -            483    3e-177  589.1   0.0   1   1  2.5e-181  3.4e-177  588.9   0.0     2   445    14   475    13   475 0.98 MmgE/PrpD family
ketoacyl-synt        PF00109.21   255 seq681_BIOID47001    -            413     6e-60  202.7   1.1   1   1   1.7e-63     6e-60  202.7   0.8     2   255     4   247     3   247 0.93 Beta-ketoacyl synthase, N-terminal domain
Ketoacyl-synt_C      PF02801.17   119 seq681_BIOID47001    -            413   2.5e-39  133.6   1.7   1   1   1.4e-42   4.7e-39  132.7   1.2     1   119   255   370   255   370 0.97 Beta-ketoacyl synthase, C-terminal domain
Thiolase_N           PF00108.18   264 seq681_BIOID47001    -            413   1.2e-06   27.6   0.1   1   1   8.7e-10     3e-06   26.3   0.0    80   120   156   196   145   216 0.93 Thiolase, N-terminal domain
GPW_gp25             PF04965.9     99 seq684_BIOID47001    -            118   2.8e-18   65.1   0.2   1   1   2.3e-22   3.1e-18   65.0   0.1     5    86    13    94     9   107 0.87 Gene 25-like lysozyme
LTXXQ                PF07813.7    100 seq687_BIOID47001    -            167     4e-20   72.0  12.1   1   1   5.8e-24     4e-20   72.0   8.4     4   100    41   137    38   137 0.96 LTXXQ motif family protein
Metal_resist         PF13801.1    125 seq687_BIOID47001    -            167   1.5e-09   37.7   9.4   1   1   2.2e-13   1.5e-09   37.7   6.5    19   124    30   131     8   132 0.85 Heavy-metal resistance
Response_reg         PF00072.19   112 seq688_BIOID47001    -            216   1.7e-24   85.8   0.1   1   1   6.7e-28     3e-24   85.0   0.0     1   111     6   120     6   121 0.96 Response regulator receiver domain
GerE                 PF00196.14    58 seq688_BIOID47001    -            216     7e-19   66.7   0.1   1   1   2.5e-22   1.2e-18   66.0   0.1     2    57   149   204   148   205 0.96 Bacterial regulatory proteins, luxR family
Transp_cyt_pur       PF02133.10   439 seq689_BIOID47001    -            484  5.5e-140  466.6  42.3   1   1  4.6e-144  6.3e-140  466.4  29.3     1   439    19   457    19   457 0.99 Permease for cytosine/purines, uracil, thiamine, allantoin
FadR_C               PF07840.7    164 seq690_BIOID47001    -            239   6.9e-73  243.5   0.0   1   1   1.9e-76   8.5e-73  243.2   0.0     1   163    72   234    72   235 0.99 FadR C-terminal domain
GntR                 PF00392.16    64 seq690_BIOID47001    -            239   2.3e-20   71.6   0.0   1   1     1e-23   4.7e-20   70.6   0.0     4    64    11    71     8    71 0.96 Bacterial regulatory proteins, gntR family
Transketolase_N      PF00456.16   333 seq691_BIOID47001    -            887   7.2e-23   80.7   0.1   1   2   1.6e-18   2.1e-14   52.9   0.0     7   217    84   297    78   306 0.76 Transketolase, thiamine diphosphate binding domain
Transketolase_N      PF00456.16   333 seq691_BIOID47001    -            887   7.2e-23   80.7   0.1   2   2   3.4e-10   4.6e-06   25.5   0.1   213   281   361   431   351   475 0.79 Transketolase, thiamine diphosphate binding domain
CoA_trans            PF01144.18   217 seq694_BIOID47001    -            531     2e-57  193.7   0.2   1   1   3.4e-61   4.7e-57  192.5   0.1     2   216    16   252    15   253 0.98 Coenzyme A transferase
MoCF_biosynth        PF00994.19   144 seq695_BIOID47001    -            195   1.1e-27   96.1   0.0   1   1     1e-31   1.4e-27   95.7   0.0     2   138     8   147     7   150 0.88 Probable molybdopterin binding domain
Peptidase_M48        PF01435.13   226 seq697_BIOID47001    -            262   1.4e-25   90.0   0.0   1   1   1.4e-29     2e-25   89.6   0.0    28   226    80   253    48   253 0.78 Peptidase family M48
DctA-YdbH            PF11739.3    207 seq698_BIOID47001    -            879   1.3e-56  191.2   1.6   1   1   2.2e-60   3.1e-56  190.0   0.0     1   207   656   859   656   859 0.99 Dicarboxylate transport
Baseplate_J          PF04865.9    243 seq699_BIOID47001    -            304   9.4e-44  149.4   0.2   1   1   3.7e-46     5e-42  143.7   0.1     2   240    83   260    82   263 0.95 Baseplate J-like protein
MdoG                 PF04349.7    484 seq700_BIOID47001    -            551    1e-150  502.0   0.1   1   1  9.1e-155  1.2e-150  501.8   0.1     1   482    45   534    45   536 0.92 Periplasmic glucan biosynthesis protein, MdoG
SIS                  PF01380.17   131 seq701_BIOID47001    -            321   3.8e-27   94.3   0.0   1   1   9.9e-31   6.8e-27   93.5   0.0     2   130    39   169    38   170 0.98 SIS domain
CBS                  PF00571.23    57 seq701_BIOID47001    -            321   2.3e-14   52.7   0.0   1   2   1.9e-08   0.00013   21.4   0.0     1    56   199   256   199   257 0.92 CBS domain
CBS                  PF00571.23    57 seq701_BIOID47001    -            321   2.3e-14   52.7   0.0   2   2   1.5e-09     1e-05   24.9   0.0    11    51   275   315   265   318 0.81 CBS domain
GntR                 PF00392.16    64 seq702_BIOID47001    -            257   1.8e-23   81.5   1.4   1   1     7e-27   3.2e-23   80.8   0.2     1    64    10    73    10    73 0.99 Bacterial regulatory proteins, gntR family
FCD                  PF07729.7    125 seq702_BIOID47001    -            257   3.9e-21   75.5   7.6   1   1   1.3e-24   5.8e-21   74.9   5.3     1   125    97   226    97   226 0.92 FCD domain
Rrf2                 PF02082.15    83 seq702_BIOID47001    -            257   6.6e-05   22.8   0.1   1   1   3.8e-08   0.00017   21.4   0.0    28    67    36    74    23    80 0.88 Transcriptional regulator
PTS_IIB              PF02302.12    90 seq704_BIOID47001    -            107   2.5e-19   69.3   0.0   1   1   2.1e-23   2.8e-19   69.2   0.0     1    89     6    97     6    98 0.90 PTS system, Lactose/Cellobiose specific IIB subunit
IMS                  PF00817.15   148 seq706_BIOID47001    -            351   9.6e-48  161.6   0.0   1   1   3.4e-51   1.6e-47  160.9   0.0     1   148     7   154     7   154 0.98 impB/mucB/samB family
IMS_C                PF11799.3    137 seq706_BIOID47001    -            351   1.6e-09   38.1   0.1   1   1   5.8e-13   2.6e-09   37.4   0.0     3    99   211   309   209   327 0.85 impB/mucB/samB family C-terminal
IMS_HHH              PF11798.3     32 seq706_BIOID47001    -            351   1.3e-08   34.2   0.0   1   1   7.1e-12   3.2e-08   33.0   0.0     1    32   166   197   166   197 0.96 IMS family HHH motif
Fe-S_biosyn          PF01521.15    91 seq709_BIOID47001    -            114   4.3e-29   99.9   0.0   1   1   3.7e-33     5e-29   99.7   0.0     1    91     9   100     9   100 0.99 Iron-sulphur cluster biosynthesis
Hep_Hag              PF05658.9     28 seq711_BIOID47001    -            234   3.7e-23   80.5  51.4   1   4   1.2e-08   8.5e-05   22.5   1.5     1    27   110   136   110   137 0.95 Hep_Hag
Hep_Hag              PF05658.9     28 seq711_BIOID47001    -            234   3.7e-23   80.5  51.4   2   4   7.5e-09   5.2e-05   23.1   0.4     1    28   124   151   124   151 0.95 Hep_Hag
Hep_Hag              PF05658.9     28 seq711_BIOID47001    -            234   3.7e-23   80.5  51.4   3   4   1.7e-08   0.00012   22.0   2.9     2    27   153   178   152   179 0.93 Hep_Hag
Hep_Hag              PF05658.9     28 seq711_BIOID47001    -            234   3.7e-23   80.5  51.4   4   4   3.5e-08   0.00024   21.0   5.2     1    27   166   192   166   193 0.95 Hep_Hag
ESPR                 PF13018.1     24 seq711_BIOID47001    -            234   4.1e-10   38.7   0.4   1   1   1.5e-13     1e-09   37.4   0.2     1    24     1    24     1    24 0.98 Extended Signal Peptide of Type V secretion system
GerE                 PF00196.14    58 seq714_BIOID47001    -            207   3.2e-19   67.8   1.4   1   1   4.6e-23   6.3e-19   66.9   1.0     3    57   137   191   135   192 0.96 Bacterial regulatory proteins, luxR family
PTS_EIIC             PF02378.13   321 seq715_BIOID47001    -            443   2.6e-53  180.8  31.2   1   1   1.9e-57   2.6e-53  180.8  21.6     1   321    33   352    33   352 0.93 Phosphotransferase system, EIIC
PRD                  PF00874.15    90 seq716_BIOID47001    -            433     9e-25   86.5   0.0   1   2   1.7e-13   2.3e-09   37.1   0.0     2    89   138   224   137   225 0.97 PRD domain
PRD                  PF00874.15    90 seq716_BIOID47001    -            433     9e-25   86.5   0.0   2   2     1e-16   1.4e-12   47.4   0.0     2    89   247   335   246   336 0.97 PRD domain
Abhydrolase_1        PF00561.15   230 seq717_BIOID47001    -            340   2.6e-26   92.4   0.0   1   1   2.6e-29     9e-26   90.7   0.0     4   218   105   312   102   315 0.96 alpha/beta hydrolase fold
Abhydrolase_6        PF12697.2    228 seq717_BIOID47001    -            340     3e-16   59.8   0.7   1   1   1.2e-19   4.2e-16   59.4   0.5     1   219    75   312    75   320 0.70 Alpha/beta hydrolase family
Abhydrolase_5        PF12695.2    142 seq717_BIOID47001    -            340   7.6e-11   41.8   0.4   1   1   7.2e-14   2.5e-10   40.1   0.2     2   141    75   308    74   309 0.65 Alpha/beta hydrolase family
DUF1656              PF07869.7     58 seq720_BIOID47001    -             78   3.3e-18   65.1   9.6   1   1   2.4e-22   3.3e-18   65.1   6.7     3    57    16    70    14    72 0.95 Protein of unknown function (DUF1656)
PfkB                 PF00294.19   301 seq721_BIOID47001    -            337   5.6e-70  235.7   0.1   1   1     5e-74   6.8e-70  235.4   0.0     2   297    31   331    30   335 0.97 pfkB family carbohydrate kinase
MFS_1                PF07690.11   354 seq722_BIOID47001    -            421   5.4e-23   81.1  40.2   1   1   5.8e-27   7.9e-23   80.6  23.2    22   351    33   365    25   366 0.79 Major Facilitator Superfamily
Epimerase            PF01370.16   236 seq723_BIOID47001    -            355   4.6e-79  265.0   0.0   1   1   2.5e-82   5.6e-79  264.7   0.0     1   236     4   252     4   252 0.97 NAD dependent epimerase/dehydratase family
RmlD_sub_bind        PF04321.12   287 seq723_BIOID47001    -            355   2.1e-17   62.8   0.0   1   1   1.3e-20     3e-17   62.3   0.0     2   254     3   296     1   333 0.79 RmlD substrate binding domain
Polysacc_synt_2      PF02719.10   294 seq723_BIOID47001    -            355     2e-16   59.6   0.0   1   1   1.3e-19   2.9e-16   59.0   0.0     1   117     4   114     4   135 0.93 Polysaccharide biosynthesis protein
3Beta_HSD            PF01073.14   280 seq723_BIOID47001    -            355   9.7e-16   57.1   0.0   1   1   6.7e-19   1.5e-15   56.5   0.0     1   229     5   240     5   250 0.82 3-beta hydroxysteroid dehydrogenase/isomerase family
NAD_binding_4        PF07993.7    249 seq723_BIOID47001    -            355   2.6e-15   55.9   0.1   1   1   2.5e-14   5.6e-11   41.7   0.0    87   199    74   191    56   250 0.83 Male sterility protein
adh_short            PF00106.20   167 seq723_BIOID47001    -            355   4.4e-08   33.1   0.4   1   1   3.1e-10     7e-07   29.1   0.1     3    96     4    91     2   126 0.79 short chain dehydrogenase
OmpA                 PF00691.15    97 seq725_BIOID47001    -            160   3.6e-18   65.6   0.1   1   1     4e-22   5.5e-18   65.0   0.1     1    97    55   151    55   151 0.95 OmpA family
HlyD                 PF00529.15   306 seq726_BIOID47001    -            285   3.6e-46  157.7   6.4   1   2   1.2e-22   3.4e-19   69.1   1.5     1    78    43   120    43   127 0.93 HlyD family secretion protein
HlyD                 PF00529.15   306 seq726_BIOID47001    -            285   3.6e-46  157.7   6.4   2   2   1.7e-29   4.7e-26   91.6   0.2   139   302   127   278   116   282 0.91 HlyD family secretion protein
HlyD_2               PF12700.2    328 seq726_BIOID47001    -            285   7.8e-22   77.7   0.4   1   1   3.9e-25   1.1e-21   77.2   0.3    15   239    38   229    31   242 0.88 HlyD family secretion protein
HlyD_3               PF13437.1    105 seq726_BIOID47001    -            285     1e-18   67.5   0.1   1   1   2.1e-15   5.7e-12   45.7   0.0     1    82   153   232   153   248 0.90 HlyD family secretion protein
Biotin_lipoyl_2      PF13533.1     50 seq726_BIOID47001    -            285   3.1e-18   65.0   1.9   1   1   1.9e-18   5.1e-15   54.7   0.7     1    50    43    92    43   103 0.89 Biotin-lipoyl like
Aldedh               PF00171.17   462 seq728_BIOID47001    -            482  1.7e-175  583.7   0.1   1   1  1.4e-179  1.9e-175  583.5   0.1     1   461    19   477    19   478 0.99 Aldehyde dehydrogenase family
PseudoU_synth_2      PF00849.17   164 seq729_BIOID47001    -            290   3.3e-16   59.4   0.0   1   1   2.8e-19   1.9e-15   56.9   0.0     2   161    69   199    68   202 0.83 RNA pseudouridylate synthase
S4                   PF01479.20    48 seq729_BIOID47001    -            290     1e-11   43.9   0.2   1   1     4e-15   2.7e-11   42.5   0.1     2    43     4    43     3    57 0.93 S4 domain
Tail_P2_I            PF09684.5    139 seq730_BIOID47001    -            196   5.6e-35  119.7   0.4   1   1   5.1e-39   6.9e-35  119.4   0.3     1   139     9   149     9   149 0.92 Phage tail protein (Tail_P2_I)
Cytidylate_kin       PF02224.13   158 seq731_BIOID47001    -            227     5e-62  207.8   0.4   1   1   1.3e-65     6e-62  207.6   0.2     3   158    63   218    61   218 0.97 Cytidylate kinase
AAA_17               PF13207.1    121 seq731_BIOID47001    -            227   1.9e-13   51.1   0.0   1   1   1.7e-16   7.9e-13   49.1   0.0     1   120     7   134     7   135 0.85 AAA domain
Cytidylate_kin2      PF13189.1    179 seq731_BIOID47001    -            227   1.9e-07   31.0   0.0   1   1   1.1e-10   4.9e-07   29.7   0.0     1   155     7   187     7   191 0.78 Cytidylate kinase-like family
Aminotran_4          PF01063.14   231 seq732_BIOID47001    -            269   7.5e-44  149.7   0.0   1   1   6.7e-48   9.2e-44  149.5   0.0     2   225    38   259    37   266 0.88 Aminotransferase class IV
AMP-binding          PF00501.23   418 seq737_BIOID47001    -            628   1.8e-91  306.4   0.0   1   1   4.7e-95   2.2e-91  306.2   0.0     1   418    85   525    85   525 0.96 AMP-binding enzyme
DUF3448              PF11930.3     82 seq737_BIOID47001    -            628   4.2e-26   90.3   0.3   1   1   1.6e-29   7.5e-26   89.5   0.2     7    79     3    75     1    78 0.95 Domain of unknown function (DUF3448)
DUF4009              PF13193.1     41 seq737_BIOID47001    -            628   1.1e-13   50.2   0.0   1   1   7.3e-17   3.3e-13   48.6   0.0     3    41   575   615   573   615 0.96 Domain of unknown function (DUF4009)
TonB_dep_Rec         PF00593.19   276 seq738_BIOID47001    -            628   3.1e-30  105.9  22.2   1   1   4.5e-34   3.1e-30  105.9  15.4     1   276   404   627   404   627 0.90 TonB dependent receptor
Plug                 PF07715.10   108 seq738_BIOID47001    -            628   6.4e-30  103.5   1.5   1   1   9.4e-34   6.4e-30  103.5   1.0     4   108    55   160    52   160 0.97 TonB-dependent Receptor Plug Domain
HIM                  PF05662.9     21 seq741_BIOID47001    -            788   1.4e-48  160.6  54.7   1   6   5.5e-11   2.5e-07   30.0   0.2     1    21   106   129   106   129 0.99 Haemagglutinin
HIM                  PF05662.9     21 seq741_BIOID47001    -            788   1.4e-48  160.6  54.7   2   6   5.6e-12   2.6e-08   33.1   1.3     3    21   200   221   198   221 0.96 Haemagglutinin
HIM                  PF05662.9     21 seq741_BIOID47001    -            788   1.4e-48  160.6  54.7   3   6   3.5e-10   1.6e-06   27.5   0.0     1    21   355   375   355   375 0.98 Haemagglutinin
HIM                  PF05662.9     21 seq741_BIOID47001    -            788   1.4e-48  160.6  54.7   4   6   9.7e-13   4.4e-09   35.5   1.9     1    21   491   511   491   511 0.98 Haemagglutinin
HIM                  PF05662.9     21 seq741_BIOID47001    -            788   1.4e-48  160.6  54.7   5   6   2.1e-13   9.8e-10   37.6   1.6     1    21   612   632   612   632 0.98 Haemagglutinin
HIM                  PF05662.9     21 seq741_BIOID47001    -            788   1.4e-48  160.6  54.7   6   6   1.6e-10   7.5e-07   28.5   1.5     1    21   665   685   665   685 0.96 Haemagglutinin
Hep_Hag              PF05658.9     28 seq741_BIOID47001    -            788   2.1e-34  116.0 135.4   1   6   3.4e-08   0.00016   21.6   7.1     1    28    21    48    21    48 0.95 Hep_Hag
Hep_Hag              PF05658.9     28 seq741_BIOID47001    -            788   2.1e-34  116.0 135.4   2   6   2.3e-09   1.1e-05   25.3   3.4     1    25    77   101    77   103 0.95 Hep_Hag
Hep_Hag              PF05658.9     28 seq741_BIOID47001    -            788   2.1e-34  116.0 135.4   3   6   6.2e-10   2.8e-06   27.1   9.2     1    28   271   298   271   298 0.98 Hep_Hag
Hep_Hag              PF05658.9     28 seq741_BIOID47001    -            788   2.1e-34  116.0 135.4   4   6   4.9e-09   2.3e-05   24.3   4.9     1    28   431   458   431   458 0.96 Hep_Hag
Hep_Hag              PF05658.9     28 seq741_BIOID47001    -            788   2.1e-34  116.0 135.4   5   6   7.9e-11   3.6e-07   29.9   4.5     1    28   569   596   569   596 0.96 Hep_Hag
Hep_Hag              PF05658.9     28 seq741_BIOID47001    -            788   2.1e-34  116.0 135.4   6   6   4.1e-08   0.00019   21.4   3.4     1    27   583   609   583   610 0.93 Hep_Hag
YadA                 PF03895.10    78 seq741_BIOID47001    -            788     3e-24   84.6  10.1   1   1   6.6e-28     3e-24   84.6   7.0     2    78   711   788   710   788 0.98 YadA-like C-terminal region
PhdYeFM_antitox      PF02604.14    75 seq742_BIOID47001    -             97   1.5e-09   37.1   0.1   1   1     2e-13   2.8e-09   36.3   0.1     2    73     8    74     7    79 0.90 Antitoxin Phd_YefM, type II toxin-antitoxin system
SSB                  PF00436.20   104 seq743_BIOID47001    -            178   8.4e-43  144.3   0.5   1   1   7.4e-47     1e-42  144.1   0.4     1   103     6   112     6   113 0.97 Single-strand binding protein family
Epimerase            PF01370.16   236 seq745_BIOID47001    -            304   4.6e-25   88.3   0.1   1   1   1.7e-27     3e-24   85.6   0.1     1   233     5   206     5   209 0.89 NAD dependent epimerase/dehydratase family
NAD_binding_10       PF13460.1    183 seq745_BIOID47001    -            304   6.3e-23   81.5   0.0   1   1   5.2e-26   8.8e-23   81.1   0.0     1   177     5   192     5   197 0.87 NADH(P)-binding
NAD_binding_4        PF07993.7    249 seq745_BIOID47001    -            304     7e-17   61.0   0.3   1   1     6e-14     1e-10   40.8   0.2     1   201     7   165     7   193 0.77 Male sterility protein
3Beta_HSD            PF01073.14   280 seq745_BIOID47001    -            304   5.8e-16   57.9   0.0   1   1   1.2e-14     2e-11   43.0   0.0     1   119     6   114     6   120 0.85 3-beta hydroxysteroid dehydrogenase/isomerase family
NmrA                 PF05368.8    233 seq745_BIOID47001    -            304   3.4e-14   52.5   0.0   1   1   2.8e-17   4.7e-14   52.0   0.0     1   104     5   113     5   144 0.88 NmrA-like family
adh_short            PF00106.20   167 seq745_BIOID47001    -            304   0.00013   21.8   5.1   1   1   1.3e-07   0.00022   21.0   1.6     2   156     4   130     3   140 0.81 short chain dehydrogenase
Amidohydro_4         PF13147.1    304 seq749_BIOID47001    -            453   4.4e-30  105.5   0.2   1   1   3.5e-33   1.2e-29  104.1   0.2     1   304    45   389    45   389 0.86 Amidohydrolase
Amidohydro_1         PF01979.15   333 seq749_BIOID47001    -            453   3.1e-19   69.6   0.0   1   1   2.1e-21   7.1e-18   65.2   0.0     1   332    50   391    50   392 0.67 Amidohydrolase family
Amidohydro_5         PF13594.1     68 seq749_BIOID47001    -            453   4.2e-17   61.6   0.9   1   1   2.9e-20   9.8e-17   60.4   0.6     1    68    23    88    23    88 0.84 Amidohydrolase
DUF2525              PF10733.4     58 seq752_BIOID47001    -             76   5.4e-38  128.5   4.1   1   1   5.1e-42     7e-38  128.1   2.9     1    58    19    76    19    76 0.99 Protein of unknown function (DUF2525)
SIS                  PF01380.17   131 seq756_BIOID47001    -            298   1.9e-08   33.8   0.0   1   1   2.8e-12   1.9e-08   33.8   0.0    52   128   130   208   126   211 0.96 SIS domain
SIS_2                PF13580.1    138 seq756_BIOID47001    -            298   6.5e-07   29.0   1.2   1   1   2.2e-10   1.5e-06   27.8   0.1    20   136    47   164    39   166 0.84 SIS domain
DUF3751              PF12571.3    159 seq758_BIOID47001    -            409     1e-09   38.3   0.0   1   1   1.8e-13   2.4e-09   37.1   0.0     6   146     4   143     1   152 0.92 Phage tail-collar fibre protein
UPF0270              PF06794.7     70 seq759_BIOID47001    -             72   9.2e-36  121.3   0.1   1   1   7.4e-40     1e-35  121.2   0.0     1    70     1    70     1    70 0.99 Uncharacterised protein family (UPF0270)
YafO_toxin           PF13957.1    109 seq761_BIOID47001    -            132   7.6e-34  115.7   0.0   1   1   6.4e-38   8.7e-34  115.5   0.0     1   109    25   132    25   132 0.98 Toxin YafO, type II toxin-antitoxin system
Acyl-CoA_dh_1        PF00441.19   150 seq763_BIOID47001    -            383     4e-46  156.6   4.6   1   1   1.8e-49   6.1e-46  156.0   3.2     1   150   228   377   228   377 0.98 Acyl-CoA dehydrogenase, C-terminal domain
Acyl-CoA_dh_2        PF08028.6    134 seq763_BIOID47001    -            383   1.4e-18   67.3   2.4   1   1   6.1e-22   2.1e-18   66.7   1.7     3   125   245   357   243   360 0.96 Acyl-CoA dehydrogenase, C-terminal domain
Acyl-CoA_dh_N        PF02771.11   113 seq763_BIOID47001    -            383   3.5e-17   62.8   0.0   1   1   2.2e-20   7.7e-17   61.7   0.0     1   105     6   108     6   114 0.92 Acyl-CoA dehydrogenase, N-terminal domain
Acyl-CoA_dh_M        PF02770.14    52 seq763_BIOID47001    -            383   5.7e-15   54.4   0.0   1   1   3.5e-18   1.2e-14   53.4   0.0     1    50   121   170   121   172 0.98 Acyl-CoA dehydrogenase, middle domain
FUSC                 PF04632.7    650 seq764_BIOID47001    -            670  5.1e-163  543.8  47.2   1   1  8.4e-167  5.8e-163  543.6  32.7     1   649    20   662    20   663 0.97 Fusaric acid resistance protein family
FUSC_2               PF13515.1    128 seq764_BIOID47001    -            670   2.7e-16   59.5  13.2   1   1     4e-20   2.7e-16   59.5   9.2     1   125    33   163    31   166 0.86 Fusaric acid resistance protein-like
Glyco_hydro_1        PF00232.13   455 seq765_BIOID47001    -            472  1.3e-132  442.0   0.2   1   1  1.1e-136  1.5e-132  441.8   0.1     3   455    10   466     8   466 0.93 Glycosyl hydrolase family 1
S1                   PF00575.18    74 seq766_BIOID47001    -            557  3.9e-117  382.3  33.3   1   6   7.7e-16     1e-11   44.5   0.6     3    73    19    86    17    87 0.95 S1 RNA binding domain
S1                   PF00575.18    74 seq766_BIOID47001    -            557  3.9e-117  382.3  33.3   2   6   1.4e-17   1.9e-13   50.1   0.5     3    74   103   171   101   171 0.96 S1 RNA binding domain
S1                   PF00575.18    74 seq766_BIOID47001    -            557  3.9e-117  382.3  33.3   3   6   3.3e-28   4.6e-24   84.1   0.2     2    74   189   260   188   260 0.97 S1 RNA binding domain
S1                   PF00575.18    74 seq766_BIOID47001    -            557  3.9e-117  382.3  33.3   4   6   4.2e-26   5.8e-22   77.4   0.2     2    74   274   347   273   347 0.97 S1 RNA binding domain
S1                   PF00575.18    74 seq766_BIOID47001    -            557  3.9e-117  382.3  33.3   5   6   1.2e-24   1.7e-20   72.7   0.5     2    74   361   434   360   434 0.98 S1 RNA binding domain
S1                   PF00575.18    74 seq766_BIOID47001    -            557  3.9e-117  382.3  33.3   6   6   1.5e-25   2.1e-21   75.6   0.4     3    74   449   520   447   520 0.98 S1 RNA binding domain
NTP_transferase      PF00483.18   248 seq767_BIOID47001    -            293   1.2e-72  244.0   0.0   1   1   2.1e-76   1.4e-72  243.8   0.0     1   246     2   238     2   240 0.98 Nucleotidyl transferase
NTP_transf_3         PF12804.2    179 seq767_BIOID47001    -            293   1.1e-08   35.3   0.0   1   1     2e-12   1.4e-08   35.0   0.0     1   120     3   133     3   188 0.83 MobA-like NTP transferase domain
YceG                 PF02618.11   297 seq770_BIOID47001    -            340   4.3e-95  318.0   0.0   1   1   3.6e-99   4.9e-95  317.8   0.0     3   297    42   330    40   330 0.94 YceG-like family
PRK                  PF00485.13   194 seq771_BIOID47001    -            289     3e-74  248.6   0.0   1   1   2.7e-78   3.6e-74  248.4   0.0     1   194     7   214     7   214 0.99 Phosphoribulokinase / Uridine kinase family
DUF465               PF04325.8     49 seq772_BIOID47001    -             74   2.6e-14   52.5   2.0   1   1   3.5e-18   4.7e-14   51.6   0.9     1    49    19    68    19    68 0.97 Protein of unknown function (DUF465)
DUF805               PF05656.9    117 seq773_BIOID47001    -            146   2.4e-20   72.4  11.7   1   1   3.8e-24   5.2e-20   71.3   8.1     2   116     7   134     6   135 0.82 Protein of unknown function (DUF805)
Hydrolase_3          PF08282.7    254 seq774_BIOID47001    -            271   6.9e-14   51.9   0.0   1   1   5.3e-16   3.6e-12   46.2   0.0     1   229    10   233    10   240 0.76 haloacid dehalogenase-like hydrolase
S6PP                 PF05116.8    247 seq774_BIOID47001    -            271   1.4e-06   27.7   0.0   1   1     3e-09   2.1e-05   23.8   0.0   118   245   143   267     6   268 0.84 Sucrose-6F-phosphate phosphohydrolase
Phage_Cox            PF10743.4     87 seq775_BIOID47001    -             90   1.4e-42  143.4   0.1   1   1   1.2e-46   1.7e-42  143.2   0.1     2    87     4    90     3    90 0.98 Regulatory phage protein cox
DUF2813              PF11398.3    373 seq776_BIOID47001    -            552  6.4e-154  512.4   0.0   1   1    2e-157  8.9e-154  511.9   0.0     1   373     1   375     1   375 0.99 Protein of unknown function (DUF2813)
Acetyltransf_10      PF13673.1    117 seq779_BIOID47001    -            124     2e-16   60.0   0.0   1   1   5.4e-20   2.5e-16   59.7   0.0    17   117     4    98     1    98 0.91 Acetyltransferase (GNAT) domain
Acetyltransf_7       PF13508.1     79 seq779_BIOID47001    -            124   1.8e-07   31.0   0.0   1   1   8.9e-11     4e-07   29.9   0.0     3    78    30    99    28   100 0.87 Acetyltransferase (GNAT) domain
Acetyltransf_1       PF00583.19    83 seq779_BIOID47001    -            124   2.4e-06   27.3   0.0   1   1   1.6e-09   7.2e-06   25.8   0.0    22    83    42    99     7    99 0.68 Acetyltransferase (GNAT) family
DNA_pol3_theta       PF06440.6     75 seq781_BIOID47001    -             82   1.8e-38  129.8   0.3   1   1   1.5e-42   2.1e-38  129.6   0.2     3    74     9    80     7    81 0.97 DNA polymerase III, theta subunit
Acetyltransf_3       PF13302.1    142 seq782_BIOID47001    -            179   1.6e-20   73.7   0.0   1   1   4.1e-24   1.9e-20   73.5   0.0     2   141    11   150    10   151 0.85 Acetyltransferase (GNAT) domain
Acetyltransf_4       PF13420.1    155 seq782_BIOID47001    -            179   7.1e-11   42.1   0.1   1   1   1.8e-14   8.4e-11   41.9   0.0    25   154    39   170    23   171 0.85 Acetyltransferase (GNAT) domain
Acetyltransf_1       PF00583.19    83 seq782_BIOID47001    -            179     2e-10   40.4   0.0   1   1   6.9e-14   3.2e-10   39.8   0.0     3    82    74   150    72   151 0.96 Acetyltransferase (GNAT) family
PP-binding           PF00550.20    67 seq787_BIOID47001    -             82   1.2e-12   47.8   0.8   1   1   9.7e-17   1.3e-12   47.6   0.6     1    66     9    74     9    75 0.92 Phosphopantetheine attachment site
Aminotran_3          PF00202.16   339 seq792_BIOID47001    -            428  5.3e-121  403.4   0.2   1   1  4.6e-125  6.3e-121  403.2   0.1     2   338    29   362    28   363 0.98 Aminotransferase class-III
PTS_EIIC             PF02378.13   321 seq794_BIOID47001    -            474   1.2e-39  135.9  28.8   1   1   1.8e-43   1.2e-39  135.9  20.0     2   321   119   401   118   401 0.88 Phosphotransferase system, EIIC
PTS_EIIB             PF00367.15    35 seq794_BIOID47001    -            474   1.8e-12   46.1   0.3   1   1     5e-16   3.4e-12   45.2   0.2     4    35    13    44    11    44 0.96 phosphotransferase system, EIIB
MFS_1                PF07690.11   354 seq795_BIOID47001    -            472   9.8e-57  192.1  44.8   1   2   3.6e-52   4.9e-48  163.5  16.0     2   269    56   327    55   340 0.89 Major Facilitator Superfamily
MFS_1                PF07690.11   354 seq795_BIOID47001    -            472   9.8e-57  192.1  44.8   2   2   1.3e-12   1.8e-08   33.4  10.6    59   178   340   456   328   470 0.85 Major Facilitator Superfamily
CN_hydrolase         PF00795.17   184 seq796_BIOID47001    -            218     4e-14   52.2   0.0   1   1   3.8e-18   5.2e-14   51.9   0.0     1   119     5   114     5   150 0.93 Carbon-nitrogen hydrolase
Aminotran_1_2        PF00155.16   363 seq801_BIOID47001    -            390   2.6e-54  184.4   0.0   1   1   8.9e-58     3e-54  184.2   0.0     2   362    44   384    43   385 0.92 Aminotransferase class I and II
Aminotran_5          PF00266.14   371 seq801_BIOID47001    -            390   1.1e-05   24.2   0.0   1   1   5.4e-09   1.8e-05   23.5   0.0    48   181    93   216    62   219 0.90 Aminotransferase class-V
Cys_Met_Meta_PP      PF01053.15   386 seq801_BIOID47001    -            390   1.8e-05   23.1   0.0   1   1   7.5e-09   2.6e-05   22.5   0.0    26   183    55   216    47   239 0.89 Cys/Met metabolism PLP-dependent enzyme
DUF406               PF04175.7     94 seq802_BIOID47001    -             99     2e-28   98.5   3.2   1   1   1.6e-32   2.2e-28   98.4   2.2     4    94     3    96     1    96 0.96 Protein of unknown function (DUF406)
2-oxoacid_dh         PF00198.18   231 seq804_BIOID47001    -            630   3.4e-78  261.9   0.0   1   1   3.2e-81   4.8e-78  261.4   0.0     3   230   399   629   397   630 0.98 2-oxoacid dehydrogenases acyltransferase (catalytic domain)
Biotin_lipoyl        PF00364.17    74 seq804_BIOID47001    -            630     1e-66  220.3  35.1   1   3   1.3e-24     2e-21   75.3   4.6     2    73     4    73     3    74 0.97 Biotin-requiring enzyme
Biotin_lipoyl        PF00364.17    74 seq804_BIOID47001    -            630     1e-66  220.3  35.1   2   3   2.8e-26   4.3e-23   80.6   3.8     2    73   107   176   106   177 0.96 Biotin-requiring enzyme
Biotin_lipoyl        PF00364.17    74 seq804_BIOID47001    -            630     1e-66  220.3  35.1   3   3   4.5e-25   6.9e-22   76.7   4.9     1    73   207   277   207   278 0.97 Biotin-requiring enzyme
E3_binding           PF02817.12    39 seq804_BIOID47001    -            630   3.6e-16   58.4   0.1   1   1   2.3e-19   3.6e-16   58.4   0.1     3    39   327   363   325   363 0.97 e3 binding domain
EAL                  PF00563.15   236 seq805_BIOID47001    -            528   1.1e-65  221.3   0.2   1   1   2.4e-69   1.6e-65  220.7   0.2     2   235   273   505   272   506 0.95 EAL domain
CSS-motif            PF12792.2    208 seq805_BIOID47001    -            528   7.4e-39  133.1   1.2   1   1   1.5e-42     1e-38  132.6   0.8     2   207    37   246    36   247 0.92 CSS motif domain associated with EAL
Acetyltransf_1       PF00583.19    83 seq808_BIOID47001    -            224   1.6e-05   24.6   0.5   1   1   7.7e-09   5.3e-05   23.0   0.4    39    78   170   209   144   214 0.93 Acetyltransferase (GNAT) family
Acetyltransf_10      PF13673.1    117 seq808_BIOID47001    -            224   3.5e-05   23.8   0.5   1   1   8.5e-09   5.8e-05   23.0   0.3     1   114    92   207    92   212 0.80 Acetyltransferase (GNAT) domain
Lipoprotein_19       PF13617.1     59 seq810_BIOID47001    -             61   5.5e-27   93.0   0.7   1   1   4.3e-31   5.9e-27   92.9   0.5     2    59     3    60     2    60 0.96 YnbE-like lipoprotein
Lactamase_B          PF00753.22   194 seq812_BIOID47001    -            479   5.4e-28   97.8   0.2   1   1   1.6e-31   7.4e-28   97.4   0.1     2   158    31   179    30   246 0.90 Metallo-beta-lactamase superfamily
Rubredoxin           PF00301.15    47 seq812_BIOID47001    -            479   1.2e-19   69.8   2.7   1   1   4.7e-23   2.2e-19   68.9   1.9     1    47   425   471   425   471 0.98 Rubredoxin
Flavodoxin_1         PF00258.20   143 seq812_BIOID47001    -            479   3.7e-11   43.1   0.0   1   1   1.4e-14   6.2e-11   42.3   0.0     1   142   256   388   256   389 0.78 Flavodoxin
UPF0027              PF01139.12   420 seq813_BIOID47001    -             88     3e-12   46.1   0.0   1   1   2.4e-16   3.3e-12   46.0   0.0     6    61    18    73    13    74 0.92 Uncharacterized protein family UPF0027
Na_Pi_cotrans        PF02690.10   142 seq814_BIOID47001    -            543   1.8e-44  150.7  30.3   1   2   1.4e-39   9.8e-36  122.4   7.1     1   140    13   148    13   150 0.98 Na+/Pi-cotransporter
Na_Pi_cotrans        PF02690.10   142 seq814_BIOID47001    -            543   1.8e-44  150.7  30.3   2   2   1.7e-13   1.1e-09   37.9  10.2     1   123   139   265   139   283 0.90 Na+/Pi-cotransporter
Caudo_TAP            PF02413.12   130 seq815_BIOID47001    -            180   8.6e-25   87.2   0.1   1   1   9.6e-29   1.3e-24   86.6   0.1     2   130    40   178    39   178 0.97 Caudovirales tail fibre assembly protein
Xan_ur_permease      PF00860.15   389 seq816_BIOID47001    -            433   9.7e-98  327.0  33.3   1   1  8.5e-102   1.2e-97  326.8  23.1     2   387     9   394     8   396 0.97 Permease family
Thymidylate_kin      PF02223.12   186 seq817_BIOID47001    -            213   1.2e-60  203.9   0.0   1   1   9.8e-65   1.3e-60  203.8   0.0     1   186     8   200     8   200 0.98 Thymidylate kinase
HSP70                PF00012.15   602 seq819_BIOID47001    -            638  4.8e-270  896.5  15.9   1   1  4.1e-274  5.7e-270  896.3  11.0     1   600     4   602     4   604 0.99 Hsp70 protein
HD                   PF01966.17   122 seq820_BIOID47001    -            505   5.3e-11   42.4   0.1   1   1   2.4e-14   1.7e-10   40.8   0.0     1    64    66   146    66   183 0.88 HD domain
DUF1318              PF07027.7     95 seq821_BIOID47001    -            108   8.9e-34  115.5   2.9   1   1   7.4e-38     1e-33  115.3   2.0     2    95    16   108    15   108 0.98 Protein of unknown function (DUF1318)
Usp                  PF00582.21   140 seq823_BIOID47001    -            142   1.4e-16   60.8   0.0   1   1   1.2e-20   1.6e-16   60.6   0.0     2   139     3   137     2   138 0.93 Universal stress protein family
RF-1                 PF00472.15   114 seq824_BIOID47001    -            122   1.4e-22   79.5   1.2   1   1   1.2e-26   1.6e-22   79.3   0.8    18   104    30   115    13   118 0.87 RF-1 domain
DUF2732              PF10809.3     77 seq825_BIOID47001    -             74   1.7e-11   43.3   1.1   1   1   1.4e-15   1.9e-11   43.2   0.7    20    72    14    66     2    70 0.93 Protein of unknown function (DUF2732)
Asp_Glu_race         PF01177.17   217 seq826_BIOID47001    -            285   6.1e-30  104.6   0.1   1   1   6.1e-34   8.3e-30  104.2   0.1     2   215    25   234    24   236 0.85 Asp/Glu/Hydantoin racemase
RNase_T              PF00929.19   164 seq828_BIOID47001    -            220     4e-18   66.1   0.0   1   1   7.2e-22   9.8e-18   64.8   0.0     2   164     4   147     3   147 0.91 Exonuclease
PTS_IIA              PF02255.11    96 seq832_BIOID47001    -            100   1.3e-36  124.2   4.7   1   1   1.1e-40   1.4e-36  124.0   3.3     1    96     5   100     5   100 0.98 PTS system, Lactose/Cellobiose specific IIA subunit
DegT_DnrJ_EryC1      PF01041.12   363 seq836_BIOID47001    -            376   7.8e-87  291.5   0.0   1   1     2e-90   9.3e-87  291.2   0.0     7   361    13   370     9   372 0.93 DegT/DnrJ/EryC1/StrS aminotransferase family
Aminotran_1_2        PF00155.16   363 seq836_BIOID47001    -            376   1.9e-10   40.1   0.1   1   1   9.4e-14   4.3e-10   38.9   0.0    67   189    46   154     9   187 0.88 Aminotransferase class I and II
Aminotran_5          PF00266.14   371 seq836_BIOID47001    -            376     8e-08   31.2   0.1   1   1   2.8e-11   1.3e-07   30.6   0.0    62   182    47   159    33   204 0.90 Aminotransferase class-V
Phage_sheath_1       PF04984.9    464 seq837_BIOID47001    -            491   7.1e-41  140.0  15.8   1   1   8.5e-39   1.2e-34  119.5   0.0   189   461   215   478   207   481 0.87 Phage tail sheath protein
Peptidase_S49_N      PF08496.5    155 seq838_BIOID47001    -            349   2.9e-64  215.4   3.5   1   1   6.3e-68   2.9e-64  215.4   2.4     1   155     1   158     1   158 0.98 Peptidase family S49 N-terminal
Peptidase_S49        PF01343.13   154 seq838_BIOID47001    -            349   1.2e-50  171.1   2.2   1   1   3.1e-54   1.4e-50  170.9   0.0     2   153   161   310   160   311 0.98 Peptidase family S49
SDH_sah              PF01972.11   286 seq838_BIOID47001    -            349   1.7e-05   23.6   1.8   1   1   5.1e-09   2.3e-05   23.2   0.0    89   163   133   208   119   225 0.81 Serine dehydrogenase proteinase
Antitoxin-MazE       PF04014.13    47 seq839_BIOID47001    -             75   1.6e-06   27.5   0.1   1   1   2.9e-10     4e-06   26.3   0.1     3    42     8    51     6    55 0.84 Antidote-toxin recognition MazE
cNMP_binding         PF00027.24    91 seq842_BIOID47001    -            210   8.9e-24   83.0   0.0   1   1     4e-27   1.4e-23   82.4   0.0     3    90    23   111    21   112 0.97 Cyclic nucleotide-binding domain
Crp                  PF00325.15    32 seq842_BIOID47001    -            210   2.1e-15   55.7   0.4   1   1   1.1e-18   3.9e-15   54.8   0.3     1    32   166   197   166   197 0.98 Bacterial regulatory proteins, crp family
HTH_Crp_2            PF13545.1     76 seq842_BIOID47001    -            210   2.2e-11   43.2   0.1   1   1   1.5e-14     5e-11   42.1   0.1     1    67   142   206   142   207 0.94 Crp-like helix-turn-helix domain
DNA_pol3_delta2      PF13177.1    162 seq843_BIOID47001    -            334   4.5e-39  133.5   0.0   1   1   1.1e-42   7.6e-39  132.8   0.0     8   159    13   165     9   168 0.96 DNA polymerase III, delta subunit
DNApol3-delta_C      PF09115.5    119 seq843_BIOID47001    -            334   3.4e-36  123.7   0.1   1   1   7.7e-40   5.3e-36  123.1   0.1     2   119   207   323   206   323 0.98 DNA polymerase III, delta subunit, C terminal
zf-dskA_traR         PF01258.12    36 seq844_BIOID47001    -             74     5e-11   42.0   1.5   1   1   5.4e-15   7.4e-11   41.4   1.0     5    35    34    64    29    65 0.92 Prokaryotic dksA/traR C4-type zinc finger
DUF519               PF04378.8    245 seq846_BIOID47001    -            280  1.1e-115  384.7   0.0   1   1  9.3e-120  1.3e-115  384.4   0.0     1   245    33   278    33   278 1.00 Protein of unknown function (DUF519)
SLT                  PF01464.15   121 seq848_BIOID47001    -            698   1.2e-25   89.2   0.1   1   1     4e-29   2.7e-25   88.0   0.1     4   118   526   632   523   635 0.92 Transglycosylase SLT domain
Bac_DNA_binding      PF00216.16    90 seq851_BIOID47001    -             94   2.1e-30  104.4   0.0   1   1   1.7e-34   2.3e-30  104.3   0.0     1    90     1    91     1    91 0.97 Bacterial DNA-binding protein
C4dic_mal_tran       PF03595.12   330 seq852_BIOID47001    -            366   4.1e-54  183.3  37.1   1   1   3.4e-58   4.7e-54  183.1  25.7     2   329    44   342    43   343 0.97 C4-dicarboxylate transporter/malic acid transport protein
PIN                  PF01850.16   121 seq853_BIOID47001    -            132   1.6e-15   57.3   0.0   1   1   1.3e-19   1.8e-15   57.2   0.0     2   120     5   125     4   126 0.96 PIN domain
LamB                 PF02264.10   398 seq854_BIOID47001    -            459   9.1e-31  107.2  17.5   1   1     4e-34   5.5e-30  104.6  12.1     1   398    82   459    82   459 0.83 LamB porin
Peptidase_M20        PF01546.23   171 seq856_BIOID47001    -            408   2.5e-19   69.3   0.2   1   1   8.2e-23   3.7e-19   68.8   0.1    23   170   139   402    74   403 0.84 Peptidase family M20/M25/M40
M20_dimer            PF07687.9    109 seq856_BIOID47001    -            408   1.2e-11   44.2   0.1   1   1   5.7e-15   2.6e-11   43.0   0.1     2   105   206   302   205   308 0.89 Peptidase dimerisation domain
Peptidase_M42        PF05343.9    292 seq856_BIOID47001    -            408   2.8e-06   26.2   0.0   1   1   3.1e-08   0.00014   20.6   0.0   134   194   140   201   110   235 0.90 M42 glutamyl aminopeptidase
Beta-lactamase       PF00144.19   330 seq859_BIOID47001    -            434   7.3e-71  238.7   0.9   1   1   6.2e-75   8.5e-71  238.5   0.6     1   328    43   412    43   414 0.95 Beta-lactamase
AA_permease          PF00324.16   479 seq860_BIOID47001    -            487  3.5e-122  408.0  47.9   1   1  5.8e-126  3.9e-122  407.8  33.2     1   476    39   476    39   479 0.98 Amino acid permease
AA_permease_2        PF13520.1    426 seq860_BIOID47001    -            487   1.6e-42  145.4  47.9   1   1   2.8e-46   1.9e-42  145.1  33.2     5   424    39   460    35   466 0.86 Amino acid permease
GntR                 PF00392.16    64 seq864_BIOID47001    -            263     7e-23   79.7   0.2   1   1   1.9e-26   1.3e-22   78.8   0.1     1    64    14    77    14    77 0.99 Bacterial regulatory proteins, gntR family
FCD                  PF07729.7    125 seq864_BIOID47001    -            263   9.7e-19   67.8   5.0   1   1   2.2e-22   1.5e-18   67.1   3.5     1   125   101   225   101   225 0.90 FCD domain
Lactate_perm         PF02652.9    522 seq865_BIOID47001    -            560  4.6e-233  774.3  41.3   1   1  3.8e-237  5.2e-233  774.1  28.6     1   522    25   551    25   551 0.99 L-lactate permease
Phage_GPA            PF05840.8    371 seq866_BIOID47001    -            761  3.5e-145  483.2   1.1   1   1  3.2e-149  4.3e-145  482.9   0.7     1   370   133   514   133   515 0.98 Bacteriophage replication gene A protein (GPA)
ETF                  PF01012.16   164 seq867_BIOID47001    -            254   7.8e-32  110.1   0.8   1   1   8.3e-36   1.1e-31  109.6   0.6     8   164    28   183    22   183 0.92 Electron transfer flavoprotein domain
Competence           PF03772.11   271 seq868_BIOID47001    -            780   1.1e-53  181.9  39.1   1   1   2.4e-57   1.1e-53  181.9  27.1     3   267   228   494   226   517 0.90 Competence protein
Lactamase_B          PF00753.22   194 seq868_BIOID47001    -            780   1.4e-13   50.7   0.0   1   1     5e-17   2.3e-13   50.1   0.0     4   176   533   697   530   714 0.89 Metallo-beta-lactamase superfamily
DUF4131              PF13567.1    176 seq868_BIOID47001    -            780   1.8e-06   27.3   6.4   1   1     4e-10   1.8e-06   27.3   4.5     1   163    37   183    35   195 0.80 Domain of unknown function (DUF4131)
Ring_hydroxyl_A      PF00848.14   209 seq869_BIOID47001    -            453   2.4e-32  112.1   0.0   1   1   4.9e-36   3.4e-32  111.6   0.0     2   208   164   433   163   435 0.90 Ring hydroxylating alpha subunit (catalytic domain)
Rieske               PF00355.21    98 seq869_BIOID47001    -            453   2.5e-24   84.5   0.1   1   1   6.3e-28   4.3e-24   83.7   0.1     1    86    42   125    42   142 0.90 Rieske [2Fe-2S] domain
FAD_binding_3        PF01494.14   356 seq870_BIOID47001    -            554   3.8e-83  279.3   0.0   1   1   7.1e-87   4.9e-83  279.0   0.0     2   355    16   352    15   353 0.95 FAD binding domain
Gly_kinase           PF02595.10   378 seq871_BIOID47001    -            381  1.6e-183  609.5  19.3   1   1  1.3e-187  1.8e-183  609.4  13.4     1   377     1   377     1   378 1.00 Glycerate kinase family
FUSC-like            PF12805.2    284 seq872_BIOID47001    -            696     3e-72  242.8   3.3   1   1   8.7e-76     3e-72  242.8   2.3     2   280    63   335    62   340 0.95 FUSC-like inner membrane protein yccS
FUSC_2               PF13515.1    128 seq872_BIOID47001    -            696   8.6e-20   70.8  11.0   1   1   2.5e-23   8.6e-20   70.8   7.6     2   126   377   498   375   500 0.90 Fusaric acid resistance protein-like
FUSC                 PF04632.7    650 seq872_BIOID47001    -            696   5.1e-08   31.7   4.2   1   1   1.5e-11   5.1e-08   31.7   2.9     7   280   369   659   363   690 0.80 Fusaric acid resistance protein family
ALMT                 PF11744.3    406 seq872_BIOID47001    -            696   1.5e-05   23.7   1.9   1   1   1.7e-08   5.7e-05   21.8   1.0    41   193   389   528   373   594 0.80 Aluminium activated malate transporter
Pyr_redox_2          PF07992.9    200 seq873_BIOID47001    -            377   4.9e-27   95.0   0.0   1   1     2e-29     3e-26   92.4   0.0     2   198     5   277     4   279 0.90 Pyridine nucleotide-disulphide oxidoreductase
Pyr_redox            PF00070.22    80 seq873_BIOID47001    -            377   3.8e-18   65.5   0.0   1   1     7e-20   1.1e-16   60.9   0.0     1    76   143   217   143   224 0.95 Pyridine nucleotide-disulphide oxidoreductase
Pyr_redox_3          PF13738.1    203 seq873_BIOID47001    -            377   3.6e-11   43.3   0.0   1   1     1e-09   1.5e-06   28.2   0.0    66   200    38   174     8   177 0.75 Pyridine nucleotide-disulphide oxidoreductase
K_oxygenase          PF13434.1    341 seq873_BIOID47001    -            377   2.9e-10   39.5   0.1   1   1   4.3e-09   6.5e-06   25.1   0.0   139   214    91   165    64   183 0.84 L-lysine 6-monooxygenase (NADPH-requiring)
Glyco_hydro_4C       PF11975.3    232 seq874_BIOID47001    -            451   2.6e-86  289.0   0.0   1   1   5.2e-90   3.5e-86  288.6   0.0     2   232   193   421   192   421 0.99 Family 4 glycosyl hydrolase C-terminal domain
Glyco_hydro_4        PF02056.11   183 seq874_BIOID47001    -            451   7.6e-80  266.4   0.1   1   1   1.5e-83     1e-79  266.0   0.1     1   182     6   188     6   189 0.99 Family 4 glycosyl hydrolase
HOK_GEF              PF01848.11    43 seq876_BIOID47001    -             83   7.2e-18   63.5   1.4   1   1   6.8e-22   9.3e-18   63.1   1.0     1    43    37    79    37    79 0.99 Hok/gef family
SBP_bac_7            PF03480.8    286 seq880_BIOID47001    -            358   6.2e-24   84.4   0.2   1   1   6.5e-28   8.9e-24   83.9   0.1    17   275    58   321    50   329 0.90 Bacterial extracellular solute-binding protein, family 7
Pyr_redox_2          PF07992.9    200 seq881_BIOID47001    -            450   5.1e-43  147.1   1.1   1   1   2.2e-46   7.4e-43  146.6   0.7     2   196     7   305     6   308 0.95 Pyridine nucleotide-disulphide oxidoreductase
Pyr_redox_dim        PF02852.17   110 seq881_BIOID47001    -            450   7.5e-37  125.6   0.7   1   1   3.5e-39   1.2e-35  121.7   0.2     1   110   339   450   339   450 0.99 Pyridine nucleotide-disulphide oxidoreductase, dimerisation domain
Pyr_redox            PF00070.22    80 seq881_BIOID47001    -            450   5.4e-18   65.0   0.0   1   1   5.6e-21   1.9e-17   63.2   0.0     1    80   169   249   169   250 0.96 Pyridine nucleotide-disulphide oxidoreductase
Pyr_redox_3          PF13738.1    203 seq881_BIOID47001    -            450   3.3e-09   36.9   0.1   1   1   7.3e-11   2.5e-07   30.8   0.0     3   200    10   200     8   203 0.77 Pyridine nucleotide-disulphide oxidoreductase
Polysacc_synt        PF01943.12   273 seq883_BIOID47001    -            416     1e-13   51.0  19.1   1   1   7.7e-18     1e-13   51.0  13.3     1   272     3   283     3   284 0.84 Polysaccharide biosynthesis protein
TatD_DNase           PF01026.16   255 seq884_BIOID47001    -            265   1.2e-76  257.2   0.0   1   1   9.8e-81   1.3e-76  257.0   0.0     1   255     4   255     4   255 0.96 TatD related DNase
PDZ                  PF00595.19    81 seq885_BIOID47001    -            474   3.1e-29  100.8   8.2   1   2   2.7e-19   9.1e-16   57.6   0.1     7    80   285   367   279   368 0.90 PDZ domain (Also known as DHR or GLGF)
PDZ                  PF00595.19    81 seq885_BIOID47001    -            474   3.1e-29  100.8   8.2   2   2   3.7e-15   1.3e-11   44.4   2.2    11    81   394   463   385   463 0.89 PDZ domain (Also known as DHR or GLGF)
PDZ_2                PF13180.1     82 seq885_BIOID47001    -            474     2e-26   91.5   2.4   1   2   1.2e-18   4.1e-15   55.3   0.0    12    82   300   380   285   380 0.88 PDZ domain
PDZ_2                PF13180.1     82 seq885_BIOID47001    -            474     2e-26   91.5   2.4   2   2   2.5e-12   8.6e-09   35.0   0.4     4    59   399   454   396   471 0.87 PDZ domain
Trypsin_2            PF13365.1    120 seq885_BIOID47001    -            474   8.2e-21   74.0   0.6   1   1   5.5e-24   1.9e-20   72.9   0.4     1   120   114   250   114   250 0.79 Trypsin-like peptidase domain
Trypsin              PF00089.21   220 seq885_BIOID47001    -            474   1.4e-20   73.7   0.3   1   1   6.5e-24   2.2e-20   73.0   0.2    21   218   114   275    87   277 0.83 Trypsin
Pyr_redox_2          PF07992.9    200 seq889_BIOID47001    -            495   1.7e-44  152.0   1.7   1   1     2e-47   2.7e-44  151.3   1.2     1   198    29   338    29   340 0.94 Pyridine nucleotide-disulphide oxidoreductase
Pyr_redox_dim        PF02852.17   110 seq889_BIOID47001    -            495   9.5e-35  118.8   0.0   1   1   1.7e-37   2.3e-34  117.6   0.0     1   109   368   476   368   477 0.98 Pyridine nucleotide-disulphide oxidoreductase, dimerisation domain
Pyr_redox            PF00070.22    80 seq889_BIOID47001    -            495   2.7e-15   56.3   0.8   1   1     2e-18   2.7e-15   56.3   0.5     1    78   198   274   198   277 0.94 Pyridine nucleotide-disulphide oxidoreductase
GIDA                 PF01134.17   392 seq889_BIOID47001    -            495     2e-08   33.4   1.1   1   1   9.6e-11   1.3e-07   30.7   0.4     1    60    29    91    29   104 0.91 Glucose inhibited division protein A
FAD_oxidored         PF12831.2    428 seq889_BIOID47001    -            495     3e-08   33.0   0.9   1   1   4.7e-11   6.4e-08   31.9   0.6     1    38    29    66    29    84 0.94 FAD dependent oxidoreductase
FAD_binding_2        PF00890.19   421 seq889_BIOID47001    -            495   1.5e-06   27.1   0.7   1   1   3.5e-08   4.7e-05   22.2   0.2     2    35    30    63    29    68 0.90 FAD binding domain
Thi4                 PF01946.12   230 seq889_BIOID47001    -            495   1.5e-05   24.0   0.1   1   1   2.7e-08   3.7e-05   22.8   0.1    11    63    21    73    13   105 0.79 Thi4 family
MerR-DNA-bind        PF09278.6     65 seq890_BIOID47001    -            154     7e-15   55.0   0.1   1   1   2.6e-18   1.2e-14   54.3   0.0     2    65    55   119    54   119 0.96 MerR, DNA binding
MerR                 PF00376.18    38 seq890_BIOID47001    -            154   3.7e-14   51.8   0.2   1   1     2e-17   9.3e-14   50.5   0.0     1    38    13    49    13    49 0.98 MerR family regulatory protein
MerR_1               PF13411.1     69 seq890_BIOID47001    -            154   1.6e-12   46.8   0.0   1   1   5.8e-16   2.7e-12   46.1   0.0     2    65    13    76    12    78 0.96 MerR HTH family regulatory protein
Ecotin               PF03974.8    128 seq898_BIOID47001    -            162   1.4e-50  170.2   0.1   1   1   1.2e-54   1.6e-50  169.9   0.1     2   128    28   153    27   153 0.97 Ecotin
TehB                 PF03848.9    192 seq900_BIOID47001    -            197  1.4e-102  340.6   0.1   1   1  8.9e-106  1.5e-102  340.5   0.1     1   192     1   193     1   193 0.99 Tellurite resistance protein TehB
Methyltransf_23      PF13489.1    162 seq900_BIOID47001    -            197   6.6e-13   48.5   0.0   1   1   4.9e-16   8.4e-13   48.2   0.0    20   117    28   135    10   176 0.72 Methyltransferase domain
Methyltransf_11      PF08241.7     95 seq900_BIOID47001    -            197   1.1e-12   48.2   0.0   1   1   1.3e-15   2.2e-12   47.1   0.0     1    93    35   130    35   132 0.96 Methyltransferase domain
Methyltransf_12      PF08242.7     99 seq900_BIOID47001    -            197   8.8e-12   45.2   0.1   1   1   8.3e-15   1.4e-11   44.5   0.0     1    98    35   129    35   130 0.96 Methyltransferase domain
Methyltransf_31      PF13847.1    152 seq900_BIOID47001    -            197   8.3e-11   41.5   0.0   1   1   5.8e-14     1e-10   41.3   0.0     5   111    32   135    29   194 0.84 Methyltransferase domain
MTS                  PF05175.9    170 seq900_BIOID47001    -            197   5.7e-10   38.7   0.0   1   1     4e-13   6.8e-10   38.4   0.0    23   141    22   135     3   166 0.86 Methyltransferase small domain
Methyltransf_18      PF12847.2    112 seq900_BIOID47001    -            197   6.5e-09   36.2   0.0   1   1   5.7e-12   9.7e-09   35.6   0.0     2   109    31   132    30   136 0.80 Methyltransferase domain
TPMT                 PF05724.6    218 seq900_BIOID47001    -            197   3.8e-05   23.1   0.0   1   1   5.9e-08    0.0001   21.7   0.0    28   190    21   170     8   193 0.74 Thiopurine S-methyltransferase (TPMT)
HlyD_2               PF12700.2    328 seq901_BIOID47001    -            371   6.2e-34  117.5   3.4   1   1   1.6e-37   7.5e-34  117.2   2.3     1   328    40   362    40   362 0.88 HlyD family secretion protein
HlyD                 PF00529.15   306 seq901_BIOID47001    -            371   1.1e-15   57.6  16.8   1   1   3.7e-19   1.7e-15   57.0  11.6     1   167    60   233    60   265 0.92 HlyD family secretion protein
HlyD_3               PF13437.1    105 seq901_BIOID47001    -            371   2.5e-15   56.5   7.1   1   1   1.4e-17   6.2e-14   52.0   0.1     1    97   185   285   185   305 0.87 HlyD family secretion protein
ETF_alpha            PF00766.14    86 seq902_BIOID47001    -            312     1e-30  105.0   0.3   1   1   2.8e-34   1.9e-30  104.1   0.2     2    85   189   273   188   274 0.97 Electron transfer flavoprotein FAD-binding domain
ETF                  PF01012.16   164 seq902_BIOID47001    -            312   7.8e-24   84.1   0.2   1   1     2e-27   1.4e-23   83.3   0.2     2   164     7   153     6   153 0.92 Electron transfer flavoprotein domain
Phage_tube           PF04985.9    167 seq903_BIOID47001    -            172   8.4e-26   90.2   0.0   1   1   7.4e-30     1e-25   90.0   0.0     5   165     8   170     5   172 0.89 Phage tail tube protein FII
DnaJ_C               PF01556.13    81 seq905_BIOID47001    -            376   7.3e-34  115.4   0.1   1   1   3.5e-24   1.6e-20   72.6   0.0     1    81   262   340   262   340 0.95 DnaJ C terminal domain
DnaJ                 PF00226.26    64 seq905_BIOID47001    -            376   6.5e-29   99.3   4.4   1   1   2.3e-32     1e-28   98.6   3.1     1    64     5    67     5    67 0.99 DnaJ domain
DnaJ_CXXCXGXG        PF00684.14    66 seq905_BIOID47001    -            376   8.4e-16   57.6  16.9   1   1   3.3e-19   1.5e-15   56.8  11.7     1    66   144   204   144   204 0.97 DnaJ central domain
Cytochrom_C_asm      PF01578.15   214 seq907_BIOID47001    -            288   5.7e-45  153.3  17.3   1   1   4.2e-49   5.7e-45  153.3  12.0     5   212    62   286    58   288 0.97 Cytochrome C assembly protein
Pribosyltran         PF00156.22   125 seq910_BIOID47001    -            152   2.2e-11   43.4   0.0   1   1   2.3e-15   3.2e-11   42.9   0.0     2   112     4   105     3   112 0.87 Phosphoribosyl transferase domain
SNARE_assoc          PF09335.6    123 seq912_BIOID47001    -            220   1.6e-22   79.8   5.4   1   1   1.2e-26   1.6e-22   79.8   3.7     1   123    48   174    48   174 0.96 SNARE associated Golgi protein
Topoisom_bac         PF01131.15   403 seq913_BIOID47001    -            879  7.1e-131  436.6   0.7   1   1  3.7e-134  1.3e-130  435.7   0.5     2   403   171   579   170   579 0.93 DNA topoisomerase
Topo_Zn_Ribbon       PF08272.6     42 seq913_BIOID47001    -            879   1.1e-39  133.3   0.7   1   2   1.5e-19   5.2e-16   57.6   0.0     2    42   772   811   771   811 0.96 Topoisomerase I zinc-ribbon-like
Topo_Zn_Ribbon       PF08272.6     42 seq913_BIOID47001    -            879   1.1e-39  133.3   0.7   2   2   7.4e-24   2.5e-20   71.4   1.8     1    42   838   879   838   879 0.98 Topoisomerase I zinc-ribbon-like
Toprim               PF01751.17    88 seq913_BIOID47001    -            879   3.4e-26   90.8   0.0   1   1   2.1e-29   7.1e-26   89.7   0.0     2    88    19   156    18   156 0.98 Toprim domain
zf-C4_Topoisom       PF01396.14    39 seq913_BIOID47001    -            879   4.1e-19   67.6  16.9   1   2   3.6e-09   1.2e-05   24.5   0.3     3    27   612   636   610   653 0.84 Topoisomerase DNA binding C4 zinc finger
zf-C4_Topoisom       PF01396.14    39 seq913_BIOID47001    -            879   4.1e-19   67.6  16.9   2   2   6.9e-15   2.4e-11   42.8   1.9     2    38   723   758   722   759 0.94 Topoisomerase DNA binding C4 zinc finger
Sdh_cyt              PF01127.17   121 seq915_BIOID47001    -            134   4.5e-30  103.8   5.0   1   1   3.8e-34   5.2e-30  103.6   3.4     2   120    11   128    10   129 0.90 Succinate dehydrogenase/Fumarate reductase transmembrane subunit
DUF3521              PF12035.3     35 seq916_BIOID47001    -             62   3.1e-12   45.9   0.2   1   1   3.3e-16   4.5e-12   45.4   0.1     1    32    17    48    17    51 0.92 Protein of unknown function (DUF3521)
FCD                  PF07729.7    125 seq920_BIOID47001    -            220   7.1e-18   65.0  12.3   1   1   1.6e-21   1.1e-17   64.3   8.5     1   124    76   207    76   208 0.88 FCD domain
GntR                 PF00392.16    64 seq920_BIOID47001    -            220   9.2e-13   47.3   0.0   1   1   3.1e-16   2.1e-12   46.1   0.0     7    64    10    66     6    66 0.96 Bacterial regulatory proteins, gntR family
FluMu_gp41           PF10109.4     82 seq922_BIOID47001    -            102   1.1e-17   63.5   0.0   1   1   9.3e-22   1.3e-17   63.3   0.0     1    81    15    91    15    92 0.97 Mu-like prophage FluMu protein gp41
Ring_hydroxyl_B      PF00866.13   145 seq924_BIOID47001    -            172   2.4e-47  160.1   5.2   1   1     2e-51   2.7e-47  159.9   3.6     1   145    19   166    19   166 0.98 Ring hydroxylating beta subunit
DUF905               PF06006.7     71 seq926_BIOID47001    -             77   1.3e-34  117.2   0.0   1   1   1.1e-38   1.5e-34  117.0   0.0     2    71     7    76     6    76 0.97 Bacterial protein of unknown function (DUF905)
TetR_N               PF00440.18    47 seq927_BIOID47001    -            199   2.5e-11   42.9   0.0   1   1   2.9e-15   3.9e-11   42.2   0.0     1    46    13    58    13    59 0.93 Bacterial regulatory proteins, tetR family
PTS_EIIC             PF02378.13   321 seq928_BIOID47001    -            477   1.4e-80  270.4  33.4   1   1   2.1e-84   1.4e-80  270.4  23.2     1   321    13   320    13   320 0.94 Phosphotransferase system, EIIC
PTS_EIIB             PF00367.15    35 seq928_BIOID47001    -            477   7.7e-14   50.5   0.1   1   1     2e-17   1.3e-13   49.7   0.0     3    35   404   436   402   436 0.95 phosphotransferase system, EIIB
Sdh_cyt              PF01127.17   121 seq930_BIOID47001    -            115   8.9e-12   44.7  15.1   1   1   7.9e-16   1.1e-11   44.5  10.5    18   120    11   104     2   113 0.83 Succinate dehydrogenase/Fumarate reductase transmembrane subunit
DUF1100              PF06500.6    411 seq931_BIOID47001    -            414  1.1e-222  738.7   0.0   1   1  2.8e-226  1.3e-222  738.5   0.0     1   411     1   414     1   414 0.99 Alpha/beta hydrolase of unknown function (DUF1100)
Abhydrolase_5        PF12695.2    142 seq931_BIOID47001    -            414   2.3e-08   33.7   0.0   1   1   9.2e-12   4.2e-08   32.9   0.0     1   121   196   375   196   392 0.75 Alpha/beta hydrolase family
Abhydrolase_6        PF12697.2    228 seq931_BIOID47001    -            414   2.2e-06   27.6   0.5   1   1   9.9e-10   4.5e-06   26.6   0.1    12   107   208   326   197   390 0.70 Alpha/beta hydrolase family
MFS_2                PF13347.1    427 seq932_BIOID47001    -            473  1.2e-108  363.1  43.1   1   1    1e-112  1.4e-108  362.9  29.9     3   426     8   436     6   437 0.97 MFS/sugar transport protein
Xan_ur_permease      PF00860.15   389 seq933_BIOID47001    -            449   1.7e-88  296.6  48.3   1   1   1.6e-92   2.1e-88  296.3  33.5     1   388    26   409    26   410 0.99 Permease family
DUF3313              PF11769.3    201 seq936_BIOID47001    -            222   9.3e-66  220.9   0.1   1   1   7.7e-70   1.1e-65  220.7   0.1     1   199    16   214    16   216 0.99 Protein of unknown function (DUF3313)
FCD                  PF07729.7    125 seq937_BIOID47001    -            258   3.1e-23   82.3   2.7   1   1   4.6e-27   3.1e-23   82.3   1.9     1   124   100   223   100   224 0.90 FCD domain
GntR                 PF00392.16    64 seq937_BIOID47001    -            258   2.1e-22   78.2   0.4   1   1   6.1e-26   4.2e-22   77.2   0.3     1    64     8    71     8    71 0.98 Bacterial regulatory proteins, gntR family
Glyco_transf_56      PF07429.6    361 seq939_BIOID47001    -            359  5.5e-192  637.3   0.0   1   1  4.5e-196  6.1e-192  637.2   0.0     1   360     1   358     1   359 0.99 4-alpha-L-fucosyltransferase glycosyl transferase group 56
SecD-TM1             PF13721.1    101 seq940_BIOID47001    -            127   2.1e-16   59.8   0.0   1   1   2.1e-20   2.8e-16   59.4   0.0    10   101    16   105     8   105 0.91 SecD export protein N-terminal TM region
LigB                 PF02900.13   272 seq941_BIOID47001    -            314   2.6e-86  288.8   0.0   1   1   2.1e-90   2.9e-86  288.7   0.0     2   272     5   306     4   306 0.97 Catalytic LigB subunit of aromatic ring-opening dioxygenase
DAO                  PF01266.19   358 seq942_BIOID47001    -            429     2e-21   76.1   6.3   1   2   1.4e-10   2.2e-07   30.0   0.2     1    37     7    43     7    94 0.78 FAD dependent oxidoreductase
DAO                  PF01266.19   358 seq942_BIOID47001    -            429     2e-21   76.1   6.3   2   2   3.7e-16   5.7e-13   48.3   0.9   144   356   105   328    99   330 0.62 FAD dependent oxidoreductase
FAD_binding_3        PF01494.14   356 seq942_BIOID47001    -            429   3.2e-13   49.3   0.9   1   1   4.2e-16   6.4e-13   48.3   0.1     2   191     6   183     5   207 0.81 FAD binding domain
FAD_oxidored         PF12831.2    428 seq942_BIOID47001    -            429     6e-09   35.3   1.1   1   1   3.9e-12     6e-09   35.3   0.7     1   143     7   157     7   161 0.76 FAD dependent oxidoreductase
HI0933_like          PF03486.9    409 seq942_BIOID47001    -            429   3.2e-08   32.3   1.3   1   1     9e-11   1.4e-07   30.2   0.9     2   167     7   165     6   174 0.85 HI0933-like protein
NAD_binding_8        PF13450.1     68 seq942_BIOID47001    -            429   5.3e-07   29.4   1.2   1   1   9.2e-10   1.4e-06   28.1   0.8     1    32    10    41    10    63 0.90 NAD(P)-binding Rossmann-like domain
Thi4                 PF01946.12   230 seq942_BIOID47001    -            429   6.2e-07   28.6   1.5   1   1   4.2e-09   6.4e-06   25.3   0.4    18    64     6    52     3    57 0.94 Thi4 family
FAD_binding_2        PF00890.19   421 seq942_BIOID47001    -            429     9e-07   27.9  17.4   1   1   2.6e-08     4e-05   22.5   4.7     1    35     7    41     7    52 0.92 FAD binding domain
Pyr_redox_2          PF07992.9    200 seq942_BIOID47001    -            429   1.9e-06   27.7   1.8   1   1   3.7e-09   5.7e-06   26.2   1.2     1    90     7    95     7   307 0.83 Pyridine nucleotide-disulphide oxidoreductase
DUF21                PF01595.15   183 seq943_BIOID47001    -            420   3.5e-55  186.0   4.7   1   1   1.1e-58   4.9e-55  185.5   3.3     3   175     2   175     1   180 0.98 Domain of unknown function DUF21
CorC_HlyC            PF03471.12    81 seq943_BIOID47001    -            420   2.9e-20   71.7   0.2   1   1     2e-23   9.2e-20   70.1   0.1     2    79   335   410   334   412 0.95 Transporter associated domain
CBS                  PF00571.23    57 seq943_BIOID47001    -            420   9.6e-06   25.0   0.2   1   1   8.6e-08   0.00039   19.9   0.0     8    56   270   318   249   319 0.87 CBS domain
MacB_PCD             PF12704.2    232 seq947_BIOID47001    -            648   1.7e-54  184.7   3.1   1   1     5e-58   1.7e-54  184.7   2.1     1   231   261   491   261   492 0.94 MacB-like periplasmic core domain
ABC_tran             PF00005.22   118 seq947_BIOID47001    -            648   1.8e-21   76.5   0.0   1   1     1e-24   3.5e-21   75.6   0.0     1   117    48   172    48   173 0.94 ABC transporter
FtsX                 PF02687.16   121 seq947_BIOID47001    -            648   2.4e-21   75.5  10.3   1   1   7.1e-25   2.4e-21   75.5   7.1     2   121   527   641   526   641 0.97 FtsX-like permease family
AAA_21               PF13304.1    303 seq947_BIOID47001    -            648   7.5e-12   45.6   0.1   1   1   5.8e-10     2e-06   27.8   0.0   221   300   129   205    90   208 0.88 AAA domain
DUF932               PF06067.6    239 seq948_BIOID47001    -            272   3.3e-62  209.7   0.0   1   1   2.8e-66   3.8e-62  209.5   0.0     1   239    36   261    36   261 0.99 Domain of unknown function (DUF932)
FAD_binding_2        PF00890.19   421 seq951_BIOID47001    -            588  2.6e-117  392.1   6.1   1   1    7e-121  3.2e-117  391.8   4.2     1   421     9   405     9   405 0.98 FAD binding domain
Succ_DH_flav_C       PF02910.15   129 seq951_BIOID47001    -            588   3.1e-38  130.4   0.1   1   1   1.1e-41   5.1e-38  129.7   0.1     1   129   460   588   460   588 0.96 Fumarate reductase flavoprotein C-term
Rieske               PF00355.21    98 seq952_BIOID47001    -            106   1.7e-17   62.6   0.0   1   1   2.8e-21   1.9e-17   62.4   0.0     3    97     4    94     2    95 0.85 Rieske [2Fe-2S] domain
Rieske_2             PF13806.1    104 seq952_BIOID47001    -            106   1.9e-12   46.6   0.0   1   1   3.3e-16   2.2e-12   46.4   0.0    18   103    17    99     4   100 0.82 Rieske-like [2Fe-2S] domain
EamA                 PF00892.15   126 seq956_BIOID47001    -            306   9.5e-37  125.7  35.6   1   2   1.9e-25   2.6e-21   75.8   7.2     1   125    18   140    18   141 0.93 EamA-like transporter family
EamA                 PF00892.15   126 seq956_BIOID47001    -            306   9.5e-37  125.7  35.6   2   2   3.1e-19   4.2e-15   55.7  12.0     1   125   160   284   160   285 0.87 EamA-like transporter family
Diacid_rec           PF05651.8    135 seq957_BIOID47001    -            385   1.9e-52  176.1   0.9   1   1   4.7e-56   3.2e-52  175.4   0.6     1   135     6   140     6   140 0.99 Putative sugar diacid recognition
HTH_30               PF13556.1     59 seq957_BIOID47001    -            385   1.6e-23   81.9   2.7   1   1     6e-26   4.1e-22   77.3   1.7     1    59   323   381   323   381 0.98 PucR C-terminal helix-turn-helix domain
Oxidored_FMN         PF00724.15   341 seq961_BIOID47001    -            365   2.3e-90  302.9   0.0   1   1   1.9e-94   2.6e-90  302.7   0.0     1   340     5   343     5   344 0.93 NADH:flavin oxidoreductase / NADH oxidase family
DUF3850              PF12961.2     72 seq962_BIOID47001    -            149     1e-31  108.5   0.4   1   1   2.1e-35   1.4e-31  108.1   0.3     1    72     5    77     5    77 0.99 Domain of Unknown Function with PDB structure (DUF3850)
ASCH                 PF04266.9    104 seq962_BIOID47001    -            149   7.4e-09   35.8   0.0   1   1   1.6e-12   1.1e-08   35.3   0.0     2    69     8    73     7   103 0.85 ASCH domain
adh_short            PF00106.20   167 seq964_BIOID47001    -            270   2.1e-22   79.7   0.3   1   1   7.4e-26   3.4e-22   79.0   0.2     2   166     8   174     7   175 0.87 short chain dehydrogenase
adh_short_C2         PF13561.1    243 seq964_BIOID47001    -            270   1.8e-13   50.7   0.0   1   1   4.6e-17   2.1e-13   50.5   0.0     6   225    16   238    13   257 0.75 Enoyl-(Acyl carrier protein) reductase
KR                   PF08659.5    181 seq964_BIOID47001    -            270   2.1e-06   27.4   0.0   1   1   1.2e-09   5.5e-06   26.0   0.0     4   103    10   103     8   122 0.84 KR domain
DUF1090              PF06476.7    115 seq966_BIOID47001    -            122   4.6e-38  129.3  17.6   1   1   4.1e-42   5.7e-38  129.0  12.2     2   114     7   116     5   117 0.92 Protein of unknown function (DUF1090)
ABC_membrane         PF00664.18   275 seq970_BIOID47001    -            582   2.7e-55  187.6  14.5   1   1   1.1e-58   3.9e-55  187.0  10.0     6   275    29   298    24   298 0.94 ABC transporter transmembrane region
ABC_tran             PF00005.22   118 seq970_BIOID47001    -            582   2.2e-22   79.5   0.3   1   1   1.8e-25   6.1e-22   78.0   0.0     1   118   383   509   383   509 0.98 ABC transporter
FMN_dh               PF01070.13   357 seq971_BIOID47001    -            396  1.7e-124  415.1   0.0   1   1  6.9e-128  2.3e-124  414.7   0.0     1   355    13   375    13   377 0.96 FMN-dependent dehydrogenase
NMO                  PF03060.10   330 seq971_BIOID47001    -            396   2.7e-05   23.3   2.7   1   1   1.1e-08   3.9e-05   22.8   1.9   138   225   248   335   244   373 0.87 Nitronate monooxygenase
ArsC                 PF03960.10   110 seq972_BIOID47001    -            141   1.7e-31  108.4   0.0   1   1   1.4e-35     2e-31  108.2   0.0     1   109     7   114     7   115 0.99 ArsC family
PTS_IIB              PF02302.12    90 seq976_BIOID47001    -            106   5.2e-21   74.7   1.5   1   1   4.5e-25   6.1e-21   74.5   1.0     2    88     6    95     5    97 0.94 PTS system, Lactose/Cellobiose specific IIB subunit
DUF883               PF05957.8     94 seq983_BIOID47001    -            101   1.1e-31  108.9   1.7   1   1   9.3e-36   1.3e-31  108.7   1.2     2    94     9   101     8   101 0.99 Bacterial protein of unknown function (DUF883)
Abhydrolase_6        PF12697.2    228 seq986_BIOID47001    -            293   9.7e-36  123.6   0.0   1   1   2.5e-39   1.1e-35  123.4   0.0     1   227    43   284    43   285 0.72 Alpha/beta hydrolase family
Abhydrolase_1        PF00561.15   230 seq986_BIOID47001    -            293   2.7e-24   85.9   0.0   1   1   8.2e-28   3.7e-24   85.4   0.0     1   228    71   286    71   288 0.90 alpha/beta hydrolase fold
Abhydrolase_5        PF12695.2    142 seq986_BIOID47001    -            293   9.2e-18   64.2   0.0   1   1   1.7e-20   7.6e-17   61.2   0.0     1   141    42   272    42   273 0.69 Alpha/beta hydrolase family
WzyE                 PF06899.6    449 seq988_BIOID47001    -            450  1.2e-277  920.6  45.5   1   1  9.8e-282  1.3e-277  920.4  31.5     1   448     1   449     1   450 1.00 WzyE protein
Na_H_antiport_1      PF06965.7    378 seq989_BIOID47001    -            388  1.1e-165  550.8  29.2   1   1  9.6e-170  1.3e-165  550.6  20.2     2   378     5   380     4   380 0.99 Na+/H+ antiporter 1
HTH_5                PF01022.15    47 seq991_BIOID47001    -             99   8.8e-15   53.9   0.1   1   1   5.2e-18   1.4e-14   53.3   0.1     1    47    23    70    23    70 0.97 Bacterial regulatory protein, arsR family
HTH_20               PF12840.2     61 seq991_BIOID47001    -             99   2.4e-11   43.1   0.3   1   1   1.3e-14   3.5e-11   42.6   0.2     2    58    16    72    15    75 0.96 Helix-turn-helix domain
MarR_2               PF12802.2     62 seq991_BIOID47001    -             99   3.4e-09   36.1   0.1   1   1     2e-12   5.5e-09   35.4   0.1     5    59    24    74    19    77 0.89 MarR family
HTH_24               PF13412.1     48 seq991_BIOID47001    -             99   2.7e-08   32.9   0.0   1   1   2.6e-11   7.1e-08   31.5   0.0     5    47    26    68    24    69 0.96 Winged helix-turn-helix DNA-binding
MarR                 PF01047.17    59 seq991_BIOID47001    -             99   4.5e-06   26.1   0.0   1   1   3.1e-09   8.6e-06   25.2   0.0     5    53    26    74    23    75 0.95 MarR family
PFL                  PF02901.10   648 seq992_BIOID47001    -            765  1.3e-205  684.5   0.0   1   1  2.3e-209  1.6e-205  684.2   0.0     1   648     1   626     1   626 0.98 Pyruvate formate lyase
Gly_radical          PF01228.16   106 seq992_BIOID47001    -            765   2.7e-25   88.6   0.0   1   1   9.7e-29   6.6e-25   87.4   0.0     3   106   645   747   643   747 0.97 Glycine radical
Crl                  PF07417.7    127 seq994_BIOID47001    -            133     1e-54  183.5   0.1   1   1   8.7e-59   1.2e-54  183.3   0.1     2   122     3   123     2   131 0.96 Transcriptional regulator Crl
HTH_OrfB_IS605       PF12323.3     46 seq995_BIOID47001    -             48   9.3e-09   34.3   0.9   1   1   9.8e-13   1.3e-08   33.8   0.6    19    46     1    28     1    28 0.95 Helix-turn-helix domain
DUF1469              PF07332.6    121 seq997_BIOID47001    -            134     1e-25   89.6   7.5   1   1   8.4e-30   1.1e-25   89.5   5.2     6   120    19   129    14   130 0.97 Protein of unknown function (DUF1469)
Antirestrict         PF03230.8     94 seq998_BIOID47001    -            157   5.4e-39  131.9   0.2   1   1   5.2e-43   7.1e-39  131.5   0.1     1    94    60   157    60   157 0.98 Antirestriction protein
Adenine_glyco        PF03352.8    179 seq1000_BIOID47001   -            242   2.4e-84  281.1   0.0   1   1   2.1e-88   2.9e-84  280.9   0.0     1   177    61   237    61   239 0.99 Methyladenine glycosylase
OrfB_IS605           PF01385.14   227 seq1003_BIOID47001   -            324   3.5e-48  163.8   3.8   1   1     7e-52   4.8e-48  163.4   2.6    12   224     2   197     1   200 0.98 Probable transposase
OrfB_Zn_ribbon       PF07282.6     69 seq1003_BIOID47001   -            324   4.4e-25   87.0   1.5   1   1   8.4e-29   5.8e-25   86.6   0.2     1    67   226   293   226   295 0.98 Putative transposase DNA-binding domain
Pyr_redox_2          PF07992.9    200 seq1004_BIOID47001   -            400   2.3e-27   96.1   0.3   1   1   3.1e-29   4.2e-26   91.9   0.2     2   196     6   277     5   281 0.88 Pyridine nucleotide-disulphide oxidoreductase
Pyr_redox            PF00070.22    80 seq1004_BIOID47001   -            400   3.4e-20   72.0   0.8   1   1   2.4e-20   3.3e-17   62.5   0.2     1    77   146   222   146   226 0.92 Pyridine nucleotide-disulphide oxidoreductase
Na_H_Exchanger       PF00999.16   384 seq1006_BIOID47001   -            549   3.4e-72  242.9  43.6   1   1   3.1e-76   4.2e-72  242.6  30.2     2   383     8   421     5   422 0.91 Sodium/hydrogen exchanger family
Rhodanese            PF00581.15   113 seq1008_BIOID47001   -            174   1.9e-11   44.1   0.0   1   1   4.3e-15   2.9e-11   43.6   0.0     2   112     8    98     7    99 0.79 Rhodanese-like domain
DUF2892              PF11127.3     66 seq1008_BIOID47001   -            174   6.3e-11   41.8   3.4   1   1   1.4e-14   9.6e-11   41.2   2.3    10    60   115   170   112   174 0.88 Protein of unknown function (DUF2892)
DNA_methylase        PF00145.12   335 seq1011_BIOID47001   -            345   3.6e-52  177.4   0.0   1   1   3.2e-56   4.4e-52  177.1   0.0     2   334     4   336     3   337 0.82 C-5 cytosine-specific DNA methylase
AMP-binding          PF00501.23   418 seq1013_BIOID47001   -            564  7.2e-101  337.4   0.0   1   1  1.3e-104  8.6e-101  337.1   0.0     1   418    70   482    70   482 0.94 AMP-binding enzyme
DUF4009              PF13193.1     41 seq1013_BIOID47001   -            564   1.1e-10   40.6   0.3   1   1     4e-14   2.7e-10   39.3   0.1     1    28   524   551   524   559 0.91 Domain of unknown function (DUF4009)
Glyoxalase           PF00903.20   128 seq1014_BIOID47001   -            135   3.7e-25   88.2   0.0   1   1   9.3e-29   4.2e-25   88.0   0.0     2   128     3   123     2   123 0.92 Glyoxalase/Bleomycin resistance protein/Dioxygenase superfamily
Glyoxalase_2         PF12681.2    108 seq1014_BIOID47001   -            135   3.6e-18   66.0   0.0   1   1   9.1e-22   4.2e-18   65.8   0.0     1   108     8   124     8   124 0.77 Glyoxalase-like domain
Glyoxalase_4         PF13669.1    110 seq1014_BIOID47001   -            135   5.7e-09   35.8   0.0   1   1   6.2e-12   2.8e-08   33.6   0.0     2   106     5   108     4   112 0.88 Glyoxalase/Bleomycin resistance protein/Dioxygenase superfamily
YqjK                 PF13997.1     73 seq1015_BIOID47001   -             99   3.6e-30  103.8   9.8   1   1   3.3e-34   4.5e-30  103.5   6.8     1    73    14    86    14    86 0.99 YqjK-like protein
Phage_P2_GpU         PF06995.6    121 seq1019_BIOID47001   -            162   4.3e-32  109.9   0.0   1   1   3.8e-36   5.1e-32  109.6   0.0     1   120    35   157    35   158 0.96 Phage P2 GpU
RadC                 PF04002.10   123 seq1020_BIOID47001   -            158   9.2e-47  157.6   0.0   1   1   8.7e-51   1.2e-46  157.2   0.0     2   123    37   158    36   158 0.98 RadC-like JAB domain
FAA_hydrolase        PF01557.13   217 seq1024_BIOID47001   -            269   1.1e-24   87.0   0.0   1   1     1e-28   1.4e-24   86.6   0.0     2   216    56   259    55   260 0.89 Fumarylacetoacetate (FAA) hydrolase family
SpoU_methylase       PF00588.14   142 seq1028_BIOID47001   -            157   3.6e-34  117.5   0.0   1   1     3e-38   4.1e-34  117.3   0.0     1   142     1   142     1   142 0.95 SpoU rRNA Methylase family
DoxX                 PF07681.7     85 seq1030_BIOID47001   -            160   2.7e-18   66.0  13.4   1   1   6.8e-22   4.6e-18   65.2   9.3     2    84    39   117    38   118 0.98 DoxX
Acetyltransf_10      PF13673.1    117 seq1032_BIOID47001   -            146   2.1e-13   50.3   0.0   1   1   7.8e-17   2.7e-13   49.9   0.0     7   117    12   120     8   120 0.81 Acetyltransferase (GNAT) domain
Acetyltransf_7       PF13508.1     79 seq1032_BIOID47001   -            146   3.2e-12   46.3   0.1   1   1   1.3e-15   4.3e-12   45.9   0.0     3    78    48   121    46   122 0.92 Acetyltransferase (GNAT) domain
Acetyltransf_1       PF00583.19    83 seq1032_BIOID47001   -            146   2.1e-11   43.6   0.0   1   1     1e-14   3.5e-11   42.8   0.0     1    83    53   121    53   121 0.95 Acetyltransferase (GNAT) family
FR47                 PF08445.5     86 seq1032_BIOID47001   -            146   2.2e-05   24.0   0.0   1   1   9.9e-09   3.4e-05   23.4   0.0    21    80    68   123    51   128 0.85 FR47-like protein
NAD_kinase           PF01513.16   285 seq1034_BIOID47001   -            292   6.2e-73  244.9   0.0   1   1   5.2e-77     7e-73  244.7   0.0     2   284     8   271     7   272 0.98 ATP-NAD kinase
ATP-grasp            PF02222.17   172 seq1036_BIOID47001   -            392   3.4e-56  189.1   0.0   1   1   1.8e-59   4.9e-56  188.6   0.0     2   171   123   294   121   295 0.98 ATP-grasp domain
ATP-grasp_4          PF13535.1    184 seq1036_BIOID47001   -            392   1.7e-18   66.8   0.0   1   1   1.3e-21   3.5e-18   65.8   0.0    11   179   121   284   110   289 0.86 ATP-grasp domain
Dala_Dala_lig_C      PF07478.8    203 seq1036_BIOID47001   -            392   7.4e-08   31.9   0.0   1   1   2.9e-10   7.9e-07   28.5   0.0    24   175   138   284   112   295 0.75 D-ala D-ala ligase C-terminus
ATP-grasp_3          PF02655.9    161 seq1036_BIOID47001   -            392   7.6e-07   29.0   0.0   1   1   8.6e-10   2.4e-06   27.4   0.0     9   159   118   285   113   287 0.82 ATP-grasp domain
CPSase_L_D2          PF02786.12   211 seq1036_BIOID47001   -            392   2.4e-06   26.8   0.0   1   1   1.5e-09   4.1e-06   26.1   0.0    15    89   126   198   114   218 0.82 Carbamoyl-phosphate synthase L chain, ATP binding domain
Esterase             PF00756.15   251 seq1037_BIOID47001   -            400   4.4e-49  167.0   0.0   1   1   6.5e-53   4.4e-49  167.0   0.0     1   251   172   391   172   391 0.98 Putative esterase
DUF3327              PF11806.3    122 seq1037_BIOID47001   -            400   2.7e-37  127.6   0.5   1   1     4e-41   2.7e-37  127.6   0.3     3   121    29   155    21   156 0.97 Domain of unknown function (DUF3327)
RNase_T              PF00929.19   164 seq1038_BIOID47001   -            215   9.4e-37  126.7   0.1   1   1   7.9e-41   1.1e-36  126.5   0.0     1   164    20   194    20   194 0.96 Exonuclease
LysR_substrate       PF03466.15   209 seq1040_BIOID47001   -            324   1.8e-44  151.2   0.0   1   1   3.5e-48   2.4e-44  150.8   0.0     5   206    92   293    90   296 0.96 LysR substrate binding domain
HTH_1                PF00126.22    60 seq1040_BIOID47001   -            324   5.4e-16   57.9   0.0   1   1   1.4e-19   9.6e-16   57.1   0.0     1    60     3    64     3    64 0.97 Bacterial regulatory helix-turn-helix protein, lysR family
Phage_tail_X         PF05489.7     60 seq1041_BIOID47001   -             72   1.1e-18   66.2   0.0   1   1   9.4e-23   1.3e-18   66.1   0.0     4    57     6    61     3    64 0.91 Phage Tail Protein X
Molybdop_Fe4S4       PF04879.11    55 seq1043_BIOID47001   -            195   2.2e-21   75.3   0.2   1   1   2.6e-24   1.8e-20   72.4   0.1     2    55    44   104    43   104 0.96 Molybdopterin oxidoreductase Fe4S4 domain
Molybdopterin        PF00384.17   432 seq1043_BIOID47001   -            195   2.4e-06   26.4   0.1   1   1   4.2e-10   2.9e-06   26.1   0.0     1    35   107   139   107   190 0.79 Molybdopterin oxidoreductase
Amidase_3            PF01520.13   175 seq1046_BIOID47001   -            289   2.7e-52  176.9   0.0   1   1     5e-56   6.8e-52  175.6   0.0     1   174    59   273    59   274 0.99 N-acetylmuramoyl-L-alanine amidase
DUF987               PF06174.6     66 seq1047_BIOID47001   -             73   2.7e-42  142.0   0.2   1   1   2.2e-46     3e-42  141.8   0.1     1    66     1    66     1    66 0.99 Protein of unknown function (DUF987)
HTH_1                PF00126.22    60 seq1048_BIOID47001   -            301   5.1e-16   58.0   0.0   1   1   1.5e-19     1e-15   57.0   0.0     2    60     9    67     8    67 0.97 Bacterial regulatory helix-turn-helix protein, lysR family
LysR_substrate       PF03466.15   209 seq1048_BIOID47001   -            301   4.8e-11   42.0   0.0   1   1   9.5e-15   6.5e-11   41.6   0.0     9   200    98   287    92   290 0.94 LysR substrate binding domain
DUF4222              PF13973.1     53 seq1049_BIOID47001   -             63   1.7e-23   81.6   0.1   1   1   1.4e-27   1.9e-23   81.4   0.0     1    51     6    56     6    58 0.96 Domain of unknown function (DUF4222)
Glyco_tran_WecB      PF03808.8    172 seq1051_BIOID47001   -            246   3.1e-56  189.3   0.1   1   1   3.1e-60   4.2e-56  188.9   0.1     2   172    61   231    60   231 0.96 Glycosyl transferase WecB/TagA/CpsF family
LpxK                 PF02606.9    326 seq1052_BIOID47001   -            328  8.7e-111  369.8   0.0   1   1  7.7e-115  1.1e-110  369.5   0.0     2   323    13   319    12   324 0.95 Tetraacyldisaccharide-1-P 4'-kinase
Phage_GPD            PF05954.6    292 seq1053_BIOID47001   -            362   7.5e-23   81.0   0.0   1   1   9.3e-27   1.3e-22   80.2   0.0    21   289    56   330    38   334 0.79 Phage late control gene D protein (GPD)
DUF904               PF06005.7     72 seq1054_BIOID47001   -             79     3e-28   97.7  17.2   1   1   2.6e-32   3.6e-28   97.5  11.9     1    72     1    79     1    79 0.99 Protein of unknown function (DUF904)
Aconitase_2_N        PF06434.8    204 seq1055_BIOID47001   -            916   1.5e-95  318.2   0.0   1   1   5.4e-99   2.4e-95  317.6   0.0     1   204   219   433   219   433 0.99 Aconitate hydratase 2 N-terminus
Aconitase_B_N        PF11791.3    154 seq1055_BIOID47001   -            916   6.4e-68  227.3   0.1   1   1   2.5e-71   1.1e-67  226.5   0.1     1   154    55   207    55   207 1.00 Aconitate B N-terminal domain
Aconitase            PF00330.15   465 seq1055_BIOID47001   -            916   2.7e-25   88.6   0.1   1   2   1.1e-12   5.2e-09   34.9   0.0   102   305   524   749   515   752 0.75 Aconitase family (aconitate hydratase)
Aconitase            PF00330.15   465 seq1055_BIOID47001   -            916   2.7e-25   88.6   0.1   2   2   2.1e-17   9.6e-14   50.5   0.0   337   465   750   869   746   869 0.90 Aconitase family (aconitate hydratase)
NUDIX                PF00293.23   135 seq1057_BIOID47001   -            257   2.5e-21   75.6   0.2   1   1   1.4e-24   6.4e-21   74.2   0.0     6   125   132   240   128   249 0.90 NUDIX domain
zf-NADH-PPase        PF09297.6     32 seq1057_BIOID47001   -            257   2.8e-10   39.4   5.4   1   1     1e-13   4.8e-10   38.6   3.8     1    32    93   124    93   124 0.98 NADH pyrophosphatase zinc ribbon domain
NUDIX-like           PF09296.6     98 seq1057_BIOID47001   -            257   4.5e-06   26.7   0.1   1   1     2e-09   8.9e-06   25.8   0.1     2    97    11    90    10    91 0.97 NADH pyrophosphatase-like rudimentary NUDIX domain
GST_N_2              PF13409.1     70 seq1058_BIOID47001   -            328   1.5e-23   82.4   0.0   1   1   9.4e-27   3.2e-23   81.3   0.0     1    70    62   159    62   159 0.85 Glutathione S-transferase, N-terminal domain
GST_C_2              PF13410.1     69 seq1058_BIOID47001   -            328   3.3e-14   52.3   0.0   1   1     2e-17   6.7e-14   51.4   0.0     1    54   203   256   203   280 0.89 Glutathione S-transferase, C-terminal domain
GST_C                PF00043.20    95 seq1058_BIOID47001   -            328     3e-07   30.2   0.0   1   1   1.4e-10   4.8e-07   29.5   0.0    20    67   200   247   166   281 0.76 Glutathione S-transferase, C-terminal domain
DoxX                 PF07681.7     85 seq1060_BIOID47001   -            155   9.8e-17   61.0  14.4   1   1   2.5e-20   1.7e-16   60.2  10.0     1    85    31   113    31   113 0.98 DoxX
SURF4                PF02077.10   267 seq1060_BIOID47001   -            155   5.9e-08   32.2   5.8   1   1   3.6e-11   2.4e-07   30.2   4.0   154   262    30   154    21   155 0.74 SURF4 family
YagB_YeeU_YfjZ       PF06154.6    105 seq1061_BIOID47001   -            125   9.2e-54  180.0   0.0   1   1   7.9e-58   1.1e-53  179.7   0.0     2   104    16   118    15   119 0.98 YagB/YeeU/YfjZ family
AcetDehyd-dimer      PF09290.6    137 seq1064_BIOID47001   -            316   9.9e-66  219.7   0.3   1   1   2.3e-69   1.6e-65  219.0   0.2     1   137   131   284   131   284 1.00 Prokaryotic acetaldehyde dehydrogenase, dimerisation
Semialdhyde_dh       PF01118.19   121 seq1064_BIOID47001   -            316   1.8e-16   60.4   0.1   1   1   6.6e-20   4.5e-16   59.1   0.0     1   117     5   119     5   123 0.91 Semialdehyde dehydrogenase, NAD binding domain
ClpS                 PF02617.12    82 seq1065_BIOID47001   -            106   8.1e-35  118.3   0.1   1   1     7e-39   9.6e-35  118.0   0.1     2    82    23   103    22   103 0.98 ATP-dependent Clp protease adaptor protein ClpS
AA_kinase            PF00696.23   241 seq1068_BIOID47001   -            396   4.4e-43  147.4   2.1   1   1   8.2e-47   5.6e-43  147.1   1.5     2   240    35   263    34   264 0.93 Amino acid kinase family
PUA                  PF01472.15    74 seq1068_BIOID47001   -            396     1e-22   79.5   0.1   1   1   4.6e-26   3.1e-22   77.9   0.1     1    74   305   379   305   379 0.98 PUA domain
DEAD_assoc           PF08494.6    187 seq1070_BIOID47001   -           1538     7e-59  198.5   0.0   1   1   6.4e-62   2.2e-58  196.9   0.0     2   186   679   867   678   868 0.96 DEAD/H associated
DEAD                 PF00270.24   173 seq1070_BIOID47001   -           1538   8.5e-28   96.8   0.0   1   1   6.4e-31   2.2e-27   95.5   0.0     1   167    31   218    31   224 0.88 DEAD/DEAH box helicase
Helicase_C           PF00271.26    78 seq1070_BIOID47001   -           1538     2e-13   49.8   0.1   1   1   1.9e-16   6.6e-13   48.2   0.0    12    75   354   417   348   419 0.96 Helicase conserved C-terminal domain
ResIII               PF04851.10   184 seq1070_BIOID47001   -           1538     3e-07   30.3   0.0   1   1   1.8e-10   6.2e-07   29.3   0.0    10   182    31   217    23   219 0.73 Type III restriction enzyme, res subunit
Molybdopterin        PF00384.17   432 seq1071_BIOID47001   -            803   1.1e-23   83.6   0.0   1   1   3.4e-24   2.4e-20   72.6   0.0   103   379     2   377     1   381 0.84 Molybdopterin oxidoreductase
Molydop_binding      PF01568.16   109 seq1071_BIOID47001   -            803   1.1e-16   60.4   0.2   1   1   5.9e-20   4.1e-16   58.6   0.1     4   108   681   796   678   797 0.93 Molydopterin dinucleotide binding domain
Transket_pyr         PF02779.19   178 seq1072_BIOID47001   -            933   5.3e-67  224.6   0.0   1   1   1.3e-70     9e-67  223.8   0.0     3   178   591   785   589   785 0.99 Transketolase, pyrimidine binding domain
E1_dh                PF00676.15   300 seq1072_BIOID47001   -            933   1.7e-46  158.1   0.0   1   1   5.4e-50   3.7e-46  157.1   0.0    15   282   219   511   207   516 0.84 Dehydrogenase E1 component
Slp                  PF03843.8    160 seq1074_BIOID47001   -            243     1e-45  154.4   0.0   1   1   9.7e-50   1.3e-45  154.1   0.0     1   157    71   228    71   231 0.91 Outer membrane lipoprotein Slp family
AAA_2                PF07724.9    171 seq1076_BIOID47001   -            758   2.6e-51  173.8   0.0   1   1   1.5e-50   1.5e-47  161.6   0.0     1   171   486   647   486   647 0.97 AAA domain (Cdc48 subfamily)
ClpB_D2-small        PF10431.4     81 seq1076_BIOID47001   -            758     5e-25   87.1   0.0   1   1   1.5e-27   1.5e-24   85.5   0.0     1    81   653   733   653   733 0.98 C-terminal, D2-small domain, of ClpB protein
AAA                  PF00004.24   132 seq1076_BIOID47001   -            758   1.8e-24   86.3   0.1   1   2   4.1e-16     4e-13   49.5   0.0     2   125   211   342   210   347 0.76 ATPase family associated with various cellular activities (AAA)
AAA                  PF00004.24   132 seq1076_BIOID47001   -            758   1.8e-24   86.3   0.1   2   2   5.9e-11   5.7e-08   32.9   0.0     2   111   492   607   491   621 0.85 ATPase family associated with various cellular activities (AAA)
AAA_5                PF07728.9    139 seq1076_BIOID47001   -            758   4.2e-19   68.5   0.0   1   1   2.9e-16   2.8e-13   49.6   0.0     2   125   491   609   490   619 0.89 AAA domain (dynein-related subfamily)
Clp_N                PF02861.15    53 seq1076_BIOID47001   -            758   2.3e-16   59.3   1.3   1   1     1e-17   9.9e-15   54.1   0.7     1    52    13    62    13    63 0.97 Clp amino terminal domain
AAA_16               PF13191.1    166 seq1076_BIOID47001   -            758   1.7e-13   51.1   6.7   1   1     6e-11   5.9e-08   33.1   0.0     1    95   187   287   187   354 0.79 AAA ATPase domain
Sigma54_activat      PF00158.21   168 seq1076_BIOID47001   -            758   1.3e-12   47.3   0.2   1   2     1e-07   9.8e-05   21.7   0.0     2   105   189   290   188   328 0.85 Sigma-54 interaction domain
Sigma54_activat      PF00158.21   168 seq1076_BIOID47001   -            758   1.3e-12   47.3   0.2   2   2   3.1e-08   3.1e-05   23.4   0.0    22   148   484   612   460   618 0.77 Sigma-54 interaction domain
SMC_N                PF02463.14   220 seq1077_BIOID47001   -            553   3.4e-19   68.8   0.0   1   1   9.7e-23   6.6e-19   67.8   0.0     1   217     1   511     1   514 0.94 RecF/RecN/SMC N terminal domain
AAA_23               PF13476.1    202 seq1077_BIOID47001   -            553   1.3e-18   67.9   2.1   1   1   1.1e-20   7.5e-17   62.2   0.0     1   195     4   215     4   222 0.62 AAA domain
DUF1144              PF06610.8    143 seq1078_BIOID47001   -            149   4.1e-71  237.2   7.6   1   1   3.3e-75   4.5e-71  237.0   5.3     4   143     3   142     1   142 0.98 Protein of unknown function (DUF1144)
Ligase_CoA           PF00549.14   153 seq1079_BIOID47001   -            555   8.4e-52  174.7   0.9   1   1   1.9e-55   1.3e-51  174.0   0.0     1   152   336   491   336   492 0.98 CoA-ligase
CoA_binding          PF02629.14    96 seq1079_BIOID47001   -            555   4.8e-17   62.1   0.1   1   1   1.4e-19   9.6e-16   57.9   0.1     3    96   193   288   191   288 0.96 CoA binding domain
Coprogen_oxidas      PF01218.13   296 seq1080_BIOID47001   -            299  7.2e-147  487.5   0.1   1   1    6e-151  8.1e-147  487.3   0.1     2   296     7   299     6   299 0.99 Coproporphyrinogen III oxidase
MbtH                 PF03621.8     54 seq1082_BIOID47001   -             72   9.2e-22   76.0   0.6   1   1   8.2e-26   1.1e-21   75.7   0.4     1    53     1    54     1    55 0.96 MbtH-like protein
AA_permease          PF00324.16   479 seq1083_BIOID47001   -            461   4.9e-99  331.7  55.9   1   1  9.1e-103   6.2e-99  331.3  38.8     1   435    16   427    16   455 0.94 Amino acid permease
AA_permease_2        PF13520.1    426 seq1083_BIOID47001   -            461   1.6e-43  148.7  59.1   1   1   3.1e-47   2.1e-43  148.3  41.0     9   425    20   440    15   441 0.88 Amino acid permease
URO-D                PF01208.12   343 seq1085_BIOID47001   -            354  9.9e-141  468.4   0.0   1   1  8.2e-145  1.1e-140  468.3   0.0     2   342     5   347     4   348 0.98 Uroporphyrinogen decarboxylase (URO-D)
Radical_SAM          PF04055.16   166 seq1086_BIOID47001   -            292   1.9e-22   80.1   0.0   1   1   5.8e-26   2.6e-22   79.6   0.0     1   157    41   222    41   231 0.94 Radical SAM superfamily
Fer4_12              PF13353.1    139 seq1086_BIOID47001   -            292   1.1e-10   41.6   0.1   1   1   9.2e-14   4.2e-10   39.7   0.1     2    82    34   145    33   186 0.81 4Fe-4S single cluster domain
Fer4_14              PF13394.1    117 seq1086_BIOID47001   -            292     1e-06   28.6   0.6   1   1     6e-09   2.7e-05   24.0   0.4     3   103    42   171    40   183 0.83 4Fe-4S single cluster domain
DUF957               PF06117.6     65 seq1088_BIOID47001   -            140   7.5e-33  111.7   0.7   1   1   9.3e-37   1.3e-32  111.0   0.5     1    64    76   139    76   140 0.97 Enterobacterial protein of unknown function (DUF957)
AMP-binding          PF00501.23   418 seq1089_BIOID47001   -           1335  2.1e-116  388.5   0.0   1   1  8.3e-120  2.8e-116  388.1   0.0     1   417   524   928   524   929 0.96 AMP-binding enzyme
Condensation         PF00668.15   301 seq1089_BIOID47001   -           1335   7.7e-59  198.8   0.0   1   1   3.4e-62   1.2e-58  198.2   0.0     2   300    44   342    43   343 0.91 Condensation domain
Thioesterase         PF00975.15   229 seq1089_BIOID47001   -           1335   1.5e-46  159.3   0.4   1   1   4.4e-47   1.5e-43  149.5   0.0     2   216  1109  1320  1108  1333 0.95 Thioesterase domain
PP-binding           PF00550.20    67 seq1089_BIOID47001   -           1335   4.3e-11   42.8   0.1   1   1   3.8e-14   1.3e-10   41.2   0.1     3    65  1022  1082  1020  1084 0.91 Phosphopantetheine attachment site
DUF1006              PF06224.7    348 seq1090_BIOID47001   -            410   1.6e-87  293.8  14.6   1   1   1.4e-91   1.9e-87  293.6  10.1     4   348    16   381     6   381 0.92 Protein of unknown function (DUF1006)
HTH_3                PF01381.17    55 seq1095_BIOID47001   -            178     6e-17   61.1   0.0   1   1   3.7e-20   8.5e-17   60.6   0.0     1    53    12    64    12    66 0.97 Helix-turn-helix
HTH_31               PF13560.1     64 seq1095_BIOID47001   -            178   1.2e-10   41.2   0.0   1   1   8.8e-14     2e-10   40.5   0.0     4    57    10    62     8    74 0.94 Helix-turn-helix domain
HTH_19               PF12844.2     64 seq1095_BIOID47001   -            178     1e-09   38.1   0.0   1   1   6.5e-13   1.5e-09   37.6   0.0     3    59    11    67     9    71 0.95 Helix-turn-helix domain
Cupin_2              PF07883.6     71 seq1095_BIOID47001   -            178   4.1e-09   35.6   0.2   1   1   3.8e-12   8.7e-09   34.6   0.1     3    68   104   170   102   173 0.93 Cupin domain
HTH_26               PF13443.1     63 seq1095_BIOID47001   -            178   5.5e-06   26.3   0.0   1   1   3.5e-09     8e-06   25.8   0.0     2    59    12    68    11    72 0.93 Cro/C1-type HTH DNA-binding domain
HTH_25               PF13413.1     62 seq1095_BIOID47001   -            178   4.7e-06   26.0   0.0   1   1   3.4e-09   7.9e-06   25.3   0.0     2    35    12    45    11    49 0.94 Helix-turn-helix domain
HMGL-like            PF00682.14   237 seq1099_BIOID47001   -            337   2.1e-63  214.0   4.6   1   1   3.7e-67   2.5e-63  213.7   3.2     1   235    14   245    14   247 0.99 HMGL-like
DmpG_comm            PF07836.6     66 seq1099_BIOID47001   -            337   1.8e-32  110.3   0.1   1   1   5.3e-36   3.6e-32  109.4   0.1     1    65   271   335   271   336 0.97 DmpG-like communication domain
Aldo_ket_red         PF00248.16   283 seq1104_BIOID47001   -            286   1.4e-53  181.4   0.0   1   1   1.2e-57   1.6e-53  181.2   0.0     1   281    15   283    15   285 0.95 Aldo/keto reductase family
HIT                  PF01230.18    98 seq1107_BIOID47001   -            125   9.1e-30  102.9   0.0   1   1   1.6e-33   1.1e-29  102.7   0.0     1    97    18   115    18   116 0.97 HIT domain
DcpS_C               PF11969.3    116 seq1107_BIOID47001   -            125   2.7e-25   88.7   0.0   1   1   4.3e-29     3e-25   88.6   0.0     2   103    11   112    10   123 0.96 Scavenger mRNA decapping enzyme C-term binding
DUF805               PF05656.9    117 seq1109_BIOID47001   -            121   1.4e-37  127.9   4.7   1   1   1.2e-41   1.6e-37  127.8   3.3     1   116    10   118    10   119 0.98 Protein of unknown function (DUF805)
Fer4_18              PF13746.1     69 seq1110_BIOID47001   -            351   6.9e-14   51.9  18.6   1   1     9e-16     2e-12   47.1   8.1     2    68   240   332   240   333 0.73 4Fe-4S dicluster domain
Fer4_9               PF13187.1     55 seq1110_BIOID47001   -            351   2.1e-11   43.7  11.1   1   1   3.3e-14   7.5e-11   42.0   7.7     1    53   233   329   233   330 0.98 4Fe-4S dicluster domain
Fer4_8               PF13183.1     57 seq1110_BIOID47001   -            351   1.2e-08   34.7  12.0   1   1   5.2e-12   1.2e-08   34.7   8.3     3    57   232   330   230   330 0.59 4Fe-4S dicluster domain
Fer4_2               PF12797.2     22 seq1110_BIOID47001   -            351   1.9e-08   33.6   9.8   1   1   2.6e-09   5.9e-06   25.7   1.0     3    22   225   246   223   246 0.83 4Fe-4S binding domain
Methyltransf_27      PF13708.1    194 seq1111_BIOID47001   -            280   1.5e-73  246.3   0.4   1   1   1.4e-77   1.9e-73  246.0   0.3     2   192    86   276    85   278 0.99 Methyltransferase domain
GerE                 PF00196.14    58 seq1112_BIOID47001   -            176     1e-08   34.2   0.7   1   1   1.4e-12   1.9e-08   33.3   0.5     3    56   115   168   113   170 0.96 Bacterial regulatory proteins, luxR family
DUF883               PF05957.8     94 seq1114_BIOID47001   -            113   6.8e-27   93.5   1.2   1   1   5.9e-31   8.1e-27   93.3   0.9     1    94    19   111    19   111 0.97 Bacterial protein of unknown function (DUF883)
Aldedh               PF00171.17   462 seq1115_BIOID47001   -            417   5.7e-21   74.2   2.9   1   1   1.2e-20   1.6e-16   59.5   0.8    37   299     8   283     2   310 0.80 Aldehyde dehydrogenase family
MFS_1                PF07690.11   354 seq1116_BIOID47001   -            393   4.8e-24   84.6  59.7   1   1   3.6e-26   4.9e-22   78.0  35.6     2   328    14   320    10   327 0.84 Major Facilitator Superfamily
Aconitase            PF00330.15   465 seq1117_BIOID47001   -            891  3.1e-186  619.2   0.0   1   1  5.6e-190  3.9e-186  618.9   0.0     1   465    57   562    57   562 0.99 Aconitase family (aconitate hydratase)
Aconitase_C          PF00694.14   131 seq1117_BIOID47001   -            891     1e-48  164.6   0.0   1   1   2.7e-52   1.8e-48  163.8   0.0     3   130   691   818   689   819 0.98 Aconitase C-terminal domain
Peptidase_U32        PF01136.14   233 seq1118_BIOID47001   -            667   1.3e-70  236.8   0.1   1   1   3.6e-71   2.4e-67  226.1   0.0     2   231    93   319    92   321 0.91 Peptidase family U32
DUF3656              PF12392.3    122 seq1118_BIOID47001   -            667   7.1e-27   93.7   0.0   1   1     2e-30   1.4e-26   92.8   0.0     2   122   405   522   404   522 0.97 Collagenase
DUF1425              PF07233.7     94 seq1119_BIOID47001   -            125   8.5e-24   82.8   0.0   1   1   7.2e-28   9.8e-24   82.6   0.0     2    93    34   124    33   125 0.98 Protein of unknown function (DUF1425)
PTS_EIIC             PF02378.13   321 seq1120_BIOID47001   -            485   2.3e-41  141.6  32.4   1   1   3.3e-45   2.3e-41  141.6  22.4     3   321   113   396   111   396 0.92 Phosphotransferase system, EIIC
PTS_EIIB             PF00367.15    35 seq1120_BIOID47001   -            485   2.5e-16   58.4   0.3   1   1   6.2e-20   4.2e-16   57.7   0.2     1    35     9    43     9    43 0.98 phosphotransferase system, EIIB
PTS_IIB              PF02302.12    90 seq1122_BIOID47001   -            113     5e-13   49.1   0.0   1   1   4.4e-17   6.1e-13   48.9   0.0     2    87     6    94     5    97 0.92 PTS system, Lactose/Cellobiose specific IIB subunit
Endonuclease_5       PF04493.9    206 seq1127_BIOID47001   -            223   1.1e-70  237.0   0.0   1   1   9.3e-75   1.3e-70  236.8   0.0     1   205     9   208     9   209 0.99 Endonuclease V
DUF805               PF05656.9    117 seq1128_BIOID47001   -            118   2.1e-36  124.2   3.3   1   1   1.7e-40   2.4e-36  124.0   2.3     1   116    10   114    10   115 0.98 Protein of unknown function (DUF805)
DUF3897              PF13036.1    180 seq1131_BIOID47001   -            213   7.9e-53  178.6   0.0   1   1     7e-57   9.5e-53  178.3   0.0     1   180    10   210    10   210 0.92 Protein of unknown function (DUF3897)
DUF2773              PF10971.3     81 seq1136_BIOID47001   -            768   1.1e-43  146.9   2.0   1   1   3.9e-47   5.4e-43  144.7   1.4     1    81   688   768   688   768 0.99 Protein of unknown function (DUF2773)
Trm112p              PF03966.11    68 seq1137_BIOID47001   -             60   5.7e-09   36.1   0.4   1   1   9.5e-13   1.3e-08   34.9   0.3     1    68     2    41     2    41 0.97 Trm112p-like protein
Porin_1              PF00267.16   337 seq1138_BIOID47001   -            405  3.8e-146  486.5  29.3   1   1  6.2e-150  4.3e-146  486.3  20.3     1   337    37   405    37   405 0.98 Gram-negative porin
Porin_4              PF13609.1    311 seq1138_BIOID47001   -            405   4.3e-21   75.6  42.4   1   1   8.9e-25   6.1e-21   75.1  29.4     6   304    22   375    16   384 0.80 Gram-negative porin
DUF1116              PF06545.6    216 seq1139_BIOID47001   -            419   3.3e-99  330.2   1.3   1   1  3.3e-103   4.5e-99  329.7   0.9     1   216    87   303    87   303 0.99 Protein of unknown function (DUF1116)
SmpA_OmlA            PF04355.8     71 seq1140_BIOID47001   -            113   5.7e-27   93.0   0.3   1   1   5.1e-31     7e-27   92.7   0.2     1    70    35   104    35   105 0.98 SmpA / OmlA family
CTP_transf_3         PF02348.14   217 seq1142_BIOID47001   -            248   5.1e-69  232.0   0.0   1   1   8.7e-73     6e-69  231.8   0.0     1   217     4   221     4   221 0.98 Cytidylyltransferase
NTP_transf_3         PF12804.2    179 seq1142_BIOID47001   -            248   1.1e-14   54.9   0.4   1   1   2.8e-18   1.9e-14   54.1   0.3    16   179    19   240    10   240 0.85 MobA-like NTP transferase domain
OmpA                 PF00691.15    97 seq1143_BIOID47001   -            219   1.2e-23   83.2   0.1   1   1     4e-27   1.8e-23   82.6   0.1     1    97   115   210   115   210 0.97 OmpA family
Gly-zipper_Omp       PF13488.1     46 seq1143_BIOID47001   -            219   1.2e-12   47.1  16.5   1   1   2.7e-16   1.2e-12   47.1  11.4     1    46    37    85    37    85 0.95 Glycine zipper
Gly-zipper_YMGG      PF13441.1     45 seq1143_BIOID47001   -            219   6.8e-09   34.9  18.1   1   1   1.5e-12   6.8e-09   34.9  12.5     5    45    33    80    29    80 0.81 YMGG-like Gly-zipper
NAD_binding_1        PF00175.16   109 seq1144_BIOID47001   -            272   5.3e-19   68.6   0.0   1   1   1.8e-22   8.3e-19   68.0   0.0     2   108   116   217   115   218 0.91 Oxidoreductase NAD-binding domain
DHODB_Fe-S_bind      PF10418.4     40 seq1144_BIOID47001   -            272   6.9e-13   47.7   5.7   1   1   1.5e-16   6.9e-13   47.7   4.0     1    37   235   265   235   268 0.95 Iron-sulfur cluster binding domain of dihydroorotate dehydrogenase B
FAD_binding_6        PF00970.19    99 seq1144_BIOID47001   -            272   3.6e-07   30.1   0.0   1   1   3.2e-10   1.5e-06   28.1   0.0     3    96    20   101    18   103 0.87 Oxidoreductase FAD-binding domain
MFS_1                PF07690.11   354 seq1145_BIOID47001   -            418   6.8e-39  133.4  71.4   1   1   8.8e-41     6e-37  127.0  31.0     2   296    36   316    35   319 0.89 Major Facilitator Superfamily
Sugar_tr             PF00083.19   451 seq1145_BIOID47001   -            418   6.9e-14   51.1  37.3   1   1   6.1e-14   4.1e-10   38.6  25.9    43   413    59   382    10   407 0.73 Sugar (and other) transporter
DUF416               PF04222.7    191 seq1148_BIOID47001   -            196   2.2e-87  291.0   0.1   1   1   1.8e-91   2.5e-87  290.8   0.0     1   189     4   192     4   194 0.99 Protein of unknown function (DUF416)
APH                  PF01636.18   239 seq1149_BIOID47001   -            274     2e-19   70.1   8.1   1   1   3.2e-23   2.2e-19   70.0   5.2     2   237    25   233    24   235 0.78 Phosphotransferase enzyme family
Choline_kinase       PF01633.15   211 seq1149_BIOID47001   -            274     6e-06   25.8   0.0   1   1   1.3e-09   8.6e-06   25.3   0.0   142   194   158   212   140   235 0.78 Choline/ethanolamine kinase
Fer4_11              PF13247.1     99 seq1150_BIOID47001   -            294   1.2e-29  101.9  13.1   1   1   1.8e-32   2.2e-29  101.1   5.5     2    98    92   188    91   189 0.94 4Fe-4S dicluster domain
Form-deh_trans       PF09163.6     44 seq1150_BIOID47001   -            294   7.8e-20   69.9   0.0   1   1   1.1e-22   1.4e-19   69.1   0.0     1    44   246   289   246   290 0.96 Formate dehydrogenase N, transmembrane
Fer4_7               PF12838.2     52 seq1150_BIOID47001   -            294   4.9e-15   55.5  25.2   1   1   8.3e-11     1e-07   32.0   5.6     1    50    38   114    38   117 0.90 4Fe-4S dicluster domain
Fer4_9               PF13187.1     55 seq1150_BIOID47001   -            294   3.3e-13   49.5  27.2   1   1   4.6e-11   5.7e-08   32.7   7.7     1    55   132   184   132   184 0.97 4Fe-4S dicluster domain
Fer4_10              PF13237.1     52 seq1150_BIOID47001   -            294   2.6e-12   46.2  27.8   1   1   3.4e-11   4.2e-08   32.7   7.1     2    52    93   144    92   144 0.86 4Fe-4S dicluster domain
Fer4_2               PF12797.2     22 seq1150_BIOID47001   -            294   3.3e-10   39.1  34.5   1   1   6.4e-09     8e-06   25.3   2.4     4    20    33    49    31    51 0.91 4Fe-4S binding domain
Fer4_3               PF12798.2     15 seq1150_BIOID47001   -            294   9.7e-08   31.9  41.1   1   3   0.00035      0.43   11.1   3.8     1    15   100   117   100   117 0.89 4Fe-4S binding domain
Fer4_3               PF12798.2     15 seq1150_BIOID47001   -            294   9.7e-08   31.9  41.1   2   3   6.7e-05     0.083   13.3   2.9     1    14   133   146   133   147 0.94 4Fe-4S binding domain
Fer4_3               PF12798.2     15 seq1150_BIOID47001   -            294   9.7e-08   31.9  41.1   3   3   3.4e-06    0.0042   17.4   2.5     1    15   160   183   160   183 0.98 4Fe-4S binding domain
Fer4_4               PF12800.2     17 seq1150_BIOID47001   -            294   3.1e-07   30.0  31.6   1   2   4.7e-05     0.059   13.6   1.8     3    15    38    50    36    56 0.91 4Fe-4S binding domain
Fer4_4               PF12800.2     17 seq1150_BIOID47001   -            294   3.1e-07   30.0  31.6   2   2     1e-07   0.00013   21.9   1.8     1    17   130   146   130   146 0.92 4Fe-4S binding domain
Fer4                 PF00037.22    24 seq1150_BIOID47001   -            294   3.1e-07   29.6  37.3   1   1   4.1e-08   5.1e-05   22.5   2.0     5    22   130   147   126   149 0.87 4Fe-4S binding domain
UPF0231              PF06062.6    121 seq1151_BIOID47001   -            136   2.9e-41  140.0   2.4   1   1   2.4e-45   3.3e-41  139.8   1.6     1   121    17   134    17   134 0.99 Uncharacterised protein family (UPF0231)
DUF3816              PF12822.2    172 seq1154_BIOID47001   -            192   6.3e-13   48.8  24.1   1   1   5.3e-17   7.2e-13   48.6  16.7     2   171    10   173     9   174 0.91 Protein of unknown function (DUF3816)
DUF4008              PF13186.1     64 seq1156_BIOID47001   -            411   3.4e-13   49.6   0.5   1   1   2.3e-16     8e-13   48.4   0.3     4    64   282   343   276   343 0.90 Domain of unknown function (DUF4008)
Radical_SAM          PF04055.16   166 seq1156_BIOID47001   -            411   6.6e-13   49.0   0.0   1   1   3.2e-16   1.1e-12   48.3   0.0     6   148    20   170    16   207 0.84 Radical SAM superfamily
Fer4_12              PF13353.1    139 seq1156_BIOID47001   -            411   4.9e-07   29.8   0.0   1   1   2.6e-10     9e-07   28.9   0.0    13   115    19   126    17   150 0.66 4Fe-4S single cluster domain
Pyr_redox_2          PF07992.9    200 seq1159_BIOID47001   -            847     2e-36  125.6   0.0   1   1   3.9e-39   8.8e-36  123.5   0.0     1   198     5   285     5   287 0.95 Pyridine nucleotide-disulphide oxidoreductase
NIR_SIR              PF01077.17   157 seq1159_BIOID47001   -            847   2.8e-27   94.8   0.1   1   1   3.5e-30     8e-27   93.4   0.0     2   150   632   770   631   776 0.94 Nitrite and sulphite reductase 4Fe-4S domain
Fer2_BFD             PF04324.10    55 seq1159_BIOID47001   -            847   2.8e-21   75.1   4.8   1   1     7e-19   1.6e-15   56.7   2.0     2    53   423   472   422   474 0.93 BFD-like [2Fe-2S] binding domain
Pyr_redox            PF00070.22    80 seq1159_BIOID47001   -            847   1.5e-15   57.2   0.7   1   1   6.4e-19   1.5e-15   57.2   0.5     2    72   148   219   147   229 0.91 Pyridine nucleotide-disulphide oxidoreductase
NIR_SIR_ferr         PF03460.12    69 seq1159_BIOID47001   -            847   4.4e-12   45.3   0.0   1   1     4e-15   9.1e-12   44.3   0.0     3    68   560   622   558   623 0.95 Nitrite/Sulfite reductase ferredoxin-like half domain
Pyr_redox_3          PF13738.1    203 seq1159_BIOID47001   -            847     2e-08   34.3   0.4   1   1   1.5e-09   3.5e-06   27.1   0.0    78   196    55   174    42   179 0.83 Pyridine nucleotide-disulphide oxidoreductase
Glyco_hydro_1        PF00232.13   455 seq1167_BIOID47001   -            476  1.7e-132  441.7   0.3   1   1  1.5e-136  2.1e-132  441.4   0.2     4   454     5   472     2   473 0.92 Glycosyl hydrolase family 1
2-Hacid_dh_C         PF02826.14   178 seq1169_BIOID47001   -            328   1.2e-62  210.1   0.0   1   1   4.1e-66   1.9e-62  209.4   0.0     1   178   112   291   112   291 0.97 D-isomer specific 2-hydroxyacid dehydrogenase, NAD binding domain
2-Hacid_dh           PF00389.25   133 seq1169_BIOID47001   -            328   4.8e-31  106.8   0.1   1   1   1.2e-34   5.5e-31  106.6   0.1     1   133     9   323     9   323 0.97 D-isomer specific 2-hydroxyacid dehydrogenase, catalytic domain
NIR_SIR              PF01077.17   157 seq1170_BIOID47001   -            355   1.8e-20   72.7   0.1   1   1   7.4e-23     1e-19   70.3   0.1     6   149   129   322   125   329 0.92 Nitrite and sulphite reductase 4Fe-4S domain
NIR_SIR_ferr         PF03460.12    69 seq1170_BIOID47001   -            355   2.4e-15   55.7   0.0   1   1   4.6e-18   6.3e-15   54.4   0.0     6    67    42   101    38   103 0.95 Nitrite/Sulfite reductase ferredoxin-like half domain
Fer4                 PF00037.22    24 seq1170_BIOID47001   -            355   3.1e-11   42.2  17.9   1   2   1.6e-08   2.3e-05   23.7   1.8     5    18   196   209   192   214 0.89 4Fe-4S binding domain
Fer4                 PF00037.22    24 seq1170_BIOID47001   -            355   3.1e-11   42.2  17.9   2   2   2.6e-10   3.5e-07   29.4   0.9     4    22   227   245   224   247 0.88 4Fe-4S binding domain
Fer4_6               PF12837.2     24 seq1170_BIOID47001   -            355   4.6e-11   41.9  14.7   1   1   1.7e-09   2.3e-06   27.0   0.3     2    23   224   245   223   246 0.88 4Fe-4S binding domain
Fer4_7               PF12838.2     52 seq1170_BIOID47001   -            355   1.4e-10   41.2  38.2   1   1   1.7e-10   2.3e-07   30.9  10.1     1    50   198   243   198   245 0.86 4Fe-4S dicluster domain
Fer4_2               PF12797.2     22 seq1170_BIOID47001   -            355   1.5e-10   40.2  13.9   1   1     1e-08   1.4e-05   24.6   2.3     2    20   191   209   190   211 0.91 4Fe-4S binding domain
Fer4_9               PF13187.1     55 seq1170_BIOID47001   -            355   1.7e-07   31.2  27.4   1   1     1e-09   1.4e-06   28.3   9.6     1    52   198   243   198   246 0.73 4Fe-4S dicluster domain
Fer4_4               PF12800.2     17 seq1170_BIOID47001   -            355     1e-05   25.3  17.8   1   2   7.1e-06    0.0098   16.0   2.6     2    14   197   209   196   212 0.93 4Fe-4S binding domain
Fer4_4               PF12800.2     17 seq1170_BIOID47001   -            355     1e-05   25.3  17.8   2   2   1.1e-06    0.0015   18.6   0.9     3    16   230   243   228   251 0.91 4Fe-4S binding domain
2-oxoacid_dh         PF00198.18   231 seq1173_BIOID47001   -            405   7.8e-82  273.8   0.0   1   1   2.2e-85     1e-81  273.5   0.0     3   231   175   403   173   403 0.98 2-oxoacid dehydrogenases acyltransferase (catalytic domain)
Biotin_lipoyl        PF00364.17    74 seq1173_BIOID47001   -            405   6.9e-18   63.9   0.3   1   1   3.6e-21   1.6e-17   62.7   0.2     2    73     5    76     4    77 0.96 Biotin-requiring enzyme
E3_binding           PF02817.12    39 seq1173_BIOID47001   -            405     4e-15   55.0   2.3   1   1     1e-18   4.6e-15   54.8   0.1     5    39   114   148   111   148 0.96 e3 binding domain
PseudoU_synth_2      PF00849.17   164 seq1174_BIOID47001   -            290     1e-15   57.8   0.1   1   1   6.3e-18   4.3e-14   52.5   0.1     2   164    69   195    68   195 0.87 RNA pseudouridylate synthase
S4                   PF01479.20    48 seq1174_BIOID47001   -            290   2.8e-14   52.1   1.5   1   1   1.1e-17   7.6e-14   50.7   0.0     1    48     7    52     7    52 0.98 S4 domain
Pirin                PF02678.11   107 seq1176_BIOID47001   -            233   2.1e-21   75.7   0.0   1   1   2.8e-25   3.8e-21   74.8   0.0     2   107     4   119     3   119 0.95 Pirin
Bac_DNA_binding      PF00216.16    90 seq1177_BIOID47001   -             90   3.2e-33  113.4   1.4   1   1   2.6e-37   3.6e-33  113.3   1.0     1    90     1    90     1    90 0.99 Bacterial DNA-binding protein
CMD                  PF02627.15    85 seq1179_BIOID47001   -            143   1.5e-20   72.6   0.2   1   1   1.6e-24   2.2e-20   72.1   0.2     1    84    13    94    13    95 0.92 Carboxymuconolactone decarboxylase family
Glyco_hydro_3        PF00933.16   299 seq1180_BIOID47001   -            341   6.5e-72  241.9   0.0   1   1   5.9e-76   8.1e-72  241.6   0.0     3   294     7   319     5   321 0.94 Glycosyl hydrolase family 3 N terminal domain
Metalloenzyme        PF01676.13   262 seq1181_BIOID47001   -            514  2.8e-101  338.0   0.5   1   1  7.2e-105  3.3e-101  337.8   0.3     1   261     6   507     6   508 0.99 Metalloenzyme superfamily
iPGM_N               PF06415.8    223 seq1181_BIOID47001   -            514   7.1e-89  296.8   0.6   1   1   2.2e-92     1e-88  296.3   0.4     2   223    85   308    84   308 0.99 BPG-independent PGAM N-terminus (iPGM_N)
Phosphodiest         PF01663.17   364 seq1181_BIOID47001   -            514   3.7e-05   23.1   0.0   1   1   1.2e-08   5.6e-05   22.5   0.0   104   246   303   449   259   491 0.73 Type I phosphodiesterase / nucleotide pyrophosphatase
DUF2877              PF11392.3    111 seq1183_BIOID47001   -            271   2.3e-28   98.4   0.0   1   1   3.7e-32   5.1e-28   97.3   0.0     1   110   158   265   158   266 0.89 Protein of unknown function (DUF2877)
Sigma54_activat      PF00158.21   168 seq1185_BIOID47001   -            642   1.7e-36  125.1   0.0   1   1   1.4e-39   3.1e-36  124.2   0.0     5   168   334   494   330   494 0.96 Sigma-54 interaction domain
PAS                  PF00989.19   113 seq1185_BIOID47001   -            642   4.4e-14   52.1   0.0   1   1     6e-17   1.4e-13   50.5   0.0     2   113   207   309   206   309 0.97 PAS fold
HTH_8                PF02954.14    42 seq1185_BIOID47001   -            642   1.7e-13   49.7   0.1   1   1   7.4e-17   1.7e-13   49.7   0.1     2    42   591   631   590   631 0.96 Bacterial regulatory protein, Fis family
GAF                  PF01590.21   154 seq1185_BIOID47001   -            642   9.4e-07   28.9   0.3   1   1   1.1e-09   2.5e-06   27.6   0.2     4   151    58   189    56   192 0.93 GAF domain
PAS_8                PF13188.1     64 seq1185_BIOID47001   -            642   0.00012   21.6   0.0   1   1   1.4e-07   0.00032   20.3   0.0     2    46   207   255   206   276 0.70 PAS domain
SmpB                 PF01668.13    68 seq1186_BIOID47001   -            160   1.3e-29  101.6   0.0   1   1   1.5e-33   2.1e-29  100.9   0.0     2    67    13    78    12    80 0.96 SmpB protein
Cytochrom_B_N        PF00033.14   188 seq1187_BIOID47001   -            217   1.4e-20   73.3  19.2   1   1   2.5e-24   1.7e-20   73.0  13.3     4   188    10   186     7   186 0.92 Cytochrome b(N-terminal)/b6/petB
Ni_hydr_CYTB         PF01292.15   182 seq1187_BIOID47001   -            217   1.4e-18   66.8  17.8   1   1   2.5e-22   1.7e-18   66.5  12.3     5   182    13   186     9   186 0.89 Prokaryotic cytochrome b561
DUF1481              PF07356.7    195 seq1188_BIOID47001   -            211   5.4e-71  237.9   0.6   1   1   4.5e-75   6.2e-71  237.7   0.4     1   195    22   207    22   207 0.99 Protein of unknown function (DUF1481)
DUF2058              PF09831.4    177 seq1191_BIOID47001   -            179     6e-64  215.0   9.4   1   1     5e-68   6.8e-64  214.8   6.5     1   177     5   179     5   179 0.99 Uncharacterized protein conserved in bacteria (DUF2058)
Glutaredoxin         PF00462.19    60 seq1195_BIOID47001   -             81   7.9e-14   51.2   0.0   1   1   6.6e-18     9e-14   51.0   0.0     1    57     3    58     3    61 0.95 Glutaredoxin
DJ-1_PfpI            PF01965.19   147 seq1197_BIOID47001   -            283   4.2e-12   45.6   0.0   1   1   5.2e-16   7.1e-12   44.8   0.0    22   143   125   274   108   278 0.81 DJ-1/PfpI family
ABC_tran             PF00005.22   118 seq1199_BIOID47001   -            225   1.8e-15   57.2   0.0   1   1   1.7e-19   2.4e-15   56.8   0.0     1   117    42   170    42   171 0.87 ABC transporter
YcfA                 PF07927.7     58 seq1203_BIOID47001   -             58   1.3e-10   40.9   0.0   1   1     1e-14   1.4e-10   40.8   0.0     2    58     4    57     3    57 0.93 YcfA-like protein
Flavodoxin_NdrI      PF07972.6    122 seq1207_BIOID47001   -            136   5.1e-47  158.6   0.0   1   1   4.3e-51   5.8e-47  158.4   0.0     1   122     5   123     5   123 0.97 NrdI Flavodoxin like
Ribosomal_S2         PF00318.15   211 seq1209_BIOID47001   -            306   3.3e-85  284.4   0.0   1   1   2.9e-89     4e-85  284.2   0.0     1   211    74   290    74   290 0.99 Ribosomal protein S2
AA_kinase            PF00696.23   241 seq1213_BIOID47001   -            297   7.1e-25   87.8   0.0   1   1   1.2e-28   1.7e-24   86.5   0.0     1   239     2   277     2   279 0.79 Amino acid kinase family
UPF0150              PF03681.10    48 seq1214_BIOID47001   -            145   1.2e-12   47.0   0.1   1   1   2.8e-16   1.9e-12   46.4   0.1     1    45     9    53     9    56 0.95 Uncharacterised protein family (UPF0150)
HTH_3                PF01381.17    55 seq1214_BIOID47001   -            145   2.1e-07   30.5   0.1   1   1   4.7e-11   3.2e-07   29.9   0.1     7    53    95   141    89   143 0.93 Helix-turn-helix
UPF0227              PF05728.7    187 seq1218_BIOID47001   -            180   4.7e-72  241.5   0.0   1   1   3.9e-76   5.3e-72  241.3   0.0     1   186     1   177     1   178 0.99 Uncharacterised protein family (UPF0227)
DDE_Tnp_IS66         PF03050.9    271 seq1220_BIOID47001   -             58     3e-08   33.1   0.0   1   1   2.2e-12     3e-08   33.0   0.0    36    88     2    56     1    58 0.90 Transposase IS66 family
CDP-OH_P_transf      PF01066.16   101 seq1221_BIOID47001   -            203   3.3e-13   49.6  12.3   1   1   1.6e-16   2.1e-12   47.0   8.5     3    77    28   123    26   201 0.80 CDP-alcohol phosphatidyltransferase
PfkB                 PF00294.19   301 seq1222_BIOID47001   -            300   5.4e-64  216.0   0.7   1   1   4.5e-68   6.1e-64  215.8   0.5     3   299     5   287     3   289 0.93 pfkB family carbohydrate kinase
Ribonuc_red_lgC      PF02867.10   537 seq1223_BIOID47001   -            714  1.6e-151  505.4   0.0   1   1  1.7e-153  7.7e-150  499.8   0.0     1   537   175   694   175   694 0.96 Ribonucleotide reductase, barrel domain
RNR_N                PF08343.5     82 seq1223_BIOID47001   -            714   1.4e-29  101.6   0.1   1   1   7.9e-33   3.6e-29  100.2   0.1     1    82    16    97    16    97 0.99 Ribonucleotide reductase N-terminal
Ribonuc_red_lgN      PF00317.16    83 seq1223_BIOID47001   -            714   3.1e-12   45.9   0.0   1   1   1.8e-15     8e-12   44.6   0.0     2    82    99   171    98   172 0.95 Ribonucleotide reductase, all-alpha domain
Iso_dh               PF00180.15   348 seq1224_BIOID47001   -            416  7.1e-116  386.8   0.0   1   1    6e-120  8.2e-116  386.6   0.0     2   348    29   412    28   412 0.98 Isocitrate/isopropylmalate dehydrogenase
ABC_tran             PF00005.22   118 seq1226_BIOID47001   -            225   3.4e-13   49.9   0.2   1   1   6.4e-17   4.4e-13   49.5   0.1     1   117    43   164    43   165 0.90 ABC transporter
ATP-grasp_2          PF08442.5    202 seq1227_BIOID47001   -            388   1.4e-82  275.8   0.0   1   1   5.7e-86   1.9e-82  275.4   0.0     1   202     2   203     2   203 1.00 ATP-grasp domain
Ligase_CoA           PF00549.14   153 seq1227_BIOID47001   -            388     1e-24   86.7   3.4   1   1   5.1e-28   1.8e-24   86.0   2.4     1   153   262   382   262   382 0.98 CoA-ligase
ATP-grasp_5          PF13549.1    222 seq1227_BIOID47001   -            388   1.5e-13   50.3   0.1   1   1   1.2e-16     4e-13   48.9   0.1    10   219     3   215     1   217 0.83 ATP-grasp domain
ATP-grasp_4          PF13535.1    184 seq1227_BIOID47001   -            388   7.1e-08   32.2   0.1   1   1   5.1e-11   1.7e-07   31.0   0.0     7   110     7   126     4   200 0.77 ATP-grasp domain
Phage_integrase      PF00589.17   173 seq1228_BIOID47001   -            395   4.9e-31  107.5   0.1   1   1   1.4e-34   9.4e-31  106.6   0.0     2   171   213   378   212   380 0.91 Phage integrase family
DUF4102              PF13356.1     89 seq1228_BIOID47001   -            395     1e-21   76.4   0.1   1   1   3.2e-25   2.2e-21   75.4   0.0     1    84     8    92     8    98 0.91 Domain of unknown function (DUF4102)
Aminotran_1_2        PF00155.16   363 seq1230_BIOID47001   -            468   5.5e-32  111.0   0.0   1   1   1.3e-35   8.6e-32  110.3   0.0    44   348   145   445   120   458 0.88 Aminotransferase class I and II
GntR                 PF00392.16    64 seq1230_BIOID47001   -            468     6e-15   54.3   0.1   1   1   2.9e-18     2e-14   52.6   0.0     1    64     3    66     3    66 0.98 Bacterial regulatory proteins, gntR family
Peptidase_A24        PF01478.13   106 seq1232_BIOID47001   -            155   4.3e-23   81.3   8.3   1   1   3.1e-27   4.3e-23   81.3   5.7     2   104    10   117     8   120 0.87 Type IV leader peptidase family
HATPase_c            PF02518.21   111 seq1234_BIOID47001   -            458   2.6e-28   97.8   0.6   1   1   1.2e-31   8.1e-28   96.2   0.1     2   110   346   449   345   450 0.98 Histidine kinase-, DNA gyrase B-, and HSP90-like ATPase
HisKA                PF00512.20    68 seq1234_BIOID47001   -            458   1.5e-14   53.5   0.4   1   1     8e-18   5.5e-14   51.7   0.0     2    65   238   300   237   302 0.91 His Kinase A (phospho-acceptor) domain
Methyltransf_31      PF13847.1    152 seq1235_BIOID47001   -            261   9.6e-21   73.8   0.0   1   1   1.3e-23   1.4e-20   73.3   0.0     4   152    45   199    43   199 0.81 Methyltransferase domain
Methyltransf_23      PF13489.1    162 seq1235_BIOID47001   -            261   2.8e-19   69.2   0.0   1   1     4e-22   4.2e-19   68.6   0.0    12   121    33   159    22   207 0.70 Methyltransferase domain
Methyltransf_18      PF12847.2    112 seq1235_BIOID47001   -            261   2.3e-17   63.4   0.1   1   1   4.1e-20   4.3e-17   62.5   0.0     3   108    46   146    44   149 0.93 Methyltransferase domain
Methyltransf_11      PF08241.7     95 seq1235_BIOID47001   -            261   3.1e-17   62.7   0.0   1   1     6e-20   6.3e-17   61.7   0.0     1    94    49   146    49   147 0.95 Methyltransferase domain
Methyltransf_12      PF08242.7     99 seq1235_BIOID47001   -            261   2.2e-15   56.7   0.0   1   1   3.8e-18     4e-15   55.9   0.0     1    99    49   145    49   145 0.83 Methyltransferase domain
Methyltransf_26      PF13659.1    117 seq1235_BIOID47001   -            261   8.4e-11   41.8   0.3   1   1   5.3e-13   5.5e-10   39.1   0.1     2   114    46   148    45   151 0.92 Methyltransferase domain
Ubie_methyltran      PF01209.13   233 seq1235_BIOID47001   -            261   8.3e-11   41.3   0.0   1   1   9.9e-14     1e-10   41.0   0.0    31   152    27   148     6   185 0.82 ubiE/COQ5 methyltransferase family
Methyltransf_25      PF13649.1    101 seq1235_BIOID47001   -            261   9.9e-10   38.5   0.0   1   1   1.6e-12   1.7e-09   37.8   0.0     1   101    48   143    48   143 0.90 Methyltransferase domain
Methyltransf_15      PF09445.5    164 seq1235_BIOID47001   -            261   1.1e-07   31.4   0.0   1   1   1.5e-10   1.6e-07   30.9   0.0     3    74    47   116    45   121 0.90 RNA cap guanine-N2 methyltransferase
MTS                  PF05175.9    170 seq1235_BIOID47001   -            261     9e-07   28.3   0.0   1   1   1.3e-09   1.3e-06   27.7   0.0    23   112    38   122    28   176 0.77 Methyltransferase small domain
DREV                 PF05219.7    265 seq1235_BIOID47001   -            261   7.3e-05   21.6   0.0   1   1   1.4e-07   0.00014   20.6   0.0    94   185    44   144    32   159 0.77 DREV methyltransferase
CMAS                 PF02353.15   273 seq1235_BIOID47001   -            261   0.00021   20.3   0.0   1   1   2.6e-07   0.00028   19.9   0.0    64   163    46   146     5   166 0.81 Mycolic acid cyclopropane synthetase
Peptidase_M23        PF01551.17    96 seq1236_BIOID47001   -            427   2.2e-25   88.4   0.2   1   1   3.6e-29     5e-25   87.2   0.1     3    96   328   421   327   421 0.98 Peptidase family M23
Caudo_TAP            PF02413.12   130 seq1237_BIOID47001   -            182   8.7e-24   84.0   0.4   1   1   8.6e-28   1.2e-23   83.6   0.3     2   130    41   179    40   179 0.97 Caudovirales tail fibre assembly protein
Wzz                  PF02706.10   152 seq1238_BIOID47001   -            377   4.3e-25   88.1   0.9   1   1   3.2e-29   4.3e-25   88.1   0.6     1   150    25   173    25   175 0.92 Chain length determinant protein
PAP2                 PF01569.16   129 seq1239_BIOID47001   -            254   2.5e-28   98.2   1.2   1   1   1.8e-32   2.5e-28   98.2   0.9     6   126    78   232    73   234 0.89 PAP2 superfamily
Phage_GPO            PF05929.6    276 seq1240_BIOID47001   -            284  1.2e-140  467.4   0.5   1   1    1e-144  1.4e-140  467.2   0.4     1   276     6   284     6   284 1.00 Phage capsid scaffolding protein (GPO) serine peptidase
CTP_transf_1         PF01148.15   259 seq1244_BIOID47001   -            298   7.7e-60  202.6  21.3   1   1   7.9e-64   1.1e-59  202.1  14.8     3   258    38   295    36   296 0.88 Cytidylyltransferase family
HTH_3                PF01381.17    55 seq1245_BIOID47001   -             96   8.2e-06   25.4   0.0   1   1   8.4e-10   1.2e-05   24.9   0.0     1    43    38    80    38    82 0.95 Helix-turn-helix
HTH_6                PF01418.12    77 seq1247_BIOID47001   -            289   3.5e-33  113.0   0.2   1   1   3.7e-36   1.7e-32  110.8   0.0     1    76     1    76     1    77 0.99 Helix-turn-helix domain, rpiR family
SIS                  PF01380.17   131 seq1247_BIOID47001   -            289   2.9e-27   94.7   0.1   1   1   1.1e-30     5e-27   93.9   0.1     2   130   125   252   124   253 0.98 SIS domain
SIS_2                PF13580.1    138 seq1247_BIOID47001   -            289     1e-12   47.7   0.9   1   1   1.2e-11   5.3e-08   32.5   0.0    99   138   171   210   157   210 0.89 SIS domain
EF_TS                PF00889.14   221 seq1248_BIOID47001   -            283   2.3e-71  239.5   5.7   1   1   3.3e-75   2.3e-71  239.5   4.0     1   221    57   263    57   263 0.98 Elongation factor TS
UBA                  PF00627.26    37 seq1248_BIOID47001   -            283   3.5e-11   42.4   0.1   1   1   3.4e-14   2.3e-10   39.8   0.1     1    35     4    39     4    40 0.96 UBA/TS-N domain
Pyr_redox_2          PF07992.9    200 seq1249_BIOID47001   -            434   1.8e-33  116.0   0.0   1   1   1.6e-36   4.3e-33  114.7   0.0     1   197     7   318     7   320 0.91 Pyridine nucleotide-disulphide oxidoreductase
Pyr_redox            PF00070.22    80 seq1249_BIOID47001   -            434   2.5e-19   69.3   3.8   1   2     5e-08   0.00014   22.0   0.1     1    36     7    48     7    93 0.86 Pyridine nucleotide-disulphide oxidoreductase
Pyr_redox            PF00070.22    80 seq1249_BIOID47001   -            434   2.5e-19   69.3   3.8   2   2     1e-15   2.8e-12   46.7   0.5     1    68   172   254   172   265 0.91 Pyridine nucleotide-disulphide oxidoreductase
DAO                  PF01266.19   358 seq1249_BIOID47001   -            434   2.7e-11   42.8  10.3   1   1   1.2e-09   3.4e-06   26.1   0.0   147   236   226   308   223   336 0.80 FAD dependent oxidoreductase
Cu-oxidase_3         PF07732.10   120 seq1251_BIOID47001   -            516   1.4e-32  111.7   0.2   1   1   7.9e-36   3.6e-32  110.4   0.1     5   119    55   166    51   167 0.93 Multicopper oxidase
Cu-oxidase_2         PF07731.9    138 seq1251_BIOID47001   -            516   3.2e-20   71.9  12.4   1   1   6.2e-23   2.8e-19   68.8   6.8    16   134   396   516   373   516 0.75 Multicopper oxidase
Cu-oxidase           PF00394.17   159 seq1251_BIOID47001   -            516   2.1e-09   37.3   0.0   1   1   2.3e-09     1e-05   25.3   0.0    66   130   227   292   182   312 0.85 Multicopper oxidase
DeoRC                PF00455.17   162 seq1252_BIOID47001   -            268   2.4e-50  170.1   1.3   1   1   2.7e-53   3.1e-50  169.8   0.9     2   161    85   244    84   245 0.99 DeoR C terminal sensor domain
HTH_DeoR             PF08220.7     57 seq1252_BIOID47001   -            268   5.8e-23   80.0   0.9   1   1   5.1e-26   5.8e-23   80.0   0.6     1    56    18    73    18    74 0.97 DeoR-like helix-turn-helix domain
HTH_11               PF08279.7     55 seq1252_BIOID47001   -            268   6.4e-10   38.4   0.1   1   1     1e-12   1.2e-09   37.5   0.1     4    44    21    60    18    67 0.87 HTH domain
MarR_2               PF12802.2     62 seq1252_BIOID47001   -            268   3.5e-07   29.6   0.1   1   1   7.3e-10   8.3e-07   28.4   0.1     5    61    17    70    11    71 0.88 MarR family
MarR                 PF01047.17    59 seq1252_BIOID47001   -            268   4.7e-07   29.2   0.1   1   1   8.8e-10     1e-06   28.2   0.0     8    50    22    64    16    66 0.94 MarR family
HTH_27               PF13463.1     68 seq1252_BIOID47001   -            268   5.2e-06   26.5   0.1   1   1   1.1e-08   1.2e-05   25.4   0.0     2    53    16    66    16    77 0.89 Winged helix DNA-binding domain
GntR                 PF00392.16    64 seq1252_BIOID47001   -            268   8.6e-06   24.9   0.0   1   1   1.7e-08   1.9e-05   23.8   0.0    27    60    34    67    26    70 0.93 Bacterial regulatory proteins, gntR family
HTH_24               PF13412.1     48 seq1252_BIOID47001   -            268   2.2e-05   23.6   0.1   1   1   4.6e-08   5.2e-05   22.4   0.1     7    48    21    62    16    62 0.95 Winged helix-turn-helix DNA-binding
Rieske_2             PF13806.1    104 seq1253_BIOID47001   -            108   2.7e-40  136.1   0.0   1   1   2.2e-44     3e-40  136.0   0.0     1   103     3   106     3   107 0.98 Rieske-like [2Fe-2S] domain
Peripla_BP_2         PF01497.13   238 seq1254_BIOID47001   -            330     4e-32  111.1   0.8   1   1     3e-36     4e-32  111.1   0.5     1   237    79   307    79   308 0.95 Periplasmic binding protein
NLPC_P60             PF00877.14   105 seq1257_BIOID47001   -            275   1.2e-33  114.9   0.0   1   1   4.8e-37   3.3e-33  113.5   0.0     1   105   157   267   157   267 0.98 NlpC/P60 family
DUF1271              PF06902.6     64 seq1260_BIOID47001   -             76   5.8e-29   99.5   0.0   1   1   4.8e-33   6.6e-29   99.4   0.0     1    64    13    76    13    76 0.98 Protein of unknown function (DUF1271)
KicB                 PF03882.9    440 seq1261_BIOID47001   -            440  2.4e-269  893.0  10.9   1   1    2e-273  2.7e-269  892.8   7.6     1   440     1   440     1   440 1.00 KicB killing factor
CSD                  PF00313.17    66 seq1262_BIOID47001   -             70   3.6e-33  113.0   0.2   1   1   5.8e-37   3.9e-33  112.9   0.1     1    65     5    69     5    70 0.98 'Cold-shock' DNA-binding domain
OB_RNB               PF08206.6     58 seq1262_BIOID47001   -             70   9.9e-06   24.8   0.4   1   1     2e-09   1.4e-05   24.4   0.3     7    29    15    37     7    39 0.86 Ribonuclease B OB domain
Abhydrolase_6        PF12697.2    228 seq1263_BIOID47001   -            382   1.5e-12   47.8   0.1   1   1   1.4e-15   4.7e-12   46.1   0.1    18   220   110   362    97   366 0.78 Alpha/beta hydrolase family
Abhydrolase_5        PF12695.2    142 seq1263_BIOID47001   -            382   1.7e-11   43.9   0.2   1   1   6.8e-14   2.3e-10   40.2   0.1    14   141   105   357    90   358 0.75 Alpha/beta hydrolase family
Peptidase_S15        PF02129.13   272 seq1263_BIOID47001   -            382   4.9e-05   22.7   0.1   1   1   2.6e-08   8.7e-05   21.9   0.1     2   138    71   199    71   357 0.76 X-Pro dipeptidyl-peptidase (S15 family)
CoA_binding          PF02629.14    96 seq1264_BIOID47001   -            289   1.7e-30  105.2   0.7   1   1   4.9e-34   1.7e-30  105.2   0.5     1    96     6    99     6    99 0.99 CoA binding domain
Ligase_CoA           PF00549.14   153 seq1264_BIOID47001   -            289   2.4e-20   72.5   0.6   1   1   1.2e-23     4e-20   71.8   0.4     1   152   151   271   151   272 0.96 CoA-ligase
Succ_CoA_lig         PF13607.1    138 seq1264_BIOID47001   -            289   8.7e-12   44.7   0.0   1   1   4.4e-15   1.5e-11   43.9   0.0     1   138   145   284   145   287 0.83 Succinyl-CoA ligase like flavodoxin domain
Form_Nir_trans       PF01226.12   250 seq1267_BIOID47001   -            268   5.6e-62  208.7  28.4   1   1   4.9e-66   6.6e-62  208.5  19.7    16   249    20   248     4   249 0.92 Formate/nitrite transporter
Acetyltransf_1       PF00583.19    83 seq1268_BIOID47001   -             90   1.3e-06   28.1   0.0   1   1   1.1e-10   1.6e-06   27.9   0.0     3    62    15    69     6    79 0.80 Acetyltransferase (GNAT) family
DUF1049              PF06305.6     68 seq1269_BIOID47001   -            102   8.1e-25   85.9   0.8   1   1   5.9e-29   8.1e-25   85.9   0.6     1    66    22    87    22    89 0.97 Protein of unknown function (DUF1049)
Phage_cap_P2         PF05125.7    333 seq1270_BIOID47001   -            357  5.1e-178  590.9   0.7   1   1  4.2e-182  5.8e-178  590.7   0.5     1   333     6   342     6   342 0.99 Phage major capsid protein, P2 family
Methyltransf_20      PF12147.3    311 seq1272_BIOID47001   -            585  5.4e-149  495.0   0.0   1   1  2.6e-152  7.1e-149  494.7   0.0     1   311   273   582   273   582 0.99 Putative methyltransferase
Hydrolase_4          PF12146.3     79 seq1272_BIOID47001   -            585   1.1e-27   95.5   0.2   1   1   1.4e-29     4e-26   90.5   0.0     1    78    17    95    17    96 0.98 Putative lysophospholipase
Abhydrolase_6        PF12697.2    228 seq1272_BIOID47001   -            585   3.5e-19   69.5   5.5   1   1   2.5e-22   6.8e-19   68.5   3.3     1   216    36   261    36   273 0.73 Alpha/beta hydrolase family
Abhydrolase_5        PF12695.2    142 seq1272_BIOID47001   -            585   4.5e-11   42.5   1.8   1   1   1.2e-13   3.2e-10   39.8   0.6     1   141    35   260    35   261 0.82 Alpha/beta hydrolase family
Methyltransf_18      PF12847.2    112 seq1272_BIOID47001   -            585     4e-09   36.9   0.0   1   1   3.2e-12   8.7e-09   35.8   0.0     4   110   410   519   408   520 0.86 Methyltransferase domain
PK                   PF00224.16   348 seq1275_BIOID47001   -            527  1.4e-143  477.6   4.7   1   1  2.8e-147  1.9e-143  477.1   3.3     2   345    53   394    52   397 0.98 Pyruvate kinase, barrel domain
PK_C                 PF02887.11   117 seq1275_BIOID47001   -            527   1.7e-31  108.0   1.5   1   1   7.7e-35   5.3e-31  106.4   1.1     2   116   410   524   409   525 0.98 Pyruvate kinase, alpha/beta domain
AA_kinase            PF00696.23   241 seq1278_BIOID47001   -            209   1.7e-22   80.0   0.3   1   1   1.9e-26   2.7e-22   79.4   0.2     1   215    10   201    10   207 0.72 Amino acid kinase family
TPR_7                PF13176.1     36 seq1279_BIOID47001   -            389   1.4e-13   49.4  11.7   1   1   1.8e-05     0.025   14.2   0.0     1    27    71    97    71   106 0.82 Tetratricopeptide repeat
TPR_2                PF07719.12    34 seq1279_BIOID47001   -            389   1.8e-12   46.0   7.2   1   1   1.4e-05     0.019   14.7   0.0     5    32   218   245   214   247 0.88 Tetratricopeptide repeat
Apc3                 PF12895.2     84 seq1279_BIOID47001   -            389   5.5e-10   39.1   1.2   1   1   1.3e-09   1.8e-06   27.8   0.0     4    83   156   239   153   240 0.89 Anaphase-promoting complex, cyclosome, subunit 3
TPR_1                PF00515.23    34 seq1279_BIOID47001   -            389   4.5e-09   35.4   2.5   1   1   2.6e-05     0.035   13.5   0.0     7    32   220   245   214   247 0.89 Tetratricopeptide repeat
TPR_8                PF13181.1     34 seq1279_BIOID47001   -            389   1.3e-07   30.7   1.1   1   1   1.7e-05     0.024   14.3   0.0     5    29   218   242   214   246 0.89 Tetratricopeptide repeat
Polysacc_deac_2      PF04748.8    213 seq1280_BIOID47001   -            319   9.7e-81  269.7   0.4   1   1   8.6e-85   1.2e-80  269.4   0.3     1   212    28   238    28   239 0.99 Divergent polysaccharide deacetylase
Sigma54_activat      PF00158.21   168 seq1281_BIOID47001   -            441   1.1e-72  242.8   0.1   1   1   6.6e-76   1.8e-72  242.1   0.1     1   168   141   308   141   308 0.99 Sigma-54 interaction domain
Response_reg         PF00072.19   112 seq1281_BIOID47001   -            441   7.3e-30  103.1   0.2   1   1   5.4e-33   1.5e-29  102.1   0.1     1   111     8   117     8   118 0.98 Response regulator receiver domain
HTH_8                PF02954.14    42 seq1281_BIOID47001   -            441     2e-14   52.7   0.6   1   1   7.2e-18     2e-14   52.7   0.4     3    39   403   439   401   441 0.93 Bacterial regulatory protein, Fis family
AAA_5                PF07728.9    139 seq1281_BIOID47001   -            441   1.3e-07   31.2   0.0   1   1   9.7e-11   2.7e-07   30.3   0.0     2   123   165   283   164   301 0.84 AAA domain (dynein-related subfamily)
AAA                  PF00004.24   132 seq1281_BIOID47001   -            441   1.6e-05   24.9   0.0   1   1   1.2e-08   3.4e-05   23.9   0.0     1   126   165   296   165   302 0.72 ATPase family associated with various cellular activities (AAA)
HAD_2                PF13419.1    176 seq1286_BIOID47001   -            199   5.4e-29  101.5   0.1   1   1   1.8e-32   6.3e-29  101.3   0.1     2   176     4   184     3   184 0.84 Haloacid dehalogenase-like hydrolase
Hydrolase_like       PF13242.1     75 seq1286_BIOID47001   -            199   2.5e-08   33.3   0.0   1   1   1.6e-11   5.5e-08   32.2   0.0     2    50   139   186   138   198 0.93 HAD-hyrolase-like
Hydrolase            PF00702.21   204 seq1286_BIOID47001   -            199   1.9e-06   28.4   0.0   1   1   6.4e-10   2.2e-06   28.2   0.0   109   203    73   177     7   178 0.76 haloacid dehalogenase-like hydrolase
DUF2622              PF11080.3     96 seq1288_BIOID47001   -             98   2.5e-05   23.9   0.0   1   1   2.3e-09   3.2e-05   23.5   0.0     7    93     8    94     3    96 0.89 Protein of unknown function (DUF2622)
SBP_bac_8            PF13416.1    281 seq1289_BIOID47001   -            381   1.9e-26   93.3   4.0   1   1   5.3e-30   2.4e-26   92.9   2.8     2   265    56   326    55   333 0.83 Bacterial extracellular solute-binding protein
SBP_bac_1            PF01547.20   314 seq1289_BIOID47001   -            381   1.9e-20   73.7   6.0   1   1   5.7e-24   2.6e-20   73.2   4.2    14   313    56   312    45   313 0.83 Bacterial extracellular solute-binding protein
SBP_bac_6            PF13343.1    242 seq1289_BIOID47001   -            381   7.6e-17   61.3   1.9   1   1   1.7e-15   7.8e-12   44.9   0.1   107   216   215   325   179   350 0.85 Bacterial extracellular solute-binding protein
PGI                  PF00342.14   486 seq1290_BIOID47001   -            549  1.4e-234  778.9   0.1   1   1  1.1e-238  1.6e-234  778.7   0.0     1   486    52   541    52   541 0.99 Phosphoglucose isomerase
Cytochrom_C552       PF02335.10   435 seq1292_BIOID47001   -            478  7.2e-173  575.1   8.1   1   1  1.3e-176    9e-173  574.8   5.6     3   433    43   472    41   474 0.98 Cytochrome c552
GST_C_2              PF13410.1     69 seq1294_BIOID47001   -            304     1e-09   38.0   0.3   1   1   9.5e-13   2.6e-09   36.7   0.2     2    68   190   260   189   261 0.81 Glutathione S-transferase, C-terminal domain
GST_C                PF00043.20    95 seq1294_BIOID47001   -            304   7.5e-09   35.3   0.0   1   1   5.6e-12   1.5e-08   34.3   0.0    33    95   199   266   187   266 0.85 Glutathione S-transferase, C-terminal domain
GST_N_2              PF13409.1     70 seq1294_BIOID47001   -            304   1.9e-06   27.6   0.0   1   1   1.7e-09   4.7e-06   26.3   0.0     3    69    69   143    67   144 0.89 Glutathione S-transferase, N-terminal domain
GST_N                PF02798.15    76 seq1294_BIOID47001   -            304   3.3e-05   23.8   0.0   1   1   4.2e-08   0.00012   22.1   0.0    17    76    82   143    74   143 0.91 Glutathione S-transferase, N-terminal domain
Radical_SAM          PF04055.16   166 seq1295_BIOID47001   -            445   1.6e-13   51.0   0.0   1   1     2e-17   2.8e-13   50.2   0.0     3   159    63   228    61   235 0.85 Radical SAM superfamily
Sod_Fe_C             PF02777.13   106 seq1296_BIOID47001   -            193   1.9e-45  152.9   1.9   1   1   1.5e-48     1e-44  150.5   0.1     1   105    87   190    87   191 0.98 Iron/manganese superoxide dismutases, C-terminal domain
Sod_Fe_N             PF00081.17    82 seq1296_BIOID47001   -            193     3e-35  120.2   0.6   1   1   7.4e-39   5.1e-35  119.5   0.4     1    82     2    82     2    82 0.98 Iron/manganese superoxide dismutases, alpha-hairpin domain
Ribonuc_red_sm       PF00268.16   281 seq1298_BIOID47001   -            319   1.1e-81  273.7   0.1   1   1   9.7e-86   1.3e-81  273.5   0.1     1   280     1   280     1   281 0.97 Ribonucleotide reductase, small chain
TP_methylase         PF00590.15   210 seq1301_BIOID47001   -            457   9.3e-50  169.1   0.1   1   1   3.2e-53   1.5e-49  168.4   0.1     2   209   218   426   217   427 0.92 Tetrapyrrole (Corrin/Porphyrin) Methylases
NAD_binding_7        PF13241.1    103 seq1301_BIOID47001   -            457   6.1e-28   96.9   0.1   1   1   1.3e-29     6e-26   90.5   0.0     1   103     6   115     6   115 0.89 Putative NAD(P)-binding
CysG_dimeriser       PF10414.4     60 seq1301_BIOID47001   -            457   1.7e-19   68.9   0.9   1   1   3.7e-23   1.7e-19   68.9   0.6     2    60   150   209   149   209 0.97 Sirohaem synthase dimerisation region
DUF2566              PF10753.4     55 seq1302_BIOID47001   -             57   1.8e-28   98.0   9.3   1   1   1.4e-32     2e-28   97.9   6.5     1    55     3    57     3    57 0.98 Protein of unknown function (DUF2566)
Rick_17kDa_Anti      PF05433.10    42 seq1305_BIOID47001   -            179   1.7e-11   43.4  15.7   1   1   5.1e-15   1.7e-11   43.4  10.9     2    42    73   113    72   113 0.96 Glycine zipper 2TM domain
Gly-zipper_OmpA      PF13436.1    118 seq1305_BIOID47001   -            179   5.2e-09   35.6   3.0   1   1   1.5e-12   5.2e-09   35.6   2.1     5   112    28   134    24   136 0.78 Glycine-zipper containing OmpA-like membrane domain
Gly-zipper_YMGG      PF13441.1     45 seq1305_BIOID47001   -            179   3.6e-08   32.6  12.7   1   1     1e-11   3.6e-08   32.6   8.8     2    45    69   111    68   111 0.97 YMGG-like Gly-zipper
Gly-zipper_Omp       PF13488.1     46 seq1305_BIOID47001   -            179   1.8e-05   24.1  13.8   1   1   5.3e-09   1.8e-05   24.1   9.6     2    42    73   112    72   118 0.82 Glycine zipper
Virul_fac_BrkB       PF03631.10   260 seq1308_BIOID47001   -            290     1e-55  188.8  24.6   1   1   8.7e-60   1.2e-55  188.6  17.0     2   258    29   274    28   276 0.88 Virulence factor BrkB
MukE                 PF04288.8    235 seq1309_BIOID47001   -            243  1.3e-133  442.9   0.2   1   1  1.1e-137  1.5e-133  442.7   0.2     1   235    19   243    19   243 0.99 MukE-like family
Transthyretin        PF00576.16   112 seq1311_BIOID47001   -            137   1.2e-41  141.0   0.1   1   1     1e-45   1.4e-41  140.7   0.1     2   112    28   136    27   136 0.98 HIUase/Transthyretin family
Phage_term_smal      PF05944.7    132 seq1312_BIOID47001   -            245   1.9e-47  160.1   0.5   1   1     2e-51   2.7e-47  159.6   0.1     1   132    34   165    34   165 0.99 Phage small terminase subunit
MFS_1                PF07690.11   354 seq1313_BIOID47001   -            397   5.9e-34  117.2  66.0   1   1   2.2e-33   1.5e-29  102.7  37.5     2   333    24   336    23   341 0.84 Major Facilitator Superfamily
Sugar_tr             PF00083.19   451 seq1313_BIOID47001   -            397   3.6e-06   25.6  50.7   1   1   2.4e-09   1.7e-05   23.5  12.6    59   189    66   190    53   196 0.89 Sugar (and other) transporter
RRF                  PF01765.14   165 seq1315_BIOID47001   -            185   3.9e-68  227.9   1.7   1   1   3.7e-72     5e-68  227.6   1.2     1   165    19   183    19   183 0.99 Ribosome recycling factor
LysR_substrate       PF03466.15   209 seq1322_BIOID47001   -            301   9.8e-29   99.8   0.1   1   1   2.1e-32   1.4e-28   99.3   0.0     6   206    95   293    91   295 0.92 LysR substrate binding domain
HTH_1                PF00126.22    60 seq1322_BIOID47001   -            301   3.2e-17   61.8   2.5   1   1   7.5e-20   5.1e-16   58.0   0.5     2    59     9    66     8    67 0.96 Bacterial regulatory helix-turn-helix protein, lysR family
Kinase-PPPase        PF03618.9    255 seq1324_BIOID47001   -            295   4.3e-82  275.3   0.0   1   1   3.6e-86   4.9e-82  275.1   0.0     1   255    27   285    27   285 0.97 Kinase/pyrophosphorylase
Methyltransf_23      PF13489.1    162 seq1325_BIOID47001   -            256     3e-24   85.4   0.0   1   1   3.7e-27   3.9e-24   85.0   0.0    23   121    73   198    26   228 0.78 Methyltransferase domain
Methyltransf_31      PF13847.1    152 seq1325_BIOID47001   -            256   8.9e-20   70.7   0.0   1   1   1.1e-22   1.1e-19   70.3   0.0     4   112    73   177    72   227 0.88 Methyltransferase domain
Methyltransf_11      PF08241.7     95 seq1325_BIOID47001   -            256   2.7e-19   69.3   0.1   1   1   3.9e-22   4.1e-19   68.7   0.1     1    95    77   173    77   173 0.96 Methyltransferase domain
Methyltransf_12      PF08242.7     99 seq1325_BIOID47001   -            256   3.8e-14   52.8   0.0   1   1   5.8e-17   6.1e-14   52.1   0.0     1    98    77   170    77   171 0.84 Methyltransferase domain
Methyltransf_18      PF12847.2    112 seq1325_BIOID47001   -            256   1.4e-13   51.2   0.0   1   1   2.2e-16   2.3e-13   50.6   0.0     2   110    73   174    73   176 0.90 Methyltransferase domain
Methyltransf_25      PF13649.1    101 seq1325_BIOID47001   -            256   4.7e-12   46.0   0.1   1   1     7e-15   7.3e-12   45.4   0.1     1   101    76   169    76   169 0.92 Methyltransferase domain
Ubie_methyltran      PF01209.13   233 seq1325_BIOID47001   -            256   1.2e-09   37.5   0.0   1   1   1.4e-12   1.4e-09   37.2   0.0    38   151    63   173    30   199 0.87 ubiE/COQ5 methyltransferase family
Methyltransf_26      PF13659.1    117 seq1325_BIOID47001   -            256     3e-09   36.8   0.1   1   1   7.4e-12   7.8e-09   35.4   0.1     1   115    73   175    73   177 0.89 Methyltransferase domain
CMAS                 PF02353.15   273 seq1325_BIOID47001   -            256   2.4e-08   33.2   0.0   1   1   2.9e-11     3e-08   32.9   0.0    63   193    73   200    53   232 0.81 Mycolic acid cyclopropane synthetase
NodS                 PF05401.6    201 seq1325_BIOID47001   -            256   7.8e-08   31.8   0.0   1   1   9.2e-11   9.7e-08   31.5   0.0    46   175    75   204    31   212 0.83 Nodulation protein S (NodS)
MTS                  PF05175.9    170 seq1325_BIOID47001   -            256   8.5e-07   28.4   0.0   1   1   1.2e-09   1.2e-06   27.9   0.0    32   103    73   143    63   186 0.89 Methyltransferase small domain
Methyltransf_9       PF08003.6    315 seq1325_BIOID47001   -            256   9.9e-06   24.3   0.0   1   1   1.3e-08   1.3e-05   23.9   0.0   114   229    71   185    62   219 0.80 Protein of unknown function (DUF1698)
PrmA                 PF06325.8    295 seq1325_BIOID47001   -            256     2e-05   23.7   0.0   1   1   2.7e-08   2.8e-05   23.2   0.0   162   258    73   174    67   190 0.79 Ribosomal protein L11 methyltransferase (PrmA)
ABC_tran             PF00005.22   118 seq1327_BIOID47001   -            356   2.7e-22   79.2   0.0   1   1   2.9e-25   1.3e-21   77.0   0.0     1   117    63   181    63   182 0.88 ABC transporter
TOBE_2               PF08402.5     75 seq1327_BIOID47001   -            356   1.2e-16   60.2   0.0   1   1   6.6e-20     3e-16   59.0   0.0     2    73   276   350   275   352 0.92 TOBE domain
OMPdecase            PF00215.19   226 seq1328_BIOID47001   -            265   5.7e-55  186.0   0.0   1   1   4.8e-59   6.6e-55  185.8   0.0     1   226    35   257    35   257 0.96 Orotidine 5'-phosphate decarboxylase / HUMPS family
Oxidored_molyb       PF00174.14   169 seq1329_BIOID47001   -            334   8.2e-41  139.1   0.0   1   1   9.6e-45   1.3e-40  138.4   0.0    11   168   108   268    97   269 0.94 Oxidoreductase molybdopterin binding domain
MukB                 PF04310.7    227 seq1334_BIOID47001   -           1486  2.4e-146  484.9   0.7   1   1    1e-149  4.7e-146  483.9   0.1     1   227     1   227     1   227 1.00 MukB N-terminal
SbcCD_C              PF13558.1     90 seq1334_BIOID47001   -           1486     5e-14   51.8   0.3   1   1   4.7e-17   2.2e-13   49.8   0.0     1    89  1335  1424  1335  1425 0.88 Putative exonuclease SbcCD, C subunit
AAA_29               PF13555.1     62 seq1334_BIOID47001   -           1486   5.2e-13   48.2   0.2   1   1   2.7e-16   1.2e-12   47.0   0.2     2    61     8    66     7    67 0.90 P-loop containing region of AAA domain
DSPc                 PF00782.15   133 seq1335_BIOID47001   -            451   8.1e-26   90.0   0.0   1   1   4.3e-29   1.5e-25   89.2   0.0     1   132   327   450   327   451 0.96 Dual specificity phosphatase, catalytic domain
PAP2                 PF01569.16   129 seq1335_BIOID47001   -            451     2e-09   37.0   4.6   1   1   5.8e-13     2e-09   37.0   3.2     5   126   107   220    99   223 0.85 PAP2 superfamily
PAP2_3               PF14378.1    191 seq1335_BIOID47001   -            451   3.9e-08   32.9   2.3   1   1   1.2e-11   3.9e-08   32.9   1.6    72   189   102   211    92   213 0.84 PAP2 superfamily
Y_phosphatase        PF00102.22   236 seq1335_BIOID47001   -            451   5.9e-06   25.6   0.0   1   1   2.6e-09   8.8e-06   25.1   0.0   148   224   370   439   345   446 0.84 Protein-tyrosine phosphatase
DXP_reductoisom      PF02670.11   129 seq1336_BIOID47001   -            398     6e-49  165.7   0.7   1   1   1.3e-52     6e-49  165.7   0.5     1   129     4   132     4   132 0.99 1-deoxy-D-xylulose 5-phosphate reductoisomerase
DXPR_C               PF13288.1    121 seq1336_BIOID47001   -            398   2.4e-45  153.3   0.3   1   1   1.1e-48   5.2e-45  152.2   0.2     1   121   271   389   271   389 0.99 DXP reductoisomerase C-terminal domain
DXP_redisom_C        PF08436.7     84 seq1336_BIOID47001   -            398   2.3e-33  113.8   0.0   1   1   1.4e-36   6.2e-33  112.4   0.0     1    84   146   239   146   239 0.96 1-deoxy-D-xylulose 5-phosphate reductoisomerase C-terminal
DUF2575              PF10837.3     71 seq1338_BIOID47001   -             72   1.1e-47  159.8   3.1   1   1   8.7e-52   1.2e-47  159.7   2.1     1    71     2    72     2    72 1.00 Protein of unknown function (DUF2575)
ChuX_HutX            PF06228.8    141 seq1340_BIOID47001   -            164   2.3e-49  166.2   0.0   1   1     4e-53   2.7e-49  166.0   0.0     1   141    21   157    21   157 0.97 Haem utilisation ChuX/HutX
HemS                 PF05171.7    129 seq1340_BIOID47001   -            164   1.2e-05   24.9   0.0   1   1   2.2e-09   1.5e-05   24.7   0.0    15   125    38   156    23   160 0.83 Haemin-degrading HemS.ChuX domain
Phage_GPL            PF05926.6    140 seq1341_BIOID47001   -            169   3.5e-54  182.3   0.2   1   1   2.9e-58     4e-54  182.1   0.2     1   140    30   169    30   169 0.99 Phage head completion protein (GPL)
Paired_CXXCH_1       PF09699.5     41 seq1343_BIOID47001   -            188   1.6e-07   30.6  26.2   1   1   1.9e-08   6.6e-05   22.2   3.7     4    40   133   171   129   172 0.78 Doubled CXXCH motif (Paired_CXXCH_1)
ABC_tran             PF00005.22   118 seq1345_BIOID47001   -            400   3.7e-26   91.7   0.0   1   1   2.3e-29     8e-26   90.6   0.0     1   117    68   192    68   193 0.97 ABC transporter
CBS                  PF00571.23    57 seq1345_BIOID47001   -            400   1.8e-06   27.3   0.0   1   1   3.5e-07    0.0012   18.3   0.0    32    55   369   392   346   394 0.86 CBS domain
FAD_syn              PF06574.7    158 seq1350_BIOID47001   -            313   2.9e-57  192.6   0.0   1   1   5.8e-61     4e-57  192.1   0.0     2   158    12   168    11   168 0.98 FAD synthetase
Flavokinase          PF01687.12   125 seq1350_BIOID47001   -            313   6.1e-40  135.8   0.0   1   1   1.4e-43   9.4e-40  135.2   0.0     1   124   184   307   184   308 0.97 Riboflavin kinase
YiiD_Cterm           PF09500.5    144 seq1355_BIOID47001   -            329   6.7e-49  165.0   0.0   1   1   2.9e-52   9.9e-49  164.4   0.0     1   143   174   313   174   314 0.99 Putative thioesterase (yiiD_Cterm)
Acetyltransf_7       PF13508.1     79 seq1355_BIOID47001   -            329   8.3e-13   48.1   0.0   1   1   4.5e-16   1.5e-12   47.3   0.0     3    77    60   138    58   140 0.87 Acetyltransferase (GNAT) domain
Acetyltransf_1       PF00583.19    83 seq1355_BIOID47001   -            329   2.9e-12   46.3   0.0   1   1   2.4e-15   8.2e-12   44.8   0.0     2    82    66   138    65   139 0.96 Acetyltransferase (GNAT) family
Acetyltransf_10      PF13673.1    117 seq1355_BIOID47001   -            329   1.6e-08   34.5   0.0   1   1   7.8e-12   2.7e-08   33.8   0.0    38   117    55   138    16   138 0.81 Acetyltransferase (GNAT) domain
SUI1                 PF01253.17    83 seq1357_BIOID47001   -            108   8.8e-23   79.8   1.9   1   1   7.6e-27     1e-22   79.5   1.3     2    82    28   104    27   105 0.95 Translation initiation factor SUI1
NAD_binding_10       PF13460.1    183 seq1358_BIOID47001   -            207   3.4e-28   98.7   2.4   1   1   8.6e-32   3.9e-28   98.5   1.7     2   181     5   187     5   189 0.94 NADH(P)-binding
NmrA                 PF05368.8    233 seq1358_BIOID47001   -            207   6.3e-06   25.4   0.9   1   1   1.5e-09     7e-06   25.3   0.6     2   100     5   103     5   192 0.86 NmrA-like family
DUF4223              PF13978.1     56 seq1359_BIOID47001   -             55   1.2e-36  124.0   0.7   1   1   9.5e-41   1.3e-36  123.9   0.5     1    55     1    55     1    55 0.99 Protein of unknown function (DUF4223)
tRNA-synt_1e         PF01406.14   301 seq1360_BIOID47001   -            461  4.5e-144  479.0   0.1   1   1  2.1e-147  5.7e-144  478.6   0.1     2   300    15   313    14   314 0.99 tRNA synthetases class I (C) catalytic domain
DALR_2               PF09190.6     63 seq1360_BIOID47001   -            461     2e-26   91.9   1.7   1   1   7.1e-30     2e-26   91.9   1.2     1    63   341   402   341   402 0.99 DALR domain
tRNA-synt_1g         PF09334.6    391 seq1360_BIOID47001   -            461   2.2e-16   59.4   1.6   1   2   3.9e-10   1.1e-06   27.5   0.1    13   112    35   133    29   147 0.82 tRNA synthetases class I (M)
tRNA-synt_1g         PF09334.6    391 seq1360_BIOID47001   -            461   2.2e-16   59.4   1.6   2   2   3.1e-11   8.6e-08   31.1   0.1   312   373   251   311   231   317 0.85 tRNA synthetases class I (M)
tRNA-synt_1f         PF01921.13   360 seq1360_BIOID47001   -            461   1.7e-07   30.1   0.0   1   1     2e-08   5.6e-05   21.8   0.0   276   317   261   301   214   329 0.85 tRNA synthetases class I (K)
tRNA-synt_1          PF00133.17   601 seq1360_BIOID47001   -            461   1.1e-06   26.8   0.2   1   1   3.5e-09   9.5e-06   23.7   0.0   515   596   221   300   206   305 0.81 tRNA synthetases class I (I, L, M and V)
DUF1471              PF07338.8     56 seq1361_BIOID47001   -             85   8.5e-20   70.0   0.1   1   1   8.2e-24   1.1e-19   69.6   0.0     2    56    33    85    32    85 0.98 Protein of unknown function (DUF1471)
TisB_toxin           PF13939.1     28 seq1362_BIOID47001   -             29   4.8e-16   57.9  11.3   1   1   3.7e-20   5.1e-16   57.8   7.8     1    28     1    28     1    28 0.99 Toxin TisB, type I toxin-antitoxin system
Phage_tail_X         PF05489.7     60 seq1363_BIOID47001   -             67   5.9e-36  121.6   0.4   1   1   4.9e-40   6.6e-36  121.4   0.3     1    60     1    60     1    60 0.98 Phage Tail Protein X
DAHP_synth_1         PF00793.15   272 seq1365_BIOID47001   -            389  1.1e-102  342.2   0.0   1   1    1e-106  1.4e-102  341.9   0.0     8   270    80   377    65   379 0.97 DAHP synthetase I family
Fer4_11              PF13247.1     99 seq1369_BIOID47001   -            223   1.4e-26   92.1  10.8   1   1     1e-29   1.4e-26   92.1   7.5     2    98    84   181    83   182 0.95 4Fe-4S dicluster domain
Fer4_7               PF12838.2     52 seq1369_BIOID47001   -            223     4e-17   62.2  26.6   1   2   2.1e-12   2.9e-09   37.0   5.6     2    52    46   108    45   108 0.75 4Fe-4S dicluster domain
Fer4_7               PF12838.2     52 seq1369_BIOID47001   -            223     4e-17   62.2  26.6   2   2   1.5e-09   2.1e-06   27.9   8.5     2    52   125   176   124   176 0.81 4Fe-4S dicluster domain
Fer4_9               PF13187.1     55 seq1369_BIOID47001   -            223   1.2e-15   57.3  25.1   1   2   4.7e-10   6.4e-07   29.4   4.8     2    54    46   108    45   111 0.87 4Fe-4S dicluster domain
Fer4_9               PF13187.1     55 seq1369_BIOID47001   -            223   1.2e-15   57.3  25.1   2   2     2e-11   2.8e-08   33.7   7.1     2    54   125   176   124   177 0.96 4Fe-4S dicluster domain
Fer4                 PF00037.22    24 seq1369_BIOID47001   -            223   3.5e-13   48.4  40.5   1   1   2.7e-09   3.7e-06   26.1   2.2     2    21   119   138   118   141 0.90 4Fe-4S binding domain
Fer4_10              PF13237.1     52 seq1369_BIOID47001   -            223   3.3e-12   45.8  50.0   1   2   7.1e-09   9.7e-06   25.1   8.5     7    52    90   136    84   136 0.93 4Fe-4S dicluster domain
Fer4_10              PF13237.1     52 seq1369_BIOID47001   -            223   3.3e-12   45.8  50.0   2   2   2.1e-09   2.9e-06   26.8   7.1     4    52   120   173   117   173 0.85 4Fe-4S dicluster domain
Fer4_2               PF12797.2     22 seq1369_BIOID47001   -            223     4e-10   38.8  36.2   1   1   9.6e-09   1.3e-05   24.6   1.2     2    20    38    56    37    64 0.89 4Fe-4S binding domain
Fer4_3               PF12798.2     15 seq1369_BIOID47001   -            223   1.6e-09   37.5  44.1   1   3   2.8e-05     0.039   14.4   5.2     1    15    92   108    92   108 0.98 4Fe-4S binding domain
Fer4_3               PF12798.2     15 seq1369_BIOID47001   -            223   1.6e-09   37.5  44.1   2   3   0.00027      0.37   11.3   3.7     1    13   125   137   125   139 0.94 4Fe-4S binding domain
Fer4_3               PF12798.2     15 seq1369_BIOID47001   -            223   1.6e-09   37.5  44.1   3   3   2.6e-07   0.00036   20.7   1.5     1    15   152   176   152   176 0.98 4Fe-4S binding domain
Fer4_4               PF12800.2     17 seq1369_BIOID47001   -            223   4.8e-07   29.4  37.0   1   3    0.0002      0.27   11.5   1.9     3    15    45    57    43    61 0.90 4Fe-4S binding domain
Fer4_4               PF12800.2     17 seq1369_BIOID47001   -            223   4.8e-07   29.4  37.0   2   3   0.00016      0.22   11.8   3.0     2    17    90   107    89   107 0.86 4Fe-4S binding domain
Fer4_4               PF12800.2     17 seq1369_BIOID47001   -            223   4.8e-07   29.4  37.0   3   3   1.9e-06    0.0026   17.8   2.4     2    17   123   138   122   138 0.91 4Fe-4S binding domain
Ferric_reduct        PF01794.14   125 seq1372_BIOID47001   -            211   1.6e-13   50.7   9.8   1   1   1.2e-17   1.6e-13   50.7   6.8     5   124    51   161    46   162 0.89 Ferric reductase like transmembrane component
YjbE                 PF11106.3     80 seq1373_BIOID47001   -             80   1.5e-43  146.4  27.9   1   1   1.2e-47   1.7e-43  146.3  19.3     1    80     1    80     1    80 0.99 Exopolysaccharide production protein YjbE
Phage_holin_2        PF04550.7     90 seq1374_BIOID47001   -             93   6.6e-40  134.9   4.6   1   1   5.4e-44   7.4e-40  134.8   3.2     1    89     1    89     1    90 0.98 Phage holin family 2
BPD_transp_1         PF00528.17   185 seq1375_BIOID47001   -            313   1.4e-16   60.4  19.2   1   1   9.9e-21   1.4e-16   60.4  13.3     2   179   106   307   105   310 0.89 Binding-protein-dependent transport system inner membrane component
MFS_1                PF07690.11   354 seq1381_BIOID47001   -            396   2.1e-39  135.1  46.7   1   1   4.5e-43   2.1e-39  135.1  32.4     2   352    16   351    15   353 0.83 Major Facilitator Superfamily
MFS_3                PF05977.8    524 seq1381_BIOID47001   -            396   7.1e-08   30.9   6.2   1   1   1.6e-11   7.1e-08   30.9   4.3    32   206    32   201     5   206 0.84 Transmembrane secretion effector
TRI12                PF06609.8    599 seq1381_BIOID47001   -            396   2.8e-06   25.7   4.5   1   1   6.2e-10   2.8e-06   25.7   3.1    87   212    54   179    14   190 0.80 Fungal trichothecene efflux pump (TRI12)
Phage_lysozyme       PF00959.14   110 seq1384_BIOID47001   -            165   1.1e-19   70.5   0.0   1   1     1e-23   1.4e-19   70.2   0.0     1   110    34   152    34   152 0.98 Phage lysozyme
OsmC                 PF02566.14   100 seq1385_BIOID47001   -            143   1.5e-19   69.9   0.1   1   1   1.4e-23   1.9e-19   69.5   0.0     2    99    42   139    41   140 0.89 OsmC-like protein
DUF2886              PF11102.3    200 seq1386_BIOID47001   -            212   2.6e-56  190.2   1.2   1   1   2.1e-60   2.9e-56  190.0   0.8     1   199    13   206    13   207 0.97 Protein of unknown function (DUF2886)
Peripla_BP_3         PF13377.1    160 seq1387_BIOID47001   -            341   9.6e-43  145.8   0.0   1   1   9.5e-46   3.2e-42  144.1   0.0     2   160   171   331   170   331 0.92 Periplasmic binding protein-like domain
Peripla_BP_1         PF00532.16   279 seq1387_BIOID47001   -            341   8.6e-35  120.1   0.0   1   1     3e-38     1e-34  119.9   0.0     2   275    60   325    59   329 0.93 Periplasmic binding proteins and sugar binding domain of LacI family
LacI                 PF00356.16    46 seq1387_BIOID47001   -            341   3.7e-21   74.3   0.8   1   1   2.1e-24   7.1e-21   73.4   0.6     1    46     3    48     3    48 0.99 Bacterial regulatory proteins, lacI family
Peripla_BP_4         PF13407.1    258 seq1387_BIOID47001   -            341   2.6e-20   72.7   0.0   1   1   1.1e-23   3.6e-20   72.3   0.0     1   253    62   308    62   313 0.89 Periplasmic binding protein domain
MFS_1                PF07690.11   354 seq1388_BIOID47001   -            416   2.4e-25   88.9  60.8   1   2   3.7e-20   2.5e-16   59.2  19.0     1   224    22   237    22   242 0.81 Major Facilitator Superfamily
MFS_1                PF07690.11   354 seq1388_BIOID47001   -            416   2.4e-25   88.9  60.8   2   2   1.1e-12   7.6e-09   34.6  19.5    10   179   237   409   232   415 0.80 Major Facilitator Superfamily
MFS_3                PF05977.8    524 seq1388_BIOID47001   -            416   7.6e-21   73.6  33.5   1   1   1.5e-24     1e-20   73.2  23.3     9   396    16   400    12   413 0.89 Transmembrane secretion effector
FecCD                PF01032.13   311 seq1389_BIOID47001   -            330   3.5e-95  318.3  31.1   1   1   3.1e-99   4.2e-95  318.0  21.5     1   311    18   325    15   325 0.95 FecCD transport family
tRNA-synt_1          PF00133.17   601 seq1392_BIOID47001   -            938  9.3e-233  773.4   0.0   1   1  5.8e-236  1.1e-232  773.2   0.0     2   601    28   641    27   641 0.98 tRNA synthetases class I (I, L, M and V)
Anticodon_1          PF08264.8    153 seq1392_BIOID47001   -            938   4.3e-29  101.1   0.0   1   1   4.2e-32   8.2e-29  100.2   0.0     1   152   685   841   685   842 0.89 Anticodon-binding domain of tRNA
tRNA-synt_1g         PF09334.6    391 seq1392_BIOID47001   -            938     6e-21   74.4   0.2   1   2   7.9e-14   1.5e-10   40.1   0.0     8    68    58   118    55   245 0.68 tRNA synthetases class I (M)
tRNA-synt_1g         PF09334.6    391 seq1392_BIOID47001   -            938     6e-21   74.4   0.2   2   2   2.4e-08   4.8e-05   22.0   0.0   310   356   584   631   566   650 0.81 tRNA synthetases class I (M)
zf-FPG_IleRS         PF06827.9     30 seq1392_BIOID47001   -            938   1.1e-09   37.6   3.5   1   1   5.4e-13   1.1e-09   37.6   2.4     1    29   898   926   898   927 0.96 Zinc finger found in FPG and IleRS
tRNA-synt_1e         PF01406.14   301 seq1392_BIOID47001   -            938   3.1e-08   32.9   0.0   1   1   2.2e-09   4.2e-06   25.9   0.0   227   299   575   648   548   650 0.83 tRNA synthetases class I (C) catalytic domain
tRNA-synt_1_2        PF13603.1    185 seq1392_BIOID47001   -            938   1.4e-06   27.6   0.0   1   1   1.3e-09   2.5e-06   26.7   0.0    14   141   226   358   219   368 0.77 Leucyl-tRNA synthetase, Domain 2
tRNA-synt_1f         PF01921.13   360 seq1392_BIOID47001   -            938   2.9e-06   26.1   0.0   1   1     6e-09   1.2e-05   24.1   0.0   241   340   562   659   545   675 0.81 tRNA synthetases class I (K)
Prenyltransf         PF01255.14   223 seq1394_BIOID47001   -            252   6.7e-82  273.8   0.0   1   1   5.6e-86   7.7e-82  273.6   0.0     1   222    23   243    23   244 0.99 Putative undecaprenyl diphosphate synthase
NrfD                 PF03916.9    313 seq1395_BIOID47001   -            318  1.6e-111  372.6  32.3   1   1  1.3e-115  1.8e-111  372.4  22.4     2   313     5   318     4   318 0.99 Polysulphide reductase, NrfD
BPD_transp_1         PF00528.17   185 seq1396_BIOID47001   -            354   2.5e-26   92.2  16.2   1   1   1.8e-30   2.5e-26   92.2  11.2     1   176   163   324   163   332 0.91 Binding-protein-dependent transport system inner membrane component
Methyltransf_30      PF05430.6    124 seq1400_BIOID47001   -            688   3.9e-51  171.7   0.0   1   1     1e-54   7.1e-51  170.9   0.0     1   123   138   264   138   265 0.98 S-adenosyl-L-methionine-dependent methyltransferase
DAO                  PF01266.19   358 seq1400_BIOID47001   -            688   1.7e-45  155.3   0.1   1   1   1.1e-48   7.6e-45  153.2   0.1     1   357   286   652   286   653 0.86 FAD dependent oxidoreductase
DUF2819              PF10995.3    317 seq1401_BIOID47001   -            523  3.2e-129  430.1   0.0   1   1    3e-133  4.1e-129  429.7   0.0     2   317   163   474   162   474 0.99 Protein of unknown function (DUF2819)
YodA                 PF09223.6    182 seq1403_BIOID47001   -            223   1.8e-86  288.3   5.1   1   1   1.6e-90   2.1e-86  288.0   3.5     2   182    43   223    42   223 0.99 YodA lipocalin-like domain
Caps_synth_GfcC      PF06251.6    229 seq1404_BIOID47001   -            277   2.5e-91  304.8   0.0   1   1   2.1e-95   2.9e-91  304.6   0.0     2   229    52   277    51   277 0.99 Capsule biosynthesis GfcC
ROK                  PF00480.15   179 seq1405_BIOID47001   -            397   1.1e-27   96.8   0.0   1   1   1.2e-31   1.6e-27   96.3   0.0    26   179   111   267    85   267 0.89 ROK family
BPD_transp_1         PF00528.17   185 seq1406_BIOID47001   -            264   2.7e-13   49.7  13.6   1   1     2e-17   2.7e-13   49.7   9.4     2   167    80   247    79   258 0.78 Binding-protein-dependent transport system inner membrane component
hemP                 PF10636.4     38 seq1411_BIOID47001   -             63   9.8e-16   56.9   2.7   1   1     3e-19   4.1e-15   54.9   1.4     1    38    26    63    26    63 0.98 Hemin uptake protein hemP
AsnC_trans_reg       PF01037.16    74 seq1412_BIOID47001   -            164   1.9e-24   85.0   0.1   1   1   1.4e-27   6.5e-24   83.3   0.0     1    74    78   152    78   152 0.98 AsnC family
HTH_24               PF13412.1     48 seq1412_BIOID47001   -            164   2.3e-21   74.8   0.2   1   1   1.1e-24     5e-21   73.7   0.1     1    48    12    59    12    59 0.98 Winged helix-turn-helix DNA-binding
HTH_AsnC-type        PF13404.1     42 seq1412_BIOID47001   -            164   2.6e-20   71.5   0.4   1   1     9e-24   4.1e-20   70.9   0.2     1    42    12    53    12    53 0.99 AsnC-type helix-turn-helix domain
CTP_transf_1         PF01148.15   259 seq1417_BIOID47001   -            285   1.3e-63  214.9  19.9   1   1   1.1e-67   1.5e-63  214.7  13.8     2   257     4   279     3   281 0.88 Cytidylyltransferase family
Phage_integrase      PF00589.17   173 seq1418_BIOID47001   -            399   1.5e-19   70.2   0.0   1   1   4.5e-23   3.1e-19   69.1   0.0     2   157   213   361   212   373 0.89 Phage integrase family
DUF4102              PF13356.1     89 seq1418_BIOID47001   -            399   3.1e-19   68.5   0.1   1   1   1.9e-22   1.3e-18   66.5   0.0     1    83     8    94     8    97 0.87 Domain of unknown function (DUF4102)
DUF3418              PF11898.3    586 seq1419_BIOID47001   -           1300  1.2e-241  803.1   0.6   1   1    7e-245  1.6e-241  802.7   0.4     2   586   712  1298   711  1298 0.99 Domain of unknown function (DUF3418)
OB_NTP_bind          PF07717.11   111 seq1419_BIOID47001   -           1300   1.1e-24   86.1   0.0   1   1   9.4e-28   2.1e-24   85.2   0.0     2   111   600   699   599   699 0.97 Oligonucleotide/oligosaccharide-binding (OB)-fold
HA2                  PF04408.18   102 seq1419_BIOID47001   -           1300   2.7e-24   85.0   0.0   1   1   2.5e-27   5.8e-24   83.9   0.0     2   101   465   558   464   559 0.90 Helicase associated domain (HA2)
Helicase_C           PF00271.26    78 seq1419_BIOID47001   -           1300   1.1e-10   41.0   0.1   1   1   1.1e-13   2.5e-10   39.9   0.1     2    77   312   403   311   404 0.94 Helicase conserved C-terminal domain
DEAD                 PF00270.24   173 seq1419_BIOID47001   -           1300   5.9e-07   28.9   0.0   1   1     6e-10   1.4e-06   27.7   0.0     7   167    86   233    80   239 0.72 DEAD/DEAH box helicase
T2SE                 PF00437.15   272 seq1419_BIOID47001   -           1300    0.0001   21.2   0.0   1   1   8.6e-08    0.0002   20.2   0.0   115   149    81   114    17   122 0.75 Type II/IV secretion system protein
ABC_tran             PF00005.22   118 seq1421_BIOID47001   -            266   2.1e-16   60.2   0.0   1   1   5.5e-20   3.8e-16   59.4   0.0     1   118    51   176    51   176 0.85 ABC transporter
YmgB                 PF10798.3     61 seq1422_BIOID47001   -             78   3.4e-05   23.4   0.0   1   1   3.6e-09   4.9e-05   22.9   0.0     4    35    27    58    25    64 0.93 Biofilm development protein YmgB/AriR
Acyl_transf_3        PF01757.17   340 seq1425_BIOID47001   -            331   4.9e-34  117.5  35.5   1   1   4.4e-38   6.1e-34  117.2  24.6     2   339     6   318     5   322 0.87 Acyltransferase family
Cytochrom_C_asm      PF01578.15   214 seq1429_BIOID47001   -            552   4.7e-50  169.9  21.4   1   1   3.5e-54   4.7e-50  169.9  14.8     1   212    72   279    72   281 0.97 Cytochrome C assembly protein
OpuAC                PF04069.7    257 seq1430_BIOID47001   -            344   4.2e-56  190.0   3.9   1   1   3.8e-60   5.2e-56  189.7   2.7     2   256    44   326    43   327 0.94 Substrate binding domain of ABC-type glycine betaine transport system
DUF940               PF06082.6    658 seq1434_BIOID47001   -            698  3.6e-258  858.3  13.6   1   1    3e-262  4.1e-258  858.2   9.5     1   658    29   693    29   693 0.97 Bacterial putative lipoprotein (DUF940)
P2_Phage_GpR         PF06891.6    135 seq1435_BIOID47001   -            156     2e-40  137.6   0.0   1   1   1.9e-44   2.5e-40  137.2   0.0     1   135     2   132     2   132 0.98 P2 phage tail completion protein R (GpR)
Aldedh               PF00171.17   462 seq1436_BIOID47001   -            474  5.3e-166  552.4   0.1   1   1  4.3e-170  5.9e-166  552.2   0.0     3   462    13   470    11   470 0.97 Aldehyde dehydrogenase family
FtsK_SpoIIIE         PF01580.13   205 seq1437_BIOID47001   -           1368     4e-74  248.3   0.1   1   1   1.9e-77   6.3e-74  247.7   0.1     2   205   987  1200   986  1200 0.98 FtsK/SpoIIIE family
DUF4117              PF13491.1    171 seq1437_BIOID47001   -           1368   3.5e-41  140.3  17.3   1   1   1.5e-44     5e-41  139.8  12.0     2   171    20   191    19   191 0.95 Domain of unknown function (DUF4117)
Ftsk_gamma           PF09397.5     67 seq1437_BIOID47001   -           1368   4.1e-30  103.1   0.0   1   1   2.7e-33   9.1e-30  102.0   0.0     2    65  1301  1364  1300  1366 0.96 Ftsk gamma domain
Cytochrom_B_N        PF00033.14   188 seq1438_BIOID47001   -            184   1.6e-22   79.6  12.3   1   1   2.8e-26   1.9e-22   79.4   8.5     2   187    10   181     9   182 0.96 Cytochrome b(N-terminal)/b6/petB
Ni_hydr_CYTB         PF01292.15   182 seq1438_BIOID47001   -            184   8.7e-19   67.4  11.6   1   1   1.5e-22   1.1e-18   67.2   8.0     1   181    11   181    11   182 0.85 Prokaryotic cytochrome b561
YmgB                 PF10798.3     61 seq1443_BIOID47001   -             88   3.4e-29  100.3   2.6   1   1   3.8e-33   5.3e-29   99.7   1.8     1    61    28    88    28    88 0.98 Biofilm development protein YmgB/AriR
Peptidase_M50        PF02163.17   192 seq1447_BIOID47001   -            450   2.7e-70  235.1   0.3   1   1   6.9e-74   3.1e-70  234.9   0.2     2   192    11   446    10   446 0.99 Peptidase family M50
PDZ                  PF00595.19    81 seq1447_BIOID47001   -            450   8.1e-13   48.2   0.3   1   1     1e-13   4.6e-10   39.4   0.0     8    81   209   277   203   277 0.91 PDZ domain (Also known as DHR or GLGF)
PDZ_2                PF13180.1     82 seq1447_BIOID47001   -            450   7.3e-11   41.6   0.0   1   1   1.1e-11   5.1e-08   32.5   0.0    19    78   227   285   211   287 0.84 PDZ domain
Phage_tail_S         PF05069.8    148 seq1448_BIOID47001   -            150   3.9e-42  143.4   0.6   1   1   3.1e-46   4.3e-42  143.2   0.4     2   148     3   149     2   149 0.97 Phage virion morphogenesis family
Epimerase            PF01370.16   236 seq1451_BIOID47001   -            310   6.2e-50  169.7   0.0   1   1   2.8e-53   7.7e-50  169.3   0.0     1   236     2   236     2   236 0.92 NAD dependent epimerase/dehydratase family
3Beta_HSD            PF01073.14   280 seq1451_BIOID47001   -            310   1.7e-12   46.5   0.0   1   1   8.5e-16   2.3e-12   46.0   0.0     1   223     3   219     3   224 0.79 3-beta hydroxysteroid dehydrogenase/isomerase family
RmlD_sub_bind        PF04321.12   287 seq1451_BIOID47001   -            310   7.2e-10   38.1   0.0   1   1   7.5e-13   2.1e-09   36.6   0.0     3   155     2   174     1   267 0.79 RmlD substrate binding domain
NAD_binding_4        PF07993.7    249 seq1451_BIOID47001   -            310   1.8e-07   30.2   0.0   1   1   3.6e-08   9.9e-05   21.2   0.0    86   210    67   184    47   220 0.84 Male sterility protein
DUF2636              PF11120.3     62 seq1452_BIOID47001   -             63   5.2e-33  112.2   0.6   1   1   4.2e-37   5.7e-33  112.1   0.4     1    62     2    63     2    63 0.99 Protein of unknown function (DUF2636)
Adenylate_cycl       PF01295.13   605 seq1453_BIOID47001   -            848    9e-275  912.5   0.0   1   1  1.6e-278  1.1e-274  912.3   0.0     1   601   228   826   228   830 0.98 Adenylate cyclase, class-I
Adenyl_cycl_N        PF12633.2    204 seq1453_BIOID47001   -            848   3.3e-87  291.1   0.0   1   1   2.2e-86   1.5e-82  275.9   0.0     1   203     1   200     1   201 0.96 Adenylate cyclase NT domain
Band_7               PF01145.20   179 seq1458_BIOID47001   -            302   3.4e-30  105.1   4.6   1   1   2.5e-34   3.4e-30  105.1   3.2     1   179    34   210    34   210 0.96 SPFH domain / Band 7 family
MFS_1                PF07690.11   354 seq1459_BIOID47001   -            403   6.2e-44  150.0  42.0   1   1   1.8e-47   6.2e-44  150.0  29.1     4   347    14   341    11   348 0.87 Major Facilitator Superfamily
Sugar_tr             PF00083.19   451 seq1459_BIOID47001   -            403   1.2e-09   37.1   5.9   1   1   3.5e-13   1.2e-09   37.1   4.1    44   123    39   115    16   183 0.88 Sugar (and other) transporter
MFS_2                PF13347.1    427 seq1459_BIOID47001   -            403   1.2e-06   27.0   8.0   1   1   3.6e-10   1.2e-06   27.0   5.6   225   341     7   121     4   128 0.90 MFS/sugar transport protein
MFS_3                PF05977.8    524 seq1459_BIOID47001   -            403   0.00017   19.7  10.8   1   1   5.1e-08   0.00017   19.7   7.5    52   203    43   194     8   226 0.84 Transmembrane secretion effector
Phage_AlpA           PF05930.7     51 seq1460_BIOID47001   -             88   2.6e-26   90.9   0.0   1   1   4.8e-30   3.3e-26   90.6   0.0     1    51    25    75    25    75 0.99 Prophage CP4-57 regulatory protein (AlpA)
HTH_17               PF12728.2     51 seq1460_BIOID47001   -             88   6.3e-10   39.0   0.0   1   1   1.1e-13   7.8e-10   38.7   0.0     2    50    28    78    27    79 0.87 Helix-turn-helix domain
DUF3260              PF11658.3    518 seq1462_BIOID47001   -            559  9.3e-233  772.9   0.0   1   1  7.8e-237  1.1e-232  772.7   0.0     2   518    24   554    23   554 0.99 Protein of unknown function (DUF3260)
ABC_tran             PF00005.22   118 seq1465_BIOID47001   -            251   3.4e-21   75.6   0.0   1   1   8.5e-25   5.8e-21   74.9   0.0     1   118    44   149    44   149 0.90 ABC transporter
AAA_21               PF13304.1    303 seq1465_BIOID47001   -            251   2.8e-10   40.5   0.0   1   1   4.8e-11   3.3e-07   30.4   0.0     4   302    35   184    32   186 0.87 AAA domain
DUF2583              PF10762.4     89 seq1467_BIOID47001   -             92     1e-51  172.9   1.0   1   1   8.5e-56   1.2e-51  172.7   0.7     1    89     1    89     1    89 0.99 Protein of unknown function (DUF2583)
Phage_base_V         PF04717.7     79 seq1468_BIOID47001   -            211   2.1e-28   97.9   1.9   1   1   7.4e-32     1e-27   95.7   0.3     1    79    21    96    21    96 0.97 Phage-related baseplate assembly protein
Phage_ASH            PF10554.4    108 seq1470_BIOID47001   -            196   3.9e-35  120.3   0.5   1   1   3.8e-39   5.2e-35  119.9   0.4     1   108    22   143    22   143 0.99 Ash protein family
Chorismate_bind      PF00425.13   257 seq1474_BIOID47001   -            391     2e-68  230.3   0.0   1   1   1.8e-72   2.5e-68  230.0   0.0     2   257   126   380   125   380 0.97 chorismate binding enzyme
MFS_1                PF07690.11   354 seq1479_BIOID47001   -            394   8.1e-37  126.6  54.0   1   2   5.2e-32   3.6e-28   98.2  24.4     2   271    17   273    16   273 0.85 Major Facilitator Superfamily
MFS_1                PF07690.11   354 seq1479_BIOID47001   -            394   8.1e-37  126.6  54.0   2   2   1.7e-14   1.2e-10   40.6  15.5     3   175   218   387   216   394 0.89 Major Facilitator Superfamily
Sugar_tr             PF00083.19   451 seq1479_BIOID47001   -            394   3.5e-13   48.8  16.6   1   1     5e-17   3.5e-13   48.8  11.5    43   188    39   181    11   184 0.88 Sugar (and other) transporter
EAL                  PF00563.15   236 seq1480_BIOID47001   -            507   7.5e-63  212.0   0.0   1   1   1.7e-66   1.2e-62  211.4   0.0     2   236   251   486   250   486 0.96 EAL domain
CSS-motif            PF12792.2    208 seq1480_BIOID47001   -            507   1.1e-30  106.3   0.0   1   1   2.4e-34   1.6e-30  105.8   0.0     3   207    30   224    28   225 0.91 CSS motif domain associated with EAL
MtfA                 PF06167.7    253 seq1482_BIOID47001   -            278   5.9e-75  251.7   0.1   1   1   5.3e-79   7.2e-75  251.5   0.1    11   253    18   256     9   256 0.95 Phosphoenolpyruvate:glucose-phosphotransferase regulator
Glyco_transf_9       PF01075.12   247 seq1484_BIOID47001   -            348   1.3e-89  299.5   0.0   1   1   1.1e-93   1.5e-89  299.3   0.0     1   247    69   324    69   324 0.98 Glycosyltransferase family 9 (heptosyltransferase)
Peptidase_A8         PF01252.13   150 seq1486_BIOID47001   -            164   1.8e-44  150.8   6.9   1   1   1.6e-48   2.2e-44  150.6   4.8     2   147    15   160    13   164 0.92 Signal peptidase (SPase) II
CcmH                 PF03918.9    148 seq1487_BIOID47001   -            127   1.9e-47  159.8   0.8   1   1   1.6e-51   2.2e-47  159.6   0.5     4   125     7   126     3   127 0.91 Cytochrome C biogenesis protein
GPW_gp25             PF04965.9     99 seq1489_BIOID47001   -            115     3e-19   68.2   0.0   1   1   2.7e-23   3.7e-19   67.9   0.0     5    94    17   106    14   111 0.93 Gene 25-like lysozyme
Fimbrial             PF00419.15   145 seq1491_BIOID47001   -            180     8e-20   71.4   7.7   1   1     7e-24   9.6e-20   71.1   5.3     1   145    30   180    30   180 0.87 Fimbrial protein
ABC-3                PF00950.12   258 seq1492_BIOID47001   -            261   6.4e-88  294.2  26.0   1   1   1.1e-91   7.2e-88  294.0  18.0     2   257     2   257     1   258 0.99 ABC 3 transport family
FecCD                PF01032.13   311 seq1492_BIOID47001   -            261   7.3e-07   28.1  27.3   1   1   1.1e-10   7.3e-07   28.1  18.9   103   309    56   255    29   257 0.75 FecCD transport family
RHH_1                PF01402.16    39 seq1495_BIOID47001   -             81   4.8e-11   41.9   0.5   1   1   5.7e-15   7.7e-11   41.2   0.4     2    39    15    52    14    52 0.96 Ribbon-helix-helix protein, copG family
DUF2566              PF10753.4     55 seq1496_BIOID47001   -             73   2.5e-29  100.8   5.3   1   1   2.3e-33   3.1e-29  100.5   3.7     1    55    19    73    19    73 0.99 Protein of unknown function (DUF2566)
Bac_surface_Ag       PF01103.18   323 seq1498_BIOID47001   -            810  1.7e-100  336.4  16.0   1   1  1.1e-103  3.7e-100  335.4  11.1     1   323   448   810   448   810 0.96 Surface antigen
Surf_Ag_VNR          PF07244.10    78 seq1498_BIOID47001   -            810   3.1e-65  216.4  10.4   1   5   6.3e-10   2.2e-06   27.8   0.0     1    78    24    91    24    91 0.87 Surface antigen variable number repeat
Surf_Ag_VNR          PF07244.10    78 seq1498_BIOID47001   -            810   3.1e-65  216.4  10.4   2   5   5.9e-15     2e-11   44.0   0.0     1    78    92   172    92   172 0.93 Surface antigen variable number repeat
Surf_Ag_VNR          PF07244.10    78 seq1498_BIOID47001   -            810   3.1e-65  216.4  10.4   3   5   3.5e-17   1.2e-13   51.1   0.1     2    78   176   263   175   263 0.86 Surface antigen variable number repeat
Surf_Ag_VNR          PF07244.10    78 seq1498_BIOID47001   -            810   3.1e-65  216.4  10.4   4   5   5.8e-14     2e-10   40.8   0.0     1    78   266   344   266   344 0.92 Surface antigen variable number repeat
Surf_Ag_VNR          PF07244.10    78 seq1498_BIOID47001   -            810   3.1e-65  216.4  10.4   5   5     1e-18   3.5e-15   56.0   0.1     1    78   347   421   347   421 0.91 Surface antigen variable number repeat
TPR_11               PF13414.1     69 seq1502_BIOID47001   -            198   3.5e-15   55.2   9.6   1   1   2.2e-15     1e-11   44.1   4.9     1    68    71   140    71   141 0.90 TPR repeat
TPR_2                PF07719.12    34 seq1502_BIOID47001   -            198   1.9e-06   27.2  11.9   1   2   6.1e-07    0.0028   17.3   1.1     2    32    74   104    73   106 0.90 Tetratricopeptide repeat
TPR_2                PF07719.12    34 seq1502_BIOID47001   -            198   1.9e-06   27.2  11.9   2   2   4.4e-06      0.02   14.6   0.0     3    31   146   174   144   176 0.93 Tetratricopeptide repeat
TPR_1                PF00515.23    34 seq1502_BIOID47001   -            198   6.1e-06   25.4   9.1   1   1   1.7e-07   0.00075   18.8   0.7     2    32    74   104    73   106 0.91 Tetratricopeptide repeat
Phage_AlpA           PF05930.7     51 seq1503_BIOID47001   -            106   3.9e-09   35.9   0.3   1   1   3.8e-13   5.2e-09   35.5   0.2     4    51    29    76    26    76 0.96 Prophage CP4-57 regulatory protein (AlpA)
Baseplate_J          PF04865.9    243 seq1504_BIOID47001   -            302   6.7e-61  205.6   3.5   1   1   2.3e-63   3.1e-59  200.1   2.4     2   243    86   262    85   262 0.99 Baseplate J-like protein
DUF2526              PF10735.4     77 seq1508_BIOID47001   -             77   3.1e-47  158.3   5.7   1   1   2.5e-51   3.4e-47  158.2   4.0     1    77     1    77     1    77 1.00 Protein of unknown function (DUF2526)
YkuD                 PF03734.9    146 seq1509_BIOID47001   -            615   6.1e-30  104.2   0.1   1   1   1.4e-33   9.7e-30  103.6   0.0     4   140   377   543   374   572 0.94 L,D-transpeptidase catalytic domain
PG_binding_1         PF01471.13    57 seq1509_BIOID47001   -            615   1.2e-09   37.9   0.2   1   1   9.3e-11   6.4e-07   29.1   0.0    25    57   316   348   307   348 0.92 Putative peptidoglycan binding domain
Globin               PF00042.17   108 seq1511_BIOID47001   -            403   3.4e-15   56.1   0.0   1   1   1.7e-18   7.7e-15   55.0   0.0     2   107    14   109    13   110 0.96 Globin
NAD_binding_1        PF00175.16   109 seq1511_BIOID47001   -            403   1.5e-14   54.3   0.0   1   1   6.1e-18   2.8e-14   53.4   0.0     1   108   271   379   271   380 0.83 Oxidoreductase NAD-binding domain
FAD_binding_6        PF00970.19    99 seq1511_BIOID47001   -            403   1.1e-13   51.0   0.0   1   1   4.8e-17   2.2e-13   50.0   0.0     2    97   162   259   161   261 0.90 Oxidoreductase FAD-binding domain
FKBP_C               PF00254.23    94 seq1512_BIOID47001   -            149   1.2e-16   60.3   0.0   1   1   1.3e-20   1.7e-16   59.8   0.0     4    94     4   141     2   141 0.87 FKBP-type peptidyl-prolyl cis-trans isomerase
CMAS                 PF02353.15   273 seq1514_BIOID47001   -            382  1.8e-106  355.1   0.2   1   1  1.6e-109  2.4e-106  354.6   0.2     2   273   108   368   107   368 0.98 Mycolic acid cyclopropane synthetase
Methyltransf_23      PF13489.1    162 seq1514_BIOID47001   -            382   1.5e-14   53.9   0.0   1   1   1.6e-17   2.4e-14   53.2   0.0    14   135   157   287   144   315 0.73 Methyltransferase domain
Methyltransf_11      PF08241.7     95 seq1514_BIOID47001   -            382   8.7e-13   48.4   0.0   1   1   1.1e-15   1.6e-12   47.5   0.0     1    94   172   264   172   265 0.97 Methyltransferase domain
Methyltransf_18      PF12847.2    112 seq1514_BIOID47001   -            382   8.2e-11   42.3   0.0   1   1   1.4e-13   2.1e-10   41.0   0.0     1   111   167   267   167   268 0.91 Methyltransferase domain
Methyltransf_31      PF13847.1    152 seq1514_BIOID47001   -            382   5.2e-11   42.2   0.0   1   1   5.6e-14   8.6e-11   41.5   0.0     2   112   166   269   165   329 0.85 Methyltransferase domain
Methyltransf_12      PF08242.7     99 seq1514_BIOID47001   -            382   4.1e-08   33.4   0.0   1   1   5.5e-11   8.4e-08   32.4   0.0     1    99   172   263   172   263 0.83 Methyltransferase domain
Methyltransf_25      PF13649.1    101 seq1514_BIOID47001   -            382   2.1e-07   31.0   0.0   1   1   2.8e-10   4.2e-07   30.1   0.0     1   101   171   261   171   261 0.90 Methyltransferase domain
PCMT                 PF01135.14   210 seq1514_BIOID47001   -            382   3.9e-06   26.4   0.0   1   1   3.8e-09   5.7e-06   25.8   0.0    61   123   155   215   135   230 0.82 Protein-L-isoaspartate(D-aspartate) O-methyltransferase (PCMT)
MTS                  PF05175.9    170 seq1514_BIOID47001   -            382   3.8e-05   23.0   0.0   1   1     4e-08   6.1e-05   22.3   0.0    22   104   158   234   152   265 0.81 Methyltransferase small domain
RHH_3                PF12651.2     44 seq1515_BIOID47001   -             53   0.00011   21.7   0.4   1   1   9.4e-09   0.00013   21.5   0.3     9    40    16    47    11    51 0.92 Ribbon-helix-helix domain
DUF308               PF03729.8     72 seq1516_BIOID47001   -            190     3e-19   68.6  37.3   1   2   9.7e-16   1.3e-11   44.1   9.6     2    71    27    97    26    98 0.93 Short repeat of unknown function (DUF308)
DUF308               PF03729.8     72 seq1516_BIOID47001   -            190     3e-19   68.6  37.3   2   2   6.2e-13   8.5e-09   35.1   9.2     1    71    84   153    84   154 0.94 Short repeat of unknown function (DUF308)
AMP-binding          PF00501.23   418 seq1517_BIOID47001   -            536   5.2e-85  285.1   0.0   1   1   1.4e-88   6.2e-85  284.9   0.0     1   417    50   461    50   462 0.94 AMP-binding enzyme
DUF4009              PF13193.1     41 seq1517_BIOID47001   -            536     8e-08   31.4   0.1   1   1   5.4e-11   2.4e-07   29.9   0.0     1    29   501   529   501   535 0.92 Domain of unknown function (DUF4009)
HypA                 PF01155.14   113 seq1521_BIOID47001   -            120   9.1e-33  112.2   6.4   1   1   7.4e-37     1e-32  112.0   4.4     1   112     5   117     5   118 0.98 Hydrogenase expression/synthesis hypA family
Pili_assembly_N      PF00345.15   122 seq1523_BIOID47001   -            230   2.2e-37  127.4   0.2   1   1   8.5e-41   5.8e-37  126.0   0.0     1   121    26   145    26   146 0.91 Gram-negative pili assembly chaperone, N-terminal domain
Pili_assembly_C      PF02753.12    68 seq1523_BIOID47001   -            230     2e-16   59.4   0.3   1   1   5.2e-20   3.6e-16   58.6   0.2     1    65   165   223   165   226 0.96 Gram-negative pili assembly chaperone, C-terminal domain
Phage_ASH            PF10554.4    108 seq1528_BIOID47001   -            175   1.2e-05   25.4   1.0   1   1   1.5e-09     2e-05   24.7   0.2     1    98    33   121    33   128 0.88 Ash protein family
AzlC                 PF03591.9    143 seq1529_BIOID47001   -            245   7.3e-42  142.5  10.2   1   1   5.3e-46   7.3e-42  142.5   7.1     1   141    23   165    23   167 0.97 AzlC protein
Ribonuc_red_lgC      PF02867.10   537 seq1531_BIOID47001   -            761  4.2e-134  447.9   0.0   1   1    2e-136  9.1e-133  443.5   0.0     1   536   222   731   222   732 0.95 Ribonucleotide reductase, barrel domain
ATP-cone             PF03477.11    90 seq1531_BIOID47001   -            761     6e-15   55.3   0.1   1   1   2.8e-18   1.3e-14   54.2   0.1     3    90     7    92     5    92 0.97 ATP cone domain
Ribonuc_red_lgN      PF00317.16    83 seq1531_BIOID47001   -            761   1.4e-12   47.0   1.0   1   1     5e-16   2.3e-12   46.4   0.1     2    82   142   219   141   220 0.93 Ribonucleotide reductase, all-alpha domain
Glyco_transf_9       PF01075.12   247 seq1532_BIOID47001   -            319   1.3e-85  286.4   0.1   1   1   1.1e-89   1.6e-85  286.1   0.1     1   244    75   314    75   317 0.98 Glycosyltransferase family 9 (heptosyltransferase)
LYTB                 PF02401.13   281 seq1533_BIOID47001   -            316  4.5e-120  399.6   0.2   1   1  3.8e-124  5.2e-120  399.5   0.1     1   280     3   284     3   285 0.99 LytB protein
Big_1                PF02369.11   100 seq1535_BIOID47001   -           2675         0 1074.0 266.1   1  16     5e-21   1.4e-17   63.3   8.8     2    94   749   837   744   843 0.88 Bacterial Ig-like domain (group 1)
Big_1                PF02369.11   100 seq1535_BIOID47001   -           2675         0 1074.0 266.1   2  16   1.4e-25   3.9e-22   77.9   9.4     3    99   845   939   842   940 0.93 Bacterial Ig-like domain (group 1)
Big_1                PF02369.11   100 seq1535_BIOID47001   -           2675         0 1074.0 266.1   3  16   7.2e-28     2e-24   85.2   2.3     2    98   942  1040   941  1042 0.95 Bacterial Ig-like domain (group 1)
Big_1                PF02369.11   100 seq1535_BIOID47001   -           2675         0 1074.0 266.1   4  16   5.2e-19   1.4e-15   56.8   3.6     4    96  1054  1139  1051  1143 0.88 Bacterial Ig-like domain (group 1)
Big_1                PF02369.11   100 seq1535_BIOID47001   -           2675         0 1074.0 266.1   5  16   1.4e-26   3.9e-23   81.1   7.4     3   100  1146  1245  1144  1245 0.94 Bacterial Ig-like domain (group 1)
Big_1                PF02369.11   100 seq1535_BIOID47001   -           2675         0 1074.0 266.1   6  16   4.1e-21   1.1e-17   63.6   6.8     4    96  1257  1342  1253  1346 0.91 Bacterial Ig-like domain (group 1)
Big_1                PF02369.11   100 seq1535_BIOID47001   -           2675         0 1074.0 266.1   7  16   1.9e-27   5.2e-24   83.9   7.9     3   100  1349  1448  1347  1448 0.95 Bacterial Ig-like domain (group 1)
Big_1                PF02369.11   100 seq1535_BIOID47001   -           2675         0 1074.0 266.1   8  16   4.1e-22   1.1e-18   66.8   7.4     5   100  1461  1548  1451  1548 0.84 Bacterial Ig-like domain (group 1)
Big_1                PF02369.11   100 seq1535_BIOID47001   -           2675         0 1074.0 266.1   9  16   5.9e-27   1.6e-23   82.3   5.6     2   100  1559  1661  1558  1661 0.89 Bacterial Ig-like domain (group 1)
Big_1                PF02369.11   100 seq1535_BIOID47001   -           2675         0 1074.0 266.1  10  16   6.1e-23   1.7e-19   69.4   1.8     2    98  1663  1759  1662  1761 0.89 Bacterial Ig-like domain (group 1)
Big_1                PF02369.11   100 seq1535_BIOID47001   -           2675         0 1074.0 266.1  11  16   6.6e-29   1.8e-25   88.6   5.8     6    96  1767  1860  1763  1864 0.93 Bacterial Ig-like domain (group 1)
Big_1                PF02369.11   100 seq1535_BIOID47001   -           2675         0 1074.0 266.1  12  16   6.6e-27   1.8e-23   82.2   6.0     2    98  1866  1964  1865  1966 0.94 Bacterial Ig-like domain (group 1)
Big_1                PF02369.11   100 seq1535_BIOID47001   -           2675         0 1074.0 266.1  13  16   4.9e-22   1.3e-18   66.5   5.1     5    90  1973  2056  1969  2064 0.89 Bacterial Ig-like domain (group 1)
Big_1                PF02369.11   100 seq1535_BIOID47001   -           2675         0 1074.0 266.1  14  16   1.3e-20   3.4e-17   62.0   0.2    22    94  2090  2162  2070  2168 0.82 Bacterial Ig-like domain (group 1)
Big_1                PF02369.11   100 seq1535_BIOID47001   -           2675         0 1074.0 266.1  15  16   2.2e-20     6e-17   61.2   4.9     9   100  2175  2263  2166  2263 0.89 Bacterial Ig-like domain (group 1)
Big_1                PF02369.11   100 seq1535_BIOID47001   -           2675         0 1074.0 266.1  16  16     2e-21   5.6e-18   64.5   8.3     5   100  2270  2366  2266  2366 0.94 Bacterial Ig-like domain (group 1)
DUF3442              PF11924.3    280 seq1535_BIOID47001   -           2675  7.3e-100  334.0   2.7   1   1  2.7e-103  7.3e-100  334.0   1.9     3   280   150   428   148   428 0.99 Protein of unknown function (DUF3442)
PsiE                 PF06146.7     69 seq1536_BIOID47001   -            136   1.8e-16   59.9   5.7   1   1   1.3e-20   1.8e-16   59.9   3.9     5    69    62   123    58   123 0.95 Phosphate-starvation-inducible E
cobW                 PF02492.14   178 seq1537_BIOID47001   -            290     1e-48  165.0   0.0   1   1   9.8e-53   1.3e-48  164.6   0.0     2   177   106   267   105   268 0.98 CobW/HypB/UreG, nucleotide-binding domain
Pox_D5               PF03288.11    86 seq1538_BIOID47001   -            777   6.5e-21   74.2   0.0   1   1   4.2e-24   1.1e-20   73.4   0.0     1    86   670   769   670   769 0.96 Poxvirus D5 protein-like
Prim_Zn_Ribbon       PF08273.7     40 seq1538_BIOID47001   -            777   1.3e-18   66.6   9.8   1   1   9.8e-22   2.7e-18   65.6   6.8     1    40    30    66    30    66 0.97 Zinc-binding domain of primase-helicase
Toprim_3             PF13362.1     96 seq1538_BIOID47001   -            777   2.8e-11   43.3   0.7   1   1   2.9e-14   7.9e-11   41.9   0.0     2    94   210   299   209   301 0.87 Toprim domain
D5_N                 PF08706.6    150 seq1538_BIOID47001   -            777   3.4e-10   40.0   0.0   1   1   2.9e-13     8e-10   38.8   0.0     2   148   337   468   336   470 0.77 D5 N terminal like
Toprim_4             PF13662.1     81 seq1538_BIOID47001   -            777   7.7e-09   35.3   0.1   1   1   1.1e-11     3e-08   33.4   0.0     1    69   208   277   208   285 0.89 Toprim domain
ABC_tran             PF00005.22   118 seq1540_BIOID47001   -            511   1.6e-29  102.5   0.1   1   2   4.3e-21     3e-17   62.9   0.0     1   118    51   169    51   169 0.95 ABC transporter
ABC_tran             PF00005.22   118 seq1540_BIOID47001   -            511   1.6e-29  102.5   0.1   2   2   3.7e-13   2.5e-09   37.4   0.0     3   117   305   431   303   432 0.74 ABC transporter
Tail_P2_I            PF09684.5    139 seq1541_BIOID47001   -            203   6.6e-58  194.0   0.1   1   1   5.8e-62   7.9e-58  193.8   0.1     1   139     7   143     7   143 0.99 Phage tail protein (Tail_P2_I)
SDF                  PF00375.13   390 seq1542_BIOID47001   -            437  2.2e-120  401.8  38.4   1   1  1.8e-124  2.5e-120  401.7  26.6     1   390     8   411     8   411 0.97 Sodium:dicarboxylate symporter family
Usher                PF00577.15   552 seq1547_BIOID47001   -            869  2.6e-208  693.1  23.0   1   1  6.7e-212    3e-208  692.8  15.9     5   552   202   777   198   777 0.99 Type VII secretion system (T7SS), usher protein
PapC_N               PF13954.1    146 seq1547_BIOID47001   -            869   7.2e-49  164.9   0.0   1   1   2.8e-52   1.3e-48  164.1   0.0     2   146    38   189    37   189 0.98 PapC N-terminal domain
PapC_C               PF13953.1     68 seq1547_BIOID47001   -            869   7.4e-23   79.8   0.1   1   1   4.5e-26   2.1e-22   78.4   0.0     1    67   787   852   787   853 0.96 PapC C-terminal domain
AzlD                 PF05437.7     99 seq1551_BIOID47001   -            111   2.4e-12   46.5   5.6   1   1   2.1e-16   2.9e-12   46.2   3.9     1    98     5   104     5   105 0.92 Branched-chain amino acid transport protein (AzlD)
DUF1440              PF07274.7    136 seq1553_BIOID47001   -            204   3.9e-55  185.4   2.3   1   1   3.4e-59   4.7e-55  185.1   1.6     1   136    26   182    26   182 0.99 Protein of unknown function (DUF1440)
ADH_zinc_N           PF00107.21   130 seq1557_BIOID47001   -            353   1.4e-18   66.5   0.0   1   1   1.7e-22   2.3e-18   65.8   0.0     1   119   169   301   169   310 0.92 Zinc-binding dehydrogenase
Autotransporter      PF03797.14   265 seq1558_BIOID47001   -            887   3.6e-46  157.5  19.6   1   1   5.3e-50   3.6e-46  157.5  13.6     3   265   602   873   600   876 0.95 Autotransporter beta-domain
Pertactin            PF03212.9    121 seq1558_BIOID47001   -            887   2.5e-09   36.7   3.7   1   1   7.1e-13   4.9e-09   35.8   1.5    18   120   430   536   412   537 0.76 Pertactin
HupF_HypC            PF01455.13    68 seq1560_BIOID47001   -             90   1.9e-25   88.4   0.2   1   1   1.7e-29   2.3e-25   88.2   0.1     1    68     1    72     1    72 0.98 HupF/HypC family
IU_nuc_hydro         PF01156.14   314 seq1563_BIOID47001   -            304   2.8e-92  309.2   0.0   1   1   2.3e-96   3.1e-92  309.0   0.0     3   312     4   302     2   304 0.96 Inosine-uridine preferring nucleoside hydrolase
GerE                 PF00196.14    58 seq1564_BIOID47001   -            186   8.2e-06   24.9   0.9   1   1   1.3e-09   1.8e-05   23.8   0.6     8    55   131   178   126   180 0.89 Bacterial regulatory proteins, luxR family
MarR                 PF01047.17    59 seq1565_BIOID47001   -            176   1.6e-17   62.8   2.8   1   1   1.3e-20     6e-17   60.9   0.1     1    58    53   112    53   113 0.98 MarR family
MarR_2               PF12802.2     62 seq1565_BIOID47001   -            176     1e-08   34.5   0.1   1   1   4.8e-12   2.2e-08   33.5   0.0     5    61    55   111    51   112 0.90 MarR family
HTH_27               PF13463.1     68 seq1565_BIOID47001   -            176   3.6e-07   30.3   0.1   1   1   1.8e-10   8.1e-07   29.1   0.0    17    68    70   121    54   121 0.86 Winged helix DNA-binding domain
HypD                 PF01924.11   356 seq1567_BIOID47001   -            373  9.1e-154  511.3   0.0   1   1  7.7e-158    1e-153  511.1   0.0     5   355    13   368     9   369 0.96 Hydrogenase formation hypA family
Peptidase_M48        PF01435.13   226 seq1570_BIOID47001   -            325   7.9e-27   94.1   0.3   1   1   7.6e-31     1e-26   93.7   0.2     5   226   113   314   109   314 0.89 Peptidase family M48
Isochorismatase      PF00857.15   174 seq1572_BIOID47001   -            285   7.8e-38  130.0   0.0   1   1   1.4e-41   9.9e-38  129.6   0.0     2   173    32   204    31   205 0.97 Isochorismatase family
PP-binding           PF00550.20    67 seq1572_BIOID47001   -            285   2.5e-08   33.9   0.0   1   1   9.9e-12   6.8e-08   32.5   0.0     2    62   217   275   216   280 0.86 Phosphopantetheine attachment site
Toprim_2             PF13155.1     95 seq1574_BIOID47001   -            897   5.2e-11   42.5   0.1   1   1   4.5e-14     2e-10   40.7   0.0     1    94   182   274   182   275 0.77 Toprim-like
Toprim_3             PF13362.1     96 seq1574_BIOID47001   -            897   7.8e-09   35.5   1.0   1   1   5.9e-12   2.7e-08   33.8   0.1     2    91   181   276   180   280 0.79 Toprim domain
Toprim_4             PF13662.1     81 seq1574_BIOID47001   -            897   1.5e-05   24.7   0.0   1   1   9.1e-09   4.2e-05   23.3   0.0     1    68   179   248   179   261 0.73 Toprim domain
Transposase_31       PF04754.7    205 seq1575_BIOID47001   -             79   2.4e-27   95.5   0.1   1   1   1.9e-31   2.6e-27   95.4   0.1     1    70     8    76     8    79 0.95 Putative transposase, YhgA-like
Peptidase_M15_2      PF05951.8    153 seq1576_BIOID47001   -            182   1.2e-61  206.5   0.0   1   1   2.1e-65   1.4e-61  206.3   0.0     3   153    34   182    32   182 0.99 Bacterial protein of unknown function (DUF882)
Peptidase_M15_3      PF08291.6    110 seq1576_BIOID47001   -            182   8.5e-12   44.7   0.0   1   1   1.7e-15   1.1e-11   44.3   0.0    28   110    86   175    62   175 0.84 Peptidase M15
Transposase_31       PF04754.7    205 seq1578_BIOID47001   -            249     6e-50  169.3   0.2   1   1   6.1e-54   8.4e-50  168.8   0.1    70   204    11   145     5   146 0.97 Putative transposase, YhgA-like
MatE                 PF01554.13   162 seq1580_BIOID47001   -            457   2.3e-73  245.0  36.2   1   2   1.4e-41   1.9e-37  128.2   3.8     1   162    17   177    17   177 0.98 MatE
MatE                 PF01554.13   162 seq1580_BIOID47001   -            457   2.3e-73  245.0  36.2   2   2   3.8e-42   5.2e-38  130.0   8.5     1   162   244   405   244   405 1.00 MatE
HlyD                 PF00529.15   306 seq1581_BIOID47001   -            390     1e-78  264.6  14.8   1   1   3.8e-82   1.3e-78  264.3  10.2     1   306    60   343    60   343 0.99 HlyD family secretion protein
HlyD_2               PF12700.2    328 seq1581_BIOID47001   -            390   3.5e-17   62.4   1.4   1   1   1.5e-20   5.1e-17   61.9   1.0    20   234    60   290    51   316 0.77 HlyD family secretion protein
HlyD_3               PF13437.1    105 seq1581_BIOID47001   -            390   9.4e-16   57.9   3.1   1   1   1.4e-16   4.9e-13   49.2   0.2     2   105   218   338   217   338 0.79 HlyD family secretion protein
Biotin_lipoyl_2      PF13533.1     50 seq1581_BIOID47001   -            390   1.6e-07   30.7   3.5   1   1   2.1e-10   7.2e-07   28.6   0.3     2    44    61   103    60   140 0.86 Biotin-lipoyl like
LolA                 PF03548.10   165 seq1582_BIOID47001   -            204   3.3e-57  192.5   4.4   1   1   2.8e-61   3.8e-57  192.3   3.0     2   165    34   192    33   192 0.99 Outer membrane lipoprotein carrier protein LolA
BPD_transp_2         PF02653.11   267 seq1583_BIOID47001   -            342   8.3e-46  155.9  43.3   1   1   8.5e-50   1.2e-45  155.5  30.0     5   267    40   301    36   301 0.97 Branched-chain amino acid transport system / permease component
OmpH                 PF03938.9    158 seq1584_BIOID47001   -            161   6.2e-23   81.3  16.0   1   1   5.4e-27   7.4e-23   81.1  11.1     3   157    10   160     6   161 0.93 Outer membrane protein (OmpH-like)
DUF830               PF05708.7    158 seq1585_BIOID47001   -            233   6.2e-44  149.6   0.0   1   1   5.5e-48   7.5e-44  149.3   0.0     2   158    42   218    41   218 0.98 Orthopoxvirus protein of unknown function (DUF830)
HlyD                 PF00529.15   306 seq1586_BIOID47001   -            385   2.4e-73  247.0  15.9   1   1   9.5e-77   3.2e-73  246.5  11.0     1   306    60   357    60   357 0.98 HlyD family secretion protein
HlyD_2               PF12700.2    328 seq1586_BIOID47001   -            385   2.6e-21   75.9   2.4   1   1   1.1e-24   3.7e-21   75.5   1.7    11   328    50   357    40   357 0.86 HlyD family secretion protein
HlyD_3               PF13437.1    105 seq1586_BIOID47001   -            385   3.8e-09   36.7   5.4   1   1   6.4e-11   2.2e-07   31.0   0.7     2   105   172   286   171   286 0.85 HlyD family secretion protein
Biotin_lipoyl_2      PF13533.1     50 seq1586_BIOID47001   -            385   3.5e-08   32.8   0.1   1   1     1e-11   3.5e-08   32.8   0.1     1    47    60   106    60   109 0.94 Biotin-lipoyl like
DapB_C               PF05173.9    132 seq1588_BIOID47001   -            273   4.7e-47  158.9   0.3   1   1   9.8e-51   6.7e-47  158.4   0.2     1   132   132   268   132   268 0.98 Dihydrodipicolinate reductase, C-terminus
DapB_N               PF01113.15   124 seq1588_BIOID47001   -            273   7.8e-42  141.9   0.5   1   1   5.4e-45   3.7e-41  139.8   0.1     1   124     6   129     6   129 0.99 Dihydrodipicolinate reductase, N-terminus
Lactamase_B          PF00753.22   194 seq1589_BIOID47001   -            215   1.3e-32  112.9   0.6   1   1   2.2e-36   1.5e-32  112.7   0.4     4   194    11   192     8   192 0.93 Metallo-beta-lactamase superfamily
Lactamase_B_2        PF12706.2    194 seq1589_BIOID47001   -            215   9.1e-08   31.7   0.1   1   1   1.6e-11   1.1e-07   31.4   0.1     4   154    28   190    25   194 0.59 Beta-lactamase superfamily domain
FCD                  PF07729.7    125 seq1590_BIOID47001   -            221   1.6e-23   83.2   2.5   1   1   3.4e-27   2.3e-23   82.7   1.7     2   124    85   209    84   210 0.96 FCD domain
GntR                 PF00392.16    64 seq1590_BIOID47001   -            221   9.4e-12   44.0   0.1   1   1   3.9e-15   2.7e-11   42.6   0.1     2    64    13    74    12    74 0.95 Bacterial regulatory proteins, gntR family
adh_short_C2         PF13561.1    243 seq1592_BIOID47001   -            258   2.2e-29  102.8   0.1   1   1     6e-33   2.8e-29  102.5   0.1     3   242    24   254    22   255 0.93 Enoyl-(Acyl carrier protein) reductase
adh_short            PF00106.20   167 seq1592_BIOID47001   -            258     5e-27   94.7   9.9   1   1   6.9e-30   3.2e-26   92.1   6.8     2   164    17   170    16   173 0.89 short chain dehydrogenase
KR                   PF08659.5    181 seq1592_BIOID47001   -            258   4.7e-11   42.5   9.3   1   1   1.8e-13   8.2e-10   38.5   6.1    54   160    55   165    17   183 0.90 KR domain
HTH_AraC             PF00165.18    42 seq1593_BIOID47001   -            307   1.1e-21   75.8   0.1   1   2   2.4e-14   1.1e-10   40.8   0.0     1    41   203   243   203   244 0.96 Bacterial regulatory helix-turn-helix proteins, AraC family
HTH_AraC             PF00165.18    42 seq1593_BIOID47001   -            307   1.1e-21   75.8   0.1   2   2   7.6e-12   3.5e-08   32.9   0.0     1    41   255   293   255   294 0.93 Bacterial regulatory helix-turn-helix proteins, AraC family
HTH_18               PF12833.2     81 seq1593_BIOID47001   -            307   8.5e-17   60.9   0.1   1   1   2.8e-20   1.3e-16   60.3   0.0     2    80   217   294   216   295 0.94 Helix-turn-helix domain
AraC_binding         PF02311.14   136 seq1593_BIOID47001   -            307   5.8e-07   29.1   0.2   1   1     3e-10   1.4e-06   27.9   0.1    27    90    75   138    65   214 0.87 AraC-like ligand binding domain
OpuAC                PF04069.7    257 seq1594_BIOID47001   -            320   1.9e-27   96.1   2.0   1   1   7.9e-31   2.7e-27   95.6   1.4     2   248    24   247    23   252 0.86 Substrate binding domain of ABC-type glycine betaine transport system
NMT1_2               PF13379.1    252 seq1594_BIOID47001   -            320   8.7e-25   87.4   2.1   1   1   3.8e-28   1.3e-24   86.8   1.4     7   236    22   235    18   249 0.86 NMT1-like family
NMT1                 PF09084.6    216 seq1594_BIOID47001   -            320   7.3e-20   71.3   0.1   1   1   2.9e-23     1e-19   70.9   0.0    14   214    44   240    30   241 0.87 NMT1/THI5 like
Phosphonate-bd       PF12974.2    243 seq1594_BIOID47001   -            320   1.2e-09   37.8   0.2   1   1   5.1e-13   1.7e-09   37.2   0.2    23   214    45   225    27   251 0.78 ABC transporter, phosphonate, periplasmic substrate-binding protein
Hexapep              PF00132.19    36 seq1595_BIOID47001   -            341   4.3e-32  108.0  41.1   1   3   1.2e-14   8.4e-11   40.7   2.6     2    36   110   144   109   144 0.95 Bacterial transferase hexapeptide (six repeats)
Hexapep              PF00132.19    36 seq1595_BIOID47001   -            341   4.3e-32  108.0  41.1   2   3   1.7e-12   1.2e-08   33.9   0.3     1    35   145   179   145   180 0.96 Bacterial transferase hexapeptide (six repeats)
Hexapep              PF00132.19    36 seq1595_BIOID47001   -            341   4.3e-32  108.0  41.1   3   3   4.2e-11   2.9e-07   29.5   6.4     1    35   222   256   222   257 0.94 Bacterial transferase hexapeptide (six repeats)
LpxD                 PF04613.9     72 seq1595_BIOID47001   -            341   1.9e-23   81.6   0.0   1   1   4.7e-27   3.2e-23   80.9   0.0     1    72    21    90    21    90 0.97 UDP-3-O-[3-hydroxymyristoyl] glucosamine N-acyltransferase, LpxD
AIRS_C               PF02769.17   153 seq1597_BIOID47001   -            336   5.4e-24   84.8   1.7   1   1   1.3e-27   9.2e-24   84.0   1.2     2   149   166   313   165   315 0.95 AIR synthase related protein, C-terminal domain
AIRS                 PF00586.19    96 seq1597_BIOID47001   -            336   2.9e-13   49.7   3.0   1   1   5.2e-17   3.6e-13   49.4   0.1    10    96    44   132    35   132 0.90 AIR synthase related protein, N-terminal domain
MgsA_C               PF12002.3    168 seq1598_BIOID47001   -            447   3.2e-68  228.5   0.6   1   1   4.5e-71   5.5e-68  227.7   0.4     1   167   268   435   268   436 0.99 MgsA AAA+ ATPase C terminal
AAA                  PF00004.24   132 seq1598_BIOID47001   -            447   1.5e-18   67.1   0.1   1   1   2.3e-20   2.8e-17   63.0   0.0     1   126    53   159    53   165 0.91 ATPase family associated with various cellular activities (AAA)
RuvB_N               PF05496.7    234 seq1598_BIOID47001   -            447   3.8e-16   58.7   0.1   1   1   1.6e-18   1.9e-15   56.4   0.0    15   133    17   138     6   155 0.79 Holliday junction DNA helicase ruvB N-terminus
AAA_5                PF07728.9    139 seq1598_BIOID47001   -            447   9.1e-08   31.8   0.1   1   1   1.1e-09   1.4e-06   28.0   0.0     2   101    53   142    52   181 0.79 AAA domain (dynein-related subfamily)
AAA_19               PF13245.1     76 seq1598_BIOID47001   -            447   1.7e-07   30.7   0.5   1   1   1.3e-09   1.6e-06   27.6   0.0    10    62    51    95    43   134 0.65 Part of AAA domain
Peripla_BP_4         PF13407.1    258 seq1602_BIOID47001   -            330   1.4e-62  211.2  13.0   1   1   2.4e-66   1.6e-62  211.0   9.0    13   258    40   286    28   286 0.95 Periplasmic binding protein domain
Peripla_BP_1         PF00532.16   279 seq1602_BIOID47001   -            330   2.7e-13   49.6   1.7   1   1   9.7e-17   6.6e-13   48.3   1.2    23   214    47   244    26   278 0.78 Periplasmic binding proteins and sugar binding domain of LacI family
BPD_transp_2         PF02653.11   267 seq1609_BIOID47001   -            330   4.7e-47  160.0  43.0   1   1   4.2e-51   5.8e-47  159.7  29.8     3   267    36   305    34   305 0.94 Branched-chain amino acid transport system / permease component
Aldo_ket_red         PF00248.16   283 seq1610_BIOID47001   -            346   1.8e-75  253.2   0.0   1   1   1.5e-79   2.1e-75  253.0   0.0     2   282    28   332    27   333 0.95 Aldo/keto reductase family
MFS_1                PF07690.11   354 seq1612_BIOID47001   -            512   5.7e-55  186.3  38.3   1   1   4.2e-59   5.7e-55  186.3  26.5     1   353    19   413    19   414 0.89 Major Facilitator Superfamily
4HBT                 PF03061.17    79 seq1613_BIOID47001   -            137   7.5e-17   61.1   0.1   1   1   8.9e-21   1.2e-16   60.4   0.1     1    79    50   127    50   127 0.98 Thioesterase superfamily
GlutR_N              PF05201.10   152 seq1616_BIOID47001   -            484   5.9e-57  191.4   0.1   1   1   3.1e-60   1.4e-56  190.1   0.0     1   152    72   223    72   223 0.99 Glutamyl-tRNAGlu reductase, N-terminal domain
Shikimate_DH         PF01488.15   135 seq1616_BIOID47001   -            484   3.2e-43  146.9   0.4   1   1   1.2e-46   5.4e-43  146.2   0.3     2   135   238   372   237   372 0.96 Shikimate / quinate 5-dehydrogenase
GlutR_dimer          PF00745.15   101 seq1616_BIOID47001   -            484   1.4e-27   95.4   2.9   1   1     3e-31   1.4e-27   95.4   2.0     2   100   386   483   385   484 0.97 Glutamyl-tRNAGlu reductase, dimerisation domain
ACR_tran             PF00873.14  1021 seq1617_BIOID47001   -           1037         0 1417.9  26.7   1   1         0         0 1417.7  18.5     1  1020     1  1027     1  1028 1.00 AcrB/AcrD/AcrF family
MMPL                 PF03176.10   333 seq1617_BIOID47001   -           1037   1.2e-06   27.3  11.3   1   1   2.7e-10   1.2e-06   27.3   7.8   139   305   334   499   288   523 0.84 MMPL family
Fimbrial             PF00419.15   145 seq1620_BIOID47001   -            335   8.3e-19   68.1   0.1   1   1   9.9e-23   1.4e-18   67.4   0.0     2   145   188   335   187   335 0.92 Fimbrial protein
ABC_tran             PF00005.22   118 seq1622_BIOID47001   -            255   8.9e-22   77.5   0.0   1   1   2.9e-25   1.3e-21   77.0   0.0     1   117    41   156    41   157 0.90 ABC transporter
Smr                  PF01713.16    83 seq1624_BIOID47001   -            183   1.8e-17   63.1   0.3   1   1   2.6e-21   3.5e-17   62.2   0.2     1    82    98   172    98   173 0.98 Smr domain
CPSase_sm_chain      PF00988.17   131 seq1625_BIOID47001   -            391   1.7e-56  189.1   0.1   1   1   6.1e-60   2.8e-56  188.5   0.0     2   131    13   142    12   142 0.99 Carbamoyl-phosphate synthase small chain, CPSase domain
GATase               PF00117.23   192 seq1625_BIOID47001   -            391   1.3e-49  168.1   0.0   1   1   5.8e-53   2.6e-49  167.1   0.0     3   191   206   381   203   382 0.95 Glutamine amidotransferase class-I
Peptidase_C26        PF07722.8    217 seq1625_BIOID47001   -            391   1.2e-08   34.5   0.1   1   1     1e-10   4.8e-07   29.3   0.1    93   217   258   364   247   364 0.80 Peptidase C26
FabA                 PF07977.8    138 seq1628_BIOID47001   -            151   8.4e-43  145.0   0.0   1   1   7.2e-47   9.8e-43  144.8   0.0     1   137    17   141    17   142 0.97 FabA-like domain
Sigma54_activat      PF00158.21   168 seq1629_BIOID47001   -            692   4.3e-71  237.6   0.1   1   1   3.8e-74   7.4e-71  236.9   0.0     1   168   381   548   381   548 0.99 Sigma-54 interaction domain
GAF_3                PF13492.1    129 seq1629_BIOID47001   -            692   1.1e-17   64.1   0.0   1   1   6.6e-15   1.3e-11   44.5   0.0     1   129   202   346   202   346 0.85 GAF domain
GAF                  PF01590.21   154 seq1629_BIOID47001   -            692   2.3e-16   60.2   0.1   1   1   1.5e-14     3e-11   43.6   0.0     1   154   202   344   202   344 0.91 GAF domain
GAF_2                PF13185.1    148 seq1629_BIOID47001   -            692   4.7e-13   49.7   0.0   1   1   5.4e-12     1e-08   35.6   0.0     3   148   202   345   194   345 0.76 GAF domain
AAA_5                PF07728.9    139 seq1629_BIOID47001   -            692   5.3e-08   32.5   0.1   1   1   6.5e-11   1.3e-07   31.3   0.0     2   130   405   529   404   538 0.79 AAA domain (dynein-related subfamily)
AAA                  PF00004.24   132 seq1629_BIOID47001   -            692   3.4e-06   27.1   0.0   1   1   4.7e-09   9.2e-06   25.7   0.0     1   112   405   525   405   541 0.81 ATPase family associated with various cellular activities (AAA)
HTH_8                PF02954.14    42 seq1629_BIOID47001   -            692   7.6e-05   22.0   0.2   1   1   3.9e-08   7.6e-05   22.0   0.1     6    42   645   684   642   684 0.90 Bacterial regulatory protein, Fis family
CstA                 PF02554.9    376 seq1630_BIOID47001   -            701  5.2e-156  518.8  28.7   1   1  7.7e-160  5.2e-156  518.8  19.9     1   359    32   420    32   436 0.95 Carbon starvation protein CstA
DUF4161              PF13722.1    127 seq1630_BIOID47001   -            701   1.8e-46  157.4   7.5   1   1   2.7e-50   1.8e-46  157.4   5.2     3   127   467   596   464   596 0.98 C-terminal domain on CstA (DUF4161)
ABC_tran             PF00005.22   118 seq1631_BIOID47001   -            513   2.7e-35  121.1   0.2   1   2   6.4e-23   2.9e-19   69.4   0.1     1   118    44   171    44   171 0.89 ABC transporter
ABC_tran             PF00005.22   118 seq1631_BIOID47001   -            513   2.7e-35  121.1   0.2   2   2   9.5e-17   4.3e-13   49.5   0.0    15   117   316   433   302   434 0.79 ABC transporter
Fer2                 PF00111.22    78 seq1632_BIOID47001   -             84   9.5e-11   41.1   2.4   1   1   8.4e-15   1.1e-10   40.9   1.7     8    78    11    77     6    77 0.83 2Fe-2S iron-sulfur cluster binding domain
tRNA-synt_2b         PF00587.20   173 seq1635_BIOID47001   -            430   2.9e-38  131.0   0.0   1   1   6.1e-42   4.2e-38  130.5   0.0     2   172   173   349   172   350 0.96 tRNA synthetase class II core domain (G, H, P, S and T)
Seryl_tRNA_N         PF02403.17   108 seq1635_BIOID47001   -            430   4.2e-34  116.6   3.5   1   1     1e-37   6.8e-34  116.0   2.4     1   108     1   107     1   107 0.99 Seryl-tRNA synthetase N-terminal domain
Peripla_BP_4         PF13407.1    258 seq1636_BIOID47001   -            340   6.1e-54  182.9   4.4   1   1   1.1e-57   7.6e-54  182.6   3.1     1   256    30   285    30   287 0.95 Periplasmic binding protein domain
Acetyltransf_11      PF13720.1     83 seq1639_BIOID47001   -            262   2.4e-30  104.4   0.0   1   1   5.6e-34   3.8e-30  103.8   0.0     1    83   180   262   180   262 0.98 Udp N-acetylglucosamine O-acyltransferase; Domain 2
Hexapep              PF00132.19    36 seq1639_BIOID47001   -            262     5e-30  101.5  21.3   1   5   3.6e-09   2.5e-05   23.4   0.3     4    35     2    33     1    34 0.91 Bacterial transferase hexapeptide (six repeats)
Hexapep              PF00132.19    36 seq1639_BIOID47001   -            262     5e-30  101.5  21.3   2   5   5.4e-13   3.7e-09   35.5   3.3     1    36    17    52    17    52 0.96 Bacterial transferase hexapeptide (six repeats)
Hexapep              PF00132.19    36 seq1639_BIOID47001   -            262     5e-30  101.5  21.3   3   5   1.5e-07     0.001   18.3   1.1     1    35    35    69    35    69 0.92 Bacterial transferase hexapeptide (six repeats)
Hexapep              PF00132.19    36 seq1639_BIOID47001   -            262     5e-30  101.5  21.3   4   5   3.1e-07    0.0021   17.3   0.0     2    35    66    99    65   100 0.95 Bacterial transferase hexapeptide (six repeats)
Hexapep              PF00132.19    36 seq1639_BIOID47001   -            262     5e-30  101.5  21.3   5   5   1.9e-13   1.3e-09   37.0   0.1     2    36   109   143   108   143 0.96 Bacterial transferase hexapeptide (six repeats)
BPD_transp_1         PF00528.17   185 seq1640_BIOID47001   -            275   2.3e-22   79.2  16.1   1   1   1.7e-26   2.3e-22   79.2  11.2     1   181    98   269    98   271 0.97 Binding-protein-dependent transport system inner membrane component
Phage_integrase      PF00589.17   173 seq1644_BIOID47001   -            346   3.2e-27   95.1   0.3   1   1     4e-30   5.4e-26   91.1   0.1     2   171   177   321   176   323 0.91 Phage integrase family
Fimbrial             PF00419.15   145 seq1646_BIOID47001   -            171   2.5e-16   60.1   0.2   1   1   2.2e-20     3e-16   59.8   0.1     1   145    29   171    27   171 0.87 Fimbrial protein
DUF1127              PF06568.6     40 seq1647_BIOID47001   -             59   7.1e-12   44.4   8.5   1   1   5.2e-16   7.1e-12   44.4   5.9     2    39    22    59    21    59 0.96 Domain of unknown function (DUF1127)
TetR_N               PF00440.18    47 seq1648_BIOID47001   -            188     1e-16   60.1   0.8   1   1   2.3e-20   1.6e-16   59.5   0.0     1    47    16    62    16    62 0.98 Bacterial regulatory proteins, tetR family
DUF262               PF03235.9    221 seq1650_BIOID47001   -            697   4.2e-34  118.3   0.2   1   1   6.1e-38   4.2e-34  118.3   0.2     2   220     9   222     8   223 0.82 Protein of unknown function DUF262
DUF1524              PF07510.6    142 seq1650_BIOID47001   -            697   9.5e-32  109.6   2.8   1   1   2.4e-35   1.7e-31  108.9   1.9     1   141   414   547   414   548 0.95 Protein of unknown function (DUF1524)
CPSase_L_D2          PF02786.12   211 seq1651_BIOID47001   -           1073  8.8e-118  390.9   2.3   1   2     1e-80   1.6e-77  259.4   0.0     1   210   128   334   128   335 0.99 Carbamoyl-phosphate synthase L chain, ATP binding domain
CPSase_L_D2          PF02786.12   211 seq1651_BIOID47001   -           1073  8.8e-118  390.9   2.3   2   2   2.1e-41   3.2e-38  131.0   0.4     1   210   674   876   674   877 0.95 Carbamoyl-phosphate synthase L chain, ATP binding domain
CPSase_L_chain       PF00289.17   110 seq1651_BIOID47001   -           1073   5.3e-47  158.3   0.0   1   2   7.6e-26   1.1e-22   80.0   0.0     1   110     6   123     6   123 0.97 Carbamoyl-phosphate synthase L chain, N-terminal domain
CPSase_L_chain       PF00289.17   110 seq1651_BIOID47001   -           1073   5.3e-47  158.3   0.0   2   2     2e-24     3e-21   75.4   0.0     3   110   560   669   558   669 0.97 Carbamoyl-phosphate synthase L chain, N-terminal domain
CPSase_L_D3          PF02787.14   121 seq1651_BIOID47001   -           1073   2.7e-42  143.2   0.1   1   1   5.8e-45   8.8e-42  141.5   0.0     2   121   425   547   424   547 0.98 Carbamoyl-phosphate synthetase large chain, oligomerisation domain
ATP-grasp_4          PF13535.1    184 seq1651_BIOID47001   -           1073   1.1e-41  142.4   0.3   1   2   6.7e-22     1e-18   67.6   0.0     4   182   128   307   125   309 0.91 ATP-grasp domain
ATP-grasp_4          PF13535.1    184 seq1651_BIOID47001   -           1073   1.1e-41  142.4   0.3   2   2   3.2e-23   4.8e-20   71.9   0.1     2   180   672   847   671   849 0.91 ATP-grasp domain
MGS                  PF02142.17    95 seq1651_BIOID47001   -           1073     3e-19   68.6   0.1   1   1   1.4e-21   2.2e-18   65.8   0.0     2    94   957  1041   956  1042 0.97 MGS-like domain
ATP-grasp            PF02222.17   172 seq1651_BIOID47001   -           1073   1.3e-14   53.7   0.3   1   2   1.6e-08   2.5e-05   23.5   0.0     2   161   137   304   136   312 0.82 ATP-grasp domain
ATP-grasp            PF02222.17   172 seq1651_BIOID47001   -           1073   1.3e-14   53.7   0.3   2   2     8e-10   1.2e-06   27.8   0.1     3   161   684   846   682   849 0.86 ATP-grasp domain
ATP-grasp_3          PF02655.9    161 seq1651_BIOID47001   -           1073   7.4e-11   42.0   0.8   1   1   3.9e-10   5.9e-07   29.3   0.0    14   158   685   846   672   849 0.79 ATP-grasp domain
Dala_Dala_lig_C      PF07478.8    203 seq1651_BIOID47001   -           1073   7.6e-11   41.6   0.2   1   1   1.9e-09   2.9e-06   26.6   0.1    18   173   698   844   681   864 0.78 D-ala D-ala ligase C-terminus
adh_short_C2         PF13561.1    243 seq1652_BIOID47001   -            294   7.6e-30  104.3   0.0   1   1   1.9e-33   8.7e-30  104.1   0.0     5   241    58   290    55   292 0.92 Enoyl-(Acyl carrier protein) reductase
adh_short            PF00106.20   167 seq1652_BIOID47001   -            294   3.3e-26   92.0   0.2   1   1     9e-30   4.1e-26   91.7   0.1     3   166    52   217    50   218 0.95 short chain dehydrogenase
KR                   PF08659.5    181 seq1652_BIOID47001   -            294   2.3e-08   33.7   0.0   1   1   6.9e-12   3.2e-08   33.3   0.0     4   167    53   221    51   234 0.77 KR domain
PCRF                 PF03462.13   116 seq1653_BIOID47001   -            360   2.6e-43  146.2   0.4   1   1   8.7e-47     6e-43  145.1   0.3     3   116    65   178    63   178 0.98 PCRF domain
RF-1                 PF00472.15   114 seq1653_BIOID47001   -            360   3.2e-39  133.1   0.0   1   1   4.7e-43   3.2e-39  133.1   0.0     9   114   216   321   208   321 0.97 RF-1 domain
LpxB                 PF02684.10   373 seq1655_BIOID47001   -            382  1.6e-153  510.6   0.0   1   1  1.3e-157  1.8e-153  510.5   0.0     1   373     9   377     9   377 1.00 Lipid-A-disaccharide synthetase
RNA_ligase           PF09414.5    184 seq1656_BIOID47001   -            235   1.1e-06   28.3   0.0   1   1   2.1e-10   2.8e-06   27.1   0.0     3   182    39   203    37   205 0.80 RNA ligase
TauD                 PF02668.11   258 seq1658_BIOID47001   -            283     1e-60  205.4   1.4   1   1   8.4e-65   1.1e-60  205.3   0.9     2   258     7   272     6   272 0.91 Taurine catabolism dioxygenase TauD, TfdA family
DeoC                 PF01791.4    236 seq1659_BIOID47001   -            291   2.1e-16   59.8   0.1   1   1   1.9e-20   2.6e-16   59.5   0.1     1   235    51   258    51   259 0.90 DeoC/LacD family aldolase
ydhR                 PF08803.6     97 seq1660_BIOID47001   -            101   2.5e-43  145.9   0.0   1   1     2e-47   2.7e-43  145.8   0.0     1    97     4   100     4   100 0.99 Putative mono-oxygenase ydhR
HlyD                 PF00529.15   306 seq1662_BIOID47001   -            384   1.4e-59  201.8  11.9   1   1   5.1e-63   1.8e-59  201.4   8.2     3   306    69   360    68   360 0.96 HlyD family secretion protein
HlyD_2               PF12700.2    328 seq1662_BIOID47001   -            384   2.2e-17   63.1   0.1   1   1   9.4e-21   3.2e-17   62.5   0.1     1   327    47   359    47   360 0.80 HlyD family secretion protein
Biotin_lipoyl_2      PF13533.1     50 seq1662_BIOID47001   -            384   6.2e-12   44.8   3.8   1   1   1.6e-13   5.4e-10   38.6   0.3     3    47    69   120    64   123 0.90 Biotin-lipoyl like
HlyD_3               PF13437.1    105 seq1662_BIOID47001   -            384   1.4e-11   44.5   1.8   1   1   4.6e-11   1.6e-07   31.5   0.1     1   105   178   289   178   289 0.93 HlyD family secretion protein
BPD_transp_2         PF02653.11   267 seq1664_BIOID47001   -            393   5.3e-51  173.0  42.4   1   1   3.9e-55   5.3e-51  173.0  29.4     2   267    57   383    56   383 0.98 Branched-chain amino acid transport system / permease component
LPAM_2               PF13627.1     24 seq1666_BIOID47001   -             67   1.6e-08   33.8   3.3   1   1   1.6e-12   2.1e-08   33.4   2.3     1    24     6    29     6    29 0.94 Prokaryotic lipoprotein-attachment site
PQQ_2                PF13360.1    238 seq1669_BIOID47001   -            353   4.4e-07   29.5   1.4   1   1     4e-10   1.1e-06   28.2   0.9     3   236    69   308    67   310 0.73 PQQ-like domain
DAP_epimerase        PF01678.14   121 seq1672_BIOID47001   -            275   1.3e-77  257.4   0.7   1   2   1.8e-43   1.2e-39  134.8   0.0     1   120     4   124     4   125 0.98 Diaminopimelate epimerase
DAP_epimerase        PF01678.14   121 seq1672_BIOID47001   -            275   1.3e-77  257.4   0.7   2   2   2.5e-39   1.7e-35  121.4   0.1     2   121   153   268   152   268 0.97 Diaminopimelate epimerase
PhzC-PhzF            PF02567.11   282 seq1672_BIOID47001   -            275   3.6e-05   23.0   0.0   1   1   7.7e-09   5.2e-05   22.5   0.0    45   224    51   224    46   229 0.86 Phenazine biosynthesis-like protein
Molybdopterin        PF00384.17   432 seq1673_BIOID47001   -            814  9.8e-114  380.3   0.0   1   1  2.6e-117  1.2e-113  380.0   0.0     1   432   119   576   119   576 0.96 Molybdopterin oxidoreductase
Molydop_binding      PF01568.16   109 seq1673_BIOID47001   -            814   4.6e-29  100.2   0.0   1   1   2.4e-32   1.1e-28   99.0   0.0     1   107   695   806   695   808 0.97 Molydopterin dinucleotide binding domain
Molybdop_Fe4S4       PF04879.11    55 seq1673_BIOID47001   -            814   8.6e-18   63.7   0.9   1   1   3.4e-21   1.5e-17   62.9   0.6     1    55    56   116    56   116 0.98 Molybdopterin oxidoreductase Fe4S4 domain
NAD_binding_9        PF13454.1    156 seq1674_BIOID47001   -            534     5e-32  110.7   0.2   1   1   7.9e-36   1.1e-31  109.6   0.0     1   155     5   164     5   165 0.90 FAD-NAD(P)-binding
AAA_33               PF13671.1    143 seq1675_BIOID47001   -            370   1.7e-24   86.2   0.1   1   1   6.3e-28   2.9e-24   85.4   0.1     1   143   226   355   226   355 0.93 AAA domain
KTI12                PF08433.5    270 seq1675_BIOID47001   -            370   3.2e-05   23.1   0.0   1   1   1.3e-08   5.9e-05   22.2   0.0     4   143   227   358   225   361 0.90 Chromatin associated protein KTI12
Methyltransf_31      PF13847.1    152 seq1679_BIOID47001   -            277   1.8e-21   76.2   0.0   1   1   2.1e-24   2.6e-21   75.6   0.0     2   117   108   242   107   268 0.85 Methyltransferase domain
MTS                  PF05175.9    170 seq1679_BIOID47001   -            277   1.7e-20   73.0   0.0   1   1   2.4e-23     3e-20   72.1   0.0    26   138   105   236    94   253 0.87 Methyltransferase small domain
Methyltransf_18      PF12847.2    112 seq1679_BIOID47001   -            277   2.1e-16   60.4   0.1   1   1   3.9e-19   4.9e-16   59.1   0.1     4   110   112   237   109   239 0.73 Methyltransferase domain
Methyltransf_26      PF13659.1    117 seq1679_BIOID47001   -            277     6e-16   58.4   0.1   1   1   1.2e-18   1.5e-15   57.1   0.0     3   114   112   237   110   240 0.89 Methyltransferase domain
Methyltransf_4       PF02390.12   197 seq1679_BIOID47001   -            277   1.1e-08   34.2   0.0   1   1   1.4e-11   1.8e-08   33.5   0.0    22    77   112   167    90   183 0.88 Putative methyltransferase
PrmA                 PF06325.8    295 seq1679_BIOID47001   -            277   2.3e-06   26.8   0.0   1   1   2.9e-09   3.7e-06   26.1   0.0   153   232   101   183    94   184 0.78 Ribosomal protein L11 methyltransferase (PrmA)
UPF0020              PF01170.13   180 seq1679_BIOID47001   -            277   6.6e-06   25.7   0.0   1   1   8.7e-09   1.1e-05   25.0   0.0    38   116   117   186   102   195 0.81 Putative RNA methylase family UPF0020
PCMT                 PF01135.14   210 seq1679_BIOID47001   -            277   6.6e-06   25.6   0.0   1   1   7.7e-09   9.6e-06   25.1   0.0    53   132    87   167    71   175 0.82 Protein-L-isoaspartate(D-aspartate) O-methyltransferase (PCMT)
Cons_hypoth95        PF03602.10   183 seq1679_BIOID47001   -            277   8.9e-06   25.1   0.0   1   1   1.6e-08     2e-05   23.9   0.0    42   128   109   190    92   198 0.85 Conserved hypothetical protein 95
Methyltransf_11      PF08241.7     95 seq1679_BIOID47001   -            277   3.4e-05   24.1   0.0   1   1   4.7e-08   5.8e-05   23.3   0.0     1    46   114   163   114   236 0.89 Methyltransferase domain
Methyltransf_16      PF10294.4    174 seq1679_BIOID47001   -            277   4.3e-05   22.9   0.0   1   1   5.4e-08   6.8e-05   22.2   0.0    45   111   108   172    96   184 0.84 Putative methyltransferase
ABM                  PF03992.11    78 seq1680_BIOID47001   -             96   4.4e-16   58.5   0.1   1   1   3.6e-20   4.9e-16   58.4   0.1     1    77     1    76     1    77 0.95 Antibiotic biosynthesis monooxygenase
DUF466               PF04328.8     65 seq1681_BIOID47001   -             65   2.9e-32  110.1   0.5   1   1   2.3e-36   3.1e-32  110.0   0.3     1    65     1    65     1    65 0.99 Protein of unknown function (DUF466)
RNase_HII            PF01351.13   198 seq1682_BIOID47001   -            198   1.5e-57  194.3   0.0   1   1   1.2e-61   1.7e-57  194.1   0.0     1   197    13   189    13   190 0.99 Ribonuclease HII
FdhD-NarQ            PF02634.10   236 seq1684_BIOID47001   -            277   7.6e-73  244.7   0.0   1   1   6.6e-77     9e-73  244.4   0.0     1   235    38   275    38   276 0.92 FdhD/NarQ family
LysR_substrate       PF03466.15   209 seq1685_BIOID47001   -            292   5.2e-35  120.3   0.0   1   1   1.1e-38   7.6e-35  119.7   0.0     2   188    88   267    87   275 0.93 LysR substrate binding domain
HTH_1                PF00126.22    60 seq1685_BIOID47001   -            292   1.1e-18   66.6   1.0   1   1   7.6e-22   5.2e-18   64.4   0.5     1    60     3    63     3    63 0.95 Bacterial regulatory helix-turn-helix protein, lysR family
Methyltransf_23      PF13489.1    162 seq1686_BIOID47001   -            252   2.6e-19   69.3   0.0   1   1   2.7e-22   3.7e-19   68.8   0.0     2   159    13   176     9   178 0.82 Methyltransferase domain
Methyltransf_31      PF13847.1    152 seq1686_BIOID47001   -            252   1.8e-16   59.9   0.0   1   1   1.7e-19   2.3e-16   59.6   0.0     6   117    34   145    29   200 0.83 Methyltransferase domain
Methyltransf_18      PF12847.2    112 seq1686_BIOID47001   -            252   3.6e-16   59.6   0.0   1   1   1.6e-18   2.2e-15   57.0   0.0     5   111    35   130    32   131 0.90 Methyltransferase domain
Methyltransf_11      PF08241.7     95 seq1686_BIOID47001   -            252   9.6e-16   57.9   0.0   1   1     4e-18   5.5e-15   55.5   0.0     2    94    37   127    36   128 0.97 Methyltransferase domain
Methyltransf_25      PF13649.1    101 seq1686_BIOID47001   -            252   2.5e-11   43.6   0.0   1   1   5.4e-14   7.4e-11   42.1   0.0     1   101    35   124    35   124 0.89 Methyltransferase domain
Methyltransf_12      PF08242.7     99 seq1686_BIOID47001   -            252   3.4e-11   43.3   0.0   1   1     4e-14   5.5e-11   42.6   0.0     2    99    37   126    36   126 0.92 Methyltransferase domain
Methyltransf_26      PF13659.1    117 seq1686_BIOID47001   -            252   1.2e-06   28.3   0.0   1   1   1.8e-09   2.4e-06   27.4   0.0     4   116    35   131    33   132 0.90 Methyltransferase domain
MTS                  PF05175.9    170 seq1686_BIOID47001   -            252     1e-05   24.8   0.0   1   1   1.1e-08   1.5e-05   24.3   0.0    21   106    22   101    11   137 0.82 Methyltransferase small domain
Methyltransf_2       PF00891.13   241 seq1686_BIOID47001   -            252   3.3e-05   23.0   0.0   1   1   3.6e-08   4.9e-05   22.5   0.0    91   163    22    98     9   110 0.87 O-methyltransferase
ACR_tran             PF00873.14  1021 seq1687_BIOID47001   -           1035         0 1265.1  14.7   1   1         0         0 1264.9  10.2     1  1021     2  1024     2  1024 0.99 AcrB/AcrD/AcrF family
DUF484               PF04340.7    225 seq1688_BIOID47001   -            235   7.6e-89  296.9   0.2   1   1   6.3e-93   8.7e-89  296.7   0.1     1   224    10   232    10   233 0.99 Protein of unknown function, DUF484
Transaldolase        PF00923.14   287 seq1689_BIOID47001   -            316  1.8e-102  342.2   0.0   1   1  1.5e-106    2e-102  342.0   0.0     1   285    13   310    13   312 0.94 Transaldolase
MutS_V               PF00488.16   235 seq1690_BIOID47001   -            853  7.6e-105  349.3   0.0   1   1  4.6e-108  1.3e-104  348.6   0.0     1   234   567   798   567   799 0.99 MutS domain V
MutS_III             PF05192.13   204 seq1690_BIOID47001   -            853   6.1e-49  166.4   2.6   1   1   4.5e-52   1.2e-48  165.4   1.8     1   204   271   560   271   560 0.96 MutS domain III
MutS_I               PF01624.15   113 seq1690_BIOID47001   -            853   2.8e-44  149.6   0.0   1   1   2.8e-47   7.6e-44  148.2   0.0     1   112    11   122    11   123 0.99 MutS domain I
MutS_II              PF05188.12   137 seq1690_BIOID47001   -            853     6e-33  113.6   0.0   1   1   5.2e-36   1.4e-32  112.4   0.0     1   137   131   256   131   256 0.98 MutS domain II
MutS_IV              PF05190.13    92 seq1690_BIOID47001   -            853   3.8e-28   97.3   0.1   1   1   3.6e-31   9.9e-28   96.0   0.1     1    90   428   517   428   519 0.97 MutS family domain IV
Ogr_Delta            PF04606.7     47 seq1691_BIOID47001   -             60   3.8e-12   45.5   6.5   1   1   4.3e-16   5.9e-12   44.9   4.5     2    46     5    51     4    52 0.85 Ogr/Delta-like zinc finger
Peripla_BP_3         PF13377.1    160 seq1693_BIOID47001   -            392   2.7e-38  131.3   0.7   1   1   6.8e-40   2.3e-36  125.0   0.1     3   160   113   277   111   277 0.95 Periplasmic binding protein-like domain
HTH_AraC             PF00165.18    42 seq1693_BIOID47001   -            392   3.3e-22   77.5   0.1   1   2   2.8e-11   9.7e-08   31.4   0.0     1    42   294   335   294   335 0.97 Bacterial regulatory helix-turn-helix proteins, AraC family
HTH_AraC             PF00165.18    42 seq1693_BIOID47001   -            392   3.3e-22   77.5   0.1   2   2   9.9e-15   3.4e-11   42.4   0.1     6    41   348   384   346   385 0.95 Bacterial regulatory helix-turn-helix proteins, AraC family
HTH_18               PF12833.2     81 seq1693_BIOID47001   -            392   8.3e-20   70.5   0.1   1   1   1.7e-22   5.8e-19   67.8   0.0     3    79   309   384   307   385 0.97 Helix-turn-helix domain
Peripla_BP_4         PF13407.1    258 seq1693_BIOID47001   -            392   5.4e-13   48.7   0.0   1   1   2.6e-16   8.8e-13   48.0   0.0    75   258    72   258    52   258 0.85 Periplasmic binding protein domain
UTRA                 PF07702.8    141 seq1694_BIOID47001   -            238   1.5e-31  108.8   0.0   1   1   7.3e-35   2.5e-31  108.0   0.0     1   140    86   224    86   225 0.98 UTRA domain
GntR                 PF00392.16    64 seq1694_BIOID47001   -            238   3.8e-21   74.1   0.0   1   1   1.1e-24   3.8e-21   74.1   0.0     2    63     3    64     2    65 0.98 Bacterial regulatory proteins, gntR family
HTH_11               PF08279.7     55 seq1694_BIOID47001   -            238   2.4e-06   26.9   0.2   1   1   3.1e-09     1e-05   24.9   0.0    19    45    29    55    28    62 0.88 HTH domain
HTH_DeoR             PF08220.7     57 seq1694_BIOID47001   -            238   3.1e-06   26.5   0.3   1   1   5.6e-09   1.9e-05   23.9   0.0    18    50    29    61    29    68 0.92 DeoR-like helix-turn-helix domain
DNA_pol3_alpha       PF07733.7    426 seq1695_BIOID47001   -           1160    2e-177  589.7   0.0   1   1  5.8e-181  2.6e-177  589.4   0.0     2   426   291   735   290   735 0.96 Bacterial DNA polymerase III alpha subunit
PHP                  PF02811.14   175 seq1695_BIOID47001   -           1160   3.9e-30  104.7   0.0   1   1   2.4e-33   1.1e-29  103.3   0.0     1   170     7   178     7   192 0.96 PHP domain
tRNA_anti            PF01336.20    76 seq1695_BIOID47001   -           1160   1.2e-08   34.4   0.1   1   1   5.4e-12   2.5e-08   33.5   0.1     2    75  1000  1072   994  1073 0.88 OB-fold nucleic acid binding domain
ABC_tran             PF00005.22   118 seq1696_BIOID47001   -            401   5.6e-22   78.2   0.0   1   1   3.6e-25   1.2e-21   77.0   0.0     1   117    73   191    73   192 0.92 ABC transporter
TOBE_2               PF08402.5     75 seq1696_BIOID47001   -            401   9.6e-12   44.6   0.3   1   1   1.2e-14   4.2e-11   42.5   0.1     1    75   313   385   313   385 0.95 TOBE domain
SirB                 PF04247.7    123 seq1697_BIOID47001   -            130     1e-38  131.7   8.6   1   1   8.4e-43   1.1e-38  131.5   6.0     2   123     4   129     3   129 0.97 Invasion gene expression up-regulator, SirB
Isochorismatase      PF00857.15   174 seq1698_BIOID47001   -            188   4.2e-38  130.8   0.0   1   1   3.5e-42   4.8e-38  130.6   0.0     1   173     9   182     9   183 0.90 Isochorismatase family
Phage_integrase      PF00589.17   173 seq1704_BIOID47001   -            298   4.8e-50  169.4   0.0   1   1   1.7e-53   7.7e-50  168.8   0.0     3   172   114   281   112   282 0.97 Phage integrase family
Phage_integr_N       PF02899.12    84 seq1704_BIOID47001   -            298   2.2e-27   94.8   0.9   1   1   1.2e-30   5.5e-27   93.6   0.7     1    83     8    90     8    91 0.98 Phage integrase, N-terminal SAM-like domain
Transglut_core2      PF13369.1    153 seq1705_BIOID47001   -            269     9e-38  129.0   0.0   1   1   1.8e-41   1.2e-37  128.5   0.0     2   152    33   184    32   185 0.97 Transglutaminase-like superfamily
TPR_9                PF13371.1     73 seq1705_BIOID47001   -            269   2.8e-28   97.4   0.3   1   1   8.9e-32   6.1e-28   96.3   0.2     1    73   187   259   187   259 0.99 Tetratricopeptide repeat
DUF3829              PF12889.2    277 seq1707_BIOID47001   -            351   2.3e-79  266.3  11.1   1   1     2e-83   2.7e-79  266.1   7.7     2   277    71   351    70   351 0.97 Protein of unknown function (DUF3829)
Cys_Met_Meta_PP      PF01053.15   386 seq1710_BIOID47001   -            440  6.5e-122  406.4   0.0   1   1  5.4e-126  7.4e-122  406.2   0.0     1   385    52   436    52   437 0.97 Cys/Met metabolism PLP-dependent enzyme
Transketolase_N      PF00456.16   333 seq1714_BIOID47001   -            667  1.7e-168  559.5   0.0   1   1  5.4e-172  2.5e-168  558.9   0.0     2   333     3   333     2   333 0.99 Transketolase, thiamine diphosphate binding domain
Transket_pyr         PF02779.19   178 seq1714_BIOID47001   -            667   5.9e-47  159.3   0.0   1   1   2.4e-50   1.1e-46  158.4   0.0     2   176   353   523   352   525 0.97 Transketolase, pyrimidine binding domain
Transketolase_C      PF02780.15   124 seq1714_BIOID47001   -            667   1.1e-16   60.8   0.0   1   1   6.9e-20   3.1e-16   59.3   0.0     1   124   539   654   539   654 0.86 Transketolase, C-terminal domain
DUF72                PF01904.13   230 seq1715_BIOID47001   -            272   8.7e-53  179.3   1.3   1   1   7.8e-57   1.1e-52  179.0   0.9    10   229    20   251    11   252 0.90 Protein of unknown function DUF72
S-AdoMet_synt_C      PF02773.11   138 seq1717_BIOID47001   -            384   3.7e-76  253.3   0.0   1   1   1.2e-79   5.6e-76  252.7   0.0     1   138   233   370   233   370 1.00 S-adenosylmethionine synthetase, C-terminal domain
S-AdoMet_synt_M      PF02772.11   120 seq1717_BIOID47001   -            384   5.5e-51  171.4   0.0   1   1   3.7e-54   1.7e-50  169.8   0.0     2   120   114   231   113   231 0.99 S-adenosylmethionine synthetase, central domain
S-AdoMet_synt_N      PF00438.15   100 seq1717_BIOID47001   -            384     2e-43  146.5   0.1   1   1   8.4e-47   3.8e-43  145.6   0.1     2   100     3   101     2   101 0.99 S-adenosylmethionine synthetase, N-terminal domain
SLT                  PF01464.15   121 seq1718_BIOID47001   -            188   7.3e-31  106.0   0.0   1   1   6.9e-35   9.5e-31  105.7   0.0     2   119    21   137    20   139 0.96 Transglycosylase SLT domain
Aminotran_1_2        PF00155.16   363 seq1719_BIOID47001   -            386   4.6e-58  196.8   0.0   1   1   1.5e-61   5.2e-58  196.6   0.0     3   363    32   383    30   383 0.95 Aminotransferase class I and II
Cys_Met_Meta_PP      PF01053.15   386 seq1719_BIOID47001   -            386   5.2e-08   31.4   0.0   1   1   2.8e-11   9.5e-08   30.6   0.0    75   180    96   205    63   212 0.86 Cys/Met metabolism PLP-dependent enzyme
DegT_DnrJ_EryC1      PF01041.12   363 seq1719_BIOID47001   -            386   4.5e-06   25.8   0.1   1   1   2.8e-09   9.5e-06   24.7   0.0    46   146    97   202    86   204 0.88 DegT/DnrJ/EryC1/StrS aminotransferase family
Aminotran_5          PF00266.14   371 seq1719_BIOID47001   -            386   3.7e-05   22.5   0.0   1   1   1.5e-08   5.2e-05   22.0   0.0    46   165    74   189    48   216 0.77 Aminotransferase class-V
Autotransporter      PF03797.14   265 seq1720_BIOID47001   -            992   4.2e-42  144.2  29.6   1   1   3.1e-46   4.2e-42  144.2  20.5     3   259   730   972   728   983 0.95 Autotransporter beta-domain
Phage_cap_P2         PF05125.7    333 seq1727_BIOID47001   -            470   1.5e-64  217.8   0.0   1   1   1.4e-68     2e-64  217.5   0.0    28   331   167   466   145   468 0.92 Phage major capsid protein, P2 family
DAHP_synth_1         PF00793.15   272 seq1729_BIOID47001   -            284   5.8e-82  274.3   0.0   1   1     5e-86   6.8e-82  274.0   0.0     9   271    10   275     2   276 0.97 DAHP synthetase I family
HAD_2                PF13419.1    176 seq1730_BIOID47001   -            238   8.5e-20   71.6   0.1   1   1   2.4e-23   1.1e-19   71.2   0.0     1   176    13   207    13   207 0.76 Haloacid dehalogenase-like hydrolase
Hydrolase_like       PF13242.1     75 seq1730_BIOID47001   -            238   4.5e-09   35.7   0.0   1   1   2.2e-12   9.9e-09   34.6   0.0     2    50   161   209   160   223 0.93 HAD-hyrolase-like
Hydrolase            PF00702.21   204 seq1730_BIOID47001   -            238   1.3e-08   35.4   0.0   1   1   4.1e-12   1.9e-08   34.9   0.0     1   202    10   199    10   201 0.71 haloacid dehalogenase-like hydrolase
LamB                 PF02264.10   398 seq1732_BIOID47001   -            446  1.8e-168  560.6  26.4   1   1  1.5e-172  2.1e-168  560.4  18.3     1   398    28   446    28   446 0.97 LamB porin
Fer4_11              PF13247.1     99 seq1733_BIOID47001   -            205   4.6e-32  109.7  10.9   1   1     3e-35   4.6e-32  109.7   7.5     3    97    60   153    58   155 0.97 4Fe-4S dicluster domain
Fer4_7               PF12838.2     52 seq1733_BIOID47001   -            205   3.9e-13   49.4  26.7   1   1   9.8e-11   1.5e-07   31.5   5.9     2    50    99   147    98   157 0.89 4Fe-4S dicluster domain
Fer4_2               PF12797.2     22 seq1733_BIOID47001   -            205   4.1e-13   48.3  31.6   1   1   6.2e-10   9.5e-07   28.2   0.6     2    20     6    24     5    33 0.89 4Fe-4S binding domain
Fer4                 PF00037.22    24 seq1733_BIOID47001   -            205   5.6e-13   47.7  34.4   1   1   7.7e-11   1.2e-07   30.9   3.3     1    23    92   114    92   115 0.94 4Fe-4S binding domain
Fer4_9               PF13187.1     55 seq1733_BIOID47001   -            205   2.7e-12   46.6  26.8   1   1   2.3e-10   3.6e-07   30.2   7.6     2    53    99   148    98   150 0.95 4Fe-4S dicluster domain
Fer4_6               PF12837.2     24 seq1733_BIOID47001   -            205   7.7e-11   41.2  39.9   1   1   2.7e-09   4.2e-06   26.2   3.2     1    23    91   113    91   114 0.95 4Fe-4S binding domain
Fer4_4               PF12800.2     17 seq1733_BIOID47001   -            205   1.9e-08   33.8  35.8   1   3   1.6e-05     0.025   14.7   1.8     1    15    11    25    11    31 0.91 4Fe-4S binding domain
Fer4_4               PF12800.2     17 seq1733_BIOID47001   -            205   1.9e-08   33.8  35.8   2   3   8.3e-05      0.13   12.5   1.9     2    16    65    81    64    85 0.86 4Fe-4S binding domain
Fer4_4               PF12800.2     17 seq1733_BIOID47001   -            205   1.9e-08   33.8  35.8   3   3   2.6e-07    0.0004   20.3   2.0     2    17    97   112    96   112 0.91 4Fe-4S binding domain
Fer4_3               PF12798.2     15 seq1733_BIOID47001   -            205   9.2e-07   28.8  40.4   1   2   8.7e-06     0.013   15.8   4.2     1    15    67    83    67    83 0.98 4Fe-4S binding domain
Fer4_3               PF12798.2     15 seq1733_BIOID47001   -            205   9.2e-07   28.8  40.4   2   2     4e-05     0.061   13.7   1.6     1    13   126   147   126   149 0.94 4Fe-4S binding domain
MAPEG                PF01124.13   129 seq1735_BIOID47001   -            131   1.3e-26   92.5   9.3   1   1   1.1e-30   1.5e-26   92.3   6.5     1   129     3   120     3   120 0.98 MAPEG family
DUF1401              PF07180.6    146 seq1736_BIOID47001   -            131   8.2e-07   28.7   0.1   1   1   7.5e-11     1e-06   28.4   0.1    19    75     5    61     2    98 0.90 Protein of unknown function (DUF1401)
GST_N_3              PF13417.1     75 seq1740_BIOID47001   -            205   3.4e-09   36.7   0.0   1   1   8.8e-13     6e-09   35.8   0.0    15    72    17    79    13    84 0.88 Glutathione S-transferase, N-terminal domain
GST_N_2              PF13409.1     70 seq1740_BIOID47001   -            205   1.6e-06   27.8   0.0   1   1   4.4e-10     3e-06   27.0   0.0     9    67    16    74    12    77 0.86 Glutathione S-transferase, N-terminal domain
Bac_Ubq_Cox          PF01654.12   436 seq1742_BIOID47001   -            523  1.2e-183  610.3  21.3   1   1    1e-187  1.4e-183  610.1  14.7     1   435     8   503     8   504 0.98 Bacterial Cytochrome Ubiquinol Oxidase
DmsC                 PF04976.7    276 seq1744_BIOID47001   -            287  2.5e-116  387.6  23.0   1   1    2e-120  2.8e-116  387.5  15.9     1   276     1   277     1   277 1.00 DMSO reductase anchor subunit (DmsC)
Methyltransf_18      PF12847.2    112 seq1745_BIOID47001   -            247   7.1e-15   55.4   0.0   1   1   7.3e-18   1.1e-14   54.8   0.0     2   110    57   163    56   165 0.92 Methyltransferase domain
Methyltransf_11      PF08241.7     95 seq1745_BIOID47001   -            247   6.9e-12   45.5   0.0   1   1   9.1e-15   1.4e-11   44.6   0.0     2    95    62   162    61   162 0.95 Methyltransferase domain
Methyltransf_31      PF13847.1    152 seq1745_BIOID47001   -            247   1.5e-10   40.7   0.0   1   1   1.3e-13     2e-10   40.3   0.0     3   110    56   164    54   215 0.86 Methyltransferase domain
Methyltransf_25      PF13649.1    101 seq1745_BIOID47001   -            247   1.2e-09   38.3   0.0   1   1   1.6e-12   2.4e-09   37.3   0.0     1   101    60   158    60   158 0.89 Methyltransferase domain
Methyltransf_12      PF08242.7     99 seq1745_BIOID47001   -            247   3.7e-09   36.8   0.0   1   1     4e-12     6e-09   36.1   0.0     2    99    62   160    61   160 0.91 Methyltransferase domain
Methyltransf_23      PF13489.1    162 seq1745_BIOID47001   -            247   3.3e-07   30.0   0.0   1   1   3.4e-10   5.2e-07   29.3   0.0    14   131    51   181    36   228 0.68 Methyltransferase domain
MTS                  PF05175.9    170 seq1745_BIOID47001   -            247   1.7e-05   24.1   0.0   1   1   1.6e-08   2.4e-05   23.6   0.0    23   166    49   190    44   194 0.78 Methyltransferase small domain
Ubie_methyltran      PF01209.13   233 seq1745_BIOID47001   -            247   1.9e-05   23.7   0.0   1   1   2.3e-08   3.5e-05   22.9   0.0    45   154    54   165    48   240 0.80 ubiE/COQ5 methyltransferase family
SNARE_assoc          PF09335.6    123 seq1747_BIOID47001   -            219   3.3e-19   69.1   5.8   1   1   2.4e-23   3.3e-19   69.1   4.0     1   122    48   173    48   174 0.96 SNARE associated Golgi protein
UvrD_C               PF13361.1    319 seq1748_BIOID47001   -            738   1.3e-99  333.6   0.0   1   1  7.6e-103   1.7e-99  333.1   0.0     1   318   295   634   295   635 0.98 UvrD-like helicase C-terminal domain
UvrD-helicase        PF00580.16   315 seq1748_BIOID47001   -            738   2.2e-76  257.0   0.0   1   1   2.7e-79   6.1e-76  255.6   0.0     1   314    28   289    28   290 0.98 UvrD/REP helicase N-terminal domain
AAA_19               PF13245.1     76 seq1748_BIOID47001   -            738   5.5e-14   51.5   0.2   1   1   8.5e-17   1.9e-13   49.8   0.1     1    75    34   111    34   112 0.85 Part of AAA domain
UvrD_C_2             PF13538.1    104 seq1748_BIOID47001   -            738   1.1e-10   41.4   0.0   1   1   1.1e-13   2.6e-10   40.2   0.0    54   103   561   630   509   631 0.77 Family description
Alpha-amylase        PF00128.19   316 seq1752_BIOID47001   -            676   8.7e-43  146.8   5.3   1   1   1.6e-46   2.3e-42  145.4   3.7     1   308   226   595   226   598 0.74 Alpha amylase, catalytic domain
Sugar_tr             PF00083.19   451 seq1755_BIOID47001   -            464  3.2e-138  460.9  29.0   1   1    8e-142  3.6e-138  460.7  20.1     1   449    18   449    18   451 0.97 Sugar (and other) transporter
MFS_1                PF07690.11   354 seq1755_BIOID47001   -            464   5.7e-42  143.6  43.8   1   2     9e-34   4.1e-30  104.6  13.1     2   241    23   284    22   287 0.82 Major Facilitator Superfamily
MFS_1                PF07690.11   354 seq1755_BIOID47001   -            464   5.7e-42  143.6  43.8   2   2   1.5e-16   6.7e-13   48.0  13.2     3   186   258   449   256   460 0.85 Major Facilitator Superfamily
Metallophos          PF00149.23   201 seq1757_BIOID47001   -            218     2e-15   56.6   3.5   1   1   9.4e-19   6.4e-15   54.9   2.5     2   197    16   187    15   191 0.81 Calcineurin-like phosphoesterase
Metallophos_2        PF12850.2    156 seq1757_BIOID47001   -            218   4.2e-07   29.8   0.0   1   1     1e-10   7.1e-07   29.0   0.0     3   137    17   207    16   213 0.63 Calcineurin-like phosphoesterase superfamily domain
DUF3458              PF11940.3    367 seq1758_BIOID47001   -            870    1e-141  471.9   5.9   1   1  3.5e-145  1.6e-141  471.3   4.1     2   367   458   827   457   827 0.99 Domain of unknown function (DUF3458)
Peptidase_M1         PF01433.15   390 seq1758_BIOID47001   -            870   3.5e-66  223.8   0.0   1   1   1.8e-69   8.3e-66  222.5   0.0   122   390   112   384    21   384 0.91 Peptidase family M1
Peptidase_MA_2       PF13485.1    128 seq1758_BIOID47001   -            870   4.6e-18   65.3   0.1   1   1   3.2e-21   1.5e-17   63.7   0.0    16   128   282   407   262   407 0.80 Peptidase MA superfamily
Methyltransf_9       PF08003.6    315 seq1764_BIOID47001   -            323  1.2e-171  569.4   0.0   1   1  5.9e-175  1.3e-171  569.2   0.0     1   315     7   322     7   322 1.00 Protein of unknown function (DUF1698)
Methyltransf_23      PF13489.1    162 seq1764_BIOID47001   -            323   4.4e-11   42.6   0.0   1   1   3.5e-14     8e-11   41.7   0.0    12   159   114   269   103   272 0.71 Methyltransferase domain
Methyltransf_18      PF12847.2    112 seq1764_BIOID47001   -            323   7.6e-08   32.8   0.0   1   1   7.1e-11   1.6e-07   31.7   0.0     2   111   123   226   122   227 0.86 Methyltransferase domain
Methyltransf_31      PF13847.1    152 seq1764_BIOID47001   -            323   1.2e-07   31.3   0.0   1   1   9.6e-11   2.2e-07   30.4   0.0     5   112   124   228   121   284 0.90 Methyltransferase domain
Methyltransf_11      PF08241.7     95 seq1764_BIOID47001   -            323   2.6e-05   24.4   0.0   1   1   2.2e-08   4.9e-05   23.6   0.0     1    94   127   223   127   224 0.81 Methyltransferase domain
CMAS                 PF02353.15   273 seq1764_BIOID47001   -            323   5.9e-05   22.1   0.0   1   1   4.6e-08    0.0001   21.3   0.0    50   173   110   233   105   292 0.79 Mycolic acid cyclopropane synthetase
OEP                  PF02321.13   188 seq1765_BIOID47001   -            457   4.3e-55  186.1  31.3   1   2     1e-29   1.4e-25   89.8  12.3     1   188    57   240    57   240 0.96 Outer membrane efflux protein
OEP                  PF02321.13   188 seq1765_BIOID47001   -            457   4.3e-55  186.1  31.3   2   2   1.6e-33   2.1e-29  102.3   3.9     9   173   272   435   268   437 0.94 Outer membrane efflux protein
SBP_bac_3            PF00497.15   225 seq1771_BIOID47001   -            518   1.1e-30  106.5   0.0   1   1   4.4e-34     2e-30  105.6   0.0    10   224    52   267    45   268 0.91 Bacterial extracellular solute-binding proteins, family 3
SLT                  PF01464.15   121 seq1771_BIOID47001   -            518   4.8e-27   93.7   0.1   1   1   1.7e-30     8e-27   93.0   0.1     5   118   295   404   292   407 0.95 Transglycosylase SLT domain
Lysozyme_like        PF13702.1    160 seq1771_BIOID47001   -            518   1.5e-06   27.7   0.0   1   1   1.2e-09   5.3e-06   25.8   0.0     8   100   291   391   283   448 0.65 Lysozyme-like
FxsA                 PF04186.8    120 seq1773_BIOID47001   -            158   1.1e-36  124.9   8.3   1   1   9.6e-41   1.3e-36  124.7   5.7     1   113     6   118     6   127 0.93 FxsA cytoplasmic membrane protein
Pribosyltran         PF00156.22   125 seq1778_BIOID47001   -            178   3.7e-18   65.3   0.1   1   1   3.5e-22   4.8e-18   64.9   0.1     9   124    17   128     7   129 0.91 Phosphoribosyl transferase domain
Cyto_ox_2            PF02322.10   328 seq1780_BIOID47001   -            379  7.9e-121  403.1  36.0   1   1  6.7e-125  9.2e-121  402.8  25.0     2   327     7   362     6   363 0.99 Cytochrome oxidase subunit II
ACCA                 PF03255.9    145 seq1782_BIOID47001   -            319     6e-65  217.1   0.2   1   1   1.9e-68   8.7e-65  216.5   0.1     2   145     5   151     4   151 0.97 Acetyl co-enzyme A carboxylase carboxyltransferase alpha subunit
Carboxyl_trans       PF01039.17   493 seq1782_BIOID47001   -            319   1.5e-18   66.3   0.1   1   1   4.1e-22   1.9e-18   66.0   0.0   272   473    85   288    58   300 0.84 Carboxyl transferase domain
MdcE                 PF06833.6    234 seq1782_BIOID47001   -            319   6.6e-06   25.3   0.0   1   1     2e-09   9.1e-06   24.9   0.0     5   176    88   262    84   313 0.81 Malonate decarboxylase gamma subunit (MdcE)
MFS_1                PF07690.11   354 seq1783_BIOID47001   -            438   2.1e-27   95.6  51.8   1   2   2.8e-19   1.3e-15   56.9  17.4    38   258    70   296    27   301 0.69 Major Facilitator Superfamily
MFS_1                PF07690.11   354 seq1783_BIOID47001   -            438   2.1e-27   95.6  51.8   2   2   4.1e-15   1.9e-11   43.2  16.1    22   172   276   430   265   437 0.78 Major Facilitator Superfamily
Sugar_tr             PF00083.19   451 seq1783_BIOID47001   -            438   3.4e-27   95.0  35.1   1   1   6.2e-29   2.8e-25   88.6  24.3     6   414    27   410    23   433 0.75 Sugar (and other) transporter
MFS_2                PF13347.1    427 seq1783_BIOID47001   -            438   8.5e-09   34.1  23.4   1   1   1.9e-12   8.5e-09   34.1  16.2    26   344    48   373    38   395 0.79 MFS/sugar transport protein
[truncated: 1,377,644 more chars]
