# Supplementary material for: A domain sequence approach to pangenomics: applications to Escherichia coli
Source: F1000Res. 2013 May 29;1:19. Originally published 2012 Oct 1. [Version 2] doi: 10.12688/f1000research.1-19.v2 (PMC3901455; doi:10.12688/f1000research.1-19.v2)
Supplement: The 347 text files show the results from scanning each of the fasta-files against the Pfam-A database [file f1000research-1-1101-s0002.tgz › Escherichia_coli_B354_BIOID46999.txt]

#                                                                            --- full sequence --- -------------- this domain -------------   hmm coord   ali coord   env coord
# target name        accession   tlen query name           accession   qlen   E-value  score  bias   #  of  c-Evalue  i-Evalue  score  bias  from    to  from    to  from    to  acc description of target
#------------------- ---------- ----- -------------------- ---------- ----- --------- ------ ----- --- --- --------- --------- ------ ----- ----- ----- ----- ----- ----- ----- ---- ---------------------
DUF1795              PF08786.6    130 seq2_BIOID46999      -             53   1.2e-07   31.5   0.0   1   1   9.9e-12   1.4e-07   31.3   0.0    90   130     1    42     1    42 0.96 Domain of unknown function (DUF1795)
Flg_bbr_C            PF06429.8     74 seq6_BIOID46999      -            458   2.3e-10   40.1   4.5   1   1   1.7e-14   2.3e-10   40.1   3.1    17    73   397   455   386   456 0.78 Flagellar basal body rod FlgEFG protein C-terminal
Hexapep              PF00132.19    36 seq12_BIOID46999     -            293   8.6e-19   66.0   6.7   1   3   1.6e-09   2.2e-05   23.5   0.0     2    36   122   156   121   156 0.96 Bacterial transferase hexapeptide (six repeats)
Hexapep              PF00132.19    36 seq12_BIOID46999     -            293   8.6e-19   66.0   6.7   2   3   2.3e-10   3.1e-06   26.3   0.7     3    33   191   220   189   221 0.94 Bacterial transferase hexapeptide (six repeats)
Hexapep              PF00132.19    36 seq12_BIOID46999     -            293   8.6e-19   66.0   6.7   3   3   1.8e-11   2.5e-07   29.7   0.6     1    34   206   239   206   241 0.95 Bacterial transferase hexapeptide (six repeats)
Glucosaminidase      PF01832.15   134 seq16_BIOID46999     -            122   3.7e-11   43.2   0.1   1   1   6.2e-15   8.5e-11   42.0   0.1    19   132     4   113     1   115 0.87 Mannosyl-glycoprotein endo-beta-N-acetylglucosaminidase
NQR2_RnfD_RnfE       PF03116.10   314 seq21_BIOID46999     -            352  9.3e-122  405.9  15.5   1   1  7.7e-126  1.1e-121  405.8  10.7     3   314     4   350     2   350 0.93 NQR2, RnfD, RnfE family
SDF                  PF00375.13   390 seq22_BIOID46999     -            414     1e-63  215.3  35.1   1   1   9.2e-68   1.3e-63  215.0  24.3     1   385    18   397    18   401 0.90 Sodium:dicarboxylate symporter family
tRNA_bind            PF01588.15    95 seq23_BIOID46999     -             45   3.5e-08   33.0   0.0   1   1   2.7e-12   3.8e-08   32.9   0.0    52    94     1    42     1    43 0.95 Putative tRNA binding domain
MurB_C               PF02873.11   105 seq25_BIOID46999     -            342   2.5e-41  139.5   0.0   1   1   6.6e-45   4.5e-41  138.7   0.0     3   105   205   330   203   330 0.99 UDP-N-acetylenolpyruvoylglucosamine reductase, C-terminal domain
FAD_binding_4        PF01565.18   139 seq25_BIOID46999     -            342   1.5e-26   92.4   0.1   1   1   1.1e-29   7.5e-26   90.1   0.1     2   138    18   149    17   150 0.91 FAD binding domain
Fimbrial             PF00419.15   145 seq26_BIOID46999     -            182   8.1e-21   74.6   9.0   1   1   8.1e-25   1.1e-20   74.2   6.2     1   145    33   182    33   182 0.84 Fimbrial protein
MotA_ExbB            PF01618.11   139 seq31_BIOID46999     -            287   6.9e-08   32.0   0.3   1   1     8e-12   1.1e-07   31.4   0.2    26   134   133   238   115   242 0.87 MotA/TolQ/ExbB proton channel family
Aldo_ket_red         PF00248.16   283 seq32_BIOID46999     -            267   5.5e-58  195.9   0.7   1   1   5.1e-62     7e-58  195.5   0.5     2   281     6   250     5   251 0.95 Aldo/keto reductase family
NadA                 PF02445.11   296 seq34_BIOID46999     -            347  4.3e-106  353.9   0.1   1   1  3.6e-110    5e-106  353.7   0.0     2   295    31   340    30   341 0.98 Quinolinate synthetase A protein
SecE                 PF00584.15    57 seq35_BIOID46999     -            127   2.4e-21   74.9   1.0   1   1   1.8e-25   2.4e-21   74.9   0.7     2    56    68   122    67   123 0.97 SecE/Sec61-gamma subunits of protein translocation complex
Trp_Tyr_perm         PF03222.8    394 seq36_BIOID46999     -            444     1e-05   24.4  35.7   1   1   1.3e-09   1.8e-05   23.6  24.8     7   374    42   425    38   437 0.75 Tryptophan/tyrosine permease family
OrfB_IS605           PF01385.14   227 seq37_BIOID46999     -             95   1.6e-09   37.4   2.3   1   1     3e-13   2.1e-09   37.0   1.6     1    48    49    89    49    95 0.89 Probable transposase
HTH_OrfB_IS605       PF12323.3     46 seq37_BIOID46999     -             95   2.9e-08   32.7   0.9   1   1   9.2e-12   6.3e-08   31.7   0.6    19    46     1    28     1    28 0.95 Helix-turn-helix domain
2-Hacid_dh_C         PF02826.14   178 seq38_BIOID46999     -            325   1.9e-44  150.8   0.0   1   1   1.2e-47   7.9e-44  148.8   0.0     2   178   118   290   117   290 0.95 D-isomer specific 2-hydroxyacid dehydrogenase, NAD binding domain
NAD_binding_2        PF03446.10   162 seq38_BIOID46999     -            325   7.7e-07   29.0   0.0   1   1   5.8e-10   3.9e-06   26.7   0.0     3    90   151   236   149   249 0.93 NAD binding domain of 6-phosphogluconate dehydrogenase
ydhR                 PF08803.6     97 seq39_BIOID46999     -            101     1e-43  147.1   0.0   1   1   8.4e-48   1.2e-43  147.0   0.0     1    97     4   100     4   100 0.99 Putative mono-oxygenase ydhR
DUF4132              PF13569.1    180 seq43_BIOID46999     -           1263     3e-52  176.6   0.0   1   1     8e-56   5.5e-52  175.7   0.0     1   180   997  1181   997  1181 0.97 Domain of unknown function (DUF4132)
WGR                  PF05406.10    81 seq43_BIOID46999     -           1263   3.8e-14   52.2   1.0   1   1   1.8e-17   1.2e-13   50.6   0.7    11    78     4    66     1    69 0.91 WGR domain
Barstar              PF01337.13    90 seq46_BIOID46999     -            238   4.7e-08   32.6   0.0   1   1   5.3e-12   7.2e-08   32.0   0.0     2    65   147   210   146   226 0.90 Barstar (barnase inhibitor)
Big_1                PF02369.11   100 seq49_BIOID46999     -           1060    3e-150  489.0 106.6   1   7   5.2e-22   1.8e-18   66.1   2.8     2    98    47   143    46   145 0.88 Bacterial Ig-like domain (group 1)
Big_1                PF02369.11   100 seq49_BIOID46999     -           1060    3e-150  489.0 106.6   2   7   5.3e-30   1.8e-26   91.8   6.2     6    96   151   244   147   248 0.93 Bacterial Ig-like domain (group 1)
Big_1                PF02369.11   100 seq49_BIOID46999     -           1060    3e-150  489.0 106.6   3   7   3.1e-29     1e-25   89.3   7.9     2    99   250   349   249   350 0.95 Bacterial Ig-like domain (group 1)
Big_1                PF02369.11   100 seq49_BIOID46999     -           1060    3e-150  489.0 106.6   4   7   1.6e-22   5.5e-19   67.8   5.5     4    94   356   443   353   449 0.90 Bacterial Ig-like domain (group 1)
Big_1                PF02369.11   100 seq49_BIOID46999     -           1060    3e-150  489.0 106.6   5   7   2.5e-21   8.6e-18   63.9   0.3    22    94   473   545   450   551 0.81 Bacterial Ig-like domain (group 1)
Big_1                PF02369.11   100 seq49_BIOID46999     -           1060    3e-150  489.0 106.6   6   7   1.5e-21   5.2e-18   64.6   4.0     5   100   558   646   552   646 0.90 Bacterial Ig-like domain (group 1)
Big_1                PF02369.11   100 seq49_BIOID46999     -           1060    3e-150  489.0 106.6   7   7   2.5e-21   8.7e-18   63.9   6.8     5   100   653   751   649   751 0.91 Bacterial Ig-like domain (group 1)
NusG                 PF02357.14    92 seq55_BIOID46999     -            181   5.3e-25   87.3   0.0   1   1   1.1e-28   7.7e-25   86.8   0.0     1    92     7   106     7   106 0.93 Transcription termination factor nusG
KOW                  PF00467.24    32 seq55_BIOID46999     -            181   1.3e-08   33.9   0.1   1   1   9.1e-12   6.2e-08   31.7   0.0     1    28   130   161   130   165 0.86 KOW motif
Topoisom_bac         PF01131.15   403 seq56_BIOID46999     -            879    8e-131  436.4   0.5   1   1  4.2e-134  1.4e-130  435.6   0.4     2   403   171   579   170   579 0.93 DNA topoisomerase
Topo_Zn_Ribbon       PF08272.6     42 seq56_BIOID46999     -            879   1.1e-39  133.3   0.7   1   2   1.5e-19   5.2e-16   57.6   0.0     2    42   772   811   771   811 0.96 Topoisomerase I zinc-ribbon-like
Topo_Zn_Ribbon       PF08272.6     42 seq56_BIOID46999     -            879   1.1e-39  133.3   0.7   2   2   7.4e-24   2.5e-20   71.4   1.8     1    42   838   879   838   879 0.98 Topoisomerase I zinc-ribbon-like
Toprim               PF01751.17    88 seq56_BIOID46999     -            879   3.4e-26   90.8   0.0   1   1   2.1e-29   7.1e-26   89.7   0.0     2    88    19   156    18   156 0.98 Toprim domain
zf-C4_Topoisom       PF01396.14    39 seq56_BIOID46999     -            879   4.1e-19   67.6  16.9   1   2   3.6e-09   1.2e-05   24.5   0.3     3    27   612   636   610   653 0.84 Topoisomerase DNA binding C4 zinc finger
zf-C4_Topoisom       PF01396.14    39 seq56_BIOID46999     -            879   4.1e-19   67.6  16.9   2   2   6.9e-15   2.4e-11   42.8   1.9     2    38   723   758   722   759 0.94 Topoisomerase DNA binding C4 zinc finger
DUF2222              PF09984.4    146 seq58_BIOID46999     -            918   9.3e-58  193.6   0.2   1   1   7.9e-61   1.8e-57  192.7   0.1     1   146    31   178    31   178 0.98 Uncharacterized signal transduction histidine kinase domain (DUF2222)
HATPase_c            PF02518.21   111 seq58_BIOID46999     -            918     8e-33  112.3   0.2   1   1   6.4e-36   1.5e-32  111.5   0.2     1   110   404   518   404   519 0.97 Histidine kinase-, DNA gyrase B-, and HSP90-like ATPase
Response_reg         PF00072.19   112 seq58_BIOID46999     -            918   1.6e-28   98.8   0.6   1   1   7.1e-32   1.6e-28   98.8   0.4     1   110   670   780   670   782 0.97 Response regulator receiver domain
HisKA                PF00512.20    68 seq58_BIOID46999     -            918   5.4e-22   77.4   2.7   1   1   3.9e-25     9e-22   76.7   0.1     2    68   293   357   292   357 0.98 His Kinase A (phospho-acceptor) domain
Hpt                  PF01627.18    90 seq58_BIOID46999     -            918   6.1e-14   51.6   0.1   1   1   2.7e-17   6.1e-14   51.6   0.1     1    88   828   910   828   912 0.93 Hpt domain
HAMP                 PF00672.20    70 seq58_BIOID46999     -            918   7.7e-13   48.3   0.5   1   1   3.4e-16   7.7e-13   48.3   0.3     2    68   181   247   180   249 0.96 HAMP domain
NAD_binding_9        PF13454.1    156 seq62_BIOID46999     -            534   4.3e-32  110.9   0.0   1   1     7e-36   9.6e-32  109.7   0.0     1   155     5   164     5   165 0.90 FAD-NAD(P)-binding
HTS                  PF04204.11   298 seq63_BIOID46999     -            309    8e-132  438.3   0.0   1   1  6.6e-136    9e-132  438.1   0.0     1   298     2   299     2   299 1.00 Homoserine O-succinyltransferase
Phage_integrase      PF00589.17   173 seq64_BIOID46999     -            367   2.3e-15   56.5   0.0   1   1   2.7e-19   3.8e-15   55.8   0.0    23   170   172   320   149   323 0.90 Phage integrase family
HIM                  PF05662.9     21 seq69_BIOID46999     -            563   6.3e-35  117.3  31.6   1   4   3.1e-10   1.1e-06   28.0   0.0     1    21   130   150   130   150 0.98 Haemagglutinin
HIM                  PF05662.9     21 seq69_BIOID46999     -            563   6.3e-35  117.3  31.6   2   4   8.8e-13     3e-09   36.1   1.9     1    21   266   286   266   286 0.98 Haemagglutinin
HIM                  PF05662.9     21 seq69_BIOID46999     -            563   6.3e-35  117.3  31.6   3   4   4.5e-14   1.6e-10   40.1   1.8     1    21   387   407   387   407 0.98 Haemagglutinin
HIM                  PF05662.9     21 seq69_BIOID46999     -            563   6.3e-35  117.3  31.6   4   4   1.5e-10   5.1e-07   29.0   1.5     1    21   440   460   440   460 0.96 Haemagglutinin
YadA                 PF03895.10    78 seq69_BIOID46999     -            563   1.9e-24   85.3  10.1   1   1   5.5e-28   1.9e-24   85.3   7.0     2    78   486   563   485   563 0.98 YadA-like C-terminal region
Hep_Hag              PF05658.9     28 seq69_BIOID46999     -            563   6.4e-20   70.3  81.9   1   4   3.7e-10   1.3e-06   28.2   7.7     1    27    46    72    46    73 0.97 Hep_Hag
Hep_Hag              PF05658.9     28 seq69_BIOID46999     -            563   6.4e-20   70.3  81.9   2   4   1.4e-08   4.7e-05   23.3   5.3     1    28   206   233   206   233 0.95 Hep_Hag
Hep_Hag              PF05658.9     28 seq69_BIOID46999     -            563   6.4e-20   70.3  81.9   3   4   5.6e-11   1.9e-07   30.8   4.2     1    28   344   371   344   371 0.96 Hep_Hag
Hep_Hag              PF05658.9     28 seq69_BIOID46999     -            563   6.4e-20   70.3  81.9   4   4   3.6e-08   0.00012   21.9   3.4     1    27   358   384   358   385 0.93 Hep_Hag
MotB_plug            PF13677.1     58 seq70_BIOID46999     -            307   1.9e-18   65.3   0.1   1   1   6.1e-22   4.2e-18   64.3   0.1     3    55    17    71    15    74 0.88 Membrane MotB of proton-channel complex MotA/MotB
OmpA                 PF00691.15    97 seq70_BIOID46999     -            307   5.7e-15   55.3   0.1   1   1   2.9e-18     2e-14   53.6   0.0     1    92   166   259   166   263 0.84 OmpA family
BPL_LplA_LipB        PF03099.14   125 seq73_BIOID46999     -            320     5e-21   74.8   0.0   1   1   1.7e-24   7.6e-21   74.3   0.0     4   125    86   208    83   208 0.89 Biotin/lipoate A/B protein ligase family
HTH_11               PF08279.7     55 seq73_BIOID46999     -            320   8.2e-13   47.6   0.0   1   1   4.3e-16     2e-12   46.4   0.0     4    54     9    58     8    59 0.92 HTH domain
BPL_C                PF02237.12    48 seq73_BIOID46999     -            320   1.6e-11   43.5   0.2   1   1   8.9e-15     4e-11   42.2   0.1     1    48   271   317   271   317 0.97 Biotin protein ligase C terminal domain
Caudo_TAP            PF02413.12   130 seq74_BIOID46999     -            177   4.2e-33  114.1   1.1   1   1     3e-37   4.2e-33  114.1   0.8     1   130    39   177    39   177 0.99 Caudovirales tail fibre assembly protein
FMN_bind             PF04205.9     81 seq75_BIOID46999     -            206   4.2e-18   65.1   0.1   1   1   6.4e-22   8.7e-18   64.1   0.0     1    77    99   187    99   191 0.98 FMN-binding domain
DUF413               PF04219.7     94 seq76_BIOID46999     -            112   1.5e-38  130.2   0.1   1   1   1.4e-42   1.9e-38  129.9   0.1     1    90    10    99    10   102 0.97 Protein of unknown function, DUF
DUF1040              PF06288.8     86 seq77_BIOID46999     -             89   1.6e-46  156.3   0.5   1   1   1.3e-50   1.8e-46  156.2   0.3     1    86     1    86     1    86 1.00 Protein of unknown function (DUF1040)
Flagellin_N          PF00669.15   139 seq82_BIOID46999     -            309   3.4e-12   46.2  10.5   1   1   4.9e-16   3.4e-12   46.2   7.3     2   137     4   139     3   141 0.97 Bacterial flagellin N-terminal helical region
Pili_assembly_N      PF00345.15   122 seq86_BIOID46999     -            241   1.1e-40  138.0   0.1   1   1   2.7e-44   1.9e-40  137.3   0.0     1   121    37   156    37   157 0.91 Gram-negative pili assembly chaperone, N-terminal domain
Pili_assembly_C      PF02753.12    68 seq86_BIOID46999     -            241   9.5e-17   60.4   0.3   1   1   8.1e-20   5.6e-16   58.0   0.1     1    65   176   234   176   237 0.95 Gram-negative pili assembly chaperone, C-terminal domain
NMN_transporter      PF04973.7    182 seq87_BIOID46999     -            239   1.6e-46  157.9  27.1   1   1   1.3e-48   1.8e-44  151.2  18.8     1   180    23   227    23   229 0.94 Nicotinamide mononucleotide transporter
Ribosomal_L11_N      PF03946.9     60 seq88_BIOID46999     -            142   3.2e-32  109.6   0.3   1   1   8.7e-36   5.9e-32  108.7   0.2     1    60     8    67     8    67 0.99 Ribosomal protein L11, N-terminal domain
Ribosomal_L11        PF00298.14    69 seq88_BIOID46999     -            142   6.6e-29   99.7   2.9   1   1   1.8e-32   1.2e-28   98.8   2.0     1    69    72   140    72   140 0.99 Ribosomal protein L11, RNA binding domain
PHP                  PF02811.14   175 seq89_BIOID46999     -            245   1.5e-17   63.8   1.3   1   1   1.9e-21   2.6e-17   63.0   0.9     1   169     4   164     4   174 0.91 PHP domain
DDE_Tnp_1_assoc      PF13808.1     90 seq93_BIOID46999     -            183   1.5e-31  107.7   0.0   1   1   1.6e-35   2.2e-31  107.2   0.0     1    90     6    95     6    95 0.99 DDE_Tnp_1-associated
G3P_acyltransf       PF02660.10   178 seq95_BIOID46999     -            205   3.4e-57  192.7  10.4   1   1   2.9e-61   3.9e-57  192.5   7.2     1   177    10   184    10   185 0.96 Glycerol-3-phosphate acyltransferase
APH                  PF01636.18   239 seq98_BIOID46999     -            328   1.6e-41  142.5   1.8   1   1   3.7e-45   2.5e-41  141.8   1.2     2   232    31   259    30   269 0.84 Phosphotransferase enzyme family
EcKinase             PF02958.15   293 seq98_BIOID46999     -            328   0.00012   21.2   0.0   1   1   3.1e-08   0.00021   20.4   0.0   197   280   176   252   149   257 0.79 Ecdysteroid kinase
FKBP_C               PF00254.23    94 seq99_BIOID46999     -            206   3.6e-27   94.0   0.0   1   1   9.7e-31   6.6e-27   93.2   0.0     5    94   117   203   114   203 0.96 FKBP-type peptidyl-prolyl cis-trans isomerase
FKBP_N               PF01346.13   124 seq99_BIOID46999     -            206   1.2e-23   83.3   0.0   1   1   2.2e-27   1.5e-23   83.0   0.0    17   124     5   108     1   108 0.96 Domain amino terminal to FKBP-type peptidyl-prolyl isomerase
DUF1722              PF08349.6    117 seq102_BIOID46999    -            169   2.4e-38  130.4   0.2   1   1   2.2e-42   3.1e-38  130.1   0.2     1   116    41   157    41   158 0.98 Protein of unknown function (DUF1722)
Ribosomal_L1         PF00687.16   221 seq104_BIOID46999    -            234   9.2e-50  168.8   0.2   1   1   7.9e-54   1.1e-49  168.6   0.2    13   220    28   220     8   221 0.90 Ribosomal protein L1p/L10e family
Rnf-Nqr              PF02508.9    190 seq105_BIOID46999    -            231   6.3e-59  198.6   9.4   1   1   5.3e-63   7.2e-59  198.4   6.5     1   189     1   200     1   201 0.98 Rnf-Nqr subunit, membrane protein
Amidase_3            PF01520.13   175 seq108_BIOID46999    -            289   2.7e-52  176.9   0.0   1   1     5e-56   6.8e-52  175.6   0.0     1   174    59   273    59   274 0.99 N-acetylmuramoyl-L-alanine amidase
Malate_synthase      PF01274.17   523 seq112_BIOID46999    -            539  7.9e-215  713.6   0.0   1   1  6.5e-219  8.9e-215  713.5   0.0     3   522    19   538    17   539 0.99 Malate synthase
IMS                  PF00817.15   148 seq115_BIOID46999    -            351   8.9e-48  161.7   0.0   1   1   3.2e-51   1.4e-47  161.0   0.0     1   148     7   154     7   154 0.98 impB/mucB/samB family
IMS_C                PF11799.3    137 seq115_BIOID46999    -            351   1.4e-09   38.3   0.1   1   1     5e-13   2.3e-09   37.6   0.0     3    99   211   309   209   327 0.86 impB/mucB/samB family C-terminal
IMS_HHH              PF11798.3     32 seq115_BIOID46999    -            351   1.3e-08   34.3   0.0   1   1   7.1e-12   3.2e-08   33.0   0.0     1    32   166   197   166   197 0.96 IMS family HHH motif
Nitrate_red_del      PF02613.10   136 seq117_BIOID46999    -            184   9.1e-20   70.7   0.2   1   1   9.7e-24   1.3e-19   70.2   0.2     3   135    31   150    29   151 0.90 Nitrate reductase delta subunit
Usher                PF00577.15   552 seq118_BIOID46999    -            878  2.9e-222  739.1  26.2   1   1  7.8e-226  3.6e-222  738.8  18.2     1   552   208   790   208   790 0.99 Type VII secretion system (T7SS), usher protein
PapC_N               PF13954.1    146 seq118_BIOID46999    -            878   5.1e-48  162.2   0.0   1   1   2.8e-51   1.3e-47  160.9   0.0     2   146    48   194    47   194 0.98 PapC N-terminal domain
PapC_C               PF13953.1     68 seq118_BIOID46999    -            878   1.3e-27   95.0   0.1   1   1   1.1e-30   4.8e-27   93.2   0.1     1    67   800   865   800   866 0.97 PapC C-terminal domain
MFS_1                PF07690.11   354 seq119_BIOID46999    -            472   9.8e-57  192.1  44.8   1   2   3.6e-52   4.9e-48  163.5  16.0     2   269    56   327    55   340 0.89 Major Facilitator Superfamily
MFS_1                PF07690.11   354 seq119_BIOID46999    -            472   9.8e-57  192.1  44.8   2   2   1.3e-12   1.8e-08   33.4  10.6    59   178   340   456   328   470 0.85 Major Facilitator Superfamily
FAD_binding_7        PF03441.9    277 seq120_BIOID46999    -            472  2.7e-107  358.0   0.9   1   1  4.9e-111  3.4e-107  357.6   0.6     3   276   205   468   203   469 0.96 FAD binding domain of DNA photolyase
DNA_photolyase       PF00875.13   165 seq120_BIOID46999    -            472   2.4e-45  154.1   0.3   1   1   8.7e-49   5.9e-45  152.8   0.2     2   159     5   168     4   174 0.92 DNA photolyase
Exo_endo_phos        PF03372.18   251 seq121_BIOID46999    -            259   5.8e-12   45.9   0.4   1   1   7.6e-16     1e-11   45.1   0.3     2   251    41   245    40   245 0.65 Endonuclease/Exonuclease/phosphatase family
Trehalase            PF01204.13   512 seq125_BIOID46999    -            549  4.4e-161  536.8   0.1   1   1  3.9e-165  5.3e-161  536.5   0.0     1   511    70   546    70   547 0.96 Trehalase
Phage_GPD            PF05954.6    292 seq127_BIOID46999    -            945   4.2e-80  268.9   0.0   1   1   1.7e-83   7.7e-80  268.0   0.0     2   291   126   434   125   435 0.92 Phage late control gene D protein (GPD)
Phage_base_V         PF04717.7     79 seq127_BIOID46999    -            945   6.2e-26   90.0   0.1   1   1   3.7e-29   1.7e-25   88.6   0.1     1    77   472   564   472   566 0.91 Phage-related baseplate assembly protein
HhH-GPD              PF00730.20   121 seq130_BIOID46999    -            211   9.8e-19   67.6   0.0   1   1   3.1e-22   1.4e-18   67.1   0.0     1   120    34   168    34   169 0.95 HhH-GPD superfamily base excision DNA repair protein
HHH                  PF00633.18    30 seq130_BIOID46999    -            211   7.1e-08   31.6   0.0   1   1   3.7e-11   1.7e-07   30.4   0.0     2    29   100   127    99   128 0.94 Helix-hairpin-helix motif
EndIII_4Fe-2S        PF10576.4     17 seq130_BIOID46999    -            211   9.7e-05   22.2   3.3   1   1   3.7e-08   0.00017   21.5   2.3     1    17   187   203   187   203 0.99 Iron-sulfur binding domain of endonuclease III
AA_permease          PF00324.16   479 seq132_BIOID46999    -            470  2.4e-119  398.6  46.0   1   1    4e-123  2.7e-119  398.5  31.9     1   477    27   468    27   470 0.98 Amino acid permease
AA_permease_2        PF13520.1    426 seq132_BIOID46999    -            470     1e-50  172.4  49.9   1   1   1.9e-54   1.3e-50  172.0  34.6     8   419    30   446    26   459 0.85 Amino acid permease
DSBA                 PF01323.15   193 seq136_BIOID46999    -            208   6.8e-32  110.4   3.3   1   1   7.9e-35   5.4e-31  107.5   2.3     1   192    40   197    40   198 0.95 DSBA-like thioredoxin domain
Thioredoxin_4        PF13462.1    163 seq136_BIOID46999    -            208   4.4e-10   39.7   0.0   1   1   9.2e-14   6.3e-10   39.1   0.0    16   149    40   180    33   191 0.69 Thioredoxin
Tex_N                PF09371.5    193 seq140_BIOID46999    -            773   3.7e-80  267.6   0.5   1   1   1.6e-83   7.1e-80  266.7   0.3     1   192    10   201    10   202 0.99 Tex-like protein N-terminal domain
HHH_3                PF12836.2     65 seq140_BIOID46999    -            773     5e-27   93.5   0.0   1   1   2.5e-30   1.1e-26   92.3   0.0     1    65   491   555   491   555 0.99 Helix-hairpin-helix motif
S1                   PF00575.18    74 seq140_BIOID46999    -            773   4.2e-24   84.2   0.6   1   1   1.7e-27   7.8e-24   83.4   0.4     2    74   648   720   647   720 0.98 S1 RNA binding domain
Usp                  PF00582.21   140 seq141_BIOID46999    -            142   4.9e-15   55.8   0.0   1   1     4e-19   5.5e-15   55.6   0.0     2   140     3   138     2   138 0.96 Universal stress protein family
Coprogen_oxidas      PF01218.13   296 seq143_BIOID46999    -            300  3.1e-147  488.7   0.1   1   1  2.5e-151  3.5e-147  488.5   0.1     2   296     8   300     7   300 0.99 Coproporphyrinogen III oxidase
DUF1097              PF06496.6    144 seq145_BIOID46999    -            173   1.9e-46  157.3  25.0   1   1   1.7e-50   2.3e-46  157.0  17.3     1   143    18   156    18   157 0.99 Protein of unknown function (DUF1097)
Response_reg         PF00072.19   112 seq146_BIOID46999    -            215   1.2e-30  105.6   0.4   1   1   5.3e-34   1.8e-30  105.0   0.3     1   112     9   121     9   121 0.99 Response regulator receiver domain
GerE                 PF00196.14    58 seq146_BIOID46999    -            215   4.1e-25   86.7   0.5   1   1   2.5e-28   8.5e-25   85.7   0.4     2    57   152   207   151   208 0.96 Bacterial regulatory proteins, luxR family
Sigma70_r4_2         PF08281.7     54 seq146_BIOID46999    -            215   1.4e-07   30.7   0.1   1   1   8.1e-11   2.8e-07   29.7   0.0    25    54   167   196   154   196 0.93 Sigma-70, region 4
HTH_24               PF13412.1     48 seq146_BIOID46999    -            215   1.6e-05   24.0   1.1   1   1   1.8e-08   6.1e-05   22.2   0.3     6    43   159   194   154   195 0.80 Winged helix-turn-helix DNA-binding
ABC_tran             PF00005.22   118 seq147_BIOID46999    -            225   1.3e-18   67.3   0.0   1   1   1.1e-21   2.4e-18   66.4   0.0     1   117    47   165    47   166 0.87 ABC transporter
AAA                  PF00004.24   132 seq147_BIOID46999    -            225   2.4e-06   27.6   1.0   1   1   1.5e-08   3.4e-05   23.9   0.7     2   118    37   204    36   207 0.72 ATPase family associated with various cellular activities (AAA)
Adeno_IVa2           PF02456.10   370 seq147_BIOID46999    -            225    0.0001   20.9   0.0   1   1   7.3e-08   0.00017   20.2   0.0    71   132    15    76     3    86 0.79 Adenovirus IVa2 protein
CobT_C               PF11775.3    219 seq149_BIOID46999    -            702   8.3e-81  270.4   0.1   1   1   2.2e-84   1.5e-80  269.6   0.1     1   218   492   701   492   702 0.96 Cobalamin biosynthesis protein CobT VWA domain
CobT                 PF06213.7    282 seq149_BIOID46999    -            702   4.4e-71  239.1   8.1   1   1   6.5e-75   4.4e-71  239.1   5.6     3   281     4   308     2   335 0.79 Cobalamin biosynthesis protein CobT
Ribosomal_L10        PF00466.15   100 seq150_BIOID46999    -            165   2.5e-26   91.3   0.0   1   1   2.6e-30   3.6e-26   90.8   0.0     3   100     5   101     3   101 0.98 Ribosomal protein L10
Fels1                PF05666.6     45 seq152_BIOID46999    -            122   9.3e-40  133.6   2.2   1   2   1.7e-21   2.4e-17   61.9   0.1     2    45    20    62    19    62 0.96 Fels-1 Prophage Protein-like
Fels1                PF05666.6     45 seq152_BIOID46999    -            122   9.3e-40  133.6   2.2   2   2   1.2e-24   1.7e-20   72.0   0.2     1    45    66   121    66   121 0.98 Fels-1 Prophage Protein-like
Lactate_perm         PF02652.9    522 seq153_BIOID46999    -            551  7.4e-234  776.9  41.6   1   1  6.1e-238  8.4e-234  776.7  28.9     1   522    16   542    16   542 0.99 L-lactate permease
Ureidogly_hydro      PF04115.7    165 seq154_BIOID46999    -            160   3.8e-52  175.8   0.0   1   1   3.2e-56   4.3e-52  175.6   0.0     3   159     2   153     1   158 0.95 Ureidoglycolate hydrolase
Methyltransf_11      PF08241.7     95 seq155_BIOID46999    -            256   1.8e-25   89.0   0.1   1   1   3.3e-28   3.2e-25   88.3   0.0     1    95    49   145    49   145 0.97 Methyltransferase domain
Methyltransf_31      PF13847.1    152 seq155_BIOID46999    -            256   1.2e-21   76.7   0.0   1   1   1.7e-24   1.6e-21   76.3   0.0     4   113    45   158    43   236 0.85 Methyltransferase domain
Methyltransf_23      PF13489.1    162 seq155_BIOID46999    -            256   1.3e-19   70.3   0.0   1   1   1.8e-22   1.8e-19   69.9   0.0     7   159    31   191    26   194 0.82 Methyltransferase domain
Ubie_methyltran      PF01209.13   233 seq155_BIOID46999    -            256   1.6e-18   66.5   0.0   1   1   2.2e-21   2.1e-18   66.1   0.0    32   158    27   152     2   162 0.83 ubiE/COQ5 methyltransferase family
Methyltransf_18      PF12847.2    112 seq155_BIOID46999    -            256   4.4e-17   62.5   0.1   1   1   9.2e-20     9e-17   61.5   0.0     1   109    44   145    44   148 0.91 Methyltransferase domain
Methyltransf_12      PF08242.7     99 seq155_BIOID46999    -            256   7.1e-15   55.1   0.0   1   1   1.2e-17   1.2e-14   54.4   0.0     1    99    49   143    49   143 0.93 Methyltransferase domain
Methyltransf_25      PF13649.1    101 seq155_BIOID46999    -            256   9.4e-14   51.4   0.4   1   1   1.8e-16   1.8e-13   50.6   0.1     1   101    48   141    48   141 0.92 Methyltransferase domain
Methyltransf_26      PF13659.1    117 seq155_BIOID46999    -            256   1.4e-11   44.3   1.1   1   1   2.6e-14   2.6e-11   43.4   0.4     3   113    47   145    45   147 0.93 Methyltransferase domain
MTS                  PF05175.9    170 seq155_BIOID46999    -            256   6.8e-10   38.4   0.1   1   1   1.4e-12   1.3e-09   37.5   0.0    25   145    38   151    32   175 0.79 Methyltransferase small domain
Methyltransf_8       PF05148.10   219 seq155_BIOID46999    -            256   1.6e-08   34.3   0.0   1   1   1.3e-10   1.3e-07   31.4   0.0    48   164    14   153     6   181 0.71 Hypothetical methyltransferase
Methyltransf_29      PF03141.11   506 seq155_BIOID46999    -            256   5.2e-08   31.5   0.1   1   1   6.8e-11   6.6e-08   31.2   0.0   113   217    40   145     8   169 0.78 Putative S-adenosyl-L-methionine-dependent methyltransferase
TehB                 PF03848.9    192 seq155_BIOID46999    -            256   8.2e-06   24.9   0.0   1   1   1.5e-08   1.5e-05   24.1   0.0    31   135    45   149    18   186 0.81 Tellurite resistance protein TehB
Methyltransf_9       PF08003.6    315 seq155_BIOID46999    -            256     8e-06   24.6   0.0   1   1   1.2e-08   1.1e-05   24.1   0.0   100   224    29   152    23   162 0.80 Protein of unknown function (DUF1698)
PrmA                 PF06325.8    295 seq155_BIOID46999    -            256   7.5e-05   21.8   0.0   1   1   1.1e-07   0.00011   21.3   0.0   161   262    44   150    28   188 0.74 Ribosomal protein L11 methyltransferase (PrmA)
Acetyltransf_10      PF13673.1    117 seq157_BIOID46999    -            150   7.1e-20   71.1   0.0   1   1   1.9e-23   8.6e-20   70.9   0.0     1   117    13   124    13   124 0.91 Acetyltransferase (GNAT) domain
Acetyltransf_7       PF13508.1     79 seq157_BIOID46999    -            150   1.4e-07   31.4   0.0   1   1   1.6e-10   7.3e-07   29.1   0.0     3    78    56   125    54   126 0.87 Acetyltransferase (GNAT) domain
Acetyltransf_1       PF00583.19    83 seq157_BIOID46999    -            150   8.9e-07   28.7   0.0   1   1   4.6e-10   2.1e-06   27.5   0.0    23    83    73   125    33   125 0.72 Acetyltransferase (GNAT) family
Dynamin_N            PF00350.18   168 seq160_BIOID46999    -            742   1.2e-18   67.3   0.0   1   1   9.6e-22   4.4e-18   65.5   0.0     1   148    72   278    72   300 0.80 Dynamin family
MMR_HSR1             PF01926.18   114 seq160_BIOID46999    -            742   3.7e-08   33.2   0.0   1   1   1.1e-10   5.1e-07   29.5   0.0     2   114    72   298    71   298 0.78 50S ribosome-binding GTPase
Resolvase            PF00239.16   141 seq162_BIOID46999    -            195   2.3e-50  170.0   0.0   1   1     8e-54   3.7e-50  169.3   0.0     2   140     3   135     2   136 0.98 Resolvase, N terminal domain
HTH_7                PF02796.10    45 seq162_BIOID46999    -            195   1.5e-12   47.0   1.3   1   1   1.9e-15   8.6e-12   44.6   0.4     1    44   138   181   138   182 0.98 Helix-turn-helix domain of resolvase
Fumerase             PF05681.9    271 seq168_BIOID46999    -            303     1e-81  273.8   0.0   1   1   8.6e-86   1.2e-81  273.6   0.0     1   268    14   284    14   287 0.96 Fumarate hydratase (Fumerase)
DUF945               PF06097.6    459 seq169_BIOID46999    -            490  2.5e-106  356.0  10.2   1   1  2.2e-110    3e-106  355.8   7.1     3   459    18   481    16   481 0.98 Bacterial protein of unknown function (DUF945)
Aldo_ket_red         PF00248.16   283 seq171_BIOID46999    -            294   5.7e-46  156.4   0.0   1   1   5.1e-50     7e-46  156.1   0.0     2   281    20   267    19   269 0.92 Aldo/keto reductase family
UPF0014              PF03649.8    250 seq174_BIOID46999    -            259  1.9e-119  397.3  18.0   1   1  1.6e-123  2.2e-119  397.1  12.5     2   250     3   247     2   247 0.99 Uncharacterised protein family (UPF0014)
Ribosomal_L12        PF00542.14    68 seq175_BIOID46999    -            121   1.8e-31  107.8   8.6   1   1   2.8e-35   3.8e-31  106.7   6.0     1    68    54   121    54   121 0.99 Ribosomal protein L7/L12 C-terminal domain
LysR_substrate       PF03466.15   209 seq176_BIOID46999    -            324   1.8e-44  151.2   0.0   1   1   3.5e-48   2.4e-44  150.8   0.0     5   206    92   293    90   296 0.96 LysR substrate binding domain
HTH_1                PF00126.22    60 seq176_BIOID46999    -            324   5.4e-16   57.9   0.0   1   1   1.4e-19   9.6e-16   57.1   0.0     1    60     3    64     3    64 0.97 Bacterial regulatory helix-turn-helix protein, lysR family
ICL                  PF00463.16   526 seq177_BIOID46999    -            439  3.2e-200  665.6   1.7   1   2  4.6e-118  3.2e-114  381.9   0.0     1   255    12   262    12   264 0.99 Isocitrate lyase family
ICL                  PF00463.16   526 seq177_BIOID46999    -            439  3.2e-200  665.6   1.7   2   2   1.5e-88     1e-84  284.5   1.0   353   526   262   439   260   439 0.98 Isocitrate lyase family
PEP_mutase           PF13714.1    238 seq177_BIOID46999    -            439   4.8e-19   68.4   0.0   1   1   2.3e-22   1.6e-18   66.7   0.0    26   198    86   320    74   352 0.86 Phosphoenolpyruvate phosphomutase
IclR                 PF01614.13   129 seq179_BIOID46999    -            271   1.9e-40  137.3   0.0   1   1   4.5e-44   3.1e-40  136.7   0.0     2   128   140   263   139   264 0.98 Bacterial transcriptional regulator
HTH_IclR             PF09339.5     52 seq179_BIOID46999    -            271   1.2e-12   47.1   0.1   1   1   5.9e-16     4e-12   45.4   0.0     1    51    23    73    23    74 0.98 IclR helix-turn-helix domain
TPP_enzyme_N         PF02776.13   172 seq180_BIOID46999    -            548   1.7e-58  196.7   0.3   1   1   3.8e-62   1.7e-58  196.7   0.2     1   169     1   167     1   170 0.98 Thiamine pyrophosphate enzyme, N-terminal TPP binding domain
TPP_enzyme_C         PF02775.16   153 seq180_BIOID46999    -            548     7e-52  174.9   0.4   1   1   5.3e-54   2.4e-50  169.9   0.0     1   153   374   522   374   522 0.98 Thiamine pyrophosphate enzyme, C-terminal TPP binding domain
TPP_enzyme_M         PF00205.17   137 seq180_BIOID46999    -            548   4.5e-39  133.2   0.1   1   1   2.4e-42   1.1e-38  131.9   0.1     1   137   186   321   186   321 0.98 Thiamine pyrophosphate enzyme, central domain
GntR                 PF00392.16    64 seq181_BIOID46999    -            258   6.8e-23   79.7   0.2   1   1   1.9e-26   1.3e-22   78.8   0.1     1    64     9    72     9    72 0.99 Bacterial regulatory proteins, gntR family
FCD                  PF07729.7    125 seq181_BIOID46999    -            258   1.2e-18   67.5   5.9   1   1   2.7e-22   1.8e-18   66.9   4.1     1   125    96   220    96   220 0.90 FCD domain
PTR2                 PF00854.16   373 seq182_BIOID46999    -            500   8.2e-75  251.7  26.1   1   1   1.5e-78     1e-74  251.4  16.0     2   370    89   428    88   431 0.97 POT family
MFS_1                PF07690.11   354 seq182_BIOID46999    -            500     2e-20   72.7  53.9   1   1   3.2e-21   2.2e-17   62.7  25.3    10   299    35   370    26   380 0.77 Major Facilitator Superfamily
DAHP_synth_1         PF00793.15   272 seq184_BIOID46999    -            350  4.1e-105  350.2   0.0   1   1  3.5e-109  4.8e-105  350.0   0.0     8   271    40   338    25   339 0.96 DAHP synthetase I family
UPF0027              PF01139.12   420 seq187_BIOID46999    -            383   3.3e-98  329.3   0.0   1   2   5.1e-29   6.9e-25   87.7   0.0     6    98    18   110    14   119 0.94 Uncharacterized protein family UPF0027
UPF0027              PF01139.12   420 seq187_BIOID46999    -            383   3.3e-98  329.3   0.0   2   2   3.5e-75   4.8e-71  239.8   0.0   145   419   123   376   110   377 0.92 Uncharacterized protein family UPF0027
YcgL                 PF05166.8     74 seq190_BIOID46999    -             97   3.5e-34  116.6   0.2   1   1   3.4e-38   4.6e-34  116.2   0.1     1    74     3    76     3    76 0.99 YcgL domain
RNA_pol_Rpb2_6       PF00562.23   386 seq192_BIOID46999    -           1342  4.7e-162  539.0   0.0   1   1  3.5e-162  7.9e-159  528.4   0.1     2   386   716  1264   715  1264 0.98 RNA polymerase Rpb2, domain 6
RNA_pol_Rpb2_7       PF04560.15    83 seq192_BIOID46999    -           1342   5.7e-32  109.6   0.1   1   1   8.2e-35   1.9e-31  108.0   0.0     1    82  1266  1341  1266  1342 0.98 RNA polymerase Rpb2, domain 7
RNA_pol_Rpb2_3       PF04565.11    68 seq192_BIOID46999    -           1342   7.1e-30  102.4   0.0   1   1   7.4e-33   1.7e-29  101.2   0.0     1    68   513   582   513   582 0.98 RNA polymerase Rpb2, domain 3
RNA_pol_Rpb2_45      PF10385.4     66 seq192_BIOID46999    -           1342   4.6e-29   99.9   0.3   1   1   1.5e-31   3.5e-28   97.0   0.2     1    66   591   656   591   656 1.00 RNA polymerase beta subunit external 1 domain
RNA_pol_Rpb2_1       PF04563.10   203 seq192_BIOID46999    -           1342   1.5e-26   92.4   0.0   1   1   1.4e-29   3.1e-26   91.4   0.0     2   203    27   509    26   509 0.98 RNA polymerase beta subunit
RNA_pol_Rpb2_2       PF04561.9    190 seq192_BIOID46999    -           1342   1.6e-25   89.5   0.9   1   2   8.4e-11   1.9e-07   30.5   0.0     1    74   151   225   151   276 0.82 RNA polymerase Rpb2, domain 2
RNA_pol_Rpb2_2       PF04561.9    190 seq192_BIOID46999    -           1342   1.6e-25   89.5   0.9   2   2   1.9e-18   4.4e-15   55.4   0.0    80   190   340   454   329   454 0.88 RNA polymerase Rpb2, domain 2
Fumerase_C           PF05683.7    206 seq193_BIOID46999    -            201   1.8e-48  164.3   0.0   1   1   1.5e-52     2e-48  164.1   0.0    31   203     5   178     1   181 0.97 Fumarase C-terminus
DUF4132              PF13569.1    180 seq195_BIOID46999    -           1249   3.6e-54  182.8   0.0   1   1   1.2e-57   8.3e-54  181.7   0.0     1   179   973  1158   973  1159 0.96 Domain of unknown function (DUF4132)
WGR                  PF05406.10    81 seq195_BIOID46999    -           1249     5e-16   58.3   1.5   1   1   3.9e-19   2.6e-15   55.9   0.2    13    77     6    67     2    71 0.93 WGR domain
TPP_enzyme_N         PF02776.13   172 seq198_BIOID46999    -            623   2.6e-54  183.1   2.9   1   1   4.8e-56   2.2e-52  176.9   0.9     1   170    34   203    34   205 0.98 Thiamine pyrophosphate enzyme, N-terminal TPP binding domain
TPP_enzyme_C         PF02775.16   153 seq198_BIOID46999    -            623     6e-36  123.2   0.2   1   1   1.4e-37   6.2e-34  116.6   0.0     2   153   423   583   422   583 0.96 Thiamine pyrophosphate enzyme, C-terminal TPP binding domain
TPP_enzyme_M         PF00205.17   137 seq198_BIOID46999    -            623   9.4e-35  119.2   0.5   1   1   4.8e-38   2.2e-34  118.0   0.0     1   136   223   358   223   359 0.94 Thiamine pyrophosphate enzyme, central domain
FAA_hydrolase        PF01557.13   217 seq199_BIOID46999    -            219   3.5e-56  189.9   0.0   1   1   2.9e-60     4e-56  189.7   0.0     1   208    18   210    18   219 0.93 Fumarylacetoacetate (FAA) hydrolase family
Flagellin_N          PF00669.15   139 seq202_BIOID46999    -            304   2.7e-29  101.6  18.6   1   1   3.9e-33   2.7e-29  101.6  12.9     1   135     4   138     4   144 0.98 Bacterial flagellin N-terminal helical region
Flagellin_C          PF00700.16    86 seq202_BIOID46999    -            304   1.1e-20   73.4  11.2   1   1   1.6e-24   1.1e-20   73.4   7.8     1    86   218   303   218   303 0.98 Bacterial flagellin C-terminal helical region
FCD                  PF07729.7    125 seq204_BIOID46999    -            258   5.9e-23   81.4   3.0   1   1   8.7e-27   5.9e-23   81.4   2.1     1   124   100   223   100   224 0.90 FCD domain
GntR                 PF00392.16    64 seq204_BIOID46999    -            258   5.5e-22   76.8   0.5   1   1   1.6e-25   1.1e-21   75.9   0.3     1    64     8    71     8    71 0.98 Bacterial regulatory proteins, gntR family
YfiO                 PF13525.1    203 seq205_BIOID46999    -            245   8.4e-85  283.2   5.9   1   1   1.4e-88   9.7e-85  283.0   4.1     1   202    28   236    28   238 0.97 Outer membrane lipoprotein
TPR_18               PF13512.1    142 seq205_BIOID46999    -            245   3.2e-65  218.3   7.4   1   1     2e-68   1.4e-64  216.3   1.2     2   142    24   167    23   167 0.98 Tetratricopeptide repeat
Pep_deformylase      PF01327.16   157 seq207_BIOID46999    -            169   6.4e-53  178.2   0.1   1   1   5.6e-57   7.6e-53  177.9   0.1     2   156     4   152     3   153 0.94 Polypeptide deformylase
Fimbrial             PF00419.15   145 seq208_BIOID46999    -            176   3.7e-21   75.7   3.8   1   1   3.2e-25   4.4e-21   75.4   2.6     1   145    27   176    27   176 0.93 Fimbrial protein
SNARE_assoc          PF09335.6    123 seq209_BIOID46999    -            220   1.6e-22   79.8   5.4   1   1   1.2e-26   1.6e-22   79.8   3.7     1   123    48   174    48   174 0.96 SNARE associated Golgi protein
Na_sulph_symp        PF00939.14   471 seq212_BIOID46999    -            487  6.6e-182  605.4  40.8   1   1  5.4e-186  7.4e-182  605.2  28.3     2   468     5   485     4   487 0.99 Sodium:sulfate symporter transmembrane region
AceK                 PF06315.6    562 seq215_BIOID46999    -            578  8.5e-240  796.6   0.0   1   1  7.1e-244  9.7e-240  796.5   0.0     1   562     9   568     9   568 0.99 Isocitrate dehydrogenase kinase/phosphatase (AceK)
LysR_substrate       PF03466.15   209 seq216_BIOID46999    -            323   2.4e-41  141.0   0.3   1   1   7.3e-45     5e-41  140.0   0.1     3   206   113   316   111   319 0.97 LysR substrate binding domain
HTH_1                PF00126.22    60 seq216_BIOID46999    -            323   1.3e-18   66.3   0.4   1   1   3.4e-22   2.3e-18   65.5   0.3     2    59    29    86    28    87 0.97 Bacterial regulatory helix-turn-helix protein, lysR family
RF-1                 PF00472.15   114 seq217_BIOID46999    -            204   1.2e-23   82.9   2.0   1   1   1.5e-27   2.1e-23   82.2   1.4     9   104   103   197    97   200 0.86 RF-1 domain
AAA_5                PF07728.9    139 seq218_BIOID46999    -            411   4.9e-16   58.6   0.0   1   1   6.3e-20   8.7e-16   57.7   0.0     4   126   173   293   172   308 0.93 AAA domain (dynein-related subfamily)
FliB                 PF03692.10    85 seq221_BIOID46999    -            153   1.3e-08   35.0  10.3   1   1   1.7e-12   2.4e-08   34.2   7.1     2    85    29    97    28    97 0.97 Flagellin N-methylase
Formyl_trans_N       PF00551.14   181 seq222_BIOID46999    -            315   1.6e-55  187.3   0.0   1   1   3.4e-59   2.4e-55  186.8   0.0     2   180     6   183     5   184 0.98 Formyl transferase
Formyl_trans_C       PF02911.13   100 seq222_BIOID46999    -            315   1.1e-33  115.1   0.1   1   1   2.5e-37   1.7e-33  114.5   0.0     1    99   207   304   207   305 0.98 Formyl transferase, C-terminal domain
ACT_5                PF13710.1     63 seq224_BIOID46999    -             87   2.1e-26   91.4   0.1   1   1   1.9e-30   2.6e-26   91.0   0.1     2    63    13    73    12    73 0.98 ACT domain
Fimbrial             PF00419.15   145 seq225_BIOID46999    -            169   1.6e-09   38.0   7.7   1   1   1.5e-13   2.1e-09   37.6   5.4     1   144    30   168    30   169 0.78 Fimbrial protein
GST_C                PF00043.20    95 seq227_BIOID46999    -            201   1.2e-14   53.9   0.1   1   1   7.3e-18     2e-14   53.2   0.1     5    95   104   189   100   189 0.94 Glutathione S-transferase, C-terminal domain
GST_N_2              PF13409.1     70 seq227_BIOID46999    -            201   9.7e-12   44.6   0.0   1   1   1.4e-14   3.7e-11   42.7   0.0     5    69    11    75     9    76 0.95 Glutathione S-transferase, N-terminal domain
GST_N_3              PF13417.1     75 seq227_BIOID46999    -            201   3.7e-11   42.9   0.0   1   1   2.8e-14   7.6e-11   41.9   0.0    15    73    16    79    11    81 0.89 Glutathione S-transferase, N-terminal domain
GST_C_2              PF13410.1     69 seq227_BIOID46999    -            201   7.3e-10   38.4   0.1   1   1   3.9e-13   1.1e-09   37.9   0.1     7    69   125   184    71   184 0.90 Glutathione S-transferase, C-terminal domain
GST_N                PF02798.15    76 seq227_BIOID46999    -            201   7.9e-09   35.4   0.0   1   1     9e-12   2.5e-08   33.8   0.0     3    76     1    75     1    75 0.94 Glutathione S-transferase, N-terminal domain
YjcZ                 PF13990.1    270 seq229_BIOID46999    -            292  4.5e-119  396.4   5.8   1   1  3.7e-123  5.1e-119  396.2   4.1     1   270    21   287    21   287 0.99 YjcZ-like protein
NIF3                 PF01784.13   242 seq230_BIOID46999    -            247   8.1e-56  189.1   0.0   1   1   7.1e-60   9.7e-56  188.9   0.0     2   240     6   235     5   238 0.95 NIF3 (NGG1p interacting factor 3)
FeoA                 PF04023.9     74 seq231_BIOID46999    -             75   3.5e-09   36.3   0.0   1   1     3e-13   4.1e-09   36.1   0.0     7    73     4    71     2    72 0.90 FeoA domain
FMN_dh               PF01070.13   357 seq235_BIOID46999    -            396  3.3e-125  417.5   0.0   1   1  1.3e-128  4.4e-125  417.1   0.0     1   355    13   375    13   377 0.96 FMN-dependent dehydrogenase
NMO                  PF03060.10   330 seq235_BIOID46999    -            396   3.2e-05   23.1   2.9   1   1   1.4e-08   4.7e-05   22.5   2.0   138   225   248   335   244   371 0.87 Nitronate monooxygenase
SecD-TM1             PF13721.1    101 seq236_BIOID46999    -            127   2.5e-16   59.6   0.0   1   1   2.4e-20   3.3e-16   59.2   0.0    10   101    16   105     8   105 0.91 SecD export protein N-terminal TM region
Aconitase            PF00330.15   465 seq237_BIOID46999    -            891  1.1e-185  617.4   0.0   1   1    2e-189  1.4e-185  617.1   0.0     1   465    57   562    57   562 0.99 Aconitase family (aconitate hydratase)
Aconitase_C          PF00694.14   131 seq237_BIOID46999    -            891   4.2e-48  162.6   0.0   1   1   1.3e-51   9.1e-48  161.5   0.0     3   130   691   818   689   819 0.98 Aconitase C-terminal domain
Tautomerase          PF01361.16    60 seq240_BIOID46999    -             75     2e-13   49.5   0.0   1   1   2.1e-17   2.8e-13   49.1   0.0     1    51     2    53     2    55 0.98 Tautomerase enzyme
Aminotran_4          PF01063.14   231 seq242_BIOID46999    -            309   1.1e-46  159.0   0.0   1   1   9.6e-51   1.3e-46  158.8   0.0     3   231    54   289    52   289 0.96 Aminotransferase class IV
DUF457               PF04307.9    157 seq244_BIOID46999    -            187   3.5e-10   39.3  20.1   1   1   3.1e-14   4.3e-10   39.0  13.9     2   154    21   177    20   180 0.74 Predicted membrane-bound metal-dependent hydrolase (DUF457)
Sugar_tr             PF00083.19   451 seq246_BIOID46999    -            438   9.9e-28   96.7  34.1   1   1   1.3e-29   5.8e-26   90.9  23.6     6   417    27   407    23   432 0.76 Sugar (and other) transporter
MFS_1                PF07690.11   354 seq246_BIOID46999    -            438   2.9e-27   95.2  51.5   1   2   1.4e-19   6.2e-16   57.9  16.9    38   258    70   296    27   302 0.68 Major Facilitator Superfamily
MFS_1                PF07690.11   354 seq246_BIOID46999    -            438   2.9e-27   95.2  51.5   2   2   1.2e-14   5.4e-11   41.7  16.9    22   172   276   430   263   437 0.77 Major Facilitator Superfamily
MFS_2                PF13347.1    427 seq246_BIOID46999    -            438   1.1e-09   37.1  21.4   1   1   2.3e-13   1.1e-09   37.1  14.9    31   343    53   372    40   383 0.79 MFS/sugar transport protein
FeoB_N               PF02421.13   189 seq247_BIOID46999    -            773   2.8e-71  238.5   0.1   1   1   2.3e-74   5.3e-71  237.6   0.0     2   187     5   192     4   194 0.94 Ferrous iron transport protein B
Gate                 PF07670.9    109 seq247_BIOID46999    -            773   8.5e-48  160.6   9.9   1   2   5.2e-18   1.2e-14   54.0   2.5     3   106   352   443   350   450 0.94 Nucleoside recognition
Gate                 PF07670.9    109 seq247_BIOID46999    -            773   8.5e-48  160.6   9.9   2   2   2.7e-38   6.1e-35  119.2   0.3     1   107   512   689   512   691 0.99 Nucleoside recognition
FeoB_C               PF07664.7     54 seq247_BIOID46999    -            773   3.2e-21   74.3   2.1   1   1   1.4e-24   3.2e-21   74.3   1.5     1    54   454   507   454   507 0.99 Ferrous iron transport protein B C terminus
MMR_HSR1             PF01926.18   114 seq247_BIOID46999    -            773   2.1e-17   63.0   0.0   1   1   1.7e-20     4e-17   62.1   0.0     2   113     6   120     5   121 0.68 50S ribosome-binding GTPase
SRPRB                PF09439.5    181 seq247_BIOID46999    -            773   3.7e-06   26.1   0.0   1   1   2.7e-09   6.1e-06   25.4   0.0     5    71     5    72     1   126 0.67 Signal recognition particle receptor beta subunit
Ribosomal_S30AE      PF02482.14    94 seq250_BIOID46999    -            113   3.8e-29  100.7   0.1   1   1   3.5e-33   4.8e-29  100.4   0.1     2    92     3    93     2    95 0.97 Sigma 54 modulation protein / S30EA ribosomal protein
FliD_C               PF07195.7    239 seq251_BIOID46999    -            438   7.7e-43  146.3  10.5   1   1   1.1e-46   7.7e-43  146.3   7.3     1   232   209   423   209   431 0.94 Flagellar hook-associated protein 2 C-terminus
FliD_N               PF02465.13    99 seq251_BIOID46999    -            438   1.3e-14   54.2   6.8   1   1   1.8e-18   1.3e-14   54.2   4.7     8    99     6    98     1    98 0.85 Flagellar hook-associated protein 2 C-terminus
DUF1044              PF06296.7    120 seq253_BIOID46999    -            117   5.5e-36  122.9   0.7   1   1   4.5e-40   6.1e-36  122.7   0.5     4   120     2   111     1   111 0.99 Protein of unknown function (DUF1044)
FimH_man-bind        PF09160.5    147 seq257_BIOID46999    -            303   5.7e-57  191.5   0.2   1   1   1.5e-60     1e-56  190.7   0.1     1   147    27   171    27   171 0.99 FimH, mannose binding
Fimbrial             PF00419.15   145 seq257_BIOID46999    -            303   1.4e-09   38.2   7.6   1   1     2e-13   1.4e-09   38.2   5.3     7   145   176   303   170   303 0.85 Fimbrial protein
DUF1795              PF08786.6    130 seq258_BIOID46999    -            143   1.6e-26   92.5   0.0   1   1   1.3e-30   1.8e-26   92.3   0.0     1   127     7   132     7   135 0.96 Domain of unknown function (DUF1795)
AAA_2                PF07724.9    171 seq260_BIOID46999    -            877   5.8e-40  136.8   0.0   1   1   3.9e-42   5.9e-39  133.6   0.0     1   170   608   775   608   776 0.98 AAA domain (Cdc48 subfamily)
AAA                  PF00004.24   132 seq260_BIOID46999    -            877   9.7e-21   74.2   0.1   1   2   5.9e-14   8.9e-11   41.9   0.0     2   126   236   368   235   374 0.80 ATPase family associated with various cellular activities (AAA)
AAA                  PF00004.24   132 seq260_BIOID46999    -            877   9.7e-21   74.2   0.1   2   2   7.5e-10   1.1e-06   28.7   0.0     2    74   614   698   613   742 0.78 ATPase family associated with various cellular activities (AAA)
AAA_5                PF07728.9    139 seq260_BIOID46999    -            877   1.4e-12   47.4   0.1   1   1   1.2e-11   1.8e-08   34.1   0.0     2   107   613   723   612   746 0.79 AAA domain (dynein-related subfamily)
ClpB_D2-small        PF10431.4     81 seq260_BIOID46999    -            877   2.6e-12   46.3   0.1   1   1   4.8e-15   7.3e-12   44.9   0.1     2    75   782   856   781   864 0.88 C-terminal, D2-small domain, of ClpB protein
AAA_16               PF13191.1    166 seq260_BIOID46999    -            877   2.2e-08   34.5  15.7   1   1   1.5e-09   2.3e-06   27.9   2.0     2   127   213   338   212   440 0.61 AAA ATPase domain
Sigma54_activat      PF00158.21   168 seq260_BIOID46999    -            877   2.4e-07   30.2   0.7   1   1   6.2e-08   9.4e-05   21.8   0.0    25   123   613   712   583   738 0.82 Sigma-54 interaction domain
Channel_Tsx          PF03502.8    238 seq263_BIOID46999    -            254   7.1e-53  179.7  28.0   1   1   5.9e-57   8.1e-53  179.5  19.4     2   238    34   254    33   254 0.97 Nucleoside-specific channel-forming protein, Tsx
DUF1090              PF06476.7    115 seq264_BIOID46999    -            122   4.6e-38  129.3  17.6   1   1   4.1e-42   5.7e-38  129.0  12.2     2   114     7   116     5   117 0.92 Protein of unknown function (DUF1090)
Virul_fac_BrkB       PF03631.10   260 seq266_BIOID46999    -            337   3.4e-49  167.4  16.0   1   1     3e-53   4.1e-49  167.1  11.1     4   258    65   325    62   327 0.91 Virulence factor BrkB
Methyltransf_11      PF08241.7     95 seq269_BIOID46999    -            240   2.4e-12   47.0   0.0   1   1   2.8e-16   3.8e-12   46.4   0.0    45    95    67   125    50   125 0.84 Methyltransferase domain
DNA_pol_A            PF00476.15   383 seq271_BIOID46999    -            928  2.7e-160  533.0   0.0   1   1  1.1e-163  3.7e-160  532.6   0.0     2   383   548   927   547   927 0.99 DNA polymerase family A
5_3_exonuc_N         PF02739.11   169 seq271_BIOID46999    -            928   1.9e-59  199.7   0.0   1   1   1.1e-62   3.9e-59  198.7   0.0     2   169     8   169     7   169 0.99 5'-3' exonuclease, N-terminal resolvase-like domain
DNA_pol_A_exo1       PF01612.15   174 seq271_BIOID46999    -            928   6.3e-45  152.6   0.1   1   1   3.6e-48   1.2e-44  151.6   0.1     1   174   330   517   330   517 0.97 3'-5' exonuclease
5_3_exonuc           PF01367.15   101 seq271_BIOID46999    -            928     2e-31  108.0   0.0   1   1   1.5e-34   5.1e-31  106.7   0.0     1   100   171   276   171   277 0.97 5'-3' exonuclease, C-terminal SAM fold
HTH_3                PF01381.17    55 seq272_BIOID46999    -            107   1.1e-07   31.4   0.0   1   1   1.6e-11   2.2e-07   30.5   0.0     1    45    52    96    52    98 0.94 Helix-turn-helix
AHS1                 PF02682.11   202 seq273_BIOID46999    -            218   2.9e-69  232.4   0.0   1   1   2.4e-73   3.3e-69  232.2   0.0     2   202     5   202     4   202 0.95 Allophanate hydrolase subunit 1
Nol1_Nop2_Fmu        PF01189.12   283 seq275_BIOID46999    -            429  4.2e-104  347.7   0.0   1   1  2.7e-107  5.2e-104  347.4   0.0     1   282   164   426   164   427 0.99 NOL1/NOP2/sun family
NusB                 PF01029.13   134 seq275_BIOID46999    -            429   6.1e-26   90.8   0.0   1   1   5.1e-29   9.9e-26   90.1   0.0     1   134     5   127     5   127 0.97 NusB family
Methyltransf_26      PF13659.1    117 seq275_BIOID46999    -            429   3.7e-11   42.9   0.0   1   1   3.7e-14   7.3e-11   42.0   0.0     2   116   248   375   247   376 0.90 Methyltransferase domain
Methyltransf_18      PF12847.2    112 seq275_BIOID46999    -            429   2.3e-10   40.9   0.0   1   1   2.2e-13   4.2e-10   40.0   0.0     2   112   247   375   246   375 0.84 Methyltransferase domain
Methyltransf_31      PF13847.1    152 seq275_BIOID46999    -            429   1.9e-09   37.1   0.0   1   1   1.8e-12   3.5e-09   36.3   0.0     2   113   245   380   244   416 0.82 Methyltransferase domain
MTS                  PF05175.9    170 seq275_BIOID46999    -            429   7.2e-07   28.6   0.0   1   1     7e-10   1.4e-06   27.7   0.0    20   151   235   385   228   397 0.86 Methyltransferase small domain
FtsJ                 PF01728.14   181 seq275_BIOID46999    -            429   7.7e-05   22.6   0.0   1   1   7.8e-08   0.00015   21.6   0.0    18    99   241   323   233   400 0.60 FtsJ-like methyltransferase
RHS_repeat           PF05593.9     38 seq277_BIOID46999    -           1522   1.5e-50  168.2  98.0   1   4   9.6e-09   6.6e-05   22.8   0.4     2    31   860   889   859   894 0.95 RHS Repeat
RHS_repeat           PF05593.9     38 seq277_BIOID46999    -           1522   1.5e-50  168.2  98.0   2   4   1.3e-12     9e-09   35.1   2.9     1    38   932   968   932   968 0.98 RHS Repeat
RHS_repeat           PF05593.9     38 seq277_BIOID46999    -           1522   1.5e-50  168.2  98.0   3   4   9.5e-09   6.5e-05   22.8   0.8     1    36  1064  1105  1064  1107 0.91 RHS Repeat
RHS_repeat           PF05593.9     38 seq277_BIOID46999    -           1522   1.5e-50  168.2  98.0   4   4   9.2e-11   6.3e-07   29.3   0.0     1    30  1174  1203  1174  1208 0.96 RHS Repeat
PAAR_motif           PF05488.8     76 seq277_BIOID46999    -           1522   7.4e-15   54.5   0.2   1   1   3.6e-18   2.4e-14   52.9   0.2     8    74   185   253   178   261 0.88 PAAR motif
AP_endonuc_2         PF01261.19   211 seq279_BIOID46999    -            258   6.8e-33  113.6   0.2   1   1   5.9e-37   8.1e-33  113.3   0.1     1   211    21   219    21   219 0.95 Xylose isomerase-like TIM barrel
PDT                  PF00800.13   182 seq280_BIOID46999    -            386   1.7e-60  203.5   0.1   1   1   3.7e-64   2.5e-60  203.0   0.1     1   180   106   286   106   288 0.96 Prephenate dehydratase
CM_2                 PF01817.16    81 seq280_BIOID46999    -            386     2e-22   78.9   2.0   1   1   6.3e-26   4.3e-22   77.8   1.4     1    80    11    90    11    91 0.99 Chorismate mutase type II
DUF883               PF05957.8     94 seq283_BIOID46999    -            101   1.1e-31  108.9   1.7   1   1   9.3e-36   1.3e-31  108.7   1.2     2    94     9   101     8   101 0.99 Bacterial protein of unknown function (DUF883)
Curlin_rpt           PF07012.7     34 seq284_BIOID46999    -            160   4.2e-22   77.4  33.8   1   3   1.1e-15   1.4e-11   43.7   0.8     1    34    62    95    62    95 0.99 Curlin associated repeat
Curlin_rpt           PF07012.7     34 seq284_BIOID46999    -            160   4.2e-22   77.4  33.8   2   3   3.8e-09   5.2e-05   22.7   2.3    10    32    93   115    93   116 0.98 Curlin associated repeat
Curlin_rpt           PF07012.7     34 seq284_BIOID46999    -            160   4.2e-22   77.4  33.8   3   3   1.9e-12   2.6e-08   33.3   4.8     1    34   106   139   106   139 0.99 Curlin associated repeat
Sigma54_activat      PF00158.21   168 seq286_BIOID46999    -            328   1.4e-63  213.2   0.0   1   1     4e-67   1.8e-63  212.8   0.0     3   168     6   173     4   173 0.96 Sigma-54 interaction domain
HTH_8                PF02954.14    42 seq286_BIOID46999    -            328   1.6e-08   33.8   0.5   1   1   3.5e-12   1.6e-08   33.8   0.3     7    40   284   317   280   319 0.92 Bacterial regulatory protein, Fis family
DNA_pol3_alpha       PF07733.7    426 seq287_BIOID46999    -           1172  3.6e-124  414.3   0.0   1   1  1.2e-127  5.4e-124  413.7   0.0     3   423   309   740   307   742 0.92 Bacterial DNA polymerase III alpha subunit
PHP                  PF02811.14   175 seq287_BIOID46999    -           1172   4.8e-18   65.4   0.0   1   1   2.4e-21   1.1e-17   64.2   0.0     3   167     4   184     3   191 0.92 PHP domain
UDG                  PF03167.14   152 seq287_BIOID46999    -           1172   2.8e-11   42.9   0.0   1   1   1.3e-14   5.7e-11   41.9   0.0     6   151  1022  1166  1018  1167 0.88 Uracil DNA glycosylase superfamily
SlyX                 PF04102.7     69 seq288_BIOID46999    -             72   4.1e-26   91.0   2.4   1   1   3.4e-30   4.6e-26   90.8   1.7     1    69     5    72     5    72 0.99 SlyX
Acetyltransf_2       PF00797.12   240 seq289_BIOID46999    -            281     3e-84  282.2   0.2   1   1   2.8e-88   3.8e-84  281.8   0.1     1   236    21   255    21   258 0.98 N-acetyltransferase
Sugar_tr             PF00083.19   451 seq291_BIOID46999    -            500   6.9e-71  239.0  26.0   1   1   2.1e-74   9.7e-71  238.5  18.1     3   446    28   448    25   453 0.95 Sugar (and other) transporter
MFS_1                PF07690.11   354 seq291_BIOID46999    -            500   2.5e-36  125.0  40.2   1   2   6.8e-30   3.1e-26   91.8  10.9     9   257    38   310    30   312 0.74 Major Facilitator Superfamily
MFS_1                PF07690.11   354 seq291_BIOID46999    -            500   2.5e-36  125.0  40.2   2   2     2e-14     9e-11   41.0  14.2    38   171   301   437   299   467 0.80 Major Facilitator Superfamily
Osmo_CC              PF08946.5     46 seq291_BIOID46999    -            500   2.6e-25   88.0   8.8   1   1   1.1e-28     5e-25   87.1   6.1     1    46   454   499   454   499 0.99 Osmosensory transporter coiled coil
ILVD_EDD             PF00920.16   521 seq295_BIOID46999    -            616  5.1e-195  648.6   1.9   1   1  4.3e-199  5.9e-195  648.5   1.3     1   521    34   607    34   607 0.95 Dehydratase family
ABC_tran             PF00005.22   118 seq296_BIOID46999    -            228   1.5e-21   76.8   0.0   1   1   3.3e-25   2.2e-21   76.2   0.0     1   117    50   174    50   175 0.92 ABC transporter
GD_AH_C              PF04295.8    397 seq298_BIOID46999    -            523  1.4e-147  491.3   0.1   1   1  2.4e-151  1.6e-147  491.2   0.0     2   396   117   522   116   523 0.97 D-galactarate dehydratase / Altronate hydrolase, C terminus
SAF                  PF08666.7     63 seq298_BIOID46999    -            523   5.1e-14   52.3   1.0   1   1   2.3e-17   1.6e-13   50.7   0.2     1    62    22    91    22    92 0.98 SAF domain
SpoU_methylase       PF00588.14   142 seq300_BIOID46999    -            157   4.4e-34  117.2   0.0   1   1   3.6e-38   4.9e-34  117.1   0.0     1   142     1   142     1   142 0.95 SpoU rRNA Methylase family
DUF1469              PF07332.6    121 seq301_BIOID46999    -            134     1e-25   89.6   7.5   1   1   8.4e-30   1.1e-25   89.5   5.2     6   120    19   129    14   130 0.97 Protein of unknown function (DUF1469)
HxlR                 PF01638.12    91 seq303_BIOID46999    -            126   1.8e-32  110.7   0.1   1   1   2.8e-36   3.8e-32  109.6   0.0     2    89    29   116    28   118 0.97 HxlR-like helix-turn-helix
AHS2                 PF02626.10   272 seq304_BIOID46999    -            310  1.6e-100  335.7   0.0   1   1  1.4e-104  1.9e-100  335.5   0.0     2   272    24   288    23   288 0.98 Allophanate hydrolase subunit 2
Curlin_rpt           PF07012.7     34 seq306_BIOID46999    -            151   2.3e-28   97.4  29.0   1   3   8.8e-16   1.2e-11   43.9   0.5     1    34    40    74    40    74 0.99 Curlin associated repeat
Curlin_rpt           PF07012.7     34 seq306_BIOID46999    -            151   2.3e-28   97.4  29.0   2   3     8e-17   1.1e-12   47.3   0.3     2    34    86   119    85   119 0.98 Curlin associated repeat
Curlin_rpt           PF07012.7     34 seq306_BIOID46999    -            151   2.3e-28   97.4  29.0   3   3   1.2e-09   1.7e-05   24.3   3.5     8    34   115   141   114   141 0.95 Curlin associated repeat
Cupin_6              PF12852.2    186 seq307_BIOID46999    -            284   1.6e-27   96.2   0.5   1   1     1e-30   4.8e-27   94.6   0.3     1   186     2   162     2   162 0.93 Cupin
HTH_18               PF12833.2     81 seq307_BIOID46999    -            284   7.3e-21   73.9   0.2   1   1   7.6e-24   3.5e-20   71.7   0.1     1    81   199   278   199   278 0.97 Helix-turn-helix domain
HTH_AraC             PF00165.18    42 seq307_BIOID46999    -            284   2.3e-15   55.7   0.0   1   2   1.1e-08   4.9e-05   22.9   0.0     7    41   192   226   188   227 0.94 Bacterial regulatory helix-turn-helix proteins, AraC family
HTH_AraC             PF00165.18    42 seq307_BIOID46999    -            284   2.3e-15   55.7   0.0   2   2   4.1e-11   1.9e-07   30.5   0.0    11    41   245   276   238   277 0.91 Bacterial regulatory helix-turn-helix proteins, AraC family
AMNp_N               PF10423.4    160 seq309_BIOID46999    -            495   1.7e-50  170.6   0.1   1   1   3.5e-54   2.4e-50  170.1   0.0     2   158    23   181    22   183 0.96 Bacterial AMP nucleoside phosphorylase N-terminus
PNP_UDP_1            PF01048.15   234 seq309_BIOID46999    -            495   4.7e-20   71.4   0.0   1   1   1.1e-23   7.7e-20   70.7   0.0    33   200   273   440   240   463 0.83 Phosphorylase superfamily
FliS                 PF02561.9    122 seq311_BIOID46999    -            130   2.8e-23   81.9   0.0   1   1   2.5e-27   3.4e-23   81.6   0.0     2   118     5   125     4   128 0.94 Flagellar protein FliS
YqjK                 PF13997.1     73 seq312_BIOID46999    -             99   3.6e-30  103.8   9.8   1   1   3.3e-34   4.5e-30  103.5   6.8     1    73    14    86    14    86 0.99 YqjK-like protein
Peptidase_S24        PF00717.18    70 seq313_BIOID46999    -            139   1.7e-13   49.8   0.0   1   1   1.8e-17   2.5e-13   49.3   0.0     2    68    56   120    55   122 0.91 Peptidase S24-like
NAD_binding_2        PF03446.10   162 seq316_BIOID46999    -            292   7.5e-49  165.6   0.6   1   1   2.5e-52   1.7e-48  164.4   0.3     2   161     1   160     1   162 0.97 NAD binding domain of 6-phosphogluconate dehydrogenase
F420_oxidored        PF03807.12    96 seq316_BIOID46999    -            292   2.4e-07   30.9   0.1   1   1   1.8e-10   1.2e-06   28.6   0.0     1    93     2    92     2    94 0.80 NADP oxidoreductase coenzyme F420-dependent
FtsX                 PF02687.16   121 seq317_BIOID46999    -            804     3e-21   75.3  18.3   1   2   7.4e-15   5.1e-11   42.2   6.3     3   121   247   364   245   364 0.83 FtsX-like permease family
FtsX                 PF02687.16   121 seq317_BIOID46999    -            804     3e-21   75.3  18.3   2   2     2e-16   1.4e-12   47.3   1.2     2   116   683   793   682   797 0.86 FtsX-like permease family
RNase_T              PF00929.19   164 seq320_BIOID46999    -            246   5.4e-40  137.2   0.4   1   1   9.7e-44   1.3e-39  135.9   0.1     1   164    12   178    12   178 0.93 Exonuclease
Sugar_tr             PF00083.19   451 seq322_BIOID46999    -            440   1.2e-35  122.8  33.9   1   2   1.1e-31   7.4e-28   97.2   5.7     2   203    23   232    22   236 0.89 Sugar (and other) transporter
Sugar_tr             PF00083.19   451 seq322_BIOID46999    -            440   1.2e-35  122.8  33.9   2   2   2.4e-12   1.6e-08   33.4  11.7   242   443   240   439   226   440 0.69 Sugar (and other) transporter
MFS_1                PF07690.11   354 seq322_BIOID46999    -            440   1.8e-29  102.4  61.0   1   2   4.8e-21   3.3e-17   62.1  18.9     2   239    28   275    27   287 0.71 Major Facilitator Superfamily
MFS_1                PF07690.11   354 seq322_BIOID46999    -            440   1.8e-29  102.4  61.0   2   2   5.7e-16   3.9e-12   45.4  19.4    27   176   283   435   271   440 0.81 Major Facilitator Superfamily
Tafi-CsgC            PF10610.4    106 seq323_BIOID46999    -            110   9.4e-67  221.3   4.2   1   1   7.9e-71   1.1e-66  221.2   2.9     1   106     5   110     5   110 0.99 Thin aggregative fimbriae synthesis protein
FliE                 PF02049.13    97 seq324_BIOID46999    -            113   1.3e-23   82.6   5.4   1   1   1.8e-27   2.4e-23   81.8   3.7     5    97    21   113    10   113 0.93 Flagellar hook-basal body complex protein FliE
DoxX                 PF07681.7     85 seq326_BIOID46999    -            160   2.7e-18   66.0  13.4   1   1   6.8e-22   4.6e-18   65.2   9.3     2    84    39   117    38   118 0.98 DoxX
IMS                  PF00817.15   148 seq330_BIOID46999    -            424   3.1e-38  130.8   0.0   1   1   2.3e-41   7.8e-38  129.5   0.0     1   147     5   152     5   153 0.96 impB/mucB/samB family
DUF4113              PF13438.1     75 seq330_BIOID46999    -            424   8.9e-29   99.1   0.2   1   1   1.2e-31   4.1e-28   97.0   0.0     1    75   349   423   349   423 0.98 Domain of unknown function (DUF4113)
IMS_C                PF11799.3    137 seq330_BIOID46999    -            424   1.4e-08   35.1   0.0   1   1   7.9e-12   2.7e-08   34.2   0.0     3   121   216   334   214   344 0.90 impB/mucB/samB family C-terminal
IMS_HHH              PF11798.3     32 seq330_BIOID46999    -            424   2.3e-07   30.3   0.1   1   1     2e-10   6.8e-07   28.8   0.0     4    32   174   202   171   202 0.92 IMS family HHH motif
TrkA_N               PF02254.13   116 seq331_BIOID46999    -            458   4.2e-58  194.2   3.5   1   2   5.4e-33   5.3e-30  103.6   0.0     1   108     3   111     3   125 0.92 TrkA-N domain
TrkA_N               PF02254.13   116 seq331_BIOID46999    -            458   4.2e-58  194.2   3.5   2   2   5.9e-29   5.7e-26   90.6   0.7     1   116   235   350   235   350 0.95 TrkA-N domain
TrkA_C               PF02080.16    71 seq331_BIOID46999    -            458   1.9e-21   75.3   0.7   1   2   4.7e-13   4.5e-10   38.8   0.0     3    70   157   225   155   226 0.91 TrkA-C domain
TrkA_C               PF02080.16    71 seq331_BIOID46999    -            458   1.9e-21   75.3   0.7   2   2     2e-11   1.9e-08   33.6   0.2     8    70   390   451   388   452 0.89 TrkA-C domain
F420_oxidored        PF03807.12    96 seq331_BIOID46999    -            458   1.9e-12   47.2   2.2   1   2   1.5e-07   0.00015   22.0   0.0     1    52     2    49     2    88 0.87 NADP oxidoreductase coenzyme F420-dependent
F420_oxidored        PF03807.12    96 seq331_BIOID46999    -            458   1.9e-12   47.2   2.2   2   2   1.5e-07   0.00015   22.0   0.3     2    48   235   279   234   355 0.80 NADP oxidoreductase coenzyme F420-dependent
NAD_binding_7        PF13241.1    103 seq331_BIOID46999    -            458   1.2e-11   44.6   3.0   1   1   7.5e-08   7.3e-05   22.8   0.0     8    82   233   319   228   323 0.75 Putative NAD(P)-binding
Shikimate_DH         PF01488.15   135 seq331_BIOID46999    -            458   1.4e-11   44.4   0.6   1   1   5.3e-09   5.2e-06   26.4   0.2    12   102   232   332   222   367 0.77 Shikimate / quinate 5-dehydrogenase
Ribosomal_S21        PF01165.15    57 seq333_BIOID46999    -             71   3.2e-24   84.0   8.1   1   1   2.3e-28   3.2e-24   84.0   5.6     2    57     3    58     2    59 0.97 Ribosomal protein S21
LamB_YcsF            PF03746.11   242 seq335_BIOID46999    -            244  3.1e-103  343.9   0.4   1   1  2.5e-107  3.4e-103  343.8   0.3     1   241     2   237     2   238 0.99 LamB/YcsF family
Flg_hook             PF02120.11    85 seq336_BIOID46999    -            352   1.5e-18   66.1   4.8   1   1   2.5e-22   3.4e-18   64.9   3.3     3    85   239   321   237   322 0.94 Flagellar hook-length control protein FliK
DUF4137              PF13593.1    313 seq337_BIOID46999    -            332    4e-105  351.2  23.3   1   1  3.3e-109  4.5e-105  351.0  16.2     1   312     8   315     8   316 0.98 SBF-like CPA transporter family (DUF4137)
YscJ_FliF            PF01514.12   207 seq338_BIOID46999    -            548   3.3e-48  163.4   0.4   1   1   9.2e-52   6.3e-48  162.5   0.3     9   201    32   225    21   232 0.91 Secretory protein of YscJ/FliF family
YscJ_FliF_C          PF08345.6    160 seq338_BIOID46999    -            548   2.3e-37  128.2   0.3   1   1   6.3e-41   4.3e-37  127.4   0.2     1   160   259   418   259   418 0.89 Flagellar M-ring protein C-terminal
Alpha-amylase        PF00128.19   316 seq339_BIOID46999    -            750   9.1e-13   48.1   0.4   1   1   5.5e-16   3.8e-12   46.1   0.2    22   303   246   588   240   592 0.68 Alpha amylase, catalytic domain
Alpha-amylase_C      PF02806.13    96 seq339_BIOID46999    -            750   7.9e-06   25.8   0.0   1   1   1.6e-08   0.00011   22.1   0.0     8    90   649   737   647   741 0.77 Alpha amylase, C-terminal all-beta domain
Toprim_N             PF08275.6    128 seq344_BIOID46999    -            581   1.5e-43  147.6   0.0   1   1   1.3e-46   2.5e-43  146.9   0.0     1   127   126   251   126   252 0.98 DNA primase catalytic core, N-terminal domain
zf-CHC2              PF01807.15    98 seq344_BIOID46999    -            581   1.8e-40  136.2   0.1   1   1   1.7e-43   3.4e-40  135.4   0.1     3    96     7   100     5   102 0.96 CHC2 zinc finger
DnaG_DnaB_bind       PF08278.6    127 seq344_BIOID46999    -            581   2.2e-39  134.4   1.3   1   1   2.7e-42   5.3e-39  133.2   0.9     1   127   450   575   450   575 0.99 DNA primase DnaG DnaB-binding
DnaB_bind            PF10410.4     59 seq344_BIOID46999    -            581   7.1e-18   64.2   0.0   1   1     1e-20     2e-17   62.8   0.0     1    58   368   425   368   426 0.97 DnaB-helicase binding domain of primase
Toprim_4             PF13662.1     81 seq344_BIOID46999    -            581   5.4e-16   58.2   0.0   1   1   6.5e-19   1.3e-15   57.0   0.0     2    70   260   325   259   335 0.90 Toprim domain
Toprim_2             PF13155.1     95 seq344_BIOID46999    -            581   3.8e-12   46.2   0.0   1   1   4.4e-15   8.6e-12   45.0   0.0     2    93   263   348   262   350 0.86 Toprim-like
Toprim               PF01751.17    88 seq344_BIOID46999    -            581     1e-11   44.4   0.0   1   1     1e-14     2e-11   43.4   0.0     2    78   261   331   260   339 0.93 Toprim domain
DUF4132              PF13569.1    180 seq345_BIOID46999    -           1210   1.1e-40  138.9   0.0   1   1   1.7e-44   2.4e-40  137.8   0.0     3   180   954  1139   952  1139 0.96 Domain of unknown function (DUF4132)
FeoC                 PF09012.5     69 seq346_BIOID46999    -             78   1.9e-15   56.1   0.4   1   1   3.3e-19   2.3e-15   55.9   0.3     1    65     3    69     3    75 0.92 FeoC like transcriptional regulator
TrmB                 PF01978.14    68 seq346_BIOID46999    -             78   2.2e-06   27.1   0.0   1   1   4.3e-10   2.9e-06   26.7   0.0    17    59    10    53     7    56 0.92 Sugar-specific transcriptional regulator TrmB
GST_N_2              PF13409.1     70 seq350_BIOID46999    -            328     5e-24   83.9   0.0   1   1   3.2e-27   1.1e-23   82.8   0.0     1    70    62   159    62   159 0.85 Glutathione S-transferase, N-terminal domain
GST_C_2              PF13410.1     69 seq350_BIOID46999    -            328   3.9e-14   52.1   0.0   1   1   2.3e-17     8e-14   51.1   0.0     1    54   203   256   203   280 0.89 Glutathione S-transferase, C-terminal domain
GST_C                PF00043.20    95 seq350_BIOID46999    -            328   8.7e-07   28.7   0.0   1   1   4.2e-10   1.4e-06   28.0   0.0    20    67   200   247   167   281 0.76 Glutathione S-transferase, C-terminal domain
Pribosyltran         PF00156.22   125 seq352_BIOID46999    -            152   2.2e-11   43.4   0.0   1   1   2.3e-15   3.2e-11   42.9   0.0     2   112     4   105     3   112 0.87 Phosphoribosyl transferase domain
Transp_cyt_pur       PF02133.10   439 seq354_BIOID46999    -            484  2.5e-138  461.2  44.1   1   1  2.1e-142  2.9e-138  461.0  30.6     1   439    19   457    19   457 0.99 Permease for cytosine/purines, uracil, thiamine, allantoin
RNA_pol_Rpb1_1       PF04997.7    338 seq355_BIOID46999    -           1407  1.8e-100  336.3   0.1   1   1  1.8e-103  4.8e-100  335.0   0.1     2   338    15   342    14   342 0.95 RNA polymerase Rpb1, domain 1
RNA_pol_Rpb1_5       PF04998.12   277 seq355_BIOID46999    -           1407   1.1e-80  270.7   0.0   1   1     8e-84   2.2e-80  269.7   0.0     1   276   766  1321   766  1322 1.00 RNA polymerase Rpb1, domain 5
RNA_pol_Rpb1_2       PF00623.15   166 seq355_BIOID46999    -           1407     6e-51  172.5   0.0   1   1   5.3e-53   1.5e-49  168.0   0.0     1   166   344   486   344   486 0.95 RNA polymerase Rpb1, domain 2
RNA_pol_Rpb1_3       PF04983.13   157 seq355_BIOID46999    -           1407   1.4e-27   96.2   0.0   1   1   1.2e-30   3.3e-27   95.0   0.0     1   157   489   644   489   644 0.93 RNA polymerase Rpb1, domain 3
RNA_pol_Rpb1_4       PF05000.12   108 seq355_BIOID46999    -           1407   2.5e-18   65.7   0.3   1   1   9.1e-22   2.5e-18   65.7   0.2     2   107   674   763   673   764 0.82 RNA polymerase Rpb1, domain 4
Macro                PF01661.16   118 seq357_BIOID46999    -            177     3e-41  139.8   0.0   1   1   2.8e-45   3.8e-41  139.5   0.0     1   118    21   137    21   137 0.99 Macro domain
CCG                  PF02754.11    85 seq359_BIOID46999    -            239   2.9e-30  103.9   0.2   1   2   2.2e-17   3.1e-13   49.4   0.0     1    84     3    84     3    85 0.95 Cysteine-rich domain
CCG                  PF02754.11    85 seq359_BIOID46999    -            239   2.9e-30  103.9   0.2   2   2   1.8e-18   2.5e-14   52.9   0.0     2    84   133   216   132   217 0.92 Cysteine-rich domain
Transposase_31       PF04754.7    205 seq360_BIOID46999    -            297   9.6e-84  279.7   0.0   1   1   9.1e-88   1.2e-83  279.3   0.0     1   204     8   209     8   210 0.99 Putative transposase, YhgA-like
PALP                 PF00291.20   307 seq361_BIOID46999    -            230   5.3e-33  114.4   0.1   1   1     5e-37   6.8e-33  114.0   0.1     5   154    29   170    25   176 0.90 Pyridoxal-phosphate dependent enzyme
H2TH                 PF06831.9     93 seq365_BIOID46999    -            263   3.1e-18   65.1   0.0   1   1   1.2e-21   5.7e-18   64.3   0.0     1    77   126   205   126   216 0.85 Formamidopyrimidine-DNA glycosylase H2TH domain
Fapy_DNA_glyco       PF01149.19   116 seq365_BIOID46999    -            263   6.3e-14   52.2   0.0   1   1   2.4e-17   1.1e-13   51.4   0.0     1   106     2   104     2   111 0.89 Formamidopyrimidine-DNA glycosylase N-terminal domain
zf-FPG_IleRS         PF06827.9     30 seq365_BIOID46999    -            263     7e-07   28.6   2.7   1   1   2.8e-10   1.3e-06   27.8   1.9     1    29   235   263   235   263 0.97 Zinc finger found in FPG and IleRS
Adenine_deam_C       PF13382.1    171 seq368_BIOID46999    -            588     1e-57  193.8   0.0   1   1   5.8e-61   1.6e-57  193.2   0.0    24   171   434   581   416   581 0.95 Adenine deaminase C-terminal domain
Amidohydro_1         PF01979.15   333 seq368_BIOID46999    -            588   6.6e-38  131.0   0.0   1   1   9.2e-41   2.5e-37  129.1   0.0     2   333    82   347    81   347 0.95 Amidohydrolase family
Amidohydro_5         PF13594.1     68 seq368_BIOID46999    -            588   3.5e-12   45.8   0.4   1   1   4.4e-15   1.2e-11   44.1   0.3     1    68    52   115    52   115 0.84 Amidohydrolase
Amidohydro_4         PF13147.1    304 seq368_BIOID46999    -            588   3.1e-11   43.7   0.4   1   1   1.7e-12   4.6e-09   36.6   0.3     1   304    76   344    76   344 0.79 Amidohydrolase
UxuA                 PF03786.8    351 seq369_BIOID46999    -            394  4.2e-163  541.7   0.2   1   1    7e-167  4.8e-163  541.6   0.1     1   350     1   388     1   389 0.99 D-mannonate dehydratase (UxuA)
AP_endonuc_2         PF01261.19   211 seq369_BIOID46999    -            394     1e-08   34.6   0.0   1   1   8.1e-12   5.6e-08   32.2   0.0     3   189    18   299    16   320 0.82 Xylose isomerase-like TIM barrel
Toxin_YhaV           PF11663.3    141 seq370_BIOID46999    -            154   2.2e-60  202.3   0.1   1   1   1.8e-64   2.5e-60  202.2   0.1     2   140    12   152    11   153 0.98 Toxin with endonuclease activity YhaV
PLDc_2               PF13091.1    126 seq373_BIOID46999    -            493   5.5e-35  119.7   0.0   1   2   1.1e-13   7.8e-10   38.4   0.0     6   126    59   204    55   204 0.68 PLD-like domain
PLDc_2               PF13091.1    126 seq373_BIOID46999    -            493   5.5e-35  119.7   0.0   2   2   2.6e-26   1.8e-22   79.3   0.0     5   123   295   437   291   440 0.92 PLD-like domain
DUF1100              PF06500.6    411 seq374_BIOID46999    -            414  5.7e-222  736.4   0.0   1   1  1.4e-225  6.4e-222  736.2   0.0     1   411     1   414     1   414 0.99 Alpha/beta hydrolase of unknown function (DUF1100)
Abhydrolase_5        PF12695.2    142 seq374_BIOID46999    -            414   2.3e-08   33.7   0.0   1   1   9.2e-12   4.2e-08   32.9   0.0     1   121   196   375   196   392 0.75 Alpha/beta hydrolase family
Abhydrolase_6        PF12697.2    228 seq374_BIOID46999    -            414   2.2e-06   27.6   0.4   1   1   9.9e-10   4.5e-06   26.6   0.1    12   107   208   326   197   390 0.70 Alpha/beta hydrolase family
FliL                 PF03748.9     99 seq377_BIOID46999    -            155   2.4e-12   46.5   0.3   1   1   2.3e-16   3.1e-12   46.2   0.2     2    99    54   155    53   155 0.89 Flagellar basal body-associated protein FliL
Transcrip_reg        PF01709.15   234 seq378_BIOID46999    -            238   9.7e-83  276.7   0.8   1   1     8e-87   1.1e-82  276.5   0.6     1   233     3   235     3   236 0.98 Transcriptional regulator
Thr_dehydrat_C       PF00585.13    91 seq380_BIOID46999    -            352   1.1e-64  213.9   0.0   1   2   1.9e-35   1.3e-31  107.9   0.0     1    91   167   257   167   257 0.98 C-terminal regulatory domain of Threonine dehydratase
Thr_dehydrat_C       PF00585.13    91 seq380_BIOID46999    -            352   1.1e-64  213.9   0.0   2   2   3.5e-34   2.4e-30  103.8   0.0     2    91   263   350   262   350 0.96 C-terminal regulatory domain of Threonine dehydratase
PALP                 PF00291.20   307 seq380_BIOID46999    -            352   8.1e-31  107.2   0.3   1   1   1.6e-34   1.1e-30  106.8   0.2   150   307     4   154     1   154 0.90 Pyridoxal-phosphate dependent enzyme
PAP2                 PF01569.16   129 seq382_BIOID46999    -            254   2.3e-28   98.3   1.0   1   1   1.7e-32   2.3e-28   98.3   0.7     6   126    78   232    73   234 0.89 PAP2 superfamily
MscL                 PF01741.13   128 seq386_BIOID46999    -            136   2.3e-57  192.5   3.1   1   1   1.9e-61   2.6e-57  192.3   2.2     1   128     3   132     3   132 0.98 Large-conductance mechanosensitive channel, MscL
DUF162               PF02589.10   189 seq387_BIOID46999    -            475   1.5e-51  174.5   0.1   1   1   1.3e-54     2e-51  174.0   0.1     3   189    72   294    70   294 0.99 Uncharacterised ACR, YkgG family COG1556
Fer4_8               PF13183.1     57 seq387_BIOID46999    -            475     1e-11   44.5   2.2   1   1   1.6e-14   2.4e-11   43.3   1.5     2    57   309   376   308   376 0.79 4Fe-4S dicluster domain
DUF3390              PF11870.3     93 seq387_BIOID46999    -            475   4.5e-10   39.2   0.6   1   1   7.1e-13   1.1e-09   37.9   0.4    13    92   387   470   379   471 0.83 Domain of unknown function (DUF3390)
Fer4_9               PF13187.1     55 seq387_BIOID46999    -            475   9.3e-09   35.3   0.7   1   1   1.8e-11   2.7e-08   33.8   0.5     1    53   311   375   311   376 0.94 4Fe-4S dicluster domain
Fer4_7               PF12838.2     52 seq387_BIOID46999    -            475   1.7e-07   31.3   4.0   1   1     3e-10   4.6e-07   30.0   2.7     1    51   311   375   311   376 0.77 4Fe-4S dicluster domain
Fer4_17              PF13534.1     61 seq387_BIOID46999    -            475   2.1e-07   31.0   2.1   1   1   4.4e-10   6.7e-07   29.4   1.5     1    60   311   376   311   377 0.71 4Fe-4S dicluster domain
Fer4_10              PF13237.1     52 seq387_BIOID46999    -            475   4.1e-07   29.5   5.9   1   1   1.3e-09     2e-06   27.3   4.5     7    52   310   373   305   373 0.69 4Fe-4S dicluster domain
PK                   PF00224.16   348 seq389_BIOID46999    -            542  3.9e-150  499.1   9.5   1   1  7.1e-154  4.9e-150  498.8   6.6     1   345    73   414    73   417 0.98 Pyruvate kinase, barrel domain
PK_C                 PF02887.11   117 seq389_BIOID46999    -            542   6.9e-28   96.4   3.0   1   1   1.3e-31   8.9e-28   96.0   0.6     1   116   427   540   427   541 0.97 Pyruvate kinase, alpha/beta domain
DUF770               PF05591.7    158 seq395_BIOID46999    -            181   2.6e-60  202.4   0.3   1   1   2.2e-64     3e-60  202.2   0.2     2   155    11   163    10   166 0.97 Protein of unknown function (DUF770)
Inositol_P           PF00459.20   271 seq396_BIOID46999    -            246   5.8e-58  196.2   0.0   1   1     5e-62   6.9e-58  195.9   0.0     8   253     4   238     1   243 0.86 Inositol monophosphatase family
DUF805               PF05656.9    117 seq397_BIOID46999    -            121   1.4e-37  127.9   4.7   1   1   1.2e-41   1.6e-37  127.8   3.3     1   116    10   118    10   119 0.98 Protein of unknown function (DUF805)
FliG_C               PF01706.11   110 seq399_BIOID46999    -            336   2.8e-31  107.6  14.2   1   1   4.6e-34   3.2e-30  104.2   2.4     1   110   219   328   219   328 0.99 FliG C-terminal domain
Phage_GPD            PF05954.6    292 seq400_BIOID46999    -            413   6.4e-56  189.5   0.1   1   1   5.8e-60   7.9e-56  189.2   0.1     1   292    89   394    89   394 0.90 Phage late control gene D protein (GPD)
Inositol_P           PF00459.20   271 seq403_BIOID46999    -            267   2.5e-77  259.7   0.0   1   1   2.1e-81   2.8e-77  259.5   0.0     3   268     2   260     1   263 0.97 Inositol monophosphatase family
Amidohydro_4         PF13147.1    304 seq406_BIOID46999    -            453   4.5e-30  105.5   0.2   1   1   3.3e-33   1.1e-29  104.2   0.1     1   304    45   389    45   389 0.86 Amidohydrolase
Amidohydro_1         PF01979.15   333 seq406_BIOID46999    -            453   3.6e-19   69.4   0.0   1   1   2.5e-21   8.6e-18   64.9   0.0     1   332    50   391    50   392 0.70 Amidohydrolase family
Amidohydro_5         PF13594.1     68 seq406_BIOID46999    -            453   4.2e-17   61.6   0.9   1   1   2.9e-20   9.8e-17   60.4   0.6     1    68    23    88    23    88 0.84 Amidohydrolase
Ferritin             PF00210.19   142 seq407_BIOID46999    -            167   1.2e-22   80.1   1.4   1   1   9.7e-27   1.3e-22   79.9   1.0     3   140     9   142     7   144 0.93 Ferritin-like domain
Mannitol_dh_C        PF08125.8    245 seq408_BIOID46999    -            486   1.8e-96  321.9   0.0   1   1  3.5e-100   2.4e-96  321.5   0.0     1   245   216   463   216   463 0.99 Mannitol dehydrogenase C-terminal domain
Mannitol_dh          PF01232.18   151 seq408_BIOID46999    -            486   2.9e-54  182.9   0.0   1   1   7.2e-58   4.9e-54  182.2   0.0     2   151    24   188    23   188 0.99 Mannitol dehydrogenase Rossmann domain
Sigma70_ner          PF04546.8    211 seq409_BIOID46999    -            613     2e-81  272.5   6.8   1   1   8.7e-85     2e-81  272.5   4.7     1   211   137   348   137   348 0.96 Sigma-70, non-essential region
Sigma70_r1_1         PF03979.9     82 seq409_BIOID46999    -            613   4.2e-30  103.4   5.1   1   1   1.8e-33   4.2e-30  103.4   3.5     2    81     2    80     1    81 0.96 Sigma-70 factor, region 1.1
Sigma70_r3           PF04539.11    78 seq409_BIOID46999    -            613     7e-29   99.4   1.1   1   1   3.1e-32     7e-29   99.4   0.7     1    77   458   534   458   535 0.97 Sigma-70 region 3
Sigma70_r2           PF04542.9     71 seq409_BIOID46999    -            613   1.8e-23   81.8   0.3   1   1   2.3e-26   5.3e-23   80.3   0.2     1    71   379   449   379   449 0.98 Sigma-70 region 2
Sigma70_r4           PF04545.11    50 seq409_BIOID46999    -            613   3.5e-19   67.7   0.8   1   1   1.5e-22   3.5e-19   67.7   0.6     1    50   547   600   547   600 0.98 Sigma-70, region 4
Sigma70_r1_2         PF00140.15    37 seq409_BIOID46999    -            613   9.5e-15   53.8   0.7   1   1   2.2e-17   4.9e-14   51.5   0.1     1    32    95   126    95   130 0.96 Sigma-70 factor, region 1.2
DUF1049              PF06305.6     68 seq410_BIOID46999    -            102   1.3e-25   88.5   0.7   1   1   9.6e-30   1.3e-25   88.5   0.5     1    66    22    87    22    89 0.97 Protein of unknown function (DUF1049)
DUF2799              PF10973.3     89 seq411_BIOID46999    -            121   2.5e-17   62.5   1.1   1   1   2.3e-21   3.1e-17   62.2   0.8     1    88    31   113    31   114 0.93 Protein of unknown function (DUF2799)
DUF877               PF05943.7    423 seq412_BIOID46999    -            504  6.3e-191  634.2   0.0   1   1  5.4e-195  7.3e-191  634.0   0.0     2   423    71   497    70   497 0.98 Protein of unknown function (DUF877)
DUF805               PF05656.9    117 seq415_BIOID46999    -            118   1.9e-36  124.3   3.5   1   1   1.6e-40   2.2e-36  124.1   2.4     1   116    10   114    10   115 0.98 Protein of unknown function (DUF805)
Crl                  PF07417.7    127 seq417_BIOID46999    -            133   1.1e-54  183.3   0.1   1   1   9.7e-59   1.3e-54  183.1   0.1     2   122     3   123     2   131 0.96 Transcriptional regulator Crl
ABC_tran             PF00005.22   118 seq420_BIOID46999    -            637     1e-36  125.7   1.1   1   2   2.4e-18   3.3e-15   56.3   0.0     1   118    41   178    41   178 0.87 ABC transporter
ABC_tran             PF00005.22   118 seq420_BIOID46999    -            637     1e-36  125.7   1.1   2   2   2.6e-21   3.6e-18   65.9   0.0     1   118   352   459   352   459 0.92 ABC transporter
ABC_tran_2           PF12848.2     85 seq420_BIOID46999    -            637   6.6e-29   99.4   4.3   1   1   4.8e-32   6.6e-29   99.4   3.0     1    83   217   298   217   302 0.93 ABC transporter
S-methyl_trans       PF02574.11   305 seq422_BIOID46999    -           1232  9.5e-105  350.1   0.1   1   1  6.4e-108  1.7e-104  349.2   0.1     1   304    21   331    21   332 0.98 Homocysteine S-methyltransferase
Met_synt_B12         PF02965.12   136 seq422_BIOID46999    -           1232   9.2e-54  180.5   0.0   1   1     9e-57   2.4e-53  179.2   0.0     1   136  1060  1197  1060  1197 0.99 Vitamin B12 dependent methionine synthase, activation domain
Pterin_bind          PF00809.17   210 seq422_BIOID46999    -           1232   1.5e-48  164.8   0.4   1   1   1.7e-51   4.6e-48  163.2   0.3     1   210   361   573   361   573 0.98 Pterin binding enzyme
B12-binding_2        PF02607.12    79 seq422_BIOID46999    -           1232   4.3e-21   74.6   0.0   1   1   6.5e-24   1.8e-20   72.6   0.0     4    79   664   739   662   739 0.96 B12 binding domain
B12-binding          PF02310.14   121 seq422_BIOID46999    -           1232   4.8e-20   71.5   0.1   1   1   1.8e-22     5e-19   68.2   0.1     2    94   753   845   752   856 0.93 B12 binding domain
TPR_7                PF13176.1     36 seq423_BIOID46999    -            389   2.8e-13   48.4  11.9   1   1   1.8e-05     0.025   14.2   0.0     1    27    71    97    71   106 0.82 Tetratricopeptide repeat
TPR_2                PF07719.12    34 seq423_BIOID46999    -            389   3.4e-12   45.1   8.8   1   1   1.4e-05     0.019   14.7   0.0     5    32   218   245   214   247 0.88 Tetratricopeptide repeat
Apc3                 PF12895.2     84 seq423_BIOID46999    -            389   8.2e-10   38.5   1.9   1   1   1.1e-09   1.5e-06   28.1   0.1     4    83   156   239   153   240 0.89 Anaphase-promoting complex, cyclosome, subunit 3
TPR_1                PF00515.23    34 seq423_BIOID46999    -            389   3.6e-09   35.7   3.1   1   1   2.6e-05     0.035   13.5   0.0     7    32   220   245   214   247 0.89 Tetratricopeptide repeat
TPR_8                PF13181.1     34 seq423_BIOID46999    -            389   1.7e-07   30.3   2.0   1   1   1.7e-05     0.024   14.3   0.0     5    29   218   242   214   246 0.89 Tetratricopeptide repeat
Tagatose_6_P_K       PF08013.6    424 seq425_BIOID46999    -            426  1.7e-208  692.1   0.0   1   1  1.4e-212  1.9e-208  691.9   0.0     1   423     1   424     1   425 1.00 Tagatose 6 phosphate kinase
CsiD                 PF08943.5    297 seq428_BIOID46999    -            360  4.6e-149  495.1   0.2   1   1  1.1e-152  7.3e-149  494.4   0.0     1   297    55   350    55   350 1.00 CsiD
TauD                 PF02668.11   258 seq428_BIOID46999    -            360   5.2e-11   42.5   0.1   1   1   1.1e-14   7.6e-11   42.0   0.1    34   256   125   344    98   346 0.80 Taurine catabolism dioxygenase TauD, TfdA family
Pribosyltran         PF00156.22   125 seq429_BIOID46999    -            227   9.4e-10   38.1   0.0   1   1   1.1e-13   1.5e-09   37.4   0.0    45   124   141   223   136   224 0.82 Phosphoribosyl transferase domain
FliH                 PF02108.11   128 seq431_BIOID46999    -            236   2.6e-30  104.8   0.1   1   1     5e-34   3.4e-30  104.4   0.1     2   128    97   221    96   221 0.97 Flagellar assembly protein FliH
DUF4154              PF13689.1    145 seq432_BIOID46999    -            172     6e-33  113.3   0.0   1   1   5.4e-37   7.3e-33  113.0   0.0     6   145    32   168    27   168 0.95 Domain of unknown function (DUF4154)
Abhydrolase_5        PF12695.2    142 seq433_BIOID46999    -            293   6.6e-27   93.8   0.0   1   1   3.1e-30   8.4e-27   93.5   0.0     1   141    89   265    89   266 0.89 Alpha/beta hydrolase family
Abhydrolase_6        PF12697.2    228 seq433_BIOID46999    -            293   6.6e-16   58.7   0.2   1   1   1.5e-14   4.2e-11   43.0   0.0     1   102    90   194    90   212 0.89 Alpha/beta hydrolase family
Peptidase_S9         PF00326.16   213 seq433_BIOID46999    -            293   1.4e-09   37.3   0.0   1   1   3.8e-12   1.1e-08   34.5   0.0     8   212   108   291   103   292 0.71 Prolyl oligopeptidase family
Hydrolase_4          PF12146.3     79 seq433_BIOID46999    -            293   7.5e-08   31.9   0.0   1   1     5e-10   1.4e-06   27.9   0.0    11    61    82   132    72   149 0.81 Putative lysophospholipase
DUF162               PF02589.10   189 seq434_BIOID46999    -            231   5.7e-36  123.6   0.1   1   1     6e-40   8.3e-36  123.1   0.0    19   189    65   228    47   228 0.91 Uncharacterised ACR, YkgG family COG1556
YihI                 PF04220.7    169 seq436_BIOID46999    -            169   1.2e-55  187.2  15.4   1   1     1e-59   1.4e-55  187.0  10.7     3   167     5   165     2   167 0.94 Der GTPase activator (YihI)
Ogr_Delta            PF04606.7     47 seq441_BIOID46999    -             86     4e-18   64.6   4.0   1   1   3.8e-22   5.1e-18   64.3   2.8     1    46     3    50     3    51 0.97 Ogr/Delta-like zinc finger
Metalloenzyme        PF01676.13   262 seq443_BIOID46999    -            514  1.6e-101  338.8   0.5   1   1  4.2e-105  1.9e-101  338.6   0.3     1   261     6   507     6   508 0.99 Metalloenzyme superfamily
iPGM_N               PF06415.8    223 seq443_BIOID46999    -            514   6.9e-89  296.9   0.6   1   1   2.2e-92     1e-88  296.3   0.4     2   223    85   308    84   308 0.99 BPG-independent PGAM N-terminus (iPGM_N)
Phosphodiest         PF01663.17   364 seq443_BIOID46999    -            514   2.3e-05   23.7   0.0   1   1   7.6e-09   3.5e-05   23.2   0.0   104   246   303   449   259   491 0.73 Type I phosphodiesterase / nucleotide pyrophosphatase
Rick_17kDa_Anti      PF05433.10    42 seq444_BIOID46999    -            155   1.4e-07   30.9  26.2   1   1   1.8e-11   2.5e-07   30.1  18.2     1    42    62   103    62   103 0.96 Glycine zipper 2TM domain
IlvN                 PF07991.7    165 seq446_BIOID46999    -            536   6.5e-61  204.3   0.2   1   1   1.6e-64   1.1e-60  203.6   0.1     2   165    80   249    79   249 0.98 Acetohydroxy acid isomeroreductase, catalytic domain
IlvC                 PF01450.14   145 seq446_BIOID46999    -            536   5.1e-56  188.5   0.1   1   2   3.9e-21   2.7e-17   62.9   0.0     1   128   255   382   255   390 0.91 Acetohydroxy acid isomeroreductase, catalytic domain
IlvC                 PF01450.14   145 seq446_BIOID46999    -            536   5.1e-56  188.5   0.1   2   2   9.1e-40   6.2e-36  123.3   0.0    15   145   404   530   394   530 0.93 Acetohydroxy acid isomeroreductase, catalytic domain
GGDEF                PF00990.16   161 seq449_BIOID46999    -            408   2.2e-44  150.7   0.4   1   1   2.5e-48   3.5e-44  150.1   0.3     1   159   249   403   249   405 0.96 GGDEF domain
GTP_cyclohydroI      PF01227.17    86 seq450_BIOID46999    -            282   3.8e-18   64.8   0.0   1   1   5.2e-20   7.1e-16   57.5   0.0     1    83   196   271   196   274 0.97 GTP cyclohydrolase I
LPP                  PF04728.8     11 seq452_BIOID46999    -             78   5.8e-11   41.3  16.8   1   2   4.2e-10   5.8e-06   25.7   1.0     1    11    24    34    24    34 0.99 Repeated sequence found in lipoprotein LPP
LPP                  PF04728.8     11 seq452_BIOID46999    -             78   5.8e-11   41.3  16.8   2   2   6.3e-10   8.6e-06   25.1   2.1     1    11    38    48    38    48 0.99 Repeated sequence found in lipoprotein LPP
Fe-S_biosyn          PF01521.15    91 seq454_BIOID46999    -            191   2.1e-23   81.7   0.0   1   1   1.6e-26   1.1e-22   79.4   0.0     1    91     2    94     2    94 0.98 Iron-sulphur cluster biosynthesis
NifU                 PF01106.12    68 seq454_BIOID46999    -            191     2e-10   40.1   0.0   1   1   4.4e-14     3e-10   39.5   0.0     2    65   112   177   111   180 0.90 NifU-like domain
YecR                 PF13992.1     74 seq455_BIOID46999    -            107   4.7e-27   93.8   0.1   1   1   4.3e-31   5.9e-27   93.5   0.1     2    74    26    98    25    98 0.98 YecR-like lipoprotein
Xan_ur_permease      PF00860.15   389 seq456_BIOID46999    -            435   2.4e-98  329.0  33.1   1   1  2.1e-102   2.9e-98  328.7  22.9     2   387    11   396    10   398 0.97 Permease family
HOK_GEF              PF01848.11    43 seq457_BIOID46999    -             46   7.3e-18   63.5   1.7   1   1   5.7e-22   7.8e-18   63.4   1.2     2    43     3    44     2    44 0.96 Hok/gef family
Radical_SAM          PF04055.16   166 seq459_BIOID46999    -            457   8.6e-15   55.1   0.0   1   1   1.9e-18   1.3e-14   54.6   0.0     2   163    57   226    56   229 0.80 Radical SAM superfamily
HemN_C               PF06969.11    66 seq459_BIOID46999    -            457   7.6e-13   48.2   0.4   1   1   4.8e-16   3.3e-12   46.1   0.0     1    66   363   431   363   431 0.94 HemN C-terminal domain
ParBc                PF02195.13    90 seq460_BIOID46999    -            226   1.7e-17   63.1   0.0   1   1   4.3e-21   5.9e-17   61.4   0.0     2    89     9    97     8    98 0.91 ParB-like nuclease domain
FadR_C               PF07840.7    164 seq461_BIOID46999    -            239   6.9e-73  243.5   0.0   1   1   1.9e-76   8.5e-73  243.2   0.0     1   163    72   234    72   235 0.99 FadR C-terminal domain
GntR                 PF00392.16    64 seq461_BIOID46999    -            239   2.3e-20   71.6   0.0   1   1     1e-23   4.7e-20   70.6   0.0     4    64    11    71     8    71 0.96 Bacterial regulatory proteins, gntR family
DAO                  PF01266.19   358 seq462_BIOID46999    -            444   3.5e-62  210.2   0.0   1   1   9.3e-66   4.2e-62  209.9   0.0     1   356    25   412    25   414 0.86 FAD dependent oxidoreductase
Pirin                PF02678.11   107 seq465_BIOID46999    -            233     1e-21   76.6   0.0   1   1   1.4e-25     2e-21   75.7   0.0     2   107     4   119     3   119 0.95 Pirin
OMPdecase            PF00215.19   226 seq466_BIOID46999    -            265   2.1e-55  187.4   0.0   1   1   1.8e-59   2.5e-55  187.2   0.0     1   226    35   257    35   257 0.96 Orotidine 5'-phosphate decarboxylase / HUMPS family
PTSIIB_sorb          PF03830.10   151 seq467_BIOID46999    -            169   5.9e-55  185.1   0.3   1   1   4.9e-59   6.7e-55  184.9   0.2     1   149    15   162    15   164 0.99 PTS system sorbose subfamily IIB component
PRD                  PF00874.15    90 seq468_BIOID46999    -            433   4.8e-25   87.4   0.0   1   2   3.6e-13   4.9e-09   36.0   0.0     2    89   138   224   137   225 0.97 PRD domain
PRD                  PF00874.15    90 seq468_BIOID46999    -            433   4.8e-25   87.4   0.0   2   2   2.6e-17   3.6e-13   49.3   0.0     2    89   247   335   246   336 0.97 PRD domain
DUF4285              PF14113.1    115 seq469_BIOID46999    -            161   7.9e-26   90.1   0.0   1   1   7.1e-30   9.8e-26   89.8   0.0     3   104    40   141    38   156 0.91 Domain of unknown function (DUF4285)
GntR                 PF00392.16    64 seq471_BIOID46999    -            257   1.8e-23   81.5   1.4   1   1     7e-27   3.2e-23   80.8   0.2     1    64    10    73    10    73 0.99 Bacterial regulatory proteins, gntR family
FCD                  PF07729.7    125 seq471_BIOID46999    -            257   3.9e-21   75.5   7.6   1   1   1.3e-24   5.8e-21   74.9   5.3     1   125    97   226    97   226 0.92 FCD domain
Rrf2                 PF02082.15    83 seq471_BIOID46999    -            257   6.6e-05   22.8   0.1   1   1   3.8e-08   0.00017   21.4   0.0    28    67    36    74    23    80 0.88 Transcriptional regulator
Ferritin             PF00210.19   142 seq475_BIOID46999    -            165   7.3e-34  116.4   5.6   1   1   6.2e-38   8.5e-34  116.2   3.9     1   140     7   142     7   144 0.93 Ferritin-like domain
AA_kinase            PF00696.23   241 seq478_BIOID46999    -            396   4.4e-43  147.4   2.1   1   1   8.2e-47   5.6e-43  147.1   1.5     2   240    35   263    34   264 0.93 Amino acid kinase family
PUA                  PF01472.15    74 seq478_BIOID46999    -            396     1e-22   79.4   0.1   1   1   4.6e-26   3.1e-22   77.9   0.1     1    74   305   379   305   379 0.98 PUA domain
MdoG                 PF04349.7    484 seq479_BIOID46999    -            517  8.5e-263  871.7   1.2   1   1  7.2e-267  9.8e-263  871.5   0.8     1   483    29   514    29   515 1.00 Periplasmic glucan biosynthesis protein, MdoG
DUF3412              PF11892.3    123 seq482_BIOID46999    -            454   1.8e-57  192.3   0.0   1   1   6.2e-61   4.2e-57  191.1   0.0     2   122   333   453   332   454 0.98 Domain of unknown function (DUF3412)
Lysine_decarbox      PF03641.9    133 seq482_BIOID46999    -            454   9.5e-34  115.9   0.1   1   1     2e-37   1.4e-33  115.4   0.0     1   133   190   329   190   329 0.95 Possible lysine decarboxylase
ParBc                PF02195.13    90 seq483_BIOID46999    -            222   3.1e-18   65.5   0.5   1   1   4.8e-22   6.5e-18   64.5   0.4     2    88     9    91     8    94 0.90 ParB-like nuclease domain
PfkB                 PF00294.19   301 seq484_BIOID46999    -            337   5.5e-70  235.7   0.0   1   1   4.9e-74   6.7e-70  235.4   0.0     2   297    31   331    30   335 0.97 pfkB family carbohydrate kinase
DUF1656              PF07869.7     58 seq485_BIOID46999    -             78   3.3e-18   65.1   9.6   1   1   2.4e-22   3.3e-18   65.1   6.7     3    57    16    70    14    72 0.95 Protein of unknown function (DUF1656)
EII-Sor              PF03609.9    237 seq487_BIOID46999    -            259   1.2e-79  266.8  26.2   1   1   9.9e-84   1.3e-79  266.6  18.2     1   236     1   236     1   237 1.00 PTS system sorbose-specific iic component
GntP_permease        PF02447.11   441 seq488_BIOID46999    -            438  3.3e-188  625.5  46.1   1   1  8.3e-192  3.8e-188  625.3  32.0     1   441     1   437     1   437 0.99 GntP family permease
CitMHS               PF03600.11   349 seq488_BIOID46999    -            438   1.4e-08   33.5  40.4   1   1   4.4e-12     2e-08   33.1  27.8     5   348     8   386     3   387 0.78 Citrate transporter
Na_H_antiporter      PF03553.9    303 seq488_BIOID46999    -            438   3.9e-06   26.0  19.6   1   1   8.5e-10   3.9e-06   26.0  13.6    67   257   215   393   160   394 0.69 Na+/H+ antiporter family
Abhydrolase_1        PF00561.15   230 seq489_BIOID46999    -            340   3.2e-26   92.1   0.0   1   1   2.6e-29     9e-26   90.7   0.0     4   218   105   312   102   315 0.96 alpha/beta hydrolase fold
Abhydrolase_6        PF12697.2    228 seq489_BIOID46999    -            340     3e-16   59.9   0.7   1   1   1.2e-19   4.2e-16   59.4   0.5     1   219    75   312    75   320 0.70 Alpha/beta hydrolase family
Abhydrolase_5        PF12695.2    142 seq489_BIOID46999    -            340   7.6e-11   41.8   0.4   1   1   7.2e-14   2.5e-10   40.1   0.2     2   141    75   308    74   309 0.65 Alpha/beta hydrolase family
DUF1107              PF06526.7     64 seq495_BIOID46999    -             81   1.1e-30  105.0   0.8   1   1   9.6e-35   1.3e-30  104.8   0.5     1    64    14    77    14    77 0.99 Protein of unknown function (DUF1107)
OmpA                 PF00691.15    97 seq496_BIOID46999    -            160   8.5e-18   64.4   0.1   1   1   9.5e-22   1.3e-17   63.8   0.1     1    97    55   151    55   151 0.95 OmpA family
Y1_Tnp               PF01797.11   121 seq497_BIOID46999    -            152   4.5e-37  126.4   0.2   1   1   3.8e-41   5.2e-37  126.2   0.1     2   121    12   129    11   129 0.98 Transposase IS200 like
HlyD                 PF00529.15   306 seq498_BIOID46999    -            285   2.4e-46  158.3   7.3   1   2   1.4e-22   3.8e-19   68.9   3.1     1    89    43   128    43   136 0.82 HlyD family secretion protein
HlyD                 PF00529.15   306 seq498_BIOID46999    -            285   2.4e-46  158.3   7.3   2   2     1e-29   2.7e-26   92.4   0.1   139   302   127   278   116   282 0.91 HlyD family secretion protein
HlyD_2               PF12700.2    328 seq498_BIOID46999    -            285   9.8e-22   77.4   0.4   1   1   4.9e-25   1.3e-21   76.9   0.3    15   239    38   229    31   242 0.86 HlyD family secretion protein
HlyD_3               PF13437.1    105 seq498_BIOID46999    -            285   9.3e-19   67.6   0.2   1   1   2.1e-15   5.7e-12   45.7   0.0     1    82   153   232   153   248 0.90 HlyD family secretion protein
Biotin_lipoyl_2      PF13533.1     50 seq498_BIOID46999    -            285   3.9e-18   64.7   2.2   1   1   1.8e-18     5e-15   54.7   0.7     1    50    43    92    43   104 0.89 Biotin-lipoyl like
Peptidase_M23        PF01551.17    96 seq499_BIOID46999    -            427   2.2e-25   88.4   0.2   1   1   3.6e-29     5e-25   87.2   0.1     3    96   328   421   327   421 0.98 Peptidase family M23
SUI1                 PF01253.17    83 seq500_BIOID46999    -            108   1.6e-22   78.9   1.9   1   1   1.4e-26   1.9e-22   78.7   1.3     2    82    28   104    27   105 0.95 Translation initiation factor SUI1
EI24                 PF07264.6    219 seq501_BIOID46999    -            253   1.3e-52  178.2  20.7   1   1   1.1e-56   1.5e-52  178.0  14.4     1   219    11   232    11   232 0.96 Etoposide-induced protein 2.4 (EI24)
FliJ                 PF02050.11   123 seq505_BIOID46999    -            144   1.3e-08   34.8   3.4   1   1   9.5e-13   1.3e-08   34.8   2.3    38   122    52   136    41   137 0.92 Flagellar FliJ protein
DUF796               PF05638.7    134 seq506_BIOID46999    -            161   6.2e-42  142.6   0.0   1   1   5.4e-46   7.3e-42  142.4   0.0     1   133     6   136     6   137 0.97 Protein of unknown function (DUF796)
Gly_kinase           PF02595.10   378 seq507_BIOID46999    -            381  6.5e-183  607.5  18.8   1   1  5.4e-187  7.4e-183  607.3  13.1     1   377     1   377     1   378 1.00 Glycerate kinase family
Adenine_glyco        PF03352.8    179 seq509_BIOID46999    -            242   2.5e-84  281.1   0.0   1   1   2.1e-88   2.9e-84  280.9   0.0     1   177    61   237    61   239 0.99 Methyladenine glycosylase
Trp_Tyr_perm         PF03222.8    394 seq510_BIOID46999    -            403  6.4e-144  479.4  31.3   1   1  1.1e-147  7.2e-144  479.3  21.7     2   393     2   390     1   391 0.99 Tryptophan/tyrosine permease family
Aa_trans             PF01490.13   410 seq510_BIOID46999    -            403   9.7e-11   40.6  21.5   1   1   1.4e-14   9.7e-11   40.6  14.9     6   249     6   237     1   239 0.83 Transmembrane amino acid transporter protein
ABC_tran             PF00005.22   118 seq511_BIOID46999    -            221   9.7e-06   25.8   0.0   1   1   6.2e-09   1.7e-05   25.0   0.0    48   115    84   152     7   153 0.75 ABC transporter
KAP_NTPase           PF07693.9    325 seq511_BIOID46999    -            221   2.3e-05   23.4   0.0   1   1   9.9e-09   2.7e-05   23.2   0.0    17   115    46   142    37   203 0.69 KAP family P-loop domain
APS_kinase           PF01583.15   157 seq511_BIOID46999    -            221   4.8e-05   22.9   0.0   1   1   3.4e-08   9.2e-05   22.0   0.0     1    38    48    85    48   105 0.86 Adenylylsulphate kinase
Aldedh               PF00171.17   462 seq512_BIOID46999    -            482  1.3e-174  580.7   0.1   1   1  1.1e-178  1.5e-174  580.5   0.1     1   461    19   477    19   478 0.99 Aldehyde dehydrogenase family
5_3_exonuc           PF01367.15   101 seq513_BIOID46999    -            314   1.7e-23   82.6   0.0   1   1   4.6e-27   3.2e-23   81.7   0.0     2    89   174   269   173   288 0.90 5'-3' exonuclease, C-terminal SAM fold
5_3_exonuc_N         PF02739.11   169 seq513_BIOID46999    -            314   5.7e-19   67.9   0.1   1   1   1.3e-22   8.6e-19   67.4   0.0     4   167     4   168     1   170 0.83 5'-3' exonuclease, N-terminal resolvase-like domain
EIID-AGA             PF03613.9    264 seq515_BIOID46999    -            292   2.9e-96  321.3   9.1   1   1  2.4e-100   3.3e-96  321.1   6.3     2   263    35   291    34   292 0.99 PTS system mannose/fructose/sorbose family IID component
AAA_5                PF07728.9    139 seq516_BIOID46999    -            384   9.7e-37  125.6   0.0   1   1   1.2e-40   1.7e-36  124.9   0.0     2   139   101   242   100   242 0.98 AAA domain (dynein-related subfamily)
DDE_Tnp_1            PF01609.16   211 seq519_BIOID46999    -            357   1.7e-30  106.0   0.6   1   1   4.3e-34   2.9e-30  105.2   0.4     3   211    81   322    79   322 0.93 Transposase DDE domain
DDE_Tnp_1_assoc      PF13808.1     90 seq519_BIOID46999    -            357   2.5e-25   87.8   0.0   1   1   9.3e-29   6.4e-25   86.5   0.0    18    90     2    74     1    74 0.98 DDE_Tnp_1-associated
UvrD_C               PF13361.1    319 seq520_BIOID46999    -            673     8e-93  311.2   0.0   1   1   3.5e-95   7.9e-92  308.0   0.0     1   318   271   613   271   614 0.97 UvrD-like helicase C-terminal domain
UvrD-helicase        PF00580.16   315 seq520_BIOID46999    -            673   1.3e-73  247.9   0.3   1   1   8.5e-76   1.9e-72  244.1   0.2     1   314     3   265     3   266 0.94 UvrD/REP helicase N-terminal domain
AAA_19               PF13245.1     76 seq520_BIOID46999    -            673   1.9e-13   49.8   0.6   1   1   2.1e-16   4.7e-13   48.5   0.4     8    75    15    87     8    88 0.82 Part of AAA domain
UvrD_C_2             PF13538.1    104 seq520_BIOID46999    -            673   2.1e-10   40.5   0.0   1   1   5.6e-13   1.3e-09   38.0   0.0    54   103   546   609   496   610 0.80 Family description
CTP_transf_2         PF01467.21   157 seq521_BIOID46999    -            134   8.2e-12   45.3   0.0   1   1   1.9e-15   1.3e-11   44.7   0.0     1   117     5   115     5   126 0.79 Cytidylyltransferase
DUF2592              PF10766.4     41 seq522_BIOID46999    -             49     1e-26   91.8   4.7   1   1   8.2e-31   1.1e-26   91.7   3.3     1    41     4    44     4    44 0.98 Protein of unknown function (DUF2592)
Aldedh               PF00171.17   462 seq523_BIOID46999    -            417   1.2e-20   73.2   3.4   1   1   2.2e-20     3e-16   58.6   1.0    37   298     8   282     2   304 0.81 Aldehyde dehydrogenase family
T6SS-SciN            PF12790.2    142 seq524_BIOID46999    -            184   1.7e-37  128.1   0.0   1   1   1.4e-41   1.9e-37  127.8   0.0     2   133    27   168    26   177 0.90 Type VI secretion lipoprotein
UPF0270              PF06794.7     70 seq528_BIOID46999    -             72   9.2e-36  121.3   0.1   1   1   7.4e-40     1e-35  121.2   0.0     1    70     1    70     1    70 0.99 Uncharacterised protein family (UPF0270)
FUSC                 PF04632.7    650 seq529_BIOID46999    -            670    4e-164  547.5  47.7   1   1  6.6e-168  4.5e-164  547.3  33.1     1   649    20   662    20   663 0.97 Fusaric acid resistance protein family
FUSC_2               PF13515.1    128 seq529_BIOID46999    -            670   1.6e-16   60.2  13.8   1   1   2.4e-20   1.6e-16   60.2   9.6     1   125    33   163    31   166 0.86 Fusaric acid resistance protein-like
Acetyltransf_10      PF13673.1    117 seq533_BIOID46999    -            146   1.6e-13   50.6   0.0   1   1   6.1e-17   2.1e-13   50.3   0.0     7   117    12   120     8   120 0.80 Acetyltransferase (GNAT) domain
Acetyltransf_7       PF13508.1     79 seq533_BIOID46999    -            146   2.6e-12   46.6   0.1   1   1     1e-15   3.4e-12   46.2   0.1     3    78    48   121    46   122 0.92 Acetyltransferase (GNAT) domain
Acetyltransf_1       PF00583.19    83 seq533_BIOID46999    -            146   6.7e-12   45.1   0.1   1   1   3.3e-15   1.1e-11   44.4   0.1     1    83    53   121    53   121 0.97 Acetyltransferase (GNAT) family
FR47                 PF08445.5     86 seq533_BIOID46999    -            146   2.7e-05   23.7   0.0   1   1   1.2e-08   4.3e-05   23.0   0.0    20    80    67   123    50   128 0.84 FR47-like protein
SBP_bac_11           PF13531.1    231 seq534_BIOID46999    -            257     3e-55  187.2   4.9   1   1   5.1e-59   3.5e-55  187.0   3.4     1   231    29   255    29   255 0.95 Bacterial extracellular solute-binding protein
SBP_bac_1            PF01547.20   314 seq534_BIOID46999    -            257   8.4e-17   61.7   7.1   1   1   1.6e-20   1.1e-16   61.3   5.0     1   313    34   246    34   247 0.89 Bacterial extracellular solute-binding protein
PALP                 PF00291.20   307 seq535_BIOID46999    -            323   1.3e-63  214.9   0.3   1   1   1.1e-67   1.5e-63  214.7   0.2     3   306    10   300     8   301 0.87 Pyridoxal-phosphate dependent enzyme
PRK                  PF00485.13   194 seq538_BIOID46999    -            289     3e-74  248.6   0.0   1   1   2.7e-78   3.6e-74  248.4   0.0     1   194     7   214     7   214 0.99 Phosphoribulokinase / Uridine kinase family
Glycos_transf_2      PF00535.21   169 seq540_BIOID46999    -            847   1.4e-19   70.2   0.0   1   1   6.3e-23   2.2e-19   69.6   0.0     2   168   246   429   245   430 0.98 Glycosyl transferase family 2
Glyco_tranf_2_3      PF13641.1    230 seq540_BIOID46999    -            847   3.3e-15   56.4   0.3   1   1     3e-18     1e-14   54.8   0.0     2   230   243   493   242   493 0.84 Glycosyltransferase like family 2
Glyco_trans_2_3      PF13632.1    192 seq540_BIOID46999    -            847   2.9e-13   49.8  14.5   1   1   8.6e-17   2.9e-13   49.8  10.1     1   185   341   533   341   708 0.82 Glycosyl transferase family group 2
Glyco_transf_21      PF13506.1    174 seq540_BIOID46999    -            847   4.6e-08   32.4   0.0   1   1   4.7e-11   1.6e-07   30.6   0.0     6   147   312   468   308   492 0.77 Glycosyl transferase family 21
DUF876               PF05936.7    425 seq547_BIOID46999    -            447  7.3e-136  452.8   0.0   1   1    6e-140  8.2e-136  452.6   0.0     2   425    20   445    19   445 0.99 Bacterial protein of unknown function (DUF876)
PadR                 PF03551.9     75 seq548_BIOID46999    -            207   6.7e-16   57.7   0.1   1   1   8.1e-20   1.1e-15   57.0   0.1     1    74    67   136    67   137 0.93 Transcriptional regulator PadR-like family
Polysacc_deac_2      PF04748.8    213 seq549_BIOID46999    -            319   9.7e-81  269.7   0.4   1   1   8.6e-85   1.2e-80  269.4   0.3     1   212    28   238    28   239 0.99 Divergent polysaccharide deacetylase
EIIA-man             PF03610.11   116 seq555_BIOID46999    -            144   3.5e-33  114.0   0.0   1   1   2.9e-37     4e-33  113.8   0.0     1   114     3   115     3   117 0.97 PTS system fructose IIA component
RecA                 PF00154.16   323 seq559_BIOID46999    -            357     5e-45  153.8   0.0   1   1   5.6e-49   7.7e-45  153.2   0.0    22   281    16   306     5   342 0.81 recA bacterial DNA recombination protein
GPW_gp25             PF04965.9     99 seq561_BIOID46999    -            130   5.9e-12   44.8   0.0   1   1   5.8e-16   7.9e-12   44.4   0.0     5    94    20   108    16   113 0.90 Gene 25-like lysozyme
BPD_transp_1         PF00528.17   185 seq563_BIOID46999    -            229     4e-22   78.5  13.4   1   1   3.7e-26     5e-22   78.1   9.3     2   175    26   215    25   227 0.78 Binding-protein-dependent transport system inner membrane component
Amidohydro_1         PF01979.15   333 seq564_BIOID46999    -            384   4.2e-15   56.1   1.2   1   1   2.5e-17   8.4e-14   51.8   0.8     2   333    54   367    53   367 0.64 Amidohydrolase family
Amidohydro_4         PF13147.1    304 seq564_BIOID46999    -            384   8.2e-15   55.4  10.3   1   1   3.4e-17   1.2e-13   51.6   7.1     6   304    53   364    50   364 0.85 Amidohydrolase
Amidohydro_3         PF07969.6    404 seq564_BIOID46999    -            384   2.4e-06   26.9   2.9   1   1   3.5e-09   1.2e-05   24.6   0.3   306   403   172   364   142   365 0.66 Amidohydrolase family
Na_Pi_cotrans        PF02690.10   142 seq565_BIOID46999    -            543   1.6e-44  150.9  30.2   1   2   1.4e-39   9.5e-36  122.5   7.0     1   140    13   148    13   150 0.98 Na+/Pi-cotransporter
Na_Pi_cotrans        PF02690.10   142 seq565_BIOID46999    -            543   1.6e-44  150.9  30.2   2   2   1.6e-13   1.1e-09   38.0  10.2     1   123   139   265   139   284 0.90 Na+/Pi-cotransporter
Aminotran_3          PF00202.16   339 seq566_BIOID46999    -            426    8e-121  402.9   0.2   1   1  6.9e-125  9.5e-121  402.6   0.1     2   338    27   360    26   361 0.98 Aminotransferase class-III
PTS-HPr              PF00381.14    84 seq574_BIOID46999    -             85   1.3e-31  108.2   0.2   1   1   9.9e-36   1.4e-31  108.1   0.1     1    82     1    82     1    84 0.98 PTS HPr component phosphorylation site
DAO                  PF01266.19   358 seq576_BIOID46999    -            432   5.6e-74  249.0   0.5   1   1   4.8e-77   6.5e-74  248.8   0.3     2   358     3   397     2   397 0.95 FAD dependent oxidoreductase
Pyr_redox_2          PF07992.9    200 seq576_BIOID46999    -            432   7.5e-09   35.6   0.3   1   1   3.9e-08   5.3e-05   23.0   0.2     1    36     2    37     2    65 0.92 Pyridine nucleotide-disulphide oxidoreductase
Pyr_redox            PF00070.22    80 seq576_BIOID46999    -            432   3.2e-08   33.7   0.2   1   1     7e-09   9.6e-06   25.7   0.2     1    33     2    34     2    47 0.91 Pyridine nucleotide-disulphide oxidoreductase
NAD_binding_8        PF13450.1     68 seq576_BIOID46999    -            432   8.6e-07   28.7   0.1   1   1   5.6e-09   7.6e-06   25.7   0.0     1    34     5    38     5    69 0.85 NAD(P)-binding Rossmann-like domain
ApbA                 PF02558.11   151 seq576_BIOID46999    -            432   2.3e-05   23.7   0.2   1   1   3.8e-08   5.3e-05   22.6   0.1     1    33     3    34     3    48 0.87 Ketopantoate reductase PanE/ApbA
AlaDh_PNT_C          PF01262.16   168 seq576_BIOID46999    -            432   0.00013   21.5   0.1   1   1   1.7e-07   0.00023   20.6   0.1    22    59     2    39     1    52 0.85 Alanine dehydrogenase/PNT, C-terminal domain
ABC_tran             PF00005.22   118 seq577_BIOID46999    -            352   2.8e-25   88.8   0.0   1   1   1.3e-28   5.9e-25   87.8   0.0     1   117    38   156    38   157 0.89 ABC transporter
TOBE                 PF03459.12    64 seq577_BIOID46999    -            352   3.5e-19   68.5   0.0   1   1     2e-20   9.2e-17   60.7   0.0     1    62   290   350   290   352 0.97 TOBE domain
DUF2077              PF09850.4    206 seq581_BIOID46999    -            438     1e-61  207.8   0.2   1   1     2e-65   1.4e-61  207.4   0.1     1   205    66   270    66   271 0.98 Uncharacterized protein conserved in bacteria (DUF2077)
OmpA                 PF00691.15    97 seq581_BIOID46999    -            438   2.7e-17   62.8   0.1   1   1   9.8e-21   6.7e-17   61.5   0.0     2    97   333   430   332   430 0.94 OmpA family
PEP-utilizers_C      PF02896.13   294 seq582_BIOID46999    -            575  1.6e-124  414.4   0.2   1   1  4.8e-128  2.2e-124  414.0   0.1     1   293   250   541   250   542 0.99 PEP-utilising enzyme, TIM barrel domain
PEP-utilisers_N      PF05524.8    123 seq582_BIOID46999    -            575   1.9e-31  108.3   5.0   1   1   4.2e-35   1.9e-31  108.3   3.5     2   123     3   127     2   127 0.96 PEP-utilising enzyme, N-terminal
PEP-utilizers        PF00391.18    81 seq582_BIOID46999    -            575     7e-25   86.2   0.2   1   1   4.5e-28   2.1e-24   84.7   0.1     9    80   152   224   147   225 0.93 PEP-utilising enzyme, mobile domain
cNMP_binding         PF00027.24    91 seq583_BIOID46999    -            210   8.9e-24   83.0   0.0   1   1     4e-27   1.4e-23   82.4   0.0     3    90    23   111    21   112 0.97 Cyclic nucleotide-binding domain
Crp                  PF00325.15    32 seq583_BIOID46999    -            210   2.1e-15   55.7   0.4   1   1   1.1e-18   3.9e-15   54.8   0.3     1    32   166   197   166   197 0.98 Bacterial regulatory proteins, crp family
HTH_Crp_2            PF13545.1     76 seq583_BIOID46999    -            210   2.2e-11   43.2   0.1   1   1   1.5e-14     5e-11   42.1   0.1     1    67   142   206   142   207 0.94 Crp-like helix-turn-helix domain
Ivy                  PF08816.6    118 seq584_BIOID46999    -            157   6.8e-35  119.4   0.1   1   1   6.1e-39   8.4e-35  119.2   0.1     1   118    37   152    37   152 0.98 Inhibitor of vertebrate lysozyme (Ivy)
Bac_surface_Ag       PF01103.18   323 seq587_BIOID46999    -            577   1.3e-59  202.1   7.0   1   1   3.2e-63   2.2e-59  201.4   4.9     1   322   290   576   290   577 0.92 Surface antigen
Surf_Ag_VNR          PF07244.10    78 seq587_BIOID46999    -            577     1e-15   57.7   0.3   1   1   9.2e-13   6.3e-09   36.0   0.0     1    67   189   249   189   263 0.83 Surface antigen variable number repeat
Ring_hydroxyl_A      PF00848.14   209 seq591_BIOID46999    -            453   2.4e-32  112.1   0.0   1   1   4.9e-36   3.4e-32  111.6   0.0     2   208   164   433   163   435 0.90 Ring hydroxylating alpha subunit (catalytic domain)
Rieske               PF00355.21    98 seq591_BIOID46999    -            453   2.1e-24   84.8   0.1   1   1   5.5e-28   3.7e-24   83.9   0.1     1    90    42   128    42   140 0.91 Rieske [2Fe-2S] domain
SDH_alpha            PF03313.10   283 seq595_BIOID46999    -            455  1.2e-102  342.6  11.1   1   1  2.3e-106  1.6e-102  342.2   7.7     2   282   183   449   182   450 0.96 Serine dehydratase alpha chain
SDH_beta             PF03315.10   158 seq595_BIOID46999    -            455     1e-55  188.0   0.1   1   1   3.7e-59   2.6e-55  186.7   0.0     1   157     3   158     3   159 0.96 Serine dehydratase beta chain
Band_7               PF01145.20   179 seq597_BIOID46999    -            276   1.4e-21   77.1   0.3   1   1     1e-25   1.4e-21   77.1   0.2     2   179    23   209    22   209 0.91 SPFH domain / Band 7 family
Terminase_6          PF03237.10   384 seq598_BIOID46999    -            418   3.5e-19   68.7   0.0   1   1   5.9e-23     4e-19   68.5   0.0     4   382    31   403    28   405 0.89 Terminase-like family
Terminase_3          PF04466.8    387 seq598_BIOID46999    -            418   2.5e-06   26.7   0.0   1   1   1.4e-09   9.3e-06   24.8   0.0     2   123    24   143    23   159 0.92 Phage terminase large subunit
SIS                  PF01380.17   131 seq606_BIOID46999    -            384   6.9e-53  177.6   0.0   1   2     2e-34   2.7e-30  104.5   0.0     2   130    49   188    48   189 0.98 SIS domain
SIS                  PF01380.17   131 seq606_BIOID46999    -            384   6.9e-53  177.6   0.0   2   2   3.5e-24   4.8e-20   71.3   0.0     3   131   222   357   220   357 0.94 SIS domain
AA_permease          PF00324.16   479 seq607_BIOID46999    -            487  4.2e-122  407.8  48.2   1   1    7e-126  4.8e-122  407.6  33.4     1   476    39   476    39   479 0.98 Amino acid permease
AA_permease_2        PF13520.1    426 seq607_BIOID46999    -            487   1.9e-42  145.2  48.0   1   1   3.3e-46   2.3e-42  144.9  33.3     5   424    39   460    35   466 0.86 Amino acid permease
FUSC-like            PF12805.2    284 seq608_BIOID46999    -            696   2.2e-72  243.2   3.5   1   1   6.4e-76   2.2e-72  243.2   2.4     2   280    63   335    62   340 0.95 FUSC-like inner membrane protein yccS
FUSC_2               PF13515.1    128 seq608_BIOID46999    -            696   8.6e-20   70.8  11.0   1   1   2.5e-23   8.6e-20   70.8   7.6     2   126   377   498   375   500 0.90 Fusaric acid resistance protein-like
FUSC                 PF04632.7    650 seq608_BIOID46999    -            696   5.1e-08   31.7   4.2   1   1   1.5e-11   5.1e-08   31.7   2.9     7   280   369   659   363   690 0.80 Fusaric acid resistance protein family
ALMT                 PF11744.3    406 seq608_BIOID46999    -            696   1.5e-05   23.7   1.9   1   1   1.7e-08   5.7e-05   21.8   1.0    41   193   389   528   373   594 0.80 Aluminium activated malate transporter
Ecotin               PF03974.8    128 seq615_BIOID46999    -            169     3e-52  175.5   0.1   1   1   2.7e-56   3.6e-52  175.3   0.0     2   128    35   160    34   160 0.97 Ecotin
Ala_racemase_N       PF01168.15   217 seq616_BIOID46999    -            356   5.2e-59  199.3   0.1   1   1   9.8e-63   6.7e-59  198.9   0.0     2   217    10   217     9   217 0.95 Alanine racemase, N-terminal domain
Ala_racemase_C       PF00842.16   129 seq616_BIOID46999    -            356   9.7e-39  131.6   0.4   1   1   2.5e-42   1.7e-38  130.8   0.3     1   127   232   354   232   356 0.97 Alanine racemase, C-terminal domain
DUF1375              PF07119.7     76 seq620_BIOID46999    -             75   8.9e-21   73.3   0.2   1   1   9.2e-25   1.3e-20   72.9   0.1     6    75     8    69     3    70 0.91 Protein of unknown function (DUF1375)
Aminotran_3          PF00202.16   339 seq622_BIOID46999    -            496    5e-103  344.3   0.0   1   1  5.5e-107  7.6e-103  343.8   0.0     8   338   111   433   106   434 0.95 Aminotransferase class-III
OmpA                 PF00691.15    97 seq624_BIOID46999    -            219   4.1e-23   81.5   0.1   1   1   1.4e-26   6.3e-23   80.9   0.0     1    97   115   210   115   210 0.97 OmpA family
Gly-zipper_Omp       PF13488.1     46 seq624_BIOID46999    -            219   1.2e-12   47.1  16.5   1   1   2.7e-16   1.2e-12   47.1  11.4     1    46    37    85    37    85 0.95 Glycine zipper
Gly-zipper_YMGG      PF13441.1     45 seq624_BIOID46999    -            219   6.8e-09   34.9  18.1   1   1   1.5e-12   6.8e-09   34.9  12.5     5    45    33    80    29    80 0.81 YMGG-like Gly-zipper
BCCT                 PF02028.12   485 seq627_BIOID46999    -            677  1.6e-173  577.3  44.2   1   1  1.3e-177  1.8e-173  577.1  30.6     1   484    17   502    17   503 0.99 BCCT family transporter
VWA_CoxE             PF05762.9    222 seq628_BIOID46999    -            378   2.7e-66  222.7   0.2   1   1   8.1e-70   3.7e-66  222.3   0.1     1   222   151   372   151   372 0.98 VWA domain containing CoxE-like protein
VWA_2                PF13519.1    172 seq628_BIOID46999    -            378   3.1e-09   37.0   0.4   1   1   2.2e-12   9.8e-09   35.4   0.2     2   151   217   353   216   375 0.80 von Willebrand factor type A domain
VWA                  PF00092.23   179 seq628_BIOID46999    -            378   6.5e-06   25.8   1.0   1   1     1e-08   4.7e-05   23.0   0.7     2   142   217   336   216   355 0.74 von Willebrand factor type A domain
DUF2594              PF10769.4     74 seq629_BIOID46999    -             74   1.4e-42  143.4   2.3   1   1   1.1e-46   1.6e-42  143.3   1.6     1    74     1    74     1    74 1.00 Protein of unknown function (DUF2594)
Cytochrom_C_asm      PF01578.15   214 seq635_BIOID46999    -            288   5.7e-45  153.3  17.3   1   1   4.2e-49   5.7e-45  153.3  12.0     5   212    62   286    58   288 0.97 Cytochrome C assembly protein
Ring_hydroxyl_B      PF00866.13   145 seq636_BIOID46999    -            172   2.4e-47  160.1   5.2   1   1     2e-51   2.7e-47  159.9   3.6     1   145    19   166    19   166 0.98 Ring hydroxylating beta subunit
DUF3521              PF12035.3     35 seq639_BIOID46999    -             51   1.5e-15   56.6   0.3   1   1   1.3e-19   1.7e-15   56.3   0.2     1    33     6    38     6    40 0.94 Protein of unknown function (DUF3521)
5_3_exonuc_N         PF02739.11   169 seq640_BIOID46999    -            281   3.7e-25   88.1   0.0   1   1   8.1e-29   5.5e-25   87.5   0.0    35   149    56   172    35   188 0.90 5'-3' exonuclease, N-terminal resolvase-like domain
5_3_exonuc           PF01367.15   101 seq640_BIOID46999    -            281   1.2e-23   83.1   0.0   1   1   2.7e-27   1.8e-23   82.5   0.0     1    91   190   279   190   281 0.97 5'-3' exonuclease, C-terminal SAM fold
PTS_EIIA_1           PF00358.15   133 seq644_BIOID46999    -            169   5.4e-54  181.2   2.2   1   1   4.7e-58   6.5e-54  180.9   1.5     3   132    20   149    18   150 0.98 phosphoenolpyruvate-dependent sugar phosphotransferase system, EIIA 1
DUF490               PF04357.8    379 seq645_BIOID46999    -           1259   5.3e-80  269.2  37.8   1   1   1.1e-83   1.6e-79  267.6   2.7     6   379   922  1259   914  1259 0.92 Family of unknown function (DUF490)
Lactonase            PF10282.4    344 seq646_BIOID46999    -            331   4.7e-87  292.1   0.0   1   1   1.3e-90     6e-87  291.7   0.0     2   343     5   327     4   328 0.95 Lactonase, 7-bladed beta-propeller
F_bP_aldolase        PF01116.15   287 seq647_BIOID46999    -            286  1.5e-102  342.4   0.0   1   1  1.2e-106  1.7e-102  342.2   0.0     4   286     5   283     2   284 0.99 Fructose-bisphosphate aldolase class-II
2-Hacid_dh_C         PF02826.14   178 seq651_BIOID46999    -            324   1.3e-61  206.7   0.0   1   1   4.2e-65   1.9e-61  206.1   0.0     1   178   108   287   108   287 0.97 D-isomer specific 2-hydroxyacid dehydrogenase, NAD binding domain
2-Hacid_dh           PF00389.25   133 seq651_BIOID46999    -            324   5.7e-31  106.6   0.1   1   1   1.4e-34   6.6e-31  106.4   0.0     1   133     5   319     5   319 0.97 D-isomer specific 2-hydroxyacid dehydrogenase, catalytic domain
TetR_N               PF00440.18    47 seq654_BIOID46999    -            199   2.5e-11   42.9   0.0   1   1   2.9e-15   3.9e-11   42.2   0.0     1    46    13    58    13    59 0.93 Bacterial regulatory proteins, tetR family
Rieske               PF00355.21    98 seq656_BIOID46999    -            106   1.7e-17   62.6   0.0   1   1   2.8e-21   1.9e-17   62.4   0.0     3    97     4    94     2    95 0.85 Rieske [2Fe-2S] domain
Rieske_2             PF13806.1    104 seq656_BIOID46999    -            106   1.9e-12   46.6   0.0   1   1   3.3e-16   2.2e-12   46.4   0.0    18   103    17    99     4   100 0.82 Rieske-like [2Fe-2S] domain
FCD                  PF07729.7    125 seq658_BIOID46999    -            226   5.6e-18   65.3  11.5   1   1   1.3e-21   8.7e-18   64.7   8.0     1   124    82   213    82   214 0.85 FCD domain
GntR                 PF00392.16    64 seq658_BIOID46999    -            226     1e-12   47.1   0.0   1   1   3.3e-16   2.2e-12   46.0   0.0     7    64    16    72    12    72 0.96 Bacterial regulatory proteins, gntR family
Ligase_CoA           PF00549.14   153 seq662_BIOID46999    -            555   3.4e-51  172.7   0.5   1   1     1e-54   6.8e-51  171.7   0.0     1   152   336   491   336   492 0.98 CoA-ligase
CoA_binding          PF02629.14    96 seq662_BIOID46999    -            555   9.4e-17   61.2   0.0   1   1   1.4e-19   9.6e-16   57.9   0.1     3    96   193   288   191   288 0.96 CoA binding domain
adh_short            PF00106.20   167 seq665_BIOID46999    -            270   2.7e-22   79.3   0.3   1   1   9.7e-26   4.4e-22   78.6   0.2     2   166     8   174     7   175 0.87 short chain dehydrogenase
adh_short_C2         PF13561.1    243 seq665_BIOID46999    -            270   1.7e-13   50.8   0.0   1   1   4.3e-17     2e-13   50.6   0.0     6   225    16   238    13   257 0.76 Enoyl-(Acyl carrier protein) reductase
KR                   PF08659.5    181 seq665_BIOID46999    -            270   2.7e-06   27.0   0.0   1   1   1.6e-09   7.2e-06   25.6   0.0     4   103    10   102     8   121 0.85 KR domain
DUF21                PF01595.15   183 seq667_BIOID46999    -            420   3.5e-55  186.0   4.7   1   1   1.1e-58   4.9e-55  185.5   3.3     3   175     2   175     1   180 0.98 Domain of unknown function DUF21
CorC_HlyC            PF03471.12    81 seq667_BIOID46999    -            420   2.9e-20   71.7   0.2   1   1     2e-23   9.2e-20   70.1   0.1     2    79   335   410   334   412 0.95 Transporter associated domain
CBS                  PF00571.23    57 seq667_BIOID46999    -            420   9.6e-06   25.0   0.2   1   1   8.6e-08   0.00039   19.9   0.0     8    56   270   318   249   319 0.87 CBS domain
SWIM                 PF04434.12    40 seq668_BIOID46999    -            666   2.1e-07   30.1   0.8   1   2     5e-07    0.0069   15.7   0.1    12    39    65    88    55    89 0.84 SWIM zinc finger
SWIM                 PF04434.12    40 seq668_BIOID46999    -            666   2.1e-07   30.1   0.8   2   2   4.8e-06     0.066   12.5   0.0    10    38   159   183   146   184 0.81 SWIM zinc finger
GTP_EFTU             PF00009.22   188 seq670_BIOID46999    -            607     1e-56  191.2   0.0   1   1   7.2e-60     2e-56  190.3   0.0     2   187     4   195     3   196 0.96 Elongation factor Tu GTP binding domain
EFG_C                PF00679.19    89 seq670_BIOID46999    -            607   1.9e-21   75.6   0.0   1   1   1.6e-24   4.3e-21   74.4   0.0     3    83   397   477   395   483 0.96 Elongation factor G C-terminus
GTP_EFTU_D2          PF03144.20    74 seq670_BIOID46999    -            607   7.4e-10   38.6   3.2   1   1   8.1e-13   2.2e-09   37.1   2.2     1    74   219   289   219   289 0.94 Elongation factor Tu domain 2
MMR_HSR1             PF01926.18   114 seq670_BIOID46999    -            607   1.3e-05   25.0   0.2   1   1   1.5e-08   4.1e-05   23.4   0.0     2   113     8   128     7   129 0.55 50S ribosome-binding GTPase
ImcF-related_N       PF14331.1    266 seq671_BIOID46999    -           1288   5.3e-93  310.6   1.0   1   1     2e-96   8.9e-93  309.9   0.7     2   265   263   537   262   538 0.93 ImcF-related N-terminal domain
IcmF-related         PF06761.7    312 seq671_BIOID46999    -           1288   7.9e-92  307.7   0.9   1   1   1.7e-95   7.9e-92  307.7   0.6     2   312   584   912   583   912 0.95 Intracellular multiplication and human macrophage-killing
DUF1215              PF06744.7    125 seq671_BIOID46999    -           1288   1.1e-32  112.2   0.0   1   1   6.6e-36     3e-32  110.7   0.0     2   125  1024  1145  1023  1145 0.98 Protein of unknown function (DUF1215)
Oxidored_FMN         PF00724.15   341 seq674_BIOID46999    -            365   2.3e-90  302.9   0.0   1   1   1.9e-94   2.6e-90  302.7   0.0     1   340     5   343     5   344 0.93 NADH:flavin oxidoreductase / NADH oxidase family
Aminotran_1_2        PF00155.16   363 seq679_BIOID46999    -            405   6.1e-47  160.2   0.0   1   1   1.6e-50   7.2e-47  159.9   0.0    30   353    58   387    33   391 0.88 Aminotransferase class I and II
DegT_DnrJ_EryC1      PF01041.12   363 seq679_BIOID46999    -            405   3.2e-06   26.3   0.0   1   1   1.1e-09     5e-06   25.6   0.0    47   146   101   207    96   208 0.73 DegT/DnrJ/EryC1/StrS aminotransferase family
Sdh_cyt              PF01127.17   121 seq680_BIOID46999    -            134   4.5e-30  103.8   5.0   1   1   3.8e-34   5.2e-30  103.6   3.4     2   120    11   128    10   129 0.90 Succinate dehydrogenase/Fumarate reductase transmembrane subunit
PTSIIB_sorb          PF03830.10   151 seq682_BIOID46999    -            158   5.1e-52  175.6   0.7   1   1   4.2e-56   5.7e-52  175.4   0.5     1   150     5   154     5   155 0.98 PTS system sorbose subfamily IIB component
PTS_2-RNA            PF01885.11   186 seq685_BIOID46999    -            194   2.7e-53  179.9   0.0   1   1   2.4e-57   3.3e-53  179.6   0.0     2   180     6   175     5   180 0.96 RNA 2'-phosphotransferase, Tpt1 / KptA family
Glyco_hydro_4C       PF11975.3    232 seq686_BIOID46999    -            451   2.6e-86  289.0   0.0   1   1   5.2e-90   3.5e-86  288.6   0.0     2   232   193   421   192   421 0.99 Family 4 glycosyl hydrolase C-terminal domain
Glyco_hydro_4        PF02056.11   183 seq686_BIOID46999    -            451   5.9e-80  266.7   0.1   1   1   1.2e-83     8e-80  266.3   0.1     1   182     6   188     6   189 0.99 Family 4 glycosyl hydrolase
Thioredoxin          PF00085.15   104 seq687_BIOID46999    -            109   4.8e-34  116.0   0.0   1   1   1.1e-37   5.2e-34  115.9   0.0     2   103     5   106     4   107 0.98 Thioredoxin
Thioredoxin_2        PF13098.1    112 seq687_BIOID46999    -            109     4e-10   39.7   0.1   1   1   8.1e-13   3.7e-09   36.6   0.0     7   112    23   104    17   104 0.90 Thioredoxin-like domain
SIS_2                PF13580.1    138 seq689_BIOID46999    -            246   3.1e-31  107.7   0.3   1   1   9.4e-35   6.4e-31  106.7   0.2    15   138    78   200    56   200 0.92 SIS domain
SIS                  PF01380.17   131 seq689_BIOID46999    -            246   5.9e-08   32.2   0.0   1   1   2.3e-11   1.6e-07   30.9   0.0    51   104   163   216   152   229 0.91 SIS domain
Sdh_cyt              PF01127.17   121 seq693_BIOID46999    -            115   8.9e-12   44.7  15.1   1   1   7.9e-16   1.1e-11   44.5  10.5    18   120    11   104     2   113 0.83 Succinate dehydrogenase/Fumarate reductase transmembrane subunit
Pyr_redox_2          PF07992.9    200 seq694_BIOID46999    -            400   4.4e-29  101.6   0.5   1   1   8.7e-31   1.2e-27   97.0   0.4     2   196     6   277     5   281 0.89 Pyridine nucleotide-disulphide oxidoreductase
Pyr_redox            PF00070.22    80 seq694_BIOID46999    -            400   1.2e-20   73.4   0.6   1   1   8.8e-21   1.2e-17   63.9   0.1     1    77   146   222   146   226 0.92 Pyridine nucleotide-disulphide oxidoreductase
Peripla_BP_3         PF13377.1    160 seq699_BIOID46999    -            327   2.3e-32  112.1   0.0   1   1     8e-36   3.6e-32  111.4   0.0     2   160   167   326   166   326 0.94 Periplasmic binding protein-like domain
LacI                 PF00356.16    46 seq699_BIOID46999    -            327   7.5e-18   63.7   0.1   1   1     3e-21   1.4e-17   62.9   0.1     1    45     3    49     3    50 0.95 Bacterial regulatory proteins, lacI family
Peripla_BP_1         PF00532.16   279 seq699_BIOID46999    -            327   1.5e-06   27.5   0.0   1   1   1.4e-09   6.4e-06   25.4   0.0    58   261   116   306    62   322 0.75 Periplasmic binding proteins and sugar binding domain of LacI family
Epimerase            PF01370.16   236 seq702_BIOID46999    -            310   9.4e-50  169.1   0.0   1   1   4.3e-53   1.2e-49  168.8   0.0     1   236     2   236     2   236 0.92 NAD dependent epimerase/dehydratase family
3Beta_HSD            PF01073.14   280 seq702_BIOID46999    -            310   3.8e-12   45.3   0.0   1   1   1.9e-15   5.3e-12   44.9   0.0     1   223     3   219     3   224 0.79 3-beta hydroxysteroid dehydrogenase/isomerase family
RmlD_sub_bind        PF04321.12   287 seq702_BIOID46999    -            310   3.9e-10   38.9   0.0   1   1     3e-13   8.3e-10   37.9   0.0     3   155     2   174     1   269 0.80 RmlD substrate binding domain
NAD_binding_4        PF07993.7    249 seq702_BIOID46999    -            310   1.8e-07   30.2   0.0   1   1   3.6e-08   9.9e-05   21.2   0.0    86   210    67   184    47   220 0.84 Male sterility protein
EII-Sor              PF03609.9    237 seq704_BIOID46999    -            267   3.4e-72  242.4  24.2   1   1   2.8e-76   3.9e-72  242.2  16.8     1   236     1   238     1   239 0.99 PTS system sorbose-specific iic component
HTH_36               PF13730.1     55 seq707_BIOID46999    -            230   2.1e-07   30.8   0.3   1   1   2.5e-11   3.5e-07   30.1   0.2     2    55    30    83    29    83 0.93 Helix-turn-helix domain
FAD_binding_2        PF00890.19   421 seq708_BIOID46999    -            588  2.6e-117  392.1   6.1   1   1    7e-121  3.2e-117  391.8   4.2     1   421     9   405     9   405 0.98 FAD binding domain
Succ_DH_flav_C       PF02910.15   129 seq708_BIOID46999    -            588   3.1e-38  130.4   0.1   1   1   1.1e-41   5.1e-38  129.7   0.1     1   129   460   588   460   588 0.96 Fumarate reductase flavoprotein C-term
GerE                 PF00196.14    58 seq709_BIOID46999    -            901   4.2e-20   70.7   0.0   1   1   1.3e-23   1.7e-19   68.7   0.0     2    58   834   890   833   890 0.97 Bacterial regulatory proteins, luxR family
ATP-synt_ab          PF00006.20   215 seq712_BIOID46999    -            443   5.9e-42  143.4   0.0   1   1   2.9e-45   7.9e-42  143.0   0.0     3   214   183   388   181   389 0.95 ATP synthase alpha/beta family, nucleotide-binding domain
Rho_RNA_bind         PF07497.7     78 seq712_BIOID46999    -            443   6.5e-42  140.9   0.1   1   1   4.2e-45   1.1e-41  140.1   0.0     1    78    73   150    73   150 0.98 Rho termination factor, RNA-binding domain
Rho_N                PF07498.7     43 seq712_BIOID46999    -            443   8.2e-18   63.7   0.8   1   1   1.7e-20   4.8e-17   61.3   0.2     1    43    29    71    29    71 0.98 Rho termination factor, N-terminal domain
NACHT                PF05729.7    167 seq712_BIOID46999    -            443   8.9e-05   22.0   0.0   1   1   6.2e-08   0.00017   21.1   0.0    12    96   207   297   203   311 0.80 NACHT domain
HTH_5                PF01022.15    47 seq713_BIOID46999    -             99   1.2e-14   53.5   0.1   1   1   7.3e-18     2e-14   52.8   0.1     1    47    23    70    23    70 0.97 Bacterial regulatory protein, arsR family
HTH_20               PF12840.2     61 seq713_BIOID46999    -             99   2.4e-11   43.1   0.4   1   1   1.3e-14   3.5e-11   42.6   0.3     2    58    16    72    15    75 0.96 Helix-turn-helix domain
MarR_2               PF12802.2     62 seq713_BIOID46999    -             99     2e-09   36.8   0.1   1   1   1.2e-12   3.3e-09   36.1   0.1     5    60    24    75    19    77 0.89 MarR family
HTH_24               PF13412.1     48 seq713_BIOID46999    -             99     2e-08   33.3   0.0   1   1   1.9e-11   5.1e-08   32.0   0.0     5    47    26    68    24    69 0.96 Winged helix-turn-helix DNA-binding
MarR                 PF01047.17    59 seq713_BIOID46999    -             99   6.7e-06   25.6   0.0   1   1   4.6e-09   1.3e-05   24.7   0.0     5    53    26    74    23    75 0.95 MarR family
Autotransporter      PF03797.14   265 seq718_BIOID46999    -           1345   8.5e-57  192.3  25.1   1   1   1.2e-60   8.5e-57  192.3  17.4     2   259  1059  1330  1058  1336 0.94 Autotransporter beta-domain
ESPR                 PF13018.1     24 seq718_BIOID46999    -           1345   6.7e-11   41.2   1.3   1   1   2.1e-14   1.5e-10   40.1   0.9     1    22    23    44    23    46 0.97 Extended Signal Peptide of Type V secretion system
Glyoxalase           PF00903.20   128 seq721_BIOID46999    -            135   3.7e-25   88.2   0.0   1   1   9.3e-29   4.2e-25   88.0   0.0     2   128     3   123     2   123 0.92 Glyoxalase/Bleomycin resistance protein/Dioxygenase superfamily
Glyoxalase_2         PF12681.2    108 seq721_BIOID46999    -            135   3.6e-18   66.0   0.0   1   1   9.1e-22   4.2e-18   65.8   0.0     1   108     8   124     8   124 0.77 Glyoxalase-like domain
Glyoxalase_4         PF13669.1    110 seq721_BIOID46999    -            135   5.7e-09   35.8   0.0   1   1   6.2e-12   2.8e-08   33.6   0.0     2   106     5   108     4   112 0.88 Glyoxalase/Bleomycin resistance protein/Dioxygenase superfamily
GATase_4             PF13230.1    272 seq722_BIOID46999    -            255  3.2e-107  357.1   0.0   1   1  7.7e-111  3.5e-107  357.0   0.0     1   252     1   252     1   255 0.99 Glutamine amidotransferases class-II
GATase_2             PF00310.16   361 seq722_BIOID46999    -            255   3.3e-17   62.1   0.1   1   1   2.1e-15   9.7e-12   44.1   0.1   189   359    65   215    60   217 0.87 Glutamine amidotransferases class-II
DUF1116              PF06545.6    216 seq723_BIOID46999    -            419   3.6e-99  330.0   1.2   1   1  3.7e-103     5e-99  329.6   0.8     1   216    87   303    87   303 0.99 Protein of unknown function (DUF1116)
NUDIX                PF00293.23   135 seq724_BIOID46999    -            257   1.9e-21   75.9   0.1   1   1   1.3e-24     6e-21   74.3   0.0     6   125   132   240   127   249 0.90 NUDIX domain
zf-NADH-PPase        PF09297.6     32 seq724_BIOID46999    -            257   2.8e-10   39.4   5.4   1   1     1e-13   4.8e-10   38.6   3.8     1    32    93   124    93   124 0.98 NADH pyrophosphatase zinc ribbon domain
NUDIX-like           PF09296.6     98 seq724_BIOID46999    -            257   3.7e-06   27.0   0.1   1   1   1.6e-09   7.3e-06   26.1   0.1     2    97    11    90    10    91 0.96 NADH pyrophosphatase-like rudimentary NUDIX domain
Rhodanese            PF00581.15   113 seq726_BIOID46999    -            174   1.6e-11   44.4   0.0   1   1   3.4e-15   2.3e-11   43.9   0.0     2   112     8    98     7    99 0.80 Rhodanese-like domain
DUF2892              PF11127.3     66 seq726_BIOID46999    -            174   5.9e-11   41.9   4.9   1   1   1.3e-14     9e-11   41.3   3.4    10    60   115   170   112   174 0.88 Protein of unknown function (DUF2892)
PrpF                 PF04303.8    371 seq727_BIOID46999    -            350    3e-161  536.1   2.0   1   1  4.9e-165  3.4e-161  536.0   1.4     1   371     1   350     1   350 0.99 PrpF protein
HD_3                 PF13023.1    165 seq729_BIOID46999    -            199   5.7e-18   65.0   0.6   1   1   1.6e-21   7.2e-18   64.7   0.4     2   144    11   159    10   180 0.83 HD domain
HD_2                 PF12917.2    214 seq729_BIOID46999    -            199   9.1e-16   58.1   0.1   1   1   2.2e-19     1e-15   58.0   0.1     5   189     5   186     1   197 0.89 HD containing hydrolase-like enzyme
HD                   PF01966.17   122 seq729_BIOID46999    -            199     9e-08   32.0   0.2   1   1   2.5e-11   1.1e-07   31.7   0.2     2   119    31   139    30   178 0.83 HD domain
EIID-AGA             PF03613.9    264 seq735_BIOID46999    -            270   1.1e-92  309.6   4.6   1   1     9e-97   1.2e-92  309.4   3.2     2   264    11   270    10   270 0.97 PTS system mannose/fructose/sorbose family IID component
HTH_3                PF01381.17    55 seq736_BIOID46999    -             96   8.2e-06   25.4   0.0   1   1   8.4e-10   1.2e-05   24.9   0.0     1    43    38    80    38    82 0.95 Helix-turn-helix
Flg_bbr_C            PF06429.8     74 seq737_BIOID46999    -            143   1.5e-09   37.4   0.2   1   1   2.3e-13   1.5e-09   37.4   0.2    32    74    98   140    66   140 0.88 Flagellar basal body rod FlgEFG protein C-terminal
Flg_bb_rod           PF00460.15    31 seq737_BIOID46999    -            143   5.2e-06   25.9   3.9   1   1   8.6e-10   5.8e-06   25.7   1.4     3    25     9    31     8    34 0.93 Flagella basal body rod protein
Glyco_transf_9       PF01075.12   247 seq741_BIOID46999    -            348   2.6e-89  298.5   0.0   1   1   2.3e-93   3.1e-89  298.3   0.0     1   247    69   324    69   324 0.98 Glycosyltransferase family 9 (heptosyltransferase)
Glyco_hydro_2_C      PF02836.12   298 seq743_BIOID46999    -           1081  2.8e-115  384.2   2.4   1   1  1.4e-118  4.7e-115  383.4   1.6     1   298   371   655   371   655 0.98 Glycosyl hydrolases family 2, TIM barrel domain
Bgal_small_N         PF02929.12   276 seq743_BIOID46999    -           1081   9.6e-87  290.3   0.1   1   1     5e-90   1.7e-86  289.5   0.0     1   275   778  1048   778  1049 0.99 Beta galactosidase small chain
Glyco_hydro_2_N      PF02837.13   167 seq743_BIOID46999    -           1081   6.7e-51  172.0   0.2   1   1   4.3e-54   1.5e-50  170.9   0.2     4   164    92   255    89   258 0.94 Glycosyl hydrolases family 2, sugar binding domain
Glyco_hydro_2        PF00703.16   110 seq743_BIOID46999    -           1081   4.4e-20   72.0   0.0   1   1   6.1e-23   2.1e-19   69.8   0.0     1   110   260   369   260   369 0.96 Glycosyl hydrolases family 2
Rhodanese            PF00581.15   113 seq744_BIOID46999    -            350   4.8e-17   62.2   0.1   1   1   9.6e-21   1.3e-16   60.8   0.0     2   112   138   233   137   234 0.94 Rhodanese-like domain
RNase_T              PF00929.19   164 seq745_BIOID46999    -            215   9.4e-37  126.7   0.1   1   1   7.9e-41   1.1e-36  126.5   0.0     1   164    20   194    20   194 0.96 Exonuclease
DoxX                 PF07681.7     85 seq746_BIOID46999    -            155   9.8e-17   61.0  14.4   1   1   2.5e-20   1.7e-16   60.2  10.0     1    85    31   113    31   113 0.98 DoxX
SURF4                PF02077.10   267 seq746_BIOID46999    -            155   4.6e-08   32.6   5.5   1   1   2.9e-11     2e-07   30.5   3.8   154   262    30   154    23   155 0.74 SURF4 family
NAD_kinase           PF01513.16   285 seq747_BIOID46999    -            292   6.2e-73  244.9   0.0   1   1   5.2e-77     7e-73  244.7   0.0     2   284     8   271     7   272 0.98 ATP-NAD kinase
UTRA                 PF07702.8    141 seq750_BIOID46999    -            236   2.7e-20   72.3   0.0   1   1     7e-24   4.8e-20   71.5   0.0     1   140    91   230    91   231 0.97 UTRA domain
GntR                 PF00392.16    64 seq750_BIOID46999    -            236   6.3e-20   70.2   0.0   1   1   1.4e-23   9.4e-20   69.7   0.0     2    64     8    70     7    70 0.97 Bacterial regulatory proteins, gntR family
DUF1307              PF06998.6    123 seq751_BIOID46999    -            157   4.8e-43  145.9   7.3   1   1   4.2e-47   5.7e-43  145.7   5.0     1   123    32   155    32   155 0.98 Protein of unknown function (DUF1307)
FlgD                 PF03963.9     82 seq752_BIOID46999    -            237     5e-17   61.6   8.4   1   1   2.1e-20   9.4e-17   60.7   5.8     9    79    12    81     3    84 0.77 Flagellar hook capping protein - N-terminal region
FLgD_tudor           PF13861.1     61 seq752_BIOID46999    -            237   5.2e-13   48.6   0.7   1   1     2e-16     9e-13   47.9   0.5     2    60    91   227    90   228 0.97 FlgD Tudor-like domain
FlgD_ig              PF13860.1     81 seq752_BIOID46999    -            237   8.8e-09   34.8   0.4   1   1   4.4e-12     2e-08   33.7   0.3     8    80   112   185   106   186 0.82 FlgD Ig-like domain
HTH_24               PF13412.1     48 seq753_BIOID46999    -             88   5.9e-06   25.4   0.0   1   1   6.8e-10   9.3e-06   24.8   0.0     8    47     3    42     1    43 0.96 Winged helix-turn-helix DNA-binding
CSD                  PF00313.17    66 seq755_BIOID46999    -             70   3.6e-33  113.0   0.2   1   1   5.8e-37   3.9e-33  112.9   0.1     1    65     5    69     5    70 0.98 'Cold-shock' DNA-binding domain
OB_RNB               PF08206.6     58 seq755_BIOID46999    -             70   9.9e-06   24.8   0.4   1   1     2e-09   1.4e-05   24.4   0.3     7    29    15    37     7    39 0.86 Ribonuclease B OB domain
URO-D                PF01208.12   343 seq757_BIOID46999    -            354  1.9e-140  467.5   0.0   1   1  1.6e-144  2.2e-140  467.3   0.0     2   342     5   347     4   348 0.98 Uroporphyrinogen decarboxylase (URO-D)
Glucosamine_iso      PF01182.15   199 seq761_BIOID46999    -            255     8e-19   68.0   0.0   1   1   7.9e-23   1.1e-18   67.5   0.0     4   198    30   226    28   227 0.81 Glucosamine-6-phosphate isomerases/6-phosphogluconolactonase
MFS_1                PF07690.11   354 seq764_BIOID46999    -            438   5.5e-21   74.5  37.6   1   1   8.1e-25   5.5e-21   74.5  26.1     2   342    32   389    30   398 0.77 Major Facilitator Superfamily
Sugar_tr             PF00083.19   451 seq764_BIOID46999    -            438   2.5e-06   26.2   7.6   1   1   3.7e-10   2.5e-06   26.2   5.3    43   182    52   222     5   246 0.78 Sugar (and other) transporter
Big_2                PF02368.13    79 seq766_BIOID46999    -            306   4.9e-57  189.6  60.8   1   3   2.3e-19   3.1e-15   55.6   6.6     3    79    53   128    52   130 0.92 Bacterial Ig-like domain (group 2)
Big_2                PF02368.13    79 seq766_BIOID46999    -            306   4.9e-57  189.6  60.8   2   3   7.2e-25   9.9e-21   73.3  12.6     1    79   134   212   134   212 0.98 Bacterial Ig-like domain (group 2)
Big_2                PF02368.13    79 seq766_BIOID46999    -            306   4.9e-57  189.6  60.8   3   3   7.1e-25   9.7e-21   73.3  11.8     1    79   220   299   220   299 0.99 Bacterial Ig-like domain (group 2)
DEAD_assoc           PF08494.6    187 seq768_BIOID46999    -           1538   2.5e-58  196.7   0.0   1   1   2.5e-61   8.5e-58  195.0   0.0     2   186   679   867   678   868 0.96 DEAD/H associated
DEAD                 PF00270.24   173 seq768_BIOID46999    -           1538   6.3e-28   97.2   0.0   1   1   5.6e-31   1.9e-27   95.6   0.0     1   167    31   218    31   224 0.88 DEAD/DEAH box helicase
Helicase_C           PF00271.26    78 seq768_BIOID46999    -           1538     2e-13   49.8   0.1   1   1     2e-16   6.7e-13   48.2   0.0    12    75   354   417   348   419 0.96 Helicase conserved C-terminal domain
ResIII               PF04851.10   184 seq768_BIOID46999    -           1538   4.8e-07   29.6   0.0   1   1   2.9e-10   9.9e-07   28.6   0.0    10   182    31   217    23   219 0.72 Type III restriction enzyme, res subunit
Na_sulph_symp        PF00939.14   471 seq769_BIOID46999    -            477  2.2e-177  590.5  46.1   1   1  1.8e-181  2.5e-177  590.3  32.0     2   471     4   474     3   474 0.99 Sodium:sulfate symporter transmembrane region
DUF2877              PF11392.3    111 seq770_BIOID46999    -            271   1.5e-28   99.0   0.0   1   1   2.3e-32   3.1e-28   98.0   0.0     1   110   158   265   158   266 0.89 Protein of unknown function (DUF2877)
Glycos_transf_4      PF00953.16   159 seq771_BIOID46999    -            367   1.1e-28   99.9  21.3   1   1   7.8e-33   1.1e-28   99.9  14.8     3   157    75   233    73   235 0.94 Glycosyl transferase family 4
AP_endonuc_2         PF01261.19   211 seq773_BIOID46999    -            326   2.6e-14   52.9   0.2   1   1   2.9e-18   3.9e-14   52.3   0.1     1   209    41   227    41   229 0.91 Xylose isomerase-like TIM barrel
Glyco_transf_9       PF01075.12   247 seq774_BIOID46999    -            326   3.2e-84  281.9   0.1   1   1     3e-88   4.1e-84  281.5   0.1     1   232    75   302    75   314 0.97 Glycosyltransferase family 9 (heptosyltransferase)
Fer2_3               PF13085.1    110 seq775_BIOID46999    -            238   3.8e-31  107.0   0.0   1   1   1.6e-34   5.5e-31  106.5   0.0     2   109     5   111     4   112 0.93 2Fe-2S iron-sulfur cluster binding domain
Fer4_17              PF13534.1     61 seq775_BIOID46999    -            238     2e-10   40.7   0.8   1   1   1.1e-13   3.9e-10   39.8   0.5     1    61   148   221   148   221 0.80 4Fe-4S dicluster domain
Fer4_8               PF13183.1     57 seq775_BIOID46999    -            238   1.3e-09   37.8   1.5   1   1     8e-13   2.7e-09   36.7   1.0     2    56   146   219   145   220 0.71 4Fe-4S dicluster domain
Fer4_18              PF13746.1     69 seq775_BIOID46999    -            238   3.2e-07   30.5   1.1   1   1     1e-09   3.5e-06   27.2   0.1     2    67   155   221   154   223 0.97 4Fe-4S dicluster domain
FlaE                 PF07559.9    130 seq776_BIOID46999    -            400     6e-27   94.7  13.5   1   1   1.3e-30     6e-27   94.7   9.3     1   130   170   281   170   281 0.96 Flagellar basal body protein FlaE
Flg_bbr_C            PF06429.8     74 seq776_BIOID46999    -            400   3.8e-17   61.8   0.1   1   1   8.2e-21   3.8e-17   61.8   0.0     2    72   322   397   321   399 0.87 Flagellar basal body rod FlgEFG protein C-terminal
Flg_bb_rod           PF00460.15    31 seq776_BIOID46999    -            400   1.8e-06   27.4   2.4   1   1   3.9e-10   1.8e-06   27.4   1.7     3    31     5    33     4    33 0.97 Flagella basal body rod protein
AAA_23               PF13476.1    202 seq779_BIOID46999    -            553   1.4e-18   67.8   0.9   1   1   1.6e-20   1.1e-16   61.6   0.6     1   195     4   215     4   381 0.66 AAA domain
SMC_N                PF02463.14   220 seq779_BIOID46999    -            553   1.2e-18   67.0   0.0   1   1   3.3e-22   2.3e-18   66.1   0.0     1   217     1   511     1   514 0.94 RecF/RecN/SMC N terminal domain
AIG2                 PF06094.7    102 seq782_BIOID46999    -            113   1.1e-18   67.4   0.1   1   1   9.9e-23   1.3e-18   67.1   0.1     1   102     3    94     3    94 0.95 AIG2-like family
DUF1144              PF06610.8    143 seq785_BIOID46999    -            149   9.2e-71  236.0   8.2   1   1   7.5e-75     1e-70  235.9   5.7     4   143     3   142     1   142 0.98 Protein of unknown function (DUF1144)
Metallophos_2        PF12850.2    156 seq787_BIOID46999    -            361   5.7e-08   32.6   0.6   1   1   2.8e-11   1.9e-07   30.9   0.4     3   144     5   225     3   240 0.54 Calcineurin-like phosphoesterase superfamily domain
Metallophos          PF00149.23   201 seq787_BIOID46999    -            361   5.6e-06   25.8   0.4   1   1   2.3e-09   1.6e-05   24.3   0.3     3   199     5   203     3   205 0.86 Calcineurin-like phosphoesterase
NLPC_P60             PF00877.14   105 seq788_BIOID46999    -            252   5.1e-31  106.4   0.0   1   1   1.4e-34   9.2e-31  105.6   0.0     1   105   134   244   134   244 0.98 NlpC/P60 family
Endonuclease_5       PF04493.9    206 seq792_BIOID46999    -            223   1.1e-70  237.0   0.0   1   1   9.3e-75   1.3e-70  236.8   0.0     1   205     9   208     9   209 0.99 Endonuclease V
AA_kinase            PF00696.23   241 seq796_BIOID46999    -            297   5.8e-25   88.1   0.0   1   1     1e-28   1.4e-24   86.8   0.0     1   239     2   277     2   279 0.79 Amino acid kinase family
Antitoxin-MazE       PF04014.13    47 seq800_BIOID46999    -             83   1.6e-09   37.1   0.0   1   1   1.8e-13   2.4e-09   36.5   0.0     1    45     6    49     6    51 0.94 Antidote-toxin recognition MazE
TetR_N               PF00440.18    47 seq801_BIOID46999    -            188     1e-16   60.1   0.8   1   1   2.3e-20   1.6e-16   59.5   0.0     1    47    16    62    16    62 0.98 Bacterial regulatory proteins, tetR family
TetR_C_6             PF13977.1    131 seq801_BIOID46999    -            188   1.3e-06   28.1   0.1   1   1   3.6e-10   2.5e-06   27.2   0.0    36   129    95   185    84   187 0.83 Bacterial transcriptional repressor
Transket_pyr         PF02779.19   178 seq802_BIOID46999    -            933   5.3e-67  224.6   0.0   1   1   1.3e-70     9e-67  223.8   0.0     3   178   591   785   589   785 0.99 Transketolase, pyrimidine binding domain
E1_dh                PF00676.15   300 seq802_BIOID46999    -            933   1.7e-46  158.1   0.0   1   1   5.4e-50   3.7e-46  157.1   0.0    15   282   219   511   207   516 0.84 Dehydrogenase E1 component
Phage_GPA            PF05840.8    371 seq803_BIOID46999    -            940  4.5e-153  509.2   0.1   1   1  5.7e-157  7.8e-153  508.4   0.0     1   371   179   564   179   564 0.99 Bacteriophage replication gene A protein (GPA)
Phage_cap_E          PF03864.10   329 seq804_BIOID46999    -            342   4.1e-48  163.8   0.2   1   1   3.4e-52   4.7e-48  163.6   0.2     8   329    15   341     8   341 0.90 Phage major capsid protein E
Wzz                  PF02706.10   152 seq806_BIOID46999    -            348   5.4e-15   55.4   1.7   1   1   8.6e-19   1.2e-14   54.3   1.2     1   113    15   188    15   247 0.69 Chain length determinant protein
MFS_1                PF07690.11   354 seq807_BIOID46999    -            421   3.2e-23   81.9  39.5   1   1   3.6e-27     5e-23   81.3  22.9    22   351    33   365    25   368 0.78 Major Facilitator Superfamily
Fucose_iso_N1        PF07881.7    171 seq808_BIOID46999    -            591   4.1e-87  289.9   0.0   1   1   1.5e-90   6.7e-87  289.2   0.0     3   171     6   174     4   174 0.99 L-fucose isomerase, first N-terminal domain
Fucose_iso_N2        PF07882.7    181 seq808_BIOID46999    -            591   7.8e-81  269.9   1.0   1   1   2.8e-84   1.3e-80  269.2   0.7     1   181   175   355   175   355 0.99 L-fucose isomerase, second N-terminal domain
Fucose_iso_C         PF02952.12   142 seq808_BIOID46999    -            591   9.7e-55  183.8   0.1   1   1   3.4e-58   1.5e-54  183.2   0.0     2   142   385   554   384   554 0.94 L-fucose isomerase, C-terminal domain
BMC                  PF00936.14    75 seq809_BIOID46999    -             94   3.9e-26   90.4   7.1   1   1   3.3e-30   4.5e-26   90.2   4.9     1    75     4    80     4    80 0.98 BMC domain
PemK                 PF02452.12   110 seq810_BIOID46999    -            116   4.5e-20   71.7   0.0   1   1   3.7e-24     5e-20   71.6   0.0     1   109     8   114     8   115 0.92 PemK-like protein
Transaldolase        PF00923.14   287 seq812_BIOID46999    -            316  1.8e-102  342.2   0.0   1   1  1.5e-106    2e-102  342.0   0.0     1   285    13   310    13   312 0.94 Transaldolase
MFS_1                PF07690.11   354 seq813_BIOID46999    -            393   2.4e-23   82.3  61.3   1   1   2.7e-25   3.6e-21   75.1  37.0     2   328    14   320    10   324 0.83 Major Facilitator Superfamily
DUF416               PF04222.7    191 seq816_BIOID46999    -            196   2.2e-87  291.0   0.1   1   1   1.8e-91   2.5e-87  290.8   0.0     1   189     4   192     4   194 0.99 Protein of unknown function (DUF416)
Flg_bbr_C            PF06429.8     74 seq817_BIOID46999    -            245   2.2e-18   65.8   1.7   1   1   3.2e-22   2.2e-18   65.8   1.2     2    74   170   241   169   241 0.95 Flagellar basal body rod FlgEFG protein C-terminal
Flg_bb_rod           PF00460.15    31 seq817_BIOID46999    -            245   2.9e-07   29.9   3.7   1   1   1.3e-10   8.6e-07   28.4   2.6     1    31     5    35     5    35 0.97 Flagella basal body rod protein
DUF883               PF05957.8     94 seq820_BIOID46999    -            113   6.8e-27   93.5   1.2   1   1   5.9e-31   8.1e-27   93.3   0.9     1    94    19   111    19   111 0.97 Bacterial protein of unknown function (DUF883)
BMC                  PF00936.14    75 seq821_BIOID46999    -            270     2e-31  107.3   6.0   1   2   4.1e-16   5.6e-12   45.0   0.1     1    68    79   153    79   160 0.88 BMC domain
BMC                  PF00936.14    75 seq821_BIOID46999    -            270     2e-31  107.3   6.0   2   2   4.5e-22   6.2e-18   64.1   1.3     1    70   185   258   185   263 0.94 BMC domain
LppC                 PF04348.8    536 seq822_BIOID46999    -            678  2.3e-137  458.6  24.1   1   2   8.9e-54   1.2e-49  169.1  14.1     1   316    40   347    40   353 0.92 LppC putative lipoprotein
LppC                 PF04348.8    536 seq822_BIOID46999    -            678  2.3e-137  458.6  24.1   2   2   3.3e-91   4.6e-87  292.6   0.1   245   536   346   672   342   672 0.97 LppC putative lipoprotein
TisB_toxin           PF13939.1     28 seq823_BIOID46999    -             29   4.8e-16   57.9  11.3   1   1   3.7e-20   5.1e-16   57.8   7.8     1    28     1    28     1    28 0.99 Toxin TisB, type I toxin-antitoxin system
Aconitase            PF00330.15   465 seq825_BIOID46999    -            753   2.6e-47  161.2   0.1   1   1   5.5e-51   3.7e-47  160.7   0.1    91   450   113   456    38   471 0.87 Aconitase family (aconitate hydratase)
Aconitase_C          PF00694.14   131 seq825_BIOID46999    -            753   5.7e-06   26.3   0.0   1   1   1.7e-09   1.2e-05   25.3   0.0    84   130   637   684   624   685 0.89 Aconitase C-terminal domain
HlyD                 PF00529.15   306 seq829_BIOID46999    -            384   2.9e-60  204.0  12.3   1   1   1.1e-63   3.8e-60  203.6   8.5     3   306    69   360    68   360 0.96 HlyD family secretion protein
HlyD_2               PF12700.2    328 seq829_BIOID46999    -            384   6.2e-18   64.9   0.1   1   1   2.7e-21   9.1e-18   64.3   0.1     1   327    47   359    47   360 0.80 HlyD family secretion protein
Biotin_lipoyl_2      PF13533.1     50 seq829_BIOID46999    -            384   5.9e-12   44.9   4.2   1   1   1.2e-13     4e-10   39.0   0.3     3    46    69   119    64   123 0.85 Biotin-lipoyl like
HlyD_3               PF13437.1    105 seq829_BIOID46999    -            384   2.1e-11   43.9   2.0   1   1   1.5e-10   5.2e-07   29.8   0.1     1   105   178   289   178   289 0.92 HlyD family secretion protein
AAA_23               PF13476.1    202 seq830_BIOID46999    -            638   3.5e-18   66.5  11.9   1   1   2.1e-19   1.4e-15   58.0   6.4     1   201     5   266     5   516 0.78 AAA domain
SMC_N                PF02463.14   220 seq830_BIOID46999    -            638   5.8e-14   51.7   0.4   1   1   1.5e-17     1e-13   50.9   0.2    32   199    41   617     4   633 0.91 RecF/RecN/SMC N terminal domain
MFS_1                PF07690.11   354 seq832_BIOID46999    -            396     2e-39  135.2  46.6   1   1   4.4e-43     2e-39  135.2  32.3     2   352    16   351    15   353 0.83 Major Facilitator Superfamily
MFS_3                PF05977.8    524 seq832_BIOID46999    -            396   5.9e-08   31.1   6.0   1   1   1.3e-11   5.9e-08   31.1   4.2    32   206    32   201     5   207 0.84 Transmembrane secretion effector
TRI12                PF06609.8    599 seq832_BIOID46999    -            396   2.8e-06   25.7   4.5   1   1   6.2e-10   2.8e-06   25.7   3.1    87   212    54   179    14   190 0.80 Fungal trichothecene efflux pump (TRI12)
Molybdop_Fe4S4       PF04879.11    55 seq833_BIOID46999    -            195   2.2e-21   75.3   0.2   1   1   2.6e-24   1.8e-20   72.4   0.1     2    55    44   104    43   104 0.96 Molybdopterin oxidoreductase Fe4S4 domain
Molybdopterin        PF00384.17   432 seq833_BIOID46999    -            195   2.4e-06   26.4   0.1   1   1   4.2e-10   2.9e-06   26.1   0.0     1    35   107   139   107   190 0.79 Molybdopterin oxidoreductase
SLT                  PF01464.15   121 seq834_BIOID46999    -            203   1.4e-25   89.0   0.1   1   1   1.3e-29   1.8e-25   88.6   0.1     3   120    43   168    41   169 0.95 Transglycosylase SLT domain
SmpA_OmlA            PF04355.8     71 seq835_BIOID46999    -            113   5.7e-27   93.0   0.3   1   1   5.1e-31     7e-27   92.7   0.2     1    70    35   104    35   105 0.98 SmpA / OmlA family
Flg_bbr_C            PF06429.8     74 seq839_BIOID46999    -            261   7.9e-27   92.8   2.2   1   1   1.1e-30   7.9e-27   92.8   1.5     1    73   182   259   182   260 0.95 Flagellar basal body rod FlgEFG protein C-terminal
Flg_bb_rod           PF00460.15    31 seq839_BIOID46999    -            261   8.2e-13   47.6   0.6   1   1   4.6e-16   3.1e-12   45.7   0.4     1    31     5    35     5    35 0.98 Flagella basal body rod protein
Bac_DNA_binding      PF00216.16    90 seq840_BIOID46999    -             90   3.2e-33  113.4   1.4   1   1   2.6e-37   3.6e-33  113.3   1.0     1    90     1    90     1    90 0.99 Bacterial DNA-binding protein
Transketolase_N      PF00456.16   333 seq841_BIOID46999    -            667  6.2e-169  560.9   0.0   1   1    2e-172    9e-169  560.4   0.0     2   333     3   333     2   333 1.00 Transketolase, thiamine diphosphate binding domain
Transket_pyr         PF02779.19   178 seq841_BIOID46999    -            667     6e-47  159.3   0.0   1   1   2.4e-50   1.1e-46  158.4   0.0     2   176   353   523   352   525 0.97 Transketolase, pyrimidine binding domain
Transketolase_C      PF02780.15   124 seq841_BIOID46999    -            667   8.4e-17   61.1   0.0   1   1   5.4e-20   2.5e-16   59.6   0.0     1   124   539   654   539   654 0.86 Transketolase, C-terminal domain
Epimerase_2          PF02350.14   346 seq842_BIOID46999    -            390  1.4e-126  421.8   0.0   1   1  1.2e-130  1.6e-126  421.6   0.0     2   346    36   384    35   384 0.97 UDP-N-acetylglucosamine 2-epimerase
Dehydratase_LU       PF02286.10   554 seq844_BIOID46999    -            554  2.1e-313 1039.5   0.9   1   1  1.7e-317  2.4e-313 1039.4   0.6     1   553     1   553     1   554 1.00 Dehydratase large subunit
DUF386               PF04074.7    153 seq845_BIOID46999    -            149   1.1e-38  132.0   1.6   1   1   9.1e-43   1.2e-38  131.8   1.1     1   153     1   142     1   142 0.98 Domain of unknown function (DUF386)
Peripla_BP_4         PF13407.1    258 seq847_BIOID46999    -            318   3.2e-44  151.1   6.8   1   1   8.7e-48     4e-44  150.8   4.7     1   243    26   274    26   287 0.91 Periplasmic binding protein domain
Peripla_BP_1         PF00532.16   279 seq847_BIOID46999    -            318     1e-16   60.8   0.1   1   1   2.8e-20   1.3e-16   60.5   0.1    15   224    37   253    25   298 0.84 Periplasmic binding proteins and sugar binding domain of LacI family
DUF1481              PF07356.7    195 seq849_BIOID46999    -            211   5.4e-71  237.9   0.6   1   1   4.5e-75   6.2e-71  237.7   0.4     1   195    22   207    22   207 0.99 Protein of unknown function (DUF1481)
UPF0118              PF01594.11   327 seq853_BIOID46999    -            370   5.7e-65  219.3  40.7   1   1   4.8e-69   6.5e-65  219.1  28.2     2   327    15   345    14   345 0.99 Domain of unknown function DUF20
Molybdopterin        PF00384.17   432 seq855_BIOID46999    -            803   9.9e-25   87.0   0.0   1   1   3.2e-25   2.2e-21   75.9   0.0   103   379     2   377     1   381 0.85 Molybdopterin oxidoreductase
Molydop_binding      PF01568.16   109 seq855_BIOID46999    -            803   5.6e-17   61.4   0.1   1   1     3e-20     2e-16   59.6   0.1     4   108   681   796   678   797 0.93 Molydopterin dinucleotide binding domain
Pyr_redox_2          PF07992.9    200 seq858_BIOID46999    -            847     2e-36  125.6   0.0   1   1   3.9e-39   8.8e-36  123.5   0.0     1   198     5   285     5   287 0.95 Pyridine nucleotide-disulphide oxidoreductase
NIR_SIR              PF01077.17   157 seq858_BIOID46999    -            847   2.8e-27   94.8   0.1   1   1   3.5e-30     8e-27   93.4   0.0     2   150   632   770   631   776 0.94 Nitrite and sulphite reductase 4Fe-4S domain
Fer2_BFD             PF04324.10    55 seq858_BIOID46999    -            847   2.8e-21   75.1   4.8   1   1     7e-19   1.6e-15   56.7   2.0     2    53   423   472   422   474 0.93 BFD-like [2Fe-2S] binding domain
Pyr_redox            PF00070.22    80 seq858_BIOID46999    -            847   1.5e-15   57.2   0.7   1   1   6.4e-19   1.5e-15   57.2   0.5     2    72   148   219   147   229 0.91 Pyridine nucleotide-disulphide oxidoreductase
NIR_SIR_ferr         PF03460.12    69 seq858_BIOID46999    -            847   4.4e-12   45.3   0.0   1   1     4e-15   9.1e-12   44.3   0.0     3    68   560   622   558   623 0.95 Nitrite/Sulfite reductase ferredoxin-like half domain
Pyr_redox_3          PF13738.1    203 seq858_BIOID46999    -            847     2e-08   34.3   0.4   1   1   1.5e-09   3.5e-06   27.1   0.0    78   196    55   174    42   179 0.83 Pyridine nucleotide-disulphide oxidoreductase
PseudoU_synth_2      PF00849.17   164 seq860_BIOID46999    -            290   9.9e-16   57.8   0.1   1   1   6.3e-18   4.3e-14   52.5   0.1     2   164    69   195    68   195 0.87 RNA pseudouridylate synthase
S4                   PF01479.20    48 seq860_BIOID46999    -            290   2.7e-14   52.2   1.5   1   1   1.1e-17   7.6e-14   50.7   0.0     1    48     7    52     7    52 0.98 S4 domain
EAL                  PF00563.15   236 seq861_BIOID46999    -            362   6.7e-59  199.1   0.0   1   1   1.4e-62   9.5e-59  198.6   0.0     3   236   112   346   111   346 0.94 EAL domain
GerE                 PF00196.14    58 seq861_BIOID46999    -            362   1.3e-10   40.3   0.3   1   1   3.8e-14   2.6e-10   39.3   0.2     5    52    26    73    24    77 0.96 Bacterial regulatory proteins, luxR family
AA_permease_2        PF13520.1    426 seq862_BIOID46999    -            477   2.5e-37  128.3  62.3   1   1   4.4e-41     3e-37  128.0  43.2     2   418    10   434     9   449 0.86 Amino acid permease
AA_permease          PF00324.16   479 seq862_BIOID46999    -            477   8.9e-20   70.3  49.5   1   1   1.9e-23   1.3e-19   69.8  34.3    25   466    34   448    21   470 0.85 Amino acid permease
ACR_tran             PF00873.14  1021 seq863_BIOID46999    -           1035         0 1265.1  15.0   1   1         0         0 1264.9  10.4     1  1021     2  1024     2  1024 0.99 AcrB/AcrD/AcrF family
FGGY_N               PF00370.16   245 seq867_BIOID46999    -            482   7.3e-86  287.3   0.0   1   1   1.4e-89   9.7e-86  286.9   0.0     1   245    15   259    15   259 0.99 FGGY family of carbohydrate kinases, N-terminal domain
FGGY_C               PF02782.11   197 seq867_BIOID46999    -            482   1.7e-24   86.4   0.9   1   1   2.2e-27   1.5e-23   83.3   0.7     3   195   269   448   268   450 0.80 FGGY family of carbohydrate kinases, C-terminal domain
FlgH                 PF02107.11   180 seq869_BIOID46999    -            221     8e-64  214.4   0.0   1   1     7e-68   9.5e-64  214.1   0.0     3   180    41   220    39   220 0.97 Flagellar L-ring protein
MerR_1               PF13411.1     69 seq870_BIOID46999    -            243   2.5e-18   65.4   0.2   1   1   2.6e-21   1.8e-17   62.7   0.0     1    68     4    72     4    73 0.98 MerR HTH family regulatory protein
MerR                 PF00376.18    38 seq870_BIOID46999    -            243   7.3e-13   47.7   0.0   1   1   2.1e-16   1.4e-12   46.7   0.0     1    38     5    42     5    42 0.98 MerR family regulatory protein
CMD                  PF02627.15    85 seq874_BIOID46999    -            143   2.4e-20   72.0   0.3   1   1   2.6e-24   3.5e-20   71.5   0.2     1    84    13    94    13    95 0.92 Carboxymuconolactone decarboxylase family
SmpB                 PF01668.13    68 seq876_BIOID46999    -            160   1.3e-29  101.6   0.0   1   1   1.5e-33   2.1e-29  100.9   0.0     2    67    13    78    12    80 0.96 SmpB protein
UDPG_MGDP_dh_N       PF03721.9    185 seq877_BIOID46999    -            420   3.9e-61  205.5   0.2   1   1   1.1e-62   3.8e-59  199.0   0.0     2   183     5   189     4   191 0.96 UDP-glucose/GDP-mannose dehydrogenase family, NAD binding domain
UDPG_MGDP_dh         PF00984.14    96 seq877_BIOID46999    -            420     4e-30  103.7   0.0   1   1   2.3e-33     8e-30  102.7   0.0     2    93   206   292   205   296 0.88 UDP-glucose/GDP-mannose dehydrogenase family, central domain
UDPG_MGDP_dh_C       PF03720.10   106 seq877_BIOID46999    -            420   7.5e-19   67.7   0.0   1   1   5.7e-22   1.9e-18   66.4   0.0     1   104   324   419   324   420 0.91 UDP-glucose/GDP-mannose dehydrogenase family, UDP binding domain
NAD_binding_2        PF03446.10   162 seq877_BIOID46999    -            420   7.8e-07   29.0   0.1   1   1   2.3e-09   7.8e-06   25.7   0.0     2   110     4   136     3   141 0.76 NAD binding domain of 6-phosphogluconate dehydrogenase
Big_2                PF02368.13    79 seq878_BIOID46999    -            260   6.2e-19   67.5   8.8   1   1   4.5e-23   6.2e-19   67.5   6.1     1    78   176   253   176   254 0.96 Bacterial Ig-like domain (group 2)
Acetate_kinase       PF00871.12   388 seq879_BIOID46999    -            400  1.6e-173  576.5   0.1   1   1  1.3e-177  1.8e-173  576.4   0.0     2   388     6   393     5   393 0.99 Acetokinase family
ABC_tran             PF00005.22   118 seq880_BIOID46999    -            517   5.1e-38  129.9   0.0   1   2   1.5e-25   5.1e-22   78.3   0.0     1   118    66   191    66   191 0.95 ABC transporter
ABC_tran             PF00005.22   118 seq880_BIOID46999    -            517   5.1e-38  129.9   0.0   2   2   1.3e-16   4.3e-13   49.5   0.0     5   117   321   447   317   448 0.90 ABC transporter
AAA_21               PF13304.1    303 seq880_BIOID46999    -            517   4.3e-14   53.0   1.2   1   1   2.6e-12   8.9e-09   35.6   0.1     1   297    54   220    54   220 0.83 AAA domain
UPF0102              PF02021.12    93 seq881_BIOID46999    -            131   1.5e-36  124.0   0.1   1   1   1.3e-40   1.8e-36  123.7   0.1     1    92    22   115    22   116 0.98 Uncharacterised protein family UPF0102
Transgly_assoc       PF04226.8     48 seq882_BIOID46999    -             84     2e-13   50.0  14.1   1   1   1.5e-17     2e-13   50.0   9.8     2    48    34    83    33    83 0.98 Transglycosylase associated protein
RtcR                 PF06956.6    183 seq883_BIOID46999    -            532   1.7e-88  294.6   0.0   1   1   1.1e-91   2.5e-88  294.0   0.0     1   183     1   185     1   185 0.99 Regulator of RNA terminal phosphate cyclase
Sigma54_activat      PF00158.21   168 seq883_BIOID46999    -            532   1.3e-51  174.3   0.1   1   1   9.9e-55   2.3e-51  173.5   0.0     2   166   187   355   186   357 0.93 Sigma-54 interaction domain
AAA                  PF00004.24   132 seq883_BIOID46999    -            532   5.5e-08   32.9   0.0   1   1   6.6e-11   1.5e-07   31.5   0.0     1   100   211   321   211   345 0.81 ATPase family associated with various cellular activities (AAA)
AAA_5                PF07728.9    139 seq883_BIOID46999    -            532   5.4e-07   29.3   0.0   1   1   1.3e-09     3e-06   26.8   0.0     2   119   211   328   210   344 0.78 AAA domain (dynein-related subfamily)
Mg_chelatase         PF01078.16   207 seq883_BIOID46999    -            532     2e-06   26.9   0.2   1   1   2.2e-08     5e-05   22.4   0.2    16   135   202   311   194   330 0.71 Magnesium chelatase, subunit ChlI
NACHT                PF05729.7    167 seq883_BIOID46999    -            532   2.5e-05   23.8   0.0   1   1   2.3e-08   5.3e-05   22.7   0.0     2   109   210   301   209   316 0.83 NACHT domain
FlgI                 PF02119.11   342 seq885_BIOID46999    -            371  1.8e-129  431.1  11.6   1   1  1.5e-133  2.1e-129  430.9   8.0     2   342    30   371    29   371 0.98 Flagellar P-ring protein
HATPase_c            PF02518.21   111 seq889_BIOID46999    -            458   4.6e-28   97.0   0.6   1   1     2e-31   1.4e-27   95.4   0.1     2   110   346   449   345   450 0.98 Histidine kinase-, DNA gyrase B-, and HSP90-like ATPase
HisKA                PF00512.20    68 seq889_BIOID46999    -            458   1.5e-14   53.5   0.4   1   1     8e-18   5.5e-14   51.7   0.0     2    65   238   300   237   302 0.91 His Kinase A (phospho-acceptor) domain
2-oxoacid_dh         PF00198.18   231 seq892_BIOID46999    -            405   7.8e-82  273.8   0.0   1   1   2.2e-85     1e-81  273.5   0.0     3   231   175   403   173   403 0.98 2-oxoacid dehydrogenases acyltransferase (catalytic domain)
Biotin_lipoyl        PF00364.17    74 seq892_BIOID46999    -            405   6.9e-18   63.9   0.3   1   1   3.6e-21   1.6e-17   62.7   0.2     2    73     5    76     4    77 0.96 Biotin-requiring enzyme
E3_binding           PF02817.12    39 seq892_BIOID46999    -            405     4e-15   55.0   2.3   1   1     1e-18   4.6e-15   54.8   0.1     5    39   114   148   111   148 0.96 e3 binding domain
Glutaredoxin         PF00462.19    60 seq893_BIOID46999    -             81   5.9e-13   48.4   0.0   1   1   4.9e-17   6.7e-13   48.2   0.0     1    57     3    58     3    61 0.95 Glutaredoxin
SIS_2                PF13580.1    138 seq895_BIOID46999    -            196   1.2e-31  109.1   1.0   1   1   2.2e-35   1.5e-31  108.8   0.7     3   138    10   144     8   144 0.95 SIS domain
SIS                  PF01380.17   131 seq895_BIOID46999    -            196   6.2e-07   28.9   0.3   1   1   7.1e-10   4.8e-06   26.0   0.0    49   105   105   164    77   182 0.82 SIS domain
StbA                 PF06406.6    318 seq896_BIOID46999    -            319  1.3e-149  497.3   0.0   1   1  2.1e-153  1.4e-149  497.2   0.0     1   318     1   316     1   316 0.99 StbA protein
Dehydratase_MU       PF02288.10   112 seq897_BIOID46999    -            222   3.4e-37  126.5   0.0   1   1   3.8e-41   5.2e-37  125.8   0.0     2   110    66   181    65   183 0.96 Dehydratase medium subunit
Acyl_transf_3        PF01757.17   340 seq898_BIOID46999    -            331   6.8e-34  117.0  34.2   1   1   6.2e-38   8.4e-34  116.7  23.7     2   339     6   318     5   322 0.87 Acyltransferase family
Flavodoxin_NdrI      PF07972.6    122 seq899_BIOID46999    -            136   1.5e-46  157.1   0.0   1   1   1.2e-50   1.7e-46  157.0   0.0     1   122     5   123     5   123 0.97 NrdI Flavodoxin like
DUF1870              PF08965.5    118 seq900_BIOID46999    -            118   3.5e-59  197.5   0.4   1   1   2.9e-63   3.9e-59  197.3   0.3     1   118     1   118     1   118 1.00 Domain of unknown function (DUF1870)
FliD_C               PF07195.7    239 seq904_BIOID46999    -            468   1.6e-60  204.2  20.3   1   1   2.4e-64   1.6e-60  204.2  14.1     1   239   222   452   222   452 0.98 Flagellar hook-associated protein 2 C-terminus
FliD_N               PF02465.13    99 seq904_BIOID46999    -            468   1.2e-23   83.2  12.7   1   1   1.7e-27   1.2e-23   83.2   8.8     1    99    10   107    10   107 0.96 Flagellar hook-associated protein 2 C-terminus
NAD_binding_2        PF03446.10   162 seq907_BIOID46999    -            292   6.9e-47  159.2   1.9   1   1   1.4e-50   9.2e-47  158.8   1.3     1   160     1   162     1   164 0.98 NAD binding domain of 6-phosphogluconate dehydrogenase
F420_oxidored        PF03807.12    96 seq907_BIOID46999    -            292   1.5e-06   28.3   0.2   1   1   4.6e-10   3.2e-06   27.3   0.1     1    75     3    71     3    96 0.78 NADP oxidoreductase coenzyme F420-dependent
RbsD_FucU            PF05025.8    142 seq911_BIOID46999    -            140     2e-36  125.2   0.0   1   1   1.7e-40   2.3e-36  125.1   0.0     1   142     3   140     3   140 0.93 RbsD / FucU transport protein family
Ribonuc_red_lgC      PF02867.10   537 seq913_BIOID46999    -            714  2.9e-152  507.9   0.0   1   1  3.1e-154  1.4e-150  502.3   0.0     1   537   175   694   175   694 0.97 Ribonucleotide reductase, barrel domain
RNR_N                PF08343.5     82 seq913_BIOID46999    -            714   2.3e-29  100.8   0.2   1   1   1.3e-32   6.1e-29   99.5   0.1     1    82    16    97    16    97 0.99 Ribonucleotide reductase N-terminal
Ribonuc_red_lgN      PF00317.16    83 seq913_BIOID46999    -            714   1.3e-12   47.1   0.0   1   1     7e-16   3.2e-12   45.9   0.0     2    82    99   171    98   172 0.95 Ribonucleotide reductase, all-alpha domain
BON                  PF04972.12    64 seq914_BIOID46999    -            191     2e-32  110.5   8.4   1   2   2.4e-19   3.3e-15   55.4   0.7     3    62    53   113    51   115 0.96 BON domain
BON                  PF04972.12    64 seq914_BIOID46999    -            191     2e-32  110.5   8.4   2   2   1.8e-20   2.4e-16   59.1   0.8     1    57   129   184   129   188 0.97 BON domain
MFS_1                PF07690.11   354 seq915_BIOID46999    -            404   2.4e-31  108.6  68.9   1   2   4.2e-27   5.7e-23   81.1  31.6     2   329    13   327    12   328 0.79 Major Facilitator Superfamily
MFS_1                PF07690.11   354 seq915_BIOID46999    -            404   2.4e-31  108.6  68.9   2   2   5.1e-15   6.9e-11   41.3  10.6    37   184   249   395   244   402 0.80 Major Facilitator Superfamily
Epimerase            PF01370.16   236 seq916_BIOID46999    -            355   5.3e-79  264.8   0.0   1   1   2.8e-82   6.5e-79  264.5   0.0     1   236     4   252     4   252 0.97 NAD dependent epimerase/dehydratase family
RmlD_sub_bind        PF04321.12   287 seq916_BIOID46999    -            355   2.6e-17   62.5   0.0   1   1   1.6e-20   3.7e-17   62.0   0.0     2   254     3   296     1   333 0.79 RmlD substrate binding domain
Polysacc_synt_2      PF02719.10   294 seq916_BIOID46999    -            355     2e-16   59.6   0.0   1   1   1.5e-19   3.3e-16   58.9   0.0     1   117     4   114     4   135 0.93 Polysaccharide biosynthesis protein
NAD_binding_4        PF07993.7    249 seq916_BIOID46999    -            355   2.8e-15   55.8   0.1   1   1   2.7e-14   6.2e-11   41.5   0.0    87   197    74   189    56   250 0.85 Male sterility protein
3Beta_HSD            PF01073.14   280 seq916_BIOID46999    -            355   3.3e-15   55.4   0.0   1   1   2.3e-18   5.3e-15   54.7   0.0     1   229     5   240     5   250 0.82 3-beta hydroxysteroid dehydrogenase/isomerase family
adh_short            PF00106.20   167 seq916_BIOID46999    -            355     5e-08   32.9   0.4   1   1   3.4e-10   7.8e-07   29.0   0.1     3    95     4    90     2   126 0.80 short chain dehydrogenase
Dehydratase_SU       PF02287.10   137 seq917_BIOID46999    -            172   3.5e-66  221.0   2.8   1   1   3.2e-70   4.4e-66  220.6   2.0     3   137    35   169    33   169 0.98 Dehydratase small subunit
PTA_PTB              PF01515.14   319 seq921_BIOID46999    -            714  3.6e-128  427.0   0.9   1   1  9.2e-132  4.2e-128  426.7   0.1     2   319   392   707   391   707 0.99 Phosphate acetyl/butaryl transferase
AAA_26               PF13500.1    199 seq921_BIOID46999    -            714   3.2e-44  150.8   0.2   1   1   1.6e-47   7.3e-44  149.6   0.2     2   198     4   230     3   231 0.88 AAA domain
DRTGG                PF07085.7    105 seq921_BIOID46999    -            714   3.1e-31  106.9   0.0   1   1   3.1e-34   1.4e-30  104.8   0.0     1   104   234   345   234   346 0.98 DRTGG domain
Rod-binding          PF10135.4     49 seq922_BIOID46999    -             99   1.3e-16   60.1   0.0   1   1   1.7e-20   2.3e-16   59.4   0.0     1    49    42    93    42    93 0.98 Rod binding protein
Hpt                  PF01627.18    90 seq924_BIOID46999    -            890   2.1e-13   49.9   0.0   1   1   5.7e-16   3.9e-12   45.8   0.0     3    83   811   885   809   890 0.89 Hpt domain
HATPase_c            PF02518.21   111 seq924_BIOID46999    -            890   3.6e-11   42.6   0.0   1   1   1.3e-14   8.8e-11   41.3   0.0     1   109   565   675   565   677 0.94 Histidine kinase-, DNA gyrase B-, and HSP90-like ATPase
Plasmid_stab_B       PF10784.4     72 seq925_BIOID46999    -            103   1.2e-24   85.6   0.1   1   1   1.1e-28   1.5e-24   85.2   0.1     1    71     6    76     6    77 0.97 Plasmid stability protein
tRNA-synt_1e         PF01406.14   301 seq926_BIOID46999    -            461  4.5e-144  479.0   0.1   1   1  2.1e-147  5.7e-144  478.6   0.1     2   300    15   313    14   314 0.99 tRNA synthetases class I (C) catalytic domain
DALR_2               PF09190.6     63 seq926_BIOID46999    -            461     2e-26   91.9   1.7   1   1   7.1e-30     2e-26   91.9   1.2     1    63   341   402   341   402 0.99 DALR domain
tRNA-synt_1g         PF09334.6    391 seq926_BIOID46999    -            461   2.2e-16   59.4   1.6   1   2   3.9e-10   1.1e-06   27.5   0.1    13   112    35   133    29   147 0.82 tRNA synthetases class I (M)
tRNA-synt_1g         PF09334.6    391 seq926_BIOID46999    -            461   2.2e-16   59.4   1.6   2   2   3.1e-11   8.6e-08   31.1   0.1   312   373   251   311   231   317 0.85 tRNA synthetases class I (M)
tRNA-synt_1f         PF01921.13   360 seq926_BIOID46999    -            461   1.7e-07   30.1   0.0   1   1     2e-08   5.6e-05   21.8   0.0   276   317   261   301   214   329 0.85 tRNA synthetases class I (K)
tRNA-synt_1          PF00133.17   601 seq926_BIOID46999    -            461   1.1e-06   26.8   0.2   1   1   3.5e-09   9.5e-06   23.7   0.0   515   596   221   300   206   305 0.81 tRNA synthetases class I (I, L, M and V)
DeoRC                PF00455.17   162 seq927_BIOID46999    -            243   2.4e-45  153.9   0.0   1   1   1.4e-48   3.8e-45  153.3   0.0     2   161    75   233    74   234 0.99 DeoR C terminal sensor domain
HTH_DeoR             PF08220.7     57 seq927_BIOID46999    -            243   7.9e-23   79.6   3.3   1   1   6.2e-25   1.7e-21   75.3   1.8     1    56     5    60     5    61 0.98 DeoR-like helix-turn-helix domain
HTH_11               PF08279.7     55 seq927_BIOID46999    -            243   4.8e-10   38.8   1.4   1   1   3.2e-13   8.8e-10   37.9   0.9     1    46     5    48     5    58 0.91 HTH domain
GntR                 PF00392.16    64 seq927_BIOID46999    -            243   1.5e-06   27.3   0.2   1   1   1.6e-09   4.3e-06   25.9   0.1    21    63    16    57     6    58 0.90 Bacterial regulatory proteins, gntR family
HTH_Mga              PF08280.6     59 seq927_BIOID46999    -            243   2.9e-05   23.6   0.9   1   1   2.7e-08   7.3e-05   22.3   0.6     5    44     4    43     2    51 0.94 M protein trans-acting positive regulator (MGA) HTH domain
Tape_meas_lam_C      PF09718.5     78 seq928_BIOID46999    -           1521   2.1e-12   46.6   0.4   1   1   1.6e-16   2.1e-12   46.6   0.3    11    76  1154  1219  1151  1221 0.94 Lambda phage tail tape-measure protein (Tape_meas_lam_C)
Fer4_11              PF13247.1     99 seq929_BIOID46999    -            294   1.2e-29  101.9  13.1   1   1   1.8e-32   2.2e-29  101.1   5.5     2    98    92   188    91   189 0.94 4Fe-4S dicluster domain
Form-deh_trans       PF09163.6     44 seq929_BIOID46999    -            294   7.8e-20   69.9   0.0   1   1   1.1e-22   1.4e-19   69.1   0.0     1    44   246   289   246   290 0.96 Formate dehydrogenase N, transmembrane
Fer4_7               PF12838.2     52 seq929_BIOID46999    -            294   4.9e-15   55.5  25.2   1   1   8.3e-11     1e-07   32.0   5.6     1    50    38   114    38   117 0.90 4Fe-4S dicluster domain
Fer4_9               PF13187.1     55 seq929_BIOID46999    -            294   3.3e-13   49.5  27.2   1   1   4.6e-11   5.7e-08   32.7   7.7     1    55   132   184   132   184 0.97 4Fe-4S dicluster domain
Fer4_10              PF13237.1     52 seq929_BIOID46999    -            294   2.6e-12   46.2  27.8   1   1   3.4e-11   4.2e-08   32.7   7.1     2    52    93   144    92   144 0.86 4Fe-4S dicluster domain
Fer4_2               PF12797.2     22 seq929_BIOID46999    -            294   3.3e-10   39.1  34.5   1   1   6.4e-09     8e-06   25.3   2.4     4    20    33    49    31    51 0.91 4Fe-4S binding domain
Fer4_3               PF12798.2     15 seq929_BIOID46999    -            294   9.7e-08   31.9  41.1   1   3   0.00035      0.43   11.1   3.8     1    15   100   117   100   117 0.89 4Fe-4S binding domain
Fer4_3               PF12798.2     15 seq929_BIOID46999    -            294   9.7e-08   31.9  41.1   2   3   6.7e-05     0.083   13.3   2.9     1    14   133   146   133   147 0.94 4Fe-4S binding domain
Fer4_3               PF12798.2     15 seq929_BIOID46999    -            294   9.7e-08   31.9  41.1   3   3   3.4e-06    0.0042   17.4   2.5     1    15   160   183   160   183 0.98 4Fe-4S binding domain
Fer4_4               PF12800.2     17 seq929_BIOID46999    -            294   3.1e-07   30.0  31.6   1   2   4.7e-05     0.059   13.6   1.8     3    15    38    50    36    56 0.91 4Fe-4S binding domain
Fer4_4               PF12800.2     17 seq929_BIOID46999    -            294   3.1e-07   30.0  31.6   2   2     1e-07   0.00013   21.9   1.8     1    17   130   146   130   146 0.92 4Fe-4S binding domain
Fer4                 PF00037.22    24 seq929_BIOID46999    -            294   3.1e-07   29.6  37.3   1   1   4.1e-08   5.1e-05   22.5   2.0     5    22   130   147   126   149 0.87 4Fe-4S binding domain
BPD_transp_2         PF02653.11   267 seq930_BIOID46999    -            341   1.8e-47  161.4  44.0   1   1   1.7e-51   2.3e-47  161.0  30.5     4   267    58   321    55   321 0.92 Branched-chain amino acid transport system / permease component
Ribonuc_red_lgC      PF02867.10   537 seq931_BIOID46999    -            771  4.9e-130  434.5   0.0   1   1  2.3e-132    1e-128  430.1   0.0     1   536   223   734   223   735 0.95 Ribonucleotide reductase, barrel domain
Ribonuc_red_lgN      PF00317.16    83 seq931_BIOID46999    -            771   9.4e-11   41.2   0.0   1   1   4.7e-14   2.1e-10   40.1   0.0     2    82   139   220   138   221 0.92 Ribonucleotide reductase, all-alpha domain
ATP-cone             PF03477.11    90 seq931_BIOID46999    -            771   2.1e-09   37.5   0.1   1   1   2.7e-12   1.2e-08   35.1   0.0     1    89     2    88     2    89 0.96 ATP cone domain
Sigma54_activat      PF00158.21   168 seq932_BIOID46999    -            441   1.1e-72  242.8   0.1   1   1   6.6e-76   1.8e-72  242.1   0.1     1   168   141   308   141   308 0.99 Sigma-54 interaction domain
Response_reg         PF00072.19   112 seq932_BIOID46999    -            441   7.2e-30  103.1   0.2   1   1   5.4e-33   1.5e-29  102.1   0.1     1   111     8   117     8   118 0.98 Response regulator receiver domain
HTH_8                PF02954.14    42 seq932_BIOID46999    -            441     2e-14   52.7   0.6   1   1   7.2e-18     2e-14   52.7   0.4     3    39   403   439   401   441 0.93 Bacterial regulatory protein, Fis family
AAA_5                PF07728.9    139 seq932_BIOID46999    -            441   1.4e-07   31.2   0.0   1   1   9.7e-11   2.7e-07   30.3   0.0     2   123   165   283   164   301 0.84 AAA domain (dynein-related subfamily)
AAA                  PF00004.24   132 seq932_BIOID46999    -            441   1.6e-05   25.0   0.0   1   1   1.2e-08   3.4e-05   23.9   0.0     1   126   165   296   165   302 0.72 ATPase family associated with various cellular activities (AAA)
DDR                  PF08841.5    332 seq933_BIOID46999    -            610  8.3e-169  560.5   2.4   1   1  1.2e-172  8.3e-169  560.5   1.7     1   331   274   604   274   605 0.99 Diol dehydratase reactivase ATPase-like domain
ATP-grasp_2          PF08442.5    202 seq934_BIOID46999    -            388   1.4e-82  275.8   0.0   1   1   5.7e-86   1.9e-82  275.4   0.0     1   202     2   203     2   203 1.00 ATP-grasp domain
Ligase_CoA           PF00549.14   153 seq934_BIOID46999    -            388     1e-24   86.7   3.4   1   1   5.1e-28   1.8e-24   86.0   2.4     1   153   262   382   262   382 0.98 CoA-ligase
ATP-grasp_5          PF13549.1    222 seq934_BIOID46999    -            388   1.5e-13   50.3   0.1   1   1   1.2e-16     4e-13   48.9   0.1    10   219     3   215     1   217 0.83 ATP-grasp domain
ATP-grasp_4          PF13535.1    184 seq934_BIOID46999    -            388   7.1e-08   32.2   0.1   1   1   5.1e-11   1.7e-07   31.0   0.0     7   110     7   126     4   200 0.77 ATP-grasp domain
DeoC                 PF01791.4    236 seq938_BIOID46999    -            295   1.9e-34  118.8   0.0   1   1   1.6e-38   2.2e-34  118.6   0.0     2   235    21   261    20   262 0.93 DeoC/LacD family aldolase
Rieske_2             PF13806.1    104 seq939_BIOID46999    -            108   2.7e-40  136.1   0.0   1   1   2.2e-44     3e-40  136.0   0.0     1   103     3   106     3   107 0.98 Rieske-like [2Fe-2S] domain
Ead_Ea22             PF13935.1    139 seq940_BIOID46999    -            127   8.8e-31  106.9   0.0   1   1   6.8e-35   9.3e-31  106.9   0.0     1   111     2   117     2   127 0.95 Ead/Ea22-like protein
NLPC_P60             PF00877.14   105 seq941_BIOID46999    -            275   1.2e-33  114.9   0.0   1   1   4.8e-37   3.3e-33  113.5   0.0     1   105   157   267   157   267 0.98 NlpC/P60 family
SIS                  PF01380.17   131 seq943_BIOID46999    -            298   4.5e-08   32.6   0.0   1   1   6.5e-12   4.5e-08   32.6   0.0    52   128   130   208   126   211 0.95 SIS domain
SIS_2                PF13580.1    138 seq943_BIOID46999    -            298   8.6e-07   28.6   1.2   1   1   3.2e-10   2.2e-06   27.3   0.1    20   136    47   164    39   166 0.84 SIS domain
Trehalase            PF01204.13   512 seq945_BIOID46999    -            783     6e-13   48.0   0.3   1   1   4.8e-16   2.2e-12   46.2   0.2   179   488   414   764   408   770 0.83 Trehalase
Ank_2                PF12796.2     89 seq947_BIOID46999    -            201   3.5e-30  104.0   0.8   1   2   8.1e-16   2.2e-12   47.0   0.0     3    86    12    99    10   102 0.97 Ankyrin repeats (3 copies)
Ank_2                PF12796.2     89 seq947_BIOID46999    -            201   3.5e-30  104.0   0.8   2   2   1.7e-11   4.6e-08   33.1   0.0    39    83   157   201   153   201 0.94 Ankyrin repeats (3 copies)
Ank_4                PF13637.1     54 seq947_BIOID46999    -            201   1.4e-27   95.4   0.2   1   2   8.3e-12   2.3e-08   34.2   0.0     8    54    13    59    10    59 0.97 Ankyrin repeats (many copies)
Ank_4                PF13637.1     54 seq947_BIOID46999    -            201   1.4e-27   95.4   0.2   2   2   5.4e-10   1.5e-06   28.4   0.0    16    54   159   197   155   197 0.96 Ankyrin repeats (many copies)
Ank                  PF00023.25    33 seq947_BIOID46999    -            201   1.2e-24   84.7   3.6   1   2   9.3e-10   2.5e-06   26.8   0.0     2    32    39    69    38    70 0.96 Ankyrin repeat
Ank                  PF00023.25    33 seq947_BIOID46999    -            201   1.2e-24   84.7   3.6   2   2   1.7e-08   4.6e-05   22.9   0.0     2    33   139   175   138   175 0.97 Ankyrin repeat
NTP_transferase      PF00483.18   248 seq948_BIOID46999    -            293   6.5e-73  244.9   0.0   1   1   1.1e-76   7.6e-73  244.7   0.0     1   246     2   238     2   240 0.99 Nucleotidyl transferase
NTP_transf_3         PF12804.2    179 seq948_BIOID46999    -            293   1.3e-08   35.1   0.0   1   1   2.4e-12   1.6e-08   34.7   0.0     1   120     3   133     3   188 0.83 MobA-like NTP transferase domain
FliS                 PF02561.9    122 seq949_BIOID46999    -            136   2.5e-45  153.1   1.2   1   1   2.1e-49   2.9e-45  152.9   0.8     2   121     4   128     2   129 0.97 Flagellar protein FliS
Form_Nir_trans       PF01226.12   250 seq950_BIOID46999    -            268     6e-62  208.6  28.4   1   1   5.2e-66   7.1e-62  208.4  19.7    16   249    20   248     4   249 0.92 Formate/nitrite transporter
Cytochrom_B_N        PF00033.14   188 seq952_BIOID46999    -            217   2.7e-20   72.4  18.8   1   1   4.9e-24   3.4e-20   72.1  13.0     4   188    10   186     7   186 0.92 Cytochrome b(N-terminal)/b6/petB
Ni_hydr_CYTB         PF01292.15   182 seq952_BIOID46999    -            217   1.4e-18   66.8  17.5   1   1   2.6e-22   1.8e-18   66.4  12.1     5   182    13   186     9   186 0.90 Prokaryotic cytochrome b561
OEP                  PF02321.13   188 seq955_BIOID46999    -            457   1.4e-55  187.7  31.8   1   2   1.2e-29   1.6e-25   89.6  12.7     1   188    57   240    57   240 0.96 Outer membrane efflux protein
OEP                  PF02321.13   188 seq955_BIOID46999    -            457   1.4e-55  187.7  31.8   2   2   4.5e-34   6.1e-30  104.0   3.9     9   173   272   435   268   437 0.94 Outer membrane efflux protein
MFS_1                PF07690.11   354 seq956_BIOID46999    -            421   1.7e-30  105.8  61.9   1   1   2.6e-31   3.6e-27   94.9  28.0     1   334    18   337    18   338 0.82 Major Facilitator Superfamily
PGI                  PF00342.14   486 seq958_BIOID46999    -            549  1.3e-234  779.0   0.0   1   1  1.1e-238  1.5e-234  778.8   0.0     1   486    52   541    52   541 0.99 Phosphoglucose isomerase
BPD_transp_2         PF02653.11   267 seq959_BIOID46999    -            331   2.3e-44  151.2  43.5   1   1   2.6e-48   3.6e-44  150.6  30.2     2   266    35   304    34   305 0.88 Branched-chain amino acid transport system / permease component
DUF1271              PF06902.6     64 seq960_BIOID46999    -             76   5.8e-29   99.5   0.0   1   1   4.8e-33   6.6e-29   99.4   0.0     1    64    13    76    13    76 0.98 Protein of unknown function (DUF1271)
FliT                 PF05400.8     84 seq961_BIOID46999    -            121   3.4e-17   62.4   4.0   1   1   3.7e-21   5.1e-17   61.9   2.8     1    84    21   106    21   106 0.98 Flagellar protein FliT
ADH_N                PF08240.7    109 seq963_BIOID46999    -            336   1.2e-31  108.5   0.3   1   1   5.3e-35   2.4e-31  107.5   0.2     1   107    29   134    29   136 0.98 Alcohol dehydrogenase GroES-like domain
ADH_zinc_N           PF00107.21   130 seq963_BIOID46999    -            336   5.1e-13   48.6   0.1   1   1   2.8e-16   1.3e-12   47.2   0.1     2   130   177   296   176   296 0.91 Zinc-binding dehydrogenase
ThiF                 PF00899.16   136 seq963_BIOID46999    -            336   4.7e-05   23.0   0.8   1   1     2e-08   9.2e-05   22.1   0.1     4    36   168   200   165   204 0.93 ThiF family
Sod_Fe_C             PF02777.13   106 seq964_BIOID46999    -            193   4.4e-45  151.7   1.9   1   1   3.5e-48   2.4e-44  149.3   0.1     1   105    87   190    87   191 0.98 Iron/manganese superoxide dismutases, C-terminal domain
Sod_Fe_N             PF00081.17    82 seq964_BIOID46999    -            193     3e-35  120.2   0.6   1   1   7.4e-39   5.1e-35  119.5   0.4     1    82     2    82     2    82 0.98 Iron/manganese superoxide dismutases, alpha-hairpin domain
PTS_EIIC             PF02378.13   321 seq965_BIOID46999    -            474   1.1e-39  136.1  28.7   1   1   1.6e-43   1.1e-39  136.1  19.9     2   321   119   401   118   401 0.88 Phosphotransferase system, EIIC
PTS_EIIB             PF00367.15    35 seq965_BIOID46999    -            474   1.7e-12   46.2   0.3   1   1     5e-16   3.4e-12   45.2   0.2     4    35    13    44    11    44 0.96 phosphotransferase system, EIIB
CoA_binding          PF02629.14    96 seq966_BIOID46999    -            289   1.7e-30  105.2   0.7   1   1   4.9e-34   1.7e-30  105.2   0.5     1    96     6    99     6    99 0.99 CoA binding domain
Ligase_CoA           PF00549.14   153 seq966_BIOID46999    -            289   2.4e-20   72.5   0.6   1   1   1.2e-23     4e-20   71.8   0.4     1   152   151   271   151   272 0.96 CoA-ligase
Succ_CoA_lig         PF13607.1    138 seq966_BIOID46999    -            289   8.7e-12   44.7   0.0   1   1   4.4e-15   1.5e-11   43.9   0.0     1   138   145   284   145   287 0.83 Succinyl-CoA ligase like flavodoxin domain
Acetyltransf_1       PF00583.19    83 seq967_BIOID46999    -             90   1.3e-06   28.1   0.0   1   1   1.1e-10   1.6e-06   27.9   0.0     3    62    15    69     6    79 0.80 Acetyltransferase (GNAT) family
DUF2877              PF11392.3    111 seq968_BIOID46999    -            287   1.9e-33  114.8   0.0   1   1     3e-37   4.1e-33  113.8   0.0     1   110   167   276   167   277 0.98 Protein of unknown function (DUF2877)
Pilus_PilP           PF11356.3     87 seq971_BIOID46999    -            271   1.3e-11   44.3   0.0   1   1   1.6e-15   2.2e-11   43.7   0.0     5    86    68   150    64   151 0.89 Type IV pilus biogenesis
TP_methylase         PF00590.15   210 seq973_BIOID46999    -            457   9.3e-50  169.1   0.1   1   1   3.2e-53   1.5e-49  168.4   0.1     2   209   218   426   217   427 0.92 Tetrapyrrole (Corrin/Porphyrin) Methylases
NAD_binding_7        PF13241.1    103 seq973_BIOID46999    -            457   6.1e-28   96.9   0.1   1   1   1.3e-29     6e-26   90.5   0.0     1   103     6   115     6   115 0.89 Putative NAD(P)-binding
CysG_dimeriser       PF10414.4     60 seq973_BIOID46999    -            457   1.7e-19   68.9   0.9   1   1   3.7e-23   1.7e-19   68.9   0.6     2    60   150   209   149   209 0.97 Sirohaem synthase dimerisation region
Alpha-amylase        PF00128.19   316 seq974_BIOID46999    -            495   5.6e-26   91.5   0.4   1   1   2.1e-29   1.4e-25   90.2   0.3     8   304    26   367    21   376 0.69 Alpha amylase, catalytic domain
Glyco_hydro_70       PF02324.11   809 seq974_BIOID46999    -            495   1.6e-13   49.3   0.2   1   1   2.9e-10     2e-06   25.8   0.0   589   698    24   132    22   143 0.86 Glycosyl hydrolase family 70
Acetyltransf_1       PF00583.19    83 seq975_BIOID46999    -            224   4.8e-05   23.2   0.6   1   1   2.3e-08   0.00015   21.5   0.4    39    78   170   209   144   214 0.93 Acetyltransferase (GNAT) family
Ribonuc_red_sm       PF00268.16   281 seq976_BIOID46999    -            319   4.2e-80  268.6   0.0   1   1   3.6e-84   4.9e-80  268.4   0.0     1   280     1   280     1   281 0.97 Ribonucleotide reductase, small chain
DUF2622              PF11080.3     96 seq979_BIOID46999    -             98   2.5e-05   23.9   0.0   1   1   2.3e-09   3.2e-05   23.5   0.0     7    93     8    94     3    96 0.89 Protein of unknown function (DUF2622)
Dehydratase_MU       PF02288.10   112 seq981_BIOID46999    -            116   1.5e-34  117.9   0.0   1   1   1.3e-38   1.7e-34  117.7   0.0     2   110     7   110     6   112 0.97 Dehydratase medium subunit
DJ-1_PfpI            PF01965.19   147 seq985_BIOID46999    -            172   1.6e-42  144.3   0.0   1   1   2.7e-46   1.9e-42  144.1   0.0     1   147    31   171    31   171 0.97 DJ-1/PfpI family
DUF4066              PF13278.1    166 seq985_BIOID46999    -            172   5.3e-13   48.4   0.0   1   1   9.3e-17   6.3e-13   48.2   0.0     1   151     8   153     8   155 0.89 Putative amidotransferase
DcuC                 PF03606.10   463 seq986_BIOID46999    -            506  1.8e-164  547.3  32.4   1   1  1.5e-168    2e-164  547.1  22.4     1   462    15   501    15   502 0.99 C4-dicarboxylate anaerobic carrier
DUF2566              PF10753.4     55 seq988_BIOID46999    -             57   1.8e-28   98.0   9.3   1   1   1.4e-32     2e-28   97.9   6.5     1    55     3    57     3    57 0.98 Protein of unknown function (DUF2566)
Ligase_CoA           PF00549.14   153 seq989_BIOID46999    -            515   1.5e-48  164.1   0.1   1   1     8e-51   5.5e-47  159.0   0.0     1   148   346   503   346   508 0.97 CoA-ligase
CoA_binding          PF02629.14    96 seq989_BIOID46999    -            515   1.1e-19   70.5   0.3   1   1   1.1e-21   7.5e-18   64.7   0.0     2    96   188   284   187   284 0.97 CoA binding domain
BATS                 PF06968.8     92 seq990_BIOID46999    -            346   1.7e-29  101.3   0.0   1   1   5.5e-33   3.7e-29  100.2   0.0     1    92   220   312   220   312 0.99 Biotin and Thiamin Synthesis associated domain
Radical_SAM          PF04055.16   166 seq990_BIOID46999    -            346   3.9e-19   69.3   0.0   1   1   4.6e-22   3.2e-18   66.3   0.0     4   160    50   203    47   209 0.92 Radical SAM superfamily
DegT_DnrJ_EryC1      PF01041.12   363 seq991_BIOID46999    -            376   1.8e-86  290.3   0.0   1   1   4.8e-90   2.2e-86  290.0   0.0     7   361    13   370     9   372 0.93 DegT/DnrJ/EryC1/StrS aminotransferase family
Aminotran_1_2        PF00155.16   363 seq991_BIOID46999    -            376   7.8e-11   41.4   0.1   1   1     4e-14   1.8e-10   40.1   0.0    67   189    46   154     9   182 0.89 Aminotransferase class I and II
Aminotran_5          PF00266.14   371 seq991_BIOID46999    -            376   4.6e-08   32.0   0.0   1   1   1.9e-11   8.8e-08   31.1   0.0    62   182    47   159    33   164 0.88 Aminotransferase class-V
Sugar_tr             PF00083.19   451 seq992_BIOID46999    -            477   2.4e-30  105.4  34.6   1   1   6.8e-34   3.1e-30  105.0  24.0    50   432    72   452    33   463 0.81 Sugar (and other) transporter
MFS_1                PF07690.11   354 seq992_BIOID46999    -            477   1.9e-25   89.2  46.2   1   1   4.2e-29   1.9e-25   89.2  32.0     4   352    41   421    37   422 0.80 Major Facilitator Superfamily
MFS_2                PF13347.1    427 seq992_BIOID46999    -            477   1.9e-14   52.7  23.8   1   1   1.5e-12   6.8e-09   34.5   5.6   222   352    24   159    11   167 0.79 MFS/sugar transport protein
Secretin             PF00263.16   165 seq993_BIOID46999    -            654   2.9e-51  173.0   5.0   1   1   9.4e-55   6.4e-51  171.8   3.4     1   165   437   599   437   599 0.93 Bacterial type II and III secretion system protein
Secretin_N           PF03958.12    82 seq993_BIOID46999    -            654   6.2e-47  157.5   9.9   1   3   1.1e-14   7.4e-11   41.9   0.1     1    78   131   190   131   193 0.97 Bacterial type II/III secretion system short domain
Secretin_N           PF03958.12    82 seq993_BIOID46999    -            654   6.2e-47  157.5   9.9   2   3   3.6e-21   2.5e-17   62.7   0.1     2    80   197   266   196   268 0.94 Bacterial type II/III secretion system short domain
Secretin_N           PF03958.12    82 seq993_BIOID46999    -            654   6.2e-47  157.5   9.9   3   3   1.8e-19   1.2e-15   57.2   0.7     1    82   272   351   272   351 0.95 Bacterial type II/III secretion system short domain
DAO                  PF01266.19   358 seq994_BIOID46999    -            501   2.8e-44  151.3   0.1   1   1   1.2e-47   8.2e-44  149.8   0.1     1   356     5   357     5   359 0.82 FAD dependent oxidoreductase
Shikimate_dh_N       PF08501.6     83 seq995_BIOID46999    -            288     7e-27   93.1   0.0   1   1   2.1e-30   1.4e-26   92.2   0.0     1    83    12    94    12    94 0.99 Shikimate dehydrogenase substrate binding domain
Shikimate_DH         PF01488.15   135 seq995_BIOID46999    -            288   5.6e-07   29.6   0.0   1   1   1.4e-10   9.3e-07   28.8   0.0     9    95   121   216   114   230 0.86 Shikimate / quinate 5-dehydrogenase
BMC                  PF00936.14    75 seq996_BIOID46999    -             91   1.1e-26   92.1   5.6   1   1     1e-30   1.4e-26   91.8   3.9     1    75     3    79     3    79 0.98 BMC domain
MFS_1                PF07690.11   354 seq997_BIOID46999    -            387   5.6e-48  163.3  42.9   1   1   2.4e-51   8.3e-48  162.8  29.7     3   354    14   352    12   352 0.87 Major Facilitator Superfamily
Sugar_tr             PF00083.19   451 seq997_BIOID46999    -            387   4.2e-12   45.2   9.2   1   1   1.2e-15   4.2e-12   45.2   6.4    39   194    35   185    13   194 0.86 Sugar (and other) transporter
MFS_3                PF05977.8    524 seq997_BIOID46999    -            387   3.3e-05   22.1  20.1   1   1   1.3e-08   4.5e-05   21.6  13.9    63   315    60   303    35   383 0.78 Transmembrane secretion effector
Ribonuc_red_sm       PF00268.16   281 seq999_BIOID46999    -            380   1.2e-26   93.3   0.8   1   2   9.9e-15   1.4e-10   40.5   0.0    11   132    29   148    22   165 0.88 Ribonucleotide reductase, small chain
Ribonuc_red_sm       PF00268.16   281 seq999_BIOID46999    -            380   1.2e-26   93.3   0.8   2   2   5.4e-18   7.4e-14   51.2   0.1   152   275   199   332   192   340 0.82 Ribonucleotide reductase, small chain
Response_reg         PF00072.19   112 seq1000_BIOID46999   -            216   1.7e-24   85.8   0.1   1   1   6.7e-28     3e-24   85.0   0.0     1   111     6   120     6   121 0.96 Response regulator receiver domain
GerE                 PF00196.14    58 seq1000_BIOID46999   -            216     7e-19   66.7   0.1   1   1   2.5e-22   1.2e-18   66.0   0.1     2    57   149   204   148   205 0.96 Bacterial regulatory proteins, luxR family
BMC                  PF00936.14    75 seq1002_BIOID46999   -            140   9.9e-21   73.0   1.4   1   1   1.1e-24   1.4e-20   72.5   1.0     1    75     3    80     3    80 0.97 BMC domain
LysR_substrate       PF03466.15   209 seq1005_BIOID46999   -            301   9.6e-29   99.8   0.1   1   1   2.1e-32   1.4e-28   99.3   0.0     6   206    95   293    91   295 0.92 LysR substrate binding domain
HTH_1                PF00126.22    60 seq1005_BIOID46999   -            301   7.7e-18   63.8   2.3   1   1   1.9e-20   1.3e-16   59.9   0.5     2    60     9    67     8    67 0.97 Bacterial regulatory helix-turn-helix protein, lysR family
Acetyltransf_3       PF13302.1    142 seq1008_BIOID46999   -            194   8.5e-20   71.3   0.1   1   1     3e-23     1e-19   71.1   0.0     1   142    17   162    17   162 0.87 Acetyltransferase (GNAT) domain
Acetyltransf_4       PF13420.1    155 seq1008_BIOID46999   -            194   6.1e-14   52.1   0.2   1   1   2.4e-17   8.2e-14   51.7   0.1     2   154    21   181    20   182 0.78 Acetyltransferase (GNAT) domain
Acetyltransf_1       PF00583.19    83 seq1008_BIOID46999   -            194   1.9e-08   34.0   0.1   1   1   8.7e-12     3e-08   33.4   0.0     2    83    83   162    82   162 0.96 Acetyltransferase (GNAT) family
Acetyltransf_8       PF13523.1    152 seq1008_BIOID46999   -            194   1.5e-06   28.1   0.1   1   1   5.7e-10   1.9e-06   27.6   0.1    61   141    76   166    20   170 0.80 Acetyltransferase (GNAT) domain
ABC_tran             PF00005.22   118 seq1009_BIOID46999   -            400   3.9e-26   91.6   0.0   1   1   2.4e-29   8.4e-26   90.5   0.0     1   117    68   192    68   193 0.97 ABC transporter
CBS                  PF00571.23    57 seq1009_BIOID46999   -            400   2.6e-06   26.8   0.0   1   1   3.5e-07    0.0012   18.3   0.0    32    55   369   392   346   394 0.86 CBS domain
YjbE                 PF11106.3     80 seq1012_BIOID46999   -             80   1.5e-43  146.4  27.9   1   1   1.2e-47   1.7e-43  146.3  19.3     1    80     1    80     1    80 0.99 Exopolysaccharide production protein YjbE
PduL                 PF06130.7     71 seq1013_BIOID46999   -            210   5.2e-52  173.4   0.1   1   2   7.2e-28   9.9e-24   82.8   0.0     2    71    22   102    21   102 0.98 Propanediol utilisation protein PduL
PduL                 PF06130.7     71 seq1013_BIOID46999   -            210   5.2e-52  173.4   0.1   2   2   1.1e-29   1.5e-25   88.6   0.2     2    70   130   197   129   198 0.97 Propanediol utilisation protein PduL
GIY-YIG              PF01541.19    80 seq1014_BIOID46999   -            100   9.2e-10   38.6   0.0   1   1   8.1e-14   1.1e-09   38.3   0.0     2    76     4    73     3    77 0.91 GIY-YIG catalytic domain
DUF4223              PF13978.1     56 seq1018_BIOID46999   -             55   1.2e-36  124.0   0.7   1   1   9.5e-41   1.3e-36  123.9   0.5     1    55     1    55     1    55 0.99 Protein of unknown function (DUF4223)
DHquinase_I          PF01487.10   224 seq1019_BIOID46999   -            252     2e-71  240.0   1.1   1   1   1.6e-75   2.3e-71  239.9   0.8     2   223    20   246    19   247 0.99 Type I 3-dehydroquinase
HTH_AraC             PF00165.18    42 seq1021_BIOID46999   -            307   1.1e-21   75.8   0.1   1   2   2.4e-14   1.1e-10   40.8   0.0     1    41   203   243   203   244 0.96 Bacterial regulatory helix-turn-helix proteins, AraC family
HTH_AraC             PF00165.18    42 seq1021_BIOID46999   -            307   1.1e-21   75.8   0.1   2   2   7.6e-12   3.5e-08   32.9   0.0     1    41   255   293   255   294 0.93 Bacterial regulatory helix-turn-helix proteins, AraC family
HTH_18               PF12833.2     81 seq1021_BIOID46999   -            307   8.6e-17   60.9   0.1   1   1   2.8e-20   1.3e-16   60.3   0.0     2    80   217   294   216   295 0.94 Helix-turn-helix domain
AraC_binding         PF02311.14   136 seq1021_BIOID46999   -            307   6.5e-07   28.9   0.2   1   1   4.7e-10   2.2e-06   27.3   0.1    27    90    75   138    65   168 0.87 AraC-like ligand binding domain
PilJ                 PF13675.1    112 seq1022_BIOID46999   -            571   1.4e-24   86.4   0.9   1   1     4e-28   1.4e-24   86.4   0.6     1   112    34   138    34   138 0.97 Type IV pili methyl-accepting chemotaxis transducer N-term
HisKA_3              PF07730.8     68 seq1022_BIOID46999   -            571   6.4e-19   67.9   1.5   1   1   1.9e-22   6.4e-19   67.9   1.1     1    65   366   430   366   434 0.97 Histidine kinase
HAMP                 PF00672.20    70 seq1022_BIOID46999   -            571   3.8e-13   49.3   0.0   1   1   1.1e-16   3.8e-13   49.3   0.0     2    69   160   228   159   229 0.92 HAMP domain
HATPase_c            PF02518.21   111 seq1022_BIOID46999   -            571   1.2e-12   47.3   0.0   1   1   7.5e-16   2.6e-12   46.3   0.0     4   108   473   560   470   563 0.89 Histidine kinase-, DNA gyrase B-, and HSP90-like ATPase
Aminotran_1_2        PF00155.16   363 seq1023_BIOID46999   -            384   7.3e-68  229.0   0.0   1   1   1.8e-71   8.3e-68  228.8   0.0     2   363    40   380    39   380 0.96 Aminotransferase class I and II
Beta_elim_lyase      PF01212.16   290 seq1023_BIOID46999   -            384   6.8e-07   28.5   0.0   1   1   5.7e-10   2.6e-06   26.6   0.0    28    87    83   142    68   206 0.83 Beta-eliminating lyase
Cys_Met_Meta_PP      PF01053.15   386 seq1023_BIOID46999   -            384     8e-05   20.9   0.0   1   1   2.6e-08   0.00012   20.4   0.0    57   185    86   212    82   215 0.86 Cys/Met metabolism PLP-dependent enzyme
Mur_ligase_M         PF08245.7    189 seq1024_BIOID46999   -            457   4.5e-17   62.6   0.0   1   1   1.4e-20   6.4e-17   62.1   0.0     1   189   108   291   108   291 0.77 Mur ligase middle domain
Mur_ligase           PF01225.20    83 seq1024_BIOID46999   -            457   9.3e-16   57.5   0.0   1   1   4.7e-19   2.1e-15   56.4   0.0     1    80     2   100     2   103 0.96 Mur ligase family, catalytic domain
Mur_ligase_C         PF02875.16    91 seq1024_BIOID46999   -            457   1.5e-10   40.8   0.0   1   1   1.3e-13     6e-10   38.9   0.0     2    50   312   361   311   390 0.83 Mur ligase family, glutamate ligase domain
Polysacc_synt        PF01943.12   273 seq1027_BIOID46999   -            416     1e-13   51.0  19.1   1   1   7.7e-18     1e-13   51.0  13.3     1   272     3   283     3   284 0.84 Polysaccharide biosynthesis protein
DUF2886              PF11102.3    200 seq1028_BIOID46999   -            212   1.3e-56  191.2   1.3   1   1   1.1e-60   1.4e-56  191.0   0.9     1   199    13   206    13   207 0.98 Protein of unknown function (DUF2886)
DUF480               PF04337.7    148 seq1030_BIOID46999   -            215   8.6e-65  216.9   0.5   1   1   1.1e-68   1.5e-64  216.2   0.3     1   148     5   158     5   158 0.99 Protein of unknown function, DUF480
Fimbrial             PF00419.15   145 seq1031_BIOID46999   -            180     8e-20   71.4   7.7   1   1     7e-24   9.6e-20   71.1   5.3     1   145    30   180    30   180 0.87 Fimbrial protein
Sulf_transp          PF04143.9     43 seq1034_BIOID46999   -            401     3e-19   68.6  35.9   1   2     6e-14   8.2e-10   38.4   5.6     3    41   114   153   112   155 0.94 Sulphur transport
Sulf_transp          PF04143.9     43 seq1034_BIOID46999   -            401     3e-19   68.6  35.9   2   2   1.2e-15   1.6e-11   43.8   5.0     3    42   290   329   288   336 0.93 Sulphur transport
Peripla_BP_3         PF13377.1    160 seq1035_BIOID46999   -            341   9.6e-43  145.8   0.0   1   1   9.5e-46   3.2e-42  144.1   0.0     2   160   171   331   170   331 0.92 Periplasmic binding protein-like domain
Peripla_BP_1         PF00532.16   279 seq1035_BIOID46999   -            341   8.6e-35  120.1   0.0   1   1     3e-38     1e-34  119.9   0.0     2   275    60   325    59   329 0.93 Periplasmic binding proteins and sugar binding domain of LacI family
LacI                 PF00356.16    46 seq1035_BIOID46999   -            341   3.7e-21   74.3   0.8   1   1   2.1e-24   7.1e-21   73.4   0.6     1    46     3    48     3    48 0.99 Bacterial regulatory proteins, lacI family
Peripla_BP_4         PF13407.1    258 seq1035_BIOID46999   -            341   2.6e-20   72.7   0.0   1   1   1.1e-23   3.6e-20   72.3   0.0     1   253    62   308    62   313 0.89 Periplasmic binding protein domain
PRA-PH               PF01503.12    83 seq1037_BIOID46999   -            289   1.8e-12   47.2   0.2   1   1   1.7e-14   2.3e-10   40.5   0.0     1    67    42   106    42   117 0.92 Phosphoribosyl-ATP pyrophosphohydrolase
DUF1116              PF06545.6    216 seq1038_BIOID46999   -            472   1.7e-93  311.5   0.4   1   1   1.7e-97   2.3e-93  311.1   0.3     1   216   143   358   143   358 1.00 Protein of unknown function (DUF1116)
Sugar_tr             PF00083.19   451 seq1042_BIOID46999   -            449   3.3e-38  131.2  27.2   1   1   1.2e-39   5.5e-36  124.0  18.8     4   435    22   428    20   438 0.81 Sugar (and other) transporter
MFS_1                PF07690.11   354 seq1042_BIOID46999   -            449     1e-30  106.6  45.7   1   1   1.5e-32   6.6e-29  100.6  25.4    30   349    54   385    24   389 0.76 Major Facilitator Superfamily
MFS_2                PF13347.1    427 seq1042_BIOID46999   -            449   4.9e-11   41.5  20.4   1   1   2.6e-13   1.2e-09   37.0   8.1   126   385   144   404   140   428 0.75 MFS/sugar transport protein
ROK                  PF00480.15   179 seq1043_BIOID46999   -            397   4.4e-27   94.9   0.0   1   1   4.5e-31   6.1e-27   94.4   0.0    26   179   111   267    85   267 0.89 ROK family
Aminotran_5          PF00266.14   371 seq1045_BIOID46999   -            401  1.6e-139  464.6   0.0   1   1  1.3e-143  1.8e-139  464.4   0.0     1   371    21   388    21   388 1.00 Aminotransferase class-V
Caps_synth_GfcC      PF06251.6    229 seq1047_BIOID46999   -            277   7.7e-90  299.9   0.0   1   1   6.5e-94   8.9e-90  299.7   0.0     2   229    52   277    51   277 0.99 Capsule biosynthesis GfcC
DUF2819              PF10995.3    317 seq1048_BIOID46999   -            523  4.3e-129  429.7   0.0   1   1  4.1e-133  5.6e-129  429.3   0.0     2   317   163   474   162   474 0.99 Protein of unknown function (DUF2819)
CoA_trans            PF01144.18   217 seq1049_BIOID46999   -            531   4.4e-57  192.6   0.2   1   1   7.9e-61   1.1e-56  191.3   0.1     2   216    16   252    15   253 0.98 Coenzyme A transferase
GFO_IDH_MocA         PF01408.17   120 seq1052_BIOID46999   -            307   9.3e-26   90.5   0.0   1   1   2.2e-29   1.5e-25   89.9   0.0     1   120     4   121     4   121 0.98 Oxidoreductase family, NAD-binding Rossmann fold
GFO_IDH_MocA_C       PF02894.12   115 seq1052_BIOID46999   -            307   2.6e-07   30.3   0.1   1   1   9.2e-11   6.3e-07   29.0   0.0    19   114   141   226   132   227 0.92 Oxidoreductase family, C-terminal alpha/beta domain
BPD_transp_1         PF00528.17   185 seq1053_BIOID46999   -            354   2.5e-26   92.2  16.2   1   1   1.8e-30   2.5e-26   92.2  11.2     1   176   163   324   163   332 0.91 Binding-protein-dependent transport system inner membrane component
EutN_CcmL            PF03319.8     83 seq1055_BIOID46999   -             91   1.7e-27   95.4   0.1   1   1   1.5e-31   2.1e-27   95.2   0.1     1    83     1    87     1    87 0.93 Ethanolamine utilisation protein EutN/carboxysome
Peripla_BP_4         PF13407.1    258 seq1056_BIOID46999   -            330   1.4e-62  211.2  13.0   1   1   2.4e-66   1.6e-62  211.0   9.0    13   258    40   286    28   286 0.95 Periplasmic binding protein domain
Peripla_BP_1         PF00532.16   279 seq1056_BIOID46999   -            330     3e-13   49.5   1.9   1   1   1.1e-16   7.4e-13   48.2   1.3    23   214    47   244    26   278 0.78 Periplasmic binding proteins and sugar binding domain of LacI family
T2SE                 PF00437.15   272 seq1057_BIOID46999   -            493   5.6e-88  294.2   4.0   1   1   8.2e-92   5.6e-88  294.2   2.8     3   271   115   380   113   381 0.98 Type II/IV secretion system protein
AAA_23               PF13476.1    202 seq1057_BIOID46999   -            493   1.6e-07   31.7   0.1   1   1   5.2e-11   3.6e-07   30.6   0.0     2    46   219   269   218   336 0.74 AAA domain
Pili_assembly_N      PF00345.15   122 seq1059_BIOID46999   -            230   2.2e-37  127.4   0.2   1   1   8.5e-41   5.8e-37  126.0   0.0     1   121    26   145    26   146 0.91 Gram-negative pili assembly chaperone, N-terminal domain
Pili_assembly_C      PF02753.12    68 seq1059_BIOID46999   -            230     2e-16   59.4   0.3   1   1   5.2e-20   3.6e-16   58.6   0.2     1    65   165   223   165   226 0.96 Gram-negative pili assembly chaperone, C-terminal domain
Cob_adeno_trans      PF01923.13   162 seq1062_BIOID46999   -            335   2.7e-53  179.9   0.3   1   1   5.9e-57     4e-53  179.4   0.2     1   160     3   166     3   168 0.94 Cobalamin adenosyltransferase
DUF336               PF03928.9    132 seq1062_BIOID46999   -            335   6.4e-37  126.1   0.0   1   1   1.5e-40     1e-36  125.5   0.0     3   132   200   329   198   329 0.98 Domain of unknown function (DUF336)
Phage_min_tail       PF05939.8    109 seq1064_BIOID46999   -            111   4.1e-35  119.9   0.8   1   1   3.3e-39   4.6e-35  119.7   0.6     2   109     4   110     3   110 0.96 Phage minor tail protein
Peptidase_U32        PF01136.14   233 seq1065_BIOID46999   -            331   5.4e-62  208.6   0.0   1   1   5.1e-66     7e-62  208.2   0.0     3   232    76   330    74   331 0.94 Peptidase family U32
Glyco_transf_56      PF07429.6    361 seq1066_BIOID46999   -            359  6.3e-194  643.7   0.0   1   1  5.2e-198  7.1e-194  643.5   0.0     1   360     1   358     1   359 0.99 4-alpha-L-fucosyltransferase glycosyl transferase group 56
Thymidylat_synt      PF00303.14   266 seq1067_BIOID46999   -            376   4.7e-94  314.2   0.0   1   1   4.1e-98   5.5e-94  314.0   0.0     2   266    26   376    25   376 0.89 Thymidylate synthase
Phage_GPO            PF05929.6    276 seq1068_BIOID46999   -            278   1.3e-67  227.8   0.7   1   1   1.1e-71   1.5e-67  227.6   0.5     2   275    10   277     9   278 0.91 Phage capsid scaffolding protein (GPO) serine peptidase
DUF940               PF06082.6    658 seq1070_BIOID46999   -            698    4e-258  858.2  13.6   1   1  3.3e-262  4.5e-258  858.0   9.4     1   658    29   693    29   693 0.97 Bacterial putative lipoprotein (DUF940)
SirA                 PF01206.12    70 seq1071_BIOID46999   -             77   4.1e-20   71.0   0.0   1   1   3.3e-24   4.5e-20   70.9   0.0     2    70     9    77     8    77 0.98 SirA-like protein
Phage_tail_L         PF05100.7    206 seq1074_BIOID46999   -            243   7.6e-91  302.6   0.1   1   1   6.4e-95   8.7e-91  302.5   0.1     4   205    39   241    35   242 0.97 Phage minor tail protein L
Oxidored_FMN         PF00724.15   341 seq1075_BIOID46999   -            672  1.4e-103  346.4   0.0   1   1    1e-106  1.7e-103  346.0   0.0     1   341     5   331     5   331 0.97 NADH:flavin oxidoreductase / NADH oxidase family
Pyr_redox_3          PF13738.1    203 seq1075_BIOID46999   -            672   1.3e-14   54.6   0.4   1   1   1.1e-09   1.9e-06   27.9   0.3     1    41   378   417   378   439 0.90 Pyridine nucleotide-disulphide oxidoreductase
Pyr_redox_2          PF07992.9    200 seq1075_BIOID46999   -            672   4.1e-13   49.5   0.0   1   1   3.8e-13   6.5e-10   39.0   0.0     2   159   377   538   376   591 0.70 Pyridine nucleotide-disulphide oxidoreductase
NAD_binding_8        PF13450.1     68 seq1075_BIOID46999   -            672     2e-09   37.2   0.5   1   1   4.9e-12   8.4e-09   35.2   0.0     1    35   379   413   379   431 0.92 NAD(P)-binding Rossmann-like domain
HI0933_like          PF03486.9    409 seq1075_BIOID46999   -            672     9e-07   27.5   0.3   1   1   5.2e-10     9e-07   27.5   0.2     2    42   376   416   375   418 0.93 HI0933-like protein
FAD_binding_2        PF00890.19   421 seq1075_BIOID46999   -            672   3.7e-05   22.6   1.0   1   1   5.1e-08   8.7e-05   21.4   0.7     3    41   378   416   376   419 0.91 FAD binding domain
Usher                PF00577.15   552 seq1076_BIOID46999   -            869  2.6e-208  693.1  23.0   1   1  6.7e-212    3e-208  692.8  15.9     5   552   202   777   198   777 0.99 Type VII secretion system (T7SS), usher protein
PapC_N               PF13954.1    146 seq1076_BIOID46999   -            869   8.7e-49  164.7   0.0   1   1   3.4e-52   1.6e-48  163.9   0.0     2   146    38   189    37   189 0.98 PapC N-terminal domain
PapC_C               PF13953.1     68 seq1076_BIOID46999   -            869   7.4e-23   79.8   0.1   1   1   4.5e-26   2.1e-22   78.4   0.0     1    67   787   852   787   853 0.96 PapC C-terminal domain
SufE                 PF02657.10   125 seq1077_BIOID46999   -            147   3.3e-48  162.3   0.0   1   1   2.7e-52   3.7e-48  162.1   0.0     2   124    21   144    20   145 0.98 Fe-S metabolism associated domain
Aldose_epim          PF01263.15   301 seq1079_BIOID46999   -            295   8.8e-21   74.1   0.0   1   1   8.5e-25   1.2e-20   73.7   0.0     2   197    28   213    27   229 0.86 Aldose 1-epimerase
AA_kinase            PF00696.23   241 seq1080_BIOID46999   -            357   4.1e-27   95.1   0.3   1   1   3.6e-31   4.9e-27   94.9   0.2     2   240    45   337    44   338 0.90 Amino acid kinase family
ACR_tran             PF00873.14  1021 seq1081_BIOID46999   -           1037         0 1450.8   9.7   1   1         0         0 1450.7   6.7     1  1021     1  1027     1  1027 1.00 AcrB/AcrD/AcrF family
MMPL                 PF03176.10   333 seq1081_BIOID46999   -           1037   9.7e-13   47.4  29.9   1   2   1.9e-12   8.6e-09   34.4   6.3   138   317   333   513   310   537 0.82 MMPL family
MMPL                 PF03176.10   333 seq1081_BIOID46999   -           1037   9.7e-13   47.4  29.9   2   2   1.1e-08     5e-05   22.0   4.6   145   311   871  1035   858  1037 0.85 MMPL family
AAA_26               PF13500.1    199 seq1082_BIOID46999   -            225   3.5e-42  144.1   0.0   1   1     9e-46   4.1e-42  143.9   0.0     1   193     3   208     3   213 0.95 AAA domain
CbiA                 PF01656.18   195 seq1082_BIOID46999   -            225   4.5e-21   75.0   0.0   1   1   1.2e-24   5.4e-21   74.7   0.0     2   180     6   199     5   217 0.77 CobQ/CobB/MinD/ParA nucleotide binding domain
MVIN                 PF03023.9    452 seq1083_BIOID46999   -            511  4.7e-161  536.1  32.4   1   1  4.1e-165  5.7e-161  535.8  22.5     1   450    28   478    28   480 0.99 MviN-like protein
DUF159               PF02586.9    208 seq1085_BIOID46999   -            222   6.3e-46  156.4   0.0   1   1   5.1e-50     7e-46  156.2   0.0     1   207     1   215     1   216 0.90 Uncharacterised ACR, COG2135
OpuAC                PF04069.7    257 seq1086_BIOID46999   -            344   6.7e-57  192.6   3.5   1   1     6e-61   8.1e-57  192.3   2.4     2   256    44   326    43   327 0.94 Substrate binding domain of ABC-type glycine betaine transport system
ABC_tran             PF00005.22   118 seq1089_BIOID46999   -            525     3e-35  121.0   0.2   1   2   4.5e-23     3e-19   69.3   0.1     1   118    56   183    56   183 0.89 ABC transporter
ABC_tran             PF00005.22   118 seq1089_BIOID46999   -            525     3e-35  121.0   0.2   2   2   6.6e-17   4.5e-13   49.4   0.0    15   117   328   445   314   446 0.79 ABC transporter
Lact-deh-memb        PF09330.6    291 seq1090_BIOID46999   -            571  9.4e-154  510.8   1.9   1   1  1.7e-157  1.2e-153  510.5   1.3     1   291   278   567   278   567 1.00 D-lactate dehydrogenase, membrane binding
FAD_binding_4        PF01565.18   139 seq1090_BIOID46999   -            571   2.5e-08   33.3   0.0   1   1   6.1e-12   4.2e-08   32.6   0.0     2   115    47   166    46   186 0.84 FAD binding domain
PmbA_TldD            PF01523.11   293 seq1092_BIOID46999   -            450   6.2e-66  222.5   0.0   1   1   7.1e-70   9.7e-66  221.8   0.0     1   292    34   326    34   327 0.96 Putative modulator of DNA gyrase
Aldedh               PF00171.17   462 seq1093_BIOID46999   -            461   4.4e-30  104.2   0.2   1   1   3.8e-30   5.2e-26   90.8   0.1    29   290    32   289    22   295 0.87 Aldehyde dehydrogenase family
Peptidase_U32        PF01136.14   233 seq1096_BIOID46999   -            292   1.3e-34  119.0   0.0   1   1   1.2e-38   1.7e-34  118.6   0.0     5   195    82   263    76   287 0.89 Peptidase family U32
Phage_cap_P2         PF05125.7    333 seq1097_BIOID46999   -            350  4.4e-108  361.0   0.4   1   1  3.6e-112  4.9e-108  360.8   0.3     2   329    11   343    10   347 0.95 Phage major capsid protein, P2 family
GST_N_3              PF13417.1     75 seq1098_BIOID46999   -            215   4.2e-12   46.0   0.0   1   1   2.5e-15   6.7e-12   45.3   0.0     6    70     8    82     4    91 0.86 Glutathione S-transferase, N-terminal domain
GST_N_2              PF13409.1     70 seq1098_BIOID46999   -            215   9.7e-11   41.4   0.0   1   1   7.2e-14     2e-10   40.4   0.0     3    69    10    81     9    82 0.89 Glutathione S-transferase, N-terminal domain
GST_C                PF00043.20    95 seq1098_BIOID46999   -            215     2e-10   40.3   0.0   1   1   1.1e-13     3e-10   39.8   0.0    32    95   136   197   114   197 0.93 Glutathione S-transferase, C-terminal domain
GST_N                PF02798.15    76 seq1098_BIOID46999   -            215   3.4e-10   39.8   0.0   1   1     1e-12   2.7e-09   36.9   0.0    11    76    11    81     4    81 0.92 Glutathione S-transferase, N-terminal domain
GST_C_2              PF13410.1     69 seq1098_BIOID46999   -            215   3.8e-10   39.3   0.1   1   1   2.7e-13   7.5e-10   38.4   0.0     1    69   127   192   127   192 0.93 Glutathione S-transferase, C-terminal domain
NLPC_P60             PF00877.14   105 seq1099_BIOID46999   -            265   1.2e-23   82.7   0.1   1   1   2.9e-27     2e-23   82.1   0.1     1   105   136   252   136   252 0.98 NlpC/P60 family
Prok-JAB             PF14464.1    105 seq1099_BIOID46999   -            265   5.1e-17   61.2   0.3   1   1   1.3e-20   8.7e-17   60.5   0.0     3    96    12   108    10   121 0.87 Prokaryotic homologs of the JAB domain
WzyE                 PF06899.6    449 seq1100_BIOID46999   -            450    3e-277  919.3  44.7   1   1  2.4e-281  3.3e-277  919.1  31.0     1   448     1   449     1   450 1.00 WzyE protein
Acyl-CoA_dh_1        PF00441.19   150 seq1102_BIOID46999   -            383     4e-46  156.6   4.6   1   1   1.8e-49   6.1e-46  156.0   3.2     1   150   228   377   228   377 0.98 Acyl-CoA dehydrogenase, C-terminal domain
Acyl-CoA_dh_2        PF08028.6    134 seq1102_BIOID46999   -            383   1.4e-18   67.3   2.4   1   1   6.1e-22   2.1e-18   66.7   1.7     3   125   245   357   243   360 0.96 Acyl-CoA dehydrogenase, C-terminal domain
Acyl-CoA_dh_N        PF02771.11   113 seq1102_BIOID46999   -            383   3.5e-17   62.8   0.0   1   1   2.2e-20   7.7e-17   61.7   0.0     1   105     6   108     6   114 0.92 Acyl-CoA dehydrogenase, N-terminal domain
Acyl-CoA_dh_M        PF02770.14    52 seq1102_BIOID46999   -            383   5.1e-15   54.5   0.0   1   1   2.9e-18     1e-14   53.6   0.0     1    50   121   170   121   173 0.97 Acyl-CoA dehydrogenase, middle domain
Glycos_transf_N      PF04413.11   186 seq1103_BIOID46999   -            425     4e-75  250.9   0.0   1   1   6.1e-78   4.2e-74  247.6   0.0     1   185    31   212    31   213 0.98 3-Deoxy-D-manno-octulosonic-acid transferase (kdotransferase)
Glycos_transf_1      PF00534.15   172 seq1103_BIOID46999   -            425   2.9e-10   39.7   0.0   1   1   8.1e-14   5.5e-10   38.8   0.0    62   169   288   398   231   401 0.72 Glycosyl transferases group 1
T2SF                 PF00482.18   124 seq1104_BIOID46999   -            398   1.1e-56  189.9   8.1   1   2   2.1e-35   2.8e-31  107.8   0.2     1   124    64   187    64   187 0.99 Type II secretion system (T2SS), protein F
T2SF                 PF00482.18   124 seq1104_BIOID46999   -            398   1.1e-56  189.9   8.1   2   2   2.1e-28   2.9e-24   85.2   1.9     1   124   267   389   267   389 0.98 Type II secretion system (T2SS), protein F
DUF3260              PF11658.3    518 seq1105_BIOID46999   -            559  1.1e-233  776.0   0.0   1   1  8.8e-238  1.2e-233  775.8   0.0     2   518    24   554    23   554 0.99 Protein of unknown function (DUF3260)
MFS_1                PF07690.11   354 seq1106_BIOID46999   -            403   1.5e-43  148.8  41.6   1   1   2.1e-47   1.5e-43  148.8  28.8     4   347    14   341    11   348 0.86 Major Facilitator Superfamily
Sugar_tr             PF00083.19   451 seq1106_BIOID46999   -            403   4.4e-09   35.3   4.8   1   1   6.5e-13   4.4e-09   35.3   3.3    44   123    39   115    16   185 0.88 Sugar (and other) transporter
OsmC                 PF02566.14   100 seq1107_BIOID46999   -            143   1.5e-19   69.9   0.1   1   1   1.4e-23   1.9e-19   69.5   0.0     2    99    42   139    41   140 0.89 OsmC-like protein
Acetyltransf_1       PF00583.19    83 seq1110_BIOID46999   -            159   2.6e-10   40.0   0.1   1   1   5.3e-14   3.6e-10   39.6   0.0     2    82    53   130    52   131 0.91 Acetyltransferase (GNAT) family
Acetyltransf_10      PF13673.1    117 seq1110_BIOID46999   -            159     4e-08   33.2   0.0   1   1   7.3e-12     5e-08   32.9   0.0     3   117    12   130    11   130 0.78 Acetyltransferase (GNAT) domain
HAD_2                PF13419.1    176 seq1113_BIOID46999   -            199   2.3e-28   99.5   0.1   1   1   3.8e-32   2.6e-28   99.3   0.1     2   176     4   184     3   184 0.84 Haloacid dehalogenase-like hydrolase
Hydrolase_like       PF13242.1     75 seq1113_BIOID46999   -            199   1.2e-08   34.3   0.0   1   1   3.9e-12   2.7e-08   33.2   0.0     2    50   139   186   138   198 0.93 HAD-hyrolase-like
Amidohydro_4         PF13147.1    304 seq1114_BIOID46999   -            460   9.1e-34  117.6   0.0   1   1   2.9e-37   1.3e-33  117.1   0.0     1   304   107   427   107   427 0.89 Amidohydrolase
Amidohydro_3         PF07969.6    404 seq1114_BIOID46999   -            460     2e-08   33.7   2.9   1   1     2e-09   9.3e-06   24.9   2.0   100   358   175   384   112   411 0.61 Amidohydrolase family
Amidohydro_5         PF13594.1     68 seq1114_BIOID46999   -            460   1.9e-06   27.4   0.0   1   1   2.9e-09   1.3e-05   24.7   0.0     3    45    84   138    82   180 0.72 Amidohydrolase
DUF2893              PF11459.3     69 seq1115_BIOID46999   -            267   6.8e-20   70.5   0.0   1   1   1.5e-23   1.1e-19   69.9   0.0     1    68   157   224   157   225 0.97 Protein of unknwon function (DUF2893)
DUF4095              PF13338.1    124 seq1115_BIOID46999   -            267   1.7e-05   24.8   0.0   1   1   4.6e-09   3.2e-05   23.9   0.0     1    66    34   102    34   149 0.77 Domain of unknown function (DUF4095)
DHFR_1               PF00186.14   161 seq1116_BIOID46999   -            158   1.6e-36  125.2   0.0   1   1   1.3e-40   1.7e-36  125.0   0.0     3   160     2   156     1   157 0.87 Dihydrofolate reductase
HATPase_c            PF02518.21   111 seq1117_BIOID46999   -            608   2.2e-24   85.2   0.0   1   1     2e-27     4e-24   84.3   0.0     2   109   496   599   495   601 0.96 Histidine kinase-, DNA gyrase B-, and HSP90-like ATPase
PAS                  PF00989.19   113 seq1117_BIOID46999   -            608     1e-22   79.9   0.5   1   1   4.7e-25   9.2e-22   76.8   0.0     4   112   265   369   262   370 0.97 PAS fold
HisKA                PF00512.20    68 seq1117_BIOID46999   -            608   3.9e-16   58.6   0.6   1   1   9.1e-19   1.8e-15   56.5   0.1     2    65   389   450   388   453 0.94 His Kinase A (phospho-acceptor) domain
PAS_9                PF13426.1    104 seq1117_BIOID46999   -            608   3.3e-15   56.2   0.0   1   1   7.4e-18   1.5e-14   54.1   0.0     2   103   273   371   272   372 0.96 PAS domain
PAS_4                PF08448.5    110 seq1117_BIOID46999   -            608   2.2e-11   43.6   0.1   1   1   5.8e-14   1.1e-10   41.3   0.0     2   110   269   375   268   375 0.89 PAS fold
HAMP                 PF00672.20    70 seq1117_BIOID46999   -            608   1.2e-06   28.4   1.3   1   1   2.4e-09   4.7e-06   26.5   0.9     2    70   193   259   192   259 0.88 HAMP domain
PAS_8                PF13188.1     64 seq1117_BIOID46999   -            608   8.5e-06   25.3   0.0   1   1   1.8e-08   3.5e-05   23.3   0.0     6    47   267   312   261   328 0.78 PAS domain
FolB                 PF02152.13   113 seq1119_BIOID46999   -            120   5.5e-26   90.8   1.5   1   1   4.5e-30   6.2e-26   90.6   1.0     1   111     8   116     8   118 0.98 Dihydroneopterin aldolase
UvrB                 PF12344.3     44 seq1120_BIOID46999   -            673   6.7e-23   79.8   0.9   1   1   1.3e-25   2.9e-22   77.7   0.1     1    43   552   594   552   595 0.97 Ultra-violet resistance protein B
Helicase_C           PF00271.26    78 seq1120_BIOID46999   -            673   1.2e-15   57.0   0.0   1   1   1.2e-18   2.8e-15   55.8   0.0     2    77   465   545   464   546 0.98 Helicase conserved C-terminal domain
ResIII               PF04851.10   184 seq1120_BIOID46999   -            673   1.1e-11   44.8   0.0   1   1     3e-14   6.9e-11   42.1   0.0     4    94    13   101    10   134 0.79 Type III restriction enzyme, res subunit
UVR                  PF02151.14    36 seq1120_BIOID46999   -            673   5.2e-07   28.8   1.1   1   1     7e-10   1.6e-06   27.3   0.8     2    35   634   667   633   668 0.93 UvrB/uvrC motif
Bac_luciferase       PF00296.15   307 seq1125_BIOID46999   -            335   1.1e-31  110.0   0.4   1   1   1.4e-34     2e-30  105.9   0.3    18   300    23   299     8   306 0.77 Luciferase-like monooxygenase
Globin               PF00042.17   108 seq1126_BIOID46999   -            403   3.5e-15   56.1   0.0   1   1   1.7e-18   7.7e-15   55.0   0.0     2   107    14   109    13   110 0.96 Globin
NAD_binding_1        PF00175.16   109 seq1126_BIOID46999   -            403   1.3e-14   54.5   0.0   1   1   5.4e-18   2.5e-14   53.6   0.0     1   108   271   379   271   380 0.83 Oxidoreductase NAD-binding domain
FAD_binding_6        PF00970.19    99 seq1126_BIOID46999   -            403   1.1e-13   51.0   0.0   1   1   4.8e-17   2.2e-13   50.0   0.0     2    97   162   259   161   261 0.90 Oxidoreductase FAD-binding domain
Phage_term_smal      PF05944.7    132 seq1127_BIOID46999   -            266   2.5e-42  143.5   0.1   1   1   4.4e-46     6e-42  142.3   0.0     2   132    36   170    35   170 0.95 Phage small terminase subunit
Epimerase            PF01370.16   236 seq1128_BIOID46999   -            297   1.1e-22   80.5   0.0   1   1   5.9e-26   1.6e-22   79.9   0.0     1   227     3   216     3   243 0.89 NAD dependent epimerase/dehydratase family
DUF1731              PF08338.6     48 seq1128_BIOID46999   -            297   7.9e-17   60.3   0.2   1   1   8.2e-20   2.2e-16   58.9   0.1     1    47   249   295   249   296 0.98 Domain of unknown function (DUF1731)
NAD_binding_10       PF13460.1    183 seq1128_BIOID46999   -            297   2.8e-16   59.9   0.0   1   1   1.3e-19   3.5e-16   59.6   0.0     1   178     3   209     3   214 0.67 NADH(P)-binding
NmrA                 PF05368.8    233 seq1128_BIOID46999   -            297   4.4e-05   22.7   0.1   1   1   2.3e-08   6.4e-05   22.1   0.0     1    35     3    37     3    68 0.91 NmrA-like family
MFS_1                PF07690.11   354 seq1129_BIOID46999   -            394   1.1e-36  126.1  55.2   1   2   1.5e-29     1e-25   90.1  17.3     2   188    17   198    16   220 0.86 Major Facilitator Superfamily
MFS_1                PF07690.11   354 seq1129_BIOID46999   -            394   1.1e-36  126.1  55.2   2   2     1e-14   7.2e-11   41.3  16.1     3   175   218   387   216   394 0.89 Major Facilitator Superfamily
Sugar_tr             PF00083.19   451 seq1129_BIOID46999   -            394   3.2e-12   45.6  16.5   1   1   4.7e-16   3.2e-12   45.6  11.4    43   188    39   181    11   184 0.83 Sugar (and other) transporter
Virul_fac_BrkB       PF03631.10   260 seq1130_BIOID46999   -            290     1e-55  188.8  24.6   1   1   8.7e-60   1.2e-55  188.6  17.0     2   258    29   274    28   276 0.88 Virulence factor BrkB
AAA_17               PF13207.1    121 seq1131_BIOID46999   -            214     2e-11   44.6   0.1   1   1   3.7e-15   2.6e-11   44.2   0.1     1    78     4   101     4   190 0.75 AAA domain
AAA_28               PF13521.1    163 seq1131_BIOID46999   -            214   4.8e-09   36.2   0.0   1   1   1.1e-12   7.4e-09   35.6   0.0     1   101     4   102     4   158 0.81 AAA domain
Cytochrom_B562       PF07361.6    103 seq1132_BIOID46999   -            128   9.5e-35  119.0   4.1   1   1     8e-39   1.1e-34  118.8   2.8     1   103    23   128    23   128 0.99 Cytochrome b562
BPD_transp_2         PF02653.11   267 seq1133_BIOID46999   -            393   6.9e-51  172.6  42.2   1   1     5e-55   6.9e-51  172.6  29.3     2   267    57   383    56   383 0.98 Branched-chain amino acid transport system / permease component
Fe-ADH               PF00465.14   366 seq1135_BIOID46999   -            370  2.7e-104  348.6   0.5   1   1  4.4e-108    3e-104  348.4   0.4     2   364     8   360     7   362 0.92 Iron-containing alcohol dehydrogenase
Fe-ADH_2             PF13685.1    250 seq1135_BIOID46999   -            370   1.4e-17   63.6   0.0   1   1   4.1e-21   2.8e-17   62.7   0.0    12   247    18   260    14   262 0.89 Iron-containing alcohol dehydrogenase
T2SG                 PF08334.6    108 seq1138_BIOID46999   -            145   4.8e-35  119.4   0.3   1   1   1.2e-38   5.6e-35  119.2   0.2     1   108    32   138    32   138 0.97 Type II secretion system (T2SS), protein G
N_methyl_2           PF13544.1     31 seq1138_BIOID46999   -            145   7.7e-09   34.5   0.7   1   1   3.3e-12   1.5e-08   33.6   0.5     8    31     2    25     1    25 0.90 Type IV pilin N-term methylation site GFxxxE
N_methyl             PF07963.7     20 seq1138_BIOID46999   -            145   2.1e-07   30.1   4.1   1   1   7.8e-11   3.5e-07   29.4   2.8     1    20     8    27     8    27 0.96 Prokaryotic N-terminal methylation motif
CTP_transf_2         PF01467.21   157 seq1139_BIOID46999   -            159   5.6e-25   88.1   0.1   1   1   9.9e-29   6.8e-25   87.8   0.1     1   156     6   134     6   135 0.98 Cytidylyltransferase
Citrate_ly_lig       PF08218.6    182 seq1139_BIOID46999   -            159   9.7e-07   28.2   0.1   1   1   2.4e-10   1.6e-06   27.5   0.0     9   106    12   113    10   117 0.81 Citrate lyase ligase C-terminal domain
DUF1814              PF08843.6    233 seq1140_BIOID46999   -            306   6.3e-35  120.9   0.0   1   1   5.5e-39   7.5e-35  120.6   0.0     3   217    14   262    12   282 0.81 Nucleotidyl transferase of unknown function (DUF1814)
Glyco_tran_WecB      PF03808.8    172 seq1141_BIOID46999   -            246   3.1e-56  189.3   0.1   1   1   3.1e-60   4.2e-56  188.9   0.1     2   172    61   231    60   231 0.96 Glycosyl transferase WecB/TagA/CpsF family
Phage-tail_3         PF13550.1    164 seq1142_BIOID46999   -           1574   1.4e-29  102.8   0.0   1   1   3.1e-33   1.4e-29  102.8   0.0     2   161   358   520   357   523 0.94 Putative phage tail protein
DUF1983              PF09327.6     81 seq1142_BIOID46999   -           1574   9.3e-24   83.0   1.8   1   1     2e-27   9.3e-24   83.0   1.3     1    81  1423  1501  1423  1501 0.96 Domain of unknown function (DUF1983)
UTRA                 PF07702.8    141 seq1144_BIOID46999   -            291   5.4e-32  110.2   0.0   1   1   7.8e-35   2.7e-31  107.9   0.0     1   140   139   277   139   278 0.98 UTRA domain
GntR                 PF00392.16    64 seq1144_BIOID46999   -            291   1.5e-21   75.5   0.3   1   1   1.6e-24   5.4e-21   73.6   0.0     2    63    56   117    55   118 0.98 Bacterial regulatory proteins, gntR family
HTH_11               PF08279.7     55 seq1144_BIOID46999   -            291   3.3e-06   26.5   0.1   1   1   4.1e-09   1.4e-05   24.5   0.0    19    45    82   108    81   115 0.88 HTH domain
HTH_DeoR             PF08220.7     57 seq1144_BIOID46999   -            291   4.3e-06   26.0   0.3   1   1   7.5e-09   2.6e-05   23.5   0.0    18    50    82   114    82   121 0.92 DeoR-like helix-turn-helix domain
CMAS                 PF02353.15   273 seq1146_BIOID46999   -            382  1.8e-106  355.1   0.2   1   1  1.6e-109  2.4e-106  354.6   0.2     2   273   108   368   107   368 0.98 Mycolic acid cyclopropane synthetase
Methyltransf_23      PF13489.1    162 seq1146_BIOID46999   -            382   1.5e-14   53.9   0.0   1   1   1.6e-17   2.4e-14   53.2   0.0    14   135   157   287   144   315 0.73 Methyltransferase domain
Methyltransf_11      PF08241.7     95 seq1146_BIOID46999   -            382   8.7e-13   48.4   0.0   1   1   1.1e-15   1.6e-12   47.5   0.0     1    94   172   264   172   265 0.97 Methyltransferase domain
Methyltransf_18      PF12847.2    112 seq1146_BIOID46999   -            382   8.2e-11   42.3   0.0   1   1   1.4e-13   2.1e-10   41.0   0.0     1   111   167   267   167   268 0.91 Methyltransferase domain
Methyltransf_31      PF13847.1    152 seq1146_BIOID46999   -            382   5.2e-11   42.2   0.0   1   1   5.6e-14   8.6e-11   41.5   0.0     2   112   166   269   165   329 0.85 Methyltransferase domain
Methyltransf_12      PF08242.7     99 seq1146_BIOID46999   -            382   4.1e-08   33.4   0.0   1   1   5.5e-11   8.4e-08   32.4   0.0     1    99   172   263   172   263 0.83 Methyltransferase domain
Methyltransf_25      PF13649.1    101 seq1146_BIOID46999   -            382   2.1e-07   31.0   0.0   1   1   2.8e-10   4.2e-07   30.1   0.0     1   101   171   261   171   261 0.90 Methyltransferase domain
PCMT                 PF01135.14   210 seq1146_BIOID46999   -            382   3.9e-06   26.4   0.0   1   1   3.8e-09   5.7e-06   25.8   0.0    61   123   155   215   135   230 0.82 Protein-L-isoaspartate(D-aspartate) O-methyltransferase (PCMT)
MTS                  PF05175.9    170 seq1146_BIOID46999   -            382   3.8e-05   23.0   0.0   1   1     4e-08   6.1e-05   22.3   0.0    22   104   158   234   152   265 0.81 Methyltransferase small domain
GspH                 PF12019.3    114 seq1149_BIOID46999   -            169   7.9e-09   35.5   0.0   1   1   2.3e-12   1.1e-08   35.1   0.0     2   112    44   153    43   156 0.70 Type II transport protein GspH
N_methyl_2           PF13544.1     31 seq1149_BIOID46999   -            169   6.1e-07   28.5   1.1   1   1   2.6e-10   1.2e-06   27.6   0.7    11    30     2    21     1    22 0.93 Type IV pilin N-term methylation site GFxxxE
N_methyl             PF07963.7     20 seq1149_BIOID46999   -            169   1.6e-06   27.3   2.0   1   1     9e-10   4.1e-06   26.0   1.4     1    19     5    23     5    24 0.94 Prokaryotic N-terminal methylation motif
PsiE                 PF06146.7     69 seq1150_BIOID46999   -            136   1.8e-16   59.9   5.7   1   1   1.3e-20   1.8e-16   59.9   3.9     5    69    62   123    58   123 0.95 Phosphate-starvation-inducible E
Phage_GPL            PF05926.6    140 seq1155_BIOID46999   -            164   4.3e-51  172.3   0.1   1   1   3.6e-55   4.9e-51  172.1   0.1     2   140    26   164    25   164 0.99 Phage head completion protein (GPL)
Fimbrial             PF00419.15   145 seq1156_BIOID46999   -            335   9.8e-19   67.8   0.1   1   1   1.2e-22   1.6e-18   67.1   0.0     2   145   188   335   187   335 0.92 Fimbrial protein
Tyr_Deacylase        PF02580.11   145 seq1157_BIOID46999   -            145   6.3e-55  185.0   0.1   1   1   5.1e-59     7e-55  184.8   0.0     2   144     3   144     2   145 0.99 D-Tyr-tRNA(Tyr) deacylase
ABC_tran             PF00005.22   118 seq1160_BIOID46999   -            511   6.6e-30  103.7   0.1   1   2   3.6e-21   2.5e-17   63.2   0.0     1   118    51   169    51   169 0.95 ABC transporter
ABC_tran             PF00005.22   118 seq1160_BIOID46999   -            511   6.6e-30  103.7   0.1   2   2   1.8e-13   1.2e-09   38.4   0.0     3   117   305   431   303   432 0.77 ABC transporter
ASCH                 PF04266.9    104 seq1161_BIOID46999   -            146   1.2e-19   70.4   0.0   1   1     1e-23   1.4e-19   70.2   0.0     5   103    37   143    16   144 0.91 ASCH domain
T2SI                 PF02501.12    81 seq1162_BIOID46999   -            125   1.9e-12   46.8   0.1   1   1     2e-16   2.7e-12   46.3   0.1     1    77    39   114    39   118 0.90 Type II secretion system (T2SS), protein I
RNase_T              PF00929.19   164 seq1163_BIOID46999   -            185   6.8e-19   68.6   0.0   1   1   1.1e-22   7.8e-19   68.4   0.0     3   164     8   168     6   168 0.93 Exonuclease
AA_permease          PF00324.16   479 seq1166_BIOID46999   -            461   4.1e-99  331.9  55.8   1   1  7.8e-103   5.3e-99  331.6  38.7     1   436    16   428    16   457 0.94 Amino acid permease
AA_permease_2        PF13520.1    426 seq1166_BIOID46999   -            461   1.6e-43  148.7  59.1   1   1   3.1e-47   2.1e-43  148.3  41.0     9   425    20   440    15   441 0.88 Amino acid permease
Complex1_51K         PF01512.12   151 seq1167_BIOID46999   -            447   4.6e-42  143.1   0.1   1   1     3e-45     1e-41  142.0   0.0     1   151    17   157    17   157 0.98 Respiratory-chain NADH dehydrogenase 51 Kd subunit
RnfC_N               PF13375.1    101 seq1167_BIOID46999   -            447     4e-15   55.2   0.4   1   1   3.5e-18   1.2e-14   53.7   0.2    22    85   378   442   371   447 0.91 RnfC Barrel sandwich hybrid domain
SLBB                 PF10531.4     59 seq1167_BIOID46999   -            447   2.1e-13   49.8   1.4   1   1   1.3e-16   4.3e-13   48.8   0.9     1    58   169   216   169   217 0.96 SLBB domain
Fer4_17              PF13534.1     61 seq1167_BIOID46999   -            447   6.3e-08   32.7   3.9   1   1   3.7e-11   1.3e-07   31.7   2.7     2    60   260   320   259   321 0.94 4Fe-4S dicluster domain
AzlC                 PF03591.9    143 seq1168_BIOID46999   -            245   7.3e-42  142.5  10.2   1   1   5.3e-46   7.3e-42  142.5   7.1     1   141    23   165    23   167 0.97 AzlC protein
YiiD_Cterm           PF09500.5    144 seq1169_BIOID46999   -            329   6.7e-49  165.0   0.0   1   1   2.9e-52   9.9e-49  164.4   0.0     1   143   174   313   174   314 0.99 Putative thioesterase (yiiD_Cterm)
Acetyltransf_7       PF13508.1     79 seq1169_BIOID46999   -            329     4e-13   49.1   0.0   1   1   2.2e-16   7.5e-13   48.3   0.0     3    78    60   139    58   140 0.87 Acetyltransferase (GNAT) domain
Acetyltransf_1       PF00583.19    83 seq1169_BIOID46999   -            329   2.7e-12   46.4   0.0   1   1   2.3e-15   7.7e-12   44.9   0.0     3    82    67   138    65   139 0.96 Acetyltransferase (GNAT) family
Acetyltransf_10      PF13673.1    117 seq1169_BIOID46999   -            329   1.4e-08   34.7   0.0   1   1   7.1e-12   2.4e-08   33.9   0.0    38   117    58   138    16   138 0.83 Acetyltransferase (GNAT) domain
Peripla_BP_3         PF13377.1    160 seq1170_BIOID46999   -            392   2.7e-38  131.3   0.7   1   1   6.8e-40   2.3e-36  125.0   0.1     3   160   113   277   111   277 0.95 Periplasmic binding protein-like domain
HTH_AraC             PF00165.18    42 seq1170_BIOID46999   -            392   3.3e-22   77.5   0.1   1   2   2.8e-11   9.7e-08   31.4   0.0     1    42   294   335   294   335 0.97 Bacterial regulatory helix-turn-helix proteins, AraC family
HTH_AraC             PF00165.18    42 seq1170_BIOID46999   -            392   3.3e-22   77.5   0.1   2   2   9.9e-15   3.4e-11   42.4   0.1     6    41   348   384   346   385 0.95 Bacterial regulatory helix-turn-helix proteins, AraC family
HTH_18               PF12833.2     81 seq1170_BIOID46999   -            392   8.3e-20   70.5   0.1   1   1   1.7e-22   5.8e-19   67.8   0.0     3    79   309   384   307   385 0.97 Helix-turn-helix domain
Peripla_BP_4         PF13407.1    258 seq1170_BIOID46999   -            392   5.4e-13   48.7   0.0   1   1   2.6e-16   8.8e-13   48.0   0.0    75   258    72   258    52   258 0.85 Periplasmic binding protein domain
ETF                  PF01012.16   164 seq1172_BIOID46999   -            261   1.7e-31  109.0   0.6   1   1   1.7e-35   2.3e-31  108.5   0.4     8   164    35   190    29   190 0.92 Electron transfer flavoprotein domain
Phage_tail_X         PF05489.7     60 seq1173_BIOID46999   -             68   1.3e-21   75.7   0.0   1   1   9.9e-26   1.4e-21   75.6   0.0     1    57     3    58     3    61 0.95 Phage Tail Protein X
Sigma54_activat      PF00158.21   168 seq1175_BIOID46999   -            461   7.7e-74  246.6   0.2   1   1   4.6e-77   1.3e-73  245.9   0.1     2   167   146   311   145   312 0.99 Sigma-54 interaction domain
Response_reg         PF00072.19   112 seq1175_BIOID46999   -            461     2e-30  104.9   0.2   1   1   1.5e-33   4.1e-30  103.9   0.2     1   108     7   113     7   117 0.97 Response regulator receiver domain
HTH_8                PF02954.14    42 seq1175_BIOID46999   -            461   5.8e-14   51.2   2.7   1   1   4.9e-17   1.4e-13   50.0   1.9     3    42   415   454   413   454 0.96 Bacterial regulatory protein, Fis family
AAA_5                PF07728.9    139 seq1175_BIOID46999   -            461   5.7e-07   29.2   0.3   1   1   9.3e-10   2.5e-06   27.1   0.0     2   123   169   287   168   297 0.80 AAA domain (dynein-related subfamily)
AAA                  PF00004.24   132 seq1175_BIOID46999   -            461   2.8e-06   27.4   0.3   1   1   1.3e-08   3.5e-05   23.9   0.0     1   112   169   290   169   309 0.77 ATPase family associated with various cellular activities (AAA)
T2SJ                 PF11612.3    169 seq1179_BIOID46999   -            195   1.7e-21   76.5   4.9   1   1   7.2e-25   3.3e-21   75.6   3.4     2   168    39   177    38   178 0.91 Type II secretion system (T2SS), protein J
N_methyl_2           PF13544.1     31 seq1179_BIOID46999   -            195   5.3e-08   31.8   0.6   1   1   2.4e-11   1.1e-07   30.8   0.4    10    31     2    23     1    23 0.93 Type IV pilin N-term methylation site GFxxxE
N_methyl             PF07963.7     20 seq1179_BIOID46999   -            195   2.3e-06   26.9   1.3   1   1   1.1e-09   4.9e-06   25.8   0.9     1    20     6    25     6    25 0.95 Prokaryotic N-terminal methylation motif
Phage_holin_3        PF05106.7    100 seq1181_BIOID46999   -            107   2.9e-18   65.5   0.8   1   1   2.5e-22   3.4e-18   65.3   0.5     6   100     7   101     2   101 0.95 Phage holin family (Lysis protein S)
DUF45                PF01863.12   205 seq1183_BIOID46999   -            167   7.5e-12   45.3   0.3   1   1   1.2e-15     8e-12   45.2   0.2   142   198    93   149    19   156 0.87 Protein of unknown function DUF45
WLM                  PF08325.5    186 seq1183_BIOID46999   -            167   1.3e-05   25.0   3.5   1   1   2.4e-09   1.6e-05   24.7   2.0    81   118   114   151   100   166 0.85 WLM domain
Flg_bb_rod           PF00460.15    31 seq1184_BIOID46999   -            138   8.6e-13   47.5   0.2   1   1   1.5e-16   2.1e-12   46.3   0.2     1    31     9    39     9    39 0.98 Flagella basal body rod protein
Peripla_BP_4         PF13407.1    258 seq1185_BIOID46999   -            328   3.9e-52  177.0   0.7   1   1   3.4e-56   4.6e-52  176.8   0.5     5   258    36   289    31   289 0.96 Periplasmic binding protein domain
YscJ_FliF            PF01514.12   207 seq1187_BIOID46999   -            552     1e-65  220.7   0.0   1   1   6.9e-69   4.7e-65  218.4   0.0     9   205    28   223    17   225 0.96 Secretory protein of YscJ/FliF family
YscJ_FliF_C          PF08345.6    160 seq1187_BIOID46999   -            552   3.9e-52  176.3   5.4   1   1   5.8e-56   3.9e-52  176.3   3.7     1   160   250   429   250   429 0.88 Flagellar M-ring protein C-terminal
Peptidase_M15_4      PF13539.1     67 seq1189_BIOID46999   -            130   2.4e-14   53.3   0.2   1   1   2.6e-18   3.6e-14   52.8   0.1     4    67    58   123    55   123 0.71 D-alanyl-D-alanine carboxypeptidase
Fimbrial             PF00419.15   145 seq1190_BIOID46999   -            171   9.6e-16   58.1   0.1   1   1   8.5e-20   1.2e-15   57.9   0.0     1   145    29   171    27   171 0.88 Fimbrial protein
AzlD                 PF05437.7     99 seq1192_BIOID46999   -            111   2.6e-12   46.4   5.5   1   1   2.2e-16     3e-12   46.2   3.8     1    98     5   104     5   105 0.92 Branched-chain amino acid transport protein (AzlD)
Flg_bbr_C            PF06429.8     74 seq1193_BIOID46999   -            134   1.3e-12   47.3   3.0   1   1   2.9e-16     2e-12   46.7   2.0    29    73    87   131    10   132 0.89 Flagellar basal body rod FlgEFG protein C-terminal
Flg_bb_rod           PF00460.15    31 seq1193_BIOID46999   -            134   2.7e-11   42.8   1.2   1   1   3.9e-15   2.7e-11   42.8   0.8     1    30     7    37     7    38 0.95 Flagella basal body rod protein
ArsC                 PF03960.10   110 seq1194_BIOID46999   -            118   2.9e-32  110.8   0.0   1   1   2.4e-36   3.2e-32  110.7   0.0     1   110     5   114     5   114 0.98 ArsC family
T2SK                 PF03934.8    280 seq1197_BIOID46999   -            327     1e-66  224.9   3.8   1   1   8.5e-71   1.2e-66  224.6   2.6     3   277    32   315    30   319 0.93 Type II secretion system (T2SS), protein K
SNARE_assoc          PF09335.6    123 seq1199_BIOID46999   -            192   3.1e-18   66.0   1.9   1   1   2.3e-22   3.1e-18   66.0   1.3     3   122    23   143    21   144 0.92 SNARE associated Golgi protein
ETF_alpha            PF00766.14    86 seq1200_BIOID46999   -            312   1.1e-30  105.0   0.3   1   1   2.8e-34   1.9e-30  104.1   0.2     2    85   189   273   188   274 0.97 Electron transfer flavoprotein FAD-binding domain
ETF                  PF01012.16   164 seq1200_BIOID46999   -            312   4.1e-25   88.2   0.2   1   1   1.1e-28   7.2e-25   87.4   0.1     2   164     7   153     6   153 0.92 Electron transfer flavoprotein domain
DUF218               PF02698.12   155 seq1201_BIOID46999   -            230   5.5e-23   81.0   0.0   1   1   5.5e-27   7.5e-23   80.6   0.0    17   130    68   177    58   200 0.89 DUF218 domain
DUF2570              PF10828.3    110 seq1203_BIOID46999   -            135   6.5e-05   22.3   0.1   1   1   5.6e-09   7.7e-05   22.1   0.1     3   100     3    99     1   108 0.82 Protein of unknown function (DUF2570)
Transposase_31       PF04754.7    205 seq1204_BIOID46999   -            318   8.5e-84  279.8   0.4   1   1   7.9e-88   1.1e-83  279.5   0.3     1   204     8   210     8   211 0.98 Putative transposase, YhgA-like
Peptidase_M20        PF01546.23   171 seq1207_BIOID46999   -            375   5.5e-37  126.8   0.1   1   1   9.6e-41   6.6e-37  126.6   0.1     1   170    62   371    62   372 0.96 Peptidase family M20/M25/M40
M20_dimer            PF07687.9    109 seq1207_BIOID46999   -            375   3.5e-25   87.7   0.1   1   1   1.3e-28   8.7e-25   86.4   0.0     1   108   175   282   175   283 0.98 Peptidase dimerisation domain
MarR                 PF01047.17    59 seq1208_BIOID46999   -            176   1.6e-17   62.8   2.8   1   1   1.3e-20     6e-17   60.9   0.1     1    58    53   112    53   113 0.98 MarR family
MarR_2               PF12802.2     62 seq1208_BIOID46999   -            176     1e-08   34.5   0.1   1   1   4.8e-12   2.2e-08   33.5   0.0     5    61    55   111    51   112 0.90 MarR family
HTH_27               PF13463.1     68 seq1208_BIOID46999   -            176   3.6e-07   30.3   0.1   1   1   1.8e-10   8.1e-07   29.1   0.0    17    68    70   121    54   121 0.86 Winged helix DNA-binding domain
FlgD                 PF03963.9     82 seq1209_BIOID46999   -            231   9.4e-25   86.3   5.0   1   1   1.1e-27   4.8e-24   84.1   2.8     7    81     7    79     2    80 0.86 Flagellar hook capping protein - N-terminal region
FlgD_ig              PF13860.1     81 seq1209_BIOID46999   -            231   1.2e-20   72.8   2.5   1   1   2.7e-24   1.2e-20   72.8   1.7     9    81   119   189   105   189 0.91 FlgD Ig-like domain
FLgD_tudor           PF13861.1     61 seq1209_BIOID46999   -            231   3.5e-15   55.6   0.0   1   1   2.3e-18     1e-14   54.1   0.0     1    60    86   230    86   231 0.97 FlgD Tudor-like domain
MatE                 PF01554.13   162 seq1210_BIOID46999   -            457   1.4e-73  245.7  35.5   1   2   1.4e-41   1.9e-37  128.2   3.8     1   162    17   177    17   177 0.98 MatE
MatE                 PF01554.13   162 seq1210_BIOID46999   -            457   1.4e-73  245.7  35.5   2   2   3.8e-42   5.2e-38  130.0   8.5     1   162   244   405   244   405 1.00 MatE
BMC                  PF00936.14    75 seq1212_BIOID46999   -            184   6.5e-41  137.7   7.8   1   2   3.9e-25   5.3e-21   73.9   0.0     1    74     3    76     3    77 0.98 BMC domain
BMC                  PF00936.14    75 seq1212_BIOID46999   -            184   6.5e-41  137.7   7.8   2   2   1.8e-22   2.5e-18   65.3   3.1     1    75    95   173    95   173 0.97 BMC domain
BPD_transp_2         PF02653.11   267 seq1213_BIOID46999   -            342   5.4e-45  153.3  43.5   1   1   5.5e-49   7.5e-45  152.8  30.2     5   267    40   301    36   301 0.97 Branched-chain amino acid transport system / permease component
Abhydrolase_6        PF12697.2    228 seq1216_BIOID46999   -            382   2.6e-12   47.0   0.2   1   1   1.3e-15     6e-12   45.8   0.1    18   220   110   362    97   366 0.76 Alpha/beta hydrolase family
Abhydrolase_5        PF12695.2    142 seq1216_BIOID46999   -            382   1.7e-11   43.9   0.2   1   1   3.4e-14   1.6e-10   40.8   0.2    14   141   105   357    91   358 0.78 Alpha/beta hydrolase family
Peptidase_S15        PF02129.13   272 seq1216_BIOID46999   -            382   7.6e-05   22.1   0.1   1   1   3.2e-08   0.00015   21.2   0.0     2   140    71   201    71   359 0.67 X-Pro dipeptidyl-peptidase (S15 family)
P2_Phage_GpR         PF06891.6    135 seq1219_BIOID46999   -            155   2.1e-37  127.8   0.0   1   1   1.8e-41   2.4e-37  127.6   0.0     1   135     1   130     1   130 0.98 P2 phage tail completion protein R (GpR)
AA_kinase            PF00696.23   241 seq1220_BIOID46999   -            465     6e-27   94.6   0.5   1   1   1.9e-30   8.8e-27   94.0   0.4     1   240    48   290    48   291 0.93 Amino acid kinase family
Acetyltransf_1       PF00583.19    83 seq1220_BIOID46999   -            465   5.7e-09   35.7   0.0   1   1   4.2e-12   1.9e-08   34.0   0.0     3    83   364   436   362   436 0.92 Acetyltransferase (GNAT) family
ABC_tran             PF00005.22   118 seq1221_BIOID46999   -            494     1e-31  109.6   0.0   1   2   1.4e-19   9.3e-16   58.1   0.0     1   118    44   169    44   169 0.89 ABC transporter
ABC_tran             PF00005.22   118 seq1221_BIOID46999   -            494     1e-31  109.6   0.0   2   2   7.8e-17   5.3e-13   49.2   0.0     3   117   295   424   293   425 0.82 ABC transporter
Dam                  PF05869.6    181 seq1222_BIOID46999   -            197   2.1e-50  170.5   0.0   1   1   1.8e-54   2.5e-50  170.3   0.0     2   178     8   186     7   189 0.96 DNA N-6-adenine-methyltransferase (Dam)
GFO_IDH_MocA         PF01408.17   120 seq1225_BIOID46999   -            334   1.3e-28   99.8   0.2   1   1   1.5e-32   2.1e-28   99.1   0.1     1   117     8   124     8   127 0.97 Oxidoreductase family, NAD-binding Rossmann fold
CoA_trans            PF01144.18   217 seq1226_BIOID46999   -            220   5.9e-71  237.9   0.2   1   1   4.9e-75   6.6e-71  237.8   0.1     2   216     6   215     5   216 0.99 Coenzyme A transferase
DFP                  PF04127.10   183 seq1229_BIOID46999   -            430   5.9e-72  241.0   0.2   1   1   8.7e-76   5.9e-72  241.0   0.2     2   182   211   395   210   396 0.97 DNA / pantothenate metabolism flavoprotein
Flavoprotein         PF02441.14   129 seq1229_BIOID46999   -            430   2.7e-31  107.8   0.3   1   1   8.1e-35   5.6e-31  106.7   0.2     1   128    30   157    30   158 0.90 Flavoprotein
T2SL                 PF05134.8    230 seq1230_BIOID46999   -            387   6.8e-57  192.1   2.9   1   1   1.6e-60   1.1e-56  191.4   2.0     1   230     6   233     6   233 0.98 Type II secretion system (T2SS), protein L
GspL_C               PF12693.2    158 seq1230_BIOID46999   -            387   7.6e-36  123.1   4.4   1   1   1.9e-39   1.3e-35  122.3   3.0     6   156   241   384   237   387 0.97 GspL periplasmic domain
HlyD                 PF00529.15   306 seq1231_BIOID46999   -            390   3.6e-79  266.1  15.0   1   1   1.3e-82   4.5e-79  265.8  10.4     1   306    60   343    60   343 0.99 HlyD family secretion protein
HlyD_2               PF12700.2    328 seq1231_BIOID46999   -            390   2.2e-17   63.1   1.3   1   1   9.2e-21   3.1e-17   62.6   0.9    20   234    60   290    51   316 0.77 HlyD family secretion protein
HlyD_3               PF13437.1    105 seq1231_BIOID46999   -            390   5.2e-16   58.7   3.5   1   1   1.4e-16   4.9e-13   49.2   0.2     2   105   218   338   217   338 0.79 HlyD family secretion protein
Biotin_lipoyl_2      PF13533.1     50 seq1231_BIOID46999   -            390   1.1e-08   34.4   1.6   1   1   5.4e-11   1.9e-07   30.5   0.1     2    49    61   108    60   109 0.91 Biotin-lipoyl like
Mob_synth_C          PF06463.8    128 seq1232_BIOID46999   -            329   9.9e-36  122.1   0.0   1   1   4.8e-39   1.7e-35  121.4   0.0     1   127   186   312   186   313 0.98 Molybdenum Cofactor Synthesis C
Radical_SAM          PF04055.16   166 seq1232_BIOID46999   -            329   5.8e-27   94.7   0.0   1   1   2.3e-30   7.9e-27   94.3   0.0     2   166    19   181    18   181 0.97 Radical SAM superfamily
Fer4_12              PF13353.1    139 seq1232_BIOID46999   -            329   1.4e-07   31.6   0.0   1   1   7.6e-11   2.6e-07   30.7   0.0    15   116    24   125    13   131 0.84 4Fe-4S single cluster domain
Fer4_14              PF13394.1    117 seq1232_BIOID46999   -            329   5.1e-07   29.6   0.0   1   1   5.1e-10   1.7e-06   27.9   0.0     6    90    22   104    15   125 0.70 4Fe-4S single cluster domain
BMC                  PF00936.14    75 seq1233_BIOID46999   -            116   7.7e-17   60.6   0.2   1   1   7.8e-21   1.1e-16   60.1   0.1     2    73    45   112    44   116 0.95 BMC domain
DAO                  PF01266.19   358 seq1234_BIOID46999   -            429   2.9e-22   78.9   6.1   1   2   1.6e-10   2.2e-07   30.0   0.2     1    37     7    43     7    94 0.78 FAD dependent oxidoreductase
DAO                  PF01266.19   358 seq1234_BIOID46999   -            429   2.9e-22   78.9   6.1   2   2   4.8e-17   6.6e-14   51.4   0.8   144   356   105   328    99   330 0.63 FAD dependent oxidoreductase
FAD_binding_3        PF01494.14   356 seq1234_BIOID46999   -            429   1.7e-13   50.2   1.0   1   1   3.8e-16   5.2e-13   48.6   0.1     2   192     6   184     5   222 0.82 FAD binding domain
FAD_oxidored         PF12831.2    428 seq1234_BIOID46999   -            429   4.5e-09   35.7   1.3   1   1   3.3e-12   4.5e-09   35.7   0.9     1   143     7   157     7   161 0.77 FAD dependent oxidoreductase
HI0933_like          PF03486.9    409 seq1234_BIOID46999   -            429   3.4e-08   32.2   1.4   1   1   1.1e-10   1.5e-07   30.1   1.0     2   167     7   165     6   174 0.85 HI0933-like protein
NAD_binding_8        PF13450.1     68 seq1234_BIOID46999   -            429   5.5e-07   29.4   1.2   1   1     1e-09   1.4e-06   28.1   0.8     1    32    10    41    10    63 0.90 NAD(P)-binding Rossmann-like domain
Thi4                 PF01946.12   230 seq1234_BIOID46999   -            429   6.4e-07   28.5   1.6   1   1   4.7e-09   6.4e-06   25.3   0.4    18    64     6    52     3    57 0.94 Thi4 family
FAD_binding_2        PF00890.19   421 seq1234_BIOID46999   -            429   1.3e-06   27.4  17.7   1   1   2.7e-08   3.7e-05   22.6   4.6     1    35     7    41     7    50 0.92 FAD binding domain
Pyr_redox_2          PF07992.9    200 seq1234_BIOID46999   -            429   4.1e-06   26.7   2.8   1   1   8.9e-09   1.2e-05   25.1   2.0     1    90     7    95     7   307 0.83 Pyridine nucleotide-disulphide oxidoreductase
FlaE                 PF07559.9    130 seq1237_BIOID46999   -            401   1.9e-23   83.3  12.5   1   1   4.3e-27   1.9e-23   83.3   8.7     1   130   170   282   170   282 0.94 Flagellar basal body protein FlaE
Flg_bbr_C            PF06429.8     74 seq1237_BIOID46999   -            401   4.2e-21   74.5   1.6   1   1   4.6e-24   2.1e-20   72.2   1.1     2    74   323   400   322   400 0.92 Flagellar basal body rod FlgEFG protein C-terminal
Flg_bb_rod           PF00460.15    31 seq1237_BIOID46999   -            401   9.7e-12   44.2   4.1   1   1   2.1e-15   9.7e-12   44.2   2.8     2    31     4    33     3    33 0.96 Flagella basal body rod protein
DUF3521              PF12035.3     35 seq1239_BIOID46999   -             74   1.6e-08   34.1   0.6   1   1   1.8e-12   2.5e-08   33.4   0.0     2    34     7    39     7    40 0.96 Protein of unknown function (DUF3521)
Phage_tail_S         PF05069.8    148 seq1240_BIOID46999   -            214   7.8e-28   96.9   4.0   1   2   2.6e-15   3.6e-11   42.9   1.2     4    61     9    68     6    91 0.85 Phage virion morphogenesis family
Phage_tail_S         PF05069.8    148 seq1240_BIOID46999   -            214   7.8e-28   96.9   4.0   2   2   6.9e-19   9.4e-15   54.5   0.0    59   144   124   206   116   210 0.85 Phage virion morphogenesis family
Radical_SAM          PF04055.16   166 seq1241_BIOID46999   -            411   2.4e-12   47.2   0.0   1   1   9.2e-16   4.2e-12   46.4   0.0     6   145    20   167    16   188 0.84 Radical SAM superfamily
DUF4008              PF13186.1     64 seq1241_BIOID46999   -            411   2.8e-12   46.6   0.4   1   1   1.3e-15     6e-12   45.6   0.3     4    64   282   343   276   343 0.91 Domain of unknown function (DUF4008)
Fer4_12              PF13353.1    139 seq1241_BIOID46999   -            411   4.8e-07   29.8   0.0   1   1   1.9e-10   8.8e-07   29.0   0.0    13   115    19   126    17   149 0.64 4Fe-4S single cluster domain
PduV-EutP            PF10662.4    143 seq1245_BIOID46999   -            147   4.3e-60  201.2   0.0   1   1   3.6e-64   4.9e-60  201.0   0.0     1   142     1   141     1   142 0.99 Ethanolamine utilisation - propanediol utilisation
FliG_C               PF01706.11   110 seq1246_BIOID46999   -            331   1.8e-39  134.0  15.8   1   1   3.2e-42   2.2e-38  130.5   2.3     2   109   216   323   215   324 0.98 FliG C-terminal domain
UPF0370              PF13980.1     63 seq1248_BIOID46999   -             74   5.1e-34  115.7  11.7   1   1   4.1e-38   5.6e-34  115.6   8.1     1    61     9    70     9    74 0.94 Uncharacterised protein family (UPF0370)
CoA_trans            PF01144.18   217 seq1252_BIOID46999   -            216     4e-44  150.2   0.2   1   1   6.6e-48   4.5e-44  150.1   0.1     2   216     5   197     4   198 0.96 Coenzyme A transferase
BPD_transp_2         PF02653.11   267 seq1253_BIOID46999   -            330   4.7e-47  160.0  43.0   1   1   4.2e-51   5.8e-47  159.7  29.8     3   267    36   305    34   305 0.94 Branched-chain amino acid transport system / permease component
Alpha-amylase        PF00128.19   316 seq1254_BIOID46999   -            676   2.5e-42  145.2   6.4   1   1   4.7e-46   6.5e-42  143.9   4.4     1   308   226   595   226   598 0.74 Alpha amylase, catalytic domain
MFS_1                PF07690.11   354 seq1255_BIOID46999   -            397   5.3e-35  120.6  64.1   1   1   1.4e-34   9.7e-31  106.6  35.4     2   333    24   336    23   339 0.86 Major Facilitator Superfamily
Sugar_tr             PF00083.19   451 seq1255_BIOID46999   -            397   1.1e-06   27.4  48.3   1   1   3.2e-09   2.2e-05   23.1  13.4    53   189    60   190    47   196 0.89 Sugar (and other) transporter
Phage_base_V         PF04717.7     79 seq1256_BIOID46999   -            193     1e-25   89.3   0.6   1   1   1.5e-29     2e-25   88.4   0.3     1    78    16    90    16    91 0.98 Phage-related baseplate assembly protein
MoCF_biosynth        PF00994.19   144 seq1259_BIOID46999   -            170   5.6e-31  106.7   0.0   1   1   5.1e-35     7e-31  106.4   0.0     1   143    14   156    12   157 0.92 Probable molybdopterin binding domain
TerC                 PF03741.11   184 seq1261_BIOID46999   -            540   4.9e-49  166.1  13.4   1   1   1.6e-52   7.4e-49  165.5   9.3     1   183    27   216    27   217 0.94 Integral membrane protein TerC family
CorC_HlyC            PF03471.12    81 seq1261_BIOID46999   -            540   2.4e-20   72.0   0.1   1   1   5.5e-23   2.5e-19   68.7   0.0     2    79   453   529   452   531 0.93 Transporter associated domain
CBS                  PF00571.23    57 seq1261_BIOID46999   -            540   4.1e-16   58.2   1.1   1   2   5.1e-09   2.3e-05   23.8   0.3     1    53   315   371   315   374 0.94 CBS domain
CBS                  PF00571.23    57 seq1261_BIOID46999   -            540   4.1e-16   58.2   1.1   2   2   9.7e-12   4.4e-08   32.5   0.0     3    53   382   432   381   436 0.93 CBS domain
T2SM                 PF04612.7    160 seq1262_BIOID46999   -            161   7.3e-29  100.5   0.1   1   1   5.9e-33   8.1e-29  100.3   0.1     2   158     8   158     7   160 0.93 Type II secretion system (T2SS), protein M
TerC                 PF03741.11   184 seq1263_BIOID46999   -            321   4.2e-57  192.4  13.4   1   1   3.1e-61   4.2e-57  192.4   9.3     1   182    80   282    80   284 0.97 Integral membrane protein TerC family
Sigma54_activat      PF00158.21   168 seq1264_BIOID46999   -            642   2.7e-36  124.4   0.0   1   1   2.1e-39   4.9e-36  123.6   0.0     4   168   333   494   330   494 0.96 Sigma-54 interaction domain
PAS                  PF00989.19   113 seq1264_BIOID46999   -            642   5.6e-14   51.7   0.0   1   1     6e-17   1.4e-13   50.5   0.0     2   113   207   309   206   309 0.97 PAS fold
HTH_8                PF02954.14    42 seq1264_BIOID46999   -            642   1.7e-13   49.7   0.1   1   1   7.4e-17   1.7e-13   49.7   0.1     2    42   591   631   590   631 0.96 Bacterial regulatory protein, Fis family
GAF                  PF01590.21   154 seq1264_BIOID46999   -            642   7.9e-06   25.9   0.4   1   1   8.3e-09   1.9e-05   24.7   0.3     4   151    58   189    56   192 0.92 GAF domain
PAS_8                PF13188.1     64 seq1264_BIOID46999   -            642   0.00012   21.7   0.0   1   1   1.4e-07   0.00032   20.3   0.0     2    46   207   255   206   276 0.70 PAS domain
SCFA_trans           PF02667.9    453 seq1265_BIOID46999   -            440  4.8e-231  767.1  24.4   1   1  3.9e-235  5.3e-231  767.0  16.9     1   453     1   440     1   440 1.00 Short chain fatty acid transporter
MFS_1                PF07690.11   354 seq1266_BIOID46999   -            512   5.7e-55  186.3  38.3   1   1   4.2e-59   5.7e-55  186.3  26.5     1   353    19   413    19   414 0.89 Major Facilitator Superfamily
BPD_transp_2         PF02653.11   267 seq1267_BIOID46999   -            323   1.5e-38  132.1  39.2   1   1   1.1e-42   1.5e-38  132.1  27.2     4   265    38   307    35   309 0.93 Branched-chain amino acid transport system / permease component
dUTPase              PF00692.14   129 seq1268_BIOID46999   -            152   1.2e-41  141.0   0.0   1   1   9.9e-46   1.4e-41  140.9   0.0     2   129    17   150    16   150 0.98 dUTPase
DUF1375              PF07119.7     76 seq1269_BIOID46999   -            135     1e-21   76.4   0.9   1   1   1.2e-25   1.6e-21   75.7   0.6     6    75    40   102    31   103 0.92 Protein of unknown function (DUF1375)
Flg_bbr_C            PF06429.8     74 seq1271_BIOID46999   -            251     1e-20   73.2   3.1   1   1   2.1e-24   1.4e-20   72.8   0.5     2    74   170   247   169   247 0.90 Flagellar basal body rod FlgEFG protein C-terminal
Flg_bb_rod           PF00460.15    31 seq1271_BIOID46999   -            251   2.2e-10   39.9   3.3   1   1   3.2e-14   2.2e-10   39.9   2.3     1    31     5    35     5    35 0.97 Flagella basal body rod protein
RNase_H              PF00075.19   132 seq1273_BIOID46999   -            197   1.4e-32  112.7   0.0   1   1   1.3e-36   1.8e-32  112.3   0.0     3   131    40   178    38   179 0.90 RNase H
GPW_gp25             PF04965.9     99 seq1274_BIOID46999   -            116   7.6e-21   73.3   0.0   1   1   7.3e-25     1e-20   73.0   0.0     5    93    17   105    14   111 0.92 Gene 25-like lysozyme
FliH                 PF02108.11   128 seq1275_BIOID46999   -            228   5.2e-40  136.1   0.5   1   1   1.2e-43   5.2e-40  136.1   0.3     5   128    96   219    77   219 0.98 Flagellar assembly protein FliH
HrpE                 PF06188.7    191 seq1275_BIOID46999   -            228     4e-08   33.1   6.8   1   1   1.8e-11   8.4e-08   32.0   4.7    25   182    48   211    26   222 0.74 HrpE/YscL/FliH and V-type ATPase subunit E
MoaC                 PF01967.16   136 seq1277_BIOID46999   -            161   1.5e-60  202.6   1.3   1   1   1.3e-64   1.7e-60  202.4   0.9     1   136    15   150    15   150 1.00 MoaC family
Peripla_BP_4         PF13407.1    258 seq1278_BIOID46999   -            340   6.3e-54  182.9   4.0   1   1   1.2e-57   7.9e-54  182.6   2.7     1   256    30   285    30   287 0.95 Periplasmic binding protein domain
Peptidase_A24        PF01478.13   106 seq1279_BIOID46999   -            225   2.4e-29  101.4  11.5   1   1   1.8e-33   2.4e-29  101.4   8.0     1   105    81   189    81   190 0.94 Type IV leader peptidase family
AMP-binding          PF00501.23   418 seq1281_BIOID46999   -            566  1.2e-100  336.6   0.0   1   1  2.2e-104  1.5e-100  336.4   0.0     1   418    70   482    70   482 0.95 AMP-binding enzyme
DUF4009              PF13193.1     41 seq1281_BIOID46999   -            566   1.2e-10   40.5   0.3   1   1   4.1e-14   2.8e-10   39.3   0.1     1    28   524   551   524   561 0.91 Domain of unknown function (DUF4009)
Baseplate_J          PF04865.9    243 seq1282_BIOID46999   -            298   3.6e-49  167.1   1.8   1   1   6.8e-50   9.3e-46  156.0   0.7    96   243   112   258   107   258 0.97 Baseplate J-like protein
TetR_N               PF00440.18    47 seq1284_BIOID46999   -            198   2.8e-11   42.7   0.0   1   1   3.4e-15   4.6e-11   42.0   0.0     3    46    18    61    16    62 0.94 Bacterial regulatory proteins, tetR family
DUF1127              PF06568.6     40 seq1287_BIOID46999   -             59   5.4e-12   44.8   8.5   1   1   5.2e-16   7.1e-12   44.4   5.9     2    39    22    59    21    59 0.96 Domain of unknown function (DUF1127)
Peptidase_S74        PF13884.1     58 seq1289_BIOID46999   -           1385   5.2e-07   29.5   0.0   1   1   1.6e-10   2.2e-06   27.5   0.0     1    57  1273  1326  1273  1327 0.87 Chaperone of endosialidase
ThiS                 PF02597.15    78 seq1290_BIOID46999   -             81   1.2e-22   80.0   0.0   1   1   9.6e-27   1.3e-22   79.8   0.0     1    78     4    81     4    81 0.99 ThiS family
ATP-synt_ab          PF00006.20   215 seq1291_BIOID46999   -            457   3.9e-69  232.3   0.0   1   1     4e-73   5.5e-69  231.8   0.0     1   215   161   373   161   373 1.00 ATP synthase alpha/beta family, nucleotide-binding domain
ABC_tran             PF00005.22   118 seq1295_BIOID46999   -            401   5.6e-22   78.2   0.0   1   1   3.6e-25   1.2e-21   77.0   0.0     1   117    73   191    73   192 0.92 ABC transporter
TOBE_2               PF08402.5     75 seq1295_BIOID46999   -            401   9.6e-12   44.6   0.3   1   1   1.2e-14   4.2e-11   42.5   0.1     1    75   313   385   313   385 0.95 TOBE domain
Flg_bbr_C            PF06429.8     74 seq1296_BIOID46999   -            279   6.4e-27   93.1   3.1   1   1   1.8e-30   1.2e-26   92.2   1.3     2    74   202   279   201   279 0.91 Flagellar basal body rod FlgEFG protein C-terminal
Flg_bb_rod           PF00460.15    31 seq1296_BIOID46999   -            279   3.2e-14   52.1   1.2   1   1   1.2e-17   8.2e-14   50.8   0.8     1    31    24    54    24    54 0.98 Flagella basal body rod protein
BPD_transp_2         PF02653.11   267 seq1298_BIOID46999   -            318   9.2e-37  126.3  40.7   1   1     1e-40   1.4e-36  125.7  28.2     3   266    39   305    37   306 0.91 Branched-chain amino acid transport system / permease component
DUF262               PF03235.9    221 seq1300_BIOID46999   -            697     4e-34  118.3   0.2   1   1   5.9e-38     4e-34  118.3   0.2     2   220     9   222     8   223 0.84 Protein of unknown function DUF262
DUF1524              PF07510.6    142 seq1300_BIOID46999   -            697   2.1e-31  108.5   3.4   1   1   5.5e-35   3.8e-31  107.7   2.4     1   142   414   548   414   548 0.95 Protein of unknown function (DUF1524)
MoaE                 PF02391.12   117 seq1301_BIOID46999   -            150     4e-40  136.1   0.0   1   1   3.5e-44   4.7e-40  135.9   0.0     2   116     6   121     5   122 0.97 MoaE protein
Thiolase_N           PF00108.18   264 seq1304_BIOID46999   -            394  2.2e-107  357.8   6.4   1   1  4.2e-111  2.8e-107  357.4   4.4     1   264     1   263     1   263 0.99 Thiolase, N-terminal domain
Thiolase_C           PF02803.13   123 seq1304_BIOID46999   -            394   1.2e-53  179.6   1.4   1   1   1.7e-57   1.2e-53  179.6   1.0     1   123   270   392   270   392 0.99 Thiolase, C-terminal domain
DeoC                 PF01791.4    236 seq1307_BIOID46999   -            291   1.7e-16   60.0   0.1   1   1   1.6e-20   2.2e-16   59.7   0.0     1   235    51   258    51   259 0.90 DeoC/LacD family aldolase
Tail_P2_I            PF09684.5    139 seq1308_BIOID46999   -            176   2.2e-52  176.2   0.0   1   1   1.8e-56   2.5e-52  175.9   0.0     1   139     6   142     6   142 0.99 Phage tail protein (Tail_P2_I)
Aminotran_1_2        PF00155.16   363 seq1310_BIOID46999   -            452     1e-21   77.1   0.0   1   1   2.7e-25   3.8e-21   75.3   0.0   126   348   200   426    68   440 0.77 Aminotransferase class I and II
Bax1-I               PF01027.15   205 seq1311_BIOID46999   -            261   5.2e-59  199.1  36.8   1   1   4.5e-63   6.1e-59  198.9  25.5     2   205    46   257    45   257 0.92 Inhibitor of apoptosis-promoting Bax1
RNA_ligase           PF09414.5    184 seq1314_BIOID46999   -            235   4.1e-06   26.5   0.0   1   1   7.4e-10     1e-05   25.3   0.0     3   182    39   203    37   205 0.80 RNA ligase
FAD_binding_3        PF01494.14   356 seq1315_BIOID46999   -            360   3.4e-10   39.4   0.0   1   1   1.1e-09   1.4e-05   24.1   0.0   148   179   141   172   118   240 0.84 FAD binding domain
Peptidase_C26        PF07722.8    217 seq1316_BIOID46999   -            254   1.5e-68  230.3   0.0   1   1   2.6e-72   1.8e-68  230.1   0.0     1   217     8   224     8   224 0.96 Peptidase C26
GATase               PF00117.23   192 seq1316_BIOID46999   -            254   1.4e-11   44.1   0.0   1   1   2.8e-15   1.9e-11   43.6   0.0    43   190    62   241    31   243 0.70 Glutamine amidotransferase class-I
FlgH                 PF02107.11   180 seq1317_BIOID46999   -            232   3.4e-69  231.9   0.3   1   1   2.9e-73   3.9e-69  231.6   0.2     4   180    44   231    41   231 0.95 Flagellar L-ring protein
ADH_zinc_N           PF00107.21   130 seq1320_BIOID46999   -            349   7.4e-29   99.8   0.1   1   1   3.4e-32   1.2e-28   99.1   0.1     1   129   185   308   185   309 0.97 Zinc-binding dehydrogenase
ADH_N                PF08240.7    109 seq1320_BIOID46999   -            349   8.9e-28   96.1   6.1   1   1   5.2e-31   1.8e-27   95.1   4.3     1   108    27   142    27   143 0.95 Alcohol dehydrogenase GroES-like domain
DUF3927              PF13064.1     46 seq1322_BIOID46999   -             52   1.1e-11   43.8   3.2   1   1   8.9e-16   1.2e-11   43.7   2.2     3    45     5    47     3    48 0.93 Protein of unknown function (DUF3927)
LamB                 PF02264.10   398 seq1324_BIOID46999   -            446  1.5e-168  560.8  26.3   1   1  1.3e-172  1.7e-168  560.6  18.2     1   398    28   446    28   446 0.97 LamB porin
FliJ                 PF02050.11   123 seq1326_BIOID46999   -            147   2.5e-32  111.3  20.6   1   1   2.3e-36   3.1e-32  111.0  14.3     1   122    19   141    19   142 0.98 Flagellar FliJ protein
ABM                  PF03992.11    78 seq1328_BIOID46999   -             96   4.4e-16   58.5   0.1   1   1   3.6e-20   4.9e-16   58.4   0.1     1    77     1    76     1    77 0.95 Antibiotic biosynthesis monooxygenase
AAA_33               PF13671.1    143 seq1331_BIOID46999   -            370   1.2e-25   89.9   0.1   1   1   2.9e-29     2e-25   89.2   0.1     1   143   226   355   226   355 0.93 AAA domain
KTI12                PF08433.5    270 seq1331_BIOID46999   -            370   3.8e-06   26.2   0.2   1   1   1.1e-09   7.4e-06   25.2   0.0     4   143   227   358   225   361 0.90 Chromatin associated protein KTI12
FlgI                 PF02119.11   342 seq1334_BIOID46999   -            366  3.2e-138  459.9  15.5   1   1  2.7e-142  3.6e-138  459.7  10.8     1   342    22   366    22   366 0.99 Flagellar P-ring protein
Cupin_2              PF07883.6     71 seq1336_BIOID46999   -            185     9e-18   63.4   0.1   1   1   5.2e-21   1.4e-17   62.8   0.1     2    69   111   178   110   180 0.94 Cupin domain
HTH_3                PF01381.17    55 seq1336_BIOID46999   -            185   1.1e-14   53.9   0.4   1   1   5.9e-18   1.6e-14   53.3   0.2     2    55    13    66    12    66 0.97 Helix-turn-helix
HTH_31               PF13560.1     64 seq1336_BIOID46999   -            185     1e-10   41.4   0.0   1   1     6e-14   1.6e-10   40.8   0.0     3    60     9    65     7    68 0.95 Helix-turn-helix domain
HTH_19               PF12844.2     64 seq1336_BIOID46999   -            185   1.7e-10   40.6   0.0   1   1     1e-13   2.7e-10   40.0   0.0     1    62     9    70     9    72 0.96 Helix-turn-helix domain
LrgA                 PF03788.9     96 seq1338_BIOID46999   -            132   4.4e-29   99.9  10.2   1   1     4e-33   5.4e-29   99.6   7.1     1    94    21   114    21   116 0.98 LrgA family
Methyltransf_23      PF13489.1    162 seq1339_BIOID46999   -            252   1.4e-17   63.7   0.0   1   1   1.3e-20     2e-17   63.2   0.0     2   159    13   176     9   178 0.81 Methyltransferase domain
Methyltransf_31      PF13847.1    152 seq1339_BIOID46999   -            252     7e-16   58.0   0.0   1   1   5.9e-19     9e-16   57.6   0.0     5   117    33   145    29   201 0.83 Methyltransferase domain
Methyltransf_18      PF12847.2    112 seq1339_BIOID46999   -            252   2.8e-15   56.7   0.0   1   1   7.7e-18   1.2e-14   54.7   0.0     5   110    35   129    31   131 0.90 Methyltransferase domain
Methyltransf_11      PF08241.7     95 seq1339_BIOID46999   -            252   7.6e-15   55.0   0.0   1   1   2.3e-17   3.5e-14   52.9   0.0     2    94    37   127    36   128 0.96 Methyltransferase domain
Methyltransf_25      PF13649.1    101 seq1339_BIOID46999   -            252   5.2e-11   42.6   0.0   1   1   9.2e-14   1.4e-10   41.3   0.0     1   101    35   124    35   124 0.87 Methyltransferase domain
Methyltransf_12      PF08242.7     99 seq1339_BIOID46999   -            252   4.8e-10   39.6   0.0   1   1   5.1e-13   7.8e-10   39.0   0.0     2    99    37   126    36   126 0.91 Methyltransferase domain
MTS                  PF05175.9    170 seq1339_BIOID46999   -            252     1e-05   24.8   0.0   1   1     1e-08   1.5e-05   24.3   0.0    19   106    20   101    11   133 0.82 Methyltransferase small domain
Methyltransf_2       PF00891.13   241 seq1339_BIOID46999   -            252     4e-05   22.8   0.0   1   1   4.1e-08   6.2e-05   22.1   0.0    91   163    22    98     9   110 0.87 O-methyltransferase
Flg_hook             PF02120.11    85 seq1340_BIOID46999   -            375   4.7e-19   67.7   6.8   1   1   6.5e-23   8.8e-19   66.8   4.7     4    84   248   328   245   336 0.91 Flagellar hook-length control protein FliK
YicC_N               PF03755.8    159 seq1341_BIOID46999   -            287   2.6e-49  167.0   0.1   1   1   3.8e-53   2.6e-49  167.0   0.1     1   158     2   154     2   155 0.96 YicC-like family, N-terminal region
DUF1732              PF08340.6     87 seq1341_BIOID46999   -            287     2e-34  117.1   7.3   1   1   2.9e-38     2e-34  117.1   5.0     1    87   202   287   202   287 0.97 Domain of unknown function (DUF1732)
LrgB                 PF04172.11   215 seq1346_BIOID46999   -            231   1.2e-82  276.2  15.2   1   1   9.7e-87   1.3e-82  276.0  10.6     1   215    12   226    12   226 0.99 LrgB-like family
Methyltransf_27      PF13708.1    194 seq1347_BIOID46999   -            561   3.9e-43  147.1   1.1   1   1   2.4e-46   1.7e-42  145.0   0.8     3   194    87   300    85   300 0.91 Methyltransferase domain
Methyltransf_26      PF13659.1    117 seq1347_BIOID46999   -            561   3.4e-07   30.1   0.0   1   1   9.3e-11   6.4e-07   29.3   0.0     2   116   422   519   421   520 0.89 Methyltransferase domain
RHH_1                PF01402.16    39 seq1348_BIOID46999   -             81   4.7e-11   41.9   0.5   1   1   5.7e-15   7.7e-11   41.2   0.4     2    39    15    52    14    52 0.96 Ribbon-helix-helix protein, copG family
Aldedh               PF00171.17   462 seq1351_BIOID46999   -            495  3.9e-169  562.7   0.0   1   1  3.2e-173  4.4e-169  562.5   0.0     4   462    31   489    28   489 0.97 Aldehyde dehydrogenase family
Exonuc_X-T_C         PF08411.5    269 seq1356_BIOID46999   -            491  4.6e-104  347.0   0.1   1   1  8.4e-108  5.7e-104  346.7   0.1     1   268   228   489   228   490 0.99 Exonuclease C-terminal
RNase_T              PF00929.19   164 seq1356_BIOID46999   -            491   5.9e-25   88.3   0.0   1   1   1.7e-28   1.1e-24   87.4   0.0     2   161    29   207    28   210 0.94 Exonuclease
RHH_3                PF12651.2     44 seq1359_BIOID46999   -            104   6.6e-05   22.4   0.2   1   1   6.2e-09   8.5e-05   22.0   0.1     9    40    44    75    38    79 0.91 Ribbon-helix-helix domain
Glucosaminidase      PF01832.15   134 seq1360_BIOID46999   -            323   7.2e-38  129.6   0.8   1   1   1.9e-41   1.3e-37  128.8   0.5     5   133   170   305   167   306 0.96 Mannosyl-glycoprotein endo-beta-N-acetylglucosaminidase
Rod-binding          PF10135.4     49 seq1360_BIOID46999   -            323   1.7e-19   69.4   1.4   1   1     6e-23   4.1e-19   68.1   1.0     1    49    60   107    60   107 0.99 Rod binding protein
MalM                 PF07148.7    136 seq1365_BIOID46999   -            306   2.3e-50  169.4   0.1   1   1   2.4e-54   3.3e-50  168.9   0.0     2   136    75   210    74   210 0.98 Maltose operon periplasmic protein precursor (MalM)
dCMP_cyt_deam_2      PF08211.6    124 seq1368_BIOID46999   -            294   2.8e-50  169.3   0.2   1   1   8.4e-52   5.8e-48  161.8   0.0     1   123   157   278   157   279 0.98 Cytidine and deoxycytidylate deaminase zinc-binding region
dCMP_cyt_deam_1      PF00383.17   102 seq1368_BIOID46999   -            294   2.4e-17   62.3   0.0   1   1   4.4e-18     3e-14   52.3   0.0    10    93    56   139    47   143 0.86 Cytidine and deoxycytidylate deaminase zinc-binding region
E1-E2_ATPase         PF00122.15   230 seq1371_BIOID46999   -            898     8e-57  191.7   1.7   1   1   3.5e-60     8e-57  191.7   1.2     1   229   123   362   123   363 0.97 E1-E2 ATPase
Hydrolase            PF00702.21   204 seq1371_BIOID46999   -            898     2e-24   87.1   0.5   1   1     2e-27   4.5e-24   86.0   0.2     1   204   367   653   367   653 0.83 haloacid dehalogenase-like hydrolase
HAD                  PF12710.2    191 seq1371_BIOID46999   -            898   1.3e-16   61.2   0.1   1   1   1.2e-19   2.6e-16   60.2   0.0     2   191   371   650   370   650 0.78 haloacid dehalogenase-like hydrolase
Cation_ATPase_N      PF00690.21    69 seq1371_BIOID46999   -            898   2.2e-15   55.7   0.0   1   1   2.2e-18   5.1e-15   54.5   0.0     4    69    48   112    46   112 0.97 Cation transporter/ATPase, N-terminus
Hydrolase_like2      PF13246.1     91 seq1371_BIOID46999   -            898   5.2e-11   42.2   0.0   1   1   4.8e-14   1.1e-10   41.1   0.0    40    91   411   481   369   481 0.68 Putative hydrolase of sodium-potassium ATPase alpha subunit
FliL                 PF03748.9     99 seq1372_BIOID46999   -            154   1.6e-23   82.4   0.0   1   1   1.4e-27     2e-23   82.1   0.0     1    98    54   153    54   154 0.94 Flagellar basal body-associated protein FliL
FliM                 PF02154.10   192 seq1379_BIOID46999   -            349   1.4e-80  269.3   0.2   1   1   3.6e-84   2.5e-80  268.6   0.0     1   192    53   246    53   246 0.99 Flagellar motor switch protein FliM
SpoA                 PF01052.15    77 seq1379_BIOID46999   -            349   1.5e-15   56.3   0.0   1   1   4.7e-19   3.2e-15   55.3   0.0     3    75   267   337   265   338 0.96 Surface presentation of antigens (SPOA)
UPF0126              PF03458.8     81 seq1380_BIOID46999   -            205   1.5e-44  149.3  24.6   1   2   3.2e-25   4.3e-21   74.1   4.6     2    78     4    80     3    83 0.96 UPF0126 domain
UPF0126              PF03458.8     81 seq1380_BIOID46999   -            205   1.5e-44  149.3  24.6   2   2   1.8e-28   2.5e-24   84.5   4.1     1    79    89   166    89   168 0.97 UPF0126 domain
Flg_bbr_C            PF06429.8     74 seq1383_BIOID46999   -            547   7.8e-08   32.0   2.5   1   1   1.1e-11   7.8e-08   32.0   1.7    23    74   491   546   469   546 0.82 Flagellar basal body rod FlgEFG protein C-terminal
Flg_bb_rod           PF00460.15    31 seq1383_BIOID46999   -            547   2.8e-05   23.5  11.0   1   1   4.2e-09   2.8e-05   23.5   7.6     1    31     5    35     5    35 0.97 Flagella basal body rod protein
Ldh_2                PF02615.9    335 seq1384_BIOID46999   -            332    1e-143  478.0   0.0   1   1  8.2e-148  1.1e-143  477.8   0.0     1   334     1   331     1   332 0.99 Malate/L-lactate dehydrogenase
DAO                  PF01266.19   358 seq1385_BIOID46999   -            426   8.6e-72  241.8   0.2   1   1   4.3e-75   9.8e-72  241.6   0.1     1   358    29   381    29   381 0.96 FAD dependent oxidoreductase
Thi4                 PF01946.12   230 seq1385_BIOID46999   -            426   1.7e-07   30.4   0.2   1   1   1.4e-10   3.1e-07   29.6   0.1     9    64    19    75    12   102 0.91 Thi4 family
NAD_binding_8        PF13450.1     68 seq1385_BIOID46999   -            426   2.2e-06   27.4   0.7   1   1   3.9e-09   8.8e-06   25.5   0.5     1    42    32    71    32    88 0.82 NAD(P)-binding Rossmann-like domain
FAD_binding_3        PF01494.14   356 seq1385_BIOID46999   -            426     7e-06   25.2   0.6   1   1   3.1e-09     7e-06   25.2   0.4     2    33    28    59    27    68 0.94 FAD binding domain
FAD_binding_2        PF00890.19   421 seq1385_BIOID46999   -            426   2.1e-05   23.4   0.6   1   1   1.5e-08   3.4e-05   22.7   0.5     1    43    29    71    29    82 0.85 FAD binding domain
SopA                 PF13981.1    135 seq1387_BIOID46999   -            526   1.3e-35  122.2   7.8   1   1   9.4e-39   3.2e-35  120.9   5.4     3   134   293   425   291   426 0.96 SopA-like central domain
Pentapeptide_4       PF13599.1     78 seq1387_BIOID46999   -            526   8.5e-22   76.6  17.2   1   1   9.6e-21   3.3e-17   61.9   3.6     4    78   172   249   169   249 0.94 Pentapeptide repeats (9 copies)
Pentapeptide_3       PF13576.1     48 seq1387_BIOID46999   -            526   9.7e-12   44.4  18.7   1   1   1.9e-10   6.7e-07   28.9   2.1     1    47   186   232   186   233 0.91 Pentapeptide repeats (9 copies)
Kinase-PPPase        PF03618.9    255 seq1389_BIOID46999   -            277   3.4e-82  275.6   0.0   1   1   2.8e-86   3.9e-82  275.4   0.0     1   255     9   267     9   267 0.97 Kinase/pyrophosphorylase
DUF218               PF02698.12   155 seq1390_BIOID46999   -            239   3.3e-21   75.2   0.0   1   1   3.3e-25   4.6e-21   74.8   0.0     4   132    47   172    45   186 0.93 DUF218 domain
GGDEF                PF00990.16   161 seq1398_BIOID46999   -           1105   2.4e-45  153.8   0.2   1   1   2.9e-48   4.9e-45  152.8   0.2     1   160   682   838   682   839 0.97 GGDEF domain
MASE1                PF05231.9    299 seq1398_BIOID46999   -           1105   1.8e-33  115.7  42.3   1   1     1e-36   1.8e-33  115.7  29.3     2   298    19   294    18   295 0.88 MASE1
PAS_9                PF13426.1    104 seq1398_BIOID46999   -           1105   4.4e-29  100.8   0.0   1   2   3.3e-15   5.7e-12   45.8   0.0     3   104   314   416   312   416 0.95 PAS domain
PAS_9                PF13426.1    104 seq1398_BIOID46999   -           1105   4.4e-29  100.8   0.0   2   2   3.7e-12   6.4e-09   36.0   0.0     2   104   566   670   565   670 0.92 PAS domain
PAS_3                PF08447.6     91 seq1398_BIOID46999   -           1105   6.3e-26   90.1   0.0   1   2   1.2e-12     2e-09   37.3   0.0     5    89   328   409   324   411 0.93 PAS fold
PAS_3                PF08447.6     91 seq1398_BIOID46999   -           1105   6.3e-26   90.1   0.0   2   2   1.3e-13   2.3e-10   40.3   0.0     2    91   452   537   451   537 0.96 PAS fold
PAS_4                PF08448.5    110 seq1398_BIOID46999   -           1105   2.5e-23   82.1   0.0   1   2   1.9e-09   3.2e-06   27.0   0.0     7   110   314   419   309   419 0.90 PAS fold
PAS_4                PF08448.5    110 seq1398_BIOID46999   -           1105   2.5e-23   82.1   0.0   2   2   1.1e-13     2e-10   40.5   0.0     1   109   561   672   561   673 0.94 PAS fold
PAS                  PF00989.19   113 seq1398_BIOID46999   -           1105     4e-23   81.2   0.1   1   2   3.1e-12   5.2e-09   35.7   0.0     2   113   303   414   302   414 0.91 PAS fold
PAS                  PF00989.19   113 seq1398_BIOID46999   -           1105     4e-23   81.2   0.1   2   2   5.8e-11   9.9e-08   31.6   0.0     7   113   561   668   555   668 0.94 PAS fold
EAL                  PF00563.15   236 seq1398_BIOID46999   -           1105   6.2e-18   65.0   0.2   1   1   1.1e-20   1.9e-17   63.4   0.1    37   234   896  1088   889  1090 0.93 EAL domain
PAS_8                PF13188.1     64 seq1398_BIOID46999   -           1105     1e-11   44.0   0.0   1   2   7.5e-07    0.0013   18.4   0.0     2    51   303   358   302   371 0.72 PAS domain
PAS_8                PF13188.1     64 seq1398_BIOID46999   -           1105     1e-11   44.0   0.0   2   2   1.6e-07   0.00027   20.5   0.0     1    52   555   607   555   619 0.80 PAS domain
SpoA                 PF01052.15    77 seq1400_BIOID46999   -            137   2.9e-24   84.3   0.8   1   1   2.7e-28   3.7e-24   84.0   0.6     3    76    55   128    54   129 0.97 Surface presentation of antigens (SPOA)
SBP_bac_3            PF00497.15   225 seq1402_BIOID46999   -            518   1.1e-30  106.5   0.0   1   1   4.4e-34     2e-30  105.6   0.0    10   224    52   267    45   268 0.91 Bacterial extracellular solute-binding proteins, family 3
SLT                  PF01464.15   121 seq1402_BIOID46999   -            518   4.8e-27   93.7   0.1   1   1   1.7e-30     8e-27   93.0   0.1     5   118   295   404   292   407 0.95 Transglycosylase SLT domain
Lysozyme_like        PF13702.1    160 seq1402_BIOID46999   -            518   1.5e-06   27.7   0.0   1   1   1.2e-09   5.3e-06   25.8   0.0     8   100   291   391   283   448 0.65 Lysozyme-like
Bac_Ubq_Cox          PF01654.12   436 seq1403_BIOID46999   -            523  1.2e-183  610.3  21.3   1   1    1e-187  1.4e-183  610.1  14.7     1   435     8   503     8   504 0.98 Bacterial Cytochrome Ubiquinol Oxidase
DUF2542              PF10808.3     79 seq1405_BIOID46999   -             79     5e-46  154.7   5.7   1   1     4e-50   5.5e-46  154.6   3.9     1    79     1    79     1    79 1.00 Protein of unknown function (DUF2542)
DUF1471              PF07338.8     56 seq1406_BIOID46999   -             91   8.8e-17   60.3   0.6   1   1     1e-20   1.4e-16   59.7   0.4     1    56    36    89    36    89 0.98 Protein of unknown function (DUF1471)
DUF386               PF04074.7    153 seq1408_BIOID46999   -            155   1.8e-54  183.2   0.0   1   1   1.5e-58     2e-54  183.1   0.0     1   152     1   151     1   152 0.99 Domain of unknown function (DUF386)
FliO                 PF04347.8     84 seq1410_BIOID46999   -            122     3e-24   84.7   0.2   1   1     3e-28   4.1e-24   84.3   0.2     1    84    37   118    37   118 0.88 Flagellar biosynthesis protein, FliO
DAHP_synth_1         PF00793.15   272 seq1411_BIOID46999   -            348    1e-102  342.3   0.0   1   1  8.9e-107  1.2e-102  342.1   0.0     8   270    39   336    24   338 0.97 DAHP synthetase I family
MarR                 PF01047.17    59 seq1415_BIOID46999   -            197   3.6e-14   52.1   0.1   1   1   1.5e-17   6.8e-14   51.1   0.0     1    58    84   143    84   144 0.93 MarR family
MarR_2               PF12802.2     62 seq1415_BIOID46999   -            197   5.3e-12   45.1   0.0   1   1   1.7e-15   7.6e-12   44.6   0.0     4    62    85   143    82   143 0.96 MarR family
HTH_27               PF13463.1     68 seq1415_BIOID46999   -            197   8.6e-06   25.8   0.0   1   1   2.8e-09   1.3e-05   25.3   0.0     7    68    90   152    84   152 0.90 Winged helix DNA-binding domain
Pyr_redox_2          PF07992.9    200 seq1416_BIOID46999   -            412   3.5e-16   59.5   0.0   1   1   2.9e-18   3.3e-15   56.3   0.0     1   198   126   384   126   386 0.80 Pyridine nucleotide-disulphide oxidoreductase
Pyr_redox            PF00070.22    80 seq1416_BIOID46999   -            412     1e-13   51.3   0.8   1   1   3.3e-10   3.7e-07   30.3   0.0     2    76   256   328   255   332 0.77 Pyridine nucleotide-disulphide oxidoreductase
Pyr_redox_3          PF13738.1    203 seq1416_BIOID46999   -            412   5.4e-13   49.3   0.6   1   1   2.3e-09   2.6e-06   27.5   0.0     1    50   128   174   128   206 0.78 Pyridine nucleotide-disulphide oxidoreductase
NAD_binding_8        PF13450.1     68 seq1416_BIOID46999   -            412   1.3e-08   34.6   0.0   1   1   2.8e-11   3.2e-08   33.3   0.0     1    37   129   165   129   184 0.92 NAD(P)-binding Rossmann-like domain
HI0933_like          PF03486.9    409 seq1416_BIOID46999   -            412     1e-06   27.4   0.4   1   1   6.5e-09   7.4e-06   24.5   0.0     2    36   126   160   125   165 0.94 HI0933-like protein
FAD_binding_3        PF01494.14   356 seq1416_BIOID46999   -            412   1.8e-05   23.8   0.2   1   1   8.4e-08   9.6e-05   21.4   0.0     3    35   126   158   125   170 0.93 FAD binding domain
Thi4                 PF01946.12   230 seq1416_BIOID46999   -            412   4.5e-05   22.5   0.1   1   1   9.6e-08   0.00011   21.2   0.0    20    59   127   166   121   197 0.89 Thi4 family
FAD_binding_2        PF00890.19   421 seq1416_BIOID46999   -            412   6.4e-05   21.8   0.0   1   1     1e-07   0.00012   21.0   0.0     2    35   127   160   126   165 0.92 FAD binding domain
YbhQ                 PF11076.3    135 seq1417_BIOID46999   -            136   4.3e-79  262.5  13.2   1   1   3.7e-83   5.1e-79  262.3   9.1     1   134     1   132     1   134 0.98 Putative inner membrane protein YbhQ
Aminotran_3          PF00202.16   339 seq1419_BIOID46999   -            421  5.2e-108  360.7   0.6   1   1  9.4e-112  6.5e-108  360.4   0.4     3   338    27   359    25   360 0.97 Aminotransferase class-III
Aminotran_1_2        PF00155.16   363 seq1419_BIOID46999   -            421   2.5e-05   23.2   0.1   1   1   1.7e-08   0.00011   21.1   0.0    70   280   104   325    40   384 0.63 Aminotransferase class I and II
DUF1440              PF07274.7    136 seq1421_BIOID46999   -            204   3.9e-55  185.4   2.3   1   1   3.4e-59   4.7e-55  185.1   1.6     1   136    26   182    26   182 0.99 Protein of unknown function (DUF1440)
DctQ                 PF04290.7    133 seq1424_BIOID46999   -            157   1.2e-29  102.6   7.5   1   1   1.1e-33   1.5e-29  102.3   5.2     2   132    17   145    16   147 0.92 Tripartite ATP-independent periplasmic transporters, DctQ component
Flagellin_N          PF00669.15   139 seq1425_BIOID46999   -            317   4.4e-34  117.1   9.6   1   1   3.2e-38   4.4e-34  117.1   6.7     2   139     4   141     3   141 0.99 Bacterial flagellin N-terminal helical region
ACT_6                PF13740.1     76 seq1426_BIOID46999   -            212   6.5e-30  102.5   0.5   1   1   1.4e-31   6.5e-28   96.1   0.0     1    76    29   104    29   104 0.98 ACT domain
ACT                  PF01842.20    66 seq1426_BIOID46999   -            212   1.3e-12   46.8   0.2   1   1   1.3e-09   5.8e-06   25.5   0.0     2    65   119   188   118   189 0.97 ACT domain
Chor_lyase           PF04345.8    168 seq1429_BIOID46999   -            165   2.5e-30  105.0   0.0   1   1   2.2e-34     3e-30  104.7   0.0    16   163    21   165    13   165 0.89 Chorismate lyase
DctM                 PF06808.7    416 seq1431_BIOID46999   -            425  3.5e-128  427.5  51.3   1   1    6e-132  4.1e-128  427.3  35.5     2   416     8   416     7   416 0.99 DctM-like transporters
FxsA                 PF04186.8    120 seq1433_BIOID46999   -            158   1.1e-36  124.9   8.3   1   1   9.6e-41   1.3e-36  124.7   5.7     1   113     6   118     6   127 0.93 FxsA cytoplasmic membrane protein
Bac_export_3         PF01313.14    76 seq1436_BIOID46999   -             89   2.3e-30  103.9   9.5   1   1   1.9e-34   2.6e-30  103.8   6.6     2    75     5    78     4    79 0.97 Bacterial export proteins, family 3
AhpC-TSA             PF00578.16   124 seq1437_BIOID46999   -            156   5.2e-40  135.8   0.0   1   1   1.9e-43   6.6e-40  135.5   0.0     2   123     7   134     6   135 0.99 AhpC/TSA family
Redoxin              PF08534.5    146 seq1437_BIOID46999   -            156   2.1e-27   95.3   0.0   1   1   7.3e-31   2.5e-27   95.1   0.0     1   131     5   136     5   148 0.90 Redoxin
SCO1-SenC            PF02630.9    174 seq1437_BIOID46999   -            156   3.3e-10   39.7   0.0   1   1   1.4e-13   4.7e-10   39.2   0.0    32   171    10   136     4   140 0.89 SCO1/SenC
DUF899               PF05988.7    211 seq1437_BIOID46999   -            156   0.00024   20.4   0.0   1   1   7.9e-08   0.00027   20.3   0.0    48   173    12   137     3   152 0.81 Bacterial protein of unknown function (DUF899)
Guanylate_kin        PF00625.16   183 seq1439_BIOID46999   -            207   1.6e-70  236.1   0.0   1   1   1.3e-74   1.8e-70  235.9   0.0     2   183     4   186     3   186 0.98 Guanylate kinase
hemP                 PF10636.4     38 seq1440_BIOID46999   -             63   2.7e-16   58.7   1.9   1   1     9e-20   1.2e-15   56.6   0.9     1    38    26    63    26    63 0.98 Hemin uptake protein hemP
Adenylate_cycl       PF01295.13   605 seq1444_BIOID46999   -            848  4.7e-275  913.4   0.0   1   1  8.2e-279  5.6e-275  913.2   0.0     1   601   228   826   228   830 0.98 Adenylate cyclase, class-I
Adenyl_cycl_N        PF12633.2    204 seq1444_BIOID46999   -            848   3.3e-87  291.1   0.0   1   1   2.2e-86   1.5e-82  275.9   0.0     1   203     1   200     1   201 0.96 Adenylate cyclase NT domain
UbiA                 PF01040.13   257 seq1445_BIOID46999   -            290   1.1e-40  139.4  25.2   1   1   9.5e-45   1.3e-40  139.1  17.5     2   256    26   277    25   283 0.86 UbiA prenyltransferase family
Cyto_ox_2            PF02322.10   328 seq1446_BIOID46999   -            379  7.9e-121  403.1  36.0   1   1  6.7e-125  9.2e-121  402.8  25.0     2   327     7   362     6   363 0.99 Cytochrome oxidase subunit II
Bac_export_1         PF01311.15   249 seq1448_BIOID46999   -            261     2e-76  256.4  28.8   1   1   1.6e-80   2.2e-76  256.3  20.0     2   248     8   251     7   252 0.99 Bacterial export proteins, family 1
DHO_dh               PF01180.16   293 seq1450_BIOID46999   -            411   6.9e-35  120.3   0.0   1   1   1.9e-38   8.7e-35  120.0   0.0     2   293     6   304     5   304 0.84 Dihydroorotate dehydrogenase
Dus                  PF01207.12   310 seq1450_BIOID46999   -            411     6e-08   31.7   0.1   1   1   2.4e-11   1.1e-07   30.9   0.1    43   153    91   198    80   203 0.83 Dihydrouridine synthase (Dus)
Fer4_7               PF12838.2     52 seq1455_BIOID46999   -            205   9.3e-15   54.6  23.5   1   1   8.3e-11     1e-07   32.0   4.7     2    52    82   166    81   166 0.65 4Fe-4S dicluster domain
Fer4_9               PF13187.1     55 seq1455_BIOID46999   -            205   1.6e-12   47.4  18.3   1   1   1.1e-09   1.3e-06   28.3   2.5     2    54    82   166    81   167 0.93 4Fe-4S dicluster domain
Fer4_11              PF13247.1     99 seq1455_BIOID46999   -            205   1.7e-12   46.9  14.4   1   1   4.1e-13   5.1e-10   39.0   3.1     4    59    45    98    42   105 0.91 4Fe-4S dicluster domain
Fer4                 PF00037.22    24 seq1455_BIOID46999   -            205   5.3e-12   44.6  36.6   1   1   2.2e-12   2.8e-09   36.0   1.1     2    24    76    98    75    98 0.93 4Fe-4S binding domain
Fer4_10              PF13237.1     52 seq1455_BIOID46999   -            205   1.4e-10   40.7  24.3   1   1   2.9e-09   3.6e-06   26.5   4.5     2    52    75   163    74   163 0.69 4Fe-4S dicluster domain
Fer4_6               PF12837.2     24 seq1455_BIOID46999   -            205     2e-09   36.7  36.3   1   1   1.3e-09   1.6e-06   27.6   0.9     3    24    76    97    74    97 0.92 4Fe-4S binding domain
Fer4_3               PF12798.2     15 seq1455_BIOID46999   -            205   4.2e-08   33.0  44.7   1   3   3.5e-05     0.043   14.2   4.6     1    15    51    67    51    67 0.98 4Fe-4S binding domain
Fer4_3               PF12798.2     15 seq1455_BIOID46999   -            205   4.2e-08   33.0  44.7   2   3   3.4e-05     0.042   14.2   4.0     1    15    82    96    82    96 0.98 4Fe-4S binding domain
Fer4_3               PF12798.2     15 seq1455_BIOID46999   -            205   4.2e-08   33.0  44.7   3   3   1.1e-05     0.014   15.8   2.8     1    15   146   166   146   166 0.96 4Fe-4S binding domain
Fer4_4               PF12800.2     17 seq1455_BIOID46999   -            205   2.5e-07   30.3  28.4   1   2   3.2e-05     0.039   14.1   0.8     3    15    11    23     9    32 0.91 4Fe-4S binding domain
Fer4_4               PF12800.2     17 seq1455_BIOID46999   -            205   2.5e-07   30.3  28.4   2   2   1.1e-06    0.0013   18.7   1.5     3    17    81    95    79    95 0.90 4Fe-4S binding domain
RNA_pol_Rpb6         PF01192.17    57 seq1456_BIOID46999   -             91     1e-17   63.4   0.1   1   1   9.7e-22   1.3e-17   63.1   0.1     1    56     7    62     7    63 0.95 RNA polymerase Rpb6
DUF2583              PF10762.4     89 seq1458_BIOID46999   -             92     1e-51  172.9   1.0   1   1   8.5e-56   1.2e-51  172.7   0.7     1    89     1    89     1    89 0.99 Protein of unknown function (DUF2583)
PEP_mutase           PF13714.1    238 seq1460_BIOID46999   -            296   1.1e-53  181.7   4.3   1   1   1.9e-57   1.3e-53  181.5   3.0     1   233    10   250    10   255 0.92 Phosphoenolpyruvate phosphomutase
ICL                  PF00463.16   526 seq1460_BIOID46999   -            296   1.2e-16   59.9   1.9   1   1   4.6e-20   3.1e-16   58.5   1.3   150   255    80   183    71   213 0.86 Isocitrate lyase family
HD_4                 PF13328.1    153 seq1464_BIOID46999   -            702   6.5e-54  181.6   1.2   1   1   2.4e-57   6.5e-54  181.6   0.8     2   152    27   175    26   176 0.97 HD domain
RelA_SpoT            PF04607.12   116 seq1464_BIOID46999   -            702   1.1e-36  125.2   0.5   1   1   1.1e-39   3.1e-36  123.7   0.0     1   115   235   345   235   346 0.98 Region found in RelA / SpoT proteins
TGS                  PF02824.16    60 seq1464_BIOID46999   -            702   6.9e-22   76.9   0.0   1   1   6.1e-25   1.7e-21   75.7   0.0     1    60   388   447   388   447 0.99 TGS domain
ACT_4                PF13291.1     80 seq1464_BIOID46999   -            702   2.2e-18   66.2   2.5   1   1   2.1e-21   5.7e-18   64.9   1.0     2    80   622   699   621   699 0.97 ACT domain
HD                   PF01966.17   122 seq1464_BIOID46999   -            702   1.3e-13   50.8   1.9   1   1   1.7e-16   4.7e-13   49.0   0.3     1   122    45   144    45   144 0.81 HD domain
SBP_bac_7            PF03480.8    286 seq1465_BIOID46999   -            328    8e-104  346.6   0.1   1   1  6.7e-108  9.1e-104  346.4   0.0     1   284    30   311    30   313 0.99 Bacterial extracellular solute-binding protein, family 7
Oxidored_q1          PF00361.15   270 seq1469_BIOID46999   -            672   4.4e-51  173.6  24.5   1   1   3.2e-55   4.4e-51  173.6  16.9     3   267   133   411   131   414 0.94 NADH-Ubiquinone/plastoquinone (complex I), various chains
GerE                 PF00196.14    58 seq1470_BIOID46999   -            207   3.2e-19   67.8   1.4   1   1   4.6e-23   6.3e-19   66.9   1.0     3    57   137   191   135   192 0.96 Bacterial regulatory proteins, luxR family
YbgT_YccB            PF08173.6     28 seq1471_BIOID46999   -             37   6.1e-16   57.8   4.2   1   1   4.9e-20   6.7e-16   57.6   2.9     1    28     1    28     1    28 0.97 Membrane bound YbgT-like protein
Cyd_oper_YbgE        PF09600.5     82 seq1474_BIOID46999   -             97   1.8e-33  114.4   7.8   1   1   1.6e-37   2.2e-33  114.1   5.4     1    81    16    96    16    97 0.97 Cyd operon protein YbgE (Cyd_oper_YbgE)
SIS                  PF01380.17   131 seq1476_BIOID46999   -            306   1.8e-30  105.1   0.5   1   1   4.3e-34     3e-30  104.4   0.3     1   131   152   282   152   282 0.99 SIS domain
HTH_6                PF01418.12    77 seq1476_BIOID46999   -            306   1.1e-29  101.9   0.2   1   1   3.1e-33   2.1e-29  100.9   0.1     1    76    25   100    25   101 0.98 Helix-turn-helix domain, rpiR family
OEP                  PF02321.13   188 seq1477_BIOID46999   -            460   7.8e-52  175.4  38.8   1   2   5.6e-27   7.6e-23   80.9  12.2     3   188    65   247    63   247 0.97 Outer membrane efflux protein
OEP                  PF02321.13   188 seq1477_BIOID46999   -            460   7.8e-52  175.4  38.8   2   2   4.8e-33   6.6e-29  100.7   9.1     7   188   275   455   270   455 0.94 Outer membrane efflux protein
PspA_IM30            PF04012.7    221 seq1479_BIOID46999   -            222   6.9e-48  162.8  32.6   1   1     6e-52   8.2e-48  162.5  22.6     1   220     2   217     2   219 0.97 PspA/IM30 family
Citrate_synt         PF00285.16   356 seq1480_BIOID46999   -            418  1.7e-116  388.7   0.0   1   1  1.5e-120  2.1e-116  388.4   0.0     2   356    51   399    51   399 0.98 Citrate synthase
Cpn10                PF00166.16    93 seq1481_BIOID46999   -             97   5.2e-29   99.9   1.8   1   1   4.2e-33   5.7e-29   99.7   1.3     1    93     2    95     2    95 0.97 Chaperonin 10 Kd subunit
4HBT                 PF03061.17    79 seq1482_BIOID46999   -            134   1.4e-18   66.6   0.4   1   1   4.3e-22   1.9e-18   66.1   0.3     1    77    20   103    20   105 0.98 Thioesterase superfamily
4HBT_2               PF13279.1    121 seq1482_BIOID46999   -            134   1.5e-11   44.6   0.2   1   1     4e-15   1.8e-11   44.4   0.1     3   117    14   128    12   132 0.88 Thioesterase-like superfamily
Acyl-ACP_TE          PF01643.12   249 seq1482_BIOID46999   -            134   7.8e-06   24.9   0.1   1   1   1.9e-09   8.8e-06   24.7   0.1    31   132    33   132     4   134 0.79 Acyl-ACP thioesterase
FGGY_N               PF00370.16   245 seq1485_BIOID46999   -            498   1.4e-90  302.7   0.0   1   1   2.7e-94   1.9e-90  302.3   0.0     1   245     4   250     4   250 0.99 FGGY family of carbohydrate kinases, N-terminal domain
FGGY_C               PF02782.11   197 seq1485_BIOID46999   -            498   1.1e-22   80.5   0.5   1   1   6.2e-26   4.2e-22   78.6   0.3     3   196   261   441   259   442 0.82 FGGY family of carbohydrate kinases, C-terminal domain
MipZ                 PF09140.6    261 seq1487_BIOID46999   -            222   6.9e-15   54.7   0.2   1   1   1.1e-16   5.1e-13   48.5   0.2     2   150     4   133     3   145 0.84 ATPase MipZ
CbiA                 PF01656.18   195 seq1487_BIOID46999   -            222   2.5e-13   49.7   0.2   1   1   8.4e-17   3.8e-13   49.1   0.1     2   158     6   147     5   188 0.75 CobQ/CobB/MinD/ParA nucleotide binding domain
VirC1                PF07015.6    231 seq1487_BIOID46999   -            222   1.7e-05   23.9   0.0   1   1   5.3e-09   2.4e-05   23.4   0.0     6   189     7   189     2   203 0.81 VirC1 protein
Cpn60_TCP1           PF00118.19   488 seq1488_BIOID46999   -            548  1.2e-126  423.1  10.9   1   1  9.8e-131  1.3e-126  422.9   7.5     1   486    23   523    23   525 0.94 TCP-1/cpn60 chaperonin family
MotA_ExbB            PF01618.11   139 seq1490_BIOID46999   -            230   6.2e-47  158.6   0.2   1   1     6e-51   8.1e-47  158.2   0.1     2   138    74   210    73   211 0.98 MotA/TolQ/ExbB proton channel family
DUF2525              PF10733.4     58 seq1491_BIOID46999   -             76   5.4e-38  128.5   4.1   1   1   5.1e-42     7e-38  128.1   2.9     1    58    19    76    19    76 0.99 Protein of unknown function (DUF2525)
PspB                 PF06667.7     75 seq1495_BIOID46999   -             74   7.7e-32  108.9   0.4   1   1   6.1e-36   8.4e-32  108.8   0.3     1    74     1    73     1    74 0.97 Phage shock protein B
Fer4_10              PF13237.1     52 seq1496_BIOID46999   -             86   4.7e-13   48.5  11.7   1   1   2.4e-16   6.4e-13   48.1   8.1     4    52     5    55     2    55 0.88 4Fe-4S dicluster domain
Fer4_7               PF12838.2     52 seq1496_BIOID46999   -             86   5.1e-08   33.0  11.8   1   1   2.6e-11   7.1e-08   32.5   8.2     1    49     8    55     8    60 0.88 4Fe-4S dicluster domain
Fer4_9               PF13187.1     55 seq1496_BIOID46999   -             86   1.1e-06   28.6  12.9   1   1   7.5e-10     2e-06   27.8   9.0     1    51     8    55     8    60 0.93 4Fe-4S dicluster domain
Fer4                 PF00037.22    24 seq1496_BIOID46999   -             86   9.2e-07   28.1  17.0   1   1   1.3e-09   3.5e-06   26.2   1.9     5    24     6    25     3    25 0.92 4Fe-4S binding domain
PspC                 PF04024.7     61 seq1497_BIOID46999   -            119   3.6e-19   67.8   0.5   1   1   3.4e-23   4.6e-19   67.5   0.3     1    60     7    68     7    69 0.92 PspC domain
HSP70                PF00012.15   602 seq1498_BIOID46999   -            471   1.3e-24   86.0   0.0   1   2   2.1e-18   1.4e-14   52.8   0.0     2   207    24   249    23   280 0.76 Hsp70 protein
HSP70                PF00012.15   602 seq1498_BIOID46999   -            471   1.3e-24   86.0   0.0   2   2     2e-11   1.4e-07   29.7   0.0   250   352   350   444   326   469 0.80 Hsp70 protein
FdhD-NarQ            PF02634.10   236 seq1499_BIOID46999   -            277   7.6e-73  244.7   0.0   1   1   6.6e-77     9e-73  244.4   0.0     1   235    38   275    38   276 0.92 FdhD/NarQ family
DUF262               PF03235.9    221 seq1501_BIOID46999   -            550   3.7e-39  134.8   7.5   1   1   5.5e-43   3.7e-39  134.8   5.2     2   221     9   219     8   219 0.84 Protein of unknown function DUF262
DUF1524              PF07510.6    142 seq1501_BIOID46999   -            550   2.6e-26   92.0   1.6   1   1   1.3e-29   9.1e-26   90.3   1.1     7   140   407   541   402   543 0.88 Protein of unknown function (DUF1524)
Hydrolase_3          PF08282.7    254 seq1502_BIOID46999   -            271   8.9e-16   58.1   0.0   1   1   6.6e-18   4.5e-14   52.5   0.0     1   229    10   233    10   241 0.76 haloacid dehalogenase-like hydrolase
S6PP                 PF05116.8    247 seq1502_BIOID46999   -            271   7.5e-08   31.8   0.0   1   1   5.4e-09   3.7e-05   23.0   0.0   119   245   144   267   119   268 0.76 Sucrose-6F-phosphate phosphohydrolase
Phageshock_PspD      PF09584.5     66 seq1506_BIOID46999   -             77   2.4e-31  107.0   4.5   1   1   2.2e-35     3e-31  106.8   3.1     1    64    14    75    14    77 0.98 Phage shock protein PspD (Phageshock_PspD)
CusF_Ec              PF11604.3     70 seq1507_BIOID46999   -            110   2.9e-21   74.9   0.3   1   1   2.7e-25   3.8e-21   74.6   0.2     1    67    42   107    42   110 0.93 Copper binding periplasmic protein CusF
ExbD                 PF02472.11   130 seq1508_BIOID46999   -            142     2e-23   82.7   0.2   1   1   1.6e-27   2.2e-23   82.5   0.1     2   129    10   141     9   142 0.90 Biopolymer transport protein ExbD/TolR
SpoU_methylase       PF00588.14   142 seq1509_BIOID46999   -            229     8e-37  126.1   0.1   1   1   1.6e-40   1.1e-36  125.6   0.1     2   142    20   159    19   159 0.96 SpoU rRNA Methylase family
SpoU_methylas_C      PF12105.3     57 seq1509_BIOID46999   -            229   1.1e-25   88.7   1.7   1   1   2.2e-29   1.5e-25   88.3   0.4     1    57   163   221   163   221 0.99 SpoU, rRNA methylase, C-terminal
MmgE_PrpD            PF03972.9    445 seq1510_BIOID46999   -            483  4.8e-178  591.7   0.0   1   1    4e-182  5.4e-178  591.6   0.0     2   445    14   475    13   475 0.98 MmgE/PrpD family
Transgly             PF00912.17   178 seq1511_BIOID46999   -            843   1.3e-67  226.4   0.0   1   1   4.2e-71   2.8e-67  225.3   0.0     1   177    47   222    47   223 0.98 Transglycosylase
Transpeptidase       PF00905.17   304 seq1511_BIOID46999   -            843   2.7e-28   98.7   3.2   1   1   1.4e-29   9.8e-26   90.3   0.0     2   204   421   602   420   666 0.79 Penicillin binding protein transpeptidase domain
DUF2971              PF11185.3     90 seq1512_BIOID46999   -            183   2.7e-12   47.0   1.9   1   1   4.5e-16   6.2e-12   45.9   1.3     1    90   108   179   108   179 0.90 Protein of unknown function (DUF2971)
Rhodanese            PF00581.15   113 seq1513_BIOID46999   -            104   1.2e-14   54.5   0.0   1   1   1.1e-18   1.5e-14   54.1   0.0    16   109    23    96    20    99 0.88 Rhodanese-like domain
HlyD_2               PF12700.2    328 seq1514_BIOID46999   -            407   6.2e-14   51.7   0.0   1   1   2.8e-17   1.9e-13   50.1   0.0   136   327   187   378    98   379 0.80 HlyD family secretion protein
HlyD_3               PF13437.1    105 seq1514_BIOID46999   -            407   1.5e-13   50.8   0.2   1   1   9.3e-15   6.4e-11   42.4   0.0     1   105   209   310   209   310 0.96 HlyD family secretion protein
NADHdh               PF00146.16   311 seq1515_BIOID46999   -            315   4.7e-26   91.4  13.2   1   1   4.2e-30   5.7e-26   91.1   9.2     6   308    14   314     7   315 0.86 NADH dehydrogenase
TetR_N               PF00440.18    47 seq1516_BIOID46999   -            197   9.3e-13   47.4   0.1   1   1   1.5e-16   2.1e-12   46.3   0.0     2    46    22    66    21    67 0.95 Bacterial regulatory proteins, tetR family
HisG                 PF01634.13   163 seq1517_BIOID46999   -            299   8.2e-55  184.7   0.0   1   1   1.7e-58   1.2e-54  184.1   0.0     1   163    53   221    53   221 0.94 ATP phosphoribosyltransferase
HisG_C               PF08029.6     75 seq1517_BIOID46999   -            299   5.6e-28   96.5   0.1   1   1   2.2e-31   1.5e-27   95.2   0.0     1    75   222   297   222   297 0.98 HisG, C-terminal domain
TolA                 PF06519.6     96 seq1519_BIOID46999   -            421   2.2e-38  129.9   0.0   1   1   3.3e-42   2.2e-38  129.9   0.0     1    96   325   419   325   419 0.98 TolA C-terminal
TonB_2               PF13103.1     85 seq1519_BIOID46999   -            421   3.2e-05   23.7   0.0   1   1   1.4e-08   9.4e-05   22.2   0.0     2    73   338   405   337   414 0.86 TonB C terminal
DUF3829              PF12889.2    277 seq1520_BIOID46999   -            226   1.3e-59  201.5  11.9   1   1   1.1e-63   1.5e-59  201.3   8.2    66   277    14   226     5   226 0.96 Protein of unknown function (DUF3829)
LPAM_2               PF13627.1     24 seq1522_BIOID46999   -             67   1.6e-08   33.8   3.3   1   1   1.6e-12   2.1e-08   33.4   2.3     1    24     6    29     6    29 0.94 Prokaryotic lipoprotein-attachment site
OMPdecase            PF00215.19   226 seq1523_BIOID46999   -            220   1.2e-26   93.3   0.2   1   1   1.1e-30   1.4e-26   93.1   0.1     2   223     5   204     4   207 0.93 Orotidine 5'-phosphate decarboxylase / HUMPS family
LysR_substrate       PF03466.15   209 seq1528_BIOID46999   -            293   1.9e-45  154.4   0.1   1   1   4.3e-49     3e-45  153.8   0.1     2   204    85   282    84   284 0.98 LysR substrate binding domain
HTH_1                PF00126.22    60 seq1528_BIOID46999   -            293   2.5e-18   65.4   0.9   1   1   6.9e-22   4.7e-18   64.5   0.6     1    60     3    62     3    62 0.97 Bacterial regulatory helix-turn-helix protein, lysR family
DUF463               PF04317.7    443 seq1529_BIOID46999   -            465  5.9e-188  624.8   0.0   1   1  4.9e-192  6.6e-188  624.6   0.0     1   443    20   464    20   464 0.99 YcjX-like family, DUF463
Arginosuc_synth      PF00764.14   388 seq1531_BIOID46999   -            447   4.3e-56  190.5   0.0   1   1     4e-60   5.4e-56  190.2   0.0     2   380    16   408    15   415 0.88 Arginosuccinate synthase
DAP_epimerase        PF01678.14   121 seq1532_BIOID46999   -            275   1.3e-77  257.4   0.7   1   2   1.8e-43   1.2e-39  134.8   0.0     1   120     4   124     4   125 0.98 Diaminopimelate epimerase
DAP_epimerase        PF01678.14   121 seq1532_BIOID46999   -            275   1.3e-77  257.4   0.7   2   2   2.5e-39   1.7e-35  121.4   0.1     2   121   153   268   152   268 0.97 Diaminopimelate epimerase
PhzC-PhzF            PF02567.11   282 seq1532_BIOID46999   -            275   3.6e-05   23.0   0.0   1   1   7.7e-09   5.2e-05   22.5   0.0    45   224    51   224    46   229 0.86 Phenazine biosynthesis-like protein
DUF2655              PF10848.3     82 seq1533_BIOID46999   -            106   1.4e-57  191.3   1.3   1   1   1.3e-61   1.8e-57  191.0   0.9     1    82     1    82     1    82 1.00 Protein of unknown function (DUF2655)
DEAD                 PF00270.24   173 seq1534_BIOID46999   -            693   7.6e-24   83.9   0.2   1   1   3.7e-25   8.5e-22   77.3   0.0     4   169   273   434   270   438 0.80 DEAD/DEAH box helicase
Helicase_C           PF00271.26    78 seq1534_BIOID46999   -            693     5e-17   61.4   0.0   1   1   2.2e-18     5e-15   55.0   0.0     3    77   513   588   511   589 0.95 Helicase conserved C-terminal domain
ResIII               PF04851.10   184 seq1534_BIOID46999   -            693   8.4e-09   35.3   0.0   1   1   8.9e-12     2e-08   34.1   0.0    29   182   293   430   267   432 0.75 Type III restriction enzyme, res subunit
tRNA_anti            PF01336.20    76 seq1534_BIOID46999   -            693     2e-07   30.6   0.0   1   1   1.9e-10   4.2e-07   29.5   0.0     2    74    63   134    62   136 0.96 OB-fold nucleic acid binding domain
SecA_DEAD            PF07517.9    266 seq1534_BIOID46999   -            693   5.7e-07   28.9   0.0   1   1   5.4e-10   1.2e-06   27.8   0.0    95   163   294   362   230   398 0.87 SecA DEAD-like domain
SNF2_N               PF00176.18   296 seq1534_BIOID46999   -            693   5.2e-05   22.1   0.0   1   1   4.2e-08   9.6e-05   21.2   0.0    27   172   297   435   274   440 0.80 SNF2 family N-terminal domain
DAGK_prokar          PF01219.14   104 seq1535_BIOID46999   -            122   5.4e-39  131.8   8.1   1   1   4.6e-43   6.3e-39  131.6   5.6     2   104    16   118    15   118 0.99 Prokaryotic diacylglycerol kinase
DUF4156              PF13698.1     93 seq1538_BIOID46999   -            128   4.7e-32  109.6   0.1   1   1   4.3e-36   5.9e-32  109.2   0.0     2    93    34   126    33   126 0.98 Domain of unknown function (DUF4156)
DUF386               PF04074.7    153 seq1541_BIOID46999   -            150   1.5e-51  173.8   0.0   1   1   1.2e-55   1.6e-51  173.6   0.0     1   152     1   149     1   150 0.99 Domain of unknown function (DUF386)
PseudoU_synth_2      PF00849.17   164 seq1542_BIOID46999   -            319   2.6e-30  105.3   0.1   1   1   6.1e-34   4.2e-30  104.6   0.0     1   163   101   249   101   250 0.90 RNA pseudouridylate synthase
S4                   PF01479.20    48 seq1542_BIOID46999   -            319   1.7e-10   40.0   0.2   1   1   4.7e-14   3.2e-10   39.1   0.2     1    48    20    66    20    66 0.96 S4 domain
LexA_DNA_bind        PF01726.11    65 seq1544_BIOID46999   -            202   6.6e-32  108.7   0.1   1   1   1.5e-35   1.1e-31  108.1   0.1     1    65     1    65     1    65 0.99 LexA DNA binding domain
Peptidase_S24        PF00717.18    70 seq1544_BIOID46999   -            202   8.9e-17   60.3   0.8   1   1   1.9e-20   1.3e-16   59.8   0.5     1    68   114   180   114   182 0.96 Peptidase S24-like
Oxidored_q1          PF00361.15   270 seq1545_BIOID46999   -            479   3.5e-50  170.6  13.3   1   1   2.6e-54   3.5e-50  170.6   9.2     1   268   132   400   132   402 0.93 NADH-Ubiquinone/plastoquinone (complex I), various chains
Histidinol_dh        PF00815.15   413 seq1546_BIOID46999   -            434    3e-182  605.7   1.4   1   1  2.5e-186  3.5e-182  605.5   1.0     2   413    18   428    17   428 0.99 Histidinol dehydrogenase
ACR_tran             PF00873.14  1021 seq1548_BIOID46999   -           1047  1.1e-238  794.3   1.5   1   1    1e-242  1.4e-238  794.0   1.1     2  1019     6  1037     2  1039 0.98 AcrB/AcrD/AcrF family
AMP-binding          PF00501.23   418 seq1550_BIOID46999   -            628   1.8e-91  306.4   0.0   1   1   4.7e-95   2.2e-91  306.2   0.0     1   418    85   525    85   525 0.96 AMP-binding enzyme
DUF3448              PF11930.3     82 seq1550_BIOID46999   -            628   3.6e-26   90.5   0.3   1   1   1.4e-29   6.3e-26   89.7   0.2     7    79     3    75     1    78 0.95 Domain of unknown function (DUF3448)
DUF4009              PF13193.1     41 seq1550_BIOID46999   -            628     9e-15   53.7   0.0   1   1   5.8e-18   2.7e-14   52.2   0.0     3    41   575   615   573   615 0.96 Domain of unknown function (DUF4009)
DUF484               PF04340.7    225 seq1551_BIOID46999   -            235   8.2e-89  296.8   0.3   1   1   6.9e-93   9.4e-89  296.6   0.2     1   224    10   232    10   233 0.99 Protein of unknown function, DUF484
MarC                 PF01914.12   203 seq1555_BIOID46999   -            197   6.1e-63  211.4  18.6   1   1     1e-66   6.8e-63  211.3  12.9     1   203     1   195     1   195 0.97 MarC family integral membrane protein
TerC                 PF03741.11   184 seq1555_BIOID46999   -            197   3.6e-05   23.1   1.0   1   1   5.3e-09   3.6e-05   23.1   0.7    14    82    20    92     6   107 0.89 Integral membrane protein TerC family
PD40                 PF07676.7     39 seq1556_BIOID46999   -            431   1.2e-35  120.5   5.0   1   4   2.5e-08   8.6e-05   21.9   0.0    11    34   203   224   198   227 0.82 WD40-like Beta Propeller Repeat
PD40                 PF07676.7     39 seq1556_BIOID46999   -            431   1.2e-35  120.5   5.0   2   4   8.4e-13   2.9e-09   36.2   0.0     2    39   238   273   237   273 0.95 WD40-like Beta Propeller Repeat
PD40                 PF07676.7     39 seq1556_BIOID46999   -            431   1.2e-35  120.5   5.0   3   4   6.4e-13   2.2e-09   36.6   0.1     2    38   282   316   281   317 0.96 WD40-like Beta Propeller Repeat
PD40                 PF07676.7     39 seq1556_BIOID46999   -            431   1.2e-35  120.5   5.0   4   4   4.2e-07    0.0014   18.0   0.0     3    30   370   397   368   403 0.93 WD40-like Beta Propeller Repeat
TolB_N               PF04052.8    105 seq1556_BIOID46999   -            431   9.2e-32  109.1   0.0   1   1   7.2e-35   2.5e-31  107.7   0.0     1    99    24   122    24   127 0.97 TolB amino-terminal domain
DPPIV_N              PF00930.16   353 seq1556_BIOID46999   -            431   1.6e-13   49.8   0.0   1   1   2.3e-13     8e-10   37.7   0.0   239   348   249   353   220   358 0.87 Dipeptidyl peptidase IV (DPP IV) N-terminal region
MatE                 PF01554.13   162 seq1558_BIOID46999   -            441   8.3e-39  132.6  30.4   1   2   7.8e-35   1.1e-30  106.3   5.9     1   161    17   177    17   178 0.99 MatE
MatE                 PF01554.13   162 seq1558_BIOID46999   -            441   8.3e-39  132.6  30.4   2   2   4.2e-13   5.7e-09   35.6   6.8     2   142   241   381   241   403 0.91 MatE
Aldolase_II          PF00596.16   183 seq1560_BIOID46999   -            231   1.4e-45  155.1   1.2   1   1   1.2e-49   1.7e-45  154.8   0.8     2   181     8   196     7   198 0.91 Class II Aldolase and Adducin N-terminal domain
DUF697               PF05128.7    162 seq1561_BIOID46999   -            353   4.1e-54  182.3   0.2   1   1     3e-58   4.1e-54  182.3   0.1     2   161   183   341   182   342 0.98 Domain of unknown function (DUF697)
Phage_integrase      PF00589.17   173 seq1564_BIOID46999   -            298   4.6e-50  169.5   0.0   1   1   1.1e-53   7.7e-50  168.8   0.0     3   172   114   281   112   282 0.97 Phage integrase family
Phage_integr_N       PF02899.12    84 seq1564_BIOID46999   -            298   7.9e-27   93.1   0.7   1   1   2.9e-30     2e-26   91.8   0.5     1    83     8    90     8    91 0.98 Phage integrase, N-terminal SAM-like domain
DEAD                 PF00270.24   173 seq1566_BIOID46999   -            454   3.9e-49  166.2   0.1   1   1     1e-51   4.6e-48  162.8   0.0     1   172    25   196    25   197 0.94 DEAD/DEAH box helicase
Helicase_C           PF00271.26    78 seq1566_BIOID46999   -            454   8.2e-26   89.5   0.0   1   1   4.8e-29   2.2e-25   88.2   0.0     2    77   264   339   263   340 0.98 Helicase conserved C-terminal domain
GlutR_N              PF05201.10   152 seq1568_BIOID46999   -            484   6.1e-57  191.3   0.1   1   1   4.2e-60   1.4e-56  190.1   0.0     1   152    72   223    72   223 0.99 Glutamyl-tRNAGlu reductase, N-terminal domain
Shikimate_DH         PF01488.15   135 seq1568_BIOID46999   -            484   4.2e-43  146.5   0.4   1   1   2.1e-46   7.1e-43  145.8   0.3     2   135   238   372   237   372 0.96 Shikimate / quinate 5-dehydrogenase
GlutR_dimer          PF00745.15   101 seq1568_BIOID46999   -            484   1.4e-27   95.4   2.9   1   1     4e-31   1.4e-27   95.4   2.0     2   100   386   483   385   484 0.97 Glutamyl-tRNAGlu reductase, dimerisation domain
OCD_Mu_crystall      PF02423.10   314 seq1568_BIOID46999   -            484   0.00019   20.2   0.6   1   1   5.4e-08   0.00019   20.2   0.4   130   216   249   329   222   332 0.87 Ornithine cyclodeaminase/mu-crystallin family
Aminotran_1_2        PF00155.16   363 seq1570_BIOID46999   -            356   6.4e-68  229.2   0.0   1   1   5.7e-72   7.8e-68  228.9   0.0    31   363    46   351    30   351 0.94 Aminotransferase class I and II
Oxidored_q2          PF00420.19    95 seq1571_BIOID46999   -            216   4.6e-11   42.0   1.2   1   1   3.4e-15   4.6e-11   42.0   0.9     3    95   128   216   126   216 0.94 NADH-ubiquinone/plastoquinone oxidoreductase chain 4L
MFS_1                PF07690.11   354 seq1572_BIOID46999   -            396     9e-34  116.6  60.1   1   1   6.6e-38     9e-34  116.6  41.7     2   353    19   349    18   350 0.89 Major Facilitator Superfamily
DUF177               PF02620.12   119 seq1574_BIOID46999   -            173   4.8e-23   81.3   0.7   1   1   5.4e-27   7.4e-23   80.7   0.5     1   119    61   171    61   171 0.90 Uncharacterized ACR, COG1399
AAA_25               PF13481.1    194 seq1576_BIOID46999   -            446     7e-11   41.7   0.1   1   1   4.6e-14   2.1e-10   40.1   0.0    14   193   189   372   175   373 0.75 AAA domain
DnaB_C               PF03796.10   265 seq1576_BIOID46999   -            446   7.9e-11   41.1   0.1   1   1   2.5e-14   1.2e-10   40.6   0.1     2   181   190   371   189   437 0.84 DnaB-like helicase C terminal domain
KaiC                 PF06745.8    226 seq1576_BIOID46999   -            446   4.9e-09   35.5   0.1   1   1   1.6e-11   7.4e-08   31.6   0.0     2   179   191   387   190   415 0.74 KaiC
HAD_2                PF13419.1    176 seq1577_BIOID46999   -            238   8.5e-20   71.6   0.1   1   1   2.4e-23   1.1e-19   71.2   0.0     1   176    13   207    13   207 0.76 Haloacid dehalogenase-like hydrolase
Hydrolase_like       PF13242.1     75 seq1577_BIOID46999   -            238   4.5e-09   35.7   0.0   1   1   2.2e-12   9.9e-09   34.6   0.0     2    50   161   209   160   223 0.93 HAD-hyrolase-like
Hydrolase            PF00702.21   204 seq1577_BIOID46999   -            238   1.3e-08   35.4   0.0   1   1   4.1e-12   1.9e-08   34.9   0.0     1   202    10   199    10   201 0.71 haloacid dehalogenase-like hydrolase
OmpA                 PF00691.15    97 seq1578_BIOID46999   -            173   1.1e-19   70.5   0.0   1   1   1.4e-23     2e-19   69.6   0.0     1    97    72   167    72   167 0.95 OmpA family
Sigma54_activat      PF00158.21   168 seq1579_BIOID46999   -            513     6e-56  188.4   0.0   1   1     2e-59     9e-56  187.8   0.0     2   167   207   365   206   366 0.98 Sigma-54 interaction domain
AAA                  PF00004.24   132 seq1579_BIOID46999   -            513   3.8e-05   23.7   0.0   1   1     2e-08     9e-05   22.5   0.0     1   111   230   341   230   358 0.86 ATPase family associated with various cellular activities (AAA)
PAS_8                PF13188.1     64 seq1579_BIOID46999   -            513   0.00015   21.3   0.0   1   1   1.1e-07   0.00051   19.7   0.0     3    52    82   135    81   148 0.78 PAS domain
Oxidored_q1          PF00361.15   270 seq1581_BIOID46999   -            526     1e-50  172.3  21.1   1   1   7.7e-55     1e-50  172.3  14.6     1   266   132   409   132   413 0.96 NADH-Ubiquinone/plastoquinone (complex I), various chains
CsbD                 PF05532.7     53 seq1582_BIOID46999   -             69   1.5e-21   75.6   8.3   1   1   1.3e-25   1.8e-21   75.4   5.8     1    53     4    56     4    56 0.97 CsbD-like
Elong-fact-P_C       PF09285.6     56 seq1584_BIOID46999   -            188   5.3e-27   92.8   1.0   1   1   2.4e-30   1.1e-26   91.8   0.2     1    56   131   186   131   186 0.99 Elongation factor P, C-terminal
EFP                  PF01132.15    55 seq1584_BIOID46999   -            188   3.2e-24   84.2   0.1   1   1   1.2e-27   5.5e-24   83.4   0.0     3    55    71   123    69   123 0.97 Elongation factor P (EF-P) OB domain
EFP_N                PF08207.7     58 seq1584_BIOID46999   -            188   5.8e-24   83.6   0.0   1   1   4.5e-27     2e-23   81.8   0.0     3    57     7    61     5    62 0.97 Elongation factor P (EF-P) KOW-like domain
Ribosomal_L32p       PF01783.18    56 seq1586_BIOID46999   -             57   4.1e-19   68.3   0.9   1   1   3.3e-23   4.4e-19   68.2   0.7     1    56     2    57     2    57 0.98 Ribosomal L32p protein family
Transp_cyt_pur       PF02133.10   439 seq1588_BIOID46999   -            419     2e-83  280.3  48.2   1   1   1.7e-87   2.3e-83  280.1  33.4     1   438    11   397    11   398 0.98 Permease for cytosine/purines, uracil, thiamine, allantoin
IGPD                 PF00475.13   145 seq1589_BIOID46999   -            355   1.2e-64  216.3   0.3   1   1   6.7e-68   2.3e-64  215.5   0.2     1   145   196   338   196   338 0.99 Imidazoleglycerol-phosphate dehydratase
HAD_2                PF13419.1    176 seq1589_BIOID46999   -            355   5.6e-07   29.8   0.0   1   1   5.3e-09   1.8e-05   24.9   0.0    76   173    30   145    19   148 0.81 Haloacid dehalogenase-like hydrolase
PNK3P                PF08645.6    158 seq1589_BIOID46999   -            355   9.4e-07   28.2   0.0   1   1   4.9e-10   1.7e-06   27.4   0.0     5   129     8   134     4   183 0.77 Polynucleotide kinase 3 phosphatase
Hydrolase_like       PF13242.1     75 seq1589_BIOID46999   -            355   1.8e-06   27.4   0.0   1   1   1.1e-09   3.8e-06   26.4   0.0     1    44   102   144   102   149 0.90 HAD-hyrolase-like
TPR_6                PF13174.1     33 seq1590_BIOID46999   -            263   1.8e-22   78.1   1.7   1   3   2.8e-07   0.00047   20.3   0.0     4    33   146   176   145   176 0.86 Tetratricopeptide repeat
TPR_6                PF13174.1     33 seq1590_BIOID46999   -            263   1.8e-22   78.1   1.7   2   3   2.2e-08   3.8e-05   23.7   0.1     3    33   183   213   181   213 0.95 Tetratricopeptide repeat
TPR_6                PF13174.1     33 seq1590_BIOID46999   -            263   1.8e-22   78.1   1.7   3   3   7.2e-11   1.2e-07   31.5   0.0     1    33   218   250   218   250 0.96 Tetratricopeptide repeat
TPR_16               PF13432.1     65 seq1590_BIOID46999   -            263   6.3e-12   45.7   0.0   1   1   1.6e-09   2.7e-06   27.7   0.0     2    65   147   214   146   214 0.92 Tetratricopeptide repeat
TPR_2                PF07719.12    34 seq1590_BIOID46999   -            263   1.1e-09   37.3   0.2   1   2   2.1e-06    0.0035   17.0   0.1     2    33   181   212   180   213 0.93 Tetratricopeptide repeat
TPR_2                PF07719.12    34 seq1590_BIOID46999   -            263   1.1e-09   37.3   0.2   2   2   5.3e-06    0.0091   15.7   0.0     1    33   217   249   217   250 0.95 Tetratricopeptide repeat
TPR_8                PF13181.1     34 seq1590_BIOID46999   -            263   2.9e-06   26.5   0.9   1   2   0.00027      0.46   10.2   0.2     2    29   181   208   180   213 0.89 Tetratricopeptide repeat
TPR_8                PF13181.1     34 seq1590_BIOID46999   -            263   2.9e-06   26.5   0.9   2   2   2.7e-05     0.046   13.3   0.0     5    29   221   245   217   250 0.85 Tetratricopeptide repeat
IgaA                 PF07095.6    706 seq1591_BIOID46999   -            711         0 1234.8   0.0   1   1         0         0 1234.6   0.0     1   705     1   706     1   707 1.00 Intracellular growth attenuator protein IgaA
MFS_2                PF13347.1    427 seq1592_BIOID46999   -            466  8.6e-105  350.4  38.7   1   1  2.3e-108    1e-104  350.1  26.8     1   426    24   448    24   449 0.97 MFS/sugar transport protein
MFS_1                PF07690.11   354 seq1592_BIOID46999   -            466   2.6e-09   36.1  44.5   1   1   5.8e-13   2.6e-09   36.1  30.8    12   326    38   361    33   396 0.72 Major Facilitator Superfamily
EamA                 PF00892.15   126 seq1593_BIOID46999   -            306   9.5e-37  125.7  35.6   1   2   1.9e-25   2.6e-21   75.8   7.2     1   125    18   140    18   141 0.93 EamA-like transporter family
EamA                 PF00892.15   126 seq1593_BIOID46999   -            306   9.5e-37  125.7  35.6   2   2   3.1e-19   4.2e-15   55.7  12.0     1   125   160   284   160   285 0.87 EamA-like transporter family
FA_synthesis         PF02504.10   323 seq1594_BIOID46999   -            346  4.2e-124  413.5   0.0   1   1  3.4e-128  4.7e-124  413.3   0.0     8   323     1   321     1   321 0.99 Fatty acid synthesis protein
UvrD_C               PF13361.1    319 seq1595_BIOID46999   -            738   1.3e-99  333.6   0.0   1   1  7.6e-103   1.7e-99  333.1   0.0     1   318   295   634   295   635 0.98 UvrD-like helicase C-terminal domain
UvrD-helicase        PF00580.16   315 seq1595_BIOID46999   -            738   2.2e-76  257.0   0.0   1   1   2.7e-79   6.1e-76  255.6   0.0     1   314    28   289    28   290 0.98 UvrD/REP helicase N-terminal domain
AAA_19               PF13245.1     76 seq1595_BIOID46999   -            738   5.5e-14   51.5   0.2   1   1   8.5e-17   1.9e-13   49.8   0.1     1    75    34   111    34   112 0.85 Part of AAA domain
UvrD_C_2             PF13538.1    104 seq1595_BIOID46999   -            738   1.1e-10   41.4   0.0   1   1   1.1e-13   2.6e-10   40.2   0.0    54   103   561   630   509   631 0.77 Family description
PCRF                 PF03462.13   116 seq1597_BIOID46999   -            360   2.6e-43  146.2   0.4   1   1   8.7e-47     6e-43  145.1   0.3     3   116    65   178    63   178 0.98 PCRF domain
RF-1                 PF00472.15   114 seq1597_BIOID46999   -            360   3.2e-39  133.1   0.0   1   1   4.7e-43   3.2e-39  133.1   0.0     9   114   216   321   208   321 0.97 RF-1 domain
Entericidin          PF08085.6     21 seq1601_BIOID46999   -             41   5.1e-09   35.4   0.0   1   1   4.6e-13   6.3e-09   35.1   0.0     1    21    20    40    20    40 0.99 Entericidin EcnA/B family
Xan_ur_permease      PF00860.15   389 seq1604_BIOID46999   -            463  4.4e-113  377.5  39.0   1   1  4.4e-117    6e-113  377.1  27.0     2   388    34   427    33   428 0.97 Permease family
Entericidin          PF08085.6     21 seq1606_BIOID46999   -             48   1.2e-08   34.2   2.6   1   1   1.2e-12   1.7e-08   33.7   1.8     1    21    23    43    23    43 0.98 Entericidin EcnA/B family
DUF2713              PF10897.3    246 seq1607_BIOID46999   -            334   4.4e-66  222.5   9.1   1   1   5.1e-70   6.9e-66  221.8   6.3     1   232    73   305    73   319 0.96 Protein of unknown function (DUF2713)
Methyltransf_23      PF13489.1    162 seq1610_BIOID46999   -            256   3.8e-24   85.0   0.0   1   1   4.8e-27     5e-24   84.6   0.0    23   121    73   198    26   226 0.77 Methyltransferase domain
Methyltransf_31      PF13847.1    152 seq1610_BIOID46999   -            256   1.8e-20   72.9   0.0   1   1   2.2e-23   2.3e-20   72.6   0.0     4   112    73   177    72   228 0.88 Methyltransferase domain
Methyltransf_11      PF08241.7     95 seq1610_BIOID46999   -            256   2.7e-19   69.3   0.1   1   1   3.9e-22   4.1e-19   68.7   0.0     1    95    77   173    77   173 0.96 Methyltransferase domain
Methyltransf_12      PF08242.7     99 seq1610_BIOID46999   -            256   3.5e-14   52.9   0.0   1   1   5.3e-17   5.5e-14   52.3   0.0     1    98    77   170    77   171 0.86 Methyltransferase domain
Methyltransf_18      PF12847.2    112 seq1610_BIOID46999   -            256   8.5e-14   51.9   0.0   1   1   1.3e-16   1.4e-13   51.3   0.0     2   110    73   174    73   176 0.90 Methyltransferase domain
Methyltransf_25      PF13649.1    101 seq1610_BIOID46999   -            256   3.1e-12   46.6   0.1   1   1   4.7e-15   4.9e-12   45.9   0.0     1   101    76   169    76   169 0.92 Methyltransferase domain
Ubie_methyltran      PF01209.13   233 seq1610_BIOID46999   -            256   8.5e-10   38.0   0.0   1   1   9.9e-13     1e-09   37.7   0.0    38   151    63   173    30   199 0.87 ubiE/COQ5 methyltransferase family
Methyltransf_26      PF13659.1    117 seq1610_BIOID46999   -            256   3.6e-09   36.5   0.1   1   1   8.7e-12   9.2e-09   35.2   0.1     1   115    73   175    73   177 0.89 Methyltransferase domain
CMAS                 PF02353.15   273 seq1610_BIOID46999   -            256   2.1e-08   33.4   0.0   1   1   2.5e-11   2.6e-08   33.1   0.0    63   194    73   201    53   233 0.80 Mycolic acid cyclopropane synthetase
NodS                 PF05401.6    201 seq1610_BIOID46999   -            256   6.4e-08   32.1   0.0   1   1   7.6e-11     8e-08   31.7   0.0    46   175    75   204    31   212 0.83 Nodulation protein S (NodS)
MTS                  PF05175.9    170 seq1610_BIOID46999   -            256   4.4e-07   29.3   0.0   1   1     6e-10   6.3e-07   28.8   0.0    32   104    73   144    63   186 0.90 Methyltransferase small domain
PrmA                 PF06325.8    295 seq1610_BIOID46999   -            256   1.5e-05   24.1   0.0   1   1   2.1e-08   2.2e-05   23.6   0.0   162   258    73   174    67   190 0.79 Ribosomal protein L11 methyltransferase (PrmA)
AA_permease          PF00324.16   479 seq1611_BIOID46999   -            470    1e-115  386.7  42.2   1   1  1.7e-119  1.1e-115  386.5  29.3     1   464    39   462    39   470 0.93 Amino acid permease
AA_permease_2        PF13520.1    426 seq1611_BIOID46999   -            470   2.2e-43  148.2  46.9   1   1   4.3e-47   2.9e-43  147.8  32.5     9   410    43   444    39   464 0.82 Amino acid permease
Multi_Drug_Res       PF00893.14    93 seq1612_BIOID46999   -            105   5.3e-33  113.2  10.3   1   1   4.9e-37   6.7e-33  112.9   7.2     1    93     1    93     1    93 0.99 Small Multidrug Resistance protein
GATase               PF00117.23   192 seq1613_BIOID46999   -            196   6.2e-28   97.4   0.0   1   1   2.1e-31   7.1e-28   97.2   0.0     1   189     4   194     4   196 0.81 Glutamine amidotransferase class-I
GATase_3             PF07685.9    158 seq1613_BIOID46999   -            196   9.7e-06   25.1   0.0   1   1   4.3e-09   1.5e-05   24.5   0.0     8    79    39   100    32   106 0.87 CobB/CobQ-like glutamine amidotransferase domain
EII-GUT              PF03608.8    168 seq1614_BIOID46999   -            187     7e-77  256.8   0.7   1   1   5.9e-81     8e-77  256.6   0.5     2   168     5   171     4   171 0.99 PTS system enzyme II sorbitol-specific factor
DUF1260              PF06877.6    104 seq1616_BIOID46999   -            138   1.8e-34  118.3   1.1   1   1   1.7e-38   2.3e-34  118.0   0.8     2   104    10   113     9   113 0.98 Protein of unknown function (DUF1260)
MarR                 PF01047.17    59 seq1617_BIOID46999   -            144   5.2e-18   64.3   0.0   1   1   1.9e-21   8.8e-18   63.6   0.0     1    59    38    96    38    96 0.98 MarR family
MarR_2               PF12802.2     62 seq1617_BIOID46999   -            144   1.4e-13   50.1   0.0   1   1   5.2e-17   2.4e-13   49.4   0.0     1    62    36    95    36    95 0.98 MarR family
HTH_27               PF13463.1     68 seq1617_BIOID46999   -            144   3.5e-09   36.7   0.0   1   1   1.8e-12   8.1e-09   35.5   0.0     1    68    38   104    38   104 0.93 Winged helix DNA-binding domain
Amidohydro_3         PF07969.6    404 seq1618_BIOID46999   -            432   3.1e-56  191.2   1.3   1   1   2.6e-59   1.2e-55  189.3   0.9     1   404    58   384    58   384 0.98 Amidohydrolase family
Amidohydro_4         PF13147.1    304 seq1618_BIOID46999   -            432     2e-16   60.7   1.0   1   1   5.5e-20   2.5e-16   60.4   0.7     1   303    53   382    53   383 0.95 Amidohydrolase
Amidohydro_5         PF13594.1     68 seq1618_BIOID46999   -            432   1.3e-05   24.8   1.3   1   1     8e-09   3.7e-05   23.3   0.0     4    45    31    85    28   135 0.75 Amidohydrolase
Complex1_49kDa       PF00346.14   272 seq1619_BIOID46999   -            571     2e-32  112.1   0.0   1   2     5e-27   2.3e-23   82.4   0.0     2   163   297   458   296   471 0.96 Respiratory-chain NADH dehydrogenase, 49 Kd subunit
Complex1_49kDa       PF00346.14   272 seq1619_BIOID46999   -            571     2e-32  112.1   0.0   2   2   1.7e-10   7.9e-07   28.2   0.0   207   272   474   539   459   539 0.89 Respiratory-chain NADH dehydrogenase, 49 Kd subunit
Complex1_30kDa       PF00329.14   103 seq1619_BIOID46999   -            571     4e-25   87.9   0.0   1   1   1.8e-28   8.1e-25   86.9   0.0     2   103    48   153    47   153 0.93 Respiratory-chain NADH dehydrogenase, 30 Kd subunit
NiFeSe_Hases         PF00374.14   507 seq1619_BIOID46999   -            571   1.4e-15   56.9   0.1   1   1   3.5e-16   1.6e-12   46.9   0.0     1    68   220   288   220   297 0.91 Nickel-dependent hydrogenase
ACP_syn_III_C        PF08541.5     90 seq1621_BIOID46999   -            317   2.8e-37  126.5   0.0   1   1   2.8e-40   9.5e-37  124.7   0.0     1    90   228   317   228   317 0.98 3-Oxoacyl-[acyl-carrier-protein (ACP)] synthase III C terminal
ACP_syn_III          PF08545.5     80 seq1621_BIOID46999   -            317   4.2e-30  103.1   1.3   1   1   2.3e-33     8e-30  102.2   0.9     1    80   106   183   106   183 0.99 3-Oxoacyl-[acyl-carrier-protein (ACP)] synthase III
HMG_CoA_synt_N       PF01154.12   174 seq1621_BIOID46999   -            317   1.2e-05   24.8   0.1   1   1   5.7e-09     2e-05   24.1   0.1     7   150     5   143     2   167 0.85 Hydroxymethylglutaryl-coenzyme A synthase N terminal
Chal_sti_synt_N      PF00195.14   227 seq1621_BIOID46999   -            317   2.5e-05   23.5   0.7   1   1   1.3e-08   4.5e-05   22.6   0.5    98   225    48   168    21   170 0.81 Chalcone and stilbene synthases, N-terminal domain
MTS                  PF05175.9    170 seq1623_BIOID46999   -            277   2.3e-21   75.7   0.0   1   1   4.3e-24   4.9e-21   74.7   0.0    26   138   105   236    94   250 0.87 Methyltransferase small domain
Methyltransf_31      PF13847.1    152 seq1623_BIOID46999   -            277   3.2e-21   75.4   0.0   1   1   4.1e-24   4.6e-21   74.8   0.0     2   120   108   242   107   269 0.85 Methyltransferase domain
Methyltransf_18      PF12847.2    112 seq1623_BIOID46999   -            277   2.2e-16   60.3   0.1   1   1   4.4e-19     5e-16   59.1   0.1     4   110   112   237   109   239 0.72 Methyltransferase domain
Methyltransf_26      PF13659.1    117 seq1623_BIOID46999   -            277   4.4e-16   58.8   0.1   1   1   9.7e-19   1.1e-15   57.5   0.0     3   114   112   237   110   240 0.89 Methyltransferase domain
Methyltransf_4       PF02390.12   197 seq1623_BIOID46999   -            277   9.5e-08   31.2   0.0   1   1   1.4e-10   1.6e-07   30.4   0.0    22    77   112   167    90   183 0.88 Putative methyltransferase
PrmA                 PF06325.8    295 seq1623_BIOID46999   -            277   3.8e-06   26.1   0.0   1   1   5.4e-09   6.1e-06   25.4   0.0   153   232   101   183    94   184 0.76 Ribosomal protein L11 methyltransferase (PrmA)
Methyltransf_11      PF08241.7     95 seq1623_BIOID46999   -            277   1.9e-05   24.9   0.0   1   1   2.9e-08   3.3e-05   24.1   0.0     1    46   114   163   114   236 0.90 Methyltransferase domain
UPF0020              PF01170.13   180 seq1623_BIOID46999   -            277   1.3e-05   24.7   0.0   1   1   1.9e-08   2.1e-05   24.0   0.0    38   116   117   186   102   195 0.81 Putative RNA methylase family UPF0020
Cons_hypoth95        PF03602.10   183 seq1623_BIOID46999   -            277     2e-05   23.9   0.0   1   1     4e-08   4.6e-05   22.7   0.0    42   128   109   190    92   198 0.85 Conserved hypothetical protein 95
PCMT                 PF01135.14   210 seq1623_BIOID46999   -            277   2.8e-05   23.6   0.0   1   1   3.7e-08   4.2e-05   23.0   0.0    53   132    87   167    71   175 0.82 Protein-L-isoaspartate(D-aspartate) O-methyltransferase (PCMT)
Methyltransf_16      PF10294.4    174 seq1623_BIOID46999   -            277   4.9e-05   22.7   0.0   1   1   6.7e-08   7.6e-05   22.1   0.0    45   111   108   172    96   186 0.83 Putative methyltransferase
MCPsignal            PF00015.16   213 seq1626_BIOID46999   -            554   3.9e-74  248.6  37.0   1   1   2.2e-75   9.8e-72  240.8  18.4     1   213   324   518   324   518 0.99 Methyl-accepting chemotaxis protein (MCP) signalling domain
TarH                 PF02203.10   171 seq1626_BIOID46999   -            554   2.5e-53  180.3   3.7   1   1   5.5e-57   2.5e-53  180.3   2.6     1   170     1   176     1   177 0.97 Tar ligand binding domain homologue
HAMP                 PF00672.20    70 seq1626_BIOID46999   -            554   3.1e-14   52.7   0.4   1   1   6.8e-18   3.1e-14   52.7   0.3     1    68   196   263   196   265 0.95 HAMP domain
DUF1680              PF07944.7    520 seq1627_BIOID46999   -            656  4.9e-197  655.1   0.0   1   1  4.1e-201  5.7e-197  654.9   0.0     2   520    11   560    10   560 0.98 Putative glycosyl hydrolase of unknown function (DUF1680)
HTH_18               PF12833.2     81 seq1629_BIOID46999   -            129   1.1e-19   70.2   0.3   1   1   2.1e-23   1.4e-19   69.8   0.2     2    79    34   110    33   112 0.96 Helix-turn-helix domain
HTH_AraC             PF00165.18    42 seq1629_BIOID46999   -            129   5.4e-18   64.0   0.2   1   2     2e-09   1.4e-05   24.6   0.0     1    42    20    61    20    61 0.97 Bacterial regulatory helix-turn-helix proteins, AraC family
HTH_AraC             PF00165.18    42 seq1629_BIOID46999   -            129   5.4e-18   64.0   0.2   2   2     2e-13   1.4e-09   37.3   0.0     2    41    73   110    68   111 0.93 Bacterial regulatory helix-turn-helix proteins, AraC family
His_biosynth         PF00977.16   228 seq1630_BIOID46999   -            245   6.1e-76  254.5   0.2   1   1   2.5e-79   6.8e-76  254.3   0.2     1   228     1   234     1   234 0.98 Histidine biosynthesis protein
Trp_syntA            PF00290.15   259 seq1630_BIOID46999   -            245   3.4e-06   25.6   1.0   1   1   1.3e-08   3.5e-05   22.2   0.1   174   232    51   108    33   114 0.88 Tryptophan synthase alpha chain
EIIBC-GUT_N          PF03612.9    183 seq1631_BIOID46999   -            319   1.3e-71  239.8   1.5   1   1   3.6e-75   2.5e-71  238.9   1.1     2   183     3   171     2   171 0.95 Sorbitol phosphotransferase enzyme II N-terminus
EIIBC-GUT_C          PF07663.6     93 seq1631_BIOID46999   -            319   6.4e-48  160.7   5.0   1   1   9.3e-52   6.4e-48  160.7   3.5     1    93   226   318   226   318 0.99 Sorbitol phosphotransferase enzyme II C-terminus
MR_MLE_N             PF02746.11   117 seq1633_BIOID46999   -            321   1.2e-32  112.2   0.1   1   1   6.5e-36   2.9e-32  110.9   0.0     1   117     1   112     1   112 0.99 Mandelate racemase / muconate lactonizing enzyme, N-terminal domain
MR_MLE               PF01188.16    67 seq1633_BIOID46999   -            321   1.4e-11   44.6   2.8   1   1   7.5e-15   3.4e-11   43.3   1.2     3    67   162   225   160   225 0.85 Mandelate racemase / muconate lactonizing enzyme, C-terminal domain
MR_MLE_C             PF13378.1    111 seq1633_BIOID46999   -            321   5.7e-10   39.0   0.0   1   1   3.2e-13   1.5e-09   37.7   0.0     1    82   225   304   225   321 0.79 Enolase C-terminal domain-like
Methyltransf_30      PF05430.6    124 seq1636_BIOID46999   -            688   4.5e-51  171.6   0.0   1   1   1.9e-54   8.4e-51  170.7   0.0     1   123   138   264   138   265 0.98 S-adenosyl-L-methionine-dependent methyltransferase
DAO                  PF01266.19   358 seq1636_BIOID46999   -            688   4.5e-46  157.2   0.1   1   1   5.1e-49   2.3e-45  154.9   0.1     2   357   287   652   286   653 0.86 FAD dependent oxidoreductase
Esterase             PF00756.15   251 seq1637_BIOID46999   -            278   1.1e-72  244.3   0.0   1   1   3.8e-76   1.3e-72  244.1   0.0     1   251    21   271    21   271 0.99 Putative esterase
Abhydrolase_5        PF12695.2    142 seq1637_BIOID46999   -            278   7.8e-08   32.0   0.0   1   1     3e-11     1e-07   31.6   0.0     6   142    50   257    44   257 0.63 Alpha/beta hydrolase family
Peptidase_S9         PF00326.16   213 seq1637_BIOID46999   -            278   2.4e-06   26.7   0.0   1   1   1.2e-09   4.1e-06   26.0   0.0    54   208   127   274   118   278 0.77 Prolyl oligopeptidase family
MarB                 PF13999.1     66 seq1638_BIOID46999   -             72   5.6e-35  118.6   0.3   1   1   4.5e-39   6.2e-35  118.4   0.2     2    66     6    70     5    70 0.98 MarB protein
SopA_C               PF13979.1    172 seq1639_BIOID46999   -            670   4.5e-62  208.5   3.6   1   1   1.9e-65   1.3e-61  207.0   2.5     2   171   495   669   494   670 0.97 SopA-like catalytic domain
SopA                 PF13981.1    135 seq1639_BIOID46999   -            670   8.8e-28   96.8   1.4   1   1   1.3e-31   8.8e-28   96.8   1.0     2   133   259   389   258   391 0.96 SopA-like central domain
Dus                  PF01207.12   310 seq1640_BIOID46999   -            345  7.9e-100  333.5   0.0   1   1  6.8e-104  9.3e-100  333.3   0.0     2   308    30   340    29   342 0.98 Dihydrouridine synthase (Dus)
AsmA                 PF05170.9    604 seq1641_BIOID46999   -            577  2.6e-166  554.6   7.8   1   1  7.2e-170  3.3e-166  554.3   5.4     1   557     9   554     9   574 0.98 AsmA family
SirB                 PF04247.7    123 seq1643_BIOID46999   -            130   9.9e-39  131.7   8.6   1   1   8.2e-43   1.1e-38  131.5   6.0     2   123     4   129     3   129 0.97 Invasion gene expression up-regulator, SirB
HAD_2                PF13419.1    176 seq1644_BIOID46999   -            237   4.6e-23   82.2   0.1   1   1   8.7e-27     6e-23   81.8   0.1     1   174    28   205    28   206 0.87 Haloacid dehalogenase-like hydrolase
Acyl_transf_1        PF00698.16   318 seq1645_BIOID46999   -            309   8.7e-43  146.7   3.3   1   1   7.6e-47     1e-42  146.4   2.3     2   281     6   290     5   306 0.90 Acyl transferase domain
DUF898               PF05987.8    339 seq1646_BIOID46999   -            407   2.6e-78  263.1  30.4   1   1   3.4e-81   4.7e-77  259.0  21.1     3   328    21   387    19   399 0.96 Bacterial protein of unknown function (DUF898)
His_biosynth         PF00977.16   228 seq1647_BIOID46999   -            258   1.9e-78  262.7   0.7   1   1   6.4e-82   2.2e-78  262.5   0.5     1   227     5   239     5   240 0.96 Histidine biosynthesis protein
Transglut_core2      PF13369.1    153 seq1648_BIOID46999   -            269     9e-38  129.0   0.0   1   1   1.8e-41   1.2e-37  128.5   0.0     2   152    33   184    32   185 0.97 Transglutaminase-like superfamily
TPR_9                PF13371.1     73 seq1648_BIOID46999   -            269   2.8e-28   97.4   0.3   1   1   8.9e-32   6.1e-28   96.3   0.2     1    73   187   259   187   259 0.99 Tetratricopeptide repeat
PTSIIA_gutA          PF03829.8    117 seq1649_BIOID46999   -            123   7.6e-45  151.2   0.0   1   1   6.7e-49   9.1e-45  150.9   0.0     1   116     1   116     1   118 0.98 PTS system glucitol/sorbitol-specific IIA component
Sugarporin_N         PF11471.3     60 seq1650_BIOID46999   -            464   1.4e-15   56.5   9.6   1   1   1.6e-19   2.2e-15   55.8   6.7     1    60     1    58     1    58 0.96 Maltoporin periplasmic N-terminal extension
S4                   PF01479.20    48 seq1652_BIOID46999   -            133   7.7e-13   47.5   0.0   1   1   9.3e-17   1.3e-12   46.8   0.0     1    46     9    53     9    55 0.95 S4 domain
Fer4_7               PF12838.2     52 seq1653_BIOID46999   -            181     3e-14   53.0  33.5   1   1   7.5e-15   1.7e-11   44.1   9.8     1    52    39    89    39    89 0.92 4Fe-4S dicluster domain
Fer4                 PF00037.22    24 seq1653_BIOID46999   -            181   7.9e-13   47.3  23.4   1   2   5.3e-09   1.2e-05   24.5   4.7     4    24    36    56    33    56 0.91 4Fe-4S binding domain
Fer4                 PF00037.22    24 seq1653_BIOID46999   -            181   7.9e-13   47.3  23.4   2   2   1.1e-11   2.5e-08   33.0   1.0     6    24    73    91    69    91 0.92 4Fe-4S binding domain
Fer4_9               PF13187.1     55 seq1653_BIOID46999   -            181   3.1e-09   36.8  14.0   1   1   1.4e-12   3.1e-09   36.8   9.7     2    55    40    90    39    90 0.95 4Fe-4S dicluster domain
Fer4_10              PF13237.1     52 seq1653_BIOID46999   -            181   1.5e-06   27.7  36.4   1   1   5.2e-09   1.2e-05   24.9  12.1     6    52    37    86    32    86 0.87 4Fe-4S dicluster domain
adh_short            PF00106.20   167 seq1654_BIOID46999   -            259   7.1e-26   90.9   1.8   1   1   1.9e-29   8.6e-26   90.7   1.2     2   166     4   172     3   173 0.92 short chain dehydrogenase
adh_short_C2         PF13561.1    243 seq1654_BIOID46999   -            259   7.8e-16   58.5   0.0   1   1   2.5e-19   1.1e-15   57.9   0.0     7   241    13   255     9   256 0.86 Enoyl-(Acyl carrier protein) reductase
KR                   PF08659.5    181 seq1654_BIOID46999   -            259   3.3e-05   23.4   0.5   1   1   1.3e-08   5.8e-05   22.7   0.4     3   152     5   157     4   185 0.81 KR domain
Ribosomal_L34        PF00468.12    44 seq1655_BIOID46999   -             46   5.1e-25   86.7  10.1   1   1   4.1e-29   5.5e-25   86.6   7.0     1    44     1    44     1    44 0.99 Ribosomal protein L34
ACR_tran             PF00873.14  1021 seq1657_BIOID46999   -           1040         0 1229.6  34.7   1   1         0         0 1229.4  24.1     2  1020    13  1022    12  1023 1.00 AcrB/AcrD/AcrF family
SecD_SecF            PF02355.11   189 seq1657_BIOID46999   -           1040     2e-08   33.5  32.6   1   1   1.6e-09   1.1e-05   24.6  10.9    36   183   348   495   338   501 0.82 Protein export membrane protein
PRA-CH               PF01502.13    75 seq1659_BIOID46999   -            202   1.5e-33  114.1   0.0   1   1   3.4e-37   2.3e-33  113.5   0.0     1    74    33   106    33   107 0.99 Phosphoribosyl-AMP cyclohydrolase
PRA-PH               PF01503.12    83 seq1659_BIOID46999   -            202   1.3e-14   54.1   0.2   1   1   2.6e-18   1.8e-14   53.6   0.1     2    82   116   201   115   202 0.96 Phosphoribosyl-ATP pyrophosphohydrolase
adh_short            PF00106.20   167 seq1660_BIOID46999   -            244   5.1e-40  136.9   1.7   1   1   3.2e-43   8.7e-40  136.2   1.2     1   166     6   169     6   170 0.92 short chain dehydrogenase
adh_short_C2         PF13561.1    243 seq1660_BIOID46999   -            244     3e-33  115.5   1.8   1   1   1.3e-36   3.7e-33  115.2   1.3     5   242    14   241    12   242 0.94 Enoyl-(Acyl carrier protein) reductase
KR                   PF08659.5    181 seq1660_BIOID46999   -            244   4.7e-21   75.1   0.9   1   1   2.8e-24   7.5e-21   74.4   0.6     3   174     8   180     7   196 0.84 KR domain
NAD_binding_10       PF13460.1    183 seq1660_BIOID46999   -            244   2.7e-06   27.3   0.4   1   1   2.5e-09   6.8e-06   26.0   0.3     2   125     9   156     8   190 0.72 NADH(P)-binding
Epimerase            PF01370.16   236 seq1660_BIOID46999   -            244   2.1e-05   23.9   0.2   1   1   1.1e-08   2.9e-05   23.4   0.1     1   119     8   142     8   192 0.77 NAD dependent epimerase/dehydratase family
Ribonuclease_P       PF00825.13   111 seq1661_BIOID46999   -            108   2.9e-29  101.0   0.3   1   1   2.3e-33   3.2e-29  100.9   0.2     9   109     3   100     1   102 0.97 Ribonuclease P
Phageshock_PspG      PF09583.5     65 seq1663_BIOID46999   -             80   1.4e-25   89.0  25.7   1   1   1.1e-29   1.5e-25   88.8  17.8     1    64     1    64     1    65 0.98 Phage shock protein G (Phageshock_PspG)
HSP33                PF01430.14   280 seq1665_BIOID46999   -            292   9.8e-98  326.5   0.0   1   1  8.1e-102   1.1e-97  326.4   0.0     1   279     4   273     4   274 0.96 Hsp33 protein
DAHP_synth_1         PF00793.15   272 seq1666_BIOID46999   -            284   5.8e-82  274.3   0.0   1   1     5e-86   6.8e-82  274.0   0.0     9   271    10   275     2   276 0.97 DAHP synthetase I family
Oxidored_q6          PF01058.17   131 seq1670_BIOID46999   -            252   5.1e-20   71.2   0.2   1   1   5.6e-24   7.6e-20   70.7   0.1     1   127    44   151    44   155 0.93 NADH ubiquinone oxidoreductase, 20 Kd subunit
Pro_CA               PF00484.14   148 seq1671_BIOID46999   -            219   3.4e-48  163.2   0.0   1   1   2.9e-52     4e-48  163.0   0.0     1   147    34   188    34   189 0.85 Carbonic anhydrase
60KD_IMP             PF02096.15   196 seq1674_BIOID46999   -            548   3.4e-67  225.7  14.3   1   1   2.5e-71   3.4e-67  225.7   9.9     1   193   352   533   352   536 0.94 60Kd inner membrane protein
GutM                 PF06923.6    109 seq1677_BIOID46999   -            119   2.2e-36  123.7   0.0   1   1   1.8e-40   2.5e-36  123.5   0.0     2   109     3   110     2   110 0.98 Glucitol operon activator protein (GutM)
Acetyltransf_1       PF00583.19    83 seq1681_BIOID46999   -            188   1.1e-15   57.2   0.0   1   1   9.6e-19   1.9e-15   56.5   0.0     2    83    83   163    79   163 0.93 Acetyltransferase (GNAT) family
Acetyltransf_8       PF13523.1    152 seq1681_BIOID46999   -            188   2.2e-15   56.7   0.1   1   1   1.5e-18   2.9e-15   56.3   0.1     1   141    32   167    32   174 0.87 Acetyltransferase (GNAT) domain
Acetyltransf_4       PF13420.1    155 seq1681_BIOID46999   -            188     2e-14   53.6   0.0   1   1   1.3e-17   2.5e-14   53.3   0.0     1   152    32   180    32   183 0.89 Acetyltransferase (GNAT) domain
Acetyltransf_3       PF13302.1    142 seq1681_BIOID46999   -            188   1.3e-11   44.8   0.0   1   1   8.2e-15   1.6e-11   44.5   0.0     2   142    30   163    29   163 0.80 Acetyltransferase (GNAT) domain
Acetyltransf_10      PF13673.1    117 seq1681_BIOID46999   -            188   7.6e-10   38.8   0.0   1   1   5.8e-13   1.1e-09   38.2   0.0     1   117    39   162    39   162 0.79 Acetyltransferase (GNAT) domain
Acetyltransf_7       PF13508.1     79 seq1681_BIOID46999   -            188   2.2e-07   30.8   0.0   1   1   1.9e-10   3.7e-07   30.0   0.0     6    78    80   163    76   164 0.80 Acetyltransferase (GNAT) domain
FR47                 PF08445.5     86 seq1681_BIOID46999   -            188   2.4e-06   27.0   0.0   1   1   2.2e-09   4.3e-06   26.2   0.0    25    79   108   164    87   171 0.94 FR47-like protein
PP-binding           PF00550.20    67 seq1683_BIOID46999   -             78   2.7e-16   59.4   0.4   1   1   4.4e-20     3e-16   59.3   0.3     1    67     6    73     6    73 0.96 Phosphopantetheine attachment site
DUF1493              PF07377.7    111 seq1683_BIOID46999   -             78   0.00024   21.0   0.4   1   1   4.1e-08   0.00028   20.8   0.3     1    59     1    55     1    62 0.91 Protein of unknown function (DUF1493)
Helicase_C_2         PF13307.1    167 seq1686_BIOID46999   -            762   4.8e-26   91.5   0.0   1   1   2.3e-29   7.7e-26   90.9   0.0     8   165   579   734   572   736 0.93 Helicase C-terminal domain
DEAD                 PF00270.24   173 seq1686_BIOID46999   -            762   3.6e-09   36.1   0.1   1   1     2e-09   6.8e-06   25.5   0.0    12    78    89   154    74   172 0.74 DEAD/DEAH box helicase
DEAD_2               PF06733.10   174 seq1686_BIOID46999   -            762   1.3e-08   34.3   0.0   1   1   6.7e-12   2.3e-08   33.5   0.0   103   167   246   309   196   315 0.87 DEAD_2
Cyanate_lyase        PF02560.9     73 seq1687_BIOID46999   -            156   1.8e-33  113.7   0.0   1   1   1.9e-37   2.6e-33  113.2   0.0     3    72    85   155    83   156 0.95 Cyanate lyase C-terminal domain
HycH                 PF07450.6    131 seq1688_BIOID46999   -            137     2e-53  179.8   0.1   1   1   1.7e-57   2.3e-53  179.6   0.0     2   130     7   135     6   136 0.99 Formate hydrogenlyase maturation protein HycH
MFS_1                PF07690.11   354 seq1689_BIOID46999   -            395   4.1e-29  101.3  51.8   1   1   1.4e-32   9.7e-29  100.0  27.1     2   344    13   341    12   344 0.81 Major Facilitator Superfamily
DeoRC                PF00455.17   162 seq1691_BIOID46999   -            257   7.7e-53  178.3   0.8   1   1   2.8e-56   1.3e-52  177.6   0.3     3   161    74   232    72   233 0.97 DeoR C terminal sensor domain
HTH_DeoR             PF08220.7     57 seq1691_BIOID46999   -            257   9.2e-22   76.2   0.1   1   1   3.8e-25   1.7e-21   75.3   0.1     1    56     6    61     6    62 0.98 DeoR-like helix-turn-helix domain
HTH_11               PF08279.7     55 seq1691_BIOID46999   -            257   6.2e-09   35.2   0.1   1   1   3.9e-12   1.8e-08   33.8   0.0     1    46     6    50     6    56 0.92 HTH domain
LysR_substrate       PF03466.15   209 seq1692_BIOID46999   -            324   9.4e-16   57.4   0.0   1   1   2.4e-19   1.7e-15   56.6   0.0    55   207   147   303    91   305 0.81 LysR substrate binding domain
HTH_1                PF00126.22    60 seq1692_BIOID46999   -            324   1.5e-12   46.8   0.0   1   1     4e-16   2.7e-12   46.1   0.0     2    59     9    66     8    67 0.97 Bacterial regulatory helix-turn-helix protein, lysR family
ketoacyl-synt        PF00109.21   255 seq1693_BIOID46999   -            413     6e-60  202.7   1.1   1   1   1.7e-63     6e-60  202.7   0.8     2   255     4   247     3   247 0.93 Beta-ketoacyl synthase, N-terminal domain
Ketoacyl-synt_C      PF02801.17   119 seq1693_BIOID46999   -            413   2.5e-39  133.6   1.7   1   1   1.4e-42   4.7e-39  132.7   1.2     1   119   255   370   255   370 0.97 Beta-ketoacyl synthase, C-terminal domain
Thiolase_N           PF00108.18   264 seq1693_BIOID46999   -            413   1.2e-06   27.6   0.1   1   1   8.7e-10     3e-06   26.3   0.0    80   120   156   196   145   216 0.93 Thiolase, N-terminal domain
CorA                 PF01544.13   292 seq1695_BIOID46999   -            316   4.9e-56  189.7   0.4   1   1   4.4e-60     6e-56  189.5   0.2     4   292    26   312    24   312 0.95 CorA-like Mg2+ transporter protein
Porin_1              PF00267.16   337 seq1696_BIOID46999   -            397  1.3e-144  481.5  28.3   1   1  2.1e-148  1.5e-144  481.3  19.6     1   337    27   397    27   397 0.99 Gram-negative porin
Porin_4              PF13609.1    311 seq1696_BIOID46999   -            397   3.5e-22   79.2  41.0   1   1   7.4e-26     5e-22   78.6  28.4     6   304    12   367     6   376 0.82 Gram-negative porin
Sigma54_activat      PF00158.21   168 seq1697_BIOID46999   -            670   8.8e-74  246.4   0.0   1   1   9.4e-77   1.6e-73  245.5   0.0     1   167   347   513   347   514 0.99 Sigma-54 interaction domain
GAF_3                PF13492.1    129 seq1697_BIOID46999   -            670     2e-10   40.7   0.0   1   1   1.2e-12   2.1e-09   37.4   0.0     1   129   169   313   169   313 0.80 GAF domain
GAF_2                PF13185.1    148 seq1697_BIOID46999   -            670   1.5e-08   35.1   0.1   1   1   3.1e-11   5.2e-08   33.3   0.0     3   147   169   311   167   311 0.70 GAF domain
AAA_5                PF07728.9    139 seq1697_BIOID46999   -            670   1.1e-07   31.5   0.0   1   1   1.6e-10   2.7e-07   30.2   0.0     2   123   371   489   370   503 0.79 AAA domain (dynein-related subfamily)
GAF                  PF01590.21   154 seq1697_BIOID46999   -            670   1.7e-07   31.3   0.3   1   1   3.1e-10   5.3e-07   29.7   0.2     1   154   169   311   169   311 0.85 GAF domain
AAA                  PF00004.24   132 seq1697_BIOID46999   -            670   3.7e-06   27.0   0.0   1   1   6.5e-09   1.1e-05   25.4   0.0     1   115   371   495   371   512 0.79 ATPase family associated with various cellular activities (AAA)
HTH_8                PF02954.14    42 seq1697_BIOID46999   -            670   5.3e-05   22.5   1.8   1   1   4.8e-08   8.1e-05   21.9   0.4     4    42   621   662   619   662 0.90 Bacterial regulatory protein, Fis family
MFS_1                PF07690.11   354 seq1698_BIOID46999   -            393   6.7e-25   87.4  46.3   1   1   1.5e-28   6.7e-25   87.4  32.1    14   354    27   346     9   346 0.78 Major Facilitator Superfamily
MFS_2                PF13347.1    427 seq1698_BIOID46999   -            393   1.2e-07   30.3  10.1   1   1   2.7e-11   1.2e-07   30.3   7.0   138   333   129   311   124   329 0.72 MFS/sugar transport protein
Sugar_tr             PF00083.19   451 seq1698_BIOID46999   -            393   6.7e-05   21.5  31.3   1   1   1.5e-08   6.9e-05   21.4   9.7    33   192   232   382   185   388 0.77 Sugar (and other) transporter
DnaB_C               PF03796.10   265 seq1700_BIOID46999   -            471  3.1e-108  360.5   0.1   1   1  9.1e-112  4.1e-108  360.1   0.1     1   263   206   463   206   465 0.97 DnaB-like helicase C terminal domain
DnaB                 PF00772.16   103 seq1700_BIOID46999   -            471   8.7e-38  128.2   0.0   1   1   4.2e-41   1.9e-37  127.1   0.0     1   103    26   128    26   128 0.99 DnaB-like helicase N terminal domain
AAA_25               PF13481.1    194 seq1700_BIOID46999   -            471   6.7e-14   51.6   0.1   1   1   2.3e-17   1.1e-13   50.9   0.0    29   190   220   386   179   390 0.84 AAA domain
SIS                  PF01380.17   131 seq1705_BIOID46999   -            321   3.8e-27   94.3   0.0   1   1   9.9e-31   6.8e-27   93.5   0.0     2   130    39   169    38   170 0.98 SIS domain
CBS                  PF00571.23    57 seq1705_BIOID46999   -            321   2.9e-15   55.5   0.0   1   2   1.9e-08   0.00013   21.4   0.0     1    56   199   256   199   257 0.92 CBS domain
CBS                  PF00571.23    57 seq1705_BIOID46999   -            321   2.9e-15   55.5   0.0   2   2   1.9e-10   1.3e-06   27.8   0.0     2    51   266   315   265   318 0.89 CBS domain
MutH                 PF02976.10   104 seq1707_BIOID46999   -            229   1.4e-37  127.5   0.0   1   1   1.5e-41     2e-37  127.0   0.0     1   104    58   157    58   157 0.99 DNA mismatch repair enzyme MutH
DNA_ligase_A_M       PF01068.16   202 seq1708_BIOID46999   -            440     1e-30  106.4   0.0   1   1   1.1e-34   1.6e-30  105.9   0.0    17   202   152   342   135   342 0.91 ATP dependent DNA ligase domain
LysR_substrate       PF03466.15   209 seq1712_BIOID46999   -            299   5.7e-36  123.4   0.0   1   1   1.2e-39   8.4e-36  122.9   0.0     2   205    90   294    89   298 0.95 LysR substrate binding domain
HTH_1                PF00126.22    60 seq1712_BIOID46999   -            299     7e-21   73.6   2.8   1   1   1.9e-24   1.3e-20   72.7   1.9     2    60     7    65     6    65 0.97 Bacterial regulatory helix-turn-helix protein, lysR family
TrmE_N               PF10396.4    114 seq1713_BIOID46999   -            454   2.6e-43  146.4   0.0   1   1   3.9e-46   7.6e-43  144.9   0.0     1   114     6   120     6   120 0.99 GTP-binding protein TrmE N-terminus
GTPase_Cys_C         PF12631.2     73 seq1713_BIOID46999   -            454   1.5e-22   79.6   2.9   1   1   1.5e-25     3e-22   78.6   0.2     3    73   381   451   379   451 0.98 Catalytic cysteine-containing C-terminus of GTPase, MnmE
MMR_HSR1             PF01926.18   114 seq1713_BIOID46999   -            454   3.9e-22   78.2   0.0   1   1   4.7e-25   9.1e-22   77.1   0.0     1   114   218   336   218   336 0.77 50S ribosome-binding GTPase
Miro                 PF08477.8    119 seq1713_BIOID46999   -            454   3.6e-11   43.4   0.0   1   1   5.6e-14   1.1e-10   41.9   0.0     1   119   218   338   218   338 0.85 Miro-like protein
FeoB_N               PF02421.13   189 seq1713_BIOID46999   -            454   7.5e-09   34.9   0.0   1   1   2.4e-10   4.7e-07   29.0   0.0     2    89   218   306   217   311 0.84 Ferrous iron transport protein B
LysR_substrate       PF03466.15   209 seq1714_BIOID46999   -            329   5.9e-31  107.1   0.0   1   1   1.2e-34     8e-31  106.6   0.0     3   206   115   322   113   324 0.95 LysR substrate binding domain
HTH_1                PF00126.22    60 seq1714_BIOID46999   -            329   2.2e-18   65.6   0.3   1   1   5.1e-22   3.5e-18   64.9   0.2     4    60    33    89    30    89 0.96 Bacterial regulatory helix-turn-helix protein, lysR family
ADH_N                PF08240.7    109 seq1716_BIOID46999   -            345   2.4e-34  117.2   1.7   1   1   9.4e-38   4.3e-34  116.4   1.2     2   108    33   138    32   139 0.97 Alcohol dehydrogenase GroES-like domain
ADH_zinc_N           PF00107.21   130 seq1716_BIOID46999   -            345   7.8e-25   86.8   0.1   1   1   2.8e-28   1.3e-24   86.1   0.1     1   129   178   305   178   306 0.98 Zinc-binding dehydrogenase
AlaDh_PNT_C          PF01262.16   168 seq1716_BIOID46999   -            345   9.5e-07   28.4   0.2   1   1   4.4e-10     2e-06   27.3   0.2    21    60   169   208   159   231 0.90 Alanine dehydrogenase/PNT, C-terminal domain
Aminotran_4          PF01063.14   231 seq1717_BIOID46999   -            269   5.1e-42  143.7   0.0   1   1   4.6e-46   6.3e-42  143.5   0.0     2   225    38   259    37   266 0.87 Aminotransferase class IV
TerC                 PF03741.11   184 seq1719_BIOID46999   -            237   4.5e-51  172.7  15.2   1   1   4.5e-55   6.1e-51  172.3  10.6     2   183    17   203    16   204 0.96 Integral membrane protein TerC family
CRS1_YhbY            PF01985.16    84 seq1721_BIOID46999   -             97   1.7e-29  101.5   1.1   1   1   1.4e-33   1.9e-29  101.3   0.8     1    84     3    86     3    86 0.99 CRS1 / YhbY (CRM) domain
Ala_racemase_N       PF01168.15   217 seq1722_BIOID46999   -            359   2.7e-61  206.7   0.0   1   1   4.9e-65   3.4e-61  206.4   0.0     1   217     8   219     8   219 0.94 Alanine racemase, N-terminal domain
Ala_racemase_C       PF00842.16   129 seq1722_BIOID46999   -            359   7.9e-40  135.1   0.1   1   1   1.8e-43   1.2e-39  134.5   0.1     1   129   234   358   234   358 0.97 Alanine racemase, C-terminal domain
ACR_tran             PF00873.14  1021 seq1723_BIOID46999   -           1025         0 1226.9  15.9   1   1         0         0 1226.7  11.0     2  1020     4  1008     3  1009 0.99 AcrB/AcrD/AcrF family
MMPL                 PF03176.10   333 seq1723_BIOID46999   -           1025   4.1e-13   48.6  19.3   1   2   2.4e-11   1.1e-07   30.7   5.1   137   313   326   501   204   521 0.81 MMPL family
MMPL                 PF03176.10   333 seq1723_BIOID46999   -           1025   4.1e-13   48.6  19.3   2   2   5.5e-09   2.5e-05   23.0   2.8    73   306   785  1012   689  1024 0.76 MMPL family
SecD_SecF            PF02355.11   189 seq1723_BIOID46999   -           1025   5.9e-12   45.0  19.3   1   2     3e-10   1.4e-06   27.5   6.0    35   186   336   489   317   492 0.80 Protein export membrane protein
SecD_SecF            PF02355.11   189 seq1723_BIOID46999   -           1025   5.9e-12   45.0  19.3   2   2   8.1e-09   3.7e-05   22.8   2.0    25   183   844  1005   831  1022 0.87 Protein export membrane protein
Ribonuc_red_lgC      PF02867.10   537 seq1724_BIOID46999   -            761  5.3e-134  447.6   0.0   1   1  2.5e-136  1.1e-132  443.2   0.0     1   536   222   731   222   732 0.95 Ribonucleotide reductase, barrel domain
ATP-cone             PF03477.11    90 seq1724_BIOID46999   -            761   5.9e-15   55.3   0.1   1   1   2.8e-18   1.3e-14   54.2   0.1     3    90     7    92     5    92 0.97 ATP cone domain
Ribonuc_red_lgN      PF00317.16    83 seq1724_BIOID46999   -            761   1.4e-12   47.0   1.0   1   1     5e-16   2.3e-12   46.4   0.1     2    82   142   219   141   220 0.93 Ribonucleotide reductase, all-alpha domain
DJ-1_PfpI            PF01965.19   147 seq1725_BIOID46999   -            283   4.2e-12   45.6   0.0   1   1   5.2e-16   7.1e-12   44.8   0.0    22   143   125   274   108   278 0.81 DJ-1/PfpI family
FAD_binding_2        PF00890.19   421 seq1726_BIOID46999   -            540  1.3e-107  360.1   1.6   1   1  4.7e-111  1.6e-107  359.8   1.1     1   421    10   392    10   392 0.95 FAD binding domain
Succ_DH_flav_C       PF02910.15   129 seq1726_BIOID46999   -            540   2.4e-19   69.3   0.0   1   1   1.2e-22   4.2e-19   68.5   0.0     2    88   441   521   440   538 0.94 Fumarate reductase flavoprotein C-term
Pyr_redox_2          PF07992.9    200 seq1726_BIOID46999   -            540   1.5e-11   44.4   3.1   1   1   1.1e-12   3.8e-09   36.5   2.2     1   196    10   377    10   380 0.81 Pyridine nucleotide-disulphide oxidoreductase
Glycos_trans_3N      PF02885.12    66 seq1727_BIOID46999   -            320   2.8e-15   55.5   0.0   1   1   3.6e-19     5e-15   54.7   0.0     2    65     3    70     2    71 0.97 Glycosyl transferase family, helical bundle domain
DUF2756              PF10956.3    104 seq1730_BIOID46999   -            146     1e-53  179.8  30.3   1   1   7.3e-58     1e-53  179.8  21.0     1   104     1   105     1   105 0.99 Protein of unknown function (DUF2756)
YceG                 PF02618.11   297 seq1732_BIOID46999   -            340   4.6e-95  317.9   0.0   1   1   3.9e-99   5.3e-95  317.7   0.0     3   297    42   330    40   330 0.94 YceG-like family
Toxin_15             PF07906.8    284 seq1733_BIOID46999   -            632  1.9e-102  342.4   0.2   1   1  9.3e-104  3.2e-100  335.1   0.0     7   284   121   396   111   396 0.98 ShET2 enterotoxin, N-terminal region
SBP_bac_5            PF00496.17   374 seq1734_BIOID46999   -            527   5.7e-87  291.8  12.5   1   1   5.4e-91   7.4e-87  291.4   8.7     1   368    84   459    84   464 0.95 Bacterial extracellular solute-binding proteins, family 5 Middle
Form_Nir_trans       PF01226.12   250 seq1735_BIOID46999   -            282   9.3e-66  221.1  28.2   1   1   7.6e-70     1e-65  220.9  19.6     5   250    16   277    12   277 0.97 Formate/nitrite transporter
LysR_substrate       PF03466.15   209 seq1736_BIOID46999   -            315   3.5e-40  137.2   0.0   1   1   7.1e-44   4.9e-40  136.7   0.0     2   205   108   312   107   314 0.96 LysR substrate binding domain
HTH_1                PF00126.22    60 seq1736_BIOID46999   -            315   3.2e-22   77.9   1.5   1   1   4.7e-26   3.2e-22   77.9   1.1     1    60    24    83    24    83 0.98 Bacterial regulatory helix-turn-helix protein, lysR family
tRNA-synt_2          PF00152.15   335 seq1738_BIOID46999   -            335   5.4e-70  235.6   0.0   1   1     5e-74   6.9e-70  235.3   0.0    21   333    25   333    14   335 0.88 tRNA synthetases class II (D, K and N)
ChaB                 PF06150.7     57 seq1740_BIOID46999   -             76     6e-26   89.9   5.7   1   1   5.5e-30   7.6e-26   89.5   4.0     1    57     9    76     9    76 0.98 ChaB
DUF903               PF06004.7     50 seq1744_BIOID46999   -             72   3.5e-24   83.9   2.4   1   1   2.9e-28     4e-24   83.7   1.7     1    50    23    72    23    72 0.98 Bacterial protein of unknown function (DUF903)
HOK_GEF              PF01848.11    43 seq1745_BIOID46999   -             50   2.4e-18   65.0   1.1   1   1     2e-22   2.7e-18   64.8   0.8     1    43     4    46     4    46 0.99 Hok/gef family
ChaC                 PF04752.7    177 seq1750_BIOID46999   -            238   2.6e-53  180.5   0.0   1   1   2.3e-57   3.1e-53  180.2   0.0     1   176    54   222    54   223 0.95 ChaC-like protein
Aldo_ket_red         PF00248.16   283 seq1751_BIOID46999   -            346   2.4e-75  252.8   0.0   1   1   1.9e-79   2.7e-75  252.7   0.0     2   281    16   337    15   339 0.95 Aldo/keto reductase family
Peptidase_S13        PF02113.10   444 seq1754_BIOID46999   -            477  1.7e-178  593.6   0.0   1   1  2.8e-182  1.9e-178  593.4   0.0     2   443    20   468    19   469 0.99 D-Ala-D-Ala carboxypeptidase 3 (S13) family
Beta-lactamase2      PF13354.1    197 seq1754_BIOID46999   -            477   2.7e-09   36.6   0.3   1   1   7.8e-12   5.3e-08   32.4   0.1    27   195   261   441   252   442 0.75 Beta-lactamase enzyme family
HOK_GEF              PF01848.11    43 seq1755_BIOID46999   -             83   7.5e-19   66.6   2.1   1   1   7.2e-23   9.9e-19   66.2   1.4     1    43    37    79    37    79 0.99 Hok/gef family
Aminotran_1_2        PF00155.16   363 seq1757_BIOID46999   -            411   4.3e-86  288.9   0.0   1   1   3.6e-90   4.9e-86  288.8   0.0     2   362    41   406    40   407 0.98 Aminotransferase class I and II
Ldh_2                PF02615.9    335 seq1760_BIOID46999   -            361    3e-136  453.4   0.0   1   1  2.5e-140  3.4e-136  453.2   0.0     1   334     5   340     5   341 0.99 Malate/L-lactate dehydrogenase
Thymidylate_kin      PF02223.12   186 seq1761_BIOID46999   -            213   1.2e-60  203.9   0.0   1   1   9.8e-65   1.3e-60  203.8   0.0     1   186     8   200     8   200 0.98 Thymidylate kinase
Lactamase_B          PF00753.22   194 seq1763_BIOID46999   -            479   5.5e-28   97.8   0.2   1   1   1.6e-31   7.4e-28   97.4   0.1     2   158    31   179    30   246 0.90 Metallo-beta-lactamase superfamily
Rubredoxin           PF00301.15    47 seq1763_BIOID46999   -            479   6.4e-20   70.6   2.4   1   1   2.6e-23   1.2e-19   69.7   1.7     1    47   425   471   425   471 0.98 Rubredoxin
Flavodoxin_1         PF00258.20   143 seq1763_BIOID46999   -            479   9.9e-12   44.9   0.0   1   1   3.8e-15   1.7e-11   44.1   0.0     1   142   256   388   256   389 0.78 Flavodoxin
Cons_hypoth698       PF03601.9    305 seq1764_BIOID46999   -            349  3.8e-117  390.1  25.3   1   1  3.3e-121  4.4e-117  389.9  17.5     1   305    18   326    18   326 0.98 Conserved hypothetical protein 698
AA_permease_2        PF13520.1    426 seq1766_BIOID46999   -            514   1.1e-32  113.0  61.3   1   1   2.1e-36   1.4e-32  112.6  42.5     2   419    23   482    22   497 0.77 Amino acid permease
AA_permease          PF00324.16   479 seq1766_BIOID46999   -            514   1.2e-14   53.3  52.9   1   1   1.3e-17   8.6e-14   50.6  36.7    12   446    33   479    22   498 0.71 Amino acid permease
PLA1                 PF02253.10   260 seq1767_BIOID46999   -            289   1.6e-93  312.8   5.0   1   1   1.4e-97   1.9e-93  312.5   3.4     8   260    39   286    33   286 0.98 Phospholipase A1
DNA_pol3_delta2      PF13177.1    162 seq1771_BIOID46999   -            334   2.2e-39  134.5   0.0   1   1   6.1e-43   4.2e-39  133.6   0.0     8   159    13   165     9   168 0.96 DNA polymerase III, delta subunit
DNApol3-delta_C      PF09115.5    119 seq1771_BIOID46999   -            334     2e-37  127.7   0.3   1   1   4.6e-41   3.1e-37  127.1   0.2     2   119   207   323   206   323 0.98 DNA polymerase III, delta subunit, C terminal
HTH_18               PF12833.2     81 seq1772_BIOID46999   -            278     5e-26   90.5   2.1   1   1     2e-29   6.7e-26   90.0   0.7     1    80   193   271   193   272 0.97 Helix-turn-helix domain
AraC_binding         PF02311.14   136 seq1772_BIOID46999   -            278   1.9e-23   82.5   2.3   1   1   5.5e-27   1.9e-23   82.5   1.6     4   136    16   154    14   154 0.95 AraC-like ligand binding domain
HTH_AraC             PF00165.18    42 seq1772_BIOID46999   -            278   1.8e-20   72.0   0.1   1   2     4e-11   1.4e-07   31.0   0.0     1    42   180   221   180   221 0.97 Bacterial regulatory helix-turn-helix proteins, AraC family
HTH_AraC             PF00165.18    42 seq1772_BIOID46999   -            278   1.8e-20   72.0   0.1   2   2   1.3e-13   4.5e-10   38.9   0.0     1    42   232   271   232   271 0.93 Bacterial regulatory helix-turn-helix proteins, AraC family
DUF3442              PF11924.3    280 seq1773_BIOID46999   -            476   6.2e-90  301.4   9.2   1   1   5.7e-94   7.8e-90  301.1   6.4     1   280    69   353    69   353 0.98 Protein of unknown function (DUF3442)
MFS_1                PF07690.11   354 seq1774_BIOID46999   -            394   4.8e-37  127.4  48.0   1   1   9.8e-39   1.3e-34  119.3  21.0     2   353    20   357    19   358 0.88 Major Facilitator Superfamily
Ribonuc_red_sm       PF00268.16   281 seq1775_BIOID46999   -            403   9.6e-30  103.4   2.5   1   2   4.9e-17   6.7e-13   48.1   0.3    13   143    58   185    49   192 0.91 Ribonucleotide reductase, small chain
Ribonuc_red_sm       PF00268.16   281 seq1775_BIOID46999   -            403   9.6e-30  103.4   2.5   2   2   3.3e-19   4.5e-15   55.3   0.1   155   274   227   356   209   363 0.89 Ribonucleotide reductase, small chain
Smr                  PF01713.16    83 seq1777_BIOID46999   -            183     2e-17   62.9   0.3   1   1   2.8e-21   3.8e-17   62.1   0.2     1    82    98   172    98   173 0.98 Smr domain
YjgP_YjgQ            PF03739.9    354 seq1778_BIOID46999   -            359   5.7e-68  229.1   6.5   1   1   4.9e-72   6.7e-68  228.8   4.5     4   351     1   338     1   341 0.97 Predicted permease YjgP/YjgQ family
Peptidase_M48        PF01435.13   226 seq1779_BIOID46999   -            487   1.3e-26   93.4   1.5   1   1   4.3e-30     2e-26   92.8   0.1     8   225    47   254    40   255 0.85 Peptidase family M48
DEAD                 PF00270.24   173 seq1781_BIOID46999   -            444   1.3e-45  154.7   0.0   1   1   1.1e-48   5.1e-45  152.8   0.0     1   171    28   197    28   199 0.92 DEAD/DEAH box helicase
Helicase_C           PF00271.26    78 seq1781_BIOID46999   -            444   5.9e-27   93.2   0.0   1   1   2.5e-30   1.1e-26   92.3   0.0     3    78   268   343   266   343 0.98 Helicase conserved C-terminal domain
ResIII               PF04851.10   184 seq1781_BIOID46999   -            444   8.1e-05   22.4   0.2   1   1   3.8e-08   0.00017   21.3   0.0    31   183    47   192    18   193 0.73 Type III restriction enzyme, res subunit
AP_endonuc_2         PF01261.19   211 seq1782_BIOID46999   -            285   7.9e-39  133.0   0.5   1   1   7.9e-43   1.1e-38  132.5   0.4     3   211    20   239    19   239 0.93 Xylose isomerase-like TIM barrel
RQC                  PF09382.5    106 seq1784_BIOID46999   -            611   4.4e-28   96.9   0.0   1   1   4.3e-31   1.2e-27   95.6   0.0     1   104   413   514   413   516 0.97 RQC domain
Helicase_C           PF00271.26    78 seq1784_BIOID46999   -            611   2.9e-24   84.6   0.1   1   1   2.1e-24   5.7e-21   74.0   0.1     3    78   258   333   256   333 0.98 Helicase conserved C-terminal domain
HRDC                 PF00570.18    68 seq1784_BIOID46999   -            611   8.1e-24   83.0   0.1   1   1     8e-27   2.2e-23   81.6   0.0     2    68   535   601   534   601 0.97 HRDC domain
DEAD                 PF00270.24   173 seq1784_BIOID46999   -            611   2.5e-21   75.8   0.0   1   1   8.2e-24   2.2e-20   72.6   0.0     2   168    30   189    29   194 0.85 DEAD/DEAH box helicase
AraC_binding         PF02311.14   136 seq1786_BIOID46999   -            312   2.2e-22   79.0   1.3   1   1   9.9e-26   3.4e-22   78.4   0.2     7   120    52   170    48   186 0.89 AraC-like ligand binding domain
HTH_18               PF12833.2     81 seq1786_BIOID46999   -            312   9.1e-22   76.8   0.1   1   1   5.5e-25   1.9e-21   75.8   0.1     2    79   229   305   228   307 0.97 Helix-turn-helix domain
HTH_AraC             PF00165.18    42 seq1786_BIOID46999   -            312   1.4e-20   72.2   0.2   1   2   3.2e-10   1.1e-06   28.1   0.0     2    42   216   256   215   256 0.93 Bacterial regulatory helix-turn-helix proteins, AraC family
HTH_AraC             PF00165.18    42 seq1786_BIOID46999   -            312   1.4e-20   72.2   0.2   2   2   1.6e-14   5.3e-11   41.8   0.0     2    42   268   306   267   306 0.94 Bacterial regulatory helix-turn-helix proteins, AraC family
Cupin_2              PF07883.6     71 seq1786_BIOID46999   -            312   1.4e-06   27.5   0.0   1   1   8.3e-10   2.8e-06   26.6   0.0     7    60    57   109    53   116 0.92 Cupin domain
Pyr_redox_2          PF07992.9    200 seq1787_BIOID46999   -            377   6.4e-26   91.3   0.0   1   1   1.3e-28   2.2e-25   89.5   0.0     2   198     5   277     4   279 0.89 Pyridine nucleotide-disulphide oxidoreductase
Pyr_redox            PF00070.22    80 seq1787_BIOID46999   -            377   3.4e-18   65.7   0.0   1   1   3.7e-20   6.4e-17   61.6   0.0     1    75   143   216   143   223 0.95 Pyridine nucleotide-disulphide oxidoreductase
Pyr_redox_3          PF13738.1    203 seq1787_BIOID46999   -            377   1.1e-10   41.8   0.0   1   1   1.6e-09   2.8e-06   27.4   0.0    76   199    51   173    30   177 0.77 Pyridine nucleotide-disulphide oxidoreductase
K_oxygenase          PF13434.1    341 seq1787_BIOID46999   -            377   2.4e-09   36.4   0.1   1   1   2.4e-09   4.2e-06   25.8   0.0   139   216    91   167    67   182 0.85 L-lysine 6-monooxygenase (NADPH-requiring)
TatD_DNase           PF01026.16   255 seq1789_BIOID46999   -            265   1.2e-76  257.2   0.0   1   1   9.8e-81   1.3e-76  257.0   0.0     1   255     4   255     4   255 0.96 TatD related DNase
MFS_1                PF07690.11   354 seq1790_BIOID46999   -            471   1.3e-54  185.1  73.4   1   1   3.6e-53   2.5e-49  167.8  36.3     1   353    15   405    15   406 0.91 Major Facilitator Superfamily
MFS_3                PF05977.8    524 seq1790_BIOID46999   -            471   6.6e-10   37.6  14.1   1   1   9.6e-14   6.6e-10   37.6   9.8    20   187    20   183     6   247 0.85 Transmembrane secretion effector
Transthyretin        PF00576.16   112 seq1792_BIOID46999   -            137   1.8e-42  143.6   0.1   1   1   1.6e-46   2.2e-42  143.3   0.1     2   112    28   136    27   136 0.98 HIUase/Transthyretin family
DUF2645              PF10840.3    103 seq1793_BIOID46999   -            104   4.9e-45  151.8   7.4   1   1     4e-49   5.4e-45  151.6   5.1     1   103     1   103     1   103 1.00 Protein of unknown function (DUF2645)
DUF2534              PF10749.4     85 seq1794_BIOID46999   -             85   8.3e-44  147.3   3.7   1   1   6.7e-48   9.2e-44  147.1   2.6     2    85     1    84     1    84 0.97 Protein of unknown function (DUF2534)
PfkB                 PF00294.19   301 seq1796_BIOID46999   -            362   1.8e-59  201.2   0.1   1   1   4.9e-63   2.2e-59  200.9   0.0     2   293    58   344    57   352 0.93 pfkB family carbohydrate kinase
HTH_24               PF13412.1     48 seq1796_BIOID46999   -            362   4.6e-09   35.4   1.6   1   1   1.9e-12   8.8e-09   34.5   1.1     1    48     1    48     1    48 0.97 Winged helix-turn-helix DNA-binding
Acid_phosphat_B      PF03767.9    230 seq1797_BIOID46999   -            237   3.8e-50  170.2   0.0   1   1   3.2e-54   4.3e-50  170.0   0.0     2   229    11   220    10   221 0.96 HAD superfamily, subfamily IIIB (Acid phosphatase)
[truncated: 1,301,093 more chars]
