# Supplementary material for: A domain sequence approach to pangenomics: applications to Escherichia coli
Source: F1000Res. 2013 May 29;1:19. Originally published 2012 Oct 1. [Version 2] doi: 10.12688/f1000research.1-19.v2 (PMC3901455; doi:10.12688/f1000research.1-19.v2)
Supplement: The 347 text files show the results from scanning each of the fasta-files against the Pfam-A database [file f1000research-1-1101-s0002.tgz › Escherichia_coli_B41_BIOID51135.txt]

#                                                                            --- full sequence --- -------------- this domain -------------   hmm coord   ali coord   env coord
# target name        accession   tlen query name           accession   qlen   E-value  score  bias   #  of  c-Evalue  i-Evalue  score  bias  from    to  from    to  from    to  acc description of target
#------------------- ---------- ----- -------------------- ---------- ----- --------- ------ ----- --- --- --------- --------- ------ ----- ----- ----- ----- ----- ----- ----- ---- ---------------------
Asp_Glu_race         PF01177.17   217 seq2_BIOID51135      -             93     7e-07   29.2   0.0   1   1     9e-11   1.2e-06   28.4   0.0   174   215     2    42     1    44 0.91 Asp/Glu/Hydantoin racemase
Y1_Tnp               PF01797.11   121 seq3_BIOID51135      -             95   1.1e-24   86.4   0.0   1   1   9.3e-29   1.3e-24   86.2   0.0     2    77    20    95    19    95 0.97 Transposase IS200 like
SpoU_methylase       PF00588.14   142 seq5_BIOID51135      -            157   4.4e-34  117.2   0.0   1   1   3.6e-38   4.9e-34  117.1   0.0     1   142     1   142     1   142 0.95 SpoU rRNA Methylase family
Transgly             PF00912.17   178 seq9_BIOID51135      -            844   2.6e-56  189.6   0.0   1   1     6e-60   4.1e-56  188.9   0.0    10   177   209   380   198   381 0.95 Transglycosylase
Transpeptidase       PF00905.17   304 seq9_BIOID51135      -            844   1.2e-25   90.0   0.3   1   1   1.6e-28   1.1e-24   86.9   0.2     2   284   473   725   472   744 0.86 Penicillin binding protein transpeptidase domain
DUF1233              PF06806.7     72 seq10_BIOID51135     -             83   2.3e-32  110.2   0.1   1   1     2e-36   2.7e-32  110.0   0.1     1    70     4    74     4    77 0.97 Putative excisionase (DUF1233)
PapC_N               PF13954.1    146 seq14_BIOID51135     -            111   1.3e-14   53.8   0.0   1   1   1.2e-18   1.6e-14   53.6   0.0     2    78    25    98    24   110 0.88 PapC N-terminal domain
Usher                PF00577.15   552 seq18_BIOID51135     -            195   9.6e-58  196.1   0.6   1   1   8.9e-62   1.2e-57  195.7   0.4     1   155    36   186    36   191 0.95 Type VII secretion system (T7SS), usher protein
HTH_Tnp_1            PF01527.15    76 seq24_BIOID51135     -            116   2.3e-09   36.9   0.9   1   1   4.4e-13     3e-09   36.5   0.6     2    76     2    76     1    76 0.93 Transposase
DDE_Tnp_1_assoc      PF13808.1     90 seq26_BIOID51135     -            248   1.5e-31  107.7   0.0   1   1   3.5e-35   2.4e-31  107.1   0.0     1    90     6    95     6    95 0.99 DDE_Tnp_1-associated
DDE_Tnp_1            PF01609.16   211 seq26_BIOID51135     -            248   1.8e-13   50.4   0.0   1   1   3.6e-17   2.5e-13   49.9   0.0     4   125   103   222   100   243 0.80 Transposase DDE domain
Phage_AlpA           PF05930.7     51 seq28_BIOID51135     -             68   6.1e-20   70.5   0.1   1   1   1.1e-23   7.2e-20   70.3   0.1     1    51    10    59    10    59 0.98 Prophage CP4-57 regulatory protein (AlpA)
HTH_17               PF12728.2     51 seq28_BIOID51135     -             68   2.2e-07   30.8   0.1   1   1     4e-11   2.7e-07   30.6   0.1     9    50    20    62    16    63 0.90 Helix-turn-helix domain
DDE_Tnp_1            PF01609.16   211 seq32_BIOID51135     -             66   1.7e-06   27.6   0.2   1   1   1.4e-10   1.9e-06   27.5   0.1   143   197     7    65     2    66 0.94 Transposase DDE domain
THF_DHG_CYH_C        PF02882.14   161 seq34_BIOID51135     -            288   1.5e-68  228.8   0.1   1   1   3.6e-72   2.5e-68  228.1   0.1     1   157   124   279   124   283 0.99 Tetrahydrofolate dehydrogenase/cyclohydrolase, NAD(P)-binding domain
THF_DHG_CYH          PF00763.18   117 seq34_BIOID51135     -            288   1.2e-41  141.3   0.1   1   1   2.8e-45   1.9e-41  140.6   0.1     1   117     4   121     4   121 0.99 Tetrahydrofolate dehydrogenase/cyclohydrolase, catalytic domain
DDE_Tnp_1_assoc      PF13808.1     90 seq36_BIOID51135     -            378   6.2e-33  112.2   0.0   1   1   1.9e-36   1.3e-32  111.2   0.0     1    90     6    95     6    95 0.99 DDE_Tnp_1-associated
DDE_Tnp_1            PF01609.16   211 seq36_BIOID51135     -            378   8.2e-31  107.1   0.3   1   1   2.2e-34   1.5e-30  106.2   0.2     3   211   102   343   100   343 0.93 Transposase DDE domain
TonB_dep_Rec         PF00593.19   276 seq38_BIOID51135     -            747   7.1e-28   98.1  10.2   1   1     1e-31   7.1e-28   98.1   7.1     1   276   510   746   510   746 0.98 TonB dependent receptor
Plug                 PF07715.10   108 seq38_BIOID51135     -            747     2e-21   76.2   0.1   1   1   6.6e-25   4.5e-21   75.0   0.1     2   107    76   180    75   181 0.94 TonB-dependent Receptor Plug Domain
DDE_Tnp_1_assoc      PF13808.1     90 seq39_BIOID51135     -            378   2.8e-32  110.1   0.0   1   1   8.6e-36   5.9e-32  109.1   0.0     1    90     6    95     6    95 0.98 DDE_Tnp_1-associated
DDE_Tnp_1            PF01609.16   211 seq39_BIOID51135     -            378   3.1e-31  108.4   0.3   1   1   6.3e-35   4.3e-31  108.0   0.2     3   211   102   343   100   343 0.93 Transposase DDE domain
S4_2                 PF13275.1     65 seq43_BIOID51135     -             73   1.1e-24   85.7   0.0   1   1   8.3e-29   1.1e-24   85.6   0.0     5    65    12    72     7    72 0.95 S4 domain
DUF457               PF04307.9    157 seq44_BIOID51135     -            173   2.3e-29  101.6  11.5   1   1     2e-33   2.7e-29  101.3   7.9     2   142     5   158     4   172 0.86 Predicted membrane-bound metal-dependent hydrolase (DUF457)
Tautomerase          PF01361.16    60 seq48_BIOID51135     -             90   6.2e-14   51.2   0.0   1   1   6.4e-18   8.7e-14   50.7   0.0     1    51    15    66    15    68 0.98 Tautomerase enzyme
Metalloenzyme        PF01676.13   262 seq49_BIOID51135     -            514  4.5e-101  337.4   0.5   1   1  1.1e-104  5.2e-101  337.2   0.3     1   261     6   507     6   508 0.99 Metalloenzyme superfamily
iPGM_N               PF06415.8    223 seq49_BIOID51135     -            514   6.9e-89  296.9   0.6   1   1   2.2e-92     1e-88  296.3   0.4     2   223    85   308    84   308 0.99 BPG-independent PGAM N-terminus (iPGM_N)
Phosphodiest         PF01663.17   364 seq49_BIOID51135     -            514   2.3e-05   23.7   0.0   1   1   7.7e-09   3.5e-05   23.1   0.0   104   246   303   449   259   491 0.73 Type I phosphodiesterase / nucleotide pyrophosphatase
Acetyltransf_2       PF00797.12   240 seq55_BIOID51135     -            281   1.6e-83  279.8   0.2   1   1   1.4e-87   1.9e-83  279.6   0.1     1   237    21   256    21   259 0.97 N-acetyltransferase
ABC_tran             PF00005.22   118 seq56_BIOID51135     -            265     1e-20   74.1   0.0   1   1   2.3e-24   1.6e-20   73.5   0.0     1   118    51   176    51   176 0.94 ABC transporter
Peptidase_M23        PF01551.17    96 seq58_BIOID51135     -            427   2.2e-25   88.4   0.2   1   1   3.6e-29     5e-25   87.2   0.1     3    96   328   421   327   421 0.98 Peptidase family M23
MMR_HSR1             PF01926.18   114 seq59_BIOID51135     -            350   2.4e-13   49.9   0.0   1   1   3.1e-16   8.6e-13   48.1   0.0     2   111    99   210    98   217 0.75 50S ribosome-binding GTPase
DUF258               PF03193.11   161 seq59_BIOID51135     -            350   1.5e-06   27.3   0.0   1   1   9.3e-10   2.5e-06   26.6   0.0    24   102    84   159    64   176 0.72 Protein of unknown function, DUF258
Pro_isomerase        PF00160.16   155 seq61_BIOID51135     -            164   6.8e-47  159.4   1.6   1   1   5.5e-51   7.5e-47  159.2   1.1     2   155     2   162     1   162 0.88 Cyclophilin type peptidyl-prolyl cis-trans isomerase/CLD
Peripla_BP_2         PF01497.13   238 seq62_BIOID51135     -            296   8.2e-27   93.7   0.0   1   1   6.9e-31   9.4e-27   93.5   0.0     1   235    38   270    38   273 0.94 Periplasmic binding protein
Metallophos_2        PF12850.2    156 seq65_BIOID51135     -            240   3.7e-13   49.4   0.0   1   1     1e-16     7e-13   48.5   0.0     1   125     1   203     1   218 0.81 Calcineurin-like phosphoesterase superfamily domain
Metallophos          PF00149.23   201 seq65_BIOID51135     -            240   8.3e-12   44.8   0.0   1   1   7.2e-15   4.9e-11   42.3   0.0     3   201     3   199     1   199 0.95 Calcineurin-like phosphoesterase
FecCD                PF01032.13   311 seq69_BIOID51135     -            660  6.3e-145  481.6  85.8   1   2     2e-73   2.7e-69  233.2  27.5     7   310    13   324     7   325 0.93 FecCD transport family
FecCD                PF01032.13   311 seq69_BIOID51135     -            660  6.3e-145  481.6  85.8   2   2   9.5e-80   1.3e-75  254.0  26.6     2   311   358   657   347   657 0.94 FecCD transport family
Polysacc_deac_2      PF04748.8    213 seq70_BIOID51135     -            319   9.8e-81  269.7   0.4   1   1   8.6e-85   1.2e-80  269.4   0.3     1   212    28   238    28   239 0.99 Divergent polysaccharide deacetylase
Autotransporter      PF03797.14   265 seq73_BIOID51135     -           1064   2.5e-55  187.5  17.7   1   1   3.6e-59   2.5e-55  187.5  12.2     2   265   764  1048   763  1048 0.98 Autotransporter beta-domain
ESPR                 PF13018.1     24 seq73_BIOID51135     -           1064   3.5e-08   32.5   0.1   1   1   1.1e-11   7.8e-08   31.4   0.1     2    24    31    53    31    53 0.96 Extended Signal Peptide of Type V secretion system
DUF1040              PF06288.8     86 seq74_BIOID51135     -             89   1.6e-46  156.3   0.5   1   1   1.3e-50   1.8e-46  156.2   0.3     1    86     1    86     1    86 1.00 Protein of unknown function (DUF1040)
AIRC                 PF00731.15   150 seq75_BIOID51135     -            169   3.6e-66  220.9   1.9   1   1     3e-70   4.1e-66  220.7   1.3     2   150     9   159     8   159 0.99 AIR carboxylase
APH                  PF01636.18   239 seq78_BIOID51135     -            328   2.2e-41  142.0   2.0   1   1   5.1e-45   3.5e-41  141.4   1.4     2   232    31   259    30   269 0.84 Phosphotransferase enzyme family
EcKinase             PF02958.15   293 seq78_BIOID51135     -            328   7.3e-05   21.9   0.0   1   1   1.9e-08   0.00013   21.1   0.0   197   280   176   252   149   257 0.79 Ecdysteroid kinase
ATP-grasp            PF02222.17   172 seq79_BIOID51135     -            355   1.3e-56  190.5   0.0   1   1   2.3e-60   1.6e-56  190.2   0.0     2   171    88   253    86   254 0.97 ATP-grasp domain
ATP-grasp_4          PF13535.1    184 seq79_BIOID51135     -            355   8.6e-10   38.5   0.0   1   1   2.6e-13   1.7e-09   37.5   0.0     4   179    79   243    76   248 0.84 ATP-grasp domain
DDE_Tnp_1            PF01609.16   211 seq80_BIOID51135     -            370   2.5e-29  102.2   0.0   1   1   2.3e-33   3.2e-29  101.9   0.0     2   211   107   348   106   348 0.96 Transposase DDE domain
DSBA                 PF01323.15   193 seq84_BIOID51135     -            208   6.8e-32  110.4   3.3   1   1   7.9e-35   5.4e-31  107.5   2.3     1   192    40   197    40   198 0.95 DSBA-like thioredoxin domain
Thioredoxin_4        PF13462.1    163 seq84_BIOID51135     -            208   4.4e-10   39.7   0.0   1   1   9.2e-14   6.3e-10   39.1   0.0    16   149    40   180    33   191 0.69 Thioredoxin
RVT_1                PF00078.22   214 seq88_BIOID51135     -            448   2.5e-54  183.7   0.0   1   1   5.5e-58   3.8e-54  183.1   0.0     1   214    32   278    32   278 0.97 Reverse transcriptase (RNA-dependent DNA polymerase)
GIIM                 PF08388.6     80 seq88_BIOID51135     -            448     6e-12   45.0   4.5   1   1   1.2e-15   7.9e-12   44.6   1.3     3    69   301   367   299   389 0.85 Group II intron, maturase-specific domain
DUF945               PF06097.6    459 seq90_BIOID51135     -            490  1.2e-106  357.1  12.0   1   1    1e-110  1.4e-106  356.8   8.3     3   459    18   481    16   481 0.98 Bacterial protein of unknown function (DUF945)
HTH_Tnp_1            PF01527.15    76 seq92_BIOID51135     -            108   5.5e-11   42.1   1.3   1   1   1.6e-14   2.2e-10   40.2   0.9     1    74     1    87     1    88 0.86 Transposase
Voltage_CLC          PF00654.15   355 seq96_BIOID51135     -            473   2.4e-90  303.0  36.4   1   1   1.1e-92   1.5e-88  297.0  20.9     2   354    89   437    88   438 0.94 Voltage gated chloride channel
DUF932               PF06067.6    239 seq97_BIOID51135     -            272   1.1e-62  211.3   0.0   1   1   9.6e-67   1.3e-62  211.1   0.0     2   239    37   261    36   261 0.99 Domain of unknown function (DUF932)
rve                  PF00665.21   120 seq98_BIOID51135     -            130   3.8e-20   72.0   0.1   1   1   1.2e-23   5.5e-20   71.5   0.0    44   119     2    77     1    78 0.97 Integrase core domain
rve_2                PF13333.1     52 seq98_BIOID51135     -            130   2.1e-17   62.8   4.3   1   1   6.7e-21   3.1e-17   62.2   3.0     1    51    68   123    68   124 0.94 Integrase core domain
rve_3                PF13683.1     67 seq98_BIOID51135     -            130   7.2e-14   50.9   0.1   1   1   2.6e-17   1.2e-13   50.2   0.0     1    67    49   116    49   116 0.95 Integrase core domain
TnpB_IS66            PF05717.8    108 seq99_BIOID51135     -            136   1.4e-41  140.1   0.0   1   1   1.2e-45   1.6e-41  139.9   0.0     2   104    28   128    27   132 0.97 IS66 Orf2 like protein
LZ_Tnp_IS66          PF13007.2     78 seq101_BIOID51135    -             65   1.2e-05   25.7   1.2   1   1   1.5e-09   2.1e-05   24.9   0.1     1    24    38    61    38    64 0.89 Transposase C of IS166 homeodomain
Antirestrict         PF03230.8     94 seq102_BIOID51135    -            161   4.9e-39  132.0   0.2   1   1   4.9e-43   6.7e-39  131.6   0.1     1    94    64   161    64   161 0.98 Antirestriction protein
Epimerase            PF01370.16   236 seq105_BIOID51135    -            326   7.2e-50  169.5   0.0   1   1   3.3e-53   9.1e-50  169.1   0.0     1   236     2   236     2   236 0.92 NAD dependent epimerase/dehydratase family
3Beta_HSD            PF01073.14   280 seq105_BIOID51135    -            326   1.9e-12   46.3   0.0   1   1   9.9e-16   2.7e-12   45.8   0.0     1   223     3   219     3   224 0.79 3-beta hydroxysteroid dehydrogenase/isomerase family
RmlD_sub_bind        PF04321.12   287 seq105_BIOID51135    -            326   8.4e-10   37.8   0.0   1   1   9.2e-13   2.5e-09   36.3   0.0     3   155     2   174     1   264 0.79 RmlD substrate binding domain
NAD_binding_4        PF07993.7    249 seq105_BIOID51135    -            326   2.1e-07   30.0   0.0   1   1   4.1e-08   0.00011   21.0   0.0    86   210    67   184    47   220 0.84 Male sterility protein
HTH_Tnp_IS1          PF12759.2     50 seq106_BIOID51135    -             91   2.2e-32  110.1   0.1   1   1   4.8e-36   3.3e-32  109.6   0.1     1    50    39    88    39    88 0.99 InsA C-terminal domain
Zn_Tnp_IS1           PF03811.8     36 seq106_BIOID51135    -             91   1.1e-21   75.9   4.5   1   1   3.1e-25   2.1e-21   74.9   3.1     1    36     1    36     1    36 0.99 InsA N-terminal domain
HTH_Tnp_IS66         PF13005.2     59 seq107_BIOID51135    -            121   1.8e-18   66.0   1.2   1   1   1.8e-22   2.5e-18   65.5   0.8     3    59    50   104    48   104 0.97 putative Helix-turn-helix domain of transposase IS66
RadC                 PF04002.10   123 seq108_BIOID51135    -            158     2e-47  159.7   0.0   1   1   1.9e-51   2.5e-47  159.4   0.0     2   123    37   158    36   158 0.98 RadC-like JAB domain
DDE_Tnp_IS1          PF03400.8    131 seq109_BIOID51135    -            125   4.5e-74  246.6   1.5   1   1   3.6e-78   4.9e-74  246.4   1.1     7   131     1   125     1   125 1.00 IS1 transposase
Fe-S_biosyn          PF01521.15    91 seq111_BIOID51135    -            114   4.3e-29   99.9   0.0   1   1   3.7e-33     5e-29   99.7   0.0     1    91     9   100     9   100 0.99 Iron-sulphur cluster biosynthesis
DNA_pol_A            PF00476.15   383 seq112_BIOID51135    -            928  2.7e-160  533.0   0.0   1   1  1.1e-163  3.7e-160  532.6   0.0     2   383   548   927   547   927 0.99 DNA polymerase family A
5_3_exonuc_N         PF02739.11   169 seq112_BIOID51135    -            928   1.7e-59  199.8   0.0   1   1   1.1e-62   3.9e-59  198.7   0.0     2   169     8   169     7   169 0.99 5'-3' exonuclease, N-terminal resolvase-like domain
DNA_pol_A_exo1       PF01612.15   174 seq112_BIOID51135    -            928   6.4e-45  152.5   0.1   1   1   3.6e-48   1.2e-44  151.6   0.1     1   174   330   517   330   517 0.97 3'-5' exonuclease
5_3_exonuc           PF01367.15   101 seq112_BIOID51135    -            928     3e-31  107.5   0.0   1   1   2.2e-34   7.5e-31  106.2   0.0     1    99   171   275   171   277 0.97 5'-3' exonuclease, C-terminal SAM fold
DDE_Tnp_IS66         PF03050.9    271 seq113_BIOID51135    -            327     2e-96  322.2   0.4   1   1  3.4e-100   2.3e-96  322.0   0.3    13   271     2   277     1   277 0.98 Transposase IS66 family
DDE_Tnp_IS66_C       PF13817.1     39 seq113_BIOID51135    -            327   1.2e-20   73.0   0.1   1   1   4.1e-24   2.8e-20   71.9   0.1     1    39   283   321   283   321 0.98 IS66 C-terminal element
DUF987               PF06174.6     66 seq114_BIOID51135    -             73   9.6e-42  140.2   0.2   1   1   7.9e-46   1.1e-41  140.0   0.1     1    66     1    66     1    66 0.99 Protein of unknown function (DUF987)
Glyco_transf_9       PF01075.12   247 seq116_BIOID51135    -            348   2.7e-89  298.5   0.0   1   1   2.3e-93   3.1e-89  298.3   0.0     1   247    69   324    69   324 0.98 Glycosyltransferase family 9 (heptosyltransferase)
YagB_YeeU_YfjZ       PF06154.6    105 seq118_BIOID51135    -            124   1.4e-53  179.4   0.0   1   1   1.2e-57   1.6e-53  179.2   0.0     2   104    16   118    15   119 0.98 YagB/YeeU/YfjZ family
DUF1219              PF06755.7    117 seq119_BIOID51135    -            125   2.8e-57  191.1   0.0   1   1   2.4e-61   3.3e-57  190.9   0.0     1   114     1   114     1   123 0.97 Protein of unknown function (DUF1219)
PapB                 PF03333.8     91 seq122_BIOID51135    -             93   4.1e-33  112.9   0.2   1   1   3.3e-37   4.5e-33  112.8   0.2     1    91     1    91     1    91 0.99 Adhesin biosynthesis transcription regulatory protein
Glyco_transf_9       PF01075.12   247 seq124_BIOID51135    -            318   4.3e-84  281.4   0.1   1   1   3.9e-88   5.3e-84  281.1   0.1     1   245    75   315    75   317 0.98 Glycosyltransferase family 9 (heptosyltransferase)
DUF2776              PF10951.3    347 seq125_BIOID51135    -            383  1.1e-165  550.7  33.0   1   1  9.5e-170  1.3e-165  550.5  22.9     1   347    34   381    34   381 0.99 Protein of unknown function (DUF2776)
PapB                 PF03333.8     91 seq126_BIOID51135    -             99   2.3e-35  120.1   1.3   1   1   1.9e-39   2.6e-35  119.9   0.9     1    90     9    98     9    99 0.98 Adhesin biosynthesis transcription regulatory protein
Ldh_2                PF02615.9    335 seq127_BIOID51135    -            349  1.4e-140  467.6   0.1   1   1  1.2e-144  1.6e-140  467.4   0.0     1   334     1   333     1   334 0.99 Malate/L-lactate dehydrogenase
DUF957               PF06117.6     65 seq129_BIOID51135    -             80   2.4e-35  119.7   0.8   1   1     2e-39   2.7e-35  119.6   0.5     1    65    16    80    16    80 0.99 Enterobacterial protein of unknown function (DUF957)
Methyltransf_27      PF13708.1    194 seq132_BIOID51135    -            280   1.6e-76  256.0   0.1   1   1   1.6e-80   2.2e-76  255.5   0.1     2   194    86   278    85   278 0.99 Methyltransferase domain
O-antigen_lig        PF13425.1    137 seq133_BIOID51135    -            405   2.6e-16   59.7   8.9   1   1   3.8e-20   2.6e-16   59.7   6.2     1   136   189   343   189   344 0.80 O-antigen ligase like membrane protein
Wzy_C                PF04932.10   163 seq133_BIOID51135    -            405   1.5e-12   47.5   7.2   1   1   2.1e-16   1.5e-12   47.5   5.0     2   163   195   341   190   341 0.75 O-Antigen ligase
HD                   PF01966.17   122 seq134_BIOID51135    -            443     4e-11   42.8   0.1   1   1     2e-14   1.3e-10   41.1   0.0     1    64     4    84     4   121 0.88 HD domain
PapC_N               PF13954.1    146 seq136_BIOID51135    -            133   1.5e-20   73.1   0.3   1   1   1.3e-24   1.8e-20   72.8   0.2     2    94    38   130    37   133 0.93 PapC N-terminal domain
Peptidase_M20        PF01546.23   171 seq139_BIOID51135    -            365   1.9e-26   92.5   0.0   1   1   3.4e-30   2.3e-26   92.2   0.0     3   169    33   358    31   360 0.93 Peptidase family M20/M25/M40
Peptidase_M42        PF05343.9    292 seq139_BIOID51135    -            365   7.2e-05   21.5   0.0   1   1   2.9e-08    0.0002   20.1   0.0   215   290   277   351   242   353 0.82 M42 glutamyl aminopeptidase
Usher                PF00577.15   552 seq140_BIOID51135    -            368   3.6e-98  329.5   8.4   1   1  3.4e-102   4.7e-98  329.1   5.8     1   323    41   347    41   348 0.98 Type VII secretion system (T7SS), usher protein
PDZ                  PF00595.19    81 seq146_BIOID51135    -            474   3.1e-29  100.8   8.2   1   2   2.7e-19   9.1e-16   57.6   0.1     7    80   285   367   279   368 0.90 PDZ domain (Also known as DHR or GLGF)
PDZ                  PF00595.19    81 seq146_BIOID51135    -            474   3.1e-29  100.8   8.2   2   2   3.7e-15   1.3e-11   44.4   2.2    11    81   394   463   385   463 0.89 PDZ domain (Also known as DHR or GLGF)
PDZ_2                PF13180.1     82 seq146_BIOID51135    -            474     2e-26   91.5   2.4   1   2   1.2e-18   4.1e-15   55.3   0.0    12    82   300   380   285   380 0.88 PDZ domain
PDZ_2                PF13180.1     82 seq146_BIOID51135    -            474     2e-26   91.5   2.4   2   2   2.5e-12   8.6e-09   35.0   0.4     4    59   399   454   396   471 0.87 PDZ domain
Trypsin_2            PF13365.1    120 seq146_BIOID51135    -            474   8.2e-21   74.0   0.6   1   1   5.5e-24   1.9e-20   72.9   0.4     1   120   114   250   114   250 0.79 Trypsin-like peptidase domain
Trypsin              PF00089.21   220 seq146_BIOID51135    -            474   1.4e-20   73.7   0.3   1   1   6.5e-24   2.2e-20   73.0   0.2    21   218   114   275    87   277 0.83 Trypsin
Cupin_2              PF07883.6     71 seq147_BIOID51135    -            261   1.3e-14   53.2   0.2   1   1   6.6e-11   2.2e-07   30.1   0.0     3    49   184   230   182   234 0.88 Cupin domain
Cupin_3              PF05899.7     74 seq147_BIOID51135    -            261   6.6e-13   47.7   0.0   1   1   1.1e-13   3.6e-10   38.9   0.0     2    69    56   130    55   136 0.85 Protein of unknown function (DUF861)
Mif2                 PF11699.3     85 seq147_BIOID51135    -            261   6.2e-05   22.8   0.0   1   1   3.6e-08   0.00012   21.8   0.0    36    83    84   131    49   133 0.91 Mif2/CENP-C like
YihI                 PF04220.7    169 seq149_BIOID51135    -            169   3.4e-56  189.0  15.5   1   1   2.8e-60   3.9e-56  188.9  10.8     3   167     5   165     2   167 0.94 Der GTPase activator (YihI)
Usher                PF00577.15   552 seq151_BIOID51135    -            260   3.9e-40  137.9   7.9   1   1   3.4e-44   4.7e-40  137.7   5.5   367   551     2   180     1   181 0.94 Type VII secretion system (T7SS), usher protein
PHO4                 PF01384.15   326 seq152_BIOID51135    -            499  4.3e-100  334.4  19.9   1   1  3.7e-104    5e-100  334.2  13.8     1   326    30   488    30   488 0.88 Phosphate transporter family
Radical_SAM          PF04055.16   166 seq156_BIOID51135    -            457   3.7e-15   56.3   0.0   1   1     8e-19   5.4e-15   55.8   0.0     2   164    57   227    56   229 0.79 Radical SAM superfamily
HemN_C               PF06969.11    66 seq156_BIOID51135    -            457     4e-12   45.8   0.3   1   1   2.7e-15   1.8e-11   43.7   0.0     1    66   363   431   363   431 0.94 HemN C-terminal domain
Pili_assembly_N      PF00345.15   122 seq157_BIOID51135    -            228   5.9e-37  126.0   0.5   1   1   1.3e-40     9e-37  125.4   0.1     2   122    21   137    20   137 0.94 Gram-negative pili assembly chaperone, N-terminal domain
Pili_assembly_C      PF02753.12    68 seq157_BIOID51135    -            228   2.1e-13   49.7   0.9   1   1   3.1e-17   2.1e-13   49.7   0.6     3    67   158   223   157   224 0.91 Gram-negative pili assembly chaperone, C-terminal domain
Diacid_rec           PF05651.8    135 seq159_BIOID51135    -            385   1.9e-52  176.1   0.9   1   1   4.7e-56   3.2e-52  175.4   0.6     1   135     6   140     6   140 0.99 Putative sugar diacid recognition
HTH_30               PF13556.1     59 seq159_BIOID51135    -            385     3e-23   81.0   2.8   1   1     6e-26   4.1e-22   77.3   1.7     1    59   323   381   323   381 0.98 PucR C-terminal helix-turn-helix domain
Fimbrial             PF00419.15   145 seq162_BIOID51135    -            315     4e-11   43.2   2.1   1   1   4.7e-15   6.4e-11   42.5   1.4     2   143   170   313   169   315 0.83 Fimbrial protein
Molybdop_Fe4S4       PF04879.11    55 seq167_BIOID51135    -            195   2.2e-21   75.3   0.2   1   1   2.6e-24   1.8e-20   72.4   0.1     2    55    44   104    43   104 0.96 Molybdopterin oxidoreductase Fe4S4 domain
Molybdopterin        PF00384.17   432 seq167_BIOID51135    -            195   2.4e-06   26.4   0.1   1   1   4.2e-10   2.9e-06   26.1   0.0     1    35   107   139   107   190 0.79 Molybdopterin oxidoreductase
Fimbrial             PF00419.15   145 seq168_BIOID51135    -            174   3.1e-15   56.5   0.0   1   1   5.8e-19     4e-15   56.1   0.0     3   145    32   174    28   174 0.83 Fimbrial protein
SCPU                 PF05229.10   139 seq168_BIOID51135    -            174   0.00013   21.9   0.1   1   1   2.2e-08   0.00015   21.7   0.0    13   103    39   132    24   169 0.82 Spore Coat Protein U domain
Usp                  PF00582.21   140 seq169_BIOID51135    -            144   5.2e-21   75.1   0.0   1   1   4.3e-25   5.9e-21   75.0   0.0     2   140     3   138     2   138 0.98 Universal stress protein family
Molybdopterin        PF00384.17   432 seq171_BIOID51135    -            803   9.9e-25   87.0   0.0   1   1   3.2e-25   2.2e-21   75.9   0.0   103   379     2   377     1   381 0.85 Molybdopterin oxidoreductase
Molydop_binding      PF01568.16   109 seq171_BIOID51135    -            803   5.6e-17   61.4   0.1   1   1     3e-20     2e-16   59.6   0.1     4   108   681   796   678   797 0.93 Molydopterin dinucleotide binding domain
PTR2                 PF00854.16   373 seq174_BIOID51135    -            489   2.3e-79  266.7  24.6   1   1   4.4e-83     3e-79  266.3  17.1     2   372    82   427    81   428 0.97 POT family
MFS_1                PF07690.11   354 seq174_BIOID51135    -            489   7.5e-15   54.4  59.6   1   1   3.1e-16   2.1e-12   46.3  21.2    12   298    30   288    16   339 0.65 Major Facilitator Superfamily
Phage_integrase      PF00589.17   173 seq175_BIOID51135    -            119   3.3e-06   26.7   0.0   1   1   2.9e-10   3.9e-06   26.5   0.0     2    67    44   106    43   118 0.84 Phage integrase family
DUF1778              PF08681.6     80 seq176_BIOID51135    -             89   4.4e-28   96.8   2.1   1   1   3.6e-32     5e-28   96.6   1.4     1    79     8    86     8    87 0.98 Protein of unknown function (DUF1778)
Acetyltransf_7       PF13508.1     79 seq177_BIOID51135    -            176   5.9e-10   39.0   0.0   1   1     2e-13   8.9e-10   38.4   0.0     9    77    53   149    45   151 0.80 Acetyltransferase (GNAT) domain
Acetyltransf_1       PF00583.19    83 seq177_BIOID51135    -            176   1.1e-06   28.4   0.1   1   1   5.7e-10   2.6e-06   27.2   0.0    22    82    81   149    45   150 0.72 Acetyltransferase (GNAT) family
Fer4_11              PF13247.1     99 seq178_BIOID51135    -            294   1.2e-29  101.9  13.1   1   1   1.8e-32   2.2e-29  101.1   5.5     2    98    92   188    91   189 0.94 4Fe-4S dicluster domain
Form-deh_trans       PF09163.6     44 seq178_BIOID51135    -            294   7.8e-20   69.9   0.0   1   1   1.1e-22   1.4e-19   69.1   0.0     1    44   246   289   246   290 0.96 Formate dehydrogenase N, transmembrane
Fer4_7               PF12838.2     52 seq178_BIOID51135    -            294   4.9e-15   55.5  25.2   1   1   8.3e-11     1e-07   32.0   5.6     1    50    38   114    38   117 0.90 4Fe-4S dicluster domain
Fer4_9               PF13187.1     55 seq178_BIOID51135    -            294   3.3e-13   49.5  27.2   1   1   4.6e-11   5.7e-08   32.7   7.7     1    55   132   184   132   184 0.97 4Fe-4S dicluster domain
Fer4_10              PF13237.1     52 seq178_BIOID51135    -            294   2.6e-12   46.2  27.8   1   1   3.4e-11   4.2e-08   32.7   7.1     2    52    93   144    92   144 0.86 4Fe-4S dicluster domain
Fer4_2               PF12797.2     22 seq178_BIOID51135    -            294   3.3e-10   39.1  34.5   1   1   6.4e-09     8e-06   25.3   2.4     4    20    33    49    31    51 0.91 4Fe-4S binding domain
Fer4_3               PF12798.2     15 seq178_BIOID51135    -            294   9.7e-08   31.9  41.1   1   3   0.00035      0.43   11.1   3.8     1    15   100   117   100   117 0.89 4Fe-4S binding domain
Fer4_3               PF12798.2     15 seq178_BIOID51135    -            294   9.7e-08   31.9  41.1   2   3   6.7e-05     0.083   13.3   2.9     1    14   133   146   133   147 0.94 4Fe-4S binding domain
Fer4_3               PF12798.2     15 seq178_BIOID51135    -            294   9.7e-08   31.9  41.1   3   3   3.4e-06    0.0042   17.4   2.5     1    15   160   183   160   183 0.98 4Fe-4S binding domain
Fer4_4               PF12800.2     17 seq178_BIOID51135    -            294   3.1e-07   30.0  31.6   1   2   4.7e-05     0.059   13.6   1.8     3    15    38    50    36    56 0.91 4Fe-4S binding domain
Fer4_4               PF12800.2     17 seq178_BIOID51135    -            294   3.1e-07   30.0  31.6   2   2     1e-07   0.00013   21.9   1.8     1    17   130   146   130   146 0.92 4Fe-4S binding domain
Fer4                 PF00037.22    24 seq178_BIOID51135    -            294   3.1e-07   29.6  37.3   1   1   4.1e-08   5.1e-05   22.5   2.0     5    22   130   147   126   149 0.87 4Fe-4S binding domain
CcdA                 PF07362.7     72 seq182_BIOID51135    -             72   9.1e-28   95.8   0.9   1   1   7.2e-32   9.9e-28   95.7   0.6     1    72     1    72     1    72 0.99 Post-segregation antitoxin CcdA
CcdB                 PF01845.12   102 seq183_BIOID51135    -            101   7.3e-43  144.5   0.0   1   1   5.9e-47     8e-43  144.4   0.0     1   102     1   101     1   101 0.99 CcdB protein
Phage_integrase      PF00589.17   173 seq184_BIOID51135    -            268   8.3e-37  126.3   0.1   1   1   8.5e-41   1.2e-36  125.9   0.1     1   171    50   242    50   244 0.89 Phage integrase family
Cytochrom_B_N        PF00033.14   188 seq185_BIOID51135    -            217   1.4e-20   73.3  19.2   1   1   2.5e-24   1.7e-20   73.0  13.3     4   188    10   186     7   186 0.92 Cytochrome b(N-terminal)/b6/petB
Ni_hydr_CYTB         PF01292.15   182 seq185_BIOID51135    -            217   1.4e-18   66.8  17.8   1   1   2.5e-22   1.7e-18   66.5  12.3     5   182    13   186     9   186 0.89 Prokaryotic cytochrome b561
GTP_EFTU             PF00009.22   188 seq190_BIOID51135    -            607     1e-56  191.2   0.0   1   1   7.2e-60     2e-56  190.3   0.0     2   187     4   195     3   196 0.96 Elongation factor Tu GTP binding domain
EFG_C                PF00679.19    89 seq190_BIOID51135    -            607   1.9e-21   75.6   0.0   1   1   1.6e-24   4.3e-21   74.4   0.0     3    83   397   477   395   483 0.96 Elongation factor G C-terminus
GTP_EFTU_D2          PF03144.20    74 seq190_BIOID51135    -            607   7.4e-10   38.6   3.2   1   1   8.1e-13   2.2e-09   37.1   2.2     1    74   219   289   219   289 0.94 Elongation factor Tu domain 2
MMR_HSR1             PF01926.18   114 seq190_BIOID51135    -            607   1.3e-05   25.0   0.2   1   1   1.5e-08   4.1e-05   23.4   0.0     2   113     8   128     7   129 0.55 50S ribosome-binding GTPase
Rep_3                PF01051.16   218 seq193_BIOID51135    -            165   7.4e-12   45.1   0.0   1   1   6.4e-16   8.8e-12   44.9   0.0     2    91    15   108    14   123 0.85 Initiator Replication protein
DUF519               PF04378.8    245 seq194_BIOID51135    -            280  3.8e-115  382.9   0.0   1   1  3.2e-119  4.4e-115  382.7   0.0     1   245    33   278    33   278 1.00 Protein of unknown function (DUF519)
Ribosomal_S2         PF00318.15   211 seq195_BIOID51135    -            306   3.3e-85  284.4   0.0   1   1   2.9e-89     4e-85  284.2   0.0     1   211    74   290    74   290 0.99 Ribosomal protein S2
Pyr_redox_2          PF07992.9    200 seq197_BIOID51135    -            450   4.6e-43  147.3   1.5   1   1   2.2e-46   7.4e-43  146.6   0.7     2   196     7   305     6   308 0.95 Pyridine nucleotide-disulphide oxidoreductase
Pyr_redox_dim        PF02852.17   110 seq197_BIOID51135    -            450   3.9e-37  126.5   0.7   1   1   1.8e-39   6.1e-36  122.6   0.2     1   110   339   450   339   450 0.99 Pyridine nucleotide-disulphide oxidoreductase, dimerisation domain
Pyr_redox            PF00070.22    80 seq197_BIOID51135    -            450   5.3e-18   65.0   0.0   1   1   5.6e-21   1.9e-17   63.2   0.0     1    80   169   249   169   250 0.96 Pyridine nucleotide-disulphide oxidoreductase
Pyr_redox_3          PF13738.1    203 seq197_BIOID51135    -            450   3.3e-09   36.9   0.1   1   1   7.3e-11   2.5e-07   30.8   0.0     3   200    10   200     8   203 0.77 Pyridine nucleotide-disulphide oxidoreductase
UTRA                 PF07702.8    141 seq198_BIOID51135    -            236   2.1e-20   72.6   0.0   1   1   5.6e-24   3.8e-20   71.8   0.0     1   140    91   230    91   231 0.97 UTRA domain
GntR                 PF00392.16    64 seq198_BIOID51135    -            236   6.3e-20   70.2   0.0   1   1   1.4e-23   9.4e-20   69.7   0.0     2    64     8    70     7    70 0.97 Bacterial regulatory proteins, gntR family
Rep_3                PF01051.16   218 seq200_BIOID51135    -             89   2.6e-19   69.5   0.1   1   1   2.1e-23   2.8e-19   69.4   0.1   141   218     1    80     1    80 0.94 Initiator Replication protein
EF_TS                PF00889.14   221 seq201_BIOID51135    -            283   2.3e-71  239.5   5.7   1   1   3.3e-75   2.3e-71  239.5   4.0     1   221    57   263    57   263 0.98 Elongation factor TS
UBA                  PF00627.26    37 seq201_BIOID51135    -            283   3.5e-11   42.4   0.1   1   1   3.4e-14   2.3e-10   39.8   0.1     1    35     4    39     4    40 0.96 UBA/TS-N domain
AP_endonuc_2         PF01261.19   211 seq202_BIOID51135    -            326   3.1e-14   52.6   0.1   1   1   3.4e-18   4.7e-14   52.0   0.1     1   204    41   222    41   229 0.91 Xylose isomerase-like TIM barrel
Glycos_transf_N      PF04413.11   186 seq203_BIOID51135    -            425   4.6e-75  250.7   0.0   1   1   6.1e-78   4.2e-74  247.6   0.0     1   185    31   212    31   213 0.98 3-Deoxy-D-manno-octulosonic-acid transferase (kdotransferase)
Glycos_transf_1      PF00534.15   172 seq203_BIOID51135    -            425   7.2e-10   38.4   0.0   1   1     2e-13   1.4e-09   37.5   0.0    65   169   291   398   231   401 0.75 Glycosyl transferases group 1
CbiA                 PF01656.18   195 seq206_BIOID51135    -            388     2e-34  118.6   0.0   1   1   3.9e-38   2.7e-34  118.1   0.0     2   194   110   339   109   340 0.80 CobQ/CobB/MinD/ParA nucleotide binding domain
AA_kinase            PF00696.23   241 seq208_BIOID51135    -            241   1.7e-27   96.3   0.2   1   1   1.9e-31   2.7e-27   95.7   0.2     1   241    10   219    10   219 0.77 Amino acid kinase family
MFS_1                PF07690.11   354 seq212_BIOID51135    -            421   3.6e-23   81.7  32.6   1   1   2.6e-27   3.6e-23   81.7  22.6    21   351    32   365    13   367 0.79 Major Facilitator Superfamily
HTH_5                PF01022.15    47 seq213_BIOID51135    -            117   2.6e-18   65.2   1.9   1   1   6.1e-22   4.2e-18   64.6   1.3     1    45    15    60    15    62 0.98 Bacterial regulatory protein, arsR family
HTH_20               PF12840.2     61 seq213_BIOID51135    -            117   4.7e-11   42.2   0.3   1   1   9.9e-15   6.8e-11   41.7   0.2     2    61     8    67     7    67 0.97 Helix-turn-helix domain
CTP_transf_2         PF01467.21   157 seq215_BIOID51135    -            159   5.6e-25   88.1   0.1   1   1   9.9e-29   6.8e-25   87.8   0.1     1   156     6   134     6   135 0.98 Cytidylyltransferase
Citrate_ly_lig       PF08218.6    182 seq215_BIOID51135    -            159   9.7e-07   28.2   0.1   1   1   2.4e-10   1.6e-06   27.5   0.0     9   106    12   113    10   117 0.81 Citrate lyase ligase C-terminal domain
ArsB                 PF02040.10   423 seq216_BIOID51135    -            429  1.7e-230  765.0  39.1   1   1  2.9e-234    2e-230  764.9  27.1     1   423     3   425     3   425 1.00 Arsenical pump membrane protein
CitMHS               PF03600.11   349 seq216_BIOID51135    -            429   2.2e-15   55.9  35.6   1   1   4.5e-19   3.1e-15   55.5  24.7     3   343     7   363     5   369 0.82 Citrate transporter
OsmC                 PF02566.14   100 seq217_BIOID51135    -            143   1.5e-19   69.9   0.1   1   1   1.4e-23   1.9e-19   69.5   0.0     2    99    42   139    41   140 0.89 OsmC-like protein
LysR_substrate       PF03466.15   209 seq218_BIOID51135    -            308   1.1e-20   73.5   0.1   1   1   2.2e-24   1.5e-20   73.0   0.1    18   205   105   290    87   294 0.89 LysR substrate binding domain
HTH_1                PF00126.22    60 seq218_BIOID51135    -            308     1e-20   73.1   0.6   1   1   3.4e-24   2.3e-20   71.9   0.4     2    60     5    63     4    63 0.97 Bacterial regulatory helix-turn-helix protein, lysR family
ParBc                PF02195.13    90 seq220_BIOID51135    -            323   9.5e-10   38.3   0.0   1   1   1.4e-13     2e-09   37.3   0.0    11    88    78   152    69   154 0.91 ParB-like nuclease domain
RRF                  PF01765.14   165 seq221_BIOID51135    -            185   3.9e-68  227.9   1.7   1   1   3.7e-72     5e-68  227.6   1.2     1   165    19   183    19   183 0.99 Ribosome recycling factor
DXP_reductoisom      PF02670.11   129 seq223_BIOID51135    -            398     6e-49  165.7   0.7   1   1   1.3e-52     6e-49  165.7   0.5     1   129     4   132     4   132 0.99 1-deoxy-D-xylulose 5-phosphate reductoisomerase
DXPR_C               PF13288.1    121 seq223_BIOID51135    -            398   2.4e-45  153.3   0.3   1   1   1.1e-48   5.2e-45  152.2   0.2     1   121   271   389   271   389 0.99 DXP reductoisomerase C-terminal domain
DXP_redisom_C        PF08436.7     84 seq223_BIOID51135    -            398   7.5e-34  115.3   0.0   1   1   4.4e-37     2e-33  113.9   0.0     1    84   146   239   146   239 0.96 1-deoxy-D-xylulose 5-phosphate reductoisomerase C-terminal
Rhodanese            PF00581.15   113 seq224_BIOID51135    -            364   7.9e-06   26.0   0.0   1   1   2.2e-09   3.1e-05   24.2   0.0    12   111    16   129     6   131 0.71 Rhodanese-like domain
ArsC                 PF03960.10   110 seq225_BIOID51135    -            141     9e-32  109.3   0.0   1   1   7.8e-36   1.1e-31  109.0   0.0     1   109     7   114     7   115 0.99 ArsC family
DUF1281              PF06924.6    134 seq228_BIOID51135    -            168   1.3e-59  199.2   0.0   1   1   1.2e-63   1.6e-59  198.9   0.0     1   134     9   142     9   142 0.99 Protein of unknown function (DUF1281)
Prenyltransf         PF01255.14   223 seq229_BIOID51135    -            252   6.7e-82  273.8   0.0   1   1   5.6e-86   7.7e-82  273.6   0.0     1   222    23   243    23   244 0.99 Putative undecaprenyl diphosphate synthase
HTH_29               PF13551.1    113 seq230_BIOID51135    -            123   6.3e-23   80.9   0.0   1   1   1.6e-26   7.2e-23   80.7   0.0     2   112    12   114    11   115 0.94 Winged helix-turn helix
HTH_28               PF13518.1     52 seq230_BIOID51135    -            123     3e-07   30.1   0.0   1   1   1.1e-10   5.1e-07   29.4   0.0     8    51    18    61    11    62 0.86 Helix-turn-helix domain
HTH_23               PF13384.1     50 seq230_BIOID51135    -            123   5.5e-06   25.7   0.0   1   1     2e-09     9e-06   25.0   0.0     5    48    10    53     6    55 0.85 Homeodomain-like domain
DFP                  PF04127.10   183 seq234_BIOID51135    -            430   5.9e-72  241.0   0.2   1   1   8.7e-76   5.9e-72  241.0   0.2     2   182   211   395   210   396 0.97 DNA / pantothenate metabolism flavoprotein
Flavoprotein         PF02441.14   129 seq234_BIOID51135    -            430   2.7e-31  107.8   0.3   1   1   8.1e-35   5.6e-31  106.7   0.2     1   128    30   157    30   158 0.90 Flavoprotein
CTP_transf_1         PF01148.15   259 seq237_BIOID51135    -            285   1.3e-63  214.9  19.9   1   1   1.1e-67   1.5e-63  214.7  13.8     2   257     4   279     3   281 0.88 Cytidylyltransferase family
N6_N4_Mtase          PF01555.13   231 seq238_BIOID51135    -            227   1.1e-34  119.8   0.0   1   2   2.6e-15   1.8e-11   43.8   0.0     1   114    21   124    21   138 0.88 DNA methylase
N6_N4_Mtase          PF01555.13   231 seq238_BIOID51135    -            227   1.1e-34  119.8   0.0   2   2   1.1e-24   7.8e-21   74.4   0.0   169   228   141   200   126   203 0.90 DNA methylase
Slp                  PF03843.8    160 seq240_BIOID51135    -            199   5.8e-46  155.2   0.0   1   1   5.1e-50     7e-46  155.0   0.0     1   157    27   184    27   187 0.91 Outer membrane lipoprotein Slp family
dUTPase              PF00692.14   129 seq242_BIOID51135    -            152   1.2e-41  141.0   0.0   1   1   9.9e-46   1.4e-41  140.9   0.0     2   129    17   150    16   150 0.98 dUTPase
Peptidase_M50        PF02163.17   192 seq244_BIOID51135    -            450   2.7e-70  235.1   0.3   1   1   6.9e-74   3.1e-70  234.9   0.2     2   192    11   446    10   446 0.99 Peptidase family M50
PDZ                  PF00595.19    81 seq244_BIOID51135    -            450   8.1e-13   48.2   0.3   1   1     1e-13   4.6e-10   39.4   0.0     8    81   209   277   203   277 0.91 PDZ domain (Also known as DHR or GLGF)
PDZ_2                PF13180.1     82 seq244_BIOID51135    -            450   7.3e-11   41.6   0.0   1   1   1.1e-11   5.1e-08   32.5   0.0    19    78   227   285   211   287 0.84 PDZ domain
DUF1380              PF07128.7    139 seq245_BIOID51135    -            144   4.5e-74  246.7   1.0   1   1   3.7e-78   5.1e-74  246.5   0.7     1   139     1   138     1   138 1.00 Protein of unknown function (DUF1380)
TetR_N               PF00440.18    47 seq249_BIOID51135    -            198   2.9e-11   42.7   0.0   1   1   3.4e-15   4.6e-11   42.0   0.0     3    46    18    61    16    62 0.94 Bacterial regulatory proteins, tetR family
GerE                 PF00196.14    58 seq250_BIOID51135    -            176   9.6e-09   34.3   1.3   1   1   1.3e-12   1.8e-08   33.4   0.9     3    56   115   168   113   170 0.96 Bacterial regulatory proteins, luxR family
Bac_surface_Ag       PF01103.18   323 seq253_BIOID51135    -            810  1.7e-100  336.4  16.0   1   1  1.1e-103  3.7e-100  335.4  11.1     1   323   448   810   448   810 0.96 Surface antigen
Surf_Ag_VNR          PF07244.10    78 seq253_BIOID51135    -            810   3.1e-65  216.4  10.4   1   5   6.3e-10   2.2e-06   27.8   0.0     1    78    24    91    24    91 0.87 Surface antigen variable number repeat
Surf_Ag_VNR          PF07244.10    78 seq253_BIOID51135    -            810   3.1e-65  216.4  10.4   2   5   5.9e-15     2e-11   44.0   0.0     1    78    92   172    92   172 0.93 Surface antigen variable number repeat
Surf_Ag_VNR          PF07244.10    78 seq253_BIOID51135    -            810   3.1e-65  216.4  10.4   3   5   3.5e-17   1.2e-13   51.1   0.1     2    78   176   263   175   263 0.86 Surface antigen variable number repeat
Surf_Ag_VNR          PF07244.10    78 seq253_BIOID51135    -            810   3.1e-65  216.4  10.4   4   5   5.8e-14     2e-10   40.8   0.0     1    78   266   344   266   344 0.92 Surface antigen variable number repeat
Surf_Ag_VNR          PF07244.10    78 seq253_BIOID51135    -            810   3.1e-65  216.4  10.4   5   5     1e-18   3.5e-15   56.0   0.1     1    78   347   421   347   421 0.91 Surface antigen variable number repeat
Antirestrict         PF03230.8     94 seq255_BIOID51135    -            141   9.1e-31  105.5   0.0   1   1   8.4e-35   1.1e-30  105.2   0.0     1    94    42   141    42   141 0.93 Antirestriction protein
DUF1380              PF07128.7    139 seq256_BIOID51135    -            140   1.5e-06   27.9   0.3   1   1   1.2e-10   1.6e-06   27.8   0.2     1   103     1   100     1   131 0.81 Protein of unknown function (DUF1380)
YicC_N               PF03755.8    159 seq261_BIOID51135    -            287   2.6e-49  167.0   0.1   1   1   3.8e-53   2.6e-49  167.0   0.1     1   158     2   154     2   155 0.96 YicC-like family, N-terminal region
DUF1732              PF08340.6     87 seq261_BIOID51135    -            287     2e-34  117.1   7.3   1   1   2.9e-38     2e-34  117.1   5.0     1    87   202   287   202   287 0.97 Domain of unknown function (DUF1732)
DUF308               PF03729.8     72 seq263_BIOID51135    -            190   3.5e-19   68.4  37.0   1   2   1.1e-15   1.5e-11   43.9   9.4     2    71    27    97    26    98 0.93 Short repeat of unknown function (DUF308)
DUF308               PF03729.8     72 seq263_BIOID51135    -            190   3.5e-19   68.4  37.0   2   2   6.2e-13   8.5e-09   35.1   9.2     1    71    84   153    84   154 0.94 Short repeat of unknown function (DUF308)
SSB                  PF00436.20   104 seq265_BIOID51135    -            179   6.9e-38  128.5   0.2   1   1   6.4e-42   8.7e-38  128.2   0.2     1   101     6   109     6   112 0.96 Single-strand binding protein family
OmpH                 PF03938.9    158 seq268_BIOID51135    -            161   6.2e-23   81.3  16.0   1   1   5.4e-27   7.4e-23   81.1  11.1     3   157    10   160     6   161 0.93 Outer membrane protein (OmpH-like)
DUF905               PF06006.7     71 seq269_BIOID51135    -             77   8.5e-38  127.4   0.2   1   1     7e-42   9.5e-38  127.2   0.1     2    71     9    77     8    77 0.98 Bacterial protein of unknown function (DUF905)
GerE                 PF00196.14    58 seq271_BIOID51135    -            175   8.1e-06   24.9   0.9   1   1   1.2e-09   1.6e-05   23.9   0.6     8    55   120   167   115   169 0.89 Bacterial regulatory proteins, luxR family
ParBc                PF02195.13    90 seq272_BIOID51135    -            672   1.8e-22   79.1   0.0   1   1   3.1e-26   4.2e-22   77.9   0.0     1    89    56   151    56   152 0.97 ParB-like nuclease domain
Hexapep              PF00132.19    36 seq273_BIOID51135    -            341   4.3e-32  108.0  41.1   1   3   1.2e-14   8.4e-11   40.7   2.6     2    36   110   144   109   144 0.95 Bacterial transferase hexapeptide (six repeats)
Hexapep              PF00132.19    36 seq273_BIOID51135    -            341   4.3e-32  108.0  41.1   2   3   1.7e-12   1.2e-08   33.9   0.3     1    35   145   179   145   180 0.96 Bacterial transferase hexapeptide (six repeats)
Hexapep              PF00132.19    36 seq273_BIOID51135    -            341   4.3e-32  108.0  41.1   3   3   4.2e-11   2.9e-07   29.5   6.4     1    35   222   256   222   257 0.94 Bacterial transferase hexapeptide (six repeats)
LpxD                 PF04613.9     72 seq273_BIOID51135    -            341   1.9e-23   81.6   0.0   1   1   4.7e-27   3.2e-23   80.9   0.0     1    72    21    90    21    90 0.97 UDP-3-O-[3-hydroxymyristoyl] glucosamine N-acyltransferase, LpxD
UPF0126              PF03458.8     81 seq274_BIOID51135    -            205   1.5e-44  149.3  24.6   1   2   3.2e-25   4.3e-21   74.1   4.6     2    78     4    80     3    83 0.96 UPF0126 domain
UPF0126              PF03458.8     81 seq274_BIOID51135    -            205   1.5e-44  149.3  24.6   2   2   1.8e-28   2.5e-24   84.5   4.1     1    79    89   166    89   168 0.97 UPF0126 domain
HlyD                 PF00529.15   306 seq276_BIOID51135    -            385   8.5e-73  245.1  14.3   1   1   3.4e-76   1.2e-72  244.7   9.9     1   306    60   357    60   357 0.98 HlyD family secretion protein
HlyD_2               PF12700.2    328 seq276_BIOID51135    -            385   3.2e-21   75.7   1.8   1   1   1.3e-24   4.5e-21   75.2   1.3    11   328    50   357    40   357 0.86 HlyD family secretion protein
HlyD_3               PF13437.1    105 seq276_BIOID51135    -            385   1.6e-08   34.6   4.8   1   1   6.4e-11   2.2e-07   31.0   0.7     2   105   172   286   171   286 0.85 HlyD family secretion protein
Biotin_lipoyl_2      PF13533.1     50 seq276_BIOID51135    -            385   1.2e-07   31.1   0.1   1   1   3.6e-11   1.2e-07   31.1   0.0     1    47    60   106    60   109 0.94 Biotin-lipoyl like
FabA                 PF07977.8    138 seq279_BIOID51135    -            151   8.4e-43  145.0   0.0   1   1   7.2e-47   9.8e-43  144.8   0.0     1   137    17   141    17   142 0.97 FabA-like domain
Acetyltransf_11      PF13720.1     83 seq280_BIOID51135    -            262   2.4e-30  104.4   0.0   1   1   5.6e-34   3.8e-30  103.8   0.0     1    83   180   262   180   262 0.98 Udp N-acetylglucosamine O-acyltransferase; Domain 2
Hexapep              PF00132.19    36 seq280_BIOID51135    -            262     5e-30  101.5  21.3   1   5   3.6e-09   2.5e-05   23.4   0.3     4    35     2    33     1    34 0.91 Bacterial transferase hexapeptide (six repeats)
Hexapep              PF00132.19    36 seq280_BIOID51135    -            262     5e-30  101.5  21.3   2   5   5.4e-13   3.7e-09   35.5   3.3     1    36    17    52    17    52 0.96 Bacterial transferase hexapeptide (six repeats)
Hexapep              PF00132.19    36 seq280_BIOID51135    -            262     5e-30  101.5  21.3   3   5   1.5e-07     0.001   18.3   1.1     1    35    35    69    35    69 0.92 Bacterial transferase hexapeptide (six repeats)
Hexapep              PF00132.19    36 seq280_BIOID51135    -            262     5e-30  101.5  21.3   4   5   3.1e-07    0.0021   17.3   0.0     2    35    66    99    65   100 0.95 Bacterial transferase hexapeptide (six repeats)
Hexapep              PF00132.19    36 seq280_BIOID51135    -            262     5e-30  101.5  21.3   5   5   1.9e-13   1.3e-09   37.0   0.1     2    36   109   143   108   143 0.96 Bacterial transferase hexapeptide (six repeats)
ACR_tran             PF00873.14  1021 seq281_BIOID51135    -           1037         0 1417.4  26.7   1   1         0         0 1417.2  18.5     1  1020     1  1027     1  1028 1.00 AcrB/AcrD/AcrF family
MMPL                 PF03176.10   333 seq281_BIOID51135    -           1037   9.8e-07   27.6  11.1   1   1   2.1e-10   9.8e-07   27.6   7.7   138   305   333   499   284   523 0.83 MMPL family
PsiB                 PF06290.6    143 seq282_BIOID51135    -            144   6.1e-71  236.3   0.0   1   1     5e-75   6.8e-71  236.1   0.0     1   143     1   143     1   143 0.99 Plasmid SOS inhibition protein (PsiB)
LpxB                 PF02684.10   373 seq284_BIOID51135    -            382  4.4e-154  512.5   0.0   1   1  3.6e-158    5e-154  512.3   0.0     1   373     9   377     9   377 1.00 Lipid-A-disaccharide synthetase
PsiA                 PF06952.6    238 seq285_BIOID51135    -            239  2.8e-113  376.7   7.9   1   1  2.3e-117  3.1e-113  376.5   5.5     1   237     1   236     1   237 0.99 PsiA protein
PfkB                 PF00294.19   301 seq286_BIOID51135    -            300   2.7e-63  213.7   0.5   1   1   2.3e-67   3.1e-63  213.5   0.4     3   299     5   287     3   289 0.93 pfkB family carbohydrate kinase
Guanylate_kin        PF00625.16   183 seq287_BIOID51135    -            207   1.6e-70  236.1   0.0   1   1   1.3e-74   1.8e-70  235.9   0.0     2   183     4   186     3   186 0.98 Guanylate kinase
HTH_DeoR             PF08220.7     57 seq290_BIOID51135    -            122   7.6e-24   82.8   0.9   1   1     1e-26   1.2e-23   82.2   0.6     1    56    11    66    11    67 0.97 DeoR-like helix-turn-helix domain
HTH_11               PF08279.7     55 seq290_BIOID51135    -            122   1.7e-10   40.2   0.1   1   1   2.5e-13   2.8e-10   39.5   0.1     4    44    14    53    11    60 0.86 HTH domain
MarR_2               PF12802.2     62 seq290_BIOID51135    -            122   1.1e-07   31.3   0.1   1   1   1.5e-10   1.7e-07   30.6   0.1     5    61    10    63     4    64 0.88 MarR family
MarR                 PF01047.17    59 seq290_BIOID51135    -            122   1.4e-07   30.9   0.1   1   1     2e-10   2.3e-07   30.2   0.0     8    50    15    57     9    59 0.94 MarR family
HTH_20               PF12840.2     61 seq290_BIOID51135    -            122   8.1e-07   28.6   0.1   1   1   1.1e-09   1.3e-06   28.0   0.1     6    57     6    57     2    61 0.85 Helix-turn-helix domain
HTH_27               PF13463.1     68 seq290_BIOID51135    -            122   1.6e-06   28.2   0.1   1   1   2.2e-09   2.5e-06   27.6   0.0     2    53     9    59     9    70 0.88 Winged helix DNA-binding domain
GntR                 PF00392.16    64 seq290_BIOID51135    -            122   2.7e-06   26.6   0.1   1   1   4.1e-09   4.7e-06   25.8   0.1    27    60    27    60    14    63 0.93 Bacterial regulatory proteins, gntR family
HTH_24               PF13412.1     48 seq290_BIOID51135    -            122   7.7e-06   25.0   0.1   1   1   1.1e-08   1.3e-05   24.3   0.1     7    48    14    55     9    55 0.95 Winged helix-turn-helix DNA-binding
HTH_5                PF01022.15    47 seq290_BIOID51135    -            122   3.9e-05   23.0   0.0   1   1   5.6e-08   6.3e-05   22.4   0.0     6    46    14    55     9    56 0.95 Bacterial regulatory protein, arsR family
HTH_Mga              PF08280.6     59 seq290_BIOID51135    -            122   4.7e-05   22.9   0.1   1   1     1e-07   0.00012   21.7   0.0     9    44    14    49    11    53 0.94 M protein trans-acting positive regulator (MGA) HTH domain
RNase_HII            PF01351.13   198 seq291_BIOID51135    -            198   6.2e-58  195.5   0.0   1   1   5.2e-62   7.1e-58  195.4   0.0     1   197    13   189    13   190 0.99 Ribonuclease HII
RNA_pol_Rpb6         PF01192.17    57 seq292_BIOID51135    -             91     1e-17   63.4   0.1   1   1   9.7e-22   1.3e-17   63.1   0.1     1    56     7    62     7    63 0.95 RNA polymerase Rpb6
DeoRC                PF00455.17   162 seq294_BIOID51135    -            141   3.2e-32  111.2   0.2   1   1   2.7e-36   3.7e-32  111.0   0.2    45   161     1   117     1   118 0.99 DeoR C terminal sensor domain
HD_4                 PF13328.1    153 seq296_BIOID51135    -            702   6.5e-54  181.6   1.2   1   1   2.4e-57   6.5e-54  181.6   0.8     2   152    27   175    26   176 0.97 HD domain
RelA_SpoT            PF04607.12   116 seq296_BIOID51135    -            702   1.1e-36  125.2   0.5   1   1   1.1e-39   3.1e-36  123.7   0.0     1   115   235   345   235   346 0.98 Region found in RelA / SpoT proteins
TGS                  PF02824.16    60 seq296_BIOID51135    -            702   6.9e-22   76.9   0.0   1   1   6.1e-25   1.7e-21   75.7   0.0     1    60   388   447   388   447 0.99 TGS domain
ACT_4                PF13291.1     80 seq296_BIOID51135    -            702   2.2e-18   66.2   2.5   1   1   2.1e-21   5.7e-18   64.9   1.0     2    80   622   699   621   699 0.97 ACT domain
HD                   PF01966.17   122 seq296_BIOID51135    -            702   1.3e-13   50.8   1.9   1   1   1.7e-16   4.7e-13   49.0   0.3     1   122    45   144    45   144 0.81 HD domain
DNA_pol3_alpha       PF07733.7    426 seq297_BIOID51135    -           1160    2e-177  589.7   0.0   1   1  5.8e-181  2.6e-177  589.4   0.0     2   426   291   735   290   735 0.96 Bacterial DNA polymerase III alpha subunit
PHP                  PF02811.14   175 seq297_BIOID51135    -           1160   3.9e-30  104.7   0.0   1   1   2.4e-33   1.1e-29  103.3   0.0     1   170     7   178     7   192 0.96 PHP domain
tRNA_anti            PF01336.20    76 seq297_BIOID51135    -           1160   1.2e-08   34.4   0.1   1   1   5.4e-12   2.5e-08   33.5   0.1     2    75  1000  1072   994  1073 0.88 OB-fold nucleic acid binding domain
Lipase_GDSL_2        PF13472.1    179 seq298_BIOID51135    -            197   1.6e-28   99.9   0.0   1   1   2.9e-32     2e-28   99.6   0.0     1   175    20   177    20   180 0.89 GDSL-like Lipase/Acylhydrolase family
Lipase_GDSL          PF00657.17   234 seq298_BIOID51135    -            197   5.9e-22   78.5   0.0   1   1     1e-25     7e-22   78.2   0.0     2   233    20   184    19   185 0.90 GDSL-like Lipase/Acylhydrolase
HAD_2                PF13419.1    176 seq300_BIOID51135    -            199   4.9e-29  101.7   0.1   1   1   1.7e-32   5.7e-29  101.5   0.1     2   176     4   184     3   184 0.85 Haloacid dehalogenase-like hydrolase
Hydrolase_like       PF13242.1     75 seq300_BIOID51135    -            199   2.5e-08   33.3   0.0   1   1   1.6e-11   5.5e-08   32.2   0.0     2    50   139   186   138   198 0.93 HAD-hyrolase-like
Hydrolase            PF00702.21   204 seq300_BIOID51135    -            199   1.8e-06   28.4   0.0   1   1   6.1e-10   2.1e-06   28.3   0.0   109   203    73   177     6   178 0.76 haloacid dehalogenase-like hydrolase
DUF932               PF06067.6    239 seq305_BIOID51135    -            298   1.7e-69  233.6   0.0   1   1   1.6e-73   2.1e-69  233.3   0.0     1   239    61   287    61   287 0.99 Domain of unknown function (DUF932)
adh_short            PF00106.20   167 seq306_BIOID51135    -            269   5.5e-26   91.3   0.0   1   1   2.7e-29   7.5e-26   90.9   0.0     1   166    16   177    16   178 0.90 short chain dehydrogenase
KR                   PF08659.5    181 seq306_BIOID51135    -            269   4.2e-12   45.9   0.0   1   1   2.6e-15   7.2e-12   45.2   0.0     3   165    18   175    17   194 0.80 KR domain
adh_short_C2         PF13561.1    243 seq306_BIOID51135    -            269   5.4e-12   45.9   0.0   1   1   2.6e-15   7.2e-12   45.5   0.0     6   193    25   202    22   211 0.89 Enoyl-(Acyl carrier protein) reductase
NAD_binding_10       PF13460.1    183 seq306_BIOID51135    -            269   1.2e-09   38.3   0.0   1   1   6.3e-13   1.7e-09   37.8   0.0     1   146    18   192    18   214 0.81 NADH(P)-binding
FCD                  PF07729.7    125 seq307_BIOID51135    -            274   1.1e-22   80.5   6.2   1   1   2.4e-26   1.6e-22   80.0   4.3     1   124   116   246   116   247 0.90 FCD domain
GntR                 PF00392.16    64 seq307_BIOID51135    -            274     6e-14   51.1   0.2   1   1   1.8e-17   1.2e-13   50.1   0.1     4    62    31    89    29    91 0.95 Bacterial regulatory proteins, gntR family
Virul_fac_BrkB       PF03631.10   260 seq308_BIOID51135    -            290     1e-55  188.8  24.6   1   1   8.7e-60   1.2e-55  188.6  17.0     2   258    29   274    28   276 0.88 Virulence factor BrkB
Thioredoxin          PF00085.15   104 seq311_BIOID51135    -            296   7.3e-19   67.2   0.0   1   1     1e-22   1.4e-18   66.3   0.0     3   103    19   120    17   121 0.94 Thioredoxin
Tyr_Deacylase        PF02580.11   145 seq312_BIOID51135    -            145   6.3e-55  185.0   0.1   1   1   5.1e-59     7e-55  184.8   0.0     2   144     3   144     2   145 0.99 D-Tyr-tRNA(Tyr) deacylase
SpoU_methylase       PF00588.14   142 seq314_BIOID51135    -            229   4.7e-37  126.9   0.1   1   1   9.5e-41   6.5e-37  126.4   0.1     2   142    20   159    19   159 0.96 SpoU rRNA Methylase family
SpoU_methylas_C      PF12105.3     57 seq314_BIOID51135    -            229   1.1e-25   88.8   1.7   1   1   2.2e-29   1.5e-25   88.3   0.4     1    57   163   221   163   221 0.99 SpoU, rRNA methylase, C-terminal
YiiD_Cterm           PF09500.5    144 seq316_BIOID51135    -            329   6.7e-49  165.0   0.0   1   1   2.9e-52   9.9e-49  164.4   0.0     1   143   174   313   174   314 0.99 Putative thioesterase (yiiD_Cterm)
Acetyltransf_7       PF13508.1     79 seq316_BIOID51135    -            329   4.5e-13   49.0   0.0   1   1   2.4e-16   8.3e-13   48.1   0.0     3    78    60   139    58   140 0.87 Acetyltransferase (GNAT) domain
Acetyltransf_1       PF00583.19    83 seq316_BIOID51135    -            329   2.5e-12   46.5   0.0   1   1   2.1e-15   7.1e-12   45.0   0.0     2    82    66   138    65   139 0.96 Acetyltransferase (GNAT) family
Acetyltransf_10      PF13673.1    117 seq316_BIOID51135    -            329   1.6e-08   34.5   0.0   1   1   7.8e-12   2.7e-08   33.8   0.0    38   117    55   138    16   138 0.81 Acetyltransferase (GNAT) domain
DEAD                 PF00270.24   173 seq320_BIOID51135    -            704   4.8e-24   84.6   0.2   1   1   2.3e-25   5.2e-22   78.0   0.1     4   169   284   445   281   449 0.79 DEAD/DEAH box helicase
Helicase_C           PF00271.26    78 seq320_BIOID51135    -            704   2.5e-17   62.3   0.0   1   1   2.2e-18   5.1e-15   54.9   0.0     3    77   524   599   522   600 0.95 Helicase conserved C-terminal domain
ResIII               PF04851.10   184 seq320_BIOID51135    -            704   8.4e-09   35.3   0.0   1   1     9e-12   2.1e-08   34.1   0.0    29   182   304   441   278   443 0.74 Type III restriction enzyme, res subunit
tRNA_anti            PF01336.20    76 seq320_BIOID51135    -            704   2.9e-07   30.1   0.0   1   1   2.5e-10   5.8e-07   29.1   0.0     2    74    74   145    73   147 0.96 OB-fold nucleic acid binding domain
SecA_DEAD            PF07517.9    266 seq320_BIOID51135    -            704   3.9e-07   29.5   0.0   1   1   3.8e-10   8.6e-07   28.3   0.0    95   162   305   372   238   409 0.83 SecA DEAD-like domain
SNF2_N               PF00176.18   296 seq320_BIOID51135    -            704   4.9e-05   22.2   0.0   1   1   3.9e-08     9e-05   21.3   0.0    27   172   308   446   291   451 0.78 SNF2 family N-terminal domain
Tra_M                PF05261.6    127 seq321_BIOID51135    -            127   5.4e-59  197.6   2.3   1   1   4.4e-63     6e-59  197.5   1.6     1   127     1   127     1   127 1.00 TraM protein
AMP-binding          PF00501.23   418 seq323_BIOID51135    -            573   6.4e-86  288.1   0.0   1   1   5.7e-90   7.8e-86  287.9   0.0     2   413    49   483    48   486 0.95 AMP-binding enzyme
ACCA                 PF03255.9    145 seq328_BIOID51135    -            319     6e-65  217.1   0.2   1   1   1.9e-68   8.7e-65  216.5   0.1     2   145     5   151     4   151 0.97 Acetyl co-enzyme A carboxylase carboxyltransferase alpha subunit
Carboxyl_trans       PF01039.17   493 seq328_BIOID51135    -            319   1.5e-18   66.3   0.1   1   1   4.1e-22   1.9e-18   66.0   0.0   272   473    85   288    58   300 0.84 Carboxyl transferase domain
MdcE                 PF06833.6    234 seq328_BIOID51135    -            319   6.6e-06   25.3   0.0   1   1     2e-09   9.1e-06   24.9   0.0     5   176    88   262    84   313 0.81 Malonate decarboxylase gamma subunit (MdcE)
RHH_1                PF01402.16    39 seq331_BIOID51135    -             81   4.7e-11   41.9   0.5   1   1   5.7e-15   7.7e-11   41.2   0.4     2    39    15    52    14    52 0.96 Ribbon-helix-helix protein, copG family
Band_7               PF01145.20   179 seq333_BIOID51135    -            305   2.4e-35  121.9   0.5   1   1   1.7e-39   2.4e-35  121.9   0.3     1   178    21   203    21   204 0.96 SPFH domain / Band 7 family
TraY                 PF05509.6     49 seq335_BIOID51135    -             71   1.9e-22   78.6   0.1   1   1   1.7e-26   2.3e-22   78.3   0.1     1    47    14    60    14    62 0.96 TraY domain
TraA                 PF05513.6    119 seq337_BIOID51135    -            121   1.7e-58  195.8  11.6   1   1   1.4e-62   1.9e-58  195.6   8.0     1   119     1   120     1   120 0.98 TraA
OKR_DC_1             PF01276.15   417 seq338_BIOID51135    -            713    2e-194  645.8   0.0   1   1  5.3e-198  2.4e-194  645.5   0.0     1   417   130   545   130   545 1.00 Orn/Lys/Arg decarboxylase, major domain
OKR_DC_1_C           PF03711.10   137 seq338_BIOID51135    -            713   8.5e-53  177.9   0.0   1   1   4.3e-56   1.9e-52  176.8   0.0     1   135   570   702   570   704 0.99 Orn/Lys/Arg decarboxylase, C-terminal domain
OKR_DC_1_N           PF03709.10   115 seq338_BIOID51135    -            713   8.4e-27   93.3   0.0   1   1   3.8e-30   1.7e-26   92.4   0.0     1   115    14   124    14   124 0.99 Orn/Lys/Arg decarboxylase, N-terminal domain
TraL                 PF07178.6     95 seq340_BIOID51135    -            103   4.3e-37  125.9   0.2   1   1   3.5e-41   4.8e-37  125.7   0.2     1    95     9   103     9   103 0.99 TraL protein
Epimerase            PF01370.16   236 seq341_BIOID51135    -            304   6.2e-25   87.8   0.1   1   1   2.3e-27     4e-24   85.2   0.1     1   233     5   206     5   209 0.89 NAD dependent epimerase/dehydratase family
NAD_binding_10       PF13460.1    183 seq341_BIOID51135    -            304   4.3e-23   82.1   0.0   1   1   3.5e-26   6.1e-23   81.6   0.0     1   177     5   192     5   197 0.87 NADH(P)-binding
NAD_binding_4        PF07993.7    249 seq341_BIOID51135    -            304   5.4e-17   61.4   0.3   1   2   8.8e-08   0.00015   20.6   0.1     1    33     7    37     7    46 0.80 Male sterility protein
NAD_binding_4        PF07993.7    249 seq341_BIOID51135    -            304   5.4e-17   61.4   0.3   2   2   2.7e-10   4.5e-07   28.9   0.0    79   201    55   159    38   192 0.77 Male sterility protein
3Beta_HSD            PF01073.14   280 seq341_BIOID51135    -            304   2.5e-16   59.0   0.0   1   1   3.3e-15   5.6e-12   44.8   0.0     1   119     6   114     6   120 0.85 3-beta hydroxysteroid dehydrogenase/isomerase family
NmrA                 PF05368.8    233 seq341_BIOID51135    -            304   1.4e-14   53.8   0.0   1   1   1.1e-17   1.9e-14   53.3   0.0     1   104     5   113     5   141 0.88 NmrA-like family
adh_short            PF00106.20   167 seq341_BIOID51135    -            304   7.5e-05   22.5   4.2   1   1   7.6e-08   0.00013   21.8   1.5     2   163     4   137     3   141 0.81 short chain dehydrogenase
NfeD                 PF01957.13   144 seq342_BIOID51135    -            152   1.4e-24   86.7   5.7   1   1   1.2e-28   1.6e-24   86.5   3.9     1   142    12   149    12   151 0.91 NfeD-like C-terminal, partner-binding
TraE                 PF05309.6    187 seq343_BIOID51135    -            188   4.2e-72  241.1   0.4   1   1   3.5e-76   4.7e-72  240.9   0.2     1   187     1   187     1   187 0.99 TraE protein
TraK                 PF06586.6    234 seq346_BIOID51135    -            242   2.2e-69  233.0   0.0   1   1   1.8e-73   2.4e-69  232.9   0.0     6   234    13   235     1   235 0.97 TraK protein
PP-binding           PF00550.20    67 seq347_BIOID51135    -             82   1.2e-12   47.8   0.8   1   1   9.7e-17   1.3e-12   47.6   0.6     1    66     9    74     9    75 0.92 Phosphopantetheine attachment site
Aminotran_1_2        PF00155.16   363 seq348_BIOID51135    -            390   3.5e-54  184.0   0.0   1   1   1.2e-57   4.2e-54  183.7   0.0     2   362    44   384    43   385 0.92 Aminotransferase class I and II
Aminotran_5          PF00266.14   371 seq348_BIOID51135    -            390   1.1e-05   24.1   0.0   1   1   5.6e-09   1.9e-05   23.4   0.0    48   181    93   216    67   219 0.90 Aminotransferase class-V
Cys_Met_Meta_PP      PF01053.15   386 seq348_BIOID51135    -            390   2.4e-05   22.6   0.0   1   1     1e-08   3.5e-05   22.1   0.0    26   183    55   216    47   239 0.89 Cys/Met metabolism PLP-dependent enzyme
Xan_ur_permease      PF00860.15   389 seq350_BIOID51135    -            463  4.4e-113  377.5  39.0   1   1  4.4e-117    6e-113  377.1  27.0     2   388    34   427    33   428 0.97 Permease family
TrbI                 PF03743.9    187 seq351_BIOID51135    -            475   2.9e-40  137.6   1.3   1   1   8.8e-44   1.2e-39  135.6   0.3     2   187   213   409   212   409 0.95 Bacterial conjugation TrbI-like protein
Glyoxalase           PF00903.20   128 seq353_BIOID51135    -            129   8.2e-23   80.6   0.0   1   1     2e-26   9.2e-23   80.5   0.0     2   128     7   126     6   126 0.97 Glyoxalase/Bleomycin resistance protein/Dioxygenase superfamily
Glyoxalase_2         PF12681.2    108 seq353_BIOID51135    -            129   3.4e-18   66.1   0.0   1   1   8.5e-22   3.9e-18   65.9   0.0     1   108    12   127    12   127 0.78 Glyoxalase-like domain
Glyoxalase_4         PF13669.1    110 seq353_BIOID51135    -            129   2.3e-13   50.0   0.0   1   1   6.2e-17   2.8e-13   49.7   0.0     1   109     8   114     8   115 0.86 Glyoxalase/Bleomycin resistance protein/Dioxygenase superfamily
Trehalase            PF01204.13   512 seq355_BIOID51135    -            549  4.4e-161  536.8   0.1   1   1  3.9e-165  5.3e-161  536.5   0.0     1   511    70   546    70   547 0.96 Trehalase
ATP_bind_3           PF01171.15   182 seq356_BIOID51135    -            432   3.5e-60  202.5   0.0   1   1     1e-63   4.6e-60  202.1   0.0     1   180    14   191    14   193 0.97 PP-loop family
TilS_C               PF11734.3     74 seq356_BIOID51135    -            432   3.2e-26   90.2   0.0   1   1   2.7e-29   1.2e-25   88.3   0.0     1    74   356   427   356   427 0.90 TilS substrate C-terminal domain
TilS                 PF09179.6     69 seq356_BIOID51135    -            432   8.8e-23   80.0   4.7   1   1   7.8e-26   3.5e-22   78.0   3.2     1    69   241   309   241   309 0.98 TilS substrate binding domain
TraP                 PF07296.6    202 seq357_BIOID51135    -            196   6.2e-95  315.7   0.1   1   1   5.1e-99   6.9e-95  315.6   0.1     1   202     1   196     1   196 1.00 TraP protein
AsmA                 PF05170.9    604 seq358_BIOID51135    -            577  5.1e-168  560.3   7.8   1   1  1.4e-171  6.3e-168  560.0   5.4     1   568     9   561     9   574 0.98 AsmA family
DUF2689              PF10894.3     61 seq359_BIOID51135    -             76   3.3e-44  148.4   2.3   1   1   2.7e-48   3.7e-44  148.2   1.6     1    61    12    72    12    72 1.00 Protein of unknown function (DUF2689)
E1-E2_ATPase         PF00122.15   230 seq360_BIOID51135    -            834   4.8e-55  185.9   0.2   1   1   1.8e-58   4.8e-55  185.9   0.1     1   229   291   512   291   513 0.99 E1-E2 ATPase
Hydrolase            PF00702.21   204 seq360_BIOID51135    -            834   9.1e-52  176.4   8.2   1   1     4e-55   1.1e-51  176.1   4.5     2   204   518   732   517   732 0.96 haloacid dehalogenase-like hydrolase
HMA                  PF00403.21    62 seq360_BIOID51135    -            834   1.1e-29  102.2   0.1   1   2   9.1e-15   2.5e-11   43.4   0.0     3    62     8    62     6    62 0.96 Heavy-metal-associated domain
HMA                  PF00403.21    62 seq360_BIOID51135    -            834   1.1e-29  102.2   0.1   2   2   8.4e-19   2.3e-15   56.3   0.0     3    61   104   159   102   160 0.96 Heavy-metal-associated domain
HAD                  PF12710.2    191 seq360_BIOID51135    -            834   1.6e-20   73.9   0.0   1   1   3.5e-23   9.5e-20   71.4   0.0     1   190   520   728   520   729 0.63 haloacid dehalogenase-like hydrolase
Hydrolase_3          PF08282.7    254 seq360_BIOID51135    -            834   2.3e-09   37.0   1.2   1   1   7.9e-10   2.2e-06   27.3   0.7   194   254   704   764   699   764 0.93 haloacid dehalogenase-like hydrolase
TraV                 PF09676.5    119 seq362_BIOID51135    -            171   4.5e-40  136.9   1.4   1   1   3.8e-44   5.2e-40  136.7   1.0     1   119    23   165    23   165 0.98 Type IV conjugative transfer system lipoprotein (TraV)
YaeQ                 PF07152.7    175 seq364_BIOID51135    -            181   4.4e-72  240.9   1.2   1   1   3.7e-76     5e-72  240.7   0.8     1   174     1   175     1   176 0.99 YaeQ protein
LysR_substrate       PF03466.15   209 seq368_BIOID51135    -            323   9.4e-42  142.3   0.2   1   1   1.9e-45   1.3e-41  141.9   0.1     3   206   113   316   111   319 0.97 LysR substrate binding domain
HTH_1                PF00126.22    60 seq368_BIOID51135    -            323   7.3e-19   67.1   0.6   1   1     2e-22   1.3e-18   66.3   0.4     2    59    29    86    28    87 0.97 Bacterial regulatory helix-turn-helix protein, lysR family
RF-1                 PF00472.15   114 seq369_BIOID51135    -            140   1.6e-29  101.8   0.6   1   1   1.4e-33   1.9e-29  101.6   0.4     4   114     4   132     1   138 0.91 RF-1 domain
TraC_F_IV            PF11130.3    235 seq371_BIOID51135    -            875   4.5e-59  199.6   0.0   1   1   2.1e-62   7.3e-59  198.9   0.0     2   235    37   277    36   277 0.98 F pilus assembly Type-IV secretion system for plasmid transfer
AAA_10               PF12846.2    328 seq371_BIOID51135    -            875   1.7e-43  149.0   0.1   1   1     8e-47   2.7e-43  148.3   0.0     1   322   479   772   479   774 0.83 AAA-like domain
DUF87                PF01935.12   229 seq371_BIOID51135    -            875   1.7e-05   24.6   0.0   1   1   1.4e-08   4.8e-05   23.1   0.0    26   222   482   669   468   676 0.77 Domain of unknown function DUF87
NlpE                 PF04170.7     87 seq373_BIOID51135    -            236   1.6e-35  121.2   0.0   1   1   1.9e-39   2.6e-35  120.5   0.0     1    86    45   130    45   131 0.99 NlpE N-terminal domain
FdhD-NarQ            PF02634.10   236 seq374_BIOID51135    -            277   7.6e-73  244.7   0.0   1   1   6.6e-77     9e-73  244.4   0.0     1   235    38   275    38   276 0.92 FdhD/NarQ family
Virul_fac_BrkB       PF03631.10   260 seq375_BIOID51135    -            337   3.5e-49  167.4  16.0   1   1     3e-53   4.1e-49  167.1  11.1     4   258    65   325    62   327 0.91 Virulence factor BrkB
TraB                 PF01963.12   259 seq379_BIOID51135    -            264   3.9e-41  141.1   0.2   1   1   3.5e-45   4.8e-41  140.8   0.1     8   250    30   264    21   264 0.96 TraB family
DUF3829              PF12889.2    277 seq380_BIOID51135    -            351   2.1e-79  266.5  12.1   1   1   1.8e-83   2.4e-79  266.2   8.4     2   277    71   351    70   351 0.98 Protein of unknown function (DUF3829)
Sugar_tr             PF00083.19   451 seq381_BIOID51135    -            440   1.2e-35  122.8  33.9   1   2   1.1e-31   7.4e-28   97.2   5.7     2   203    23   232    22   236 0.89 Sugar (and other) transporter
Sugar_tr             PF00083.19   451 seq381_BIOID51135    -            440   1.2e-35  122.8  33.9   2   2   2.4e-12   1.6e-08   33.4  11.7   242   443   240   439   226   440 0.69 Sugar (and other) transporter
MFS_1                PF07690.11   354 seq381_BIOID51135    -            440   1.8e-29  102.4  61.0   1   2   4.8e-21   3.3e-17   62.1  18.9     2   239    28   275    27   287 0.71 Major Facilitator Superfamily
MFS_1                PF07690.11   354 seq381_BIOID51135    -            440   1.8e-29  102.4  61.0   2   2   5.7e-16   3.9e-12   45.4  19.4    27   176   283   435   271   440 0.81 Major Facilitator Superfamily
TrbI_Ftype           PF09677.5    111 seq383_BIOID51135    -            128     6e-52  174.0   0.5   1   1   5.2e-56   7.1e-52  173.8   0.4     1   111    15   125    15   125 0.99 Type-F conjugative transfer system protein (TrbI_Ftype)
YbaK                 PF04073.10   123 seq384_BIOID51135    -            159   1.2e-24   86.3   0.2   1   1     1e-28   1.4e-24   86.1   0.1     8   122    31   146    22   147 0.93 YbaK / prolyl-tRNA synthetases associated domain
TraW_N               PF12477.3     31 seq385_BIOID51135    -            210   7.6e-11   41.5   0.2   1   1   8.2e-15   1.1e-10   40.9   0.2     1    30     1    30     1    31 0.97 Sex factor F TraW protein N terminal
TraU                 PF06834.6    280 seq387_BIOID51135    -            330   2.4e-84  282.6   0.7   1   1     2e-88   2.7e-84  282.4   0.5     2   279    29   329    28   330 0.97 TraU protein
MFS_1                PF07690.11   354 seq390_BIOID51135    -            394   5.2e-37  127.2  48.1   1   1   7.7e-39     1e-34  119.7  20.8     2   353    20   357    19   358 0.90 Major Facilitator Superfamily
TrbC_Ftype           PF09673.5    113 seq391_BIOID51135    -            213     5e-28   96.8   0.0   1   1   7.4e-32     1e-27   95.8   0.0     1   113    94   192    94   192 0.97 Type-F conjugative transfer system pilin assembly protein
MFS_1                PF07690.11   354 seq392_BIOID51135    -            320   6.4e-31  107.2  32.7   1   1   9.6e-35   1.3e-30  106.2  22.7     2   297    31   315    30   320 0.81 Major Facilitator Superfamily
TraN                 PF06986.6    248 seq393_BIOID51135    -            602   5.4e-74  248.5  25.1   1   1     4e-78   5.4e-74  248.5  17.4     4   247   306   552   303   553 0.95 Type-1V conjugative transfer system mating pair stabilisation
EamA                 PF00892.15   126 seq394_BIOID51135    -            307   8.4e-36  122.6  40.2   1   2   5.3e-20   7.3e-16   58.2   9.5     1   126    16   145    16   145 0.85 EamA-like transporter family
EamA                 PF00892.15   126 seq394_BIOID51135    -            307   8.4e-36  122.6  40.2   2   2   7.7e-24   1.1e-19   70.6  12.8     1   126   167   291   167   291 0.96 EamA-like transporter family
Na_H_Exchanger       PF00999.16   384 seq397_BIOID51135    -            558   8.9e-76  254.7  52.7   1   1   1.8e-79   1.2e-75  254.3  36.5     4   379    14   385    11   389 0.94 Sodium/hydrogen exchanger family
TrkA_N               PF02254.13   116 seq397_BIOID51135    -            558   7.2e-25   87.1   0.3   1   1   1.8e-28   1.3e-24   86.3   0.2     2   115   421   534   420   535 0.97 TrkA-N domain
PfkB                 PF00294.19   301 seq398_BIOID51135    -            337   1.7e-70  237.3   0.0   1   1   1.5e-74   2.1e-70  237.1   0.0     2   297    31   331    30   335 0.97 pfkB family carbohydrate kinase
TrbE                 PF11100.3     66 seq399_BIOID51135    -             86   4.9e-33  112.6   4.0   1   1   4.3e-37   5.9e-33  112.4   2.8     1    65    10    74    10    75 0.97 Conjugal transfer protein TrbE
TraF                 PF13728.1    215 seq400_BIOID51135    -            247   6.8e-78  260.9   0.3   1   1   5.7e-82   7.7e-78  260.7   0.2     1   215    23   237    23   237 1.00 F plasmid transfer operon protein
Hydrolase_like       PF13242.1     75 seq407_BIOID51135    -            147   5.7e-14   51.4   0.1   1   1   1.2e-17   8.2e-14   50.9   0.1     1    75    64   135    64   135 0.90 HAD-hyrolase-like
PNK3P                PF08645.6    158 seq407_BIOID51135    -            147   6.5e-05   22.3   0.0   1   1   2.5e-08   0.00017   20.9   0.0    46   126     3    93     1   100 0.82 Polynucleotide kinase 3 phosphatase
GST_C_2              PF13410.1     69 seq409_BIOID51135    -            304   7.6e-10   38.4   0.3   1   1   6.9e-13   1.9e-09   37.1   0.2     2    68   190   260   189   261 0.82 Glutathione S-transferase, C-terminal domain
GST_C                PF00043.20    95 seq409_BIOID51135    -            304   6.7e-09   35.5   0.0   1   1     5e-12   1.4e-08   34.5   0.0    33    95   199   266   187   266 0.85 Glutathione S-transferase, C-terminal domain
GST_N_2              PF13409.1     70 seq409_BIOID51135    -            304   1.9e-06   27.6   0.0   1   1   1.7e-09   4.7e-06   26.3   0.0     3    69    69   143    67   144 0.89 Glutathione S-transferase, N-terminal domain
GST_N                PF02798.15    76 seq409_BIOID51135    -            304   3.3e-05   23.8   0.0   1   1   4.2e-08   0.00012   22.1   0.0    17    76    82   143    74   143 0.91 Glutathione S-transferase, N-terminal domain
TraQ                 PF09679.5     93 seq411_BIOID51135    -             94   2.4e-50  168.2   0.5   1   1     2e-54   2.7e-50  168.0   0.3     1    93     2    94     2    94 0.99 Type-F conjugative transfer system pilin chaperone (TraQ)
TraF                 PF13728.1    215 seq412_BIOID51135    -            181     4e-14   52.5   0.0   1   1   4.2e-18   5.8e-14   51.9   0.0   121   206    70   159    62   167 0.88 F plasmid transfer operon protein
Abhydrolase_3        PF07859.8    211 seq421_BIOID51135    -            319   7.2e-53  179.1   0.0   1   1   2.1e-56   9.5e-53  178.7   0.0     1   210    87   295    87   296 0.90 alpha/beta hydrolase fold
DUF2424              PF10340.4    374 seq421_BIOID51135    -            319   5.6e-08   31.7   0.0   1   1   1.7e-11   7.7e-08   31.2   0.0   119   276    79   235    61   247 0.81 Protein of unknown function (DUF2424)
DLH                  PF01738.13   218 seq421_BIOID51135    -            319   0.00013   21.2   0.0   1   1   5.3e-08   0.00024   20.3   0.0   147   206   253   307   227   319 0.80 Dienelactone hydrolase family
TraH                 PF06122.6    361 seq424_BIOID51135    -            457  1.4e-116  389.1   5.0   1   1  1.3e-120  1.8e-116  388.8   3.4     1   361    29   378    29   378 0.96 Conjugative relaxosome accessory transposon protein
Adenine_deam_C       PF13382.1    171 seq429_BIOID51135    -            588   1.9e-57  193.0   0.0   1   1   1.1e-60   2.9e-57  192.4   0.0    24   171   434   581   416   581 0.95 Adenine deaminase C-terminal domain
Amidohydro_1         PF01979.15   333 seq429_BIOID51135    -            588   3.3e-38  132.0   0.0   1   1   4.8e-41   1.3e-37  130.0   0.0     2   333    82   347    81   347 0.95 Amidohydrolase family
Amidohydro_5         PF13594.1     68 seq429_BIOID51135    -            588   2.8e-12   46.1   0.2   1   1   3.9e-15   1.1e-11   44.3   0.1     1    68    52   115    52   115 0.84 Amidohydrolase
Amidohydro_4         PF13147.1    304 seq429_BIOID51135    -            588     3e-11   43.7   0.1   1   1   8.7e-12   2.4e-08   34.2   0.1     1   304    76   344    76   344 0.77 Amidohydrolase
TraG_N               PF07916.6    466 seq430_BIOID51135    -            928  4.2e-127  424.2  14.5   1   1  3.1e-131  4.2e-127  424.2  10.0     1   465     3   450     3   451 0.98 TraG-like protein, N-terminal region
HTH_18               PF12833.2     81 seq435_BIOID51135    -            278   5.4e-26   90.4   2.2   1   1     2e-29   6.7e-26   90.0   0.8     1    80   193   271   193   272 0.97 Helix-turn-helix domain
AraC_binding         PF02311.14   136 seq435_BIOID51135    -            278   7.2e-24   83.8   2.1   1   1   2.1e-27   7.2e-24   83.8   1.5     4   136    16   154    14   154 0.96 AraC-like ligand binding domain
HTH_AraC             PF00165.18    42 seq435_BIOID51135    -            278   8.6e-21   72.9   0.1   1   2   1.9e-11   6.5e-08   32.0   0.0     1    42   180   221   180   221 0.97 Bacterial regulatory helix-turn-helix proteins, AraC family
HTH_AraC             PF00165.18    42 seq435_BIOID51135    -            278   8.6e-21   72.9   0.1   2   2   1.3e-13   4.5e-10   38.9   0.0     1    42   232   271   232   271 0.93 Bacterial regulatory helix-turn-helix proteins, AraC family
AraC_binding         PF02311.14   136 seq438_BIOID51135    -            312   7.8e-23   80.5   1.3   1   1   3.5e-26   1.2e-22   79.9   0.2     7   120    52   170    48   186 0.89 AraC-like ligand binding domain
HTH_18               PF12833.2     81 seq438_BIOID51135    -            312     9e-22   76.8   0.1   1   1   5.5e-25   1.9e-21   75.8   0.1     2    79   229   305   228   307 0.97 Helix-turn-helix domain
HTH_AraC             PF00165.18    42 seq438_BIOID51135    -            312   1.5e-20   72.2   0.2   1   2   3.2e-10   1.1e-06   28.1   0.0     2    42   216   256   215   256 0.93 Bacterial regulatory helix-turn-helix proteins, AraC family
HTH_AraC             PF00165.18    42 seq438_BIOID51135    -            312   1.5e-20   72.2   0.2   2   2   1.6e-14   5.3e-11   41.8   0.0     2    42   268   306   267   306 0.94 Bacterial regulatory helix-turn-helix proteins, AraC family
Cupin_2              PF07883.6     71 seq438_BIOID51135    -            312   1.4e-06   27.5   0.0   1   1   8.3e-10   2.8e-06   26.6   0.0     7    60    57   109    53   116 0.92 Cupin domain
Aldo_ket_red         PF00248.16   283 seq441_BIOID51135    -            267   5.2e-57  192.7   0.6   1   1   4.8e-61   6.6e-57  192.3   0.4     2   281     6   250     5   251 0.95 Aldo/keto reductase family
TraT                 PF05818.7    215 seq444_BIOID51135    -            243   3.8e-90  300.9   6.9   1   1   3.2e-94   4.4e-90  300.7   4.8     1   215    32   243    32   243 0.99 Enterobacterial TraT complement resistance protein
Sod_Fe_C             PF02777.13   106 seq447_BIOID51135    -            208   5.1e-40  135.4   0.6   1   1   1.1e-43   7.5e-40  134.9   0.1     4   106    98   204    95   204 0.91 Iron/manganese superoxide dismutases, C-terminal domain
Sod_Fe_N             PF00081.17    82 seq447_BIOID51135    -            208   9.5e-34  115.4   2.3   1   1   2.3e-37   1.5e-33  114.7   1.6     1    81     4    91     4    92 0.97 Iron/manganese superoxide dismutases, alpha-hairpin domain
TrwB_AAD_bind        PF10412.4    386 seq449_BIOID51135    -            717  6.3e-148  492.3   0.0   1   1  2.8e-151  7.7e-148  492.0   0.0     2   386   172   561   171   561 0.99 Type IV secretion-system coupling protein DNA-binding domain
TraD_N               PF12615.3    101 seq449_BIOID51135    -            717   3.3e-33  113.9  12.4   1   1     6e-36   1.6e-32  111.7   8.7     1   101    31   129    31   129 0.99 F sex factor protein N terminal
TraG-D_C             PF12696.2    128 seq449_BIOID51135    -            717   2.1e-18   66.3   0.0   1   1   1.4e-21   3.7e-18   65.4   0.0     1   127   419   541   419   542 0.86 TraM recognition site of TraD and TraG
T4SS-DNA_transf      PF02534.9    469 seq449_BIOID51135    -            717   5.8e-08   31.6   0.0   1   1   4.8e-11   1.3e-07   30.4   0.0   250   361   362   476   198   501 0.76 Type IV secretory system Conjugative DNA transfer
Exo_endo_phos        PF03372.18   251 seq450_BIOID51135    -            259   5.8e-12   45.9   0.4   1   1   7.6e-16     1e-11   45.1   0.3     2   251    41   245    40   245 0.65 Endonuclease/Exonuclease/phosphatase family
KdgT                 PF03812.8    314 seq451_BIOID51135    -             63   6.6e-33  114.0   1.3   1   1   5.1e-37     7e-33  114.0   0.9     1    59     3    61     3    63 0.98 2-keto-3-deoxygluconate permease
KdgT                 PF03812.8    314 seq452_BIOID51135    -            303    5e-144  479.1  26.4   1   1  4.5e-148  6.2e-144  478.8  18.3    54   314    30   290    27   290 0.99 2-keto-3-deoxygluconate permease
Methyltransf_11      PF08241.7     95 seq453_BIOID51135    -            207   7.2e-21   74.3   0.0   1   1   6.8e-24   1.2e-20   73.7   0.0     4    95     3    96     2    96 0.94 Methyltransferase domain
Ubie_methyltran      PF01209.13   233 seq453_BIOID51135    -            207   2.4e-14   52.8   0.0   1   1     2e-17   3.4e-14   52.4   0.0    70   158    15   103     9   114 0.92 ubiE/COQ5 methyltransferase family
Methyltransf_31      PF13847.1    152 seq453_BIOID51135    -            207   2.2e-13   49.9   0.0   1   1   1.6e-16   2.7e-13   49.6   0.0    16   113     8   109     6   187 0.82 Methyltransferase domain
Methyltransf_23      PF13489.1    162 seq453_BIOID51135    -            207   4.6e-12   45.8   0.0   1   1   3.6e-15   6.1e-12   45.4   0.0    43   159    16   142     9   145 0.78 Methyltransferase domain
Methyltransf_18      PF12847.2    112 seq453_BIOID51135    -            207   6.9e-10   39.3   0.0   1   1   9.4e-13   1.6e-09   38.2   0.0    13   109     7    96     3    99 0.86 Methyltransferase domain
Methyltransf_12      PF08242.7     99 seq453_BIOID51135    -            207     3e-09   37.1   0.0   1   1   2.9e-12   4.9e-09   36.4   0.0    20    99    17    94     6    94 0.87 Methyltransferase domain
Methyltransf_25      PF13649.1    101 seq453_BIOID51135    -            207   4.8e-09   36.3   0.0   1   1   4.8e-12   8.3e-09   35.6   0.0    18   101    16    92     5    92 0.88 Methyltransferase domain
Methyltransf_8       PF05148.10   219 seq453_BIOID51135    -            207   6.8e-05   22.4   0.0   1   1   5.2e-08   8.9e-05   22.0   0.0   115   164    54   104    14   134 0.85 Hypothetical methyltransferase
MOSC                 PF03473.12   133 seq454_BIOID51135    -            224   3.1e-27   94.5   0.0   1   1   6.2e-31   4.2e-27   94.1   0.0     2   132    38   161    37   162 0.97 MOSC domain
3-alpha              PF03475.9     47 seq454_BIOID51135    -            224   1.7e-16   59.5   0.1   1   1   4.6e-20   3.1e-16   58.6   0.0     1    47   168   214   168   214 0.97 3-alpha domain
Aldo_ket_red         PF00248.16   283 seq456_BIOID51135    -            346   2.4e-75  252.8   0.0   1   1     2e-79   2.7e-75  252.6   0.0     2   282    28   332    27   333 0.96 Aldo/keto reductase family
TrwC                 PF08751.6    297 seq459_BIOID51135    -           1248   3.8e-87  292.3   0.6   1   1   1.7e-90   7.7e-87  291.3   0.4     2   296    14   294    13   295 0.97 TrwC relaxase
AAA_30               PF13604.1    196 seq459_BIOID51135    -           1248   2.8e-42  144.4  14.0   1   1   9.6e-44   4.4e-40  137.2   1.1     1   186   975  1163   975  1169 0.93 AAA domain
priB_priC            PF07445.7    173 seq460_BIOID51135    -            175   7.1e-57  191.5  16.3   1   1   5.8e-61     8e-57  191.3  11.3     1   173     7   175     7   175 0.99 Primosomal replication protein priB and priC
adh_short_C2         PF13561.1    243 seq462_BIOID51135    -            294   4.9e-30  104.9   0.0   1   1   1.3e-33   5.7e-30  104.7   0.0     5   241    58   290    55   292 0.92 Enoyl-(Acyl carrier protein) reductase
adh_short            PF00106.20   167 seq462_BIOID51135    -            294   3.3e-26   92.0   0.2   1   1     9e-30   4.1e-26   91.7   0.1     3   166    52   217    50   218 0.95 short chain dehydrogenase
KR                   PF08659.5    181 seq462_BIOID51135    -            294   2.3e-08   33.7   0.0   1   1   6.9e-12   3.2e-08   33.3   0.0     4   167    53   221    51   234 0.77 KR domain
DUF2496              PF10689.4     44 seq463_BIOID51135    -             53   3.5e-24   84.0   2.3   1   1   2.9e-28   3.9e-24   83.8   1.6     1    44     2    45     2    45 0.98 Protein of unknown function (DUF2496)
Methyltransf_11      PF08241.7     95 seq464_BIOID51135    -            240   2.3e-12   47.1   0.0   1   1   2.6e-16   3.6e-12   46.4   0.0    45    95    67   125    50   125 0.83 Methyltransferase domain
LTXXQ                PF07813.7    100 seq466_BIOID51135    -            167     4e-20   72.0  12.1   1   1   5.8e-24     4e-20   72.0   8.4     4   100    41   137    38   137 0.96 LTXXQ motif family protein
Metal_resist         PF13801.1    125 seq466_BIOID51135    -            167   1.5e-09   37.7   9.4   1   1   2.2e-13   1.5e-09   37.7   6.5    19   124    30   131     8   132 0.85 Heavy-metal resistance
RNase_T              PF00929.19   164 seq470_BIOID51135    -            246   5.9e-40  137.1   0.4   1   1   9.7e-44   1.3e-39  135.9   0.1     1   164    12   178    12   178 0.93 Exonuclease
TisB_toxin           PF13939.1     28 seq471_BIOID51135    -             29   2.7e-15   55.5  10.7   1   1   2.1e-19   2.9e-15   55.4   7.4     1    28     1    28     1    28 0.97 Toxin TisB, type I toxin-antitoxin system
Cation_efflux        PF01545.16   285 seq472_BIOID51135    -            300   2.3e-65  220.4   5.4   1   1   1.9e-69   2.5e-65  220.2   3.7     2   283    14   289    13   291 0.97 Cation efflux family
MFS_1                PF07690.11   354 seq474_BIOID51135    -            396     2e-39  135.2  46.6   1   1   4.4e-43     2e-39  135.2  32.3     2   352    16   351    15   353 0.83 Major Facilitator Superfamily
MFS_3                PF05977.8    524 seq474_BIOID51135    -            396   6.8e-08   30.9   6.3   1   1   1.5e-11   6.8e-08   30.9   4.3    32   206    32   201     5   207 0.84 Transmembrane secretion effector
TRI12                PF06609.8    599 seq474_BIOID51135    -            396   2.8e-06   25.7   4.5   1   1   6.2e-10   2.8e-06   25.7   3.1    87   212    54   179    14   190 0.80 Fungal trichothecene efflux pump (TRI12)
Cys_Met_Meta_PP      PF01053.15   386 seq477_BIOID51135    -            440  2.1e-122  408.0   0.0   1   1  1.7e-126  2.4e-122  407.8   0.0     1   385    52   436    52   437 0.97 Cys/Met metabolism PLP-dependent enzyme
PFK                  PF00365.15   282 seq478_BIOID51135    -            340  1.5e-129  430.8   2.2   1   1  1.3e-133  1.8e-129  430.5   1.6     1   281    23   297    23   298 0.98 Phosphofructokinase
ABC_tran             PF00005.22   118 seq483_BIOID51135    -            511   2.6e-30  105.0   0.1   1   2   1.5e-21     1e-17   64.4   0.0     1   118    51   169    51   169 0.95 ABC transporter
ABC_tran             PF00005.22   118 seq483_BIOID51135    -            511   2.6e-30  105.0   0.1   2   2   1.8e-13   1.2e-09   38.4   0.0     3   117   305   431   303   432 0.77 ABC transporter
SNARE_assoc          PF09335.6    123 seq486_BIOID51135    -            233   3.9e-19   68.9   5.8   1   1   2.9e-23   3.9e-19   68.9   4.0     1   122    48   173    48   174 0.96 SNARE associated Golgi protein
SBP_bac_11           PF13531.1    231 seq488_BIOID51135    -            329   2.9e-44  151.3   0.2   1   1     1e-47   3.6e-44  151.0   0.1     4   231    28   280    25   280 0.87 Bacterial extracellular solute-binding protein
SBP_bac_1            PF01547.20   314 seq488_BIOID51135    -            329   3.4e-18   66.3   2.6   1   1   1.3e-21   4.4e-18   65.9   1.8     4   314    32   272    29   272 0.86 Bacterial extracellular solute-binding protein
SBP_bac_8            PF13416.1    281 seq488_BIOID51135    -            329   1.4e-13   51.0   1.2   1   1   7.3e-17   2.5e-13   50.2   0.7    85   262   108   281    34   300 0.75 Bacterial extracellular solute-binding protein
SBP_bac_6            PF13343.1    242 seq488_BIOID51135    -            329   3.9e-13   49.1   1.0   1   1   2.2e-16   7.4e-13   48.2   0.7    53   235   112   303    77   306 0.83 Bacterial extracellular solute-binding protein
TraI                 PF07057.6    126 seq490_BIOID51135    -            521   1.7e-59  199.2   0.0   1   1     3e-63   4.1e-59  197.9   0.0     1   126   199   325   199   325 0.98 DNA helicase TraI
DUF2819              PF10995.3    317 seq491_BIOID51135    -            523  3.6e-129  429.9   0.0   1   1  3.4e-133  4.6e-129  429.6   0.0     2   317   163   474   162   474 0.99 Protein of unknown function (DUF2819)
HlyD                 PF00529.15   306 seq495_BIOID51135    -            397   1.4e-80  270.8  14.4   1   1     4e-84   1.4e-80  270.8  10.0     1   306    64   361    64   361 0.99 HlyD family secretion protein
HlyD_2               PF12700.2    328 seq495_BIOID51135    -            397   4.6e-19   68.6   1.0   1   1   1.7e-22   5.9e-19   68.2   0.7     2   328    45   361    44   361 0.79 HlyD family secretion protein
HlyD_3               PF13437.1    105 seq495_BIOID51135    -            397     2e-12   47.2   4.5   1   1   1.5e-13   5.1e-10   39.5   0.2     2   105   176   290   175   290 0.89 HlyD family secretion protein
Biotin_lipoyl_2      PF13533.1     50 seq495_BIOID51135    -            397   7.2e-11   41.4   9.5   1   1   9.9e-11   3.4e-07   29.7   0.1     4    49    67   121    48   122 0.89 Biotin-lipoyl like
CDH                  PF02611.10   222 seq496_BIOID51135    -            300   9.7e-96  319.1   0.0   1   1  8.4e-100   1.1e-95  318.9   0.0     2   221    80   299    79   300 0.99 CDP-diacylglycerol pyrophosphatase
BPD_transp_2         PF02653.11   267 seq497_BIOID51135    -            342   1.8e-44  151.5  42.9   1   1   1.9e-48   2.6e-44  151.1  29.8     5   267    40   301    36   301 0.96 Branched-chain amino acid transport system / permease component
Fe-ADH               PF00465.14   366 seq499_BIOID51135    -            387   5.3e-88  295.0   0.1   1   1     9e-92   6.2e-88  294.7   0.1     1   351     9   363     9   377 0.91 Iron-containing alcohol dehydrogenase
Fe-ADH_2             PF13685.1    250 seq499_BIOID51135    -            387   1.8e-13   50.2   0.1   1   1   3.3e-11   2.3e-07   30.3   0.0     4   101    16   111    13   114 0.81 Iron-containing alcohol dehydrogenase
ACR_tran             PF00873.14  1021 seq500_BIOID51135    -           1049         0 1473.8  17.9   1   1         0         0 1473.6  12.4     1  1021     1  1030     1  1030 1.00 AcrB/AcrD/AcrF family
TraX                 PF05857.6    219 seq501_BIOID51135    -            248   1.2e-51  175.3  11.2   1   1   9.8e-56   1.3e-51  175.1   7.8     2   218    32   247    31   248 0.96 TraX protein
DUF2636              PF11120.3     62 seq502_BIOID51135    -             63   5.2e-33  112.2   0.6   1   1   4.2e-37   5.7e-33  112.1   0.4     1    62     2    63     2    63 0.99 Protein of unknown function (DUF2636)
BPD_transp_2         PF02653.11   267 seq503_BIOID51135    -            330   4.7e-47  160.0  43.0   1   1   4.2e-51   5.8e-47  159.7  29.8     3   267    36   305    34   305 0.94 Branched-chain amino acid transport system / permease component
DUF3260              PF11658.3    518 seq504_BIOID51135    -            559  3.6e-232  770.9   0.0   1   1    3e-236  4.1e-232  770.7   0.0     2   518    24   554    23   554 0.99 Protein of unknown function (DUF3260)
Abhydrolase_5        PF12695.2    142 seq507_BIOID51135    -            286   6.9e-21   74.3   0.0   1   1   5.2e-23   7.9e-20   70.9   0.0     1   141    27   262    27   263 0.86 Alpha/beta hydrolase family
Abhydrolase_6        PF12697.2    228 seq507_BIOID51135    -            286   2.5e-19   69.9   0.0   1   1   2.4e-22   3.6e-19   69.4   0.0     1   214    28   259    28   273 0.79 Alpha/beta hydrolase family
Abhydrolase_1        PF00561.15   230 seq507_BIOID51135    -            286   8.2e-19   67.9   0.0   1   1   6.2e-22   9.5e-19   67.7   0.0     1   228    54   274    54   276 0.91 alpha/beta hydrolase fold
Peptidase_S15        PF02129.13   272 seq507_BIOID51135    -            286   5.1e-15   55.5   0.0   1   1   6.6e-18     1e-14   54.5   0.0    51   256    47   250    10   258 0.78 X-Pro dipeptidyl-peptidase (S15 family)
Peptidase_S9         PF00326.16   213 seq507_BIOID51135    -            286   1.2e-10   40.8   0.0   1   1   1.8e-10   2.7e-07   29.8   0.0    10   103    49   137    43   165 0.83 Prolyl oligopeptidase family
Hydrolase_4          PF12146.3     79 seq507_BIOID51135    -            286   1.2e-08   34.5   0.0   1   1   1.4e-11   2.1e-08   33.7   0.0    11    64    19    74    11    88 0.82 Putative lysophospholipase
Aldo_ket_red         PF00248.16   283 seq509_BIOID51135    -            275   7.7e-57  192.1   0.0   1   1   6.7e-61   9.2e-57  191.8   0.0     2   282    18   261    17   262 0.96 Aldo/keto reductase family
Peripla_BP_4         PF13407.1    258 seq510_BIOID51135    -            340     6e-54  182.9   4.4   1   1   1.1e-57   7.6e-54  182.6   3.1     1   256    30   285    30   287 0.95 Periplasmic binding protein domain
DUF805               PF05656.9    117 seq513_BIOID51135    -            146   2.4e-20   72.4  11.7   1   1   3.8e-24   5.2e-20   71.3   8.1     2   116     7   134     6   135 0.82 Protein of unknown function (DUF805)
ProQ                 PF04352.8    115 seq514_BIOID51135    -            185   6.3e-32  109.4   2.8   1   1   8.6e-35   5.9e-31  106.3   0.0     4   111    71   178    68   181 0.96 ProQ/FINO family
FinO_N               PF12602.3     72 seq514_BIOID51135    -            185   1.2e-24   86.2  12.4   1   1   3.6e-28   2.4e-24   85.2   8.6     1    72     1    62     1    62 0.98 Fertility inhibition protein N terminal
DUF3828              PF12883.2    120 seq518_BIOID51135    -            308   8.3e-12   44.9   2.7   1   1   4.2e-11   2.8e-07   30.3   0.1     2   118    26   142    25   144 0.88 Protein of unknown function (DUF3828)
Lumazine_bd          PF12870.2    111 seq518_BIOID51135    -            308   2.9e-07   30.3   3.1   1   1   1.8e-08   0.00012   21.9   0.1    66   110   240   283   196   284 0.92 Lumazine-binding domain
DeoC                 PF01791.4    236 seq519_BIOID51135    -            291   2.1e-16   59.8   0.1   1   1     2e-20   2.7e-16   59.4   0.0     1   235    51   258    51   259 0.90 DeoC/LacD family aldolase
DUF406               PF04175.7     94 seq520_BIOID51135    -             99   2.1e-28   98.5   3.1   1   1   1.6e-32   2.3e-28   98.4   2.2     4    94     3    96     1    96 0.96 Protein of unknown function (DUF406)
HTH_AraC             PF00165.18    42 seq522_BIOID51135    -            307   1.1e-21   75.8   0.1   1   2   2.4e-14   1.1e-10   40.8   0.0     1    41   203   243   203   244 0.96 Bacterial regulatory helix-turn-helix proteins, AraC family
HTH_AraC             PF00165.18    42 seq522_BIOID51135    -            307   1.1e-21   75.8   0.1   2   2   7.6e-12   3.5e-08   32.9   0.0     1    41   255   293   255   294 0.93 Bacterial regulatory helix-turn-helix proteins, AraC family
HTH_18               PF12833.2     81 seq522_BIOID51135    -            307   8.5e-17   60.9   0.1   1   1   2.8e-20   1.3e-16   60.3   0.0     2    80   217   294   216   295 0.94 Helix-turn-helix domain
AraC_binding         PF02311.14   136 seq522_BIOID51135    -            307   5.8e-07   29.1   0.2   1   1     3e-10   1.4e-06   27.9   0.1    27    90    75   138    65   214 0.87 AraC-like ligand binding domain
Trp_Tyr_perm         PF03222.8    394 seq525_BIOID51135    -            444   7.4e-06   24.9  35.8   1   1   9.1e-10   1.2e-05   24.1  24.8     7   374    42   425    38   437 0.76 Tryptophan/tyrosine permease family
Usp                  PF00582.21   140 seq526_BIOID51135    -            142   3.2e-17   62.8   0.0   1   1   2.7e-21   3.7e-17   62.7   0.0     2   140     3   138     2   138 0.95 Universal stress protein family
ABM                  PF03992.11    78 seq529_BIOID51135    -             96   4.4e-16   58.5   0.1   1   1   3.6e-20   4.9e-16   58.4   0.1     1    77     1    76     1    77 0.95 Antibiotic biosynthesis monooxygenase
Methyltransf_23      PF13489.1    162 seq532_BIOID51135    -            252   2.1e-18   66.3   0.0   1   1   2.2e-21   3.4e-18   65.7   0.0     3   159    14   176    10   178 0.82 Methyltransferase domain
Methyltransf_31      PF13847.1    152 seq532_BIOID51135    -            252   3.2e-16   59.1   0.0   1   1   2.6e-19     4e-16   58.8   0.0     6   117    34   145    29   201 0.83 Methyltransferase domain
Methyltransf_18      PF12847.2    112 seq532_BIOID51135    -            252   2.3e-15   57.0   0.0   1   1   1.3e-17     2e-14   54.0   0.0     5   111    35   130    32   131 0.91 Methyltransferase domain
Methyltransf_11      PF08241.7     95 seq532_BIOID51135    -            252   3.4e-15   56.1   0.0   1   1   2.2e-17   3.3e-14   53.0   0.0     2    94    37   127    36   128 0.95 Methyltransferase domain
Methyltransf_12      PF08242.7     99 seq532_BIOID51135    -            252   4.6e-11   42.9   0.0   1   1   5.1e-14   7.8e-11   42.2   0.0     2    99    37   126    36   126 0.92 Methyltransferase domain
Methyltransf_25      PF13649.1    101 seq532_BIOID51135    -            252   1.3e-10   41.4   0.0   1   1   3.2e-13   4.8e-10   39.5   0.0     1   101    35   124    35   124 0.89 Methyltransferase domain
MTS                  PF05175.9    170 seq532_BIOID51135    -            252   1.7e-05   24.1   0.0   1   1   1.7e-08   2.6e-05   23.5   0.0    11   106    12   101    11   135 0.82 Methyltransferase small domain
YbaJ                 PF10757.4    122 seq534_BIOID51135    -             93   4.4e-51  171.9   1.5   1   1   3.8e-55   5.2e-51  171.7   1.0     1    85     1    85     1    90 0.99 Biofilm formation regulator YbaJ
DDE_Tnp_IS240        PF13610.1    140 seq535_BIOID51135    -            238   1.1e-50  171.1   0.0   1   1   3.3e-54   1.5e-50  170.6   0.0     4   139    79   216    77   217 0.99 DDE domain
rve                  PF00665.21   120 seq535_BIOID51135    -            238   4.5e-11   42.7   0.1   1   1   1.9e-13   8.5e-10   38.6   0.0     9   119    79   186    74   187 0.89 Integrase core domain
DDE_Tnp_IS66         PF03050.9    271 seq535_BIOID51135    -            238   3.3e-10   39.5   0.3   1   1   9.3e-14   4.2e-10   39.1   0.2     5   132    14   148    10   178 0.87 Transposase IS66 family
HOK_GEF              PF01848.11    43 seq539_BIOID51135    -             68   7.9e-18   63.3   2.7   1   1   7.6e-22     1e-17   63.0   1.8     1    43    22    64    22    64 0.99 Hok/gef family
RepB-RCR_reg         PF10723.4     85 seq540_BIOID51135    -             82   1.3e-36  124.0   1.7   1   1   2.1e-40   1.4e-36  123.9   1.2     1    79     1    79     1    82 0.98 Replication regulatory protein RepB
RHH_1                PF01402.16    39 seq540_BIOID51135    -             82     1e-05   25.0   0.0   1   1   2.6e-09   1.8e-05   24.3   0.0     6    36    48    78    46    80 0.94 Ribbon-helix-helix protein, copG family
NTP_transferase      PF00483.18   248 seq541_BIOID51135    -            297   1.5e-21   76.6   0.0   1   1   2.8e-25   1.9e-21   76.3   0.0     1   242     5   273     5   278 0.85 Nucleotidyl transferase
NTP_transf_3         PF12804.2    179 seq541_BIOID51135    -            297   3.2e-07   30.5   0.0   1   1   6.7e-11   4.6e-07   30.0   0.0     2   112     7   148     6   263 0.71 MobA-like NTP transferase domain
IncFII_repA          PF02387.10   281 seq542_BIOID51135    -            289   5.6e-98  327.4   0.1   1   1  4.9e-102   6.7e-98  327.1   0.0     3   271     9   269     1   276 0.98 IncFII RepA protein family
UTRA                 PF07702.8    141 seq543_BIOID51135    -            252   1.4e-31  108.9   0.0   1   1   8.5e-35   2.9e-31  107.8   0.0     1   140   100   238   100   239 0.98 UTRA domain
GntR                 PF00392.16    64 seq543_BIOID51135    -            252     1e-21   76.0   0.4   1   1   1.2e-24   4.2e-21   74.0   0.0     2    63    17    78    16    79 0.98 Bacterial regulatory proteins, gntR family
HTH_11               PF08279.7     55 seq543_BIOID51135    -            252   2.4e-06   26.9   0.2   1   1   3.3e-09   1.1e-05   24.8   0.0    19    45    43    69    42    76 0.88 HTH domain
HTH_DeoR             PF08220.7     57 seq543_BIOID51135    -            252   3.3e-06   26.4   0.3   1   1   6.1e-09   2.1e-05   23.8   0.0    18    50    43    75    43    82 0.92 DeoR-like helix-turn-helix domain
Epimerase            PF01370.16   236 seq544_BIOID51135    -            338   1.6e-54  184.6   0.0   1   1   1.5e-57     2e-54  184.4   0.0     1   236     3   262     3   262 0.95 NAD dependent epimerase/dehydratase family
Epimerase_Csub       PF13950.1     62 seq544_BIOID51135    -            338   2.6e-28   97.6   2.3   1   1   3.1e-31   4.2e-28   96.9   1.6     1    62   275   336   275   336 0.99 UDP-glucose 4-epimerase C-term subunit
3Beta_HSD            PF01073.14   280 seq544_BIOID51135    -            338   6.7e-22   77.3   0.0   1   1   1.4e-24   1.9e-21   75.8   0.0     1   177     4   176     4   189 0.82 3-beta hydroxysteroid dehydrogenase/isomerase family
Polysacc_synt_2      PF02719.10   294 seq544_BIOID51135    -            338     9e-19   67.3   0.1   1   1   1.5e-20   2.1e-17   62.8   0.0     1   171     3   180     3   187 0.81 Polysaccharide biosynthesis protein
NAD_binding_4        PF07993.7    249 seq544_BIOID51135    -            338   8.4e-12   44.4   0.0   1   1   1.3e-14   1.7e-11   43.4   0.0     1   194     5   176     5   224 0.80 Male sterility protein
NAD_binding_10       PF13460.1    183 seq544_BIOID51135    -            338   2.3e-11   43.9   0.0   1   1   3.2e-14   4.4e-11   43.0   0.0     1   108     3   134     3   206 0.80 NADH(P)-binding
adh_short            PF00106.20   167 seq544_BIOID51135    -            338   2.2e-11   43.8   0.0   1   1   2.6e-14   3.5e-11   43.1   0.0     2   141     2   129     1   145 0.83 short chain dehydrogenase
RmlD_sub_bind        PF04321.12   287 seq544_BIOID51135    -            338   2.4e-10   39.6   0.0   1   1   3.6e-13   4.9e-10   38.6   0.0     1   139     1   163     1   174 0.91 RmlD substrate binding domain
KR                   PF08659.5    181 seq544_BIOID51135    -            338   1.2e-09   37.9   0.0   1   1   1.8e-12   2.5e-09   36.9   0.0     2   144     2   131     1   138 0.86 KR domain
NmrA                 PF05368.8    233 seq544_BIOID51135    -            338   1.3e-09   37.6   0.1   1   1   8.2e-10   1.1e-06   27.9   0.0     1   104     3   125     3   139 0.83 NmrA-like family
MerT                 PF02411.10   116 seq546_BIOID51135    -            121   1.1e-63  212.0   5.7   1   1   9.6e-68   1.3e-63  211.8   3.9     2   116     7   121     6   121 0.99 MerT mercuric transport protein
DUF904               PF06005.7     72 seq547_BIOID51135    -             79     3e-28   97.7  17.2   1   1   2.6e-32   3.6e-28   97.5  11.9     1    72     1    79     1    79 0.99 Protein of unknown function (DUF904)
Glycos_transf_1      PF00534.15   172 seq548_BIOID51135    -            738   1.6e-16   60.1   0.0   1   1   1.2e-14   8.1e-11   41.5   0.0    83   166   216   301   209   307 0.88 Glycosyl transferases group 1
Glyco_trans_1_4      PF13692.1    135 seq548_BIOID51135    -            738     1e-14   54.6   0.0   1   1   2.3e-12   1.6e-08   34.6   0.0    58   135   211   290   175   290 0.81 Glycosyl transferases group 1
HMA                  PF00403.21    62 seq549_BIOID51135    -             91     2e-17   62.9   0.2   1   1   1.8e-21   2.5e-17   62.7   0.1     1    62    25    86    25    86 0.98 Heavy-metal-associated domain
MerC                 PF03203.9    116 seq551_BIOID51135    -            141   9.9e-24   83.8   8.4   1   1   8.3e-28   1.1e-23   83.6   5.8     3   114    10   122     8   124 0.96 MerC mercury resistance protein
Pyr_redox_2          PF07992.9    200 seq553_BIOID51135    -            561   1.6e-40  139.0   0.0   1   1   2.3e-43   3.5e-40  137.9   0.0     1   198   100   407   100   409 0.96 Pyridine nucleotide-disulphide oxidoreductase
Pyr_redox_dim        PF02852.17   110 seq553_BIOID51135    -            561   1.6e-29  102.0   0.0   1   1   2.6e-32     4e-29  100.7   0.0     1   109   437   545   437   546 0.98 Pyridine nucleotide-disulphide oxidoreductase, dimerisation domain
Pyr_redox            PF00070.22    80 seq553_BIOID51135    -            561   8.9e-18   64.3   5.3   1   1   2.2e-16   3.3e-13   49.6   0.1     1    72   272   342   272   351 0.91 Pyridine nucleotide-disulphide oxidoreductase
HMA                  PF00403.21    62 seq553_BIOID51135    -            561     2e-10   40.5   0.0   1   1   2.6e-13     4e-10   39.6   0.0     1    61     3    62     3    63 0.81 Heavy-metal-associated domain
FAD_binding_2        PF00890.19   421 seq553_BIOID51135    -            561   0.00014   20.7   5.2   1   1   8.9e-08   0.00014   20.7   3.6     2    32   101   131   100   138 0.92 FAD binding domain
DUF1375              PF07119.7     76 seq554_BIOID51135    -            135     1e-21   76.4   0.9   1   1   1.2e-25   1.6e-21   75.7   0.6     6    75    40   102    31   103 0.92 Protein of unknown function (DUF1375)
ABC2_membrane        PF01061.19   209 seq556_BIOID51135    -            259   1.5e-17   63.3  33.0   1   1   1.5e-21     2e-17   62.9  22.9     3   207    18   219    16   221 0.93 ABC-2 type transporter
MerR_1               PF13411.1     69 seq557_BIOID51135    -            121   6.4e-11   41.7   0.0   1   1   6.8e-15   9.3e-11   41.2   0.0     1    68     4    72     4    73 0.97 MerR HTH family regulatory protein
LysR_substrate       PF03466.15   209 seq559_BIOID51135    -            293   3.7e-45  153.5   0.0   1   1   8.4e-49   5.7e-45  152.8   0.0     2   204    85   282    84   284 0.98 LysR substrate binding domain
HTH_1                PF00126.22    60 seq559_BIOID51135    -            293   2.5e-18   65.4   0.9   1   1   6.9e-22   4.7e-18   64.5   0.6     1    60     3    62     3    62 0.97 Bacterial regulatory helix-turn-helix protein, lysR family
MerE                 PF05052.7     75 seq560_BIOID51135    -             78   2.2e-46  155.5   2.3   1   1     2e-50   2.7e-46  155.3   1.6     1    75     1    75     1    75 0.99 MerE protein
ABC_tran             PF00005.22   118 seq561_BIOID51135    -            250   8.6e-11   42.1   0.0   1   1   5.1e-14   3.5e-10   40.1   0.0     1   115    74   180    74   182 0.75 ABC transporter
DUF3330              PF11809.3     70 seq562_BIOID51135    -             70   1.1e-36  124.3   6.6   1   1   8.9e-41   1.2e-36  124.2   4.6     2    70     2    70     1    70 0.96 Domain of unknown function (DUF3330)
FAD_binding_3        PF01494.14   356 seq563_BIOID51135    -            360   9.9e-10   37.8   0.1   1   1     1e-09   1.4e-05   24.2   0.0   148   179   141   172   118   241 0.83 FAD binding domain
Glycos_transf_1      PF00534.15   172 seq565_BIOID51135    -            359   8.1e-35  119.6   0.0   1   1   7.1e-38   1.6e-34  118.6   0.0    17   172   183   333   174   333 0.95 Glycosyl transferases group 1
Glyco_transf_4       PF13439.1    177 seq565_BIOID51135    -            359   8.3e-18   64.6   0.0   1   1   5.2e-21   1.2e-17   64.1   0.0    10   176    11   171     6   172 0.89 Glycosyltransferase Family 4
Glyco_trans_4_4      PF13579.1    160 seq565_BIOID51135    -            359   1.9e-16   60.5   0.0   1   1   1.5e-19   3.3e-16   59.6   0.0     1   159    13   164    13   165 0.87 Glycosyl transferase 4-like domain
Glyco_trans_1_4      PF13692.1    135 seq565_BIOID51135    -            359   2.3e-15   56.7   0.0   1   1   2.2e-18     5e-15   55.7   0.0    17   130   196   313   181   316 0.78 Glycosyl transferases group 1
Glyco_trans_4_2      PF13477.1    139 seq565_BIOID51135    -            359   7.3e-09   35.4   0.0   1   1   6.6e-12   1.5e-08   34.4   0.0    14   134    20   136    12   141 0.80 Glycosyl transferase 4-like
Glyco_trans_1_2      PF13524.1     92 seq565_BIOID51135    -            359   3.6e-08   33.4   0.0   1   1   4.2e-11   9.6e-08   32.0   0.0     5    90   258   347   247   349 0.88 Glycosyl transferases group 1
Glyco_trans_4_2      PF13477.1    139 seq571_BIOID51135    -            144   2.5e-12   46.6   0.6   1   1     2e-16   2.7e-12   46.5   0.4     1   130     2   141     2   144 0.80 Glycosyl transferase 4-like
MFS_1                PF07690.11   354 seq573_BIOID51135    -            396   3.6e-34  117.9  59.3   1   1   2.6e-38   3.6e-34  117.9  41.1     2   353    19   349    18   350 0.89 Major Facilitator Superfamily
Glycos_transf_1      PF00534.15   172 seq574_BIOID51135    -            200   1.5e-33  115.5   0.0   1   1   4.1e-37   1.9e-33  115.2   0.0    15   169    13   167     8   169 0.91 Glycosyl transferases group 1
Glyco_trans_1_4      PF13692.1    135 seq574_BIOID51135    -            200   3.3e-17   62.7   0.0   1   1     9e-21   4.1e-17   62.4   0.0     5   129    16   150    12   156 0.83 Glycosyl transferases group 1
Glyco_trans_1_2      PF13524.1     92 seq574_BIOID51135    -            200   1.2e-07   31.7   0.0   1   1   3.9e-11   1.8e-07   31.2   0.0     2    82    94   176    93   186 0.93 Glycosyl transferases group 1
Methyltransf_31      PF13847.1    152 seq578_BIOID51135    -            284   6.7e-22   77.6   0.1   1   1   1.2e-24   1.4e-21   76.5   0.0     3   118    32   150    30   209 0.78 Methyltransferase domain
Methyltransf_11      PF08241.7     95 seq578_BIOID51135    -            284   2.8e-17   62.8   0.0   1   1   5.5e-20   6.3e-17   61.7   0.0     1    95    37   133    37   133 0.98 Methyltransferase domain
Methyltransf_23      PF13489.1    162 seq578_BIOID51135    -            284   1.3e-16   60.6   0.0   1   1   1.8e-19     2e-16   59.9   0.0    20   150    30   163    14   167 0.77 Methyltransferase domain
Methyltransf_18      PF12847.2    112 seq578_BIOID51135    -            284   9.1e-13   48.6   0.0   1   1   1.5e-15   1.7e-12   47.7   0.0     2   110    33   134    32   136 0.86 Methyltransferase domain
Methyltransf_25      PF13649.1    101 seq578_BIOID51135    -            284   6.6e-12   45.5   0.0   1   1   1.1e-14   1.3e-11   44.6   0.0     1    86    36   116    36   128 0.83 Methyltransferase domain
Methyltransf_12      PF08242.7     99 seq578_BIOID51135    -            284   2.6e-11   43.7   0.0   1   1   4.7e-14   5.4e-11   42.7   0.0     1    98    37   130    37   131 0.91 Methyltransferase domain
Methyltransf_26      PF13659.1    117 seq578_BIOID51135    -            284   1.8e-08   34.3   0.0   1   1   2.8e-11   3.2e-08   33.4   0.0     2    76    34   104    33   137 0.84 Methyltransferase domain
CMAS                 PF02353.15   273 seq578_BIOID51135    -            284   3.7e-08   32.6   0.0   1   1   5.2e-11   5.9e-08   31.9   0.0    54   188    24   156     7   169 0.73 Mycolic acid cyclopropane synthetase
MetW                 PF07021.7    193 seq578_BIOID51135    -            284   1.3e-06   27.8   0.0   1   1     2e-09   2.2e-06   27.0   0.0     4   107    24   130    22   143 0.83 Methionine biosynthesis protein MetW
Methyltransf_9       PF08003.6    315 seq578_BIOID51135    -            284   3.3e-06   25.9   0.0   1   1   4.4e-09     5e-06   25.3   0.0   109   210    26   126    16   134 0.81 Protein of unknown function (DUF1698)
MTS                  PF05175.9    170 seq578_BIOID51135    -            284   5.2e-06   25.8   0.0   1   1   9.6e-09   1.1e-05   24.7   0.0    27   104    28   104    22   108 0.83 Methyltransferase small domain
Trans_reg_C          PF00486.23    77 seq579_BIOID51135    -            219   1.8e-22   78.9   0.4   1   1     5e-26   3.4e-22   78.0   0.1     1    77   145   216   145   216 0.98 Transcriptional regulatory protein, C terminal
Response_reg         PF00072.19   112 seq579_BIOID51135    -            219   7.1e-21   74.1   0.0   1   1   1.4e-24   9.8e-21   73.7   0.0     1   111     3   112     3   113 0.98 Response regulator receiver domain
HATPase_c            PF02518.21   111 seq583_BIOID51135    -            449   1.2e-18   66.6   0.0   1   1   4.2e-22   2.8e-18   65.5   0.0     4   106   351   447   348   449 0.93 Histidine kinase-, DNA gyrase B-, and HSP90-like ATPase
HisKA                PF00512.20    68 seq583_BIOID51135    -            449   1.5e-13   50.4   2.1   1   1   5.3e-17   3.6e-13   49.1   1.5     3    67   238   301   236   302 0.96 His Kinase A (phospho-acceptor) domain
Adenine_glyco        PF03352.8    179 seq584_BIOID51135    -            242   1.3e-83  278.7   0.0   1   1   1.2e-87   1.6e-83  278.5   0.0     1   177    61   237    61   239 0.99 Methyladenine glycosylase
MarR                 PF01047.17    59 seq586_BIOID51135    -            144   5.8e-18   64.2   0.0   1   1   1.9e-21   8.8e-18   63.6   0.0     1    59    38    96    38    96 0.98 MarR family
MarR_2               PF12802.2     62 seq586_BIOID51135    -            144   1.4e-13   50.1   0.0   1   1   5.2e-17   2.4e-13   49.4   0.0     1    62    36    95    36    95 0.98 MarR family
HTH_27               PF13463.1     68 seq586_BIOID51135    -            144   4.1e-09   36.5   0.0   1   1   2.9e-12   1.3e-08   34.9   0.0     1    68    38   104    38   104 0.92 Winged helix DNA-binding domain
Glycos_transf_1      PF00534.15   172 seq588_BIOID51135    -            693   1.6e-18   66.6   0.0   1   1   1.4e-21   3.8e-18   65.3   0.0    62   160   549   647   537   655 0.89 Glycosyl transferases group 1
Glycos_transf_2      PF00535.21   169 seq588_BIOID51135    -            693   1.4e-15   57.2   0.0   1   1   1.4e-18   3.7e-15   55.8   0.0    14   158    58   216    56   227 0.82 Glycosyl transferase family 2
Glyco_trans_1_4      PF13692.1    135 seq588_BIOID51135    -            693   2.4e-11   43.7   0.0   1   1   2.9e-14   7.8e-11   42.1   0.0    52   134   553   644   519   645 0.79 Glycosyl transferases group 1
Glyco_tranf_2_3      PF13641.1    230 seq588_BIOID51135    -            693     9e-08   32.1   0.0   1   1   7.6e-11   2.1e-07   30.9   0.0    16   203    57   255    44   281 0.84 Glycosyltransferase like family 2
Glyco_tranf_2_2      PF10111.4    281 seq588_BIOID51135    -            693   1.2e-07   31.0   0.0   1   1   1.5e-10     4e-07   29.2   0.0    34   227    72   269    46   284 0.80 Glycosyltransferase like family 2
Acetyltransf_10      PF13673.1    117 seq589_BIOID51135    -            146   6.1e-14   52.0   0.0   1   1   2.3e-17   7.7e-14   51.6   0.0     7   117    12   120     8   120 0.80 Acetyltransferase (GNAT) domain
Acetyltransf_7       PF13508.1     79 seq589_BIOID51135    -            146   7.5e-13   48.3   0.1   1   1   2.9e-16     1e-12   47.9   0.1     3    78    48   121    46   122 0.92 Acetyltransferase (GNAT) domain
Acetyltransf_1       PF00583.19    83 seq589_BIOID51135    -            146   1.3e-12   47.4   0.1   1   1   6.6e-16   2.3e-12   46.6   0.1     1    83    53   121    53   121 0.97 Acetyltransferase (GNAT) family
FR47                 PF08445.5     86 seq589_BIOID51135    -            146   1.5e-05   24.5   0.0   1   1   6.7e-09   2.3e-05   23.9   0.0    20    80    67   123    50   128 0.84 FR47-like protein
HTH_18               PF12833.2     81 seq590_BIOID51135    -            129   1.1e-19   70.2   0.3   1   1   2.1e-23   1.4e-19   69.8   0.2     2    79    34   110    33   112 0.96 Helix-turn-helix domain
HTH_AraC             PF00165.18    42 seq590_BIOID51135    -            129   5.4e-18   64.0   0.2   1   2     2e-09   1.4e-05   24.6   0.0     1    42    20    61    20    61 0.97 Bacterial regulatory helix-turn-helix proteins, AraC family
HTH_AraC             PF00165.18    42 seq590_BIOID51135    -            129   5.4e-18   64.0   0.2   2   2     2e-13   1.4e-09   37.3   0.0     2    41    73   110    68   111 0.93 Bacterial regulatory helix-turn-helix proteins, AraC family
MarB                 PF13999.1     66 seq593_BIOID51135    -             72   1.5e-34  117.2   0.5   1   1   1.3e-38   1.7e-34  117.0   0.3     2    66     6    70     5    70 0.98 MarB protein
Ribosomal_L31        PF01197.13    69 seq594_BIOID51135    -             70   1.4e-30  104.9   0.2   1   1   1.1e-34   1.5e-30  104.8   0.1     1    67     1    65     1    67 0.98 Ribosomal protein L31
Phage_integrase      PF00589.17   173 seq595_BIOID51135    -            337   7.5e-66  220.9   0.0   1   1     4e-69   1.8e-65  219.6   0.0     2   171   116   317   115   319 0.99 Phage integrase family
Phage_integr_N2      PF13495.1     85 seq595_BIOID51135    -            337   4.1e-29  100.6   0.1   1   1   1.9e-32   8.5e-29   99.6   0.0     2    85    17   100    16   100 0.98 Phage integrase, N-terminal SAM-like domain
Flavodoxin_2         PF02525.12   199 seq597_BIOID51135    -            122   5.8e-22   78.0   0.1   1   1   6.7e-26   9.2e-22   77.4   0.1     2   117     3    99     2   109 0.83 Flavodoxin-like fold
Flavodoxin_2         PF02525.12   199 seq599_BIOID51135    -             74   9.7e-08   31.6   0.0   1   1   8.2e-12   1.1e-07   31.4   0.0   130   199     1    69     1    71 0.89 Flavodoxin-like fold
MFS_1                PF07690.11   354 seq601_BIOID51135    -            395     2e-29  102.3  51.1   1   1   3.1e-33   2.1e-29  102.2  26.2     2   344    13   341    12   343 0.82 Major Facilitator Superfamily
NAD_binding_2        PF03446.10   162 seq602_BIOID51135    -             33   1.7e-05   24.6   0.2   1   1   1.2e-09   1.7e-05   24.6   0.1     1    23     3    25     3    30 0.91 NAD binding domain of 6-phosphogluconate dehydrogenase
ABM                  PF03992.11    78 seq603_BIOID51135    -            104   5.2e-22   77.5   0.1   1   1   4.5e-26   6.2e-22   77.3   0.0     1    78     1    87     1    87 0.92 Antibiotic biosynthesis monooxygenase
Cys_Met_Meta_PP      PF01053.15   386 seq606_BIOID51135    -            445  9.2e-140  465.1   0.0   1   1  2.3e-143  1.1e-139  464.9   0.0     1   385    65   439    65   440 0.99 Cys/Met metabolism PLP-dependent enzyme
Aminotran_1_2        PF00155.16   363 seq606_BIOID51135    -            445   1.2e-07   30.9   0.0   1   1   3.8e-11   1.7e-07   30.3   0.0    49   192   116   237   102   270 0.84 Aminotransferase class I and II
Aminotran_5          PF00266.14   371 seq606_BIOID51135    -            445   0.00011   20.9   0.0   1   1     4e-08   0.00018   20.2   0.0    68   201   132   257   103   273 0.84 Aminotransferase class-V
Resolvase            PF00239.16   141 seq608_BIOID51135    -            185   1.2e-41  141.7   0.5   1   1   2.9e-45     2e-41  141.0   0.3     2   141     6   139     5   139 0.95 Resolvase, N terminal domain
HTH_7                PF02796.10    45 seq608_BIOID51135    -            185   5.9e-12   45.1   0.1   1   1   1.8e-15   1.2e-11   44.1   0.1     1    44   141   184   141   185 0.98 Helix-turn-helix domain of resolvase
DDE_Tnp_Tn3          PF01526.12   388 seq610_BIOID51135    -            990  9.7e-158  524.6   0.0   1   1  2.4e-161  1.7e-157  523.9   0.0     1   388   581   968   581   968 0.99 Tn3 transposase DDE domain
DUF4158              PF13700.1    166 seq610_BIOID51135    -            990   6.4e-59  198.0   0.2   1   1   1.8e-62   1.2e-58  197.1   0.2     1   166     6   170     6   170 0.99 Domain of unknown function (DUF4158)
OmpA                 PF00691.15    97 seq612_BIOID51135    -            219   1.2e-23   83.2   0.1   1   1     4e-27   1.8e-23   82.6   0.1     1    97   115   210   115   210 0.97 OmpA family
Gly-zipper_Omp       PF13488.1     46 seq612_BIOID51135    -            219   1.2e-12   47.1  16.5   1   1   2.7e-16   1.2e-12   47.1  11.4     1    46    37    85    37    85 0.95 Glycine zipper
Gly-zipper_YMGG      PF13441.1     45 seq612_BIOID51135    -            219   6.8e-09   34.9  18.1   1   1   1.5e-12   6.8e-09   34.9  12.5     5    45    33    80    29    80 0.81 YMGG-like Gly-zipper
Homoserine_dh        PF00742.14   179 seq617_BIOID51135    -            810   6.9e-51  172.3   0.0   1   1   2.3e-54   1.1e-50  171.7   0.0     1   178   608   803   608   804 0.99 Homoserine dehydrogenase
AA_kinase            PF00696.23   241 seq617_BIOID51135    -            810   1.8e-42  145.4   0.0   1   1   8.3e-46   3.8e-42  144.3   0.0     2   238    12   284    11   287 0.89 Amino acid kinase family
NAD_binding_3        PF03447.11   117 seq617_BIOID51135    -            810   3.5e-24   85.3   0.0   1   1   1.8e-27   8.4e-24   84.1   0.0     1   116   465   599   465   600 0.98 Homoserine dehydrogenase, NAD binding domain
HTH_35               PF13693.1     78 seq619_BIOID51135    -             85   6.9e-35  118.5   0.3   1   1     6e-39   8.2e-35  118.3   0.2     1    76     7    82     7    83 0.97 Winged helix-turn-helix DNA-binding
2-Hacid_dh_C         PF02826.14   178 seq621_BIOID51135    -            328   1.3e-62  209.9   0.0   1   1   4.9e-66   2.3e-62  209.2   0.0     1   178   112   291   112   291 0.97 D-isomer specific 2-hydroxyacid dehydrogenase, NAD binding domain
2-Hacid_dh           PF00389.25   133 seq621_BIOID51135    -            328   2.3e-31  107.8   0.1   1   1   5.9e-35   2.7e-31  107.6   0.1     1   133     9   323     9   323 0.97 D-isomer specific 2-hydroxyacid dehydrogenase, catalytic domain
NAD_binding_2        PF03446.10   162 seq621_BIOID51135    -            328   3.1e-05   23.8   0.1   1   1     3e-08   0.00014   21.7   0.0     2   116   150   263   149   271 0.85 NAD binding domain of 6-phosphogluconate dehydrogenase
Acetyltransf_1       PF00583.19    83 seq624_BIOID51135    -            163   3.9e-05   23.4   0.0   1   1   4.1e-09   5.6e-05   22.9   0.0     3    82    72   148    70   149 0.88 Acetyltransferase (GNAT) family
DUF796               PF05638.7    134 seq626_BIOID51135    -            172   9.9e-35  119.3   0.0   1   1   8.3e-39   1.1e-34  119.1   0.0     1   133     6   155     6   156 0.94 Protein of unknown function (DUF796)
Phage_GPD            PF05954.6    292 seq631_BIOID51135    -            713   7.3e-63  212.3   0.1   1   1   1.5e-66     1e-62  211.8   0.0     2   291    28   328    27   329 0.92 Phage late control gene D protein (GPD)
Phage_base_V         PF04717.7     79 seq631_BIOID51135    -            713   4.1e-27   93.8   0.1   1   1   1.2e-30     8e-27   92.8   0.1     1    77   366   458   366   460 0.93 Phage-related baseplate assembly protein
PTR2                 PF00854.16   373 seq632_BIOID51135    -            487   2.2e-27   95.6   5.4   1   1   2.2e-31     3e-27   95.2   3.7   139   371   198   418   182   420 0.94 POT family
CinA                 PF02464.12   155 seq633_BIOID51135    -            172   2.8e-47  159.9   0.9   1   1   2.3e-51   3.2e-47  159.7   0.6     2   155    18   171    17   171 0.98 Competence-damaged protein
HTH_3                PF01381.17    55 seq635_BIOID51135    -             96   8.2e-06   25.4   0.0   1   1   8.4e-10   1.2e-05   24.9   0.0     1    43    38    80    38    82 0.95 Helix-turn-helix
MTHFR                PF02219.12   287 seq636_BIOID51135    -            296  3.1e-109  364.3   0.0   1   1  2.5e-113  3.5e-109  364.2   0.0     4   287    14   291    11   291 0.97 Methylenetetrahydrofolate reductase
CSD                  PF00313.17    66 seq637_BIOID51135    -             70   3.6e-33  113.0   0.2   1   1   5.8e-37   3.9e-33  112.9   0.1     1    65     5    69     5    70 0.98 'Cold-shock' DNA-binding domain
OB_RNB               PF08206.6     58 seq637_BIOID51135    -             70   9.9e-06   24.8   0.4   1   1     2e-09   1.4e-05   24.4   0.3     7    29    15    37     7    39 0.86 Ribonuclease B OB domain
HTH_Tnp_1            PF01527.15    76 seq639_BIOID51135    -            109   3.5e-19   68.4   0.6   1   1   6.2e-23   4.2e-19   68.1   0.4     2    74    23   102    22   104 0.89 Transposase
HTH_28               PF13518.1     52 seq639_BIOID51135    -            109   1.3e-06   28.0   0.5   1   1   3.9e-10   2.6e-06   27.1   0.0     1    43    32    75    32    79 0.93 Helix-turn-helix domain
OEP                  PF02321.13   188 seq640_BIOID51135    -            495   6.9e-60  201.7  39.4   1   2   1.2e-30   1.7e-26   92.9  13.5     2   188    28   211    27   211 0.98 Outer membrane efflux protein
OEP                  PF02321.13   188 seq640_BIOID51135    -            495   6.9e-60  201.7  39.4   2   2   1.8e-37   2.5e-33  115.1   8.2     2   188   234   429   233   429 0.98 Outer membrane efflux protein
rve                  PF00665.21   120 seq642_BIOID51135    -            301   6.8e-23   80.9   0.1   1   1   3.4e-26   1.6e-22   79.7   0.0     3   119   123   243   121   244 0.96 Integrase core domain
rve_3                PF13683.1     67 seq642_BIOID51135    -            301   1.4e-17   62.8   0.1   1   1   9.9e-21   4.5e-17   61.2   0.0     2    67   216   281   215   281 0.98 Integrase core domain
HTH_21               PF13276.1     60 seq642_BIOID51135    -            301   8.8e-17   60.7   2.0   1   1   8.3e-19   3.8e-15   55.5   0.4     6    57    49   106    45   109 0.79 HTH-like domain
HTH_28               PF13518.1     52 seq643_BIOID51135    -            173   5.9e-23   80.3   0.3   1   2   2.2e-13   5.9e-10   38.8   0.0     1    49    10    59    10    61 0.93 Helix-turn-helix domain
HTH_28               PF13518.1     52 seq643_BIOID51135    -            173   5.9e-23   80.3   0.3   2   2   1.3e-13   3.7e-10   39.4   0.1     2    47    68   115    67   121 0.93 Helix-turn-helix domain
HTH_23               PF13384.1     50 seq643_BIOID51135    -            173   4.8e-11   41.8   0.6   1   1   1.4e-09   3.9e-06   26.2   0.0     5    49     9    54     6    55 0.88 Homeodomain-like domain
RHS_repeat           PF05593.9     38 seq644_BIOID51135    -           1410   2.5e-61  202.6 105.6   1   6   2.2e-12   1.5e-08   34.4   0.3     1    38   438   476   438   476 0.96 RHS Repeat
RHS_repeat           PF05593.9     38 seq644_BIOID51135    -           1410   2.5e-61  202.6 105.6   2   6   3.1e-10   2.1e-06   27.6   0.2     3    37   462   496   460   497 0.95 RHS Repeat
RHS_repeat           PF05593.9     38 seq644_BIOID51135    -           1410   2.5e-61  202.6 105.6   3   6   3.2e-12   2.2e-08   33.9   0.3     1    37   588   624   588   625 0.98 RHS Repeat
RHS_repeat           PF05593.9     38 seq644_BIOID51135    -           1410   2.5e-61  202.6 105.6   4   6   3.2e-11   2.2e-07   30.7   0.3     1    37   630   665   630   666 0.97 RHS Repeat
RHS_repeat           PF05593.9     38 seq644_BIOID51135    -           1410   2.5e-61  202.6 105.6   5   6   3.9e-08   0.00026   20.9   1.2     1    31   671   701   671   705 0.93 RHS Repeat
RHS_repeat           PF05593.9     38 seq644_BIOID51135    -           1410   2.5e-61  202.6 105.6   6   6   1.3e-08     9e-05   22.4   0.3     1    31   733   766   733   774 0.90 RHS Repeat
RHS                  PF03527.9     41 seq644_BIOID51135    -           1410   1.7e-18   65.9   1.6   1   1   2.6e-22   1.7e-18   65.9   1.1     1    41  1153  1193  1153  1193 0.97 RHS protein
peroxidase           PF00141.18   229 seq647_BIOID51135    -            739   6.6e-87  290.6   0.0   1   2   4.1e-53   5.6e-49  166.5   0.0     3   229    89   409    87   409 0.87 Peroxidase
peroxidase           PF00141.18   229 seq647_BIOID51135    -            739   6.6e-87  290.6   0.0   2   2   1.9e-39   2.6e-35  121.8   0.0     3   229   416   713   414   713 0.88 Peroxidase
rve                  PF00665.21   120 seq648_BIOID51135    -            283   3.1e-28   98.1   0.0   1   1   1.8e-31   4.8e-28   97.5   0.0     2   120   118   234   117   234 0.97 Integrase core domain
rve_2                PF13333.1     52 seq648_BIOID51135    -            283   2.5e-21   75.3   1.1   1   1   2.3e-24   6.2e-21   74.1   0.8     1    51   224   278   224   279 0.96 Integrase core domain
rve_3                PF13683.1     67 seq648_BIOID51135    -            283   5.6e-16   57.7   0.0   1   1   7.2e-19     2e-15   55.9   0.0     1    67   205   271   205   271 0.98 Integrase core domain
HTH_21               PF13276.1     60 seq648_BIOID51135    -            283   5.9e-15   54.9   4.2   1   1   2.1e-18   5.9e-15   54.9   2.9     6    60    43    96    38    97 0.90 HTH-like domain
DDE_Tnp_IS240        PF13610.1    140 seq648_BIOID51135    -            283   7.5e-10   38.8   0.0   1   1   4.9e-13   1.3e-09   37.9   0.0     2   137   123   261   122   264 0.92 DDE domain
adh_short            PF00106.20   167 seq649_BIOID51135    -            248   2.5e-34  118.4   0.0   1   1   1.2e-37   3.2e-34  118.1   0.0     2   166     2   165     1   166 0.93 short chain dehydrogenase
adh_short_C2         PF13561.1    243 seq649_BIOID51135    -            248   2.5e-14   53.5   0.0   1   1   1.1e-17   3.1e-14   53.2   0.0     3   222     9   218     7   232 0.89 Enoyl-(Acyl carrier protein) reductase
KR                   PF08659.5    181 seq649_BIOID51135    -            248   2.2e-13   50.1   0.0   1   1   1.1e-16   3.1e-13   49.6   0.0     3   173     3   170     2   177 0.89 KR domain
Epimerase            PF01370.16   236 seq649_BIOID51135    -            248   1.4e-06   27.8   0.1   1   1   1.6e-09   4.3e-06   26.2   0.0     1   117     3   135     3   176 0.80 NAD dependent epimerase/dehydratase family
NAD_binding_10       PF13460.1    183 seq649_BIOID51135    -            248   2.8e-06   27.3   0.0   1   1   1.3e-09   3.7e-06   26.9   0.0     1    60     3    67     3   173 0.77 NADH(P)-binding
DUF1190              PF06693.6    165 seq653_BIOID51135    -            234     7e-56  188.7  12.3   1   1   6.7e-60   9.1e-56  188.3   8.5     2   164    51   221    50   222 0.96 Protein of unknown function (DUF1190)
FCD                  PF07729.7    125 seq654_BIOID51135    -            228   1.6e-26   92.9   5.9   1   1   3.5e-30   2.4e-26   92.3   4.1     5   124    89   208    87   209 0.99 FCD domain
GntR                 PF00392.16    64 seq654_BIOID51135    -            228   9.3e-18   63.3   0.0   1   1   3.6e-21   2.4e-17   61.9   0.0     3    64    15    75    13    75 0.98 Bacterial regulatory proteins, gntR family
GSP_synth            PF03738.9     97 seq656_BIOID51135    -            386   2.8e-29  101.0   0.1   1   1   5.1e-33     7e-29   99.8   0.1     2    97   174   265   173   265 0.97 Glutathionylspermidine synthase preATP-grasp
HTH_Tnp_IS1          PF12759.2     50 seq657_BIOID51135    -             91   2.2e-32  110.1   0.1   1   1   4.8e-36   3.3e-32  109.6   0.1     1    50    39    88    39    88 0.99 InsA C-terminal domain
Zn_Tnp_IS1           PF03811.8     36 seq657_BIOID51135    -             91   1.1e-21   75.9   4.5   1   1   3.1e-25   2.1e-21   74.9   3.1     1    36     1    36     1    36 0.99 InsA N-terminal domain
DDE_Tnp_IS1          PF03400.8    131 seq658_BIOID51135    -            125   4.5e-74  246.6   1.5   1   1   3.6e-78   4.9e-74  246.4   1.1     7   131     1   125     1   125 1.00 IS1 transposase
YdfZ                 PF14001.1     64 seq661_BIOID51135    -             67     2e-33  114.3   0.1   1   1   1.6e-37   2.2e-33  114.1   0.1     1    64     2    65     2    65 0.99 YdfZ protein
EamA                 PF00892.15   126 seq662_BIOID51135    -            312     1e-47  161.1  36.0   1   2   2.4e-25   1.7e-21   76.4  11.3     1   125    31   152    31   153 0.93 EamA-like transporter family
EamA                 PF00892.15   126 seq662_BIOID51135    -            312     1e-47  161.1  36.0   2   2   8.1e-30   5.5e-26   90.9   8.2     1   125   173   300   173   301 0.98 EamA-like transporter family
Enterotoxin_ST       PF02048.11    54 seq663_BIOID51135    -             72   2.7e-22   78.6  12.9   1   1   2.4e-26   3.3e-22   78.3   8.9     1    54    20    71    20    71 0.98 Heat-stable enterotoxin ST
Ribosomal_L34        PF00468.12    44 seq666_BIOID51135    -             46   5.1e-25   86.7  10.1   1   1   4.1e-29   5.5e-25   86.6   7.0     1    44     1    44     1    44 0.99 Ribosomal protein L34
Ribonuclease_P       PF00825.13   111 seq667_BIOID51135    -            108   2.9e-29  101.0   0.3   1   1   2.3e-33   3.2e-29  100.9   0.2     9   109     3   100     1   102 0.97 Ribonuclease P
Zip                  PF02535.17   319 seq670_BIOID51135    -            265   2.2e-32  112.2  21.1   1   1   4.2e-31   5.7e-27   94.4   3.7   150   317    94   254    89   256 0.96 ZIP Zinc transporter
60KD_IMP             PF02096.15   196 seq672_BIOID51135    -            548   3.4e-67  225.7  14.3   1   1   2.5e-71   3.4e-67  225.7   9.9     1   193   352   533   352   536 0.94 60Kd inner membrane protein
DDE_Tnp_1_assoc      PF13808.1     90 seq675_BIOID51135    -            378   4.9e-33  112.5   0.0   1   1   1.5e-36     1e-32  111.5   0.0     1    90     6    95     6    95 0.99 DDE_Tnp_1-associated
DDE_Tnp_1            PF01609.16   211 seq675_BIOID51135    -            378   3.9e-29  101.6   0.4   1   1   9.8e-33   6.7e-29  100.8   0.3     3   211   102   343   100   343 0.93 Transposase DDE domain
Acyl_transf_3        PF01757.17   340 seq676_BIOID51135    -            331   3.3e-34  118.1  34.6   1   1     3e-38   4.1e-34  117.8  24.0     2   339     6   318     5   322 0.88 Acyltransferase family
TrmE_N               PF10396.4    114 seq681_BIOID51135    -            454   2.6e-43  146.4   0.0   1   1   3.9e-46   7.6e-43  144.9   0.0     1   114     6   120     6   120 0.99 GTP-binding protein TrmE N-terminus
GTPase_Cys_C         PF12631.2     73 seq681_BIOID51135    -            454   1.5e-22   79.6   2.9   1   1   1.5e-25     3e-22   78.6   0.2     3    73   381   451   379   451 0.98 Catalytic cysteine-containing C-terminus of GTPase, MnmE
MMR_HSR1             PF01926.18   114 seq681_BIOID51135    -            454   3.9e-22   78.2   0.0   1   1   4.7e-25   9.1e-22   77.1   0.0     1   114   218   336   218   336 0.77 50S ribosome-binding GTPase
Miro                 PF08477.8    119 seq681_BIOID51135    -            454   3.6e-11   43.4   0.0   1   1   5.6e-14   1.1e-10   41.9   0.0     1   119   218   338   218   338 0.85 Miro-like protein
FeoB_N               PF02421.13   189 seq681_BIOID51135    -            454   7.5e-09   34.9   0.0   1   1   2.4e-10   4.7e-07   29.0   0.0     2    89   218   306   217   311 0.84 Ferrous iron transport protein B
BMFP                 PF04380.8     79 seq684_BIOID51135    -             96   8.8e-28   96.1   5.3   1   1   7.4e-32     1e-27   95.9   3.6     1    78     1    78     1    79 0.98 Membrane fusogenic activity
HTH_Tnp_IS1          PF12759.2     50 seq685_BIOID51135    -             99   2.9e-30  103.4   0.2   1   1   6.3e-34   4.3e-30  102.8   0.2     1    48    39    86    39    88 0.98 InsA C-terminal domain
Zn_Tnp_IS1           PF03811.8     36 seq685_BIOID51135    -             99   1.5e-21   75.5   4.5   1   1   3.7e-25   2.5e-21   74.7   3.1     1    36     1    36     1    36 0.99 InsA N-terminal domain
DDE_Tnp_IS1          PF03400.8    131 seq688_BIOID51135    -            125   4.5e-74  246.6   1.5   1   1   3.6e-78   4.9e-74  246.4   1.1     7   131     1   125     1   125 1.00 IS1 transposase
Resolvase            PF00239.16   141 seq691_BIOID51135    -            196   5.8e-40  136.3   0.7   1   1   1.6e-43   7.3e-40  135.9   0.0     1   140     4   144     4   145 0.92 Resolvase, N terminal domain
HTH_7                PF02796.10    45 seq691_BIOID51135    -            196   1.1e-11   44.2   0.0   1   1   5.8e-15   2.6e-11   43.0   0.0     1    44   147   190   147   191 0.97 Helix-turn-helix domain of resolvase
HTH_28               PF13518.1     52 seq691_BIOID51135    -            196     8e-06   25.6   0.0   1   1   4.4e-09     2e-05   24.3   0.0     1    37   156   192   156   195 0.92 Helix-turn-helix domain
Fimbrial             PF00419.15   145 seq692_BIOID51135    -            183     7e-19   68.3   2.7   1   1   5.9e-23   8.1e-19   68.1   1.9     1   145    30   183    30   183 0.86 Fimbrial protein
Ivy                  PF08816.6    118 seq693_BIOID51135    -            157   6.8e-35  119.4   0.1   1   1   6.1e-39   8.4e-35  119.2   0.1     1   118    37   152    37   152 0.98 Inhibitor of vertebrate lysozyme (Ivy)
Usher                PF00577.15   552 seq695_BIOID51135    -            837  1.2e-176  588.6  30.2   1   1  3.1e-180  1.4e-176  588.3  21.0     3   551   198   749   196   750 0.96 Type VII secretion system (T7SS), usher protein
PapC_N               PF13954.1    146 seq695_BIOID51135    -            837   3.7e-38  130.2   0.2   1   1   2.2e-41     1e-37  128.8   0.1     1   146    37   182    37   182 0.98 PapC N-terminal domain
PapC_C               PF13953.1     68 seq695_BIOID51135    -            837   3.1e-14   52.2   0.2   1   1   3.7e-16   1.7e-12   46.6   0.0     3    59   762   816   761   823 0.91 PapC C-terminal domain
Beta_elim_lyase      PF01212.16   290 seq699_BIOID51135    -            476   1.8e-97  325.8   0.0   1   1  3.1e-101   2.1e-97  325.6   0.0     1   289    54   442    54   443 0.99 Beta-eliminating lyase
Trp_Tyr_perm         PF03222.8    394 seq701_BIOID51135    -            415  1.1e-149  498.4  35.3   1   1  9.1e-154  1.2e-149  498.2  24.5     1   394     7   403     7   403 0.99 Tryptophan/tyrosine permease family
PTS_IIB              PF02302.12    90 seq704_BIOID51135    -            106   5.2e-21   74.7   1.5   1   1   4.5e-25   6.1e-21   74.5   1.0     2    88     6    95     5    97 0.94 PTS system, Lactose/Cellobiose specific IIB subunit
Pili_assembly_N      PF00345.15   122 seq705_BIOID51135    -            252   3.9e-36  123.3   1.8   1   1   9.8e-40   6.7e-36  122.6   1.2     2   121    30   147    29   148 0.90 Gram-negative pili assembly chaperone, N-terminal domain
Pili_assembly_C      PF02753.12    68 seq705_BIOID51135    -            252   7.2e-08   32.0   2.3   1   1   1.2e-11   8.1e-08   31.8   0.7     2    64   171   230   170   234 0.86 Gram-negative pili assembly chaperone, C-terminal domain
SIS_2                PF13580.1    138 seq706_BIOID51135    -            198     2e-31  108.4   0.3   1   1   5.1e-35   3.5e-31  107.6   0.2    15   138    30   152     8   152 0.92 SIS domain
SIS                  PF01380.17   131 seq706_BIOID51135    -            198   5.2e-08   32.4   0.0   1   1   1.5e-11     1e-07   31.5   0.0    51   104   115   168   104   183 0.91 SIS domain
PFL                  PF02901.10   648 seq707_BIOID51135    -            765  6.5e-204  678.9   0.0   1   1  1.2e-207    8e-204  678.6   0.0     1   648     1   626     1   626 0.98 Pyruvate formate lyase
Gly_radical          PF01228.16   106 seq707_BIOID51135    -            765   2.5e-25   88.7   0.0   1   1   9.7e-29   6.6e-25   87.4   0.0     3   106   645   747   643   747 0.97 Glycine radical
Fimbrial             PF00419.15   145 seq708_BIOID51135    -            354   1.1e-10   41.7   0.2   1   1     2e-14   2.7e-10   40.5   0.1    12   145   218   354   204   354 0.91 Fimbrial protein
MFS_1                PF07690.11   354 seq709_BIOID51135    -            391   2.3e-43  148.1  38.3   1   1   5.1e-47   2.3e-43  148.1  26.6     3   350    10   342     8   346 0.85 Major Facilitator Superfamily
Sugar_tr             PF00083.19   451 seq709_BIOID51135    -            391   1.1e-12   47.1   7.3   1   1   2.5e-16   1.1e-12   47.1   5.0    42   191    34   177    21   183 0.87 Sugar (and other) transporter
TRI12                PF06609.8    599 seq709_BIOID51135    -            391   4.2e-07   28.4   3.4   1   1   9.1e-11   4.2e-07   28.4   2.4    66   215    25   175     4   223 0.77 Fungal trichothecene efflux pump (TRI12)
GATase_4             PF13230.1    272 seq711_BIOID51135    -            255  3.2e-107  357.1   0.0   1   1  7.7e-111  3.5e-107  357.0   0.0     1   252     1   252     1   255 0.99 Glutamine amidotransferases class-II
GATase_2             PF00310.16   361 seq711_BIOID51135    -            255   3.3e-17   62.1   0.1   1   1   2.1e-15   9.7e-12   44.1   0.1   189   359    65   215    60   217 0.87 Glutamine amidotransferases class-II
Peripla_BP_4         PF13407.1    258 seq712_BIOID51135    -            330   1.4e-62  211.3  13.0   1   1   2.4e-66   1.6e-62  211.0   9.0    13   258    40   286    28   286 0.95 Periplasmic binding protein domain
Peripla_BP_1         PF00532.16   279 seq712_BIOID51135    -            330     3e-13   49.5   1.9   1   1   1.1e-16   7.4e-13   48.2   1.3    23   214    47   244    26   278 0.78 Periplasmic binding proteins and sugar binding domain of LacI family
LysR_substrate       PF03466.15   209 seq714_BIOID51135    -            319   1.2e-15   57.0   0.2   1   1   2.7e-19   1.8e-15   56.4   0.1    21   206   112   313    92   316 0.89 LysR substrate binding domain
HTH_1                PF00126.22    60 seq714_BIOID51135    -            319   4.6e-14   51.7   0.0   1   1   1.4e-17   9.3e-14   50.8   0.0     1    57    10    66    10    67 0.96 Bacterial regulatory helix-turn-helix protein, lysR family
ABC_tran             PF00005.22   118 seq715_BIOID51135    -            513   2.7e-35  121.1   0.2   1   2   4.3e-23   2.9e-19   69.4   0.1     1   118    44   171    44   171 0.89 ABC transporter
ABC_tran             PF00005.22   118 seq715_BIOID51135    -            513   2.7e-35  121.1   0.2   2   2   6.3e-17   4.3e-13   49.5   0.0    15   117   316   433   302   434 0.79 ABC transporter
DUF1449              PF07290.6    202 seq716_BIOID51135    -            118   6.4e-59  198.5   0.0   1   1   5.2e-63   7.1e-59  198.4   0.0    89   202     1   114     1   114 1.00 Protein of unknown function (DUF1449)
Radical_SAM          PF04055.16   166 seq717_BIOID51135    -            292   1.9e-22   80.1   0.0   1   1   5.8e-26   2.6e-22   79.6   0.0     1   157    41   222    41   231 0.94 Radical SAM superfamily
Fer4_12              PF13353.1    139 seq717_BIOID51135    -            292   1.1e-10   41.5   0.1   1   1   9.2e-14   4.2e-10   39.7   0.1     2    82    34   145    33   186 0.81 4Fe-4S single cluster domain
Fer4_14              PF13394.1    117 seq717_BIOID51135    -            292     1e-06   28.6   0.6   1   1     6e-09   2.7e-05   24.0   0.4     3   103    42   171    40   183 0.83 4Fe-4S single cluster domain
Potass_KdpF          PF09604.5     25 seq718_BIOID51135    -             67     6e-06   25.8   5.9   1   1   4.4e-10     6e-06   25.8   4.1     2    25    44    67    43    67 0.95 F subunit of K+-transporting ATPase (Potass_KdpF)
KdpA                 PF03814.10   552 seq719_BIOID51135    -            557  9.4e-245  812.7  30.9   1   1  7.9e-249  1.1e-244  812.5  21.4     1   552     9   557     9   557 0.99 Potassium-transporting ATPase A subunit
Band_7               PF01145.20   179 seq720_BIOID51135    -            553   4.6e-19   68.9   2.1   1   1   3.3e-23   4.6e-19   68.9   1.5     5   148    38   188    34   220 0.85 SPFH domain / Band 7 family
NLPC_P60             PF00877.14   105 seq722_BIOID51135    -            208     3e-31  107.2   0.0   1   1   7.2e-35   4.9e-31  106.5   0.0     1   105    90   200    90   200 0.98 NlpC/P60 family
PTS_IIB              PF02302.12    90 seq723_BIOID51135    -            113   1.5e-11   44.4   0.0   1   1   1.3e-15   1.8e-11   44.2   0.0     2    87     6    94     5    97 0.90 PTS system, Lactose/Cellobiose specific IIB subunit
BPD_transp_2         PF02653.11   267 seq724_BIOID51135    -            393   1.2e-50  171.8  42.6   1   1   8.6e-55   1.2e-50  171.8  29.5     2   267    57   383    56   383 0.98 Branched-chain amino acid transport system / permease component
FMN_red              PF03358.10   152 seq725_BIOID51135    -            188   2.4e-39  134.1   0.0   1   1   4.4e-43     3e-39  133.8   0.0     2   147     6   149     5   153 0.94 NADPH-dependent FMN reductase
Flavodoxin_2         PF02525.12   199 seq725_BIOID51135    -            188   7.2e-09   35.3   0.0   1   1   1.5e-12     1e-08   34.8   0.0     9   136    13   118     6   144 0.69 Flavodoxin-like fold
Antitoxin-MazE       PF04014.13    47 seq727_BIOID51135    -             76   3.8e-09   35.9   0.1   1   1   3.8e-13   5.2e-09   35.5   0.1     1    37     7    46     7    55 0.87 Antidote-toxin recognition MazE
PIN                  PF01850.16   121 seq729_BIOID51135    -            133   1.2e-12   48.1   0.0   1   1   9.6e-17   1.3e-12   47.9   0.0     2   119     1   124     1   126 0.93 PIN domain
Hydrolase            PF00702.21   204 seq730_BIOID51135    -            682   4.4e-36  125.2   4.6   1   1   1.3e-39   4.4e-36  125.2   3.2     1   204   301   530   301   530 0.80 haloacid dehalogenase-like hydrolase
E1-E2_ATPase         PF00122.15   230 seq730_BIOID51135    -            682   1.4e-34  118.9   0.2   1   1   4.2e-38   1.4e-34  118.9   0.1     3   230    73   297    71   297 0.93 E1-E2 ATPase
HAD                  PF12710.2    191 seq730_BIOID51135    -            682   3.3e-14   53.4   0.0   1   1   2.3e-17   7.7e-14   52.1   0.0     2   190   305   526   304   527 0.66 haloacid dehalogenase-like hydrolase
Hydrolase_3          PF08282.7    254 seq730_BIOID51135    -            682   2.3e-05   23.9   1.3   1   1   4.3e-08   0.00015   21.3   0.3   193   241   501   549   497   556 0.89 haloacid dehalogenase-like hydrolase
Ibs_toxin            PF13956.1     19 seq732_BIOID51135    -             67     2e-09   36.8   8.7   1   1   1.9e-13   2.6e-09   36.4   6.0     1    19    49    67    49    67 1.00 Toxin Ibs, type I toxin-antitoxin system
Peripla_BP_3         PF13377.1    160 seq733_BIOID51135    -            392   2.7e-38  131.3   0.7   1   1   6.8e-40   2.3e-36  125.0   0.1     3   160   113   277   111   277 0.95 Periplasmic binding protein-like domain
HTH_AraC             PF00165.18    42 seq733_BIOID51135    -            392   3.3e-22   77.5   0.1   1   2   2.8e-11   9.7e-08   31.4   0.0     1    42   294   335   294   335 0.97 Bacterial regulatory helix-turn-helix proteins, AraC family
HTH_AraC             PF00165.18    42 seq733_BIOID51135    -            392   3.3e-22   77.5   0.1   2   2   9.9e-15   3.4e-11   42.4   0.1     6    41   348   384   346   385 0.95 Bacterial regulatory helix-turn-helix proteins, AraC family
HTH_18               PF12833.2     81 seq733_BIOID51135    -            392   8.3e-20   70.5   0.1   1   1   1.7e-22   5.8e-19   67.8   0.0     3    79   309   384   307   385 0.97 Helix-turn-helix domain
Peripla_BP_4         PF13407.1    258 seq733_BIOID51135    -            392   5.4e-13   48.7   0.0   1   1   2.6e-16   8.8e-13   48.0   0.0    75   258    72   258    52   258 0.85 Periplasmic binding protein domain
HAD_2                PF13419.1    176 seq735_BIOID51135    -            221   7.9e-22   78.2   0.0   1   1   1.4e-25   9.3e-22   78.0   0.0     1   176     7   185     7   185 0.89 Haloacid dehalogenase-like hydrolase
OmpA                 PF00691.15    97 seq737_BIOID51135    -            256   5.3e-15   55.4   0.1   1   1   1.5e-18   2.1e-14   53.5   0.0     1    94   115   209   115   212 0.83 OmpA family
KdpC                 PF02669.10   188 seq738_BIOID51135    -            190  8.6e-102  338.5   0.2   1   1    7e-106  9.6e-102  338.3   0.1     1   188     1   188     1   188 0.99 K+-transporting ATPase, c chain
KdpD                 PF02702.12   211 seq743_BIOID51135    -            327  5.4e-100  332.7   0.0   1   1  4.8e-104  6.6e-100  332.4   0.0     2   211    21   230    20   230 0.99 Osmosensitive K+ channel His kinase sensor domain
Alpha-amylase        PF00128.19   316 seq746_BIOID51135    -            676   1.9e-42  145.6   6.9   1   1   3.6e-46   4.9e-42  144.3   4.8     1   308   226   595   226   598 0.74 Alpha amylase, catalytic domain
IMS                  PF00817.15   148 seq748_BIOID51135    -            351     9e-48  161.7   0.0   1   1   3.2e-51   1.4e-47  161.0   0.0     1   148     7   154     7   154 0.98 impB/mucB/samB family
IMS_C                PF11799.3    137 seq748_BIOID51135    -            351   2.1e-09   37.7   0.1   1   1   8.2e-13   3.7e-09   36.9   0.0     3    99   211   309   210   327 0.85 impB/mucB/samB family C-terminal
IMS_HHH              PF11798.3     32 seq748_BIOID51135    -            351   1.3e-08   34.2   0.0   1   1   7.1e-12   3.2e-08   33.0   0.0     1    32   166   197   166   197 0.96 IMS family HHH motif
HATPase_c            PF02518.21   111 seq751_BIOID51135    -            566   8.7e-25   86.4   0.0   1   1   4.9e-28   1.7e-24   85.5   0.0     6   110   450   553   446   554 0.97 Histidine kinase-, DNA gyrase B-, and HSP90-like ATPase
DUF4118              PF13493.1    105 seq751_BIOID51135    -            566   3.3e-15   56.0  14.3   1   1   1.6e-18   5.6e-15   55.3   9.9     5   103    79   171    74   173 0.84 Domain of unknown function (DUF4118)
HisKA                PF00512.20    68 seq751_BIOID51135    -            566   1.3e-11   44.1   1.6   1   1   3.8e-15   1.3e-11   44.1   1.1     2    68   336   402   335   402 0.88 His Kinase A (phospho-acceptor) domain
GAF_3                PF13492.1    129 seq751_BIOID51135    -            566   1.7e-10   40.9   0.0   1   1   1.3e-13   4.3e-10   39.6   0.0     2   129   200   316   199   316 0.86 GAF domain
PhdYeFM_antitox      PF02604.14    75 seq752_BIOID51135    -             97   1.5e-09   37.1   0.1   1   1     2e-13   2.8e-09   36.3   0.1     2    73     8    74     7    79 0.90 Antitoxin Phd_YefM, type II toxin-antitoxin system
HTH_Tnp_1            PF01527.15    76 seq754_BIOID51135    -            108   5.5e-11   42.1   1.3   1   1   1.6e-14   2.2e-10   40.2   0.9     1    74     1    87     1    88 0.86 Transposase
YafO_toxin           PF13957.1    109 seq756_BIOID51135    -            132   7.8e-34  115.6   0.0   1   1   6.6e-38     9e-34  115.4   0.0     1   109    25   132    25   132 0.98 Toxin YafO, type II toxin-antitoxin system
rve                  PF00665.21   120 seq757_BIOID51135    -            296   8.7e-26   90.2   0.1   1   1   6.7e-29   2.3e-25   88.9   0.0     2   119   126   240   125   241 0.97 Integrase core domain
HTH_21               PF13276.1     60 seq757_BIOID51135    -            296   1.6e-16   59.9   2.9   1   1   1.1e-19   3.9e-16   58.7   2.0     3    60    48   104    45   104 0.93 HTH-like domain
rve_3                PF13683.1     67 seq757_BIOID51135    -            296   2.7e-11   42.7   0.0   1   1   1.8e-14   6.1e-11   41.5   0.0     6    67   217   278   212   278 0.92 Integrase core domain
rve_2                PF13333.1     52 seq757_BIOID51135    -            296   2.6e-06   27.2   0.0   1   1   1.6e-09   5.5e-06   26.2   0.0     1    44   231   277   231   284 0.88 Integrase core domain
Acetyltransf_10      PF13673.1    117 seq758_BIOID51135    -            124   1.1e-17   64.1   0.0   1   1   2.8e-21   1.3e-17   63.8   0.0    17   117     4    98     1    98 0.92 Acetyltransferase (GNAT) domain
Acetyltransf_7       PF13508.1     79 seq758_BIOID51135    -            124   5.8e-09   35.8   0.0   1   1     2e-12     9e-09   35.2   0.0     2    78    29    99    28   100 0.90 Acetyltransferase (GNAT) domain
Acetyltransf_1       PF00583.19    83 seq758_BIOID51135    -            124   4.5e-07   29.6   0.0   1   1   2.2e-10     1e-06   28.5   0.0    24    83    48    99     9    99 0.78 Acetyltransferase (GNAT) family
Aminotran_1_2        PF00155.16   363 seq759_BIOID51135    -            452   1.9e-21   76.3   0.0   1   1   5.1e-25     7e-21   74.4   0.0   126   348   200   426    68   440 0.77 Aminotransferase class I and II
UPF0167              PF03691.9    176 seq763_BIOID51135    -            138   6.3e-41  139.5   1.5   1   1   5.2e-45   7.1e-41  139.4   1.0    77   176    39   138    14   138 0.92 Uncharacterised protein family (UPF0167)
Response_reg         PF00072.19   112 seq764_BIOID51135    -            225   1.2e-29  102.4   0.0   1   1   2.5e-33   1.7e-29  101.9   0.0     1   111     4   112     4   113 0.98 Response regulator receiver domain
Trans_reg_C          PF00486.23    77 seq764_BIOID51135    -            225     2e-22   78.7   0.0   1   1   6.4e-26   4.4e-22   77.6   0.0     2    77   148   223   146   223 0.97 Transcriptional regulatory protein, C terminal
Microcin             PF03526.8     55 seq766_BIOID51135    -            102   1.3e-07   30.9   0.0   1   1   1.5e-11   2.1e-07   30.3   0.0    18    55    35    70    25    70 0.92 Colicin E1 (microcin) immunity protein
UPF0027              PF01139.12   420 seq767_BIOID51135    -             88     3e-12   46.1   0.0   1   1   2.4e-16   3.3e-12   46.0   0.0     6    61    18    73    13    74 0.92 Uncharacterized protein family UPF0027
RF-1                 PF00472.15   114 seq770_BIOID51135    -             63   8.4e-05   22.2   2.1   1   1   6.8e-09   9.2e-05   22.1   1.5    49   104     2    56     1    59 0.81 RF-1 domain
OKR_DC_1_N           PF03709.10   115 seq774_BIOID51135    -            169   8.8e-24   83.6   0.0   1   1   1.6e-27   1.1e-23   83.3   0.0     1   115     4   103     4   103 0.99 Orn/Lys/Arg decarboxylase, N-terminal domain
OKR_DC_1             PF01276.15   417 seq774_BIOID51135    -            169   1.9e-21   75.9   0.2   1   1   3.7e-25   2.5e-21   75.5   0.1     1    54   109   162   109   165 0.97 Orn/Lys/Arg decarboxylase, major domain
SH3_3                PF08239.6     52 seq775_BIOID51135    -            206   9.6e-06   25.0   0.1   1   1   1.4e-09   1.9e-05   24.0   0.0     5    46    36    80    30    86 0.91 Bacterial SH3 domain
Semialdhyde_dh       PF01118.19   121 seq777_BIOID51135    -            334   6.7e-33  113.4   0.0   1   1   1.9e-36   1.3e-32  112.5   0.0     3   121     5   146     3   146 0.97 Semialdehyde dehydrogenase, NAD binding domain
Semialdhyde_dhC      PF02774.13   184 seq777_BIOID51135    -            334     3e-20   72.7   0.0   1   1   6.6e-24   4.5e-20   72.1   0.0     1   184   163   311   163   311 0.95 Semialdehyde dehydrogenase, dimerisation domain
PolyA_pol            PF01743.15   126 seq779_BIOID51135    -            412   2.6e-28   98.6   0.0   1   1   1.3e-31   6.1e-28   97.4   0.0     1   126     3   122     3   122 0.88 Poly A polymerase head domain
PolyA_pol_RNAbd      PF12627.2     64 seq779_BIOID51135    -            412     2e-17   62.3   0.1   1   1   1.2e-20   5.6e-17   60.9   0.1     1    62   149   212   149   214 0.97 Probable RNA and SrmB- binding site of polymerase A
HD                   PF01966.17   122 seq779_BIOID51135    -            412   4.1e-13   49.3   0.1   1   1   5.7e-16   2.6e-12   46.6   0.0     2   121   229   328   228   329 0.96 HD domain
AA_kinase            PF00696.23   241 seq780_BIOID51135    -            258   1.2e-39  136.1   2.6   1   1     1e-43   1.4e-39  135.9   1.8     3   240     5   235     3   236 0.93 Amino acid kinase family
OKR_DC_1_C           PF03711.10   137 seq782_BIOID51135    -            236   2.5e-54  182.9   0.0   1   1   7.9e-58   5.4e-54  181.8   0.1     1   135    80   211    80   213 0.98 Orn/Lys/Arg decarboxylase, C-terminal domain
OKR_DC_1             PF01276.15   417 seq782_BIOID51135    -            236   6.6e-19   67.6   0.0   1   1   1.2e-22   8.4e-19   67.2   0.0   364   417     1    55     1    55 0.97 Orn/Lys/Arg decarboxylase, major domain
Ldh_2                PF02615.9    335 seq783_BIOID51135    -            332  7.4e-144  478.4   0.0   1   1    6e-148  8.2e-144  478.3   0.0     1   334     1   331     1   332 0.99 Malate/L-lactate dehydrogenase
Pribosyltran         PF00156.22   125 seq784_BIOID51135    -            152   2.2e-11   43.4   0.0   1   1   2.3e-15   3.2e-11   42.9   0.0     2   112     4   105     3   112 0.87 Phosphoribosyl transferase domain
DUF1100              PF06500.6    411 seq787_BIOID51135    -            414  1.1e-222  738.7   0.0   1   1  2.8e-226  1.3e-222  738.5   0.0     1   411     1   414     1   414 0.99 Alpha/beta hydrolase of unknown function (DUF1100)
Abhydrolase_5        PF12695.2    142 seq787_BIOID51135    -            414   2.3e-08   33.7   0.0   1   1   9.2e-12   4.2e-08   32.9   0.0     1   121   196   375   196   392 0.75 Alpha/beta hydrolase family
Abhydrolase_6        PF12697.2    228 seq787_BIOID51135    -            414   2.2e-06   27.6   0.5   1   1   9.9e-10   4.5e-06   26.6   0.1    12   107   208   326   197   390 0.70 Alpha/beta hydrolase family
AA_permease_2        PF13520.1    426 seq788_BIOID51135    -            439   2.2e-50  171.3  53.8   1   1   3.7e-54   2.6e-50  171.1  37.3     2   415    10   415     9   428 0.91 Amino acid permease
AA_permease          PF00324.16   479 seq788_BIOID51135    -            439   2.4e-20   72.2  46.2   1   1   4.7e-24   3.2e-20   71.8  32.0     5   419    17   403    12   425 0.88 Amino acid permease
Lyase_1              PF00206.15   312 seq789_BIOID51135    -            457  3.7e-102  341.6   0.0   1   1  1.4e-105  1.9e-101  339.2   0.0     1   312     6   301     6   301 0.99 Lyase
DUF386               PF04074.7    153 seq791_BIOID51135    -            155     9e-55  184.2   0.0   1   1   7.4e-59     1e-54  184.1   0.0     1   152     1   151     1   152 0.99 Domain of unknown function (DUF386)
Rep_3                PF01051.16   218 seq793_BIOID51135    -            325   4.9e-22   78.4   0.1   1   1   5.5e-26   7.5e-22   77.8   0.1     4   210    11   265     9   271 0.86 Initiator Replication protein
DctQ                 PF04290.7    133 seq795_BIOID51135    -            157   1.2e-29  102.6   7.5   1   1   1.1e-33   1.5e-29  102.3   5.2     2   132    17   145    16   147 0.92 Tripartite ATP-independent periplasmic transporters, DctQ component
Crl                  PF07417.7    127 seq796_BIOID51135    -            133     1e-54  183.5   0.1   1   1   8.7e-59   1.2e-54  183.3   0.1     2   122     3   123     2   131 0.96 Transcriptional regulator Crl
Trans_reg_C          PF00486.23    77 seq797_BIOID51135    -             30   1.8e-05   24.4   0.0   1   1   1.4e-09   1.9e-05   24.3   0.0    51    77     2    28     1    28 0.95 Transcriptional regulatory protein, C terminal
DctM                 PF06808.7    416 seq798_BIOID51135    -            425  3.2e-128  427.7  50.4   1   1  5.5e-132  3.8e-128  427.4  34.9     2   415     8   415     7   416 0.99 DctM-like transporters
DUF2625              PF10946.3    208 seq799_BIOID51135    -            252   3.8e-89  296.9   0.1   1   1   3.4e-93   4.6e-89  296.7   0.1     1   208    40   240    40   240 0.98 Protein of unknown function DUF2625
G3P_acyltransf       PF02660.10   178 seq800_BIOID51135    -            205   3.4e-57  192.7  10.4   1   1   2.9e-61   3.9e-57  192.5   7.2     1   177    10   184    10   185 0.96 Glycerol-3-phosphate acyltransferase
LysR_substrate       PF03466.15   209 seq801_BIOID51135    -            315   9.6e-55  184.8   0.6   1   1   1.9e-58   1.3e-54  184.3   0.4     4   208    99   303    96   304 0.99 LysR substrate binding domain
HTH_1                PF00126.22    60 seq801_BIOID51135    -            315   8.8e-22   76.4   0.5   1   1   2.5e-25   1.7e-21   75.5   0.1     1    59    13    71    13    72 0.98 Bacterial regulatory helix-turn-helix protein, lysR family
SBP_bac_7            PF03480.8    286 seq806_BIOID51135    -            328  9.3e-103  343.1   0.0   1   1  7.8e-107  1.1e-102  342.9   0.0     1   285    30   312    30   313 0.99 Bacterial extracellular solute-binding protein, family 7
BOF                  PF04076.8    103 seq807_BIOID51135    -             88   1.2e-32  111.6   3.0   1   1     1e-36   1.4e-32  111.4   2.0    21   102     4    85     2    86 0.97 Bacterial OB fold (BOF) protein
AA_kinase            PF00696.23   241 seq810_BIOID51135    -            396   4.4e-43  147.4   2.1   1   1   8.2e-47   5.6e-43  147.1   1.5     2   240    35   263    34   264 0.93 Amino acid kinase family
PUA                  PF01472.15    74 seq810_BIOID51135    -            396     1e-22   79.4   0.1   1   1   4.6e-26   3.1e-22   77.9   0.1     1    74   305   379   305   379 0.98 PUA domain
Fumerase             PF05681.9    271 seq812_BIOID51135    -            321     1e-81  273.8   0.0   1   1   9.4e-86   1.3e-81  273.5   0.0     1   268    32   302    32   305 0.96 Fumarate hydratase (Fumerase)
Cation_efflux        PF01545.16   285 seq813_BIOID51135    -            291   6.4e-72  241.8   8.0   1   1   5.6e-76   7.7e-72  241.6   5.6     3   280     2   270     1   274 0.97 Cation efflux family
FGGY_N               PF00370.16   245 seq814_BIOID51135    -            498   1.1e-91  306.4   0.0   1   1   2.1e-95   1.4e-91  306.0   0.0     1   245     4   250     4   250 0.99 FGGY family of carbohydrate kinases, N-terminal domain
FGGY_C               PF02782.11   197 seq814_BIOID51135    -            498   2.4e-22   79.4   0.4   1   1   1.3e-25   9.1e-22   77.5   0.2     3   196   261   441   259   442 0.80 FGGY family of carbohydrate kinases, C-terminal domain
Aldedh               PF00171.17   462 seq816_BIOID51135    -            417   1.2e-20   73.2   3.4   1   1   2.2e-20     3e-16   58.6   1.0    37   298     8   282     2   304 0.81 Aldehyde dehydrogenase family
TetR_N               PF00440.18    47 seq817_BIOID51135    -            234   1.3e-13   50.2   2.0   1   1   1.5e-17   2.1e-13   49.5   0.1     1    46    34    80    34    81 0.95 Bacterial regulatory proteins, tetR family
Fumerase_C           PF05683.7    206 seq818_BIOID51135    -            201   1.8e-48  164.3   0.0   1   1   1.5e-52     2e-48  164.1   0.0    31   203     5   178     1   181 0.97 Fumarase C-terminus
DUF1422              PF07226.6    118 seq822_BIOID51135    -            119   1.1e-54  183.0   1.2   1   1   9.1e-59   1.2e-54  182.9   0.9     3   116     2   115     1   117 0.97 Protein of unknown function (DUF1422)
Na_sulph_symp        PF00939.14   471 seq823_BIOID51135    -            487  1.1e-182  608.0  40.2   1   1  8.7e-187  1.2e-182  607.9  27.9     2   468     5   485     4   487 0.99 Sodium:sulfate symporter transmembrane region
OMPdecase            PF00215.19   226 seq826_BIOID51135    -            220   3.6e-28   98.3   0.2   1   1     3e-32   4.1e-28   98.2   0.1     2   223     5   204     4   207 0.94 Orotidine 5'-phosphate decarboxylase / HUMPS family
Abhydrolase_6        PF12697.2    228 seq828_BIOID51135    -            254   5.7e-34  117.8   5.1   1   1   2.4e-37   6.6e-34  117.6   3.5     1   227    19   246    19   247 0.79 Alpha/beta hydrolase family
Abhydrolase_1        PF00561.15   230 seq828_BIOID51135    -            254   1.4e-18   67.1   0.8   1   2   4.2e-14   1.1e-10   41.3   0.3     3    80    45   124    43   184 0.79 alpha/beta hydrolase fold
Abhydrolase_1        PF00561.15   230 seq828_BIOID51135    -            254   1.4e-18   67.1   0.8   2   2   5.8e-09   1.6e-05   24.4   0.0   173   228   193   248   187   250 0.93 alpha/beta hydrolase fold
Abhydrolase_5        PF12695.2    142 seq828_BIOID51135    -            254   4.5e-16   58.7   0.3   1   1   3.8e-19     1e-15   57.6   0.2     1   141    18   234    18   235 0.85 Alpha/beta hydrolase family
PGAP1                PF07819.8    225 seq828_BIOID51135    -            254   1.3e-09   37.8   0.2   1   1   1.1e-11   3.1e-08   33.3   0.1     3   144    15   138    13   159 0.80 PGAP1-like protein
DUF676               PF05057.9    218 seq828_BIOID51135    -            254   7.7e-05   21.9   0.0   1   1   4.2e-08   0.00011   21.3   0.0     8   104    19   106    12   122 0.83 Putative serine esterase (DUF676)
AP_endonuc_2         PF01261.19   211 seq831_BIOID51135    -            297   1.2e-31  109.5   0.0   1   1   1.1e-35   1.5e-31  109.2   0.0     3   211    36   245    34   245 0.96 Xylose isomerase-like TIM barrel
RHH_1                PF01402.16    39 seq832_BIOID51135    -            120   3.8e-09   35.9   2.0   1   1     5e-13   6.8e-09   35.1   1.4     1    37    75   111    75   113 0.95 Ribbon-helix-helix protein, copG family
PapB                 PF03333.8     91 seq833_BIOID51135    -            137   1.3e-27   95.2   0.3   1   1   9.6e-32   1.3e-27   95.2   0.2    18    91    62   136    45   136 0.90 Adhesin biosynthesis transcription regulatory protein
Aldolase_II          PF00596.16   183 seq839_BIOID51135    -            231   1.2e-45  155.2   1.1   1   1   1.1e-49   1.5e-45  154.9   0.8     2   181     8   196     7   198 0.91 Class II Aldolase and Adducin N-terminal domain
TonB_dep_Rec         PF00593.19   276 seq840_BIOID51135    -            628   1.4e-30  107.0  21.3   1   1     2e-34   1.4e-30  107.0  14.8     1   276   404   627   404   627 0.90 TonB dependent receptor
Plug                 PF07715.10   108 seq840_BIOID51135    -            628   6.4e-30  103.5   1.5   1   1   9.4e-34   6.4e-30  103.5   1.0     4   108    55   160    52   160 0.97 TonB-dependent Receptor Plug Domain
Flavodoxin_1         PF00258.20   143 seq841_BIOID51135    -            176   3.1e-33  114.6   0.1   1   1     1e-36   3.6e-33  114.4   0.0     1   143     6   160     6   160 0.95 Flavodoxin
Flavodoxin_3         PF12641.2    160 seq841_BIOID51135    -            176   1.1e-11   44.3   0.0   1   1   3.6e-15   1.2e-11   44.1   0.0     2   110     6   124     5   164 0.85 Flavodoxin domain
Flavodoxin_5         PF12724.2    143 seq841_BIOID51135    -            176   4.1e-08   33.2   0.0   1   1   1.7e-11   5.7e-08   32.7   0.0     2    84     6    89     5   108 0.83 Flavodoxin domain
PapC_N               PF13954.1    146 seq844_BIOID51135    -            111   1.3e-14   53.8   0.0   1   1   1.2e-18   1.6e-14   53.6   0.0     2    78    25    98    24   110 0.88 PapC N-terminal domain
FUR                  PF01475.14   120 seq845_BIOID51135    -            148   4.9e-49  165.1   0.2   1   1   4.3e-53   5.8e-49  164.8   0.1     1   120    10   130    10   130 0.99 Ferric uptake regulator family
Ribosomal_S21        PF01165.15    57 seq847_BIOID51135    -             71   3.2e-24   84.0   8.1   1   1   2.3e-28   3.2e-24   84.0   5.6     2    57     3    58     2    59 0.97 Ribosomal protein S21
DUF3950              PF13132.1     30 seq849_BIOID51135    -             57   3.3e-19   67.9   0.5   1   1   4.2e-23   5.8e-19   67.1   0.3     1    30     1    30     1    30 0.99 Domain of unknown function (DUF3950)
Usher                PF00577.15   552 seq850_BIOID51135    -            195   9.6e-58  196.1   0.6   1   1   8.9e-62   1.2e-57  195.7   0.4     1   155    36   186    36   191 0.95 Type VII secretion system (T7SS), usher protein
Toprim_N             PF08275.6    128 seq851_BIOID51135    -            581   1.5e-43  147.6   0.0   1   1   1.3e-46   2.5e-43  146.9   0.0     1   127   126   251   126   252 0.98 DNA primase catalytic core, N-terminal domain
zf-CHC2              PF01807.15    98 seq851_BIOID51135    -            581   1.8e-40  136.2   0.1   1   1   1.7e-43   3.4e-40  135.4   0.1     3    96     7   100     5   102 0.96 CHC2 zinc finger
DnaG_DnaB_bind       PF08278.6    127 seq851_BIOID51135    -            581   2.2e-39  134.4   1.3   1   1   2.7e-42   5.3e-39  133.2   0.9     1   127   450   575   450   575 0.99 DNA primase DnaG DnaB-binding
DnaB_bind            PF10410.4     59 seq851_BIOID51135    -            581   7.1e-18   64.2   0.0   1   1     1e-20     2e-17   62.8   0.0     1    58   368   425   368   426 0.97 DnaB-helicase binding domain of primase
Toprim_4             PF13662.1     81 seq851_BIOID51135    -            581   5.4e-16   58.2   0.0   1   1   6.5e-19   1.3e-15   57.0   0.0     2    70   260   325   259   335 0.90 Toprim domain
Toprim_2             PF13155.1     95 seq851_BIOID51135    -            581   3.8e-12   46.2   0.0   1   1   4.4e-15   8.6e-12   45.0   0.0     2    93   263   348   262   350 0.86 Toprim-like
Toprim               PF01751.17    88 seq851_BIOID51135    -            581     1e-11   44.4   0.0   1   1     1e-14     2e-11   43.4   0.0     2    78   261   331   260   339 0.93 Toprim domain
DUF1398              PF07166.6    125 seq854_BIOID51135    -            141   2.3e-63  211.5  10.2   1   1   1.9e-67   2.6e-63  211.3   7.1     1   125     8   132     8   132 0.99 Protein of unknown function (DUF1398)
Asp_Glu_race         PF01177.17   217 seq856_BIOID51135    -            285   6.4e-30  104.5   0.1   1   1   6.1e-34   8.3e-30  104.2   0.1     2   215    25   234    24   236 0.85 Asp/Glu/Hydantoin racemase
LysR_substrate       PF03466.15   209 seq857_BIOID51135    -            324   2.7e-16   59.2   0.0   1   1     7e-20   4.8e-16   58.3   0.0    55   207   147   303    91   305 0.81 LysR substrate binding domain
HTH_1                PF00126.22    60 seq857_BIOID51135    -            324   1.5e-12   46.8   0.0   1   1     4e-16   2.7e-12   46.1   0.0     2    59     9    66     8    67 0.97 Bacterial regulatory helix-turn-helix protein, lysR family
HTH_Tnp_1            PF01527.15    76 seq859_BIOID51135    -            116     3e-11   42.9   0.8   1   1   5.8e-15   3.9e-11   42.6   0.5     1    76     1    76     1    76 0.94 Transposase
Sigma70_ner          PF04546.8    211 seq861_BIOID51135    -            613   2.7e-81  272.0   6.8   1   1   1.2e-84   2.7e-81  272.0   4.7     1   211   137   348   137   348 0.96 Sigma-70, non-essential region
Sigma70_r1_1         PF03979.9     82 seq861_BIOID51135    -            613   4.2e-30  103.4   5.1   1   1   1.8e-33   4.2e-30  103.4   3.5     2    81     2    80     1    81 0.96 Sigma-70 factor, region 1.1
Sigma70_r3           PF04539.11    78 seq861_BIOID51135    -            613     7e-29   99.4   1.1   1   1   3.1e-32     7e-29   99.4   0.7     1    77   458   534   458   535 0.97 Sigma-70 region 3
Sigma70_r2           PF04542.9     71 seq861_BIOID51135    -            613   1.8e-23   81.8   0.3   1   1   2.3e-26   5.3e-23   80.3   0.2     1    71   379   449   379   449 0.98 Sigma-70 region 2
Sigma70_r4           PF04545.11    50 seq861_BIOID51135    -            613   3.5e-19   67.7   0.8   1   1   1.5e-22   3.5e-19   67.7   0.6     1    50   547   600   547   600 0.98 Sigma-70, region 4
Sigma70_r1_2         PF00140.15    37 seq861_BIOID51135    -            613   7.8e-15   54.1   0.7   1   1   2.2e-17   4.9e-14   51.5   0.1     1    32    95   126    95   130 0.96 Sigma-70 factor, region 1.2
SieB                 PF14163.1    151 seq872_BIOID51135    -            193   7.4e-28   96.9   0.1   1   1   6.4e-32   8.7e-28   96.6   0.0     2   148    23   175    22   178 0.94 Superinfection exclusion protein B
CSD                  PF00313.17    66 seq877_BIOID51135    -             70   3.4e-21   74.6   0.0   1   1   2.7e-25   3.7e-21   74.5   0.0     1    65     5    69     5    70 0.98 'Cold-shock' DNA-binding domain
PadR                 PF03551.9     75 seq881_BIOID51135    -            207   6.7e-16   57.7   0.1   1   1   8.1e-20   1.1e-15   57.0   0.1     1    74    67   136    67   137 0.93 Transcriptional regulator PadR-like family
HTH_23               PF13384.1     50 seq887_BIOID51135    -             86     4e-06   26.1   0.0   1   1   1.7e-09   1.1e-05   24.7   0.0    15    39    16    43    12    44 0.86 Homeodomain-like domain
Glucosamine_iso      PF01182.15   199 seq889_BIOID51135    -            266   9.1e-25   87.4   0.0   1   1   8.8e-29   1.2e-24   87.0   0.0     4   198    15   216    12   217 0.85 Glucosamine-6-phosphate isomerases/6-phosphogluconolactonase
Phage_CII            PF05269.6     91 seq890_BIOID51135    -             99   5.3e-35  119.1   0.1   1   1   4.3e-39   5.8e-35  119.0   0.1     1    90     1    92     1    93 0.97 Bacteriophage CII protein
MurB_C               PF02873.11   105 seq891_BIOID51135    -            342   1.6e-42  143.3   0.0   1   1   4.2e-46   2.9e-42  142.5   0.0     1   105   203   330   203   330 0.99 UDP-N-acetylenolpyruvoylglucosamine reductase, C-terminal domain
FAD_binding_4        PF01565.18   139 seq891_BIOID51135    -            342   1.1e-27   96.0   0.0   1   1   1.3e-30   9.2e-27   93.0   0.0     2   137    18   148    17   150 0.87 FAD binding domain
Phage_rep_O          PF04492.8    100 seq892_BIOID51135    -            299   7.6e-40  135.0   0.0   1   1   9.4e-44   1.3e-39  134.3   0.0     3   100    18   115    16   115 0.99 Bacteriophage replication protein O
Amidohydro_1         PF01979.15   333 seq893_BIOID51135    -            382   1.6e-39  136.4   0.3   1   1   5.3e-43   1.8e-39  136.2   0.2     1   332    50   363    50   364 0.94 Amidohydrolase family
Amidohydro_4         PF13147.1    304 seq893_BIOID51135    -            382   1.2e-12   48.3   0.1   1   1   4.6e-15   1.6e-11   44.7   0.1     2   304    46   361    45   361 0.64 Amidohydrolase
Amidohydro_3         PF07969.6    404 seq893_BIOID51135    -            382   1.5e-05   24.2   0.1   1   1   9.1e-09   3.1e-05   23.2   0.0   368   403   326   361   305   362 0.90 Amidohydrolase family
Phage_lambda_P       PF06992.6    233 seq894_BIOID51135    -            233  2.6e-166  550.4   4.6   1   1  2.1e-170  2.9e-166  550.2   3.2     1   233     1   233     1   233 1.00 Replication protein P
BPL_LplA_LipB        PF03099.14   125 seq895_BIOID51135    -            321   9.6e-21   73.9   0.0   1   1   3.2e-24   1.4e-20   73.4   0.0     4   125    86   208    83   208 0.89 Biotin/lipoate A/B protein ligase family
HTH_11               PF08279.7     55 seq895_BIOID51135    -            321   8.3e-13   47.6   0.0   1   1   4.4e-16     2e-12   46.4   0.0     4    54     9    58     8    59 0.92 HTH domain
BPL_C                PF02237.12    48 seq895_BIOID51135    -            321   1.6e-11   43.5   0.2   1   1   8.9e-15   4.1e-11   42.2   0.1     1    48   271   317   271   317 0.97 Biotin protein ligase C terminal domain
Aminotran_3          PF00202.16   339 seq896_BIOID51135    -            496  8.6e-103  343.6   0.0   1   1  9.3e-107  1.3e-102  343.0   0.0     8   338   111   433   105   434 0.95 Aminotransferase class-III
ROK                  PF00480.15   179 seq898_BIOID51135    -            406   1.4e-59  200.8   0.2   1   1   5.1e-63   3.5e-59  199.5   0.0     1   179    90   274    90   274 0.99 ROK family
MarR                 PF01047.17    59 seq898_BIOID51135    -            406   8.3e-08   31.7   0.0   1   1     4e-11   2.8e-07   30.0   0.0    10    48    25    63    18    67 0.94 MarR family
NinB                 PF05772.7    127 seq900_BIOID51135    -            146     2e-53  179.2   0.1   1   1   1.7e-57   2.4e-53  179.0   0.1     2   127     8   129     7   129 0.99 NinB protein
Dam                  PF05869.6    181 seq902_BIOID51135    -            175   2.8e-62  209.2   0.2   1   1   2.2e-66   3.1e-62  209.1   0.2     2   175     3   172     2   175 0.98 DNA N-6-adenine-methyltransferase (Dam)
Hydrolase_6          PF13344.1    101 seq904_BIOID51135    -            250   5.2e-23   80.7   0.0   1   1     3e-26     1e-22   79.7   0.0     1   101     6   105     6   105 0.98 Haloacid dehalogenase-like hydrolase
Hydrolase_like       PF13242.1     75 seq904_BIOID51135    -            250   2.4e-19   68.6   0.0   1   1   2.4e-22   8.1e-19   67.0   0.0     2    74   174   246   173   247 0.97 HAD-hyrolase-like
HAD_2                PF13419.1    176 seq904_BIOID51135    -            250   2.8e-10   40.6   0.0   1   1   3.2e-08   0.00011   22.4   0.0   131   176   174   220   136   220 0.90 Haloacid dehalogenase-like hydrolase
Hydrolase            PF00702.21   204 seq904_BIOID51135    -            250   1.7e-09   38.4   0.0   1   1   4.2e-11   1.4e-07   32.1   0.0     1   204     3   214     3   214 0.62 haloacid dehalogenase-like hydrolase
DUF2591              PF10765.4    109 seq905_BIOID51135    -            115   9.5e-30  102.9   0.0   1   1     8e-34   1.1e-29  102.7   0.0     1   109     3   110     3   110 0.96 Protein of unknown function (DUF2591)
Peripla_BP_3         PF13377.1    160 seq906_BIOID51135    -            327   3.5e-32  111.4   0.0   1   1   1.8e-35   8.3e-32  110.2   0.0     2   160   167   326   166   326 0.94 Periplasmic binding protein-like domain
LacI                 PF00356.16    46 seq906_BIOID51135    -            327   7.5e-18   63.7   0.1   1   1     3e-21   1.4e-17   62.9   0.1     1    45     3    49     3    50 0.95 Bacterial regulatory proteins, lacI family
Peripla_BP_1         PF00532.16   279 seq906_BIOID51135    -            327     1e-07   31.3   0.0   1   1   1.9e-10   8.8e-07   28.2   0.0     2   261    63   306    62   321 0.81 Periplasmic binding proteins and sugar binding domain of LacI family
Asn_synthase         PF00733.16   255 seq910_BIOID51135    -            636   2.3e-76  256.5   0.1   1   1   1.7e-79   4.7e-76  255.5   0.0     1   255   293   532   293   532 0.99 Asparagine synthase
GATase_7             PF13537.1    124 seq910_BIOID51135    -            636   4.6e-42  142.5   0.0   1   1   3.4e-45   9.3e-42  141.6   0.0     1   123   130   248   130   249 0.96 Glutamine amidotransferase domain
GATase_6             PF13522.1    133 seq910_BIOID51135    -            636   6.5e-37  126.3   0.0   1   1   6.3e-40   1.7e-36  124.9   0.0     1   133   115   243   115   243 0.98 Glutamine amidotransferase domain
DUF3700              PF12481.3    228 seq910_BIOID51135    -            636     7e-11   41.6   0.0   1   1   5.1e-14   1.4e-10   40.6   0.0   115   204   190   275   141   285 0.80 Aluminium induced protein
RusA                 PF05866.6    116 seq912_BIOID51135    -            120   2.9e-26   92.0   0.0   1   1   2.4e-30   3.3e-26   91.8   0.0     1   116     8   117     8   117 0.93 Endodeoxyribonuclease RusA
HTH_Tnp_1            PF01527.15    76 seq913_BIOID51135    -            126   2.5e-21   75.2   0.0   1   1   2.5e-25   3.5e-21   74.8   0.0     1    70    10    86    10    92 0.86 Transposase
GTP_EFTU             PF00009.22   188 seq916_BIOID51135    -            175   6.7e-49  165.7   0.5   1   1   1.2e-52   8.5e-49  165.4   0.3     1   130    10   136    10   140 0.95 Elongation factor Tu GTP binding domain
MMR_HSR1             PF01926.18   114 seq916_BIOID51135    -            175   3.1e-05   23.8   0.0   1   1   6.2e-09   4.2e-05   23.3   0.0     2   111    15   133    14   158 0.66 50S ribosome-binding GTPase
TnpB_IS66            PF05717.8    108 seq919_BIOID51135    -            115   2.9e-42  142.3   0.0   1   1   2.4e-46   3.3e-42  142.1   0.0     2   104     7   107     6   110 0.97 IS66 Orf2 like protein
Glyco_hydro_2_C      PF02836.12   298 seq920_BIOID51135    -           1081  1.7e-115  384.9   2.4   1   1  8.2e-119  2.8e-115  384.2   1.6     1   298   371   655   371   655 0.98 Glycosyl hydrolases family 2, TIM barrel domain
Bgal_small_N         PF02929.12   276 seq920_BIOID51135    -           1081   9.3e-87  290.4   0.1   1   1   4.7e-90   1.6e-86  289.6   0.1     1   275   778  1048   778  1049 0.99 Beta galactosidase small chain
Glyco_hydro_2_N      PF02837.13   167 seq920_BIOID51135    -           1081   7.8e-51  171.8   0.2   1   1   4.5e-54   1.5e-50  170.8   0.1     4   164    92   255    89   258 0.94 Glycosyl hydrolases family 2, sugar binding domain
Glyco_hydro_2        PF00703.16   110 seq920_BIOID51135    -           1081   2.5e-20   72.8   0.0   1   1   3.8e-23   1.3e-19   70.5   0.0     1   110   260   369   260   369 0.96 Glycosyl hydrolases family 2
Phage_antitermQ      PF06530.7    126 seq921_BIOID51135    -            127   6.6e-56  187.1   0.6   1   1   5.4e-60   7.4e-56  187.0   0.4     1   125     1   125     1   126 0.99 Phage antitermination protein Q
GTP_EFTU_D3          PF03143.12    97 seq923_BIOID51135    -            255   8.5e-35  118.7   0.1   1   1   4.1e-38   2.8e-34  117.1   0.0     1    96   159   253   159   254 0.98 Elongation factor Tu C-terminal domain
GTP_EFTU_D2          PF03144.20    74 seq923_BIOID51135    -            255   1.3e-18   66.7   6.3   1   1   3.8e-22   2.6e-18   65.7   3.9     1    74    86   155    86   155 0.96 Elongation factor Tu domain 2
DDE_Tnp_IS66         PF03050.9    271 seq924_BIOID51135    -            512  3.4e-100  334.6   0.0   1   1  9.9e-104  3.4e-100  334.6   0.0     1   271   175   462   175   462 0.98 Transposase IS66 family
DDE_Tnp_IS66_C       PF13817.1     39 seq924_BIOID51135    -            512   4.3e-19   68.1   0.1   1   1   3.3e-22   1.1e-18   66.7   0.0     1    39   468   506   468   506 0.98 IS66 C-terminal element
HTH_Tnp_IS66         PF13005.2     59 seq924_BIOID51135    -            512   3.4e-17   61.8   0.7   1   1   1.8e-20     6e-17   61.1   0.5     3    59   115   169   113   169 0.95 putative Helix-turn-helix domain of transposase IS66
LZ_Tnp_IS66          PF13007.2     78 seq924_BIOID51135    -            512   3.7e-13   49.8   3.2   1   1   1.1e-16   3.7e-13   49.8   2.2     1    77    38   110    38   111 0.82 Transposase C of IS166 homeodomain
RHS_repeat           PF05593.9     38 seq925_BIOID51135    -           1029   2.4e-59  196.3  95.4   1   9   4.8e-11   3.2e-07   30.2   1.4     1    38    59    97    59    97 0.97 RHS Repeat
RHS_repeat           PF05593.9     38 seq925_BIOID51135    -           1029   2.4e-59  196.3  95.4   2   9   2.3e-11   1.6e-07   31.2   0.1     1    37   102   138   102   139 0.97 RHS Repeat
RHS_repeat           PF05593.9     38 seq925_BIOID51135    -           1029   2.4e-59  196.3  95.4   3   9   7.8e-10   5.3e-06   26.3   0.4     1    25   123   147   123   151 0.95 RHS Repeat
RHS_repeat           PF05593.9     38 seq925_BIOID51135    -           1029   2.4e-59  196.3  95.4   4   9   3.2e-09   2.2e-05   24.3   0.0     1    36   167   202   167   204 0.92 RHS Repeat
RHS_repeat           PF05593.9     38 seq925_BIOID51135    -           1029   2.4e-59  196.3  95.4   5   9   5.4e-12   3.7e-08   33.2   0.3     1    37   209   245   209   246 0.98 RHS Repeat
RHS_repeat           PF05593.9     38 seq925_BIOID51135    -           1029   2.4e-59  196.3  95.4   6   9   8.6e-09   5.9e-05   23.0   0.3     1    37   251   286   251   287 0.96 RHS Repeat
RHS_repeat           PF05593.9     38 seq925_BIOID51135    -           1029   2.4e-59  196.3  95.4   7   9   1.9e-12   1.3e-08   34.6   0.8     1    38   271   308   271   308 0.99 RHS Repeat
RHS_repeat           PF05593.9     38 seq925_BIOID51135    -           1029   2.4e-59  196.3  95.4   8   9   1.6e-08   0.00011   22.1   1.1     1    31   333   363   333   370 0.94 RHS Repeat
RHS_repeat           PF05593.9     38 seq925_BIOID51135    -           1029   2.4e-59  196.3  95.4   9   9   8.3e-13   5.7e-09   35.8   2.9     1    37   573   618   573   619 0.92 RHS Repeat
RHS                  PF03527.9     41 seq925_BIOID51135    -           1029   3.3e-23   81.0   1.8   1   1   1.1e-24   7.4e-21   73.5   0.3     1    41   777   817   777   817 0.98 RHS protein
SecE                 PF00584.15    57 seq926_BIOID51135    -            127   2.4e-21   74.9   1.0   1   1   1.8e-25   2.4e-21   74.9   0.7     2    56    68   122    67   123 0.97 SecE/Sec61-gamma subunits of protein translocation complex
NusG                 PF02357.14    92 seq927_BIOID51135    -            181   5.3e-25   87.3   0.0   1   1   1.1e-28   7.7e-25   86.8   0.0     1    92     7   106     7   106 0.93 Transcription termination factor nusG
KOW                  PF00467.24    32 seq927_BIOID51135    -            181   1.3e-08   33.9   0.1   1   1   9.1e-12   6.2e-08   31.7   0.0     1    28   130   161   130   165 0.86 KOW motif
FlxA                 PF14282.1    106 seq931_BIOID51135    -            110   5.8e-16   58.2  14.4   1   1     5e-20   6.9e-16   58.0   9.9     5   100    10   102     3   107 0.81 FlxA-like protein
Ribosomal_L11_N      PF03946.9     60 seq933_BIOID51135    -            142   3.2e-32  109.6   0.3   1   1   8.7e-36   5.9e-32  108.7   0.2     1    60     8    67     8    67 0.99 Ribosomal protein L11, N-terminal domain
Ribosomal_L11        PF00298.14    69 seq933_BIOID51135    -            142   6.6e-29   99.7   2.9   1   1   1.8e-32   1.2e-28   98.8   2.0     1    69    72   140    72   140 0.99 Ribosomal protein L11, RNA binding domain
Lysis_S              PF04971.7     68 seq934_BIOID51135    -             71   2.5e-47  158.3   0.6   1   1     2e-51   2.8e-47  158.1   0.4     1    68     4    71     4    71 1.00 Lysis protein S
Phage_lysozyme       PF00959.14   110 seq935_BIOID51135    -            165   4.2e-32  110.5   0.3   1   1   3.8e-36   5.2e-32  110.3   0.2     1   109    48   154    48   155 0.98 Phage lysozyme
Ribosomal_L1         PF00687.16   221 seq936_BIOID51135    -            234   9.2e-50  168.8   0.2   1   1   7.9e-54   1.1e-49  168.6   0.2    13   220    28   220     8   221 0.90 Ribosomal protein L1p/L10e family
Phage_lysis          PF03245.8    125 seq937_BIOID51135    -            153     4e-49  165.6  13.4   1   1   3.4e-53   4.6e-49  165.4   9.3     1   125    29   153    29   153 0.99 Bacteriophage lysis protein
Rz1                  PF06085.6     40 seq938_BIOID51135    -             60   4.4e-24   83.4  10.6   1   1   4.2e-28   5.7e-24   83.1   7.3     1    40    20    60    20    60 0.98 Lipoprotein Rz1 precursor
DUF386               PF04074.7    153 seq939_BIOID51135    -            149   1.3e-39  135.0   1.4   1   1     1e-43   1.4e-39  134.9   1.0     1   153     1   142     1   142 0.98 Domain of unknown function (DUF386)
HEAT_2               PF13646.1     88 seq941_BIOID51135    -            252   3.6e-24   84.7   0.2   1   2   6.1e-10   2.1e-06   27.8   0.0     3    86    32   119    31   121 0.94 HEAT repeats
HEAT_2               PF13646.1     88 seq941_BIOID51135    -            252   3.6e-24   84.7   0.2   2   2   4.1e-11   1.4e-07   31.5   0.0    11    56   144   189   136   195 0.92 HEAT repeats
HEAT                 PF02985.17    31 seq941_BIOID51135    -            252   2.6e-16   58.0   1.4   1   1   2.1e-07   0.00073   19.3   0.0     2    24   166   188   165   189 0.95 HEAT repeat
HEAT_PBS             PF03130.11    27 seq941_BIOID51135    -            252   1.7e-05   24.7   0.8   1   1   3.8e-06     0.013   15.8   0.0     1    27   149   175   149   175 0.98 PBS lyase HEAT-like repeat
AA_permease_2        PF13520.1    426 seq944_BIOID51135    -            477   5.9e-37  127.0  63.2   1   1     1e-40   7.1e-37  126.8  43.8     2   418    10   434     9   449 0.85 Amino acid permease
AA_permease          PF00324.16   479 seq944_BIOID51135    -            477   1.1e-19   70.1  50.4   1   1   2.2e-23   1.5e-19   69.6  34.9    25   466    34   448    21   470 0.84 Amino acid permease
Ribosomal_L10        PF00466.15   100 seq945_BIOID51135    -            165   2.5e-26   91.3   0.0   1   1   2.6e-30   3.6e-26   90.8   0.0     3   100     5   101     3   101 0.98 Ribosomal protein L10
Radical_SAM          PF04055.16   166 seq946_BIOID51135    -            474   4.8e-30  104.7   0.0   1   1   1.7e-33   7.9e-30  104.0   0.0     1   166   151   325   151   325 0.97 Radical SAM superfamily
UPF0004              PF00919.15    98 seq946_BIOID51135    -            474   7.8e-29   99.2   0.0   1   1     3e-32   1.4e-28   98.4   0.0     1    98     4   104     4   104 0.95 Uncharacterized protein family UPF0004
TRAM                 PF01938.15    61 seq946_BIOID51135    -            474   4.6e-20   71.0   0.1   1   1   2.3e-23   1.1e-19   69.9   0.1     1    61   378   440   378   440 0.96 TRAM domain
HNH                  PF01844.18    47 seq948_BIOID51135    -            116   5.7e-16   57.9   1.9   1   1     7e-20   9.6e-16   57.2   1.3     1    47    66   112    66   112 0.98 HNH endonuclease
Ribosomal_L12        PF00542.14    68 seq949_BIOID51135    -            121   1.8e-31  107.8   8.6   1   1   2.8e-35   3.8e-31  106.7   6.0     1    68    54   121    54   121 0.99 Ribosomal protein L7/L12 C-terminal domain
RHS                  PF03527.9     41 seq950_BIOID51135    -            312   7.8e-21   73.4   1.9   1   1   6.3e-25   8.6e-21   73.3   0.3     1    41    46    86    46    86 0.98 RHS protein
Terminase_4          PF05119.7    100 seq951_BIOID51135    -            164   1.3e-24   86.1   0.1   1   1   1.2e-28   1.7e-24   85.7   0.0     2    98    57   153    56   155 0.96 Phage terminase, small subunit
RNA_pol_Rpb2_6       PF00562.23   386 seq952_BIOID51135    -           1342  4.7e-162  539.0   0.0   1   1  3.5e-162  7.9e-159  528.4   0.1     2   386   716  1264   715  1264 0.98 RNA polymerase Rpb2, domain 6
RNA_pol_Rpb2_7       PF04560.15    83 seq952_BIOID51135    -           1342   5.7e-32  109.6   0.1   1   1   8.2e-35   1.9e-31  108.0   0.0     1    82  1266  1341  1266  1342 0.98 RNA polymerase Rpb2, domain 7
RNA_pol_Rpb2_3       PF04565.11    68 seq952_BIOID51135    -           1342   7.1e-30  102.4   0.0   1   1   7.4e-33   1.7e-29  101.2   0.0     1    68   513   582   513   582 0.98 RNA polymerase Rpb2, domain 3
RNA_pol_Rpb2_45      PF10385.4     66 seq952_BIOID51135    -           1342   4.6e-29   99.9   0.3   1   1   1.5e-31   3.5e-28   97.0   0.2     1    66   591   656   591   656 1.00 RNA polymerase beta subunit external 1 domain
RNA_pol_Rpb2_1       PF04563.10   203 seq952_BIOID51135    -           1342   1.5e-26   92.4   0.0   1   1   1.4e-29   3.1e-26   91.4   0.0     2   203    27   509    26   509 0.98 RNA polymerase beta subunit
RNA_pol_Rpb2_2       PF04561.9    190 seq952_BIOID51135    -           1342   1.6e-25   89.5   0.9   1   2   8.4e-11   1.9e-07   30.5   0.0     1    74   151   225   151   276 0.82 RNA polymerase Rpb2, domain 2
RNA_pol_Rpb2_2       PF04561.9    190 seq952_BIOID51135    -           1342   1.6e-25   89.5   0.9   2   2   1.9e-18   4.4e-15   55.4   0.0    80   190   340   454   329   454 0.88 RNA polymerase Rpb2, domain 2
HTH_Tnp_1            PF01527.15    76 seq953_BIOID51135    -            134   2.4e-16   59.3   0.0   1   1   2.3e-20   3.2e-16   58.9   0.0     2    58     9    72     8   101 0.84 Transposase
Terminase_1          PF03354.10   477 seq954_BIOID51135    -            577  2.2e-103  346.1   0.0   1   1  1.9e-107  2.6e-103  345.8   0.0     1   475    86   559    86   561 0.92 Phage Terminase
PhoH                 PF02562.11   205 seq958_BIOID51135    -            359     8e-97  322.2   0.0   1   1  1.5e-100     1e-96  321.9   0.0     2   205   131   334   130   334 0.99 PhoH-like protein
AAA_30               PF13604.1    196 seq958_BIOID51135    -            359   7.3e-08   32.1   0.0   1   1   5.1e-11   3.5e-07   29.8   0.0     4   133   136   287   134   289 0.84 AAA domain
TnpB_IS66            PF05717.8    108 seq959_BIOID51135    -            115   2.7e-42  142.4   0.0   1   1   2.2e-46   2.9e-42  142.3   0.0     2   104     7   107     6   111 0.97 IS66 Orf2 like protein
DDE_Tnp_IS66         PF03050.9    271 seq961_BIOID51135    -            511  7.9e-102  339.9   0.0   1   1  2.3e-105  7.9e-102  339.9   0.0     1   271   175   462   175   462 0.98 Transposase IS66 family
DDE_Tnp_IS66_C       PF13817.1     39 seq961_BIOID51135    -            511     1e-17   63.6   0.0   1   1   7.7e-21   2.6e-17   62.3   0.0     1    38   468   505   468   506 0.98 IS66 C-terminal element
HTH_Tnp_IS66         PF13005.2     59 seq961_BIOID51135    -            511     4e-17   61.6   0.8   1   1   2.2e-20   7.7e-17   60.7   0.5     3    59   115   169   113   169 0.96 putative Helix-turn-helix domain of transposase IS66
LZ_Tnp_IS66          PF13007.2     78 seq961_BIOID51135    -            511   1.1e-13   51.5   4.9   1   1   3.1e-17   1.1e-13   51.5   3.4     1    77    38   110    38   111 0.91 Transposase C of IS166 homeodomain
AsnA                 PF03590.10   244 seq963_BIOID51135    -            330  1.1e-129  430.9   0.0   1   1    2e-133  1.4e-129  430.6   0.0     2   244     4   246     3   246 0.99 Aspartate-ammonia ligase
Trehalase            PF01204.13   512 seq964_BIOID51135    -            783   6.9e-13   47.8   0.2   1   1   4.5e-16   2.1e-12   46.3   0.1   179   488   414   764   408   770 0.83 Trehalase
UPF0054              PF02130.12   145 seq965_BIOID51135    -            155   1.6e-43  147.3   0.0   1   1   1.3e-47   1.8e-43  147.1   0.0    13   144    22   144     9   145 0.88 Uncharacterized protein family UPF0054
CorC_HlyC            PF03471.12    81 seq968_BIOID51135    -            292   3.5e-24   84.3   0.4   1   1   1.6e-27   1.1e-23   82.7   0.0     2    79   206   281   205   283 0.94 Transporter associated domain
CBS                  PF00571.23    57 seq968_BIOID51135    -            292   1.2e-21   75.9   3.1   1   2   4.4e-14     3e-10   39.5   0.1     1    52    69   123    69   128 0.96 CBS domain
CBS                  PF00571.23    57 seq968_BIOID51135    -            292   1.2e-21   75.9   3.1   2   2   3.1e-13   2.1e-09   36.7   0.3     4    56   138   189   135   190 0.92 CBS domain
Phage_portal         PF04860.7    347 seq969_BIOID51135    -            413  2.9e-109  364.8   0.0   1   1  2.7e-113  3.7e-109  364.4   0.0     5   347    33   373    29   373 0.96 Phage portal protein
CN_hydrolase         PF00795.17   184 seq970_BIOID51135    -            512   9.6e-27   93.4   0.0   1   1   1.2e-30   1.6e-26   92.6   0.0     2   184   224   412   223   412 0.89 Carbon-nitrogen hydrolase
Peptidase_U35        PF04586.12   163 seq972_BIOID51135    -            216   1.9e-42  144.9   0.0   1   1   1.9e-46   2.6e-42  144.4   0.0     3   160    11   163     9   166 0.95 Caudovirus prohead protease
Phage_capsid         PF05065.8    276 seq974_BIOID51135    -            401     3e-67  226.6   1.1   1   1   2.8e-71   3.8e-67  226.2   0.8     1   276   115   398   115   398 0.92 Phage capsid family
RNA_pol_Rpb1_1       PF04997.7    338 seq976_BIOID51135    -           1407  1.8e-100  336.3   0.1   1   1  1.8e-103  4.8e-100  335.0   0.1     2   338    15   342    14   342 0.95 RNA polymerase Rpb1, domain 1
RNA_pol_Rpb1_5       PF04998.12   277 seq976_BIOID51135    -           1407   1.1e-80  270.7   0.0   1   1     8e-84   2.2e-80  269.7   0.0     1   276   766  1321   766  1322 1.00 RNA polymerase Rpb1, domain 5
RNA_pol_Rpb1_2       PF00623.15   166 seq976_BIOID51135    -           1407   6.1e-51  172.5   0.0   1   1   5.3e-53   1.5e-49  168.0   0.0     1   166   344   486   344   486 0.95 RNA polymerase Rpb1, domain 2
RNA_pol_Rpb1_3       PF04983.13   157 seq976_BIOID51135    -           1407   1.4e-27   96.2   0.0   1   1   1.2e-30   3.3e-27   95.0   0.0     1   157   489   644   489   644 0.93 RNA polymerase Rpb1, domain 3
RNA_pol_Rpb1_4       PF05000.12   108 seq976_BIOID51135    -           1407   2.5e-18   65.7   0.3   1   1   9.1e-22   2.5e-18   65.7   0.2     2   107   674   763   673   764 0.82 RNA polymerase Rpb1, domain 4
Oxidored_FMN         PF00724.15   341 seq977_BIOID51135    -            672  3.1e-104  348.5   0.0   1   1  2.3e-107  3.9e-104  348.2   0.0     1   341     5   331     5   331 0.97 NADH:flavin oxidoreductase / NADH oxidase family
Pyr_redox_3          PF13738.1    203 seq977_BIOID51135    -            672   1.1e-13   51.5   0.5   1   1   1.6e-09   2.8e-06   27.4   0.3     1    40   378   416   378   421 0.93 Pyridine nucleotide-disulphide oxidoreductase
Pyr_redox_2          PF07992.9    200 seq977_BIOID51135    -            672   7.1e-13   48.7   0.1   1   1   6.6e-13   1.1e-09   38.3   0.0     2   159   377   541   376   591 0.69 Pyridine nucleotide-disulphide oxidoreductase
NAD_binding_8        PF13450.1     68 seq977_BIOID51135    -            672   2.5e-09   36.9   0.9   1   1   4.9e-12   8.4e-09   35.2   0.0     1    35   379   413   379   431 0.92 NAD(P)-binding Rossmann-like domain
HI0933_like          PF03486.9    409 seq977_BIOID51135    -            672   4.6e-07   28.5   1.6   1   1   5.2e-10     9e-07   27.5   0.2     2    42   376   416   375   418 0.93 HI0933-like protein
FAD_binding_2        PF00890.19   421 seq977_BIOID51135    -            672   3.5e-05   22.7   1.0   1   1   5.1e-08   8.7e-05   21.4   0.7     3    41   378   416   376   419 0.91 FAD binding domain
PTS_EIIA_2           PF00359.17   142 seq978_BIOID51135    -            637   6.7e-33  113.2   0.0   1   1   2.5e-36   1.1e-32  112.5   0.0     5   140   498   634   495   636 0.95 Phosphoenolpyruvate-dependent sugar phosphotransferase system, EIIA 2
PTS_EIIC             PF02378.13   321 seq978_BIOID51135    -            637   2.5e-19   69.1  33.4   1   1   5.5e-23   2.5e-19   69.1  23.2     1   321    17   277    17   277 0.92 Phosphotransferase system, EIIC
PTS_IIB              PF02302.12    90 seq978_BIOID51135    -            637   1.9e-09   37.6   0.3   1   1   1.1e-12   4.9e-09   36.3   0.0     1    79   379   453   379   458 0.87 PTS system, Lactose/Cellobiose specific IIB subunit
SBP_bac_3            PF00497.15   225 seq979_BIOID51135    -            302   3.1e-47  160.6   0.7   1   1   2.8e-51   3.8e-47  160.2   0.5     1   224    42   271    42   272 0.93 Bacterial extracellular solute-binding proteins, family 3
K_trans              PF02705.11   534 seq981_BIOID51135    -            622    3e-206  685.8  25.8   1   1  2.5e-210  3.4e-206  685.6  17.9     2   534    14   544    13   544 0.99 K+ potassium transporter
Phage_connect_1      PF05135.8    102 seq984_BIOID51135    -            107   1.1e-13   51.0   0.0   1   1   9.2e-18   1.3e-13   50.8   0.0     1   101     1   104     1   105 0.96 Phage gp6-like head-tail connector protein
HTH_3                PF01381.17    55 seq985_BIOID51135    -            135   1.1e-16   60.2   0.0   1   1   4.9e-20   2.2e-16   59.3   0.0     1    55    12    66    12    66 0.98 Helix-turn-helix
HTH_19               PF12844.2     64 seq985_BIOID51135    -            135   2.4e-11   43.4   0.0   1   1   9.9e-15   4.5e-11   42.5   0.0     1    63     9    71     9    72 0.98 Helix-turn-helix domain
HTH_31               PF13560.1     64 seq985_BIOID51135    -            135   3.2e-09   36.7   0.0   1   1   1.5e-12   6.9e-09   35.6   0.0     2    58     8    63     7    71 0.95 Helix-turn-helix domain
Phage_H_T_join       PF05521.6     95 seq987_BIOID51135    -            136   6.1e-16   58.3   0.6   1   1   5.6e-20   7.6e-16   58.0   0.4     1    95    21   115    21   115 0.96 Phage head-tail joining protein
BPD_transp_1         PF00528.17   185 seq988_BIOID51135    -            246   3.6e-27   94.9   8.0   1   1   2.6e-31   3.6e-27   94.9   5.6     4   184    46   238    43   239 0.96 Binding-protein-dependent transport system inner membrane component
DUF1391              PF07151.7     49 seq990_BIOID51135    -             51   5.1e-35  118.5   0.9   1   1     4e-39   5.5e-35  118.4   0.6     1    48     2    49     2    50 0.97 Protein of unknown function (DUF1391)
Mannitol_dh_C        PF08125.8    245 seq994_BIOID51135    -            443   4.8e-72  241.9   0.0   1   1   2.2e-75   9.9e-72  240.9   0.0     1   244   209   434   209   435 0.98 Mannitol dehydrogenase C-terminal domain
Mannitol_dh          PF01232.18   151 seq994_BIOID51135    -            443   8.5e-28   97.0   0.1   1   1   3.7e-31   1.7e-27   96.1   0.1     1   151    62   184    62   184 0.97 Mannitol dehydrogenase Rossmann domain
DUF3521              PF12035.3     35 seq994_BIOID51135    -            443   6.5e-08   32.1   5.3   1   1   3.1e-11   1.4e-07   31.0   3.6     1    33     1    31     1    32 0.97 Protein of unknown function (DUF3521)
BPD_transp_1         PF00528.17   185 seq995_BIOID51135    -            224   1.2e-18   67.2  19.4   1   1   1.1e-22   1.5e-18   66.8  13.5     1   183    34   223    12   224 0.92 Binding-protein-dependent transport system inner membrane component
DicB                 PF05358.6     62 seq998_BIOID51135    -             62   5.3e-41  137.8   0.2   1   1   4.3e-45   5.8e-41  137.6   0.1     1    62     1    62     1    62 1.00 DicB protein
DUF2635              PF10948.3     47 seq999_BIOID51135    -             56   2.3e-21   74.6   2.2   1   1   1.9e-25   2.6e-21   74.5   1.5     1    46     3    48     3    49 0.98 Protein of unknown function (DUF2635)
RbsD_FucU            PF05025.8    142 seq1000_BIOID51135   -            151   1.7e-50  170.9   0.4   1   1   1.4e-54   1.9e-50  170.7   0.3     1   142    13   151    13   151 0.99 RbsD / FucU transport protein family
ABC_tran             PF00005.22   118 seq1001_BIOID51135   -            241   2.8e-27   95.3   0.0   1   1   5.6e-31   3.9e-27   94.8   0.0     1   118    41   165    41   165 0.95 ABC transporter
DUF1482              PF07358.6     57 seq1002_BIOID51135   -             63   8.8e-28   95.5   0.2   1   1   7.1e-32   9.7e-28   95.4   0.1     1    57     4    62     4    62 0.98 Protein of unknown function (DUF1482)
Phage_sheath_1       PF04984.9    464 seq1003_BIOID51135   -            498   4.7e-76  255.9   7.1   1   1   3.8e-80   5.3e-76  255.8   4.9     2   463     8   489     1   490 0.97 Phage tail sheath protein
ABC_tran             PF00005.22   118 seq1005_BIOID51135   -            501   1.4e-34  118.8   0.0   1   2   1.6e-21   7.4e-18   64.9   0.0     1   117    44   169    44   170 0.91 ABC transporter
ABC_tran             PF00005.22   118 seq1005_BIOID51135   -            501   1.4e-34  118.8   0.0   2   2   1.9e-17   8.5e-14   51.8   0.0     3   117   294   423   292   424 0.77 ABC transporter
MtlR                 PF05068.7    170 seq1006_BIOID51135   -            195   2.2e-76  254.9   0.1   1   1   1.9e-80   2.6e-76  254.7   0.0     5   169    26   188     2   189 0.96 Mannitol repressor
IU_nuc_hydro         PF01156.14   314 seq1007_BIOID51135   -            311  3.5e-102  341.7   0.1   1   1  2.8e-106  3.9e-102  341.5   0.1     3   311     4   308     2   311 0.95 Inosine-uridine preferring nucleoside hydrolase
DUF45                PF01863.12   205 seq1008_BIOID51135   -            167   1.7e-11   44.1   0.3   1   1   2.7e-15   1.8e-11   44.1   0.2   143   198    94   149    17   156 0.87 Protein of unknown function DUF45
WLM                  PF08325.5    186 seq1008_BIOID51135   -            167   7.7e-06   25.7   3.0   1   1   1.6e-09   1.1e-05   25.2   1.8    80   118   113   151    96   166 0.83 WLM domain
DUF2810              PF10928.3     54 seq1010_BIOID51135   -            120   3.1e-32  109.9   2.6   1   1   2.4e-36   3.3e-32  109.8   1.1     1    53    66   118    66   119 0.96 Protein of unknown function (DUF2810)
Tail_tube            PF10618.4    119 seq1011_BIOID51135   -            118   4.7e-39  132.7   0.1   1   1   3.7e-43   5.1e-39  132.5   0.1     1   119     1   118     1   118 0.98 Phage tail tube protein
DUF218               PF02698.12   155 seq1012_BIOID51135   -            230   5.3e-23   81.1   0.0   1   1   5.5e-27   7.5e-23   80.6   0.0    17   130    68   177    58   200 0.89 DUF218 domain
HSP70                PF00012.15   602 seq1015_BIOID51135   -            556  2.4e-115  385.6   0.0   1   2   8.6e-20   5.9e-16   57.3   0.0     1    74     7    81     7    87 0.95 Hsp70 protein
HSP70                PF00012.15   602 seq1015_BIOID51135   -            556  2.4e-115  385.6   0.0   2   2  2.4e-101   1.7e-97  326.7   0.0   108   553    87   539    80   551 0.90 Hsp70 protein
FGGY_C               PF02782.11   197 seq1015_BIOID51135   -            556   0.00012   21.7   0.0   1   1   2.9e-08    0.0002   20.9   0.0   145   194   293   343   257   346 0.88 FGGY family of carbohydrate kinases, C-terminal domain
BPD_transp_2         PF02653.11   267 seq1016_BIOID51135   -            321   8.2e-53  178.9  42.6   1   1   9.2e-57   1.3e-52  178.3  29.6     1   267    45   314    45   314 0.95 Branched-chain amino acid transport system / permease component
FluMu_gp41           PF10109.4     82 seq1017_BIOID51135   -             89     2e-17   62.7   0.0   1   1   1.7e-21   2.3e-17   62.5   0.0     2    81     4    86     3    87 0.85 Mu-like prophage FluMu protein gp41
Lactate_perm         PF02652.9    522 seq1019_BIOID51135   -            560  1.9e-234  778.9  41.6   1   1  1.6e-238  2.1e-234  778.7  28.9     1   522    25   551    25   551 0.99 L-lactate permease
PhageMin_Tail        PF10145.4    202 seq1020_BIOID51135   -            610   7.9e-29  100.6  18.1   1   1   5.7e-33   7.9e-29  100.6  12.6     2   202    88   296    87   296 0.93 Phage-related minor tail protein
GFO_IDH_MocA         PF01408.17   120 seq1021_BIOID51135   -            334   3.5e-28   98.3   0.1   1   1   4.2e-32   5.7e-28   97.7   0.1     1   117     8   124     8   127 0.97 Oxidoreductase family, NAD-binding Rossmann fold
DUF1233              PF06806.7     72 seq1024_BIOID51135   -             83   2.3e-32  110.2   0.1   1   1     2e-36   2.7e-32  110.0   0.1     1    70     4    74     4    77 0.97 Putative excisionase (DUF1233)
Peripla_BP_4         PF13407.1    258 seq1025_BIOID51135   -            296   7.1e-59  199.1  12.0   1   1   2.5e-62   8.4e-59  198.9   8.3     1   258    29   281    29   281 0.97 Periplasmic binding protein domain
Peripla_BP_1         PF00532.16   279 seq1025_BIOID51135   -            296   2.2e-27   95.8   2.4   1   1     8e-31   2.7e-27   95.5   1.7     2   250    27   268    26   289 0.86 Periplasmic binding proteins and sugar binding domain of LacI family
Peripla_BP_3         PF13377.1    160 seq1025_BIOID51135   -            296   1.5e-15   57.4   0.0   1   1     2e-18   6.9e-15   55.2   0.0    19   145   158   284   148   296 0.81 Periplasmic binding protein-like domain
Peripla_BP_6         PF13458.1    343 seq1025_BIOID51135   -            296     3e-12   46.4   4.0   1   1   1.1e-15   3.8e-12   46.0   2.7    44   235    58   249    19   283 0.87 Periplasmic binding protein
DUF3596              PF12167.3     88 seq1027_BIOID51135   -            431   7.5e-29   99.0   0.0   1   1   2.1e-32   1.4e-28   98.1   0.0     1    87     9    94     9    95 0.98 Domain of unknown function (DUF3596)
Phage_integrase      PF00589.17   173 seq1027_BIOID51135   -            431   7.6e-20   71.1   0.1   1   1   2.5e-23   1.7e-19   70.0   0.0     3   167   205   398   204   403 0.88 Phage integrase family
TerC                 PF03741.11   184 seq1029_BIOID51135   -            321   4.2e-57  192.4  13.4   1   1   3.1e-61   4.2e-57  192.4   9.3     1   182    80   282    80   284 0.97 Integral membrane protein TerC family
PfkB                 PF00294.19   301 seq1030_BIOID51135   -            314   3.8e-75  252.6   3.3   1   1   6.4e-79   4.4e-75  252.4   2.3     3   300    11   302     9   303 0.95 pfkB family carbohydrate kinase
Phos_pyr_kin         PF08543.7    246 seq1030_BIOID51135   -            314   1.9e-15   56.6   0.4   1   1   3.9e-19   2.6e-15   56.1   0.2   104   231   170   290   132   299 0.82 Phosphomethylpyrimidine kinase
FCD                  PF07729.7    125 seq1031_BIOID51135   -            258   3.1e-23   82.3   2.7   1   1   4.6e-27   3.1e-23   82.3   1.9     1   124   100   223   100   224 0.90 FCD domain
GntR                 PF00392.16    64 seq1031_BIOID51135   -            258   2.1e-22   78.2   0.4   1   1   6.1e-26   4.2e-22   77.2   0.3     1    64     8    71     8    71 0.98 Bacterial regulatory proteins, gntR family
FMN_dh               PF01070.13   357 seq1035_BIOID51135   -            112   1.1e-25   90.1   0.0   1   1     1e-29   1.4e-25   89.8   0.0     1    93    13   105    13   109 0.98 FMN-dependent dehydrogenase
Peripla_BP_1         PF00532.16   279 seq1036_BIOID51135   -            303   1.7e-23   83.0   0.0   1   1   7.1e-27   2.4e-23   82.6   0.0     1   185    59   243    59   246 0.90 Periplasmic binding proteins and sugar binding domain of LacI family
LacI                 PF00356.16    46 seq1036_BIOID51135   -            303   2.4e-21   74.9   0.9   1   1   1.1e-24   3.9e-21   74.2   0.6     1    46     3    48     3    48 0.99 Bacterial regulatory proteins, lacI family
Peripla_BP_3         PF13377.1    160 seq1036_BIOID51135   -            303   1.7e-11   44.2   0.0   1   1   7.6e-14   2.6e-10   40.4   0.0     2    74   170   244   169   251 0.88 Periplasmic binding protein-like domain
Peripla_BP_4         PF13407.1    258 seq1036_BIOID51135   -            303   2.5e-10   40.0   0.0   1   1   1.1e-13   3.7e-10   39.5   0.0     1   180    62   234    62   276 0.88 Periplasmic binding protein domain
DNA_circ_N           PF07157.7     93 seq1037_BIOID51135   -            442   1.4e-41  140.3   0.0   1   1   2.3e-45   3.1e-41  139.2   0.0     1    93     3    95     3    95 0.99 DNA circulation protein N-terminus
FMN_dh               PF01070.13   357 seq1039_BIOID51135   -            297   2.3e-93  312.7   0.0   1   1   9.4e-97   3.2e-93  312.2   0.0    92   355     5   276     2   278 0.95 FMN-dependent dehydrogenase
NMO                  PF03060.10   330 seq1039_BIOID51135   -            297   1.3e-05   24.4   2.4   1   1   5.2e-09   1.8e-05   23.9   1.6   138   225   149   236   145   276 0.86 Nitronate monooxygenase
SDF                  PF00375.13   390 seq1040_BIOID51135   -            414   1.5e-63  214.8  34.9   1   1   1.3e-67   1.8e-63  214.5  24.2     1   385    18   397    18   401 0.89 Sodium:dicarboxylate symporter family
Sel1                 PF08238.7     39 seq1042_BIOID51135   -            184   9.5e-30  102.2   8.5   1   3   2.3e-13   3.2e-09   37.0   0.1     3    38    65    98    63    99 0.86 Sel1 repeat
Sel1                 PF08238.7     39 seq1042_BIOID51135   -            184   9.5e-30  102.2   8.5   2   3   2.7e-14   3.6e-10   40.0   0.1     1    39   100   135   100   135 0.96 Sel1 repeat
Sel1                 PF08238.7     39 seq1042_BIOID51135   -            184   9.5e-30  102.2   8.5   3   3   9.5e-11   1.3e-06   28.7   0.2     1    38   136   170   136   171 0.91 Sel1 repeat
Phage_GPD            PF05954.6    292 seq1044_BIOID51135   -            359   2.2e-28   99.1   0.9   1   1   1.8e-32   2.5e-28   98.9   0.2     3   292    25   324    23   325 0.81 Phage late control gene D protein (GPD)
Peripla_BP_3         PF13377.1    160 seq1045_BIOID51135   -             82   3.6e-23   82.2   0.1   1   1   2.8e-27   3.9e-23   82.0   0.1    79   159     1    81     1    82 0.93 Periplasmic binding protein-like domain
Phage_Mu_Gp45        PF06890.7    162 seq1046_BIOID51135   -            182   1.4e-65  219.5   0.8   1   1   1.2e-69   1.6e-65  219.3   0.6     1   161    16   171    16   172 0.99 Bacteriophage Mu Gp45 protein
DUF1283              PF06932.6     85 seq1048_BIOID51135   -            113     1e-46  156.7   6.7   1   1   8.7e-51   1.2e-46  156.5   4.7     1    85    29   113    29   113 0.99 Protein of unknown function (DUF1283)
GP46                 PF07409.7    116 seq1049_BIOID51135   -            142   2.8e-39  132.8   0.7   1   1   2.4e-43   3.3e-39  132.6   0.5     1   116    20   134    20   134 0.96 Phage protein GP46
Acetyltransf_3       PF13302.1    142 seq1050_BIOID51135   -            186   5.7e-23   81.6   0.0   1   1     4e-26   7.7e-23   81.2   0.0     3   141     8   140     7   141 0.80 Acetyltransferase (GNAT) domain
Acetyltransf_4       PF13420.1    155 seq1050_BIOID51135   -            186   7.2e-15   55.1   0.6   1   1   4.7e-18   9.1e-15   54.8   0.4     1   152     9   158     9   160 0.93 Acetyltransferase (GNAT) domain
Acetyltransf_1       PF00583.19    83 seq1050_BIOID51135   -            186     6e-15   54.9   0.1   1   1   4.5e-18   8.9e-15   54.3   0.1     2    82    63   140    62   141 0.97 Acetyltransferase (GNAT) family
Acetyltransf_8       PF13523.1    152 seq1050_BIOID51135   -            186   1.2e-13   51.1   0.2   1   1   8.2e-17   1.6e-13   50.6   0.2     1   141     9   145     9   157 0.89 Acetyltransferase (GNAT) domain
Acetyltransf_7       PF13508.1     79 seq1050_BIOID51135   -            186   3.7e-07   30.1   0.2   1   1   3.4e-10   6.7e-07   29.2   0.1     2    78    56   141    55   142 0.80 Acetyltransferase (GNAT) domain
Acetyltransf_10      PF13673.1    117 seq1050_BIOID51135   -            186   1.3e-05   25.1   0.0   1   1   9.3e-09   1.8e-05   24.7   0.0     1   117    16   140    16   140 0.75 Acetyltransferase (GNAT) domain
FR47                 PF08445.5     86 seq1050_BIOID51135   -            186   2.1e-05   24.0   0.0   1   1   1.9e-08   3.8e-05   23.2   0.0    26    79    87   142    69   150 0.92 FR47-like protein
Baseplate_J          PF04865.9    243 seq1052_BIOID51135   -            352   5.1e-56  189.6   0.1   1   1   4.6e-60   6.3e-56  189.3   0.0     2   243    69   317    68   317 0.96 Baseplate J-like protein
NUDIX                PF00293.23   135 seq1053_BIOID51135   -            257   1.9e-21   75.9   0.1   1   1   1.3e-24     6e-21   74.3   0.0     6   125   132   240   127   249 0.90 NUDIX domain
zf-NADH-PPase        PF09297.6     32 seq1053_BIOID51135   -            257   2.8e-10   39.4   5.4   1   1     1e-13   4.8e-10   38.6   3.8     1    32    93   124    93   124 0.98 NADH pyrophosphatase zinc ribbon domain
NUDIX-like           PF09296.6     98 seq1053_BIOID51135   -            257   3.7e-06   27.0   0.1   1   1   1.6e-09   7.3e-06   26.1   0.1     2    97    11    90    10    91 0.96 NADH pyrophosphatase-like rudimentary NUDIX domain
Sel1                 PF08238.7     39 seq1055_BIOID51135   -            325   2.1e-68  225.1  49.4   1   8   1.4e-12     2e-08   34.5   0.1     2    39    26    61    25    61 0.87 Sel1 repeat
Sel1                 PF08238.7     39 seq1055_BIOID51135   -            325   2.1e-68  225.1  49.4   2   8   1.2e-08   0.00017   22.0   0.1     2    39    63    97    62    97 0.77 Sel1 repeat
Sel1                 PF08238.7     39 seq1055_BIOID51135   -            325   2.1e-68  225.1  49.4   3   8   8.8e-08    0.0012   19.2   0.1     4    38   101   130    98   131 0.80 Sel1 repeat
Sel1                 PF08238.7     39 seq1055_BIOID51135   -            325   2.1e-68  225.1  49.4   4   8   2.5e-15   3.5e-11   43.2   3.2     2    39   133   167   132   167 0.96 Sel1 repeat
Sel1                 PF08238.7     39 seq1055_BIOID51135   -            325   2.1e-68  225.1  49.4   5   8   2.3e-13   3.2e-09   37.0   0.4     1    39   168   203   168   203 0.95 Sel1 repeat
Sel1                 PF08238.7     39 seq1055_BIOID51135   -            325   2.1e-68  225.1  49.4   6   8   2.8e-12   3.8e-08   33.6   3.1     2    39   205   239   204   239 0.89 Sel1 repeat
Sel1                 PF08238.7     39 seq1055_BIOID51135   -            325   2.1e-68  225.1  49.4   7   8   2.2e-14     3e-10   40.2   0.3     3    37   242   273   240   275 0.93 Sel1 repeat
Sel1                 PF08238.7     39 seq1055_BIOID51135   -            325   2.1e-68  225.1  49.4   8   8     4e-09   5.5e-05   23.5   0.1     1    33   276   305   276   310 0.85 Sel1 repeat
URO-D                PF01208.12   343 seq1056_BIOID51135   -            169   1.2e-68  231.4   0.0   1   1   9.9e-73   1.4e-68  231.2   0.0     2   159     5   164     4   169 0.95 Uroporphyrinogen decarboxylase (URO-D)
DUF1161              PF06649.7     52 seq1057_BIOID51135   -            102   1.3e-25   88.9   0.0   1   1   1.2e-29   1.6e-25   88.6   0.0     1    52    27    80    27    80 0.99 Protein of unknown function (DUF1161)
DUF2313              PF10076.4    179 seq1058_BIOID51135   -            194   7.9e-61  204.4   0.0   1   1   6.5e-65   8.8e-61  204.2   0.0     2   178    11   192    10   193 0.97 Uncharacterized protein conserved in bacteria (DUF2313)
URO-D                PF01208.12   343 seq1060_BIOID51135   -            185   2.7e-65  220.4   0.0   1   1   2.2e-69     3e-65  220.2   0.0   165   342     1   178     1   179 0.98 Uroporphyrinogen decarboxylase (URO-D)
Molybdopterin        PF00384.17   432 seq1062_BIOID51135   -            808   6.6e-96  321.5   0.0   1   1   1.8e-99   8.2e-96  321.2   0.0     1   432   111   566   111   566 0.92 Molybdopterin oxidoreductase
Molydop_binding      PF01568.16   109 seq1062_BIOID51135   -            808   1.1e-27   95.8   0.0   1   1   5.8e-31   2.6e-27   94.6   0.0     1   107   687   800   687   802 0.96 Molydopterin dinucleotide binding domain
Molybdop_Fe4S4       PF04879.11    55 seq1062_BIOID51135   -            808   1.2e-14   53.6   1.0   1   1   4.8e-18   2.2e-14   52.8   0.7     1    55    49   108    49   108 0.97 Molybdopterin oxidoreductase Fe4S4 domain
Endonuclease_5       PF04493.9    206 seq1065_BIOID51135   -            223   1.1e-70  237.0   0.0   1   1   9.3e-75   1.3e-70  236.8   0.0     1   205     9   208     9   209 0.99 Endonuclease V
MFS_1                PF07690.11   354 seq1066_BIOID51135   -            466   9.5e-57  192.2  44.8   1   2   3.5e-52   4.8e-48  163.6  16.0     2   269    50   321    49   334 0.89 Major Facilitator Superfamily
MFS_1                PF07690.11   354 seq1066_BIOID51135   -            466   9.5e-57  192.2  44.8   2   2   1.3e-12   1.8e-08   33.4  10.6    59   178   334   450   322   464 0.85 Major Facilitator Superfamily
tRNA-synt_1_2        PF13603.1    185 seq1069_BIOID51135   -            907   1.1e-79  265.9   0.0   1   1   7.5e-83     2e-79  265.0   0.0     1   184   268   450   268   451 0.98 Leucyl-tRNA synthetase, Domain 2
tRNA-synt_1          PF00133.17   601 seq1069_BIOID51135   -            907   1.3e-70  237.9   9.1   1   5   1.5e-29   4.2e-26   90.9   0.2     4   178    63   218    60   221 0.88 tRNA synthetases class I (I, L, M and V)
tRNA-synt_1          PF00133.17   601 seq1069_BIOID51135   -            907   1.3e-70  237.9   9.1   2   5   6.8e-09   1.9e-05   22.8   0.2   361   411   221   271   217   275 0.95 tRNA synthetases class I (I, L, M and V)
tRNA-synt_1          PF00133.17   601 seq1069_BIOID51135   -            907   1.3e-70  237.9   9.1   3   5   2.6e-22     7e-19   67.1   0.0   188   349   277   455   272   464 0.79 tRNA synthetases class I (I, L, M and V)
tRNA-synt_1          PF00133.17   601 seq1069_BIOID51135   -            907   1.3e-70  237.9   9.1   4   5   1.4e-10   3.7e-07   28.4   0.0   414   557   464   619   458   621 0.63 tRNA synthetases class I (I, L, M and V)
tRNA-synt_1          PF00133.17   601 seq1069_BIOID51135   -            907   1.3e-70  237.9   9.1   5   5     4e-10   1.1e-06   26.8   0.0   560   593   665   698   655   706 0.87 tRNA synthetases class I (I, L, M and V)
tRNA-synt_1g         PF09334.6    391 seq1069_BIOID51135   -            907   8.8e-34  116.6   0.0   1   2   6.2e-27   1.7e-23   82.8   0.0     5   218    86   271    82   287 0.83 tRNA synthetases class I (M)
tRNA-synt_1g         PF09334.6    391 seq1069_BIOID51135   -            907   8.8e-34  116.6   0.0   2   2   5.8e-09   1.6e-05   23.6   0.0   314   364   653   703   642   717 0.81 tRNA synthetases class I (M)
Anticodon_1          PF08264.8    153 seq1069_BIOID51135   -            907   5.2e-17   61.8   0.0   1   1   3.3e-20   8.9e-17   61.1   0.0     3   148   747   868   745   874 0.79 Anticodon-binding domain of tRNA
DUF416               PF04222.7    191 seq1074_BIOID51135   -            196   2.2e-87  291.0   0.1   1   1   1.8e-91   2.5e-87  290.8   0.0     1   189     4   192     4   194 0.99 Protein of unknown function (DUF416)
Bac_DNA_binding      PF00216.16    90 seq1077_BIOID51135   -             90   3.2e-33  113.4   1.4   1   1   2.6e-37   3.6e-33  113.3   1.0     1    90     1    90     1    90 0.99 Bacterial DNA-binding protein
GntR                 PF00392.16    64 seq1078_BIOID51135   -            263     7e-23   79.7   0.2   1   1   1.9e-26   1.3e-22   78.8   0.1     1    64    14    77    14    77 0.99 Bacterial regulatory proteins, gntR family
FCD                  PF07729.7    125 seq1078_BIOID51135   -            263   9.6e-19   67.8   5.0   1   1   2.2e-22   1.5e-18   67.1   3.5     1   125   101   225   101   225 0.90 FCD domain
DUF1481              PF07356.7    195 seq1079_BIOID51135   -            211   5.4e-71  237.9   0.6   1   1   4.5e-75   6.2e-71  237.7   0.4     1   195    22   207    22   207 0.99 Protein of unknown function (DUF1481)
Molybdopterin        PF00384.17   432 seq1081_BIOID51135   -            808   1.8e-88  297.0   0.0   1   1   4.8e-92   2.2e-88  296.7   0.0     1   432   115   566   115   566 0.93 Molybdopterin oxidoreductase
Molydop_binding      PF01568.16   109 seq1081_BIOID51135   -            808   5.3e-27   93.6   0.0   1   1   2.2e-30     1e-26   92.7   0.0     1   107   687   800   687   802 0.97 Molydopterin dinucleotide binding domain
Molybdop_Fe4S4       PF04879.11    55 seq1081_BIOID51135   -            808   2.7e-13   49.4   0.9   1   1     1e-16   4.7e-13   48.6   0.6     1    55    53   112    53   112 0.96 Molybdopterin oxidoreductase Fe4S4 domain
DDE_Tnp_1            PF01609.16   211 seq1082_BIOID51135   -            370   2.5e-29  102.2   0.0   1   1   2.3e-33   3.2e-29  101.9   0.0     2   211   107   348   106   348 0.96 Transposase DDE domain
SNARE_assoc          PF09335.6    123 seq1084_BIOID51135   -            220   1.6e-22   79.8   5.4   1   1   1.2e-26   1.6e-22   79.8   3.7     1   123    48   174    48   174 0.96 SNARE associated Golgi protein
LptE                 PF04390.7    155 seq1085_BIOID51135   -            193   8.2e-34  116.4   0.0   1   1   7.9e-38   1.1e-33  116.0   0.0     2   153    10   159     9   161 0.94 Lipopolysaccharide-assembly
HATPase_c            PF02518.21   111 seq1086_BIOID51135   -            465   3.6e-28   97.3   0.6   1   1   1.2e-31   8.3e-28   96.2   0.1     2   110   353   456   352   457 0.98 Histidine kinase-, DNA gyrase B-, and HSP90-like ATPase
HisKA                PF00512.20    68 seq1086_BIOID51135   -            465   1.5e-14   53.6   0.4   1   1   8.2e-18   5.6e-14   51.7   0.0     2    65   245   307   244   309 0.91 His Kinase A (phospho-acceptor) domain
SecD-TM1             PF13721.1    101 seq1089_BIOID51135   -            127   2.5e-16   59.6   0.0   1   1   2.4e-20   3.3e-16   59.2   0.0    10   101    16   105     8   105 0.91 SecD export protein N-terminal TM region
DNA_pol3_delta       PF06144.8    172 seq1090_BIOID51135   -            343     2e-48  164.0   0.1   1   1   2.6e-52   3.6e-48  163.2   0.1     1   172    21   190    21   190 0.99 DNA polymerase III, delta subunit
DUF1090              PF06476.7    115 seq1092_BIOID51135   -            122   4.6e-38  129.3  17.6   1   1   4.1e-42   5.7e-38  129.0  12.2     2   114     7   116     5   117 0.92 Protein of unknown function (DUF1090)
HTH_AraC             PF00165.18    42 seq1094_BIOID51135   -            247   6.9e-20   70.1   1.3   1   2     4e-11   2.8e-07   30.0   0.0     1    41   144   183   144   184 0.96 Bacterial regulatory helix-turn-helix proteins, AraC family
HTH_AraC             PF00165.18    42 seq1094_BIOID51135   -            247   6.9e-20   70.1   1.3   2   2   7.8e-14   5.4e-10   38.6   0.2     6    40   196   232   194   232 0.92 Bacterial regulatory helix-turn-helix proteins, AraC family
HTH_18               PF12833.2     81 seq1094_BIOID51135   -            247   3.7e-14   52.4   0.1   1   1   1.1e-17   7.3e-14   51.5   0.0     2    80   158   234   157   235 0.94 Helix-turn-helix domain
DUF883               PF05957.8     94 seq1095_BIOID51135   -            101   1.1e-31  108.9   1.7   1   1   9.3e-36   1.3e-31  108.7   1.2     2    94     9   101     8   101 0.99 Bacterial protein of unknown function (DUF883)
Sigma54_activat      PF00158.21   168 seq1097_BIOID51135   -            441   3.7e-72  241.1   0.1   1   1   2.2e-75     6e-72  240.4   0.1     1   168   141   308   141   308 0.99 Sigma-54 interaction domain
Response_reg         PF00072.19   112 seq1097_BIOID51135   -            441   7.2e-30  103.1   0.2   1   1   5.4e-33   1.5e-29  102.1   0.1     1   111     8   117     8   118 0.98 Response regulator receiver domain
HTH_8                PF02954.14    42 seq1097_BIOID51135   -            441     2e-14   52.7   0.6   1   1   7.2e-18     2e-14   52.7   0.4     3    39   403   439   401   441 0.93 Bacterial regulatory protein, Fis family
AAA_5                PF07728.9    139 seq1097_BIOID51135   -            441   1.4e-07   31.1   0.0   1   1     1e-10   2.8e-07   30.2   0.0     2   123   165   283   164   301 0.84 AAA domain (dynein-related subfamily)
AAA                  PF00004.24   132 seq1097_BIOID51135   -            441   1.7e-05   24.9   0.0   1   1   1.3e-08   3.5e-05   23.9   0.0     1   126   165   296   165   302 0.72 ATPase family associated with various cellular activities (AAA)
CTP_transf_2         PF01467.21   157 seq1098_BIOID51135   -            213   2.8e-41  141.0   0.0   1   1   2.3e-45   3.2e-41  140.8   0.0     1   157     7   187     7   187 0.98 Cytidylyltransferase
Fer4_11              PF13247.1     99 seq1099_BIOID51135   -            205   1.2e-31  108.4  10.9   1   1   8.5e-35   1.2e-31  108.4   7.5     3    97    60   153    58   155 0.97 4Fe-4S dicluster domain
Fer4_2               PF12797.2     22 seq1099_BIOID51135   -            205   1.1e-13   50.0  30.8   1   1   6.7e-10   9.1e-07   28.3   0.6     2    20     6    24     5    33 0.89 4Fe-4S binding domain
Fer4                 PF00037.22    24 seq1099_BIOID51135   -            205   9.1e-13   47.1  35.1   1   1   8.5e-11   1.2e-07   30.9   3.3     1    23    92   114    92   115 0.94 4Fe-4S binding domain
Fer4_7               PF12838.2     52 seq1099_BIOID51135   -            205   2.4e-12   46.9  28.1   1   1   9.2e-10   1.3e-06   28.6   7.3     2    50    99   147    98   149 0.87 4Fe-4S dicluster domain
Fer4_9               PF13187.1     55 seq1099_BIOID51135   -            205   8.2e-12   45.0  26.6   1   1   5.5e-10   7.5e-07   29.2   7.4     2    53    99   148    98   150 0.95 4Fe-4S dicluster domain
Fer4_10              PF13237.1     52 seq1099_BIOID51135   -            205   4.5e-11   42.2  30.2   1   1   8.2e-09   1.1e-05   24.9   8.0     2    52    92   146    91   146 0.76 4Fe-4S dicluster domain
Fer4_4               PF12800.2     17 seq1099_BIOID51135   -            205   1.7e-10   40.2  32.5   1   3     3e-05      0.04   14.1   2.3     1    15    11    25    11    29 0.90 4Fe-4S binding domain
Fer4_4               PF12800.2     17 seq1099_BIOID51135   -            205   1.7e-10   40.2  32.5   2   3   3.3e-05     0.045   13.9   2.0     2    16    65    81    64    85 0.86 4Fe-4S binding domain
Fer4_4               PF12800.2     17 seq1099_BIOID51135   -            205   1.7e-10   40.2  32.5   3   3   2.9e-07    0.0004   20.3   2.0     2    17    97   112    96   112 0.91 4Fe-4S binding domain
Fer4_6               PF12837.2     24 seq1099_BIOID51135   -            205   2.4e-10   39.7  39.6   1   1   3.1e-09   4.2e-06   26.2   3.2     1    23    91   113    91   114 0.95 4Fe-4S binding domain
Fer4_3               PF12798.2     15 seq1099_BIOID51135   -            205   7.3e-07   29.1  40.1   1   2   9.4e-06     0.013   15.9   4.2     1    15    67    83    67    83 0.98 4Fe-4S binding domain
Fer4_3               PF12798.2     15 seq1099_BIOID51135   -            205   7.3e-07   29.1  40.1   2   2   4.8e-05     0.065   13.7   1.6     1    13   126   147   126   149 0.94 4Fe-4S binding domain
DUF1469              PF07332.6    121 seq1101_BIOID51135   -            134     1e-25   89.6   7.5   1   1   8.4e-30   1.1e-25   89.5   5.2     6   120    19   129    14   130 0.97 Protein of unknown function (DUF1469)
DmsC                 PF04976.7    276 seq1102_BIOID51135   -            364  1.7e-115  384.9  19.9   1   1  1.5e-119  2.1e-115  384.6  13.8     1   276    81   354    81   354 0.99 DMSO reductase anchor subunit (DmsC)
YqjK                 PF13997.1     73 seq1103_BIOID51135   -             99   4.2e-30  103.6   9.5   1   1   3.9e-34   5.3e-30  103.3   6.6     1    73    14    86    14    86 0.99 YqjK-like protein
His_Phos_1           PF00300.17   158 seq1104_BIOID51135   -            204   2.4e-37  128.3   0.1   1   1   2.1e-41   2.9e-37  128.0   0.1     1   156     3   155     3   157 0.96 Histidine phosphatase superfamily (branch 1)
DoxX                 PF07681.7     85 seq1106_BIOID51135   -            160   2.7e-18   66.0  13.4   1   1   6.8e-22   4.6e-18   65.2   9.3     2    84    39   117    38   118 0.98 DoxX
DUF4102              PF13356.1     89 seq1107_BIOID51135   -            415   1.4e-28   98.5   0.6   1   1   4.7e-32   3.2e-28   97.3   0.4     1    88    16   102    16   103 0.97 Domain of unknown function (DUF4102)
Phage_integrase      PF00589.17   173 seq1107_BIOID51135   -            415   2.6e-26   92.2   0.0   1   1   5.9e-30     4e-26   91.6   0.0     2   171   219   384   218   386 0.91 Phage integrase family
DUF413               PF04219.7     94 seq1108_BIOID51135   -            112   1.5e-38  130.2   0.1   1   1   1.4e-42   1.9e-38  129.9   0.1     1    90    10    99    10   102 0.97 Protein of unknown function, DUF
GST_N_2              PF13409.1     70 seq1110_BIOID51135   -            328   1.5e-23   82.4   0.0   1   1   9.4e-27   3.2e-23   81.3   0.0     1    70    62   159    62   159 0.85 Glutathione S-transferase, N-terminal domain
GST_C_2              PF13410.1     69 seq1110_BIOID51135   -            328   3.7e-14   52.2   0.0   1   1   2.2e-17   7.4e-14   51.2   0.0     1    54   203   256   203   280 0.89 Glutathione S-transferase, C-terminal domain
GST_C                PF00043.20    95 seq1110_BIOID51135   -            328   8.2e-07   28.8   0.0   1   1   3.9e-10   1.3e-06   28.1   0.0    20    67   200   247   167   281 0.76 Glutathione S-transferase, C-terminal domain
Nitrate_red_del      PF02613.10   136 seq1111_BIOID51135   -            204     4e-31  107.5   1.1   1   1   4.1e-35   5.6e-31  107.0   0.7     7   134    41   164    19   166 0.93 Nitrate reductase delta subunit
Oligomerisation      PF02410.10   100 seq1112_BIOID51135   -            105   3.4e-33  113.5   0.2   1   1   2.8e-37   3.8e-33  113.3   0.1     4   100     9   104     6   104 0.97 Oligomerisation domain
SPOUT_MTase          PF02590.12   155 seq1113_BIOID51135   -            155   4.9e-52  175.6   0.0   1   1     4e-56   5.5e-52  175.4   0.0     1   155     1   153     1   153 0.99 Predicted SPOUT methyltransferase
Voltage_CLC          PF00654.15   355 seq1115_BIOID51135   -            438   1.1e-72  244.9  33.6   1   1   7.9e-77   1.1e-72  244.9  23.3     5   354    83   422    79   423 0.91 Voltage gated chloride channel
Transpeptidase       PF00905.17   304 seq1116_BIOID51135   -            633   2.1e-90  302.7   0.1   1   1   4.1e-94   2.8e-90  302.3   0.0     2   304   272   609   271   609 0.97 Penicillin binding protein transpeptidase domain
PBP_dimer            PF03717.10   190 seq1116_BIOID51135   -            633   1.8e-42  145.3   1.0   1   1   3.8e-46   2.6e-42  144.8   0.7     2   189    64   239    63   240 0.95 Penicillin-binding Protein dimerisation domain
N6_Mtase             PF02384.11   311 seq1117_BIOID51135   -            396   4.9e-23   81.5   0.0   1   1     2e-25   6.9e-22   77.7   0.0    22   274    11   251     5   270 0.74 N-6 DNA Methylase
MTS                  PF05175.9    170 seq1117_BIOID51135   -            396   7.4e-09   35.1   0.0   1   1   5.1e-12   1.7e-08   33.9   0.0    20   109    24   112    20   165 0.86 Methyltransferase small domain
Methyltransf_26      PF13659.1    117 seq1117_BIOID51135   -            396   7.8e-07   29.0   0.0   1   1   4.4e-10   1.5e-06   28.1   0.0     4   116    39   164    37   165 0.69 Methyltransferase domain
Eco57I               PF07669.6    106 seq1117_BIOID51135   -            396   1.7e-05   25.0   0.1   1   1   1.8e-08   6.1e-05   23.2   0.1     2   103   101   212    99   215 0.87 Eco57I restriction-modification methylase
DUF805               PF05656.9    117 seq1119_BIOID51135   -            121   1.4e-37  127.9   4.7   1   1   1.2e-41   1.6e-37  127.8   3.3     1   116    10   118    10   119 0.98 Protein of unknown function (DUF805)
DUF805               PF05656.9    117 seq1121_BIOID51135   -            118   2.1e-36  124.2   3.3   1   1   1.7e-40   2.4e-36  124.0   2.3     1   116    10   114    10   115 0.98 Protein of unknown function (DUF805)
Arch_ATPase          PF01637.13   234 seq1124_BIOID51135   -            568     9e-06   25.4   0.1   1   1   3.4e-09   4.6e-05   23.1   0.1    22   152    47   213    38   222 0.73 Archaeal ATPase
TPP_enzyme_N         PF02776.13   172 seq1126_BIOID51135   -            548   2.7e-58  196.1   0.3   1   1   5.8e-62   2.7e-58  196.1   0.2     1   169     1   167     1   170 0.98 Thiamine pyrophosphate enzyme, N-terminal TPP binding domain
TPP_enzyme_C         PF02775.16   153 seq1126_BIOID51135   -            548   4.8e-52  175.4   0.5   1   1   3.5e-54   1.6e-50  170.5   0.0     1   153   374   522   374   522 0.98 Thiamine pyrophosphate enzyme, C-terminal TPP binding domain
TPP_enzyme_M         PF00205.17   137 seq1126_BIOID51135   -            548   2.6e-41  140.4   0.2   1   1   1.4e-44   6.3e-41  139.2   0.1     1   137   186   321   186   321 0.98 Thiamine pyrophosphate enzyme, central domain
FTSW_RODA_SPOVE      PF01098.14   359 seq1127_BIOID51135   -            370  3.9e-124  413.9  28.7   1   1  3.4e-128  4.7e-124  413.6  19.9     3   358    20   364    17   365 0.96 Cell cycle protein
Pirin                PF02678.11   107 seq1128_BIOID51135   -            233   2.1e-21   75.7   0.0   1   1   2.8e-25   3.8e-21   74.8   0.0     2   107     4   119     3   119 0.95 Pirin
SPOR                 PF05036.8     76 seq1131_BIOID51135   -            362   4.8e-17   61.7   2.1   1   1   1.7e-20   1.1e-16   60.5   1.5     1    75   287   359   287   360 0.92 Sporulation related domain
DPBB_1               PF03330.13    78 seq1131_BIOID51135   -            362   2.3e-15   56.2   0.0   1   1     7e-19   4.8e-15   55.2   0.0     2    76    79   166    78   167 0.86 Rare lipoprotein A (RlpA)-like double-psi beta-barrel
ACT_5                PF13710.1     63 seq1133_BIOID51135   -             87   2.1e-26   91.4   0.1   1   1   1.9e-30   2.6e-26   91.0   0.1     2    63    13    73    12    73 0.98 ACT domain
Aminotran_4          PF01063.14   231 seq1134_BIOID51135   -            309   1.1e-46  159.0   0.0   1   1   9.6e-51   1.3e-46  158.8   0.0     3   231    54   289    52   289 0.96 Aminotransferase class IV
Peptidase_S11        PF00768.15   241 seq1137_BIOID51135   -            427    7e-100  333.1   0.1   1   1  2.1e-103  9.4e-100  332.7   0.0     4   240    62   296    59   297 0.98 D-alanyl-D-alanine carboxypeptidase
PBP5_C               PF07943.8     91 seq1137_BIOID51135   -            427   2.8e-25   88.0   0.0   1   1   1.1e-28     5e-25   87.2   0.0     1    91   316   407   316   407 0.99 Penicillin-binding protein 5, C-terminal domain
Beta-lactamase2      PF13354.1    197 seq1137_BIOID51135   -            427   2.9e-08   33.2   0.0   1   1     9e-12   4.1e-08   32.7   0.0     2   141    79   230    78   273 0.81 Beta-lactamase enzyme family
MFS_1                PF07690.11   354 seq1138_BIOID51135   -            417   5.8e-39  133.7  62.6   1   2   3.2e-31   2.2e-27   95.6  18.9     1   224    41   261    40   270 0.82 Major Facilitator Superfamily
MFS_1                PF07690.11   354 seq1138_BIOID51135   -            417   5.8e-39  133.7  62.6   2   2   9.1e-15   6.2e-11   41.5  23.0     7   168   249   407   247   415 0.82 Major Facilitator Superfamily
Sugar_tr             PF00083.19   451 seq1138_BIOID51135   -            417   2.8e-14   52.4  34.3   1   1   9.1e-18   6.2e-14   51.2   7.0    46   197    71   217    11   223 0.90 Sugar (and other) transporter
ILVD_EDD             PF00920.16   521 seq1139_BIOID51135   -            616  5.9e-195  648.4   1.9   1   1  4.9e-199  6.8e-195  648.3   1.4     1   521    34   607    34   607 0.95 Dehydratase family
DUF493               PF04359.9     85 seq1142_BIOID51135   -             87   2.5e-31  107.7   0.0   1   1     2e-35   2.7e-31  107.6   0.0     2    85     6    87     5    87 0.98 Protein of unknown function (DUF493)
BPL_LplA_LipB        PF03099.14   125 seq1145_BIOID51135   -            213     1e-18   67.4   0.0   1   1   1.1e-22   1.4e-18   66.9   0.0    15   125    57   159    47   159 0.85 Biotin/lipoate A/B protein ligase family
Asr                  PF06392.6     19 seq1146_BIOID51135   -            111   7.1e-07   29.3  23.9   1   1   5.2e-11   7.1e-07   29.3  16.6     1    19    53    71    53    71 0.99 Acid shock protein repeat
PALP                 PF00291.20   307 seq1148_BIOID51135   -            514   3.7e-69  233.1   2.0   1   1     7e-73   4.8e-69  232.8   1.4     5   305    29   314    25   316 0.90 Pyridoxal-phosphate dependent enzyme
Thr_dehydrat_C       PF00585.13    91 seq1148_BIOID51135   -            514   6.9e-64  211.3   0.0   1   2   3.6e-35   2.4e-31  107.0   0.0     1    91   329   419   329   419 0.98 C-terminal regulatory domain of Threonine dehydratase
Thr_dehydrat_C       PF00585.13    91 seq1148_BIOID51135   -            514   6.9e-64  211.3   0.0   2   2   1.2e-33   7.9e-30  102.1   0.0     2    91   425   512   424   512 0.96 C-terminal regulatory domain of Threonine dehydratase
DUF1819              PF08849.6    191 seq1152_BIOID51135   -            201   1.2e-64  217.1   0.0   1   1   9.5e-69   1.3e-64  217.0   0.0     2   190     5   193     4   194 0.99 Putative inner membrane protein (DUF1819)
Trypsin              PF00089.21   220 seq1153_BIOID51135   -            273   1.1e-11   44.6   0.0   1   1   4.4e-15     3e-11   43.2   0.0     9   198    50   244    44   266 0.72 Trypsin
Trypsin_2            PF13365.1    120 seq1153_BIOID51135   -            273   1.5e-07   31.2   0.0   1   1   3.8e-11   2.6e-07   30.5   0.0     1   120    69   240    69   240 0.66 Trypsin-like peptidase domain
LysR_substrate       PF03466.15   209 seq1154_BIOID51135   -            317   9.6e-18   63.9   0.0   1   1   1.9e-21   1.3e-17   63.4   0.0     5   207   116   316   114   317 0.95 LysR substrate binding domain
HTH_1                PF00126.22    60 seq1154_BIOID51135   -            317   1.2e-14   53.6   0.0   1   1   3.1e-18   2.1e-14   52.8   0.0     1    59    31    89    31    90 0.96 Bacterial regulatory helix-turn-helix protein, lysR family
DUF1788              PF08747.6    126 seq1155_BIOID51135   -            200   1.1e-40  138.2   0.0   1   1   1.1e-44   1.5e-40  137.8   0.0     3   126    66   188    64   188 0.98 Domain of unknown function (DUF1788)
Radical_SAM          PF04055.16   166 seq1160_BIOID51135   -            321   1.7e-14   54.2   0.0   1   1   1.9e-18   2.6e-14   53.6   0.0     4   165    91   251    88   252 0.91 Radical SAM superfamily
UPF0118              PF01594.11   327 seq1163_BIOID51135   -            344   5.1e-74  249.0  42.7   1   1   4.2e-78   5.8e-74  248.8  29.6     2   326    14   328    13   329 0.99 Domain of unknown function DUF20
HTS                  PF04204.11   298 seq1164_BIOID51135   -            309  5.5e-131  435.5   0.0   1   1  4.5e-135  6.1e-131  435.4   0.0     1   298     2   299     2   299 1.00 Homoserine O-succinyltransferase
IlvN                 PF07991.7    165 seq1165_BIOID51135   -            491     5e-61  204.7   0.1   1   1   1.2e-64   8.3e-61  204.0   0.1     2   165    35   204    34   204 0.98 Acetohydroxy acid isomeroreductase, catalytic domain
IlvC                 PF01450.14   145 seq1165_BIOID51135   -            491   1.1e-55  187.4   0.1   1   2   3.3e-21   2.3e-17   63.1   0.0     1   128   210   337   210   345 0.91 Acetohydroxy acid isomeroreductase, catalytic domain
IlvC                 PF01450.14   145 seq1165_BIOID51135   -            491   1.1e-55  187.4   0.1   2   2     2e-39   1.3e-35  122.2   0.0    15   145   359   485   349   485 0.93 Acetohydroxy acid isomeroreductase, catalytic domain
Malate_synthase      PF01274.17   523 seq1166_BIOID51135   -            539  1.4e-214  712.8   0.0   1   1  1.1e-218  1.6e-214  712.6   0.0     2   522    18   538    17   539 0.99 Malate synthase
CRCB                 PF02537.10   117 seq1167_BIOID51135   -            127   2.9e-29  101.2  12.8   1   1   2.4e-33   3.3e-29  101.0   8.9     2   116     6   118     5   119 0.95 CrcB-like protein
ICL                  PF00463.16   526 seq1169_BIOID51135   -            439  3.2e-200  665.6   1.7   1   2  4.6e-118  3.2e-114  381.9   0.0     1   255    12   262    12   264 0.99 Isocitrate lyase family
ICL                  PF00463.16   526 seq1169_BIOID51135   -            439  3.2e-200  665.6   1.7   2   2   1.5e-88     1e-84  284.5   1.0   353   526   262   439   260   439 0.98 Isocitrate lyase family
PEP_mutase           PF13714.1    238 seq1169_BIOID51135   -            439   4.8e-19   68.4   0.0   1   1   2.3e-22   1.6e-18   66.7   0.0    26   198    86   320    74   352 0.86 Phosphoenolpyruvate phosphomutase
Methyltransf_26      PF13659.1    117 seq1170_BIOID51135   -            774   3.6e-15   55.9   0.0   1   1   5.4e-18   1.8e-14   53.6   0.0     3   115   308   559   306   560 0.72 Methyltransferase domain
Eco57I               PF07669.6    106 seq1170_BIOID51135   -            774     2e-08   34.4   0.1   1   1   2.2e-11   7.4e-08   32.5   0.0     3    93   503   599   500   608 0.83 Eco57I restriction-modification methylase
UPF0020              PF01170.13   180 seq1170_BIOID51135   -            774   3.4e-07   29.9   0.0   1   1   2.1e-08   7.3e-05   22.2   0.0    31    75   308   361   289   374 0.78 Putative RNA methylase family UPF0020
UvrD_C               PF13361.1    319 seq1171_BIOID51135   -            690   7.5e-93  311.3   0.0   1   1   3.2e-95   7.3e-92  308.1   0.0     1   318   288   630   288   631 0.97 UvrD-like helicase C-terminal domain
UvrD-helicase        PF00580.16   315 seq1171_BIOID51135   -            690   1.4e-73  247.8   0.3   1   1   8.9e-76     2e-72  244.0   0.2     1   314    20   282    20   283 0.94 UvrD/REP helicase N-terminal domain
AAA_19               PF13245.1     76 seq1171_BIOID51135   -            690     2e-13   49.7   0.6   1   1   2.1e-16   4.9e-13   48.5   0.4     8    75    32   104    25   105 0.82 Part of AAA domain
UvrD_C_2             PF13538.1    104 seq1171_BIOID51135   -            690   2.2e-10   40.4   0.0   1   1   5.8e-13   1.3e-09   37.9   0.0    54   103   563   626   513   627 0.80 Family description
DcuC                 PF03606.10   463 seq1174_BIOID51135   -            461  1.3e-137  458.8  49.1   1   1  2.1e-141  1.4e-137  458.6  34.0     2   462     6   451     5   452 0.99 C4-dicarboxylate anaerobic carrier
DctM                 PF06808.7    416 seq1174_BIOID51135   -            461   1.3e-08   33.7  42.1   1   1   1.9e-12   1.3e-08   33.7  29.2    97   412   124   449   117   453 0.79 DctM-like transporters
AceK                 PF06315.6    562 seq1176_BIOID51135   -            582  4.5e-222  738.1   0.0   1   1    4e-226  5.5e-222  737.8   0.0    27   562    39   572    29   572 0.98 Isocitrate dehydrogenase kinase/phosphatase (AceK)
AceK                 PF06315.6    562 seq1177_BIOID51135   -            152   1.2e-10   40.2   0.2   1   1   8.9e-15   1.2e-10   40.2   0.2     1    41     9    49     9    84 0.95 Isocitrate dehydrogenase kinase/phosphatase (AceK)
DUF1471              PF07338.8     56 seq1178_BIOID51135   -            314   4.1e-62  205.5   5.4   1   3   2.8e-22   3.9e-18   64.7   0.0     2    56    34    90    33    90 0.98 Protein of unknown function (DUF1471)
DUF1471              PF07338.8     56 seq1178_BIOID51135   -            314   4.1e-62  205.5   5.4   2   3     3e-22   4.1e-18   64.6   0.1     3    56   119   174   117   174 0.98 Protein of unknown function (DUF1471)
DUF1471              PF07338.8     56 seq1178_BIOID51135   -            314   4.1e-62  205.5   5.4   3   3   3.1e-26   4.3e-22   77.3   0.1     2    56   259   314   258   314 0.99 Protein of unknown function (DUF1471)
AA_permease_2        PF13520.1    426 seq1181_BIOID51135   -            460   1.4e-79  267.5  39.9   1   1   1.2e-83   1.6e-79  267.2  27.7     1   420     5   441     5   449 0.91 Amino acid permease
PglZ                 PF08665.7    181 seq1183_BIOID51135   -            867     2e-62  209.9   0.3   1   1   3.3e-66   4.5e-62  208.8   0.0     1   180   476   651   476   652 0.99 PglZ domain
adh_short            PF00106.20   167 seq1185_BIOID51135   -            240   5.3e-16   58.8   0.2   1   1   1.6e-19   7.2e-16   58.4   0.1     3   166     9   170     8   171 0.87 short chain dehydrogenase
adh_short_C2         PF13561.1    243 seq1185_BIOID51135   -            240   2.1e-07   30.9   0.0   1   1   5.8e-11   2.6e-07   30.5   0.0     8   192    18   193    13   238 0.71 Enoyl-(Acyl carrier protein) reductase
KR                   PF08659.5    181 seq1185_BIOID51135   -            240   3.8e-07   29.8   0.5   1   1   1.6e-10   7.1e-07   28.9   0.4     4   172    10   175     8   184 0.84 KR domain
Citrate_ly_lig       PF08218.6    182 seq1187_BIOID51135   -            352   8.3e-82  272.9   0.0   1   1   2.1e-85   1.4e-81  272.1   0.0     1   182   147   333   147   333 0.99 Citrate lyase ligase C-terminal domain
Thioredoxin          PF00085.15   104 seq1189_BIOID51135   -            109   3.5e-34  116.5   0.0   1   1   8.4e-38   3.8e-34  116.3   0.0     2   103     5   106     4   107 0.98 Thioredoxin
Thioredoxin_2        PF13098.1    112 seq1189_BIOID51135   -            109   1.6e-10   41.0   0.1   1   1   3.2e-13   1.4e-09   37.9   0.0     7   112    23   104    17   104 0.90 Thioredoxin-like domain
Response_reg         PF00072.19   112 seq1190_BIOID51135   -            251   1.6e-20   73.0   0.1   1   1   3.6e-24   2.5e-20   72.4   0.1     2   111    17   124    16   125 0.97 Response regulator receiver domain
Trans_reg_C          PF00486.23    77 seq1190_BIOID51135   -            251   1.2e-20   73.0   0.2   1   1   6.4e-24   4.3e-20   71.2   0.0     2    77   170   245   169   245 0.98 Transcriptional regulatory protein, C terminal
ATP-synt_ab          PF00006.20   215 seq1191_BIOID51135   -            443   5.9e-42  143.4   0.0   1   1   2.9e-45   7.9e-42  143.0   0.0     3   214   183   388   181   389 0.95 ATP synthase alpha/beta family, nucleotide-binding domain
Rho_RNA_bind         PF07497.7     78 seq1191_BIOID51135   -            443   6.5e-42  140.9   0.1   1   1   4.2e-45   1.1e-41  140.1   0.0     1    78    73   150    73   150 0.98 Rho termination factor, RNA-binding domain
Rho_N                PF07498.7     43 seq1191_BIOID51135   -            443   8.2e-18   63.7   0.8   1   1   1.7e-20   4.8e-17   61.3   0.2     1    43    29    71    29    71 0.98 Rho termination factor, N-terminal domain
NACHT                PF05729.7    167 seq1191_BIOID51135   -            443   8.9e-05   22.0   0.0   1   1   6.2e-08   0.00017   21.1   0.0    12    96   207   297   203   311 0.80 NACHT domain
ACP                  PF06857.6     87 seq1192_BIOID51135   -             98   1.2e-33  114.7   0.1   1   1   9.9e-38   1.4e-33  114.5   0.1     1    86     2    87     2    88 0.98 Malonate decarboxylase delta subunit (MdcD)
HATPase_c            PF02518.21   111 seq1193_BIOID51135   -            433   1.9e-22   78.9   0.0   1   1   8.1e-26   3.7e-22   78.0   0.0     6   110   320   423   316   424 0.96 Histidine kinase-, DNA gyrase B-, and HSP90-like ATPase
HisKA                PF00512.20    68 seq1193_BIOID51135   -            433   6.2e-08   32.3   1.3   1   1   3.7e-11   1.7e-07   30.9   0.9     1    67   211   270   211   271 0.90 His Kinase A (phospho-acceptor) domain
HAMP                 PF00672.20    70 seq1193_BIOID51135   -            433     3e-07   30.4   0.0   1   1   6.6e-11     3e-07   30.4   0.0     3    69   140   206   139   207 0.90 HAMP domain
HpcH_HpaI            PF03328.9    221 seq1194_BIOID51135   -            302   1.5e-81  272.3   0.2   1   1   4.1e-85   5.6e-81  270.5   0.0     1   221    15   234    15   234 0.99 HpcH/HpaI aldolase/citrate lyase family
Lon_2                PF13337.1    457 seq1196_BIOID51135   -            694  1.6e-222  738.6   0.3   1   1  2.8e-226  1.9e-222  738.4   0.2     1   457    29   485    29   485 1.00 Putative ATP-dependent Lon protease
Lon_C                PF05362.8    205 seq1196_BIOID51135   -            694   1.6e-13   50.3   0.0   1   1   5.2e-17   3.5e-13   49.2   0.0    28   199   515   688   505   693 0.84 Lon protease (S16) C-terminal proteolytic domain
S-methyl_trans       PF02574.11   305 seq1197_BIOID51135   -           1227  1.3e-104  349.6   0.1   1   1  9.1e-108  2.5e-104  348.7   0.1     1   304    16   326    16   327 0.98 Homocysteine S-methyltransferase
Met_synt_B12         PF02965.12   136 seq1197_BIOID51135   -           1227   9.3e-54  180.5   0.0   1   1   8.9e-57   2.4e-53  179.2   0.0     1   136  1055  1192  1055  1192 0.99 Vitamin B12 dependent methionine synthase, activation domain
Pterin_bind          PF00809.17   210 seq1197_BIOID51135   -           1227   1.5e-48  164.8   0.4   1   1   1.7e-51   4.6e-48  163.2   0.3     1   210   356   568   356   568 0.98 Pterin binding enzyme
B12-binding_2        PF02607.12    79 seq1197_BIOID51135   -           1227   4.4e-21   74.6   0.0   1   1   6.4e-24   1.8e-20   72.6   0.0     4    79   659   734   657   734 0.96 B12 binding domain
B12-binding          PF02310.14   121 seq1197_BIOID51135   -           1227   6.7e-20   71.0   0.2   1   1   1.8e-22     5e-19   68.2   0.1     2    94   748   840   747   851 0.93 B12 binding domain
CitF                 PF04223.7    466 seq1199_BIOID51135   -            510  2.6e-274  909.8   2.0   1   1  2.1e-278  2.9e-274  909.6   1.4     1   466    43   508    43   508 1.00 Citrate lyase, alpha subunit (CitF)
Glycos_transf_4      PF00953.16   159 seq1200_BIOID51135   -            367   1.1e-28   99.9  21.3   1   1   7.8e-33   1.1e-28   99.9  14.8     3   157    75   233    73   235 0.94 Glycosyl transferase family 4
Ter                  PF05472.6    290 seq1201_BIOID51135   -            193   7.6e-68  228.6   4.4   1   1   6.2e-72   8.4e-68  228.4   3.1     2   180     9   192     8   193 0.99 DNA replication terminus site-binding protein (Ter protein)
Ter                  PF05472.6    290 seq1202_BIOID51135   -             76   4.2e-23   81.7   0.1   1   1   3.3e-27   4.6e-23   81.6   0.1   223   290     2    74     1    74 0.98 DNA replication terminus site-binding protein (Ter protein)
Wzz                  PF02706.10   152 seq1203_BIOID51135   -            348   5.4e-15   55.4   1.7   1   1   8.6e-19   1.2e-14   54.3   1.2     1   113    15   188    15   247 0.69 Chain length determinant protein
CitX                 PF03802.9    170 seq1205_BIOID51135   -            183   1.4e-59  200.2   0.0   1   1   1.2e-63   1.6e-59  200.0   0.0     2   169    12   180    11   181 0.98 Apo-citrate lyase phosphoribosyl-dephospho-CoA transferase
CitG                 PF01874.11   277 seq1206_BIOID51135   -            118   1.6e-30  106.1   0.0   1   1   1.3e-34   1.8e-30  105.9   0.0     5    93    24   118    20   118 0.97 ATP:dephospho-CoA triphosphoribosyl transferase
Epimerase_2          PF02350.14   346 seq1209_BIOID51135   -            390  1.1e-126  422.2   0.0   1   1  9.4e-131  1.3e-126  421.9   0.0     2   346    36   384    35   384 0.97 UDP-N-acetylglucosamine 2-epimerase
CitG                 PF01874.11   277 seq1210_BIOID51135   -            164   3.8e-43  147.5   0.0   1   1   2.9e-47     4e-43  147.4   0.0   121   276    10   162     1   163 0.94 ATP:dephospho-CoA triphosphoribosyl transferase
Na_sulph_symp        PF00939.14   471 seq1211_BIOID51135   -            487  1.6e-182  607.4  37.5   1   1  1.4e-186  1.9e-182  607.2  26.0     2   471     6   486     5   486 0.99 Sodium:sulfate symporter transmembrane region
Na_Pi_cotrans        PF02690.10   142 seq1213_BIOID51135   -            543   1.6e-44  150.9  30.2   1   2   1.4e-39   9.5e-36  122.5   7.0     1   140    13   148    13   150 0.98 Na+/Pi-cotransporter
Na_Pi_cotrans        PF02690.10   142 seq1213_BIOID51135   -            543   1.6e-44  150.9  30.2   2   2   1.6e-13   1.1e-09   38.0  10.2     1   123   139   265   139   284 0.90 Na+/Pi-cotransporter
UDPG_MGDP_dh_N       PF03721.9    185 seq1214_BIOID51135   -            420   2.5e-61  206.1   0.2   1   1   7.1e-63   2.4e-59  199.7   0.0     2   183     5   189     4   191 0.96 UDP-glucose/GDP-mannose dehydrogenase family, NAD binding domain
UDPG_MGDP_dh         PF00984.14    96 seq1214_BIOID51135   -            420     4e-30  103.7   0.0   1   1   2.3e-33     8e-30  102.7   0.0     2    93   206   292   205   296 0.88 UDP-glucose/GDP-mannose dehydrogenase family, central domain
UDPG_MGDP_dh_C       PF03720.10   106 seq1214_BIOID51135   -            420   7.5e-19   67.7   0.0   1   1   5.7e-22   1.9e-18   66.4   0.0     1   104   324   419   324   420 0.91 UDP-glucose/GDP-mannose dehydrogenase family, UDP binding domain
NAD_binding_2        PF03446.10   162 seq1214_BIOID51135   -            420     7e-07   29.1   0.1   1   1   2.1e-09   7.1e-06   25.8   0.0     2   110     4   136     3   141 0.76 NAD binding domain of 6-phosphogluconate dehydrogenase
HTH_Tnp_1            PF01527.15    76 seq1215_BIOID51135   -            136   4.5e-19   68.0   0.6   1   1   1.2e-22     8e-19   67.2   0.4     2    74    23   102    22   104 0.89 Transposase
HTH_28               PF13518.1     52 seq1215_BIOID51135   -            136   2.1e-06   27.4   0.5   1   1   6.5e-10   4.4e-06   26.4   0.0     1    43    32    75    32    78 0.93 Helix-turn-helix domain
rve                  PF00665.21   120 seq1216_BIOID51135   -            301   6.8e-23   80.9   0.1   1   1   3.4e-26   1.6e-22   79.7   0.0     3   119   123   243   121   244 0.96 Integrase core domain
rve_3                PF13683.1     67 seq1216_BIOID51135   -            301   1.4e-17   62.8   0.1   1   1   9.9e-21   4.5e-17   61.2   0.0     2    67   216   281   215   281 0.98 Integrase core domain
HTH_21               PF13276.1     60 seq1216_BIOID51135   -            301   8.8e-17   60.7   2.0   1   1   8.3e-19   3.8e-15   55.5   0.4     6    57    49   106    45   109 0.79 HTH-like domain
PMI_typeI            PF01238.16   373 seq1218_BIOID51135   -            417  4.8e-125  417.2   0.1   1   1  5.4e-128  3.7e-124  414.3   0.0     1   373    27   383    27   383 0.99 Phosphomannose isomerase type I
Ribonuclease_T2      PF00445.13   189 seq1220_BIOID51135   -            274   4.8e-32  111.0   0.0   1   1   4.8e-36   6.6e-32  110.5   0.0     1   181    40   244    40   252 0.81 Ribonuclease T2 family
GD_AH_C              PF04295.8    397 seq1221_BIOID51135   -            523    1e-147  491.8   0.1   1   1  1.7e-151  1.2e-147  491.6   0.0     2   396   117   522   116   523 0.97 D-galactarate dehydratase / Altronate hydrolase, C terminus
SAF                  PF08666.7     63 seq1221_BIOID51135   -            523     5e-14   52.3   1.0   1   1   2.3e-17   1.6e-13   50.7   0.2     1    62    22    91    22    92 0.98 SAF domain
Epimerase            PF01370.16   236 seq1222_BIOID51135   -            355   4.6e-79  265.0   0.0   1   1   2.5e-82   5.6e-79  264.7   0.0     1   236     4   252     4   252 0.97 NAD dependent epimerase/dehydratase family
RmlD_sub_bind        PF04321.12   287 seq1222_BIOID51135   -            355   2.1e-17   62.8   0.0   1   1   1.3e-20     3e-17   62.3   0.0     2   254     3   296     1   333 0.79 RmlD substrate binding domain
Polysacc_synt_2      PF02719.10   294 seq1222_BIOID51135   -            355     2e-16   59.6   0.0   1   1   1.3e-19   2.9e-16   59.0   0.0     1   117     4   114     4   135 0.93 Polysaccharide biosynthesis protein
3Beta_HSD            PF01073.14   280 seq1222_BIOID51135   -            355   9.7e-16   57.1   0.0   1   1   6.7e-19   1.5e-15   56.5   0.0     1   229     5   240     5   250 0.82 3-beta hydroxysteroid dehydrogenase/isomerase family
NAD_binding_4        PF07993.7    249 seq1222_BIOID51135   -            355   2.6e-15   55.9   0.1   1   1   2.5e-14   5.6e-11   41.7   0.0    87   199    74   191    56   250 0.83 Male sterility protein
adh_short            PF00106.20   167 seq1222_BIOID51135   -            355   4.4e-08   33.1   0.4   1   1   3.1e-10     7e-07   29.1   0.1     3    96     4    91     2   126 0.79 short chain dehydrogenase
GreA_GreB            PF01272.14    77 seq1223_BIOID51135   -            136   1.9e-18   65.7   0.0   1   1     2e-22   2.7e-18   65.3   0.0     2    77    50   126    49   126 0.97 Transcription elongation factor, GreA/GreB, C-term
DUF945               PF06097.6    459 seq1224_BIOID51135   -            502  1.6e-149  498.4  18.7   1   1  1.3e-153  1.8e-149  498.3  13.0     1   459     1   482     1   482 0.99 Bacterial protein of unknown function (DUF945)
NTP_transferase      PF00483.18   248 seq1225_BIOID51135   -            293   1.2e-72  244.0   0.0   1   1   2.1e-76   1.4e-72  243.8   0.0     1   246     2   238     2   240 0.98 Nucleotidyl transferase
NTP_transf_3         PF12804.2    179 seq1225_BIOID51135   -            293   1.1e-08   35.3   0.0   1   1     2e-12   1.4e-08   35.0   0.0     1   120     3   133     3   188 0.83 MobA-like NTP transferase domain
S4                   PF01479.20    48 seq1229_BIOID51135   -            184   6.4e-15   54.2   0.1   1   1   5.3e-18   3.6e-14   51.8   0.0     1    48     7    52     7    52 0.98 S4 domain
PseudoU_synth_2      PF00849.17   164 seq1229_BIOID51135   -            184   1.1e-12   47.9   0.0   1   1   2.2e-16   1.5e-12   47.5   0.0     2    92    69   148    68   175 0.92 RNA pseudouridylate synthase
Acetyltransf_1       PF00583.19    83 seq1233_BIOID51135   -            224   1.6e-05   24.6   0.5   1   1   7.7e-09   5.3e-05   23.0   0.4    39    78   170   209   144   214 0.93 Acetyltransferase (GNAT) family
Acetyltransf_10      PF13673.1    117 seq1233_BIOID51135   -            224   3.5e-05   23.8   0.5   1   1   8.5e-09   5.8e-05   23.0   0.3     1   114    92   207    92   212 0.80 Acetyltransferase (GNAT) domain
Toxin_YhaV           PF11663.3    141 seq1234_BIOID51135   -            154   2.1e-59  199.1   0.1   1   1   1.8e-63   2.4e-59  199.0   0.0     2   140    12   152    11   153 0.98 Toxin with endonuclease activity YhaV
Phage_AlpA           PF05930.7     51 seq1235_BIOID51135   -             68     4e-20   71.1   0.1   1   1   6.9e-24   4.7e-20   70.9   0.0     1    51    10    59    10    59 0.98 Prophage CP4-57 regulatory protein (AlpA)
HTH_17               PF12728.2     51 seq1235_BIOID51135   -             68   2.1e-07   30.9   0.1   1   1   3.7e-11   2.5e-07   30.7   0.0     9    50    20    62    15    63 0.90 Helix-turn-helix domain
DegT_DnrJ_EryC1      PF01041.12   363 seq1238_BIOID51135   -            376   2.4e-87  293.2   0.0   1   1   6.2e-91   2.8e-87  292.9   0.0     7   361    13   370     9   372 0.93 DegT/DnrJ/EryC1/StrS aminotransferase family
Aminotran_1_2        PF00155.16   363 seq1238_BIOID51135   -            376   7.6e-11   41.4   0.1   1   1   3.7e-14   1.7e-10   40.3   0.0    67   189    46   154     9   187 0.88 Aminotransferase class I and II
Aminotran_5          PF00266.14   371 seq1238_BIOID51135   -            376   4.7e-08   32.0   0.1   1   1   1.6e-11   7.5e-08   31.3   0.0    62   182    47   159    33   204 0.90 Aminotransferase class-V
DUF3521              PF12035.3     35 seq1239_BIOID51135   -             31   7.3e-07   28.8   0.0   1   1     6e-11   8.1e-07   28.6   0.0     6    35     1    29     1    29 0.91 Protein of unknown function (DUF3521)
Usp                  PF00582.21   140 seq1240_BIOID51135   -            142   4.9e-26   91.4   0.4   1   1   4.1e-30   5.6e-26   91.2   0.3     1   140     1   142     1   142 0.97 Universal stress protein family
Tagatose_6_P_K       PF08013.6    424 seq1243_BIOID51135   -            426  4.6e-209  694.0   0.0   1   1  3.8e-213  5.2e-209  693.8   0.0     1   423     1   424     1   425 1.00 Tagatose 6 phosphate kinase
Polysacc_synt        PF01943.12   273 seq1244_BIOID51135   -            416     1e-13   51.0  19.1   1   1   7.7e-18     1e-13   51.0  13.3     1   272     3   283     3   284 0.84 Polysaccharide biosynthesis protein
PGI                  PF00342.14   486 seq1246_BIOID51135   -            549  8.9e-235  779.5   0.1   1   1  7.4e-239    1e-234  779.3   0.0     1   486    52   541    52   541 0.99 Phosphoglucose isomerase
PTSIIB_sorb          PF03830.10   151 seq1248_BIOID51135   -            169   7.9e-55  184.7   0.3   1   1   6.6e-59     9e-55  184.5   0.2     1   149    15   162    15   164 0.99 PTS system sorbose subfamily IIB component
Glyco_transf_56      PF07429.6    361 seq1249_BIOID51135   -            359  1.7e-193  642.3   0.0   1   1  2.8e-197  1.9e-193  642.1   0.0     1   360     1   358     1   359 0.99 4-alpha-L-fucosyltransferase glycosyl transferase group 56
EII-Sor              PF03609.9    237 seq1251_BIOID51135   -            259   8.9e-80  267.2  26.7   1   1   7.3e-84     1e-79  267.0  18.5     1   236     1   236     1   237 1.00 PTS system sorbose-specific iic component
MMR_HSR1             PF01926.18   114 seq1253_BIOID51135   -            311   1.3e-13   50.8   0.0   1   1   2.9e-16   5.7e-13   48.7   0.0     2   111    60   171    59   174 0.74 50S ribosome-binding GTPase
DUF258               PF03193.11   161 seq1253_BIOID51135   -            311   1.9e-06   27.0   0.0   1   1   1.7e-09   3.3e-06   26.2   0.0    24   103    45   121    25   138 0.69 Protein of unknown function, DUF258
WzyE                 PF06899.6    449 seq1254_BIOID51135   -            450    3e-277  919.3  44.7   1   1  2.4e-281  3.3e-277  919.1  31.0     1   448     1   449     1   450 1.00 WzyE protein
EIID-AGA             PF03613.9    264 seq1255_BIOID51135   -            292   2.9e-96  321.3   9.1   1   1  2.4e-100   3.3e-96  321.1   6.3     2   263    35   291    34   292 0.99 PTS system mannose/fructose/sorbose family IID component
Thioredoxin_2        PF13098.1    112 seq1256_BIOID51135   -            268   9.4e-11   41.7   0.1   1   1   7.7e-14   5.3e-10   39.3   0.0     7   108   136   261   130   265 0.59 Thioredoxin-like domain
Thioredoxin_4        PF13462.1    163 seq1256_BIOID51135   -            268   3.3e-07   30.3   0.0   1   1   1.2e-10   8.2e-07   29.0   0.0     9    73   130   192   122   248 0.74 Thioredoxin
YjbE                 PF11106.3     80 seq1257_BIOID51135   -             80   1.5e-43  146.4  27.9   1   1   1.2e-47   1.7e-43  146.3  19.3     1    80     1    80     1    80 0.99 Exopolysaccharide production protein YjbE
EIIA-man             PF03610.11   116 seq1259_BIOID51135   -            144   3.5e-33  114.0   0.0   1   1   2.9e-37     4e-33  113.8   0.0     1   114     3   115     3   117 0.97 PTS system fructose IIA component
Autotransporter      PF03797.14   265 seq1261_BIOID51135   -            973   3.6e-53  180.4  18.6   1   1   5.3e-57   3.6e-53  180.4  12.9     2   265   673   957   672   957 0.98 Autotransporter beta-domain
ESPR                 PF13018.1     24 seq1261_BIOID51135   -            973   3.4e-08   32.6   0.1   1   1     1e-11   7.1e-08   31.6   0.1     2    24    31    53    31    53 0.96 Extended Signal Peptide of Type V secretion system
HTH_1                PF00126.22    60 seq1262_BIOID51135   -            300   1.2e-19   69.6   0.0   1   1   3.6e-23   2.4e-19   68.6   0.0     1    59    12    70    12    71 0.97 Bacterial regulatory helix-turn-helix protein, lysR family
LysR_substrate       PF03466.15   209 seq1262_BIOID51135   -            300     8e-10   38.0   0.0   1   1   1.6e-13   1.1e-09   37.6   0.0    42   207   135   299   116   300 0.90 LysR substrate binding domain
DUF2886              PF11102.3    200 seq1263_BIOID51135   -            212   9.1e-57  191.7   1.0   1   1   7.5e-61     1e-56  191.5   0.7     1   199    13   206    13   207 0.98 Protein of unknown function (DUF2886)
Amidohydro_4         PF13147.1    304 seq1265_BIOID51135   -            384   2.7e-14   53.7  10.4   1   1   1.1e-16   3.9e-13   49.9   7.2     6   304    53   364    50   364 0.85 Amidohydrolase
Amidohydro_1         PF01979.15   333 seq1265_BIOID51135   -            384   8.9e-14   51.7   1.2   1   1   5.3e-16   1.8e-12   47.4   0.8     2   333    54   367    53   367 0.64 Amidohydrolase family
Amidohydro_5         PF13594.1     68 seq1265_BIOID51135   -            384   1.6e-05   24.5   0.4   1   1   1.3e-08   4.5e-05   23.0   0.3     3    60    31    78    29   108 0.71 Amidohydrolase
Glyco_tran_WecB      PF03808.8    172 seq1266_BIOID51135   -            246   1.4e-55  187.2   0.1   1   1   1.4e-59   1.9e-55  186.8   0.1     2   172    61   231    60   231 0.96 Glycosyl transferase WecB/TagA/CpsF family
Caps_synth_GfcC      PF06251.6    229 seq1268_BIOID51135   -            277   2.5e-91  304.8   0.0   1   1   2.1e-95   2.9e-91  304.6   0.0     2   229    52   277    51   277 0.99 Capsule biosynthesis GfcC
DUF3440              PF11922.3    181 seq1272_BIOID51135   -            406   5.3e-56  188.9   0.9   1   2   4.4e-45     2e-41  141.4   0.1     1   106   237   344   237   348 0.96 Domain of unknown function (DUF3440)
DUF3440              PF11922.3    181 seq1272_BIOID51135   -            406   5.3e-56  188.9   0.9   2   2   6.7e-16   3.1e-12   46.3   0.1   137   181   346   387   341   387 0.89 Domain of unknown function (DUF3440)
PAPS_reduct          PF01507.14   174 seq1272_BIOID51135   -            406   4.1e-16   59.1   0.1   1   1   6.8e-19   3.1e-15   56.3   0.1     2   163    30   234    29   237 0.78 Phosphoadenosine phosphosulfate reductase family
AA_permease          PF00324.16   479 seq1274_BIOID51135   -            461   4.9e-99  331.7  55.9   1   1  9.1e-103   6.2e-99  331.3  38.8     1   435    16   427    16   455 0.94 Amino acid permease
AA_permease_2        PF13520.1    426 seq1274_BIOID51135   -            461   1.6e-43  148.7  59.1   1   1   3.1e-47   2.1e-43  148.3  41.0     9   425    20   440    15   441 0.88 Amino acid permease
DUF940               PF06082.6    658 seq1275_BIOID51135   -            698  3.6e-258  858.3  13.6   1   1    3e-262  4.1e-258  858.2   9.5     1   658    29   693    29   693 0.97 Bacterial putative lipoprotein (DUF940)
SIS                  PF01380.17   131 seq1278_BIOID51135   -            384   4.6e-53  178.2   0.0   1   2     2e-34   2.7e-30  104.5   0.0     2   130    49   188    48   189 0.98 SIS domain
SIS                  PF01380.17   131 seq1278_BIOID51135   -            384   4.6e-53  178.2   0.0   2   2   2.4e-24   3.2e-20   71.9   0.0     3   131   222   357   220   357 0.94 SIS domain
DUF905               PF06006.7     71 seq1282_BIOID51135   -             89   1.4e-37  126.7   0.0   1   1   1.2e-41   1.6e-37  126.5   0.0     3    71    20    88    18    88 0.97 Bacterial protein of unknown function (DUF905)
F_bP_aldolase        PF01116.15   287 seq1283_BIOID51135   -            286  9.8e-103  343.0   0.0   1   1    8e-107  1.1e-102  342.9   0.0     4   286     5   283     2   284 0.99 Fructose-bisphosphate aldolase class-II
DUF932               PF06067.6    239 seq1284_BIOID51135   -            272     4e-60  202.9   0.0   1   1   3.4e-64   4.6e-60  202.7   0.0     2   239    37   261    36   261 0.99 Domain of unknown function (DUF932)
PTS_EIIC             PF02378.13   321 seq1285_BIOID51135   -            580   8.2e-83  277.7  29.6   1   1   1.2e-86   8.2e-83  277.7  20.5     1   321    69   411    69   411 0.94 Phosphotransferase system, EIIC
PTS_EIIB             PF00367.15    35 seq1285_BIOID51135   -            580   1.4e-16   59.3   0.1   1   1   4.4e-20     3e-16   58.2   0.1     3    35   504   536   502   536 0.97 phosphotransferase system, EIIB
DUF4008              PF13186.1     64 seq1286_BIOID51135   -            411   2.5e-13   50.0   0.5   1   1   1.6e-16   5.5e-13   48.9   0.4     4    64   282   343   276   343 0.90 Domain of unknown function (DUF4008)
Radical_SAM          PF04055.16   166 seq1286_BIOID51135   -            411   8.8e-13   48.6   0.0   1   1   4.4e-16   1.5e-12   47.8   0.0     6   160    20   182    16   208 0.82 Radical SAM superfamily
Fer4_12              PF13353.1    139 seq1286_BIOID51135   -            411   1.5e-07   31.4   0.0   1   1   8.5e-11   2.9e-07   30.5   0.0    13   116    19   127    17   150 0.65 4Fe-4S single cluster domain
PTSIIB_sorb          PF03830.10   151 seq1288_BIOID51135   -            158   5.1e-52  175.6   0.7   1   1   4.2e-56   5.7e-52  175.4   0.5     1   150     5   154     5   155 0.98 PTS system sorbose subfamily IIB component
Antirestrict         PF03230.8     94 seq1289_BIOID51135   -            161   9.6e-39  131.1   0.1   1   1     9e-43   1.2e-38  130.8   0.1     1    94    64   161    64   161 0.98 Antirestriction protein
Fe-ADH               PF00465.14   366 seq1290_BIOID51135   -            362   6.4e-47  159.8   0.2   1   1   1.4e-50   9.3e-47  159.2   0.1     1   364    12   348    12   350 0.90 Iron-containing alcohol dehydrogenase
Fe-ADH_2             PF13685.1    250 seq1290_BIOID51135   -            362     1e-22   80.5   0.0   1   1     2e-26   1.4e-22   80.1   0.0     4   250    19   279    17   279 0.85 Iron-containing alcohol dehydrogenase
PsiE                 PF06146.7     69 seq1291_BIOID51135   -            136   1.8e-16   59.9   5.7   1   1   1.3e-20   1.8e-16   59.9   3.9     5    69    62   123    58   123 0.95 Phosphate-starvation-inducible E
RadC                 PF04002.10   123 seq1296_BIOID51135   -            158   5.1e-47  158.4   0.0   1   1   4.7e-51   6.5e-47  158.1   0.0     2   123    37   158    36   158 0.98 RadC-like JAB domain
Aminotran_1_2        PF00155.16   363 seq1298_BIOID51135   -            390     4e-60  203.5   0.0   1   1   3.3e-64   4.5e-60  203.4   0.0     3   360    30   379    28   382 0.94 Aminotransferase class I and II
DUF987               PF06174.6     66 seq1300_BIOID51135   -             73   1.6e-42  142.7   0.1   1   1   1.3e-46   1.8e-42  142.5   0.1     1    66     1    66     1    66 0.99 Protein of unknown function (DUF987)
EII-Sor              PF03609.9    237 seq1302_BIOID51135   -            209   5.9e-52  176.1  17.6   1   1   4.9e-56   6.7e-52  176.0  12.2    58   236     1   180     1   181 0.99 PTS system sorbose-specific iic component
EIID-AGA             PF03613.9    264 seq1303_BIOID51135   -            270     1e-92  309.7   4.6   1   1   8.3e-97   1.1e-92  309.5   3.2     2   264    11   270    10   270 0.97 PTS system mannose/fructose/sorbose family IID component
A_deaminase          PF00962.17   330 seq1305_BIOID51135   -            333  6.3e-101  337.5   0.0   1   1  5.2e-105  7.1e-101  337.3   0.0     2   329     6   328     5   329 0.99 Adenosine/AMP deaminase
Glucosamine_iso      PF01182.15   199 seq1306_BIOID51135   -            251   3.2e-19   69.3   0.0   1   1   3.2e-23   4.4e-19   68.8   0.0     4   198    30   226    28   227 0.81 Glucosamine-6-phosphate isomerases/6-phosphogluconolactonase
Fimbrial             PF00419.15   145 seq1310_BIOID51135   -            194   4.3e-13   49.5   0.0   1   1   4.3e-17   5.8e-13   49.1   0.0     3   144    29   193    27   194 0.76 Fimbrial protein
Pili_assembly_N      PF00345.15   122 seq1314_BIOID51135   -            231   9.2e-42  141.5   0.0   1   1   2.4e-45   1.6e-41  140.7   0.0     1   122    25   145    25   145 0.94 Gram-negative pili assembly chaperone, N-terminal domain
Pili_assembly_C      PF02753.12    68 seq1314_BIOID51135   -            231     3e-17   62.0   0.2   1   1     1e-20   7.1e-17   60.8   0.1     1    67   164   226   164   227 0.91 Gram-negative pili assembly chaperone, C-terminal domain
YagB_YeeU_YfjZ       PF06154.6    105 seq1315_BIOID51135   -            100   1.7e-48  163.1   0.0   1   1   1.3e-52   1.8e-48  162.9   0.0     7   104     2    99     1   100 0.99 YagB/YeeU/YfjZ family
HHA                  PF05321.6     57 seq1318_BIOID51135   -             71   3.8e-25   87.6   0.0   1   1   3.2e-29   4.3e-25   87.4   0.0     1    57     8    68     8    68 0.97 Haemolysin expression modulating protein
DUF1219              PF06755.7    117 seq1319_BIOID51135   -            122   3.1e-54  181.3   0.0   1   1   2.7e-58   3.7e-54  181.1   0.0     1   113     1   113     1   119 0.98 Protein of unknown function (DUF1219)
DUF2569              PF10754.4    149 seq1321_BIOID51135   -            146   1.5e-47  161.3  10.4   1   1   1.3e-51   1.7e-47  161.2   7.2     2   149     4   145     3   145 0.99 Protein of unknown function (DUF2569)
PapC_N               PF13954.1    146 seq1322_BIOID51135   -            107   5.5e-14   51.8   0.0   1   1     5e-18   6.8e-14   51.5   0.0     1    56    43   100    43   106 0.91 PapC N-terminal domain
Usher                PF00577.15   552 seq1323_BIOID51135   -            721  5.8e-208  691.9  29.9   1   1  1.7e-211  7.8e-208  691.5  20.7     1   552    89   631    89   631 0.99 Type VII secretion system (T7SS), usher protein
PapC_C               PF13953.1     68 seq1323_BIOID51135   -            721   4.1e-21   74.2   0.1   1   1   2.1e-24   9.3e-21   73.1   0.1     2    67   642   708   641   709 0.95 PapC C-terminal domain
PapC_N               PF13954.1    146 seq1323_BIOID51135   -            721   1.2e-19   70.1   0.0   1   1   6.3e-23   2.9e-19   68.9   0.0    75   146     2    75     1    75 0.94 PapC N-terminal domain
Rnf-Nqr              PF02508.9    190 seq1324_BIOID51135   -            193   2.6e-71  239.0  21.0   1   1   2.1e-75   2.9e-71  238.8  14.6     1   189     1   191     1   192 0.99 Rnf-Nqr subunit, membrane protein
FeS                  PF04060.8     35 seq1325_BIOID51135   -            192     1e-14   53.6   5.2   1   1   1.9e-17   2.8e-14   52.2   3.6     1    35    43    77    43    77 0.97 Putative Fe-S cluster
Fer4                 PF00037.22    24 seq1325_BIOID51135   -            192   8.5e-13   47.2  25.0   1   2     1e-10   1.5e-07   30.5   4.8     2    23   111   132   110   133 0.95 4Fe-4S binding domain
Fer4                 PF00037.22    24 seq1325_BIOID51135   -            192   8.5e-13   47.2  25.0   2   2   2.5e-09   3.8e-06   26.1   2.4     2    24   141   163   140   163 0.91 4Fe-4S binding domain
Fer4_9               PF13187.1     55 seq1325_BIOID51135   -            192   2.3e-10   40.4  32.0   1   1     1e-10   1.6e-07   31.3  10.2     1    55   116   162   116   162 0.95 4Fe-4S dicluster domain
Fer4_6               PF12837.2     24 seq1325_BIOID51135   -            192   2.9e-08   33.0  28.2   1   1   4.9e-10   7.5e-07   28.6   4.5     1    24   109   132   109   132 0.96 4Fe-4S binding domain
Fer4_10              PF13237.1     52 seq1325_BIOID51135   -            192   3.3e-08   33.0  25.8   1   1   1.2e-10   1.8e-07   30.7   9.6     3    52   111   158   109   158 0.86 4Fe-4S dicluster domain
Fer4_2               PF12797.2     22 seq1325_BIOID51135   -            192   1.6e-07   30.6  20.1   1   1   8.7e-09   1.3e-05   24.6   2.9     3    22   110   129   108   129 0.93 4Fe-4S binding domain
ABC_tran             PF00005.22   118 seq1326_BIOID51135   -            401   5.6e-22   78.2   0.0   1   1   3.6e-25   1.2e-21   77.0   0.0     1   117    73   191    73   192 0.92 ABC transporter
TOBE_2               PF08402.5     75 seq1326_BIOID51135   -            401   9.6e-12   44.6   0.3   1   1   1.2e-14   4.2e-11   42.5   0.1     1    75   313   385   313   385 0.95 TOBE domain
Complex1_51K         PF01512.12   151 seq1328_BIOID51135   -            716   1.5e-48  164.1   1.7   1   1   2.1e-51   2.2e-48  163.6   0.0     1   151   115   260   115   260 0.98 Respiratory-chain NADH dehydrogenase 51 Kd subunit
RnfC_N               PF13375.1    101 seq1328_BIOID51135   -            716   3.7e-27   93.8   0.3   1   1   1.1e-29   1.2e-26   92.2   0.0    13   101     2    91     1    91 0.96 RnfC Barrel sandwich hybrid domain
SLBB                 PF10531.4     59 seq1328_BIOID51135   -            716   2.2e-11   43.3   0.1   1   1   5.6e-14   5.9e-11   41.9   0.0     1    58   272   320   272   321 0.95 SLBB domain
Fer4_7               PF12838.2     52 seq1328_BIOID51135   -            716   1.5e-09   38.0   8.5   1   1   4.8e-12   5.1e-09   36.2   5.9     1    52   352   406   352   406 0.79 4Fe-4S dicluster domain
Fer4_8               PF13183.1     57 seq1328_BIOID51135   -            716   5.2e-09   35.8   5.3   1   1   1.5e-11   1.6e-08   34.3   3.7     3    57   351   406   349   435 0.79 4Fe-4S dicluster domain
Fer4_10              PF13237.1     52 seq1328_BIOID51135   -            716   5.7e-08   32.3  10.1   1   1   1.5e-10   1.6e-07   30.8   7.0     6    52   350   403   346   403 0.91 4Fe-4S dicluster domain
Fer4_9               PF13187.1     55 seq1328_BIOID51135   -            716   1.2e-07   31.7   7.7   1   1   3.6e-10   3.8e-07   30.1   5.3     2    53   353   405   352   406 0.76 4Fe-4S dicluster domain
Fer4_4               PF12800.2     17 seq1328_BIOID51135   -            716   2.8e-07   30.2  10.6   1   2   3.4e-06    0.0036   17.3   1.6     2    16   351   365   350   372 0.91 4Fe-4S binding domain
Fer4_4               PF12800.2     17 seq1328_BIOID51135   -            716   2.8e-07   30.2  10.6   2   2   5.2e-06    0.0054   16.8   1.0     3    16   391   404   389   412 0.91 4Fe-4S binding domain
Fer4_17              PF13534.1     61 seq1328_BIOID51135   -            716   1.9e-06   27.9  10.3   1   1   1.6e-08   1.7e-05   24.9   6.8     2    61   353   407   352   407 0.83 4Fe-4S dicluster domain
Adenylate_cycl       PF01295.13   605 seq1329_BIOID51135   -            848    9e-275  912.5   0.0   1   1  1.6e-278  1.1e-274  912.3   0.0     1   601   228   826   228   830 0.98 Adenylate cyclase, class-I
Adenyl_cycl_N        PF12633.2    204 seq1329_BIOID51135   -            848   2.4e-87  291.6   0.0   1   1   1.6e-86   1.1e-82  276.3   0.0     1   203     1   200     1   201 0.96 Adenylate cyclase NT domain
LamB                 PF02264.10   398 seq1330_BIOID51135   -            446  1.3e-168  561.0  26.2   1   1  1.1e-172  1.5e-168  560.9  18.2     1   398    28   446    28   446 0.97 LamB porin
Fimbrial             PF00419.15   145 seq1331_BIOID51135   -            363     6e-21   75.0   0.5   1   1   4.4e-25     6e-21   75.0   0.4     2   143   211   361   210   363 0.85 Fimbrial protein
Peripla_BP_2         PF01497.13   238 seq1332_BIOID51135   -            318   7.9e-32  110.1   0.5   1   1   6.8e-36   9.4e-32  109.9   0.3     1   236    49   297    49   299 0.96 Periplasmic binding protein
NQR2_RnfD_RnfE       PF03116.10   314 seq1333_BIOID51135   -            352  1.2e-121  405.6  16.1   1   1  9.8e-126  1.3e-121  405.4  11.1     3   314     4   350     2   350 0.93 NQR2, RnfD, RnfE family
MalM                 PF07148.7    136 seq1334_BIOID51135   -            306   2.3e-50  169.4   0.1   1   1   2.4e-54   3.3e-50  168.9   0.0     2   136    75   210    74   210 0.98 Maltose operon periplasmic protein precursor (MalM)
LppC                 PF04348.8    536 seq1335_BIOID51135   -            678  9.6e-136  453.3  24.5   1   2   1.7e-52   2.3e-48  164.9  14.0     1   314    40   345    40   352 0.91 LppC putative lipoprotein
LppC                 PF04348.8    536 seq1335_BIOID51135   -            678  9.6e-136  453.3  24.5   2   2   7.4e-91     1e-86  291.5   0.1   245   536   346   672   342   672 0.97 LppC putative lipoprotein
FMN_bind             PF04205.9     81 seq1337_BIOID51135   -            206   2.6e-18   65.8   0.1   1   1     4e-22   5.5e-18   64.7   0.0     1    77    99   187    99   191 0.98 FMN-binding domain
SopA                 PF13981.1    135 seq1339_BIOID51135   -            431   2.6e-32  111.5   7.0   1   1   1.3e-35   4.5e-32  110.7   4.9     3   135   198   331   196   331 0.97 SopA-like central domain
Pentapeptide_4       PF13599.1     78 seq1339_BIOID51135   -            431   1.6e-17   62.9  19.5   1   1   3.7e-17   1.3e-13   50.4   4.5     6    78    79   154    74   158 0.91 Pentapeptide repeats (9 copies)
Pentapeptide_3       PF13576.1     48 seq1339_BIOID51135   -            431   1.4e-11   43.9  19.6   1   1   1.5e-10   5.1e-07   29.3   0.8     1    39    91   127    91   129 0.96 Pentapeptide repeats (9 copies)
LPAM_2               PF13627.1     24 seq1340_BIOID51135   -             67   1.6e-08   33.8   3.3   1   1   1.6e-12   2.1e-08   33.4   2.3     1    24     6    29     6    29 0.94 Prokaryotic lipoprotein-attachment site
Rnf-Nqr              PF02508.9    190 seq1341_BIOID51135   -            231   7.9e-59  198.3   9.5   1   1   6.7e-63   9.1e-59  198.1   6.6     1   189     1   200     1   201 0.98 Rnf-Nqr subunit, membrane protein
DAP_epimerase        PF01678.14   121 seq1342_BIOID51135   -            275   1.3e-77  257.4   0.7   1   2   1.8e-43   1.2e-39  134.8   0.0     1   120     4   124     4   125 0.98 Diaminopimelate epimerase
DAP_epimerase        PF01678.14   121 seq1342_BIOID51135   -            275   1.3e-77  257.4   0.7   2   2   2.5e-39   1.7e-35  121.4   0.1     2   121   153   268   152   268 0.97 Diaminopimelate epimerase
PhzC-PhzF            PF02567.11   282 seq1342_BIOID51135   -            275   3.6e-05   23.0   0.0   1   1   7.7e-09   5.2e-05   22.5   0.0    45   224    51   224    46   229 0.86 Phenazine biosynthesis-like protein
DUF1440              PF07274.7    136 seq1344_BIOID51135   -            204   3.9e-55  185.4   2.3   1   1   3.4e-59   4.7e-55  185.1   1.6     1   136    26   182    26   182 0.99 Protein of unknown function (DUF1440)
FecCD                PF01032.13   311 seq1345_BIOID51135   -            338   1.6e-89  299.6  34.9   1   1   1.5e-93     2e-89  299.3  24.2     1   311    23   332    22   332 0.99 FecCD transport family
HhH-GPD              PF00730.20   121 seq1346_BIOID51135   -            211   9.8e-19   67.6   0.0   1   1   3.1e-22   1.4e-18   67.1   0.0     1   120    34   168    34   169 0.95 HhH-GPD superfamily base excision DNA repair protein
HHH                  PF00633.18    30 seq1346_BIOID51135   -            211   7.1e-08   31.6   0.0   1   1   3.7e-11   1.7e-07   30.4   0.0     2    29   100   127    99   128 0.94 Helix-hairpin-helix motif
EndIII_4Fe-2S        PF10576.4     17 seq1346_BIOID51135   -            211   9.7e-05   22.2   3.3   1   1   3.7e-08   0.00017   21.5   2.3     1    17   187   203   187   203 0.99 Iron-sulfur binding domain of endonuclease III
DUF484               PF04340.7    225 seq1347_BIOID51135   -            235   1.1e-89  299.6   0.4   1   1   9.5e-94   1.3e-89  299.4   0.3     1   224    10   232    10   233 0.99 Protein of unknown function, DUF484
UPF0102              PF02021.12    93 seq1348_BIOID51135   -            131   4.5e-36  122.5   0.1   1   1     4e-40   5.4e-36  122.2   0.0     1    92    22   115    22   116 0.98 Uncharacterised protein family UPF0102
Chor_lyase           PF04345.8    168 seq1350_BIOID51135   -            165   5.1e-31  107.2   0.0   1   1   4.5e-35   6.1e-31  106.9   0.0    12   163    17   165    10   165 0.90 Chorismate lyase
SIS_2                PF13580.1    138 seq1353_BIOID51135   -            196   1.2e-31  109.1   1.0   1   1   2.2e-35   1.5e-31  108.8   0.7     3   138    10   144     8   144 0.95 SIS domain
SIS                  PF01380.17   131 seq1353_BIOID51135   -            196   6.2e-07   28.9   0.3   1   1   7.1e-10   4.8e-06   26.0   0.0    49   105   105   164    77   182 0.82 SIS domain
FecCD                PF01032.13   311 seq1355_BIOID51135   -            330   1.7e-82  276.6  41.8   1   1   1.4e-86     2e-82  276.4  29.0     2   310    19   324    13   325 0.98 FecCD transport family
Phage_integrase      PF00589.17   173 seq1356_BIOID51135   -            298   4.6e-50  169.5   0.0   1   1   1.1e-53   7.7e-50  168.8   0.0     3   172   114   281   112   282 0.97 Phage integrase family
Phage_integr_N       PF02899.12    84 seq1356_BIOID51135   -            298   7.9e-27   93.1   0.7   1   1   2.9e-30     2e-26   91.8   0.5     1    83     8    90     8    91 0.98 Phage integrase, N-terminal SAM-like domain
UbiA                 PF01040.13   257 seq1357_BIOID51135   -            290   1.1e-40  139.4  25.2   1   1   9.5e-45   1.3e-40  139.1  17.5     2   256    26   277    25   283 0.86 UbiA prenyltransferase family
PTR2                 PF00854.16   373 seq1358_BIOID51135   -            500   3.8e-75  252.8  26.0   1   1   6.9e-79   4.7e-75  252.5  15.9     2   370    89   428    88   431 0.97 POT family
MFS_1                PF07690.11   354 seq1358_BIOID51135   -            500   2.6e-20   72.3  54.6   1   1   3.7e-21   2.5e-17   62.5  25.8    10   301    35   372    26   382 0.78 Major Facilitator Superfamily
BON                  PF04972.12    64 seq1359_BIOID51135   -            191   2.5e-32  110.3   8.7   1   2   2.7e-19   3.6e-15   55.3   0.8     3    62    53   113    51   115 0.96 BON domain
BON                  PF04972.12    64 seq1359_BIOID51135   -            191   2.5e-32  110.3   8.7   2   2   1.8e-20   2.4e-16   59.1   0.8     1    57   129   184   129   188 0.97 BON domain
ABC_tran             PF00005.22   118 seq1360_BIOID51135   -            271   1.5e-22   80.0   0.1   1   1     7e-26   2.4e-22   79.4   0.0     1   118    47   172    47   172 0.92 ABC transporter
AAA_29               PF13555.1     62 seq1360_BIOID51135   -            271   5.2e-07   28.9   0.0   1   1   2.7e-10   9.4e-07   28.1   0.0    15    51    26    61    19    66 0.86 P-loop containing region of AAA domain
AAA_16               PF13191.1    166 seq1360_BIOID51135   -            271   2.3e-06   27.9   0.1   1   1     1e-09   3.6e-06   27.3   0.1    24   158    33   189    20   216 0.68 AAA ATPase domain
HAD_2                PF13419.1    176 seq1361_BIOID51135   -            238   8.5e-20   71.6   0.1   1   1   2.4e-23   1.1e-19   71.2   0.0     1   176    13   207    13   207 0.76 Haloacid dehalogenase-like hydrolase
Hydrolase_like       PF13242.1     75 seq1361_BIOID51135   -            238   4.5e-09   35.7   0.0   1   1   2.2e-12   9.9e-09   34.6   0.0     2    50   161   209   160   223 0.93 HAD-hyrolase-like
Hydrolase            PF00702.21   204 seq1361_BIOID51135   -            238   1.3e-08   35.4   0.0   1   1   4.1e-12   1.9e-08   34.9   0.0     1   202    10   199    10   201 0.71 haloacid dehalogenase-like hydrolase
UvrD_C               PF13361.1    319 seq1362_BIOID51135   -            738   1.3e-99  333.6   0.0   1   1  7.6e-103   1.7e-99  333.1   0.0     1   318   295   634   295   635 0.98 UvrD-like helicase C-terminal domain
UvrD-helicase        PF00580.16   315 seq1362_BIOID51135   -            738   2.2e-76  257.0   0.0   1   1   2.7e-79   6.1e-76  255.6   0.0     1   314    28   289    28   290 0.98 UvrD/REP helicase N-terminal domain
AAA_19               PF13245.1     76 seq1362_BIOID51135   -            738   5.5e-14   51.5   0.2   1   1   8.5e-17   1.9e-13   49.8   0.1     1    75    34   111    34   112 0.85 Part of AAA domain
UvrD_C_2             PF13538.1    104 seq1362_BIOID51135   -            738   1.1e-10   41.4   0.0   1   1   1.1e-13   2.6e-10   40.2   0.0    54   103   561   630   509   631 0.77 Family description
GST_C                PF00043.20    95 seq1363_BIOID51135   -            201   1.7e-15   56.6   0.1   1   1     1e-18   2.9e-15   55.9   0.1     5    95   104   189   100   189 0.94 Glutathione S-transferase, C-terminal domain
GST_N_2              PF13409.1     70 seq1363_BIOID51135   -            201   9.5e-12   44.6   0.0   1   1   1.4e-14   3.7e-11   42.7   0.0     5    69    11    75     9    76 0.95 Glutathione S-transferase, N-terminal domain
GST_N_3              PF13417.1     75 seq1363_BIOID51135   -            201   3.6e-11   43.0   0.0   1   1   2.8e-14   7.6e-11   41.9   0.0    15    73    16    79    11    81 0.89 Glutathione S-transferase, N-terminal domain
GST_C_2              PF13410.1     69 seq1363_BIOID51135   -            201   1.8e-10   40.4   0.1   1   1   9.6e-14   2.6e-10   39.8   0.0     7    69   125   184    71   184 0.90 Glutathione S-transferase, C-terminal domain
GST_N                PF02798.15    76 seq1363_BIOID51135   -            201   8.7e-09   35.3   0.0   1   1     9e-12   2.5e-08   33.8   0.0     3    76     1    75     1    75 0.94 Glutathione S-transferase, N-terminal domain
DJ-1_PfpI            PF01965.19   147 seq1366_BIOID51135   -            172   1.6e-42  144.3   0.0   1   1   2.7e-46   1.9e-42  144.1   0.0     1   147    31   171    31   171 0.97 DJ-1/PfpI family
DUF4066              PF13278.1    166 seq1366_BIOID51135   -            172   3.4e-13   49.1   0.0   1   1   5.9e-17     4e-13   48.8   0.0     1   151     8   153     8   155 0.89 Putative amidotransferase
DAGK_prokar          PF01219.14   104 seq1368_BIOID51135   -            122   5.5e-39  131.8   8.1   1   1   4.6e-43   6.3e-39  131.6   5.6     2   104    16   118    15   118 0.99 Prokaryotic diacylglycerol kinase
GIY-YIG              PF01541.19    80 seq1370_BIOID51135   -            100   6.9e-10   39.0   0.0   1   1     6e-14   8.3e-10   38.7   0.0     2    76     4    73     3    77 0.91 GIY-YIG catalytic domain
LexA_DNA_bind        PF01726.11    65 seq1371_BIOID51135   -            202   6.6e-32  108.7   0.1   1   1   1.5e-35   1.1e-31  108.1   0.1     1    65     1    65     1    65 0.99 LexA DNA binding domain
Peptidase_S24        PF00717.18    70 seq1371_BIOID51135   -            202   8.9e-17   60.3   0.8   1   1   1.9e-20   1.3e-16   59.8   0.5     1    68   114   180   114   182 0.96 Peptidase S24-like
MatE                 PF01554.13   162 seq1375_BIOID51135   -            459   5.6e-39  133.2  30.1   1   2   7.2e-35   9.9e-31  106.4   5.7     1   161    35   195    35   196 0.99 MatE
MatE                 PF01554.13   162 seq1375_BIOID51135   -            459   5.6e-39  133.2  30.1   2   2   3.6e-13   4.9e-09   35.8   6.7     2   142   259   399   259   421 0.92 MatE
CorA                 PF01544.13   292 seq1376_BIOID51135   -            316   1.1e-56  191.8   0.5   1   1     1e-60   1.4e-56  191.5   0.3     4   292    26   312    24   312 0.95 CorA-like Mg2+ transporter protein
Peptidase_U32        PF01136.14   233 seq1378_BIOID51135   -            331   7.7e-62  208.1   0.0   1   1   7.3e-66     1e-61  207.7   0.0     3   232    76   330    74   331 0.94 Peptidase family U32
CsbD                 PF05532.7     53 seq1381_BIOID51135   -             69   1.5e-21   75.6   8.3   1   1   1.3e-25   1.8e-21   75.4   5.8     1    53     4    56     4    56 0.97 CsbD-like
Peptidase_U32        PF01136.14   233 seq1382_BIOID51135   -            298   1.3e-34  118.9   0.0   1   1   1.3e-38   1.8e-34  118.5   0.0     5   195    88   269    82   293 0.89 Peptidase family U32
Rick_17kDa_Anti      PF05433.10    42 seq1387_BIOID51135   -            155   1.4e-07   30.9  26.2   1   1   1.8e-11   2.5e-07   30.1  18.2     1    42    62   103    62   103 0.96 Glycine zipper 2TM domain
Bac_luciferase       PF00296.15   307 seq1389_BIOID51135   -            335   1.6e-31  109.4   0.4   1   1   2.1e-34   2.9e-30  105.3   0.2    18   300    23   299     8   306 0.77 Luciferase-like monooxygenase
DUF2713              PF10897.3    246 seq1391_BIOID51135   -            246  2.3e-165  547.7   6.8   1   1  1.9e-169  2.5e-165  547.5   4.7     1   246     1   246     1   246 1.00 Protein of unknown function (DUF2713)
DUF1656              PF07869.7     58 seq1398_BIOID51135   -             78   3.3e-18   65.1   9.6   1   1   2.4e-22   3.3e-18   65.1   6.7     3    57    16    70    14    72 0.95 Protein of unknown function (DUF1656)
TonB_dep_Rec         PF00593.19   276 seq1400_BIOID51135   -            746   4.4e-35  121.8  14.1   1   1   6.5e-39   4.4e-35  121.8   9.7     1   275   465   744   465   745 0.93 TonB dependent receptor
Plug                 PF07715.10   108 seq1400_BIOID51135   -            746   6.5e-29  100.3   3.1   1   1     1e-32   6.9e-29  100.2   1.1     8   108    49   163    43   163 0.96 TonB-dependent Receptor Plug Domain
PLA1                 PF02253.10   260 seq1401_BIOID51135   -            289   1.6e-93  312.8   5.0   1   1   1.4e-97   1.9e-93  312.5   3.4     8   260    39   286    33   286 0.98 Phospholipase A1
HlyD                 PF00529.15   306 seq1402_BIOID51135   -            285   2.2e-46  158.4   6.4   1   2   1.4e-22   3.8e-19   69.0   1.7     1    78    43   120    43   128 0.92 HlyD family secretion protein
HlyD                 PF00529.15   306 seq1402_BIOID51135   -            285   2.2e-46  158.4   6.4   2   2     1e-29   2.8e-26   92.4   0.2   139   302   127   278   116   282 0.91 HlyD family secretion protein
HlyD_2               PF12700.2    328 seq1402_BIOID51135   -            285     1e-21   77.3   0.3   1   1   5.1e-25   1.4e-21   76.9   0.2    15   239    38   229    31   242 0.86 HlyD family secretion protein
HlyD_3               PF13437.1    105 seq1402_BIOID51135   -            285   9.2e-19   67.6   0.1   1   1   2.1e-15   5.7e-12   45.7   0.0     1    82   153   232   153   248 0.90 HlyD family secretion protein
Biotin_lipoyl_2      PF13533.1     50 seq1402_BIOID51135   -            285     4e-18   64.7   2.2   1   1   1.9e-18   5.1e-15   54.7   0.7     1    50    43    92    43   103 0.89 Biotin-lipoyl like
Dus                  PF01207.12   310 seq1404_BIOID51135   -            345  7.9e-100  333.5   0.0   1   1  6.8e-104  9.3e-100  333.3   0.0     2   308    30   340    29   342 0.98 Dihydrouridine synthase (Dus)
RQC                  PF09382.5    106 seq1405_BIOID51135   -            611   4.4e-28   96.9   0.0   1   1   3.5e-31   1.2e-27   95.6   0.0     1   104   413   514   413   516 0.97 RQC domain
Helicase_C           PF00271.26    78 seq1405_BIOID51135   -            611   4.6e-24   83.9   0.0   1   1   2.6e-24   8.9e-21   73.4   0.1     3    78   258   333   256   333 0.98 Helicase conserved C-terminal domain
HRDC                 PF00570.18    68 seq1405_BIOID51135   -            611   8.1e-24   83.0   0.1   1   1   6.4e-27   2.2e-23   81.6   0.0     2    68   535   601   534   601 0.97 HRDC domain
DEAD                 PF00270.24   173 seq1405_BIOID51135   -            611   2.6e-21   75.7   0.0   1   1   8.5e-24   2.9e-20   72.3   0.0     2   168    30   189    29   194 0.85 DEAD/DEAH box helicase
FUSC                 PF04632.7    650 seq1406_BIOID51135   -            670  5.1e-163  543.8  47.2   1   1  8.4e-167  5.8e-163  543.6  32.7     1   649    20   662    20   663 0.97 Fusaric acid resistance protein family
FUSC_2               PF13515.1    128 seq1406_BIOID51135   -            670   2.7e-16   59.5  13.2   1   1     4e-20   2.7e-16   59.5   9.2     1   125    33   163    31   166 0.86 Fusaric acid resistance protein-like
Phageshock_PspG      PF09583.5     65 seq1408_BIOID51135   -             80   1.4e-25   89.0  25.7   1   1   1.1e-29   1.5e-25   88.8  17.8     1    64     1    64     1    65 0.98 Phage shock protein G (Phageshock_PspG)
DUF3442              PF11924.3    280 seq1409_BIOID51135   -           1418  3.9e-105  351.3   0.4   1   1  1.7e-108  3.9e-105  351.3   0.3     2   280    71   350    70   350 0.99 Protein of unknown function (DUF3442)
Big_1                PF02369.11   100 seq1409_BIOID51135   -           1418   4.4e-53  177.2  97.6   1   3   4.1e-17   9.3e-14   51.0   7.8     4    97   993  1086   990  1088 0.87 Bacterial Ig-like domain (group 1)
Big_1                PF02369.11   100 seq1409_BIOID51135   -           1418   4.4e-53  177.2  97.6   2   3   1.8e-15   4.1e-12   45.7   1.7    10    96  1098  1185  1089  1191 0.82 Bacterial Ig-like domain (group 1)
Big_1                PF02369.11   100 seq1409_BIOID51135   -           1418   4.4e-53  177.2  97.6   3   3   1.7e-15   3.9e-12   45.8   9.8     2    95  1193  1287  1191  1292 0.87 Bacterial Ig-like domain (group 1)
ACPS                 PF01648.15   113 seq1410_BIOID51135   -            256   4.6e-12   45.7   0.3   1   1   9.9e-15   1.4e-10   40.9   0.1     1    61   153   221   153   249 0.79 4'-phosphopantetheinyl transferase superfamily
DnaB_C               PF03796.10   265 seq1411_BIOID51135   -            471  4.1e-108  360.1   0.2   1   1  1.2e-111  5.4e-108  359.7   0.1     1   263   206   463   206   465 0.97 DnaB-like helicase C terminal domain
DnaB                 PF00772.16   103 seq1411_BIOID51135   -            471   8.7e-38  128.2   0.0   1   1   4.2e-41   1.9e-37  127.1   0.0     1   103    26   128    26   128 0.99 DnaB-like helicase N terminal domain
AAA_25               PF13481.1    194 seq1411_BIOID51135   -            471     1e-13   51.0   0.1   1   1   3.6e-17   1.6e-13   50.3   0.0    29   190   220   386   179   390 0.84 AAA domain
LysE                 PF01810.13   191 seq1412_BIOID51135   -            206   5.7e-54  182.1  12.2   1   1   4.9e-58   6.7e-54  181.9   8.5     2   190    14   205    13   206 0.98 LysE type translocator
Abhydrolase_1        PF00561.15   230 seq1416_BIOID51135   -            340   2.3e-31  109.0   0.0   1   1   8.6e-35     3e-31  108.6   0.0     1   228    82   319    82   321 0.97 alpha/beta hydrolase fold
Hydrolase_4          PF12146.3     79 seq1416_BIOID51135   -            340     4e-24   84.1   0.5   1   1   1.9e-27   6.4e-24   83.4   0.3     3    79    42   122    40   122 0.90 Putative lysophospholipase
Abhydrolase_6        PF12697.2    228 seq1416_BIOID51135   -            340   3.5e-20   72.7   3.3   1   1   1.5e-23   5.2e-20   72.2   2.3     2   220    58   310    57   316 0.72 Alpha/beta hydrolase family
Abhydrolase_5        PF12695.2    142 seq1416_BIOID51135   -            340     3e-12   46.3   0.0   1   1   1.5e-15     5e-12   45.6   0.0     1   141    56   305    56   306 0.79 Alpha/beta hydrolase family
Ala_racemase_N       PF01168.15   217 seq1417_BIOID51135   -            359   3.1e-61  206.5   0.0   1   1   5.7e-65   3.9e-61  206.2   0.0     1   217     8   219     8   219 0.94 Alanine racemase, N-terminal domain
Ala_racemase_C       PF00842.16   129 seq1417_BIOID51135   -            359     8e-40  135.1   0.1   1   1   1.8e-43   1.2e-39  134.5   0.1     1   129   234   358   234   358 0.97 Alanine racemase, C-terminal domain
TetR_N               PF00440.18    47 seq1419_BIOID51135   -            199   2.5e-11   42.9   0.0   1   1   2.9e-15   3.9e-11   42.2   0.0     1    46    13    58    13    59 0.93 Bacterial regulatory proteins, tetR family
GCS2                 PF04107.8    288 seq1421_BIOID51135   -            372   3.6e-94  314.9   0.0   1   1   6.1e-98   8.3e-94  313.7   0.0     1   288    14   292    14   292 0.99 Glutamate-cysteine ligase family 2(GCS2)
Hydrolase_3          PF08282.7    254 seq1423_BIOID51135   -            266   4.6e-61  206.5   0.0   1   1   1.1e-64   5.2e-61  206.3   0.0     1   254     5   260     5   260 0.95 haloacid dehalogenase-like hydrolase
S6PP                 PF05116.8    247 seq1423_BIOID51135   -            266   3.9e-16   58.9   0.0   1   2     4e-09   1.8e-05   24.0   0.0     4    75     4    73     1    91 0.89 Sucrose-6F-phosphate phosphohydrolase
S6PP                 PF05116.8    247 seq1423_BIOID51135   -            266   3.9e-16   58.9   0.0   2   2   6.9e-12   3.2e-08   33.0   0.0   135   218   159   242   140   251 0.83 Sucrose-6F-phosphate phosphohydrolase
Hydrolase            PF00702.21   204 seq1423_BIOID51135   -            266   2.4e-11   44.4   0.1   1   1     2e-13   9.1e-10   39.2   0.1     2   204     3   226     2   226 0.59 haloacid dehalogenase-like hydrolase
Oxidored_FMN         PF00724.15   341 seq1424_BIOID51135   -            305   5.1e-78  262.3   0.0   1   1   4.4e-82     6e-78  262.0   0.0     1   266     5   274     5   297 0.91 NADH:flavin oxidoreductase / NADH oxidase family
Aminotran_1_2        PF00155.16   363 seq1425_BIOID51135   -            411   1.3e-86  290.7   0.0   1   1   1.1e-90   1.5e-86  290.5   0.0     2   362    41   406    40   407 0.98 Aminotransferase class I and II
EamA                 PF00892.15   126 seq1426_BIOID51135   -            299   3.3e-18   65.8  28.8   1   2   5.4e-10   7.4e-06   25.9   9.3     1   124     9   128     9   130 0.91 EamA-like transporter family
EamA                 PF00892.15   126 seq1426_BIOID51135   -            299   3.3e-18   65.8  28.8   2   2   2.7e-16   3.8e-12   46.2   5.2     1   123   149   274   149   277 0.89 EamA-like transporter family
DDE_Tnp_IS240        PF13610.1    140 seq1427_BIOID51135   -            238   1.1e-50  171.1   0.0   1   1   3.3e-54   1.5e-50  170.6   0.0     4   139    79   216    77   217 0.99 DDE domain
rve                  PF00665.21   120 seq1427_BIOID51135   -            238   4.5e-11   42.7   0.1   1   1   1.9e-13   8.5e-10   38.6   0.0     9   119    79   186    74   187 0.89 Integrase core domain
DDE_Tnp_IS66         PF03050.9    271 seq1427_BIOID51135   -            238   3.3e-10   39.5   0.3   1   1   9.3e-14   4.2e-10   39.1   0.2     5   132    14   148    10   178 0.87 Transposase IS66 family
Glyoxalase           PF00903.20   128 seq1430_BIOID51135   -            135   3.7e-25   88.2   0.0   1   1   9.3e-29   4.2e-25   88.0   0.0     2   128     3   123     2   123 0.92 Glyoxalase/Bleomycin resistance protein/Dioxygenase superfamily
Glyoxalase_2         PF12681.2    108 seq1430_BIOID51135   -            135   3.6e-18   66.0   0.0   1   1   9.1e-22   4.2e-18   65.8   0.0     1   108     8   124     8   124 0.77 Glyoxalase-like domain
Glyoxalase_4         PF13669.1    110 seq1430_BIOID51135   -            135   5.7e-09   35.8   0.0   1   1   6.2e-12   2.8e-08   33.6   0.0     2   106     5   108     4   112 0.88 Glyoxalase/Bleomycin resistance protein/Dioxygenase superfamily
RNase_T              PF00929.19   164 seq1432_BIOID51135   -            215   9.4e-37  126.7   0.1   1   1   7.9e-41   1.1e-36  126.5   0.0     1   164    20   194    20   194 0.96 Exonuclease
DEAD_assoc           PF08494.6    187 seq1435_BIOID51135   -           1538     2e-58  197.1   0.0   1   1   1.9e-61   6.5e-58  195.4   0.0     2   186   679   867   678   868 0.96 DEAD/H associated
DEAD                 PF00270.24   173 seq1435_BIOID51135   -           1538     6e-27   94.0   0.0   1   1   4.5e-30   1.5e-26   92.7   0.0     1   167    31   218    31   224 0.88 DEAD/DEAH box helicase
Helicase_C           PF00271.26    78 seq1435_BIOID51135   -           1538     2e-13   49.8   0.1   1   1   1.9e-16   6.6e-13   48.2   0.0    12    75   354   417   348   419 0.96 Helicase conserved C-terminal domain
ResIII               PF04851.10   184 seq1435_BIOID51135   -           1538   2.2e-07   30.7   0.0   1   1   1.4e-10   4.8e-07   29.6   0.0    23   182    42   217    21   219 0.74 Type III restriction enzyme, res subunit
Acid_phosphat_B      PF03767.9    230 seq1436_BIOID51135   -            237   3.8e-50  170.2   0.0   1   1   3.2e-54   4.3e-50  170.0   0.0     2   229    11   220    10   221 0.96 HAD superfamily, subfamily IIIB (Acid phosphatase)
NIF3                 PF01784.13   242 seq1437_BIOID51135   -            247     1e-56  192.1   0.0   1   1   9.1e-61   1.2e-56  191.8   0.0     2   240     6   235     5   238 0.95 NIF3 (NGG1p interacting factor 3)
Meth_synt_2          PF01717.13   324 seq1438_BIOID51135   -            753  2.9e-162  539.0   0.0   1   2   2.3e-10   1.6e-06   27.2   0.0   120   186   154   221   114   237 0.85 Cobalamin-independent synthase, Catalytic domain
Meth_synt_2          PF01717.13   324 seq1438_BIOID51135   -            753  2.9e-162  539.0   0.0   2   2  4.6e-157  3.1e-153  509.3   0.0     1   324   426   749   426   749 1.00 Cobalamin-independent synthase, Catalytic domain
Meth_synt_1          PF08267.7    311 seq1438_BIOID51135   -            753  8.7e-141  468.5   0.0   1   2  2.6e-129  1.8e-125  418.2   0.0     2   308     5   313     4   316 0.98 Cobalamin-independent synthase, N-terminal domain
Meth_synt_1          PF08267.7    311 seq1438_BIOID51135   -            753  8.7e-141  468.5   0.0   2   2   3.6e-14   2.5e-10   40.0   0.0   141   285   538   690   528   715 0.80 Cobalamin-independent synthase, N-terminal domain
AHS1                 PF02682.11   202 seq1439_BIOID51135   -            218   2.9e-69  232.4   0.0   1   1   2.4e-73   3.3e-69  232.2   0.0     2   202     5   202     4   202 0.95 Allophanate hydrolase subunit 1
UPF0047              PF01894.12   118 seq1440_BIOID51135   -            138   4.5e-39  132.8   0.0   1   1   3.7e-43   5.1e-39  132.6   0.0     1   117    17   135    17   136 0.97 Uncharacterised protein family UPF0047
DUF419               PF04237.8     92 seq1441_BIOID51135   -            118   1.2e-22   79.9   0.1   1   1   1.1e-26   1.5e-22   79.6   0.0     1    91    10   102    10   103 0.98 Protein of unknown function (DUF419)
AHS2                 PF02626.10   272 seq1442_BIOID51135   -            310  8.5e-101  336.6   0.0   1   1  7.4e-105    1e-100  336.4   0.0     2   272    24   288    23   288 0.98 Allophanate hydrolase subunit 2
Cupin_6              PF12852.2    186 seq1444_BIOID51135   -            284   1.9e-26   92.7   0.5   1   1   1.2e-29   5.6e-26   91.1   0.4     1   186     2   162     2   162 0.93 Cupin
HTH_18               PF12833.2     81 seq1444_BIOID51135   -            284     5e-21   74.4   0.3   1   1   7.6e-24   3.5e-20   71.7   0.1     1    81   199   278   199   278 0.97 Helix-turn-helix domain
HTH_AraC             PF00165.18    42 seq1444_BIOID51135   -            284   2.3e-15   55.7   0.0   1   2   1.1e-08   4.9e-05   22.9   0.0     7    41   192   226   188   227 0.94 Bacterial regulatory helix-turn-helix proteins, AraC family
HTH_AraC             PF00165.18    42 seq1444_BIOID51135   -            284   2.3e-15   55.7   0.0   2   2   4.1e-11   1.9e-07   30.5   0.0    11    41   245   276   238   277 0.91 Bacterial regulatory helix-turn-helix proteins, AraC family
LamB_YcsF            PF03746.11   242 seq1445_BIOID51135   -            244  1.7e-102  341.5   1.1   1   1  1.4e-106  1.9e-102  341.3   0.8     1   241     2   237     2   238 0.99 LamB/YcsF family
H2TH                 PF06831.9     93 seq1447_BIOID51135   -            263   3.4e-18   65.0   0.0   1   1   1.4e-21   6.4e-18   64.1   0.0     1    77   126   205   126   215 0.85 Formamidopyrimidine-DNA glycosylase H2TH domain
Fapy_DNA_glyco       PF01149.19   116 seq1447_BIOID51135   -            263   7.2e-15   55.2   0.0   1   1   2.7e-18   1.3e-14   54.4   0.0     1   106     2   104     2   111 0.90 Formamidopyrimidine-DNA glycosylase N-terminal domain
zf-FPG_IleRS         PF06827.9     30 seq1447_BIOID51135   -            263   1.4e-07   30.8   3.6   1   1   5.7e-11   2.6e-07   30.0   2.5     1    29   235   263   235   263 0.98 Zinc finger found in FPG and IleRS
CCG                  PF02754.11    85 seq1448_BIOID51135   -            239     2e-30  104.5   0.2   1   2   2.2e-17   3.1e-13   49.4   0.0     1    84     3    84     3    85 0.95 Cysteine-rich domain
CCG                  PF02754.11    85 seq1448_BIOID51135   -            239     2e-30  104.5   0.2   2   2   1.3e-18   1.7e-14   53.4   0.0     2    84   133   216   132   217 0.92 Cysteine-rich domain
PNP_UDP_1            PF01048.15   234 seq1449_BIOID51135   -            253   1.2e-41  142.1   1.5   1   1   9.9e-46   1.3e-41  141.9   1.0     2   227    21   247    20   253 0.85 Phosphorylase superfamily
DUF162               PF02589.10   189 seq1450_BIOID51135   -            475   2.8e-51  173.6   0.1   1   1   2.5e-54   3.7e-51  173.2   0.1     3   189    72   294    70   294 0.99 Uncharacterised ACR, YkgG family COG1556
Fer4_8               PF13183.1     57 seq1450_BIOID51135   -            475     1e-11   44.5   2.2   1   1   1.6e-14   2.4e-11   43.3   1.5     2    57   309   376   308   376 0.79 4Fe-4S dicluster domain
DUF3390              PF11870.3     93 seq1450_BIOID51135   -            475   4.5e-10   39.2   0.6   1   1   7.1e-13   1.1e-09   37.9   0.4    13    92   387   470   379   471 0.83 Domain of unknown function (DUF3390)
Fer4_9               PF13187.1     55 seq1450_BIOID51135   -            475   9.3e-09   35.3   0.7   1   1   1.8e-11   2.7e-08   33.8   0.5     1    53   311   375   311   376 0.94 4Fe-4S dicluster domain
Fer4_7               PF12838.2     52 seq1450_BIOID51135   -            475   1.7e-07   31.3   4.0   1   1     3e-10   4.6e-07   30.0   2.7     1    51   311   375   311   376 0.77 4Fe-4S dicluster domain
Fer4_17              PF13534.1     61 seq1450_BIOID51135   -            475   2.1e-07   31.0   2.1   1   1   4.4e-10   6.7e-07   29.4   1.5     1    60   311   376   311   377 0.71 4Fe-4S dicluster domain
Fer4_10              PF13237.1     52 seq1450_BIOID51135   -            475   4.1e-07   29.5   5.9   1   1   1.3e-09     2e-06   27.3   4.5     7    52   310   373   305   373 0.69 4Fe-4S dicluster domain
RmuC                 PF02646.11   305 seq1453_BIOID51135   -            475  7.2e-112  373.0   2.2   1   1  5.3e-116  7.2e-112  373.0   1.5     1   304   135   437   135   438 0.99 RmuC family
SSB                  PF00436.20   104 seq1454_BIOID51135   -            178   8.4e-43  144.3   0.5   1   1   7.4e-47     1e-42  144.1   0.4     1   103     6   112     6   113 0.97 Single-strand binding protein family
NLPC_P60             PF00877.14   105 seq1457_BIOID51135   -            271   1.2e-33  114.8   0.0   1   1   4.7e-37   3.2e-33  113.5   0.0     1   105   153   263   153   263 0.98 NlpC/P60 family
DUF162               PF02589.10   189 seq1458_BIOID51135   -            231   6.5e-36  123.5   0.1   1   1   6.9e-40   9.5e-36  122.9   0.0    19   189    65   228    47   228 0.91 Uncharacterised ACR, YkgG family COG1556
Ubie_methyltran      PF01209.13   233 seq1461_BIOID51135   -            251  5.9e-114  378.8   0.0   1   1  5.4e-117  6.7e-114  378.6   0.0     2   233    15   250    14   250 0.99 ubiE/COQ5 methyltransferase family
Methyltransf_31      PF13847.1    152 seq1461_BIOID51135   -            251   3.9e-23   81.5   0.0   1   1   4.7e-26   5.8e-23   81.0   0.0     3   113    63   179    61   229 0.81 Methyltransferase domain
Methyltransf_11      PF08241.7     95 seq1461_BIOID51135   -            251   1.5e-21   76.5   0.1   1   1   3.2e-24   3.9e-21   75.2   0.0     1    94    68   167    68   168 0.97 Methyltransferase domain
Methyltransf_23      PF13489.1    162 seq1461_BIOID51135   -            251   5.1e-19   68.4   0.0   1   1   5.9e-22   7.3e-19   67.9   0.0    20   160    61   233    43   235 0.85 Methyltransferase domain
Methyltransf_25      PF13649.1    101 seq1461_BIOID51135   -            251   9.4e-17   61.1   0.0   1   1     2e-19   2.5e-16   59.7   0.0     1   101    67   164    67   164 0.93 Methyltransferase domain
Methyltransf_12      PF08242.7     99 seq1461_BIOID51135   -            251     4e-14   52.7   0.0   1   1   6.8e-17   8.4e-14   51.7   0.0     1    99    68   166    68   166 0.93 Methyltransferase domain
Methyltransf_18      PF12847.2    112 seq1461_BIOID51135   -            251   2.3e-13   50.5   0.0   1   1   3.3e-16   4.1e-13   49.7   0.0     2   109    64   168    63   171 0.88 Methyltransferase domain
Methyltransf_26      PF13659.1    117 seq1461_BIOID51135   -            251   5.2e-09   36.0   0.0   1   1   8.1e-12     1e-08   35.1   0.0     1   114    64   169    64   171 0.91 Methyltransferase domain
PCMT                 PF01135.14   210 seq1461_BIOID51135   -            251   4.5e-07   29.5   0.0   1   1   5.7e-10   7.1e-07   28.8   0.0    71   171    61   168    51   179 0.86 Protein-L-isoaspartate(D-aspartate) O-methyltransferase (PCMT)
MTS                  PF05175.9    170 seq1461_BIOID51135   -            251   5.3e-06   25.8   0.0   1   1   7.6e-09   9.5e-06   24.9   0.0    31   140    63   169    53   188 0.85 Methyltransferase small domain
Arginosuc_synth      PF00764.14   388 seq1462_BIOID51135   -            447   4.3e-56  190.5   0.0   1   1     4e-60   5.4e-56  190.2   0.0     2   380    16   408    15   415 0.88 Arginosuccinate synthase
EAL                  PF00563.15   236 seq1463_BIOID51135   -            528   1.2e-66  224.5   0.2   1   1   2.5e-70   1.7e-66  223.9   0.2     2   235   273   505   272   506 0.96 EAL domain
CSS-motif            PF12792.2    208 seq1463_BIOID51135   -            528   2.2e-38  131.5   1.0   1   1   4.6e-42   3.2e-38  131.0   0.7     2   207    37   246    36   247 0.91 CSS motif domain associated with EAL
Sod_Fe_C             PF02777.13   106 seq1464_BIOID51135   -            193   1.9e-45  152.9   1.9   1   1   1.5e-48     1e-44  150.5   0.1     1   105    87   190    87   191 0.98 Iron/manganese superoxide dismutases, C-terminal domain
Sod_Fe_N             PF00081.17    82 seq1464_BIOID51135   -            193     3e-35  120.2   0.6   1   1   7.4e-39   5.1e-35  119.5   0.4     1    82     2    82     2    82 0.98 Iron/manganese superoxide dismutases, alpha-hairpin domain
SCP2                 PF02036.12   101 seq1466_BIOID51135   -            201     2e-20   72.8   0.0   1   1   2.2e-24     3e-20   72.2   0.0     1   100    15   112    15   113 0.97 SCP-2 sterol transfer family
ABC1                 PF03109.11   119 seq1468_BIOID51135   -            546   1.9e-35  121.3   0.0   1   1   2.7e-39   3.7e-35  120.3   0.0     4   119   115   232   112   232 0.97 ABC1 family
MerR-DNA-bind        PF09278.6     65 seq1469_BIOID51135   -            154     7e-15   55.0   0.1   1   1   2.6e-18   1.2e-14   54.3   0.0     2    65    55   119    54   119 0.96 MerR, DNA binding
MerR                 PF00376.18    38 seq1469_BIOID51135   -            154   4.6e-14   51.5   0.3   1   1   2.5e-17   1.1e-13   50.3   0.1     1    38    13    49    13    49 0.98 MerR family regulatory protein
MerR_1               PF13411.1     69 seq1469_BIOID51135   -            154   2.8e-12   46.1   0.0   1   1     1e-15   4.6e-12   45.4   0.0     2    65    13    76    12    78 0.96 MerR HTH family regulatory protein
Peripla_BP_3         PF13377.1    160 seq1470_BIOID51135   -            341   9.6e-43  145.8   0.0   1   1   9.5e-46   3.2e-42  144.1   0.0     2   160   171   331   170   331 0.92 Periplasmic binding protein-like domain
Peripla_BP_1         PF00532.16   279 seq1470_BIOID51135   -            341   8.6e-35  120.1   0.0   1   1     3e-38     1e-34  119.9   0.0     2   275    60   325    59   329 0.93 Periplasmic binding proteins and sugar binding domain of LacI family
LacI                 PF00356.16    46 seq1470_BIOID51135   -            341   3.7e-21   74.3   0.8   1   1   2.1e-24   7.1e-21   73.4   0.6     1    46     3    48     3    48 0.99 Bacterial regulatory proteins, lacI family
Peripla_BP_4         PF13407.1    258 seq1470_BIOID51135   -            341   2.6e-20   72.7   0.0   1   1   1.1e-23   3.6e-20   72.3   0.0     1   253    62   308    62   313 0.89 Periplasmic binding protein domain
Xan_ur_permease      PF00860.15   389 seq1472_BIOID51135   -            449   1.7e-88  296.6  48.3   1   1   1.6e-92   2.1e-88  296.3  33.5     1   388    26   409    26   410 0.99 Permease family
MttA_Hcf106          PF02416.11    53 seq1473_BIOID51135   -             89   6.9e-16   56.9   0.6   1   1   8.2e-20   1.1e-15   56.3   0.4     1    52     4    55     4    83 0.90 mttA/Hcf106 family
TatC                 PF00902.13   215 seq1480_BIOID51135   -            258     3e-68  229.3  21.2   1   1   3.1e-72   4.2e-68  228.8  14.7     2   215    11   221    10   221 0.99 Sec-independent protein translocase protein (TatC)
Na_H_Exchanger       PF00999.16   384 seq1482_BIOID51135   -            549   3.4e-72  242.9  43.6   1   1   3.1e-76   4.2e-72  242.6  30.2     2   383     8   421     5   422 0.91 Sodium/hydrogen exchanger family
TatD_DNase           PF01026.16   255 seq1483_BIOID51135   -            264   8.7e-69  231.4   0.0   1   1   7.2e-73   9.9e-69  231.2   0.0     1   255     6   261     6   261 0.98 TatD related DNase
MFS_1                PF07690.11   354 seq1484_BIOID51135   -            403   6.2e-43  146.7  42.3   1   1     9e-47   6.2e-43  146.7  29.4     4   347    14   341    11   348 0.86 Major Facilitator Superfamily
Sugar_tr             PF00083.19   451 seq1484_BIOID51135   -            403   5.6e-08   31.6   5.9   1   1   8.1e-12   5.6e-08   31.6   4.1    44   123    39   115    16   185 0.88 Sugar (and other) transporter
BCCT                 PF02028.12   485 seq1486_BIOID51135   -            677  1.6e-173  577.3  44.2   1   1  1.3e-177  1.8e-173  577.1  30.6     1   484    17   502    17   503 0.99 BCCT family transporter
UbiD                 PF01977.11   407 seq1487_BIOID51135   -            497  2.5e-165  549.7   0.0   1   1  2.1e-169  2.8e-165  549.6   0.0     2   407    14   437    13   437 0.95 3-octaprenyl-4-hydroxybenzoate carboxy-lyase
Sdh_cyt              PF01127.17   121 seq1488_BIOID51135   -            134   4.5e-30  103.8   5.0   1   1   3.8e-34   5.2e-30  103.6   3.4     2   120    11   128    10   129 0.90 Succinate dehydrogenase/Fumarate reductase transmembrane subunit
CMAS                 PF02353.15   273 seq1489_BIOID51135   -            382  1.8e-106  355.1   0.2   1   1  1.6e-109  2.4e-106  354.6   0.2     2   273   108   368   107   368 0.98 Mycolic acid cyclopropane synthetase
Methyltransf_23      PF13489.1    162 seq1489_BIOID51135   -            382   1.5e-14   53.9   0.0   1   1   1.6e-17   2.4e-14   53.2   0.0    14   135   157   287   144   315 0.73 Methyltransferase domain
Methyltransf_11      PF08241.7     95 seq1489_BIOID51135   -            382   8.7e-13   48.4   0.0   1   1   1.1e-15   1.6e-12   47.5   0.0     1    94   172   264   172   265 0.97 Methyltransferase domain
Methyltransf_18      PF12847.2    112 seq1489_BIOID51135   -            382   8.2e-11   42.3   0.0   1   1   1.4e-13   2.1e-10   41.0   0.0     1   111   167   267   167   268 0.91 Methyltransferase domain
Methyltransf_31      PF13847.1    152 seq1489_BIOID51135   -            382   5.2e-11   42.2   0.0   1   1   5.6e-14   8.6e-11   41.5   0.0     2   112   166   269   165   329 0.85 Methyltransferase domain
Methyltransf_12      PF08242.7     99 seq1489_BIOID51135   -            382   4.1e-08   33.4   0.0   1   1   5.5e-11   8.4e-08   32.4   0.0     1    99   172   263   172   263 0.83 Methyltransferase domain
Methyltransf_25      PF13649.1    101 seq1489_BIOID51135   -            382   2.1e-07   31.0   0.0   1   1   2.8e-10   4.2e-07   30.1   0.0     1   101   171   261   171   261 0.90 Methyltransferase domain
PCMT                 PF01135.14   210 seq1489_BIOID51135   -            382   3.9e-06   26.4   0.0   1   1   3.8e-09   5.7e-06   25.8   0.0    61   123   155   215   135   230 0.82 Protein-L-isoaspartate(D-aspartate) O-methyltransferase (PCMT)
MTS                  PF05175.9    170 seq1489_BIOID51135   -            382   3.8e-05   23.0   0.0   1   1     4e-08   6.1e-05   22.3   0.0    22   104   158   234   152   265 0.81 Methyltransferase small domain
Sdh_cyt              PF01127.17   121 seq1490_BIOID51135   -            115   8.9e-12   44.7  15.1   1   1   7.9e-16   1.1e-11   44.5  10.5    18   120    11   104     2   113 0.83 Succinate dehydrogenase/Fumarate reductase transmembrane subunit
FAD_binding_2        PF00890.19   421 seq1491_BIOID51135   -            588  2.6e-117  392.1   6.1   1   1    7e-121  3.2e-117  391.8   4.2     1   421     9   405     9   405 0.98 FAD binding domain
Succ_DH_flav_C       PF02910.15   129 seq1491_BIOID51135   -            588   3.1e-38  130.4   0.1   1   1   1.1e-41   5.1e-38  129.7   0.1     1   129   460   588   460   588 0.96 Fumarate reductase flavoprotein C-term
NAD_binding_1        PF00175.16   109 seq1492_BIOID51135   -            233   9.6e-21   74.2   0.0   1   1   2.3e-24   1.6e-20   73.6   0.0     1   108   108   211   108   212 0.97 Oxidoreductase NAD-binding domain
FAD_binding_6        PF00970.19    99 seq1492_BIOID51135   -            233   7.9e-09   35.4   0.0   1   1   1.8e-12   1.2e-08   34.8   0.0     1    76     5    74     5    97 0.77 Oxidoreductase FAD-binding domain
MatE                 PF01554.13   162 seq1497_BIOID51135   -            457   2.3e-73  245.0  36.2   1   2   1.4e-41   1.9e-37  128.2   3.8     1   162    17   177    17   177 0.98 MatE
MatE                 PF01554.13   162 seq1497_BIOID51135   -            457   2.3e-73  245.0  36.2   2   2   3.8e-42   5.2e-38  130.0   8.5     1   162   244   405   244   405 1.00 MatE
EAL                  PF00563.15   236 seq1499_BIOID51135   -            362   6.7e-59  199.1   0.0   1   1   2.1e-62   9.7e-59  198.5   0.0     3   236   112   346   111   346 0.94 EAL domain
GerE                 PF00196.14    58 seq1499_BIOID51135   -            362   6.3e-11   41.3   0.2   1   1   2.8e-14   1.3e-10   40.3   0.1     4    52    25    73    23    77 0.95 Bacterial regulatory proteins, luxR family
Fer2_3               PF13085.1    110 seq1500_BIOID51135   -            238   6.5e-31  106.2   0.0   1   1   2.8e-34   9.5e-31  105.7   0.0     2   109     5   111     4   112 0.93 2Fe-2S iron-sulfur cluster binding domain
Fer4_17              PF13534.1     61 seq1500_BIOID51135   -            238     2e-10   40.7   0.8   1   1   1.1e-13   3.9e-10   39.8   0.5     1    61   148   221   148   221 0.80 4Fe-4S dicluster domain
Fer4_8               PF13183.1     57 seq1500_BIOID51135   -            238   1.3e-09   37.8   1.5   1   1     8e-13   2.7e-09   36.7   1.0     2    56   146   219   145   220 0.71 4Fe-4S dicluster domain
Fer4_18              PF13746.1     69 seq1500_BIOID51135   -            238   3.3e-07   30.5   1.1   1   1     1e-09   3.5e-06   27.2   0.1     2    67   155   221   154   223 0.97 4Fe-4S dicluster domain
CRS1_YhbY            PF01985.16    84 seq1501_BIOID51135   -             97   1.7e-29  101.5   1.1   1   1   1.4e-33   1.9e-29  101.3   0.8     1    84     3    86     3    86 0.99 CRS1 / YhbY (CRM) domain
Transket_pyr         PF02779.19   178 seq1504_BIOID51135   -            933   5.3e-67  224.6   0.0   1   1   1.3e-70     9e-67  223.8   0.0     3   178   591   785   589   785 0.99 Transketolase, pyrimidine binding domain
E1_dh                PF00676.15   300 seq1504_BIOID51135   -            933   1.7e-46  158.1   0.0   1   1   5.4e-50   3.7e-46  157.1   0.0    15   282   219   511   207   516 0.84 Dehydrogenase E1 component
Peptidase_S13        PF02113.10   444 seq1505_BIOID51135   -            477  1.7e-178  593.6   0.0   1   1  2.8e-182  1.9e-178  593.4   0.0     2   443    20   468    19   469 0.99 D-Ala-D-Ala carboxypeptidase 3 (S13) family
Beta-lactamase2      PF13354.1    197 seq1505_BIOID51135   -            477   2.7e-09   36.6   0.3   1   1   7.8e-12   5.3e-08   32.4   0.1    27   195   261   441   252   442 0.75 Beta-lactamase enzyme family
ydhR                 PF08803.6     97 seq1507_BIOID51135   -            101   1.1e-43  147.1   0.0   1   1   8.6e-48   1.2e-43  146.9   0.0     1    97     4   100     4   100 0.99 Putative mono-oxygenase ydhR
Ank_2                PF12796.2     89 seq1509_BIOID51135   -            201   2.2e-29  101.4   1.7   1   2   2.2e-15   6.1e-12   45.5   0.2     3    86    12    99    10   102 0.96 Ankyrin repeats (3 copies)
Ank_2                PF12796.2     89 seq1509_BIOID51135   -            201   2.2e-29  101.4   1.7   2   2   2.3e-11   6.3e-08   32.7   0.0    39    83   157   201   153   201 0.94 Ankyrin repeats (3 copies)
Ank_4                PF13637.1     54 seq1509_BIOID51135   -            201   2.6e-27   94.5   0.8   1   2   8.3e-12   2.3e-08   34.2   0.0     8    54    13    59    10    59 0.97 Ankyrin repeats (many copies)
Ank_4                PF13637.1     54 seq1509_BIOID51135   -            201   2.6e-27   94.5   0.8   2   2   2.3e-09   6.4e-06   26.4   0.0    16    54   159   197   155   197 0.96 Ankyrin repeats (many copies)
Ank                  PF00023.25    33 seq1509_BIOID51135   -            201   1.2e-23   81.5   6.5   1   2   7.6e-10   2.1e-06   27.1   0.0     2    32    39    69    38    70 0.96 Ankyrin repeat
Ank                  PF00023.25    33 seq1509_BIOID51135   -            201   1.2e-23   81.5   6.5   2   2   1.9e-08   5.1e-05   22.7   0.0     2    33   139   175   138   175 0.97 Ankyrin repeat
NAD_binding_9        PF13454.1    156 seq1512_BIOID51135   -            534   1.3e-32  112.6   0.2   1   1     2e-36   2.8e-32  111.5   0.0     1   155     5   164     5   165 0.90 FAD-NAD(P)-binding
Peptidase_M24        PF00557.19   205 seq1513_BIOID51135   -            443   1.5e-43  148.7   0.1   1   1   1.4e-47   1.9e-43  148.3   0.1     1   205   168   430   168   430 0.82 Metallopeptidase family M24
DUF2877              PF11392.3    111 seq1514_BIOID51135   -            287   1.4e-33  115.3   0.0   1   1     2e-37   2.7e-33  114.3   0.0     1   110   167   276   167   277 0.98 Protein of unknown function (DUF2877)
Cytochrom_C552       PF02335.10   435 seq1515_BIOID51135   -            441  9.2e-173  574.8   8.0   1   1  1.7e-176  1.1e-172  574.5   5.5     3   433     6   435     4   437 0.98 Cytochrome c552
2-oxoacid_dh         PF00198.18   231 seq1516_BIOID51135   -            405   7.8e-82  273.8   0.0   1   1   2.2e-85     1e-81  273.5   0.0     3   231   175   403   173   403 0.98 2-oxoacid dehydrogenases acyltransferase (catalytic domain)
Biotin_lipoyl        PF00364.17    74 seq1516_BIOID51135   -            405   6.9e-18   63.9   0.3   1   1   3.6e-21   1.6e-17   62.7   0.2     2    73     5    76     4    77 0.96 Biotin-requiring enzyme
E3_binding           PF02817.12    39 seq1516_BIOID51135   -            405     4e-15   55.0   2.3   1   1     1e-18   4.6e-15   54.8   0.1     5    39   114   148   111   148 0.96 e3 binding domain
Ligase_CoA           PF00549.14   153 seq1517_BIOID51135   -            515   8.4e-48  161.7   0.0   1   1   1.1e-50   7.2e-47  158.6   0.0     1   148   346   503   346   508 0.97 CoA-ligase
CoA_binding          PF02629.14    96 seq1517_BIOID51135   -            515   6.4e-19   68.1   0.1   1   1   3.8e-21   2.6e-17   62.9   0.0     2    94   188   282   187   283 0.97 CoA binding domain
UPF0029              PF01205.14   110 seq1518_BIOID51135   -            204   4.9e-37  125.8   0.0   1   1   9.3e-41   6.4e-37  125.4   0.0     1   109    17   125    17   126 0.98 Uncharacterized protein family UPF0029
DUF1949              PF09186.6     56 seq1518_BIOID51135   -            204   1.5e-15   56.4   0.0   1   1   4.4e-19     3e-15   55.4   0.0     1    55   141   195   141   196 0.98 Domain of unknown function (DUF1949)
Paired_CXXCH_1       PF09699.5     41 seq1520_BIOID51135   -            188   6.2e-08   31.9  26.0   1   1   1.9e-08   6.6e-05   22.2   3.7     4    40   133   171   129   172 0.78 Doubled CXXCH motif (Paired_CXXCH_1)
TrkH                 PF02386.11   339 seq1522_BIOID51135   -            483     4e-78  262.2  24.7   1   1   8.1e-82   1.1e-77  260.8  11.1     2   339   153   481   152   481 0.99 Cation transport protein
ATP-grasp_2          PF08442.5    202 seq1524_BIOID51135   -            388   1.4e-82  275.8   0.0   1   1   5.7e-86   1.9e-82  275.4   0.0     1   202     2   203     2   203 1.00 ATP-grasp domain
Ligase_CoA           PF00549.14   153 seq1524_BIOID51135   -            388     1e-24   86.7   3.4   1   1   5.1e-28   1.8e-24   86.0   2.4     1   153   262   382   262   382 0.98 CoA-ligase
ATP-grasp_5          PF13549.1    222 seq1524_BIOID51135   -            388   1.5e-13   50.3   0.1   1   1   1.2e-16     4e-13   48.9   0.1    10   219     3   215     1   217 0.83 ATP-grasp domain
ATP-grasp_4          PF13535.1    184 seq1524_BIOID51135   -            388   7.1e-08   32.2   0.1   1   1   5.1e-11   1.7e-07   31.0   0.0     7   110     7   126     4   200 0.77 ATP-grasp domain
Fer4_11              PF13247.1     99 seq1526_BIOID51135   -            223   1.4e-26   92.1  10.8   1   1     1e-29   1.4e-26   92.1   7.5     2    98    84   181    83   182 0.95 4Fe-4S dicluster domain
Fer4_7               PF12838.2     52 seq1526_BIOID51135   -            223     4e-17   62.2  26.6   1   2   2.1e-12   2.9e-09   37.0   5.6     2    52    46   108    45   108 0.75 4Fe-4S dicluster domain
Fer4_7               PF12838.2     52 seq1526_BIOID51135   -            223     4e-17   62.2  26.6   2   2   1.5e-09   2.1e-06   27.9   8.5     2    52   125   176   124   176 0.81 4Fe-4S dicluster domain
Fer4_9               PF13187.1     55 seq1526_BIOID51135   -            223   1.2e-15   57.3  25.1   1   2   4.7e-10   6.4e-07   29.4   4.8     2    54    46   108    45   111 0.87 4Fe-4S dicluster domain
Fer4_9               PF13187.1     55 seq1526_BIOID51135   -            223   1.2e-15   57.3  25.1   2   2     2e-11   2.8e-08   33.7   7.1     2    54   125   176   124   177 0.96 4Fe-4S dicluster domain
Fer4                 PF00037.22    24 seq1526_BIOID51135   -            223   3.5e-13   48.4  40.5   1   1   2.7e-09   3.7e-06   26.1   2.2     2    21   119   138   118   141 0.90 4Fe-4S binding domain
Fer4_10              PF13237.1     52 seq1526_BIOID51135   -            223   3.3e-12   45.8  50.0   1   2   7.1e-09   9.7e-06   25.1   8.5     7    52    90   136    84   136 0.93 4Fe-4S dicluster domain
Fer4_10              PF13237.1     52 seq1526_BIOID51135   -            223   3.3e-12   45.8  50.0   2   2   2.1e-09   2.9e-06   26.8   7.1     4    52   120   173   117   173 0.85 4Fe-4S dicluster domain
Fer4_2               PF12797.2     22 seq1526_BIOID51135   -            223     4e-10   38.8  36.2   1   1   9.6e-09   1.3e-05   24.6   1.2     2    20    38    56    37    64 0.89 4Fe-4S binding domain
Fer4_3               PF12798.2     15 seq1526_BIOID51135   -            223   1.6e-09   37.5  44.1   1   3   2.8e-05     0.039   14.4   5.2     1    15    92   108    92   108 0.98 4Fe-4S binding domain
Fer4_3               PF12798.2     15 seq1526_BIOID51135   -            223   1.6e-09   37.5  44.1   2   3   0.00027      0.37   11.3   3.7     1    13   125   137   125   139 0.94 4Fe-4S binding domain
Fer4_3               PF12798.2     15 seq1526_BIOID51135   -            223   1.6e-09   37.5  44.1   3   3   2.6e-07   0.00036   20.7   1.5     1    15   152   176   152   176 0.98 4Fe-4S binding domain
Fer4_4               PF12800.2     17 seq1526_BIOID51135   -            223   4.8e-07   29.4  37.0   1   3    0.0002      0.27   11.5   1.9     3    15    45    57    43    61 0.90 4Fe-4S binding domain
Fer4_4               PF12800.2     17 seq1526_BIOID51135   -            223   4.8e-07   29.4  37.0   2   3   0.00016      0.22   11.8   3.0     2    17    90   107    89   107 0.86 4Fe-4S binding domain
Fer4_4               PF12800.2     17 seq1526_BIOID51135   -            223   4.8e-07   29.4  37.0   3   3   1.9e-06    0.0026   17.8   2.4     2    17   123   138   122   138 0.91 4Fe-4S binding domain
DUF1116              PF06545.6    216 seq1529_BIOID51135   -            472   9.6e-94  312.3   0.3   1   1   9.3e-98   1.3e-93  311.9   0.2     1   216   143   358   143   358 1.00 Protein of unknown function (DUF1116)
NrfD                 PF03916.9    313 seq1530_BIOID51135   -            318  1.6e-111  372.6  32.3   1   1  1.3e-115  1.8e-111  372.4  22.4     2   313     5   318     4   318 0.99 Polysulphide reductase, NrfD
polyprenyl_synt      PF00348.12   260 seq1531_BIOID51135   -            323   3.7e-90  301.1   0.0   1   1   3.2e-94   4.4e-90  300.9   0.0     2   257    32   282    31   285 0.97 Polyprenyl synthetase
CoA_binding          PF02629.14    96 seq1532_BIOID51135   -            289   1.7e-30  105.2   0.7   1   1   4.9e-34   1.7e-30  105.2   0.5     1    96     6    99     6    99 0.99 CoA binding domain
Ligase_CoA           PF00549.14   153 seq1532_BIOID51135   -            289   2.4e-20   72.5   0.6   1   1   1.2e-23     4e-20   71.8   0.4     1   152   151   271   151   272 0.96 CoA-ligase
Succ_CoA_lig         PF13607.1    138 seq1532_BIOID51135   -            289   8.7e-12   44.7   0.0   1   1   4.4e-15   1.5e-11   43.9   0.0     1   138   145   284   145   287 0.83 Succinyl-CoA ligase like flavodoxin domain
Flavodoxin_5         PF12724.2    143 seq1533_BIOID51135   -            181   1.6e-51  173.9   0.0   1   1   4.3e-55   2.9e-51  173.1   0.0     1   142     4   152     4   153 0.95 Flavodoxin domain
Flavodoxin_1         PF00258.20   143 seq1533_BIOID51135   -            181   9.7e-06   25.5   0.0   1   1   3.6e-09   2.5e-05   24.1   0.0     1    54     5    56     5    84 0.90 Flavodoxin
Cytochrom_C_asm      PF01578.15   214 seq1535_BIOID51135   -            552   8.3e-50  169.1  21.2   1   1   6.1e-54   8.3e-50  169.1  14.7     1   212    72   279    72   281 0.97 Cytochrome C assembly protein
HTH_35               PF13693.1     78 seq1539_BIOID51135   -             92   9.7e-38  127.7   0.2   1   1     8e-42   1.1e-37  127.5   0.1     1    78     7    85     7    85 0.98 Winged helix-turn-helix DNA-binding
AA_kinase            PF00696.23   241 seq1540_BIOID51135   -            316   1.7e-27   96.4   0.3   1   1   1.5e-31     2e-27   96.1   0.2     2   240     4   296     3   297 0.91 Amino acid kinase family
PTS_EIIA_2           PF00359.17   142 seq1542_BIOID51135   -            658   2.4e-31  108.2   0.0   1   1   8.9e-35     4e-31  107.5   0.0     5   141    29   170    25   171 0.95 Phosphoenolpyruvate-dependent sugar phosphotransferase system, EIIA 2
PTS_IIB              PF02302.12    90 seq1542_BIOID51135   -            658   1.4e-15   57.3   0.1   1   1   5.6e-19   2.6e-15   56.5   0.1     2    90   188   279   187   279 0.95 PTS system, Lactose/Cellobiose specific IIB subunit
PTS_EIIC             PF02378.13   321 seq1542_BIOID51135   -            658   3.4e-11   42.4  34.9   1   1   5.3e-14   2.4e-10   39.6  23.8     2   268   312   562   311   632 0.72 Phosphotransferase system, EIIC
Amidohydro_4         PF13147.1    304 seq1544_BIOID51135   -            460   1.4e-33  117.0   0.0   1   1   4.1e-37   1.9e-33  116.6   0.0     1   304   107   427   107   427 0.90 Amidohydrolase
Amidohydro_5         PF13594.1     68 seq1544_BIOID51135   -            460   3.5e-06   26.6   0.0   1   1   4.9e-09   2.2e-05   24.0   0.0     3    45    84   138    82   180 0.71 Amidohydrolase
CcmH                 PF03918.9    148 seq1545_BIOID51135   -            127   2.3e-47  159.5   0.7   1   1     2e-51   2.8e-47  159.3   0.5     3   125     6   126     4   127 0.91 Cytochrome C biogenesis protein
TPR_11               PF13414.1     69 seq1547_BIOID51135   -            198   3.2e-15   55.4   9.6   1   1   2.2e-15     1e-11   44.1   4.9     1    68    71   140    71   141 0.90 TPR repeat
TPR_2                PF07719.12    34 seq1547_BIOID51135   -            198   1.9e-06   27.1  11.9   1   2   6.1e-07    0.0028   17.3   1.1     2    32    74   104    73   106 0.90 Tetratricopeptide repeat
TPR_2                PF07719.12    34 seq1547_BIOID51135   -            198   1.9e-06   27.1  11.9   2   2   4.4e-06      0.02   14.6   0.0     3    31   146   174   144   176 0.93 Tetratricopeptide repeat
TPR_1                PF00515.23    34 seq1547_BIOID51135   -            198   6.2e-06   25.4   9.1   1   1   1.7e-07   0.00075   18.8   0.7     2    32    74   104    73   106 0.91 Tetratricopeptide repeat
SDF                  PF00375.13   390 seq1551_BIOID51135   -            437  2.2e-120  401.8  38.4   1   1  1.8e-124  2.5e-120  401.7  26.6     1   390     8   411     8   411 0.97 Sodium:dicarboxylate symporter family
Glyco_hydro_38       PF01074.17   277 seq1552_BIOID51135   -            877   8.9e-44  149.7   0.0   1   1   2.9e-47   1.3e-43  149.1   0.0     2   263     7   263     6   274 0.88 Glycosyl hydrolases family 38 N-terminal domain
Glyco_hydro_38C      PF07748.8    458 seq1552_BIOID51135   -            877   1.4e-28   99.7   0.0   1   1   4.6e-32   2.1e-28   99.2   0.0     2   417   386   843   385   862 0.75 Glycosyl hydrolases family 38 C-terminal domain
Alpha-mann_mid       PF09261.6     80 seq1552_BIOID51135   -            877   1.2e-06   28.4   0.0   1   1   6.3e-10   2.9e-06   27.2   0.0     2    79   280   356   279   357 0.88 Alpha mannosidase, middle domain
ADH_zinc_N           PF00107.21   130 seq1553_BIOID51135   -            349   1.2e-28   99.1   0.1   1   1   4.3e-32     2e-28   98.4   0.1     1   129   185   308   185   309 0.97 Zinc-binding dehydrogenase
ADH_N                PF08240.7    109 seq1553_BIOID51135   -            349   4.3e-28   97.1   5.4   1   1   1.8e-31     8e-28   96.2   3.7     1   108    27   142    27   143 0.95 Alcohol dehydrogenase GroES-like domain
PK                   PF00224.16   348 seq1555_BIOID51135   -            542  3.9e-150  499.1   9.5   1   1  7.1e-154  4.9e-150  498.8   6.6     1   345    73   414    73   417 0.98 Pyruvate kinase, barrel domain
PK_C                 PF02887.11   117 seq1555_BIOID51135   -            542   6.9e-28   96.4   3.0   1   1   1.3e-31   8.9e-28   96.0   0.6     1   116   427   540   427   541 0.97 Pyruvate kinase, alpha/beta domain
HTH_Tnp_IS1          PF12759.2     50 seq1558_BIOID51135   -             91   2.2e-32  110.1   0.1   1   1   4.8e-36   3.3e-32  109.6   0.1     1    50    39    88    39    88 0.99 InsA C-terminal domain
Zn_Tnp_IS1           PF03811.8     36 seq1558_BIOID51135   -             91   1.1e-21   75.9   4.5   1   1   3.1e-25   2.1e-21   74.9   3.1     1    36     1    36     1    36 0.99 InsA N-terminal domain
Na_Ca_ex             PF01699.19   139 seq1559_BIOID51135   -            325   1.8e-53  179.7  23.9   1   2   2.3e-32   3.2e-28   97.9   6.3     1   138    13   142    13   143 0.98 Sodium/calcium exchanger protein
Na_Ca_ex             PF01699.19   139 seq1559_BIOID51135   -            325   1.8e-53  179.7  23.9   2   2     3e-29     4e-25   87.9   4.7     4   137   187   314   183   316 0.94 Sodium/calcium exchanger protein
DDE_Tnp_IS1          PF03400.8    131 seq1560_BIOID51135   -            167   5.4e-78  259.2   1.0   1   1   4.7e-82   6.5e-78  259.0   0.7     1   131    37   167    37   167 0.99 IS1 transposase
HTH_Tnp_IS1          PF12759.2     50 seq1564_BIOID51135   -             91   2.2e-32  110.1   0.1   1   1   4.8e-36   3.3e-32  109.6   0.1     1    50    39    88    39    88 0.99 InsA C-terminal domain
Zn_Tnp_IS1           PF03811.8     36 seq1564_BIOID51135   -             91   1.1e-21   75.9   4.5   1   1   3.1e-25   2.1e-21   74.9   3.1     1    36     1    36     1    36 0.99 InsA N-terminal domain
LPP                  PF04728.8     11 seq1565_BIOID51135   -             78   5.8e-11   41.3  16.8   1   2   4.2e-10   5.8e-06   25.7   1.0     1    11    24    34    24    34 0.99 Repeated sequence found in lipoprotein LPP
LPP                  PF04728.8     11 seq1565_BIOID51135   -             78   5.8e-11   41.3  16.8   2   2   6.3e-10   8.6e-06   25.1   2.1     1    11    38    48    38    48 0.99 Repeated sequence found in lipoprotein LPP
SIS                  PF01380.17   131 seq1566_BIOID51135   -            335   4.7e-34  116.6   0.1   1   1   1.6e-37   1.1e-33  115.5   0.0     2   131    53   184    52   184 0.97 SIS domain
CBS                  PF00571.23    57 seq1566_BIOID51135   -            335   3.6e-14   52.0   3.5   1   2   2.5e-09   1.7e-05   24.2   0.3     1    54   213   268   213   270 0.96 CBS domain
CBS                  PF00571.23    57 seq1566_BIOID51135   -            335   3.6e-14   52.0   3.5   2   2   5.6e-10   3.8e-06   26.3   0.4     2    54   281   332   280   334 0.96 CBS domain
DDE_Tnp_IS1          PF03400.8    131 seq1569_BIOID51135   -            125   4.5e-74  246.6   1.5   1   1   3.6e-78   4.9e-74  246.4   1.1     7   131     1   125     1   125 1.00 IS1 transposase
Bac_Ubq_Cox          PF01654.12   436 seq1572_BIOID51135   -            523  1.2e-183  610.3  21.3   1   1    1e-187  1.4e-183  610.1  14.7     1   435     8   503     8   504 0.98 Bacterial Cytochrome Ubiquinol Oxidase
Hydrolase_3          PF08282.7    254 seq1573_BIOID51135   -            188     1e-12   48.0   0.0   1   1   3.6e-15     5e-11   42.5   0.0   179   243    94   158    88   167 0.94 haloacid dehalogenase-like hydrolase
DUF1471              PF07338.8     56 seq1574_BIOID51135   -             91     1e-16   60.1   0.6   1   1     1e-20   1.4e-16   59.7   0.4     1    56    36    89    36    89 0.98 Protein of unknown function (DUF1471)
LptC                 PF06835.8    176 seq1576_BIOID51135   -            191   1.2e-53  180.9   2.1   1   1     1e-57   1.4e-53  180.8   1.4     2   176     9   183     8   183 0.97 Lipopolysaccharide-assembly, LptC-related
OstA                 PF03968.9    113 seq1577_BIOID51135   -            185   8.9e-33  112.5   2.3   1   1   8.8e-37   1.2e-32  112.0   1.6     1   113    37   149    37   149 0.98 OstA-like protein
Cyto_ox_2            PF02322.10   328 seq1578_BIOID51135   -            379  7.9e-121  403.1  36.0   1   1  6.7e-125  9.2e-121  402.8  25.0     2   327     7   362     6   363 0.99 Cytochrome oxidase subunit II
ABC_tran             PF00005.22   118 seq1579_BIOID51135   -            241   1.2e-22   80.4   0.0   1   1   1.2e-25   5.3e-22   78.2   0.0     1   118    43   166    43   166 0.92 ABC transporter
BCA_ABC_TP_C         PF12399.3     23 seq1579_BIOID51135   -            241   8.9e-08   31.5   0.0   1   1   3.9e-11   1.8e-07   30.5   0.0     2    23   215   236   214   236 0.97 Branched-chain amino acid ATP-binding cassette transporter
PEP_mutase           PF13714.1    238 seq1582_BIOID51135   -            296   1.3e-53  181.6   4.4   1   1   2.1e-57   1.5e-53  181.3   3.0     1   233    10   250    10   255 0.92 Phosphoenolpyruvate phosphomutase
ICL                  PF00463.16   526 seq1582_BIOID51135   -            296   1.2e-16   59.9   1.9   1   1   4.6e-20   3.1e-16   58.5   1.3   150   255    80   183    71   213 0.86 Isocitrate lyase family
Sigma54_CBD          PF04963.8    195 seq1584_BIOID51135   -            477   1.9e-75  252.4   1.0   1   1   4.2e-79   1.9e-75  252.4   0.7     2   195   107   304   106   304 0.97 Sigma-54 factor, core binding domain
Sigma54_DBD          PF04552.8    160 seq1584_BIOID51135   -            477   3.8e-70  234.3   0.4   1   1   1.6e-73   7.5e-70  233.4   0.3     2   160   317   475   316   475 0.99 Sigma-54, DNA binding domain
Sigma54_AID          PF00309.15    49 seq1584_BIOID51135   -            477   7.9e-19   66.7  20.7   1   1   3.8e-22   1.8e-18   65.6  14.3     1    47     3    49     3    51 0.97 Sigma-54 factor, Activator interacting domain (AID)
YbgT_YccB            PF08173.6     28 seq1585_BIOID51135   -             37   6.1e-16   57.8   4.2   1   1   4.9e-20   6.7e-16   57.6   2.9     1    28     1    28     1    28 0.97 Membrane bound YbgT-like protein
Cyd_oper_YbgE        PF09600.5     82 seq1586_BIOID51135   -             97   1.5e-33  114.6   7.9   1   1   1.4e-37   1.9e-33  114.3   5.5     1    81    16    96    16    97 0.97 Cyd operon protein YbgE (Cyd_oper_YbgE)
4HBT                 PF03061.17    79 seq1587_BIOID51135   -            134     8e-19   67.4   0.4   1   1   2.4e-22   1.1e-18   66.9   0.3     1    77    20   103    20   105 0.98 Thioesterase superfamily
4HBT_2               PF13279.1    121 seq1587_BIOID51135   -            134   2.7e-12   47.0   0.2   1   1   7.1e-16   3.2e-12   46.8   0.1     3   117    14   128    12   132 0.88 Thioesterase-like superfamily
Acyl-ACP_TE          PF01643.12   249 seq1587_BIOID51135   -            134   1.3e-05   24.2   0.1   1   1   3.1e-09   1.4e-05   24.0   0.0    31   132    33   132     4   134 0.79 Acyl-ACP thioesterase
MotA_ExbB            PF01618.11   139 seq1588_BIOID51135   -            230   6.2e-47  158.6   0.2   1   1     6e-51   8.1e-47  158.2   0.1     2   138    74   210    73   211 0.98 MotA/TolQ/ExbB proton channel family
Citrate_synt         PF00285.16   356 seq1589_BIOID51135   -            389  2.4e-116  388.2   0.0   1   1  2.1e-120  2.9e-116  387.9   0.0     2   356    22   370    22   370 0.98 Citrate synthase
Ribosomal_S30AE      PF02482.14    94 seq1591_BIOID51135   -             95   6.8e-34  115.9   1.8   1   1   5.5e-38   7.5e-34  115.8   1.3     1    94     2    95     2    95 0.99 Sigma 54 modulation protein / S30EA ribosomal protein
ExbD                 PF02472.11   130 seq1592_BIOID51135   -            142     5e-23   81.3   0.1   1   1   4.1e-27   5.6e-23   81.2   0.1     2   129    10   141     9   142 0.89 Biopolymer transport protein ExbD/TolR
PTS_EIIA_2           PF00359.17   142 seq1593_BIOID51135   -            163   3.5e-37  127.1   0.1   1   1   2.9e-41     4e-37  126.9   0.0     2   141    13   155    12   156 0.96 Phosphoenolpyruvate-dependent sugar phosphotransferase system, EIIA 2
TolA                 PF06519.6     96 seq1596_BIOID51135   -            421   2.2e-38  129.9   0.0   1   1   3.3e-42   2.2e-38  129.9   0.0     1    96   325   419   325   419 0.98 TolA C-terminal
TonB_2               PF13103.1     85 seq1596_BIOID51135   -            421   3.2e-05   23.7   0.0   1   1   1.4e-08   9.4e-05   22.2   0.0     2    73   338   405   337   414 0.86 TonB C terminal
MmgE_PrpD            PF03972.9    445 seq1597_BIOID51135   -            483  3.5e-178  592.2   0.0   1   1  2.9e-182    4e-178  592.0   0.0     2   445    14   475    13   475 0.98 MmgE/PrpD family
ATP_bind_2           PF03668.10   284 seq1598_BIOID51135   -            284  1.9e-147  489.6   0.0   1   1  1.6e-151  2.1e-147  489.5   0.0     1   284     1   282     1   282 1.00 P-loop ATPase protein family
PTS-HPr              PF00381.14    84 seq1599_BIOID51135   -             90   6.4e-25   86.7   0.4   1   1   5.5e-29   7.6e-25   86.5   0.3     2    84     3    86     2    86 0.96 PTS HPr component phosphorylation site
PD40                 PF07676.7     39 seq1601_BIOID51135   -            431   1.2e-35  120.5   5.0   1   4   2.5e-08   8.6e-05   21.9   0.0    11    34   203   224   198   227 0.82 WD40-like Beta Propeller Repeat
PD40                 PF07676.7     39 seq1601_BIOID51135   -            431   1.2e-35  120.5   5.0   2   4   8.4e-13   2.9e-09   36.2   0.0     2    39   238   273   237   273 0.95 WD40-like Beta Propeller Repeat
PD40                 PF07676.7     39 seq1601_BIOID51135   -            431   1.2e-35  120.5   5.0   3   4   6.4e-13   2.2e-09   36.6   0.1     2    38   282   316   281   317 0.96 WD40-like Beta Propeller Repeat
PD40                 PF07676.7     39 seq1601_BIOID51135   -            431   1.2e-35  120.5   5.0   4   4   4.2e-07    0.0014   18.0   0.0     3    30   370   397   368   403 0.93 WD40-like Beta Propeller Repeat
TolB_N               PF04052.8    105 seq1601_BIOID51135   -            431   9.2e-32  109.1   0.0   1   1   7.2e-35   2.5e-31  107.7   0.0     1    99    24   122    24   127 0.97 TolB amino-terminal domain
DPPIV_N              PF00930.16   353 seq1601_BIOID51135   -            431   1.6e-13   49.8   0.0   1   1   2.3e-13     8e-10   37.7   0.0   239   348   249   353   220   358 0.87 Dipeptidyl peptidase IV (DPP IV) N-terminal region
YrbL-PhoP_reg        PF10707.4    199 seq1602_BIOID51135   -            210   1.2e-62  210.6   0.0   1   1   1.1e-66   1.5e-62  210.3   0.0     1   198     2   185     2   186 0.97 PhoP regulatory network protein YrbL
AMP-binding          PF00501.23   418 seq1603_BIOID51135   -            628   3.2e-91  305.6   0.0   1   1   8.3e-95   3.8e-91  305.4   0.0     1   418    85   525    85   525 0.96 AMP-binding enzyme
DUF3448              PF11930.3     82 seq1603_BIOID51135   -            628   4.2e-26   90.3   0.3   1   1   1.6e-29   7.5e-26   89.5   0.2     7    79     3    75     1    78 0.95 Domain of unknown function (DUF3448)
DUF4009              PF13193.1     41 seq1603_BIOID51135   -            628     9e-15   53.7   0.0   1   1   5.8e-18   2.7e-14   52.2   0.0     3    41   575   615   573   615 0.96 Domain of unknown function (DUF4009)
OmpA                 PF00691.15    97 seq1606_BIOID51135   -            173   1.1e-19   70.5   0.0   1   1   1.4e-23     2e-19   69.6   0.0     1    97    72   167    72   167 0.95 OmpA family
TPR_6                PF13174.1     33 seq1607_BIOID51135   -            263   1.8e-22   78.1   1.7   1   3   2.8e-07   0.00047   20.3   0.0     4    33   146   176   145   176 0.86 Tetratricopeptide repeat
TPR_6                PF13174.1     33 seq1607_BIOID51135   -            263   1.8e-22   78.1   1.7   2   3   2.2e-08   3.8e-05   23.7   0.1     3    33   183   213   181   213 0.95 Tetratricopeptide repeat
TPR_6                PF13174.1     33 seq1607_BIOID51135   -            263   1.8e-22   78.1   1.7   3   3   7.2e-11   1.2e-07   31.5   0.0     1    33   218   250   218   250 0.96 Tetratricopeptide repeat
TPR_16               PF13432.1     65 seq1607_BIOID51135   -            263   6.3e-12   45.7   0.0   1   1   1.6e-09   2.7e-06   27.7   0.0     2    65   147   214   146   214 0.92 Tetratricopeptide repeat
TPR_2                PF07719.12    34 seq1607_BIOID51135   -            263   1.2e-09   37.1   0.1   1   2   2.1e-06    0.0035   17.0   0.1     2    33   181   212   180   213 0.93 Tetratricopeptide repeat
TPR_2                PF07719.12    34 seq1607_BIOID51135   -            263   1.2e-09   37.1   0.1   2   2   5.3e-06    0.0091   15.7   0.0     1    33   217   249   217   250 0.95 Tetratricopeptide repeat
TPR_8                PF13181.1     34 seq1607_BIOID51135   -            263   2.8e-06   26.6   0.9   1   2   0.00027      0.46   10.2   0.2     2    29   181   208   180   213 0.89 Tetratricopeptide repeat
TPR_8                PF13181.1     34 seq1607_BIOID51135   -            263   2.8e-06   26.6   0.9   2   2   2.7e-05     0.046   13.3   0.0     5    29   221   245   217   250 0.85 Tetratricopeptide repeat
Transp_cyt_pur       PF02133.10   439 seq1608_BIOID51135   -            419   1.2e-83  281.0  48.4   1   1   9.7e-88   1.3e-83  280.8  33.5     1   438    11   397    11   398 0.98 Permease for cytosine/purines, uracil, thiamine, allantoin
Amidohydro_3         PF07969.6    404 seq1611_BIOID51135   -            432   5.8e-56  190.3   1.4   1   1   4.9e-59   2.2e-55  188.3   1.0     1   404    58   384    58   384 0.98 Amidohydrolase family
Amidohydro_4         PF13147.1    304 seq1611_BIOID51135   -            432   5.6e-16   59.3   1.1   1   1   1.6e-19   7.1e-16   58.9   0.7     1   303    53   382    53   383 0.95 Amidohydrolase
Amidohydro_5         PF13594.1     68 seq1611_BIOID51135   -            432   1.2e-05   24.8   2.1   1   1   4.7e-09   2.1e-05   24.1   0.1     2    45    29    85    28   135 0.74 Amidohydrolase
UPF0118              PF01594.11   327 seq1612_BIOID51135   -            168     3e-18   65.7   6.3   1   1   2.6e-22   3.6e-18   65.5   4.4     2   116    15   133    14   142 0.95 Domain of unknown function DUF20
NadA                 PF02445.11   296 seq1613_BIOID51135   -            347  2.8e-105  351.2   0.0   1   1  2.3e-109  3.2e-105  351.0   0.0     2   295    31   340    30   341 0.98 Quinolinate synthetase A protein
UPF0118              PF01594.11   327 seq1614_BIOID51135   -            207   7.5e-40  136.7  25.8   1   1   6.2e-44   8.5e-40  136.6  17.9   144   327     1   182     1   182 0.99 Domain of unknown function DUF20
NMN_transporter      PF04973.7    182 seq1617_BIOID51135   -            239   1.6e-46  157.9  27.1   1   1   1.3e-48   1.8e-44  151.2  18.8     1   180    23   227    23   229 0.94 Nicotinamide mononucleotide transporter
DUF1870              PF08965.5    118 seq1621_BIOID51135   -            118   1.3e-59  198.9   0.2   1   1     1e-63   1.4e-59  198.7   0.2     1   118     1   118     1   118 1.00 Domain of unknown function (DUF1870)
Glu_synthase         PF01645.12   368 seq1622_BIOID51135   -           1522  1.2e-158  527.7   0.0   1   1  7.4e-162  2.5e-158  526.6   0.0     1   367   829  1192   829  1193 0.99 Conserved region in glutamate synthase
GATase_2             PF00310.16   361 seq1622_BIOID51135   -           1522    5e-133  443.1   0.0   1   1    2e-136  6.7e-133  442.7   0.0     1   360    48   410    48   411 0.99 Glutamine amidotransferases class-II
Glu_syn_central      PF04898.9    288 seq1622_BIOID51135   -           1522  3.6e-113  377.4   0.0   1   1    2e-116  6.7e-113  376.5   0.0     3   287   492   773   490   774 0.99 Glutamate synthase central domain
GXGXG                PF01493.14   202 seq1622_BIOID51135   -           1522   5.1e-67  224.6   4.6   1   1   2.6e-70     9e-67  223.8   3.2     3   201  1271  1465  1269  1466 0.98 GXGXG motif
Pro_CA               PF00484.14   148 seq1623_BIOID51135   -            219   2.7e-48  163.5   0.0   1   1   2.4e-52   3.3e-48  163.3   0.0     1   147    34   188    34   189 0.85 Carbonic anhydrase
MFS_1                PF07690.11   354 seq1624_BIOID51135   -            404   2.3e-29  102.1  51.1   1   2   7.7e-25   1.1e-20   73.6  26.1     3   294    14   291     8   293 0.80 Major Facilitator Superfamily
MFS_1                PF07690.11   354 seq1624_BIOID51135   -            404   2.3e-29  102.1  51.1   2   2   4.5e-15   6.2e-11   41.5  10.6    37   183   249   394   244   402 0.79 Major Facilitator Superfamily
Cyanate_lyase        PF02560.9     73 seq1626_BIOID51135   -            156   1.8e-33  113.7   0.0   1   1   1.9e-37   2.6e-33  113.2   0.0     3    72    85   155    83   156 0.95 Cyanate lyase C-terminal domain
MFS_1                PF07690.11   354 seq1629_BIOID51135   -            393   2.4e-24   85.6  46.9   1   1   3.5e-28   2.4e-24   85.6  32.5    14   354    27   346    10   346 0.79 Major Facilitator Superfamily
MFS_2                PF13347.1    427 seq1629_BIOID51135   -            393   8.8e-08   30.8  11.4   1   1   1.3e-11   8.8e-08   30.8   7.9   136   331   127   315   124   330 0.73 MFS/sugar transport protein
LacAB_rpiB           PF02502.13   140 seq1630_BIOID51135   -            149     2e-54  182.9   0.1   1   1   1.7e-58   2.3e-54  182.7   0.1     1   139     3   141     3   142 0.99 Ribose/Galactose Isomerase
MFS_1                PF07690.11   354 seq1631_BIOID51135   -            291   1.7e-23   82.8  33.6   1   1   1.5e-27   2.1e-23   82.5  23.3     1   273    18   277    14   287 0.82 Major Facilitator Superfamily
DAHP_synth_1         PF00793.15   272 seq1632_BIOID51135   -            350  1.3e-105  351.8   0.0   1   1  1.1e-109  1.5e-105  351.6   0.0     8   271    40   338    25   339 0.96 DAHP synthetase I family
MFS_1                PF07690.11   354 seq1634_BIOID51135   -            146   1.9e-08   33.3   9.8   1   1   1.6e-12   2.2e-08   33.1   6.8    71   174    15   115     4   138 0.78 Major Facilitator Superfamily
Shikimate_dh_N       PF08501.6     83 seq1635_BIOID51135   -            288     7e-27   93.1   0.0   1   1   2.1e-30   1.4e-26   92.2   0.0     1    83    12    94    12    94 0.99 Shikimate dehydrogenase substrate binding domain
Shikimate_DH         PF01488.15   135 seq1635_BIOID51135   -            288     5e-07   29.7   0.0   1   1   1.1e-10   7.3e-07   29.2   0.0     9    96   121   217   114   254 0.86 Shikimate / quinate 5-dehydrogenase
DHquinase_I          PF01487.10   224 seq1638_BIOID51135   -            252   9.9e-72  241.0   1.0   1   1   8.2e-76   1.1e-71  240.9   0.7     2   223    20   246    19   247 0.99 Type I 3-dehydroquinase
CoA_trans            PF01144.18   217 seq1640_BIOID51135   -            531     2e-57  193.7   0.2   1   1   3.4e-61   4.7e-57  192.5   0.1     2   216    16   252    15   253 0.98 Coenzyme A transferase
Pyr_redox_2          PF07992.9    200 seq1641_BIOID51135   -            472   2.2e-14   53.7   0.5   1   1   7.4e-09   8.4e-06   25.6   0.0     1    47   148   195   148   270 0.80 Pyridine nucleotide-disulphide oxidoreductase
Pyr_redox            PF00070.22    80 seq1641_BIOID51135   -            472   5.6e-12   45.7   4.0   1   1   1.6e-08   1.8e-05   24.9   0.2     1    77   289   364   289   369 0.87 Pyridine nucleotide-disulphide oxidoreductase
NAD_binding_8        PF13450.1     68 seq1641_BIOID51135   -            472   1.1e-08   34.7   0.2   1   1   2.6e-11   2.9e-08   33.4   0.2     1    35   151   185   151   189 0.96 NAD(P)-binding Rossmann-like domain
Thi4                 PF01946.12   230 seq1641_BIOID51135   -            472   8.8e-07   28.1   1.0   1   1   1.2e-09   1.3e-06   27.5   0.1    18    83   147   213   138   223 0.80 Thi4 family
FAD_binding_3        PF01494.14   356 seq1641_BIOID51135   -            472   1.2e-06   27.7   0.1   1   1   1.9e-09   2.1e-06   26.9   0.0     3    34   148   179   147   182 0.95 FAD binding domain
Acyl-CoA_dh_1        PF00441.19   150 seq1643_BIOID51135   -            341   3.3e-46  156.9   4.6   1   1   1.4e-49   4.7e-46  156.4   3.2     1   150   186   335   186   335 0.98 Acyl-CoA dehydrogenase, C-terminal domain
Acyl-CoA_dh_2        PF08028.6    134 seq1643_BIOID51135   -            341   1.1e-18   67.6   2.4   1   1   4.9e-22   1.7e-18   67.0   1.7     3   125   203   315   201   318 0.96 Acyl-CoA dehydrogenase, C-terminal domain
Acyl-CoA_dh_M        PF02770.14    52 seq1643_BIOID51135   -            341   4.8e-15   54.6   0.0   1   1     3e-18     1e-14   53.6   0.0     1    50    79   128    79   130 0.98 Acyl-CoA dehydrogenase, middle domain
Acyl-CoA_dh_N        PF02771.11   113 seq1643_BIOID51135   -            341   1.5e-09   38.3   0.0   1   1     1e-12   3.4e-09   37.1   0.0    37   105     1    66     1    72 0.90 Acyl-CoA dehydrogenase, N-terminal domain
DUF1120              PF06551.7    116 seq1644_BIOID51135   -            254     1e-40  138.5   2.2   1   1   7.5e-45     1e-40  138.5   1.5     1   116    33   146    33   146 0.97 Protein of unknown function (DUF1120)
Pili_assembly_N      PF00345.15   122 seq1646_BIOID51135   -            224     2e-22   79.1   1.3   1   1   6.8e-26   3.1e-22   78.5   0.3     2   121    22   135    21   136 0.94 Gram-negative pili assembly chaperone, N-terminal domain
Pili_assembly_C      PF02753.12    68 seq1646_BIOID51135   -            224   1.3e-05   24.8   1.7   1   1   4.5e-09   2.1e-05   24.1   0.6     1    64   154   216   154   220 0.91 Gram-negative pili assembly chaperone, C-terminal domain
Usher                PF00577.15   552 seq1648_BIOID51135   -            738  1.1e-132  443.5  22.3   1   1  2.7e-136  1.2e-132  443.3  15.5     2   552   121   651   120   651 0.96 Type VII secretion system (T7SS), usher protein
PapC_N               PF13954.1    146 seq1648_BIOID51135   -            738   2.9e-16   59.2   0.0   1   1   1.4e-19   6.2e-16   58.1   0.0    28   145     1   106     1   107 0.93 PapC N-terminal domain
PapC_C               PF13953.1     68 seq1648_BIOID51135   -            738   4.3e-10   38.9   0.0   1   1   9.2e-13   4.2e-09   35.8   0.0     1    66   661   723   661   725 0.96 PapC C-terminal domain
ETF                  PF01012.16   164 seq1649_BIOID51135   -            254   3.8e-32  111.1   0.7   1   1     4e-36   5.4e-32  110.6   0.5     8   164    28   183    22   183 0.92 Electron transfer flavoprotein domain
ETF_alpha            PF00766.14    86 seq1652_BIOID51135   -            312   1.1e-30  105.0   0.3   1   1   2.8e-34   1.9e-30  104.1   0.2     2    85   189   273   188   274 0.97 Electron transfer flavoprotein FAD-binding domain
ETF                  PF01012.16   164 seq1652_BIOID51135   -            312   5.1e-24   84.7   0.5   1   1   1.3e-27   8.9e-24   83.9   0.3     2   164     7   153     6   153 0.91 Electron transfer flavoprotein domain
FAD_binding_3        PF01494.14   356 seq1653_BIOID51135   -            554     2e-81  273.6   0.0   1   1   3.8e-85   2.6e-81  273.3   0.0     2   355    16   352    15   353 0.95 FAD binding domain
DAO                  PF01266.19   358 seq1654_BIOID51135   -            429   2.6e-21   75.8   6.3   1   2     2e-10   2.8e-07   29.6   0.2     1    35     7    41     7    93 0.84 FAD dependent oxidoreductase
DAO                  PF01266.19   358 seq1654_BIOID51135   -            429   2.6e-21   75.8   6.3   2   2   3.8e-16   5.2e-13   48.5   0.8   144   356   105   328    99   330 0.62 FAD dependent oxidoreductase
FAD_binding_3        PF01494.14   356 seq1654_BIOID51135   -            429   2.8e-13   49.5   0.9   1   1   4.1e-16   5.5e-13   48.5   0.1     2   191     6   183     5   207 0.81 FAD binding domain
FAD_oxidored         PF12831.2    428 seq1654_BIOID51135   -            429   6.8e-09   35.1   1.0   1   1     5e-12   6.8e-09   35.1   0.7     1   143     7   157     7   161 0.77 FAD dependent oxidoreductase
HI0933_like          PF03486.9    409 seq1654_BIOID51135   -            429   1.9e-07   29.7   3.2   1   1   9.9e-10   1.4e-06   26.9   2.3     2   167     7   165     6   174 0.83 HI0933-like protein
FAD_binding_2        PF00890.19   421 seq1654_BIOID51135   -            429   2.9e-07   29.5  17.3   1   1   2.7e-08   3.7e-05   22.6   4.5     1    35     7    41     7    48 0.93 FAD binding domain
NAD_binding_8        PF13450.1     68 seq1654_BIOID51135   -            429   5.4e-07   29.4   1.3   1   1     1e-09   1.4e-06   28.0   0.9     1    32    10    41    10    64 0.90 NAD(P)-binding Rossmann-like domain
Thi4                 PF01946.12   230 seq1654_BIOID51135   -            429   6.9e-07   28.4   1.7   1   1   4.8e-09   6.6e-06   25.2   0.4    18    64     6    52     3    58 0.94 Thi4 family
Pyr_redox_2          PF07992.9    200 seq1654_BIOID51135   -            429   3.6e-06   26.9   2.5   1   1   7.4e-09     1e-05   25.4   1.7     1    90     7    95     7   306 0.82 Pyridine nucleotide-disulphide oxidoreductase
GIDA                 PF01134.17   392 seq1654_BIOID51135   -            429   0.00014   20.7   1.9   1   1     1e-07   0.00014   20.7   1.3     1    31     7    36     7    60 0.78 Glucose inhibited division protein A
DUF2592              PF10766.4     41 seq1656_BIOID51135   -             49     1e-26   91.8   4.7   1   1   8.2e-31   1.1e-26   91.7   3.3     1    41     4    44     4    44 0.98 Protein of unknown function (DUF2592)
DUF1120              PF06551.7    116 seq1658_BIOID51135   -            238   1.6e-40  137.8   4.3   1   1   4.1e-44   2.8e-40  137.1   3.0     1   116    28   138    27   138 0.97 Protein of unknown function (DUF1120)
Fimbrial             PF00419.15   145 seq1658_BIOID51135   -            238   0.00011   22.2   8.3   1   1   2.8e-08   0.00019   21.5   5.7     2    94    27   139    24   205 0.56 Fimbrial protein
SBP_bac_11           PF13531.1    231 seq1659_BIOID51135   -            257   1.6e-55  188.1   4.9   1   1   2.7e-59   1.8e-55  187.9   3.4     1   231    29   255    29   255 0.95 Bacterial extracellular solute-binding protein
SBP_bac_1            PF01547.20   314 seq1659_BIOID51135   -            257   3.8e-17   62.8   6.9   1   1   7.1e-21   4.9e-17   62.5   4.8     1   313    34   246    34   247 0.89 Bacterial extracellular solute-binding protein
LigB                 PF02900.13   272 seq1660_BIOID51135   -            314   2.6e-86  288.8   0.0   1   1   2.1e-90   2.9e-86  288.7   0.0     2   272     5   306     4   306 0.97 Catalytic LigB subunit of aromatic ring-opening dioxygenase
BPD_transp_1         PF00528.17   185 seq1662_BIOID51135   -            229     4e-22   78.5  13.4   1   1   3.7e-26     5e-22   78.1   9.3     2   175    26   215    25   227 0.78 Binding-protein-dependent transport system inner membrane component
AMP-binding          PF00501.23   418 seq1663_BIOID51135   -            566  5.9e-101  337.7   0.0   1   1    1e-104    7e-101  337.4   0.0     1   418    70   482    70   482 0.94 AMP-binding enzyme
DUF4009              PF13193.1     41 seq1663_BIOID51135   -            566     2e-10   39.8   0.3   1   1   7.8e-14   5.3e-10   38.4   0.1     1    28   524   551   524   562 0.90 Domain of unknown function (DUF4009)
DUF1016              PF06250.6    320 seq1664_BIOID51135   -            375  2.6e-136  453.7   0.2   1   2   2.9e-38     4e-34  117.9   0.0     1    97    15   112    15   118 0.98 Protein of unknown function (DUF1016)
DUF1016              PF06250.6    320 seq1664_BIOID51135   -            375  2.6e-136  453.7   0.2   2   2  4.2e-104  5.7e-100  334.2   0.0    81   319   122   363   117   364 0.97 Protein of unknown function (DUF1016)
Abhydrolase_6        PF12697.2    228 seq1666_BIOID51135   -            293   7.7e-36  123.9   0.0   1   1     2e-39   9.1e-36  123.7   0.0     1   227    43   284    43   285 0.72 Alpha/beta hydrolase family
Abhydrolase_1        PF00561.15   230 seq1666_BIOID51135   -            293     4e-25   88.5   0.0   1   1   1.2e-28   5.6e-25   88.1   0.0     1   228    71   286    71   288 0.90 alpha/beta hydrolase fold
Abhydrolase_5        PF12695.2    142 seq1666_BIOID51135   -            293   6.8e-18   64.6   0.0   1   1   1.2e-20   5.5e-17   61.7   0.0     1   141    42   272    42   273 0.69 Alpha/beta hydrolase family
ABC_tran             PF00005.22   118 seq1667_BIOID51135   -            352   4.2e-26   91.5   0.0   1   1     2e-29     9e-26   90.4   0.0     1   117    38   156    38   157 0.91 ABC transporter
TOBE                 PF03459.12    64 seq1667_BIOID51135   -            352   3.5e-19   68.5   0.0   1   1     2e-20   9.2e-17   60.7   0.0     1    62   290   350   290   352 0.97 TOBE domain
FAA_hydrolase        PF01557.13   217 seq1668_BIOID51135   -            271     6e-24   84.5   0.0   1   1   5.9e-28   8.1e-24   84.1   0.0     2   216    58   261    57   262 0.88 Fumarylacetoacetate (FAA) hydrolase family
AcetDehyd-dimer      PF09290.6    137 seq1670_BIOID51135   -            316     1e-65  219.6   0.3   1   1   2.3e-69   1.6e-65  219.0   0.2     1   137   131   284   131   284 1.00 Prokaryotic acetaldehyde dehydrogenase, dimerisation
Semialdhyde_dh       PF01118.19   121 seq1670_BIOID51135   -            316   1.7e-16   60.5   0.0   1   1   6.1e-20   4.2e-16   59.2   0.0     1   117     5   119     5   123 0.92 Semialdehyde dehydrogenase, NAD binding domain
Lactonase            PF10282.4    344 seq1672_BIOID51135   -            331   4.7e-87  292.1   0.0   1   1   1.3e-90     6e-87  291.7   0.0     2   343     5   327     4   328 0.95 Lactonase, 7-bladed beta-propeller
HMGL-like            PF00682.14   237 seq1674_BIOID51135   -            337   1.3e-63  214.7   4.4   1   1   2.2e-67   1.5e-63  214.4   3.1     1   235    14   245    14   247 0.99 HMGL-like
DmpG_comm            PF07836.6     66 seq1674_BIOID51135   -            337   1.9e-32  110.3   0.1   1   1   5.6e-36   3.8e-32  109.3   0.0     1    65   271   335   271   336 0.97 DmpG-like communication domain
Dynamin_N            PF00350.18   168 seq1675_BIOID51135   -            742   9.6e-19   67.6   0.0   1   1     8e-22   3.7e-18   65.7   0.0     1   148    72   278    72   300 0.79 Dynamin family
MMR_HSR1             PF01926.18   114 seq1675_BIOID51135   -            742   3.9e-08   33.1   0.0   1   1   1.1e-10   5.1e-07   29.5   0.0     2   114    72   298    71   298 0.78 50S ribosome-binding GTPase
Kinase-PPPase        PF03618.9    255 seq1677_BIOID51135   -            277   3.4e-82  275.6   0.0   1   1   2.8e-86   3.9e-82  275.4   0.0     1   255     9   267     9   267 0.97 Kinase/pyrophosphorylase
MFS_1                PF07690.11   354 seq1678_BIOID51135   -            418   2.6e-39  134.8  70.6   1   1     4e-41   2.7e-37  128.2  30.6     2   296    36   316    35   319 0.90 Major Facilitator Superfamily
Sugar_tr             PF00083.19   451 seq1678_BIOID51135   -            418   2.9e-16   58.9  13.0   1   1   4.3e-20   2.9e-16   58.9   9.0    43   201    59   214    11   218 0.85 Sugar (and other) transporter
PrpF                 PF04303.8    371 seq1680_BIOID51135   -            343  4.6e-158  525.7   1.7   1   1  7.5e-162  5.1e-158  525.5   1.2     8   371     1   343     1   343 0.99 PrpF protein
DAHP_synth_1         PF00793.15   272 seq1681_BIOID51135   -            389  1.1e-102  342.2   0.0   1   1    1e-106  1.4e-102  341.9   0.0     8   270    80   377    65   379 0.97 DAHP synthetase I family
YjcZ                 PF13990.1    270 seq1682_BIOID51135   -            292  1.5e-117  391.4   5.5   1   1  1.2e-121  1.7e-117  391.2   3.8     1   270    21   287    21   287 0.99 YjcZ-like protein
Na_sulph_symp        PF00939.14   471 seq1683_BIOID51135   -            477  2.2e-177  590.5  46.1   1   1  1.8e-181  2.5e-177  590.3  32.0     2   471     4   474     3   474 0.99 Sodium:sulfate symporter transmembrane region
Sugar_tr             PF00083.19   451 seq1685_BIOID51135   -            500   6.9e-71  239.0  26.0   1   1   2.1e-74   9.7e-71  238.5  18.1     3   446    28   448    25   453 0.95 Sugar (and other) transporter
MFS_1                PF07690.11   354 seq1685_BIOID51135   -            500   2.5e-36  125.0  40.2   1   2   6.8e-30   3.1e-26   91.8  10.9     9   257    38   310    30   312 0.74 Major Facilitator Superfamily
MFS_1                PF07690.11   354 seq1685_BIOID51135   -            500   2.5e-36  125.0  40.2   2   2     2e-14     9e-11   41.0  14.2    38   171   301   437   299   467 0.80 Major Facilitator Superfamily
Osmo_CC              PF08946.5     46 seq1685_BIOID51135   -            500   2.6e-25   88.0   8.8   1   1   1.1e-28     5e-25   87.1   6.1     1    46   454   499   454   499 0.99 Osmosensory transporter coiled coil
hemP                 PF10636.4     38 seq1687_BIOID51135   -             63   2.7e-16   58.7   1.9   1   1     9e-20   1.2e-15   56.6   0.9     1    38    26    63    26    63 0.98 Hemin uptake protein hemP
DcuC                 PF03606.10   463 seq1688_BIOID51135   -            455  4.1e-129  430.7  48.6   1   1  3.4e-133  4.6e-129  430.5  33.7     1   462     2   454     2   455 0.98 C4-dicarboxylate anaerobic carrier
Aconitase            PF00330.15   465 seq1689_BIOID51135   -            753   1.7e-47  161.8   0.1   1   1   3.6e-51   2.4e-47  161.3   0.0    91   450   113   456    38   471 0.87 Aconitase family (aconitate hydratase)
Aconitase_C          PF00694.14   131 seq1689_BIOID51135   -            753   6.7e-06   26.1   0.0   1   1     2e-09   1.4e-05   25.1   0.0    84   129   637   683   624   685 0.89 Aconitase C-terminal domain
DUF1043              PF06295.7    128 seq1697_BIOID51135   -            134   2.2e-57  192.1   0.0   1   1   1.8e-61   2.4e-57  191.9   0.0     1   127     7   132     7   133 0.99 Protein of unknown function (DUF1043)
PDZ                  PF00595.19    81 seq1698_BIOID51135   -            448   8.2e-29   99.5   6.9   1   2     7e-19   2.4e-15   56.3   0.0     5    80   254   338   250   339 0.94 PDZ domain (Also known as DHR or GLGF)
PDZ                  PF00595.19    81 seq1698_BIOID51135   -            448   8.2e-29   99.5   6.9   2   2   5.4e-15   1.9e-11   43.8   0.8    12    80   369   436   359   437 0.87 PDZ domain (Also known as DHR or GLGF)
PDZ_2                PF13180.1     82 seq1698_BIOID51135   -            448   9.2e-29   99.0   0.6   1   2   3.1e-21     1e-17   63.6   0.0     7    82   266   351   260   351 0.89 PDZ domain
PDZ_2                PF13180.1     82 seq1698_BIOID51135   -            448   9.2e-29   99.0   0.6   2   2   9.8e-12   3.3e-08   33.1   0.1    13    60   382   429   368   444 0.86 PDZ domain
Trypsin_2            PF13365.1    120 seq1698_BIOID51135   -            448     6e-20   71.3   0.3   1   1     3e-23     1e-19   70.5   0.2     1   120    85   221    85   221 0.80 Trypsin-like peptidase domain
Trypsin              PF00089.21   220 seq1698_BIOID51135   -            448   1.1e-16   61.0   0.0   1   1   5.3e-20   1.8e-16   60.2   0.0    28   215    86   243    77   247 0.82 Trypsin
OpuAC                PF04069.7    257 seq1699_BIOID51135   -            339   2.7e-27   95.6   2.3   1   1   1.2e-30   4.1e-27   95.0   1.6     2   248    43   266    42   270 0.86 Substrate binding domain of ABC-type glycine betaine transport system
NMT1_2               PF13379.1    252 seq1699_BIOID51135   -            339   1.6e-24   86.5   2.1   1   1   7.2e-28   2.5e-24   85.9   1.5     7   236    41   254    37   268 0.87 NMT1-like family
NMT1                 PF09084.6    216 seq1699_BIOID51135   -            339   8.3e-19   67.9   0.1   1   1   3.4e-22   1.2e-18   67.4   0.0    14   214    63   259    49   260 0.85 NMT1/THI5 like
Phosphonate-bd       PF12974.2    243 seq1699_BIOID51135   -            339   3.3e-09   36.3   0.3   1   1   1.4e-12   4.8e-09   35.8   0.2    23   214    64   244    46   270 0.78 ABC transporter, phosphonate, periplasmic substrate-binding protein
BATS                 PF06968.8     92 seq1700_BIOID51135   -            346   1.7e-29  101.3   0.0   1   1   5.5e-33   3.7e-29  100.2   0.0     1    92   220   312   220   312 0.99 Biotin and Thiamin Synthesis associated domain
Radical_SAM          PF04055.16   166 seq1700_BIOID51135   -            346   3.9e-19   69.3   0.0   1   1   4.6e-22   3.2e-18   66.3   0.0     4   160    50   203    47   209 0.92 Radical SAM superfamily
ABC_tran             PF00005.22   118 seq1701_BIOID51135   -            255   1.4e-21   76.9   0.0   1   1   4.7e-25   2.1e-21   76.3   0.0     1   117    41   156    41   157 0.89 ABC transporter
Trypsin              PF00089.21   220 seq1703_BIOID51135   -            355   6.1e-17   61.8   0.0   1   1   3.8e-20   1.3e-16   60.7   0.0    23   214    72   239    50   245 0.79 Trypsin
Trypsin_2            PF13365.1    120 seq1703_BIOID51135   -            355   9.9e-17   60.9   0.5   1   1   4.5e-20   1.5e-16   60.3   0.4     1   120    80   215    80   215 0.82 Trypsin-like peptidase domain
PDZ_2                PF13180.1     82 seq1703_BIOID51135   -            355   8.9e-14   51.0   0.5   1   1     1e-16   3.5e-13   49.1   0.1     3    82   259   348   257   348 0.87 PDZ domain
PDZ                  PF00595.19    81 seq1703_BIOID51135   -            355   4.3e-11   42.7   1.4   1   1   1.2e-14   4.3e-11   42.7   0.9    10    80   257   335   248   336 0.77 PDZ domain (Also known as DHR or GLGF)
Aminotran_1_2        PF00155.16   363 seq1704_BIOID51135   -            384   1.1e-69  235.0   0.0   1   1   1.8e-73   1.2e-69  234.8   0.0     2   363    40   380    39   380 0.97 Aminotransferase class I and II
Beta_elim_lyase      PF01212.16   290 seq1704_BIOID51135   -            384   2.2e-06   26.9   0.0   1   1   1.5e-09     1e-05   24.7   0.0    28    87    83   142    70   206 0.77 Beta-eliminating lyase
BPD_transp_1         PF00528.17   185 seq1705_BIOID51135   -            275   5.2e-23   81.3  16.5   1   1   3.8e-27   5.2e-23   81.3  11.4     1   181    98   269    98   271 0.97 Binding-protein-dependent transport system inner membrane component
TauD                 PF02668.11   258 seq1706_BIOID51135   -            283   1.1e-62  211.9   1.6   1   1   9.1e-67   1.2e-62  211.7   1.1     2   258     7   272     6   272 0.91 Taurine catabolism dioxygenase TauD, TfdA family
Methyltransf_11      PF08241.7     95 seq1707_BIOID51135   -            251   1.3e-23   83.1   0.0   1   1   1.4e-26   2.4e-23   82.3   0.0     1    95    47   138    47   138 0.98 Methyltransferase domain
Methyltransf_23      PF13489.1    162 seq1707_BIOID51135   -            251   6.2e-15   55.1   0.1   1   1   5.3e-18   9.1e-15   54.5   0.1     4   151    25   174    18   181 0.78 Methyltransferase domain
Methyltransf_31      PF13847.1    152 seq1707_BIOID51135   -            251   1.5e-14   53.7   0.0   1   1   1.1e-17   1.9e-14   53.3   0.0     5   118    44   147    40   196 0.84 Methyltransferase domain
Methyltransf_12      PF08242.7     99 seq1707_BIOID51135   -            251   1.8e-10   41.0   0.0   1   1   2.2e-13   3.8e-10   40.0   0.0     1    98    47   135    47   136 0.86 Methyltransferase domain
Methyltransf_18      PF12847.2    112 seq1707_BIOID51135   -            251   3.9e-09   36.9   0.0   1   1   4.4e-12   7.6e-09   36.0   0.0     4   110    45   139    42   141 0.78 Methyltransferase domain
Methyltransf_25      PF13649.1    101 seq1707_BIOID51135   -            251   8.5e-09   35.5   0.0   1   1   1.9e-11   3.3e-08   33.6   0.0     1   101    46   134    46   134 0.87 Methyltransferase domain
Ubie_methyltran      PF01209.13   233 seq1707_BIOID51135   -            251   5.1e-08   32.2   0.0   1   1   3.9e-11   6.7e-08   31.8   0.0    43   168    38   155     2   169 0.83 ubiE/COQ5 methyltransferase family
Methyltransf_8       PF05148.10   219 seq1707_BIOID51135   -            251   9.7e-05   21.9   0.0   1   1   8.4e-08   0.00014   21.4   0.0    59   155    30   137    17   158 0.76 Hypothetical methyltransferase
AAA_26               PF13500.1    199 seq1709_BIOID51135   -            225   4.7e-42  143.7   0.0   1   1   1.2e-45   5.5e-42  143.5   0.0     1   193     3   208     3   213 0.95 AAA domain
CbiA                 PF01656.18   195 seq1709_BIOID51135   -            225   2.6e-20   72.5   0.0   1   1   6.8e-24   3.1e-20   72.3   0.0     2   180     6   199     5   217 0.76 CobQ/CobB/MinD/ParA nucleotide binding domain
Arg_repressor        PF01316.16    70 seq1712_BIOID51135   -            156   3.1e-26   90.5   0.1   1   1   7.1e-30   4.9e-26   89.9   0.0     2    69     6    74     5    75 0.97 Arginine repressor, DNA binding domain
Arg_repressor_C      PF02863.13    70 seq1712_BIOID51135   -            156   2.1e-24   84.6   0.1   1   1   5.1e-28   3.5e-24   83.9   0.1     2    69    82   150    81   151 0.96 Arginine repressor, C-terminal domain
UvrB                 PF12344.3     44 seq1713_BIOID51135   -            673   6.7e-23   79.8   0.9   1   1   1.3e-25   2.9e-22   77.7   0.1     1    43   552   594   552   595 0.97 Ultra-violet resistance protein B
Helicase_C           PF00271.26    78 seq1713_BIOID51135   -            673   1.2e-15   57.0   0.0   1   1   1.2e-18   2.8e-15   55.8   0.0     2    77   465   545   464   546 0.98 Helicase conserved C-terminal domain
ResIII               PF04851.10   184 seq1713_BIOID51135   -            673   1.1e-11   44.8   0.0   1   1     3e-14   6.9e-11   42.1   0.0     4    94    13   101    10   134 0.79 Type III restriction enzyme, res subunit
UVR                  PF02151.14    36 seq1713_BIOID51135   -            673   5.2e-07   28.8   1.1   1   1     7e-10   1.6e-06   27.3   0.8     2    35   634   667   633   668 0.93 UvrB/uvrC motif
DUF1471              PF07338.8     56 seq1716_BIOID51135   -            104     1e-22   79.3   0.2   1   1   1.2e-26   1.6e-22   78.7   0.1     2    56    51   104    50   104 0.97 Protein of unknown function (DUF1471)
Glyco_hydro_4C       PF11975.3    232 seq1718_BIOID51135   -            451   1.7e-86  289.6   0.0   1   1   3.3e-90   2.3e-86  289.2   0.0     2   232   193   421   192   421 0.99 Family 4 glycosyl hydrolase C-terminal domain
Glyco_hydro_4        PF02056.11   183 seq1718_BIOID51135   -            451   7.6e-80  266.4   0.1   1   1   1.5e-83     1e-79  266.0   0.1     1   182     6   188     6   189 0.99 Family 4 glycosyl hydrolase
Autotransporter      PF03797.14   265 seq1720_BIOID51135   -            940   9.9e-43  146.2  30.1   1   1   7.2e-47   9.9e-43  146.2  20.9     3   259   678   920   676   931 0.95 Autotransporter beta-domain
MFS_2                PF13347.1    427 seq1722_BIOID51135   -            473  7.9e-109  363.7  43.3   1   1  6.5e-113  8.9e-109  363.5  30.0     3   426     8   436     6   437 0.97 MFS/sugar transport protein
Toxin_15             PF07906.8    284 seq1727_BIOID51135   -            471     1e-85  287.5   0.1   1   1   7.6e-87   3.5e-83  279.2   0.0    49   284     2   235     1   235 0.99 ShET2 enterotoxin, N-terminal region
Mob_synth_C          PF06463.8    128 seq1730_BIOID51135   -            352   7.1e-36  122.6   0.0   1   1   3.6e-39   1.2e-35  121.8   0.0     1   127   209   335   209   336 0.98 Molybdenum Cofactor Synthesis C
Radical_SAM          PF04055.16   166 seq1730_BIOID51135   -            352   6.6e-27   94.5   0.0   1   1   2.6e-30     9e-27   94.1   0.0     2   166    42   204    41   204 0.97 Radical SAM superfamily
Fer4_12              PF13353.1    139 seq1730_BIOID51135   -            352     2e-07   31.0   0.0   1   1   1.2e-10   3.9e-07   30.1   0.0    15   116    47   148    36   153 0.83 4Fe-4S single cluster domain
Fer4_14              PF13394.1    117 seq1730_BIOID51135   -            352   6.4e-07   29.3   0.0   1   1   6.3e-10   2.1e-06   27.6   0.0     6    90    45   127    38   148 0.71 4Fe-4S single cluster domain
LysR_substrate       PF03466.15   209 seq1731_BIOID51135   -            309     7e-38  129.7   0.0   1   1   1.3e-41   9.1e-38  129.3   0.0     4   207    90   291    87   293 0.95 LysR substrate binding domain
HTH_1                PF00126.22    60 seq1731_BIOID51135   -            309   2.1e-20   72.0   0.7   1   1   5.1e-24   3.5e-20   71.3   0.5     1    60     4    63     4    63 0.97 Bacterial regulatory helix-turn-helix protein, lysR family
MoCF_biosynth        PF00994.19   144 seq1733_BIOID51135   -            170   5.6e-31  106.7   0.0   1   1   5.1e-35     7e-31  106.4   0.0     1   143    14   156    12   157 0.92 Probable molybdopterin binding domain
MoaC                 PF01967.16   136 seq1735_BIOID51135   -            161   1.5e-60  202.6   1.3   1   1   1.3e-64   1.7e-60  202.4   0.9     1   136    15   150    15   150 1.00 MoaC family
SbmA_BacA            PF05992.7    315 seq1737_BIOID51135   -            406    2e-164  546.2  12.2   1   1  4.1e-168  2.8e-164  545.7   8.5     1   314    80   393    80   394 1.00 SbmA/BacA-like family
ABC_membrane_2       PF06472.10   282 seq1737_BIOID51135   -            406   4.2e-13   48.9   8.2   1   1   3.8e-16   2.6e-12   46.3   5.7    20   214    79   284    70   343 0.87 ABC transporter transmembrane region 2
ThiS                 PF02597.15    78 seq1738_BIOID51135   -             81     5e-22   77.9   0.0   1   1   4.1e-26   5.6e-22   77.8   0.0     1    78     4    81     4    81 0.99 ThiS family
PfkB                 PF00294.19   301 seq1740_BIOID51135   -            310   1.3e-59  201.7   0.4   1   1   2.3e-63   1.6e-59  201.4   0.3     8   298    15   297     8   300 0.92 pfkB family carbohydrate kinase
Phos_pyr_kin         PF08543.7    246 seq1740_BIOID51135   -            310   8.5e-09   34.8   0.3   1   1   2.9e-12     2e-08   33.6   0.1   107   223   168   279   155   292 0.85 Phosphomethylpyrimidine kinase
MoaE                 PF02391.12   117 seq1741_BIOID51135   -            150   3.4e-40  136.3   0.0   1   1   2.9e-44     4e-40  136.1   0.0     2   116     6   121     5   122 0.97 MoaE protein
Bax1-I               PF01027.15   205 seq1743_BIOID51135   -            234   3.6e-59  199.6  36.8   1   1     3e-63   4.1e-59  199.5  25.5     2   205    19   230    18   230 0.92 Inhibitor of apoptosis-promoting Bax1
DUF1615              PF07759.7    319 seq1744_BIOID51135   -            364  1.4e-148  493.7   0.0   1   1  1.2e-152  1.6e-148  493.5   0.0     2   318    49   363    48   364 0.99 Protein of unknown function (DUF1615)
DUF2622              PF11080.3     96 seq1745_BIOID51135   -             96   3.1e-49  164.6   0.6   1   1   2.5e-53   3.4e-49  164.5   0.4     1    95     1    95     1    96 0.99 Protein of unknown function (DUF2622)
Fructosamin_kin      PF03881.9    288 seq1747_BIOID51135   -            286  6.7e-111  369.7   0.0   1   1  1.1e-114  7.5e-111  369.5   0.0     1   287     1   285     1   286 0.99 Fructosamine kinase
APH                  PF01636.18   239 seq1747_BIOID51135   -            286   3.9e-21   75.7   3.6   1   1   7.7e-25   5.3e-21   75.3   2.5     4   223    23   239    21   251 0.87 Phosphotransferase enzyme family
Bax1-I               PF01027.15   205 seq1748_BIOID51135   -            237   1.1e-12   47.9  25.5   1   1     1e-16   1.4e-12   47.5  17.7     3   201    19   220    17   225 0.85 Inhibitor of apoptosis-promoting Bax1
DUF2754              PF10953.3     70 seq1749_BIOID51135   -             79   2.1e-47  158.9   2.6   1   1   1.9e-51   2.6e-47  158.6   1.8     1    70    10    79    10    79 0.99 Protein of unknown function (DUF2754)
HAD_2                PF13419.1    176 seq1751_BIOID51135   -            222   9.8e-23   81.1   0.0   1   1   2.5e-26   1.1e-22   80.9   0.0     2   176    11   191    10   191 0.91 Haloacid dehalogenase-like hydrolase
Hydrolase            PF00702.21   204 seq1751_BIOID51135   -            222   5.1e-13   49.9   0.0   1   1   3.1e-16   1.4e-12   48.4   0.0     3   203     9   184     7   185 0.83 haloacid dehalogenase-like hydrolase
Hydrolase_like       PF13242.1     75 seq1751_BIOID51135   -            222   2.7e-05   23.6   0.0   1   1   9.4e-09   4.3e-05   23.0   0.0     2    49   146   192   145   209 0.91 HAD-hyrolase-like
DUF457               PF04307.9    157 seq1752_BIOID51135   -            196   9.2e-30  102.9   7.1   1   1   8.6e-34   1.2e-29  102.5   4.9     3   152     5   161     3   166 0.85 Predicted membrane-bound metal-dependent hydrolase (DUF457)
Anti-adapt_IraP      PF10796.4     87 seq1756_BIOID51135   -             86   1.7e-37  127.5   2.4   1   1   1.3e-41   1.8e-37  127.4   1.7     1    87     1    86     1    86 0.99 Sigma-S stabilisation anti-adaptor protein
DUF1271              PF06902.6     64 seq1757_BIOID51135   -             76   5.8e-29   99.5   0.0   1   1   4.8e-33   6.6e-29   99.4   0.0     1    64    13    76    13    76 0.98 Protein of unknown function (DUF1271)
SDF                  PF00375.13   390 seq1758_BIOID51135   -            463  1.7e-102  343.0  34.3   1   1  1.5e-106  2.1e-102  342.7  23.8     1   390    29   443    29   443 0.96 Sodium:dicarboxylate symporter family
Acetyltransf_1       PF00583.19    83 seq1759_BIOID51135   -             90   1.6e-06   27.9   0.0   1   1   1.3e-10   1.8e-06   27.7   0.0     3    62    15    69     6    79 0.82 Acetyltransferase (GNAT) family
Alk_phosphatase      PF00245.15   421 seq1760_BIOID51135   -            494  1.2e-145  485.3   3.1   1   1  2.6e-146  1.2e-142  475.4   2.2     1   421    87   493    87   493 0.99 Alkaline phosphatase
Metalloenzyme        PF01676.13   262 seq1760_BIOID51135   -            494   2.6e-07   30.0   3.7   1   1   5.6e-10   2.5e-06   26.8   0.6   136   228   345   470   324   491 0.84 Metalloenzyme superfamily
Phosphodiest         PF01663.17   364 seq1760_BIOID51135   -            494   5.1e-05   22.6   0.0   1   1   1.7e-08     8e-05   22.0   0.0   160   254   338   430   248   471 0.72 Type I phosphodiesterase / nucleotide pyrophosphatase
DUF2622              PF11080.3     96 seq1763_BIOID51135   -             98   2.5e-05   23.9   0.0   1   1   2.3e-09   3.2e-05   23.5   0.0     7    93     8    94     3    96 0.89 Protein of unknown function (DUF2622)
YbhQ                 PF11076.3    135 seq1764_BIOID51135   -            136   4.3e-79  262.5  13.2   1   1   3.7e-83   5.1e-79  262.3   9.1     1   134     1   132     1   134 0.98 Putative inner membrane protein YbhQ
DUF2566              PF10753.4     55 seq1765_BIOID51135   -             57   1.8e-28   98.0   9.3   1   1   1.4e-32     2e-28   97.9   6.5     1    55     3    57     3    57 0.98 Protein of unknown function (DUF2566)
PsiF_repeat          PF07769.9     35 seq1766_BIOID51135   -            124   8.6e-37  124.2  21.0   1   2   9.6e-24   1.3e-19   69.2   4.0     2    35    44    77    43    77 0.97 psiF repeat
PsiF_repeat          PF07769.9     35 seq1766_BIOID51135   -            124   8.6e-37  124.2  21.0   2   2   3.3e-21   4.5e-17   61.1   5.0     2    35    88   121    87   121 0.97 psiF repeat
GGDEF                PF00990.16   161 seq1767_BIOID51135   -            371   1.7e-47  160.9   0.0   1   1   3.2e-51   2.2e-47  160.5   0.0     2   161   211   366   210   366 0.97 GGDEF domain
MASE2                PF05230.6     91 seq1767_BIOID51135   -            371   3.4e-32  110.1   9.7   1   1   1.1e-35   7.5e-32  109.0   3.4     1    91    39   129    39   129 0.99 MASE2 domain
Catalase             PF00199.14   384 seq1768_BIOID51135   -            753  2.1e-170  566.4   0.1   1   1    4e-174  2.8e-170  566.0   0.1     1   382    81   467    81   469 0.99 Catalase
Catalase-rel         PF06628.7     68 seq1768_BIOID51135   -            753     4e-20   71.3   0.0   1   1   1.3e-23   8.7e-20   70.2   0.0     1    68   495   563   495   563 0.98 Catalase-related immune-responsive
DUF188               PF02639.9    130 seq1769_BIOID51135   -            152     1e-50  170.3   0.0   1   1   8.8e-55   1.2e-50  170.1   0.0     1   127    17   143    17   146 0.98 Uncharacterized BCR, YaiI/YqxD family COG1671
SKI                  PF01202.17   158 seq1771_BIOID51135   -            174   4.8e-48  162.8   0.0   1   1   1.6e-51   5.5e-48  162.7   0.0     1   157    11   168    11   169 0.98 Shikimate kinase
AAA_17               PF13207.1    121 seq1771_BIOID51135   -            174   1.9e-06   28.5   0.0   1   1   1.3e-09   4.3e-06   27.4   0.0     3    66     6    67     5   172 0.67 AAA domain
AAA                  PF00004.24   132 seq1771_BIOID51135   -            174   2.2e-06   27.7   0.0   1   1   3.1e-08   0.00011   22.3   0.0     2    30     6    34     5    95 0.86 ATPase family associated with various cellular activities (AAA)
AroM                 PF07302.6    221 seq1775_BIOID51135   -            225   1.2e-86  289.5   2.8   1   1   9.7e-91   1.3e-86  289.3   1.9     2   220     5   224     4   225 0.99 AroM protein
DUF1255              PF06865.6     94 seq1778_BIOID51135   -             94   5.4e-35  119.4   0.0   1   1   4.3e-39   5.9e-35  119.3   0.0     1    94     1    94     1    94 0.98 Protein of unknown function (DUF1255)
DEAD                 PF00270.24   173 seq1780_BIOID51135   -            454   2.3e-49  167.0   0.1   1   1   5.9e-52   2.7e-48  163.5   0.0     1   172    25   196    25   197 0.94 DEAD/DEAH box helicase
Helicase_C           PF00271.26    78 seq1780_BIOID51135   -            454   8.2e-26   89.5   0.0   1   1   4.8e-29   2.2e-25   88.2   0.0     2    77   264   339   263   340 0.98 Helicase conserved C-terminal domain
DUF2773              PF10971.3     81 seq1781_BIOID51135   -             93     6e-47  157.4   2.4   1   1   5.1e-51   6.9e-47  157.2   1.7     1    81    13    93    13    93 0.99 Protein of unknown function (DUF2773)
ADH_zinc_N           PF00107.21   130 seq1783_BIOID51135   -            324   1.8e-17   62.9   0.1   1   1   6.8e-21   3.1e-17   62.2   0.1     1   128   158   282   158   284 0.91 Zinc-binding dehydrogenase
ADH_N                PF08240.7    109 seq1783_BIOID51135   -            324   3.9e-06   26.4   0.1   1   1   6.4e-09   2.9e-05   23.6   0.0     2    61    28    85    27    92 0.89 Alcohol dehydrogenase GroES-like domain
AlaDh_PNT_C          PF01262.16   168 seq1783_BIOID51135   -            324   4.6e-05   22.9   0.2   1   1   2.1e-08   9.8e-05   21.8   0.1    17    69   142   197   126   211 0.82 Alanine dehydrogenase/PNT, C-terminal domain
ROK                  PF00480.15   179 seq1785_BIOID51135   -            302   8.6e-59  198.2   0.2   1   1   2.3e-62   1.1e-58  197.9   0.1     1   179     4   193     4   193 0.96 ROK family
Glucokinase          PF02685.11   316 seq1785_BIOID51135   -            302   3.9e-10   38.9   0.0   1   1   1.5e-13   6.8e-10   38.1   0.0     4   236     6   238     3   256 0.82 Glucokinase
Helicase_C_2         PF13307.1    167 seq1787_BIOID51135   -            761   4.9e-26   91.5   0.0   1   1   2.3e-29   7.7e-26   90.9   0.0     8   165   578   733   571   735 0.93 Helicase C-terminal domain
DEAD                 PF00270.24   173 seq1787_BIOID51135   -            761   3.5e-09   36.2   0.1   1   1     2e-09   6.8e-06   25.5   0.0    12    78    88   153    73   171 0.74 DEAD/DEAH box helicase
DEAD_2               PF06733.10   174 seq1787_BIOID51135   -            761   1.3e-08   34.3   0.0   1   1   6.7e-12   2.3e-08   33.5   0.0   103   167   245   308   195   314 0.87 DEAD_2
DUF3521              PF12035.3     35 seq1788_BIOID51135   -             65   3.1e-24   84.4  10.4   1   2   2.5e-16   3.4e-12   45.8   0.4     1    35     1    28     1    28 0.99 Protein of unknown function (DUF3521)
DUF3521              PF12035.3     35 seq1788_BIOID51135   -             65   3.1e-24   84.4  10.4   2   2   1.7e-15   2.3e-11   43.2   2.4     1    34    35    65    35    65 0.99 Protein of unknown function (DUF3521)
Biotin_lipoyl        PF00364.17    74 seq1789_BIOID51135   -            156   5.4e-27   93.1   0.5   1   1   7.9e-31   5.4e-27   93.1   0.4     2    74    82   155    81   155 0.98 Biotin-requiring enzyme
CPSase_L_D2          PF02786.12   211 seq1790_BIOID51135   -            449   1.5e-86  288.9   0.0   1   1   1.3e-89   2.2e-86  288.4   0.0     1   210   115   323   115   324 0.99 Carbamoyl-phosphate synthase L chain, ATP binding domain
CPSase_L_chain       PF00289.17   110 seq1790_BIOID51135   -            449   4.7e-41  139.2   0.1   1   1   5.6e-44   9.7e-41  138.2   0.1     1   110     1   110     1   110 0.99 Carbamoyl-phosphate synthase L chain, N-terminal domain
Biotin_carb_C        PF02785.14   107 seq1790_BIOID51135   -            449   5.6e-38  129.0   0.0   1   1   6.7e-41   1.2e-37  128.0   0.0     1   107   336   441   336   441 0.99 Biotin carboxylase C-terminal domain
ATP-grasp_4          PF13535.1    184 seq1790_BIOID51135   -            449   7.3e-13   48.5   0.0   1   1   1.8e-15     3e-12   46.5   0.0     4   179   115   293   112   294 0.76 ATP-grasp domain
ATP-grasp_3          PF02655.9    161 seq1790_BIOID51135   -            449   1.6e-07   31.2   0.0   1   1   1.6e-10   2.8e-07   30.4   0.0     2   159   114   294   113   296 0.87 ATP-grasp domain
Dala_Dala_lig_C      PF07478.8    203 seq1790_BIOID51135   -            449   1.8e-07   30.6   0.0   1   1   3.1e-10   5.3e-07   29.1   0.0    25   173   145   291   123   292 0.80 D-ala D-ala ligase C-terminus
ATP-grasp            PF02222.17   172 seq1790_BIOID51135   -            449   1.1e-06   28.0   0.0   1   1   1.2e-09   2.1e-06   27.0   0.0    18   160   143   292   138   294 0.81 ATP-grasp domain
Glycos_trans_3N      PF02885.12    66 seq1794_BIOID51135   -            320   2.8e-15   55.5   0.0   1   1   3.6e-19     5e-15   54.7   0.0     2    65     3    70     2    71 0.97 Glycosyl transferase family, helical bundle domain
NAD_synthase         PF02540.12   242 seq1795_BIOID51135   -            275   7.5e-79  263.9   0.0   1   1   6.3e-83   8.7e-79  263.7   0.0     2   242    23   265    22   265 0.98 NAD synthase
DUF997               PF06196.7     80 seq1796_BIOID51135   -             80     2e-31  107.1   1.1   1   1   1.6e-35   2.2e-31  107.0   0.8     2    78     7    78     6    80 0.97 Protein of unknown function (DUF997)
SSF                  PF00474.12   406 seq1797_BIOID51135   -            485  8.8e-143  475.6  29.8   1   1    8e-147  1.1e-142  475.3  20.6     1   406    38   434    38   434 1.00 Sodium:solute symporter family
Ldh_2                PF02615.9    335 seq1798_BIOID51135   -            361  9.2e-139  461.7   0.0   1   1  7.6e-143    1e-138  461.5   0.0     1   334     5   340     5   341 0.99 Malate/L-lactate dehydrogenase
GIY-YIG              PF01541.19    80 seq1799_BIOID51135   -            295   2.9e-05   24.2   0.0   1   1   4.2e-09   5.8e-05   23.2   0.0     2    76    35   104    34   109 0.76 GIY-YIG catalytic domain
PrmA                 PF06325.8    295 seq1800_BIOID51135   -            293  1.2e-105  352.7   0.0   1   1  9.1e-109  1.4e-105  352.5   0.0     1   294     2   292     2   293 0.99 Ribosomal protein L11 methyltransferase (PrmA)
Methyltransf_18      PF12847.2    112 seq1800_BIOID51135   -            293   2.2e-11   44.2   0.1   1   1   2.4e-14   3.6e-11   43.5   0.1     2    77   159   230   158   273 0.82 Methyltransferase domain
Methyltransf_26      PF13659.1    117 seq1800_BIOID51135   -            293   1.5e-11   44.2   0.0   1   1   2.2e-14   3.4e-11   43.0   0.0     1    78   159   231   159   252 0.80 Methyltransferase domain
MTS                  PF05175.9    170 seq1800_BIOID51135   -            293   4.3e-11   42.3   0.0   1   1   4.4e-14   6.7e-11   41.7   0.0    17   105   142   230   127   238 0.81 Methyltransferase small domain
Methyltransf_31      PF13847.1    152 seq1800_BIOID51135   -            293   1.5e-10   40.7   0.0   1   1   1.5e-13   2.2e-10   40.1   0.0     4    80   159   230   156   277 0.79 Methyltransferase domain
[truncated: 1,401,322 more chars]
