# Supplementary material for: A domain sequence approach to pangenomics: applications to Escherichia coli
Source: F1000Res. 2013 May 29;1:19. Originally published 2012 Oct 1. [Version 2] doi: 10.12688/f1000research.1-19.v2 (PMC3901455; doi:10.12688/f1000research.1-19.v2)
Supplement: The 347 text files show the results from scanning each of the fasta-files against the Pfam-A database [file f1000research-1-1101-s0002.tgz › Escherichia_coli_B7A_BIOID54297.txt]

#                                                                            --- full sequence --- -------------- this domain -------------   hmm coord   ali coord   env coord
# target name        accession   tlen query name           accession   qlen   E-value  score  bias   #  of  c-Evalue  i-Evalue  score  bias  from    to  from    to  from    to  acc description of target
#------------------- ---------- ----- -------------------- ---------- ----- --------- ------ ----- --- --- --------- --------- ------ ----- ----- ----- ----- ----- ----- ----- ---- ---------------------
Glyco_hydro_2_C      PF02836.12   298 seq1_BIOID54297      -            837  1.4e-125  418.0   0.0   1   1  5.5e-129  1.9e-125  417.5   0.0     1   297   149   442   149   443 0.98 Glycosyl hydrolases family 2, TIM barrel domain
Bgal_small_N         PF02929.12   276 seq1_BIOID54297      -            837   4.1e-91  304.6   0.0   1   1   1.8e-94   6.3e-91  304.1   0.0     3   275   564   834   562   835 0.98 Beta galactosidase small chain
Glyco_hydro_2        PF00703.16   110 seq1_BIOID54297      -            837   1.3e-17   64.0   0.0   1   1   7.7e-20   2.6e-16   59.9   0.0     2   110    35   147    34   147 0.86 Glycosyl hydrolases family 2
Glyco_hydro_2_N      PF02837.13   167 seq1_BIOID54297      -            837   1.8e-09   37.2   0.0   1   1   1.3e-12   4.3e-09   36.0   0.0   137   167     2    32     1    32 0.95 Glycosyl hydrolases family 2, sugar binding domain
Peptidase_M48        PF01435.13   226 seq2_BIOID54297      -            142   5.1e-15   55.5   0.0   1   1   4.2e-19   5.8e-15   55.3   0.0   109   226    10   134     1   134 0.71 Peptidase family M48
NAD_kinase           PF01513.16   285 seq7_BIOID54297      -            241   4.1e-66  222.5   0.0   1   1   3.6e-70     5e-66  222.2   0.0    71   284     7   220     2   221 0.97 ATP-NAD kinase
Ni_hydr_CYTB         PF01292.15   182 seq10_BIOID54297     -            145   6.8e-14   51.5   1.4   1   1   1.1e-17   7.7e-14   51.3   1.0    53   182     2   141     1   141 0.86 Prokaryotic cytochrome b561
Cytochrom_B_N        PF00033.14   188 seq10_BIOID54297     -            145   1.3e-13   50.5   2.4   1   1   2.4e-17   1.6e-13   50.3   1.7    57   188     2   141     1   141 0.86 Cytochrome b(N-terminal)/b6/petB
DUF423               PF04241.10    89 seq11_BIOID54297     -            131   4.2e-27   93.7   7.2   1   1   5.3e-31   7.2e-27   93.0   5.0     1    89    19   107    19   107 0.99 Protein of unknown function (DUF423)
FKBP_C               PF00254.23    94 seq12_BIOID54297     -            206   3.6e-27   94.0   0.0   1   1   9.7e-31   6.6e-27   93.2   0.0     5    94   117   203   114   203 0.96 FKBP-type peptidyl-prolyl cis-trans isomerase
FKBP_N               PF01346.13   124 seq12_BIOID54297     -            206   1.2e-23   83.3   0.0   1   1   2.2e-27   1.5e-23   83.0   0.0    17   124     5   108     1   108 0.96 Domain amino terminal to FKBP-type peptidyl-prolyl isomerase
DUF3751              PF12571.3    159 seq13_BIOID54297     -            399   5.2e-11   42.5   0.0   1   1   3.8e-15   5.2e-11   42.5   0.0   105   159     2    51     1    51 0.97 Phage tail-collar fibre protein
Phage_cap_P2         PF05125.7    333 seq14_BIOID54297     -            357    2e-175  582.3   0.9   1   1  1.7e-179  2.3e-175  582.2   0.6     1   333     6   342     6   342 0.99 Phage major capsid protein, P2 family
UPF0118              PF01594.11   327 seq15_BIOID54297     -            101   6.7e-25   87.6   8.5   1   1   5.4e-29   7.4e-25   87.4   5.9   247   326     1    80     1    81 0.98 Domain of unknown function DUF20
HTH_Tnp_IS1          PF12759.2     50 seq19_BIOID54297     -             91   2.2e-32  110.1   0.1   1   1   4.8e-36   3.3e-32  109.6   0.1     1    50    39    88    39    88 0.99 InsA C-terminal domain
Zn_Tnp_IS1           PF03811.8     36 seq19_BIOID54297     -             91   1.1e-21   75.9   4.5   1   1   3.1e-25   2.1e-21   74.9   3.1     1    36     1    36     1    36 0.99 InsA N-terminal domain
NfrA_C               PF13283.1    176 seq20_BIOID54297     -            989   2.8e-47  160.2   3.8   1   1     1e-50   2.8e-47  160.2   2.7     2   170   806   976   805   981 0.98 Bacteriophage N adsorption protein A C-term
TPR_16               PF13432.1     65 seq20_BIOID54297     -            989   1.4e-09   38.2   8.5   1   1   7.2e-10     2e-06   28.2   0.6     2    65   616   679   615   679 0.97 Tetratricopeptide repeat
TPR_14               PF13428.1     44 seq20_BIOID54297     -            989   1.5e-08   34.3  13.9   1   1   3.5e-08   9.7e-05   22.5   0.3     3    43   647   687   645   688 0.94 Tetratricopeptide repeat
TPR_15               PF13429.1    280 seq20_BIOID54297     -            989     4e-08   32.5   3.8   1   1   1.5e-11     4e-08   32.5   2.7   103   238   565   703   554   714 0.84 Tetratricopeptide repeat
MatE                 PF01554.13   162 seq21_BIOID54297     -            548   1.3e-65  219.8  35.5   1   2   6.4e-38   8.8e-34  116.3   6.3     1   160    99   259    99   261 0.97 MatE
MatE                 PF01554.13   162 seq21_BIOID54297     -            548   1.3e-65  219.8  35.5   2   2     3e-37   4.2e-33  114.1   8.9     1   162   329   490   329   490 1.00 MatE
polyprenyl_synt      PF00348.12   260 seq22_BIOID54297     -            323   3.7e-90  301.1   0.0   1   1   3.2e-94   4.4e-90  300.9   0.0     2   257    32   282    31   285 0.97 Polyprenyl synthetase
Flavodoxin_1         PF00258.20   143 seq23_BIOID54297     -            176   3.1e-33  114.6   0.1   1   1     1e-36   3.6e-33  114.4   0.0     1   143     6   160     6   160 0.95 Flavodoxin
Flavodoxin_3         PF12641.2    160 seq23_BIOID54297     -            176   1.1e-11   44.3   0.0   1   1   3.6e-15   1.2e-11   44.1   0.0     2   110     6   124     5   164 0.85 Flavodoxin domain
Flavodoxin_5         PF12724.2    143 seq23_BIOID54297     -            176   4.1e-08   33.2   0.0   1   1   1.7e-11   5.7e-08   32.7   0.0     2    84     6    89     5   108 0.83 Flavodoxin domain
Ferritin             PF00210.19   142 seq25_BIOID54297     -            158   1.7e-35  121.7   2.9   1   1   1.5e-39     2e-35  121.4   2.0     1   141     8   143     8   144 0.96 Ferritin-like domain
rve                  PF00665.21   120 seq27_BIOID54297     -             92   4.2e-13   49.3   0.0   1   1     7e-17   4.8e-13   49.1   0.0    40   119     9    87     5    88 0.83 Integrase core domain
rve_3                PF13683.1     67 seq27_BIOID54297     -             92   1.1e-06   27.9   0.0   1   1   2.2e-10   1.5e-06   27.4   0.0     2    32    60    90    59    92 0.93 Integrase core domain
Resolvase            PF00239.16   141 seq30_BIOID54297     -            197   3.4e-52  175.9   0.1   1   1   6.4e-56   4.4e-52  175.5   0.0     2   140     3   135     2   136 0.98 Resolvase, N terminal domain
HTH_7                PF02796.10    45 seq30_BIOID54297     -            197   6.8e-12   44.9   0.0   1   1   1.9e-15   1.3e-11   44.0   0.0     1    44   138   181   138   182 0.97 Helix-turn-helix domain of resolvase
Gypsy                PF07253.6    472 seq33_BIOID54297     -            519   7.8e-66  222.2  25.9   1   1   7.1e-70   9.7e-66  221.8  17.9     3   419    11   442     9   464 0.89 Gypsy protein
FecCD                PF01032.13   311 seq34_BIOID54297     -            318   3.7e-94  314.9  27.0   1   1   3.3e-98   4.5e-94  314.6  18.7     2   311    13   316     9   316 0.98 FecCD transport family
Fimbrial             PF00419.15   145 seq35_BIOID54297     -            334   3.3e-13   49.9   6.8   1   1   2.4e-17   3.3e-13   49.9   4.7     2   145   172   334   171   334 0.82 Fimbrial protein
LpxC                 PF03331.8    277 seq36_BIOID54297     -            305  5.8e-125  415.6   0.0   1   1  5.1e-129    7e-125  415.4   0.0     1   277     2   280     2   280 0.99 UDP-3-O-acyl N-acetylglycosamine deacetylase
LMWPc                PF01451.16   138 seq38_BIOID54297     -            147   2.7e-44  150.7   0.0   1   1   2.2e-48   3.1e-44  150.5   0.0     1   138     5   139     5   139 0.97 Low molecular weight phosphotyrosine protein phosphatase
RVT_1                PF00078.22   214 seq39_BIOID54297     -            153     7e-13   48.3   0.2   1   1   5.7e-17   7.8e-13   48.1   0.1   117   207    15   128     1   140 0.83 Reverse transcriptase (RNA-dependent DNA polymerase)
LysR_substrate       PF03466.15   209 seq47_BIOID54297     -            219   1.8e-11   43.4   0.0   1   1   1.7e-15   2.3e-11   43.1   0.0     9   200    16   205    10   208 0.94 LysR substrate binding domain
RHS                  PF03527.9     41 seq48_BIOID54297     -            441   5.9e-21   73.8   0.6   1   1   4.3e-25   5.9e-21   73.8   0.4     1    41   188   228   188   228 0.98 RHS protein
RHS                  PF03527.9     41 seq49_BIOID54297     -            422     1e-21   76.2   0.5   1   1   1.8e-25   2.5e-21   75.0   0.3     1    41   168   208   168   208 0.98 RHS protein
FluMu_gp41           PF10109.4     82 seq52_BIOID54297     -            113   5.4e-20   70.9   0.1   1   1   4.9e-24   6.7e-20   70.6   0.1     1    79    10    84    10    87 0.97 Mu-like prophage FluMu protein gp41
4HBT                 PF03061.17    79 seq56_BIOID54297     -             96   1.7e-11   43.9   0.0   1   1   4.4e-15     2e-11   43.7   0.0    23    77     4    65     1    67 0.87 Thioesterase superfamily
4HBT_2               PF13279.1    121 seq56_BIOID54297     -             96   3.8e-06   27.2   0.0   1   1     9e-10   4.1e-06   27.1   0.0    35   117    10    90     1    94 0.83 Thioesterase-like superfamily
Acyl-ACP_TE          PF01643.12   249 seq56_BIOID54297     -             96   1.6e-05   23.8   0.0   1   1   3.8e-09   1.7e-05   23.7   0.0    44   132     8    94     2    96 0.89 Acyl-ACP thioesterase
DUF554               PF04474.7    226 seq57_BIOID54297     -            112   2.5e-39  134.6  10.9   1   1   2.1e-43   2.8e-39  134.4   7.6   120   226     1   107     1   107 0.99 Protein of unknown function (DUF554)
FlxA                 PF14282.1    106 seq58_BIOID54297     -            113   2.9e-15   55.9  28.1   1   1   2.6e-19   3.5e-15   55.7  19.5     5    83    13    91     5    99 0.91 FlxA-like protein
Resolvase            PF00239.16   141 seq60_BIOID54297     -            190   1.3e-48  164.3   0.0   1   1   3.3e-52   2.3e-48  163.5   0.0     2   140     3   135     2   136 0.98 Resolvase, N terminal domain
HTH_7                PF02796.10    45 seq60_BIOID54297     -            190   2.2e-12   46.4   0.8   1   1   6.2e-16   4.2e-12   45.6   0.6     1    43   138   180   138   182 0.98 Helix-turn-helix domain of resolvase
MFS_1                PF07690.11   354 seq62_BIOID54297     -            471   8.7e-56  189.0  70.0   1   2   6.5e-54   4.4e-50  170.2  35.1     1   353    15   405    15   406 0.91 Major Facilitator Superfamily
MFS_1                PF07690.11   354 seq62_BIOID54297     -            471   8.7e-56  189.0  70.0   2   2     4e-12   2.8e-08   32.8   7.9    57   178   322   455   321   469 0.79 Major Facilitator Superfamily
MFS_3                PF05977.8    524 seq62_BIOID54297     -            471   6.3e-10   37.6  13.8   1   1   9.2e-14   6.3e-10   37.6   9.6    20   187    20   183     6   246 0.85 Transmembrane secretion effector
DUF3751              PF12571.3    159 seq64_BIOID54297     -            395   8.8e-49  165.2   3.5   1   1   2.5e-52   3.5e-48  163.3   0.1     1   159     1   153     1   153 0.99 Phage tail-collar fibre protein
RHH_1                PF01402.16    39 seq65_BIOID54297     -            139   3.3e-05   23.4   0.0   1   1   6.1e-09   8.3e-05   22.1   0.0     2    30    48    76    47    78 0.95 Ribbon-helix-helix protein, copG family
MazG                 PF03819.12    74 seq66_BIOID54297     -            263   1.1e-37  127.7   3.7   1   2   1.3e-31   9.1e-28   95.9   0.0     1    74    27   100    27   100 0.99 MazG nucleotide pyrophosphohydrolase domain
MazG                 PF03819.12    74 seq66_BIOID54297     -            263   1.1e-37  127.7   3.7   2   2   2.1e-11   1.5e-07   31.1   0.7    10    70   169   227   161   230 0.85 MazG nucleotide pyrophosphohydrolase domain
MutH                 PF02976.10   104 seq68_BIOID54297     -            229   1.4e-37  127.5   0.0   1   1   1.5e-41     2e-37  127.0   0.0     1   104    58   157    58   157 0.99 DNA mismatch repair enzyme MutH
Glyco_hydro_1        PF00232.13   455 seq70_BIOID54297     -            363     1e-89  300.7   1.0   1   1   8.3e-94   1.1e-89  300.5   0.7   104   454     1   360     1   361 0.93 Glycosyl hydrolase family 1
E1-E2_ATPase         PF00122.15   230 seq71_BIOID54297     -            676   1.1e-47  161.9   0.0   1   1   8.3e-51   2.3e-47  160.8   0.0     1   230   149   370   149   370 0.98 E1-E2 ATPase
Hydrolase            PF00702.21   204 seq71_BIOID54297     -            676   1.6e-35  123.4   7.2   1   1   1.1e-38     3e-35  122.4   5.0     3   203   376   583   374   584 0.87 haloacid dehalogenase-like hydrolase
HAD                  PF12710.2    191 seq71_BIOID54297     -            676   3.1e-13   50.2   0.0   1   1   2.3e-16   6.3e-13   49.2   0.0     1   191   377   581   377   581 0.65 haloacid dehalogenase-like hydrolase
HMA                  PF00403.21    62 seq71_BIOID54297     -            676   6.6e-11   42.1   0.4   1   1   4.7e-14   1.3e-10   41.1   0.3     7    61     1    53     1    54 0.96 Heavy-metal-associated domain
Hydrolase_3          PF08282.7    254 seq71_BIOID54297     -            676   1.5e-07   31.1   1.8   1   1   1.9e-09   5.3e-06   26.0   0.8   187   254   554   616   552   616 0.86 haloacid dehalogenase-like hydrolase
5-FTHF_cyc-lig       PF01812.15   186 seq72_BIOID54297     -            248   1.3e-43  148.8   0.0   1   1   1.2e-47   1.7e-43  148.4   0.0     2   186    62   242    61   242 0.98 5-formyltetrahydrofolate cyclo-ligase family
GrpE                 PF01025.14   166 seq76_BIOID54297     -            197   1.4e-47  161.2   3.3   1   1   1.2e-51   1.7e-47  160.9   2.3     5   166    35   194     7   194 0.87 GrpE
Acyl_CoA_thio        PF02551.10   132 seq77_BIOID54297     -            286   9.1e-69  229.0   0.0   1   2     3e-17   2.1e-13   49.9   0.0     5   126    21   103    17   115 0.89 Acyl-CoA thioesterase
Acyl_CoA_thio        PF02551.10   132 seq77_BIOID54297     -            286   9.1e-69  229.0   0.0   2   2   3.2e-55   2.2e-51  172.8   0.0     2   132   148   281   147   281 0.99 Acyl-CoA thioesterase
4HBT_3               PF13622.1    256 seq77_BIOID54297     -            286   7.4e-40  137.2   0.1   1   1   1.3e-43     9e-40  136.9   0.1    10   255    32   281    25   282 0.84 Thioesterase-like superfamily
Big_2                PF02368.13    79 seq78_BIOID54297     -            116   1.7e-13   50.1  12.2   1   1   1.2e-17   1.7e-13   50.1   8.4     2    76    31   108    30   115 0.94 Bacterial Ig-like domain (group 2)
Ank_2                PF12796.2     89 seq79_BIOID54297     -            269   1.5e-49  166.1   8.9   1   3     7e-24   1.9e-20   72.8   0.1     5    86    21   105    18   107 0.96 Ankyrin repeats (3 copies)
Ank_2                PF12796.2     89 seq79_BIOID54297     -            269   1.5e-49  166.1   8.9   2   3   2.3e-21   6.4e-18   64.7   0.6     3    69   138   208   135   211 0.94 Ankyrin repeats (3 copies)
Ank_2                PF12796.2     89 seq79_BIOID54297     -            269   1.5e-49  166.1   8.9   3   3   5.1e-14   1.4e-10   41.2   0.2    26    75   198   249   197   255 0.92 Ankyrin repeats (3 copies)
Ank                  PF00023.25    33 seq79_BIOID54297     -            269   1.7e-44  147.3  19.7   1   6   2.6e-09   7.2e-06   25.4   0.0     3    29    46    72    44    74 0.94 Ankyrin repeat
Ank                  PF00023.25    33 seq79_BIOID54297     -            269   1.7e-44  147.3  19.7   2   6   5.9e-10   1.6e-06   27.4   0.0     3    30    79   106    78   107 0.94 Ankyrin repeat
Ank                  PF00023.25    33 seq79_BIOID54297     -            269   1.7e-44  147.3  19.7   3   6   1.2e-07   0.00032   20.2   0.2     9    32   139   162   137   163 0.93 Ankyrin repeat
Ank                  PF00023.25    33 seq79_BIOID54297     -            269   1.7e-44  147.3  19.7   4   6   4.3e-12   1.2e-08   34.2   0.1     3    31   166   194   164   195 0.96 Ankyrin repeat
Ank                  PF00023.25    33 seq79_BIOID54297     -            269   1.7e-44  147.3  19.7   5   6   1.6e-09   4.4e-06   26.1   0.3     1    33   197   231   197   231 0.97 Ankyrin repeat
Ank                  PF00023.25    33 seq79_BIOID54297     -            269   1.7e-44  147.3  19.7   6   6   2.2e-06    0.0059   16.2   0.0     1    23   232   254   232   256 0.86 Ankyrin repeat
Ank_4                PF13637.1     54 seq79_BIOID54297     -            269   2.4e-39  132.8  10.4   1   4   6.7e-13   1.8e-09   37.7   0.0     2    54    46    98    45    98 0.98 Ankyrin repeats (many copies)
Ank_4                PF13637.1     54 seq79_BIOID54297     -            269   2.4e-39  132.8  10.4   2   4   1.7e-14   4.5e-11   42.8   0.3     7    54   138   185   132   185 0.90 Ankyrin repeats (many copies)
Ank_4                PF13637.1     54 seq79_BIOID54297     -            269   2.4e-39  132.8  10.4   3   4   2.4e-08   6.6e-05   23.1   0.1     8    42   172   206   172   210 0.92 Ankyrin repeats (many copies)
Ank_4                PF13637.1     54 seq79_BIOID54297     -            269   2.4e-39  132.8  10.4   4   4   9.6e-15   2.6e-11   43.5   0.3     1    50   198   249   198   253 0.94 Ankyrin repeats (many copies)
Ank_3                PF13606.1     30 seq79_BIOID54297     -            269   7.8e-33  109.1  12.9   1   3   1.1e-07    0.0003   20.6   0.0     3    30    46    73    44    73 0.95 Ankyrin repeat
Ank_3                PF13606.1     30 seq79_BIOID54297     -            269   7.8e-33  109.1  12.9   2   3   1.9e-10   5.2e-07   29.1   0.0     3    30   166   193   164   193 0.96 Ankyrin repeat
Ank_3                PF13606.1     30 seq79_BIOID54297     -            269   7.8e-33  109.1  12.9   3   3   2.5e-07   0.00069   19.5   0.0     1    30   197   228   197   228 0.87 Ankyrin repeat
Ank_5                PF13857.1     56 seq79_BIOID54297     -            269   1.7e-30  104.2  10.4   1   2   3.6e-10   9.9e-07   28.6   0.2    23    56   139   172   136   172 0.96 Ankyrin repeats (many copies)
Ank_5                PF13857.1     56 seq79_BIOID54297     -            269   1.7e-30  104.2  10.4   2   2   2.4e-12   6.6e-09   35.6   0.2     1    56   184   240   184   240 0.95 Ankyrin repeats (many copies)
NUDIX                PF00293.23   135 seq82_BIOID54297     -            129   8.5e-22   77.1   0.1   1   1   7.2e-26   9.8e-22   76.9   0.1     4   132     7   126     4   129 0.85 NUDIX domain
DrsE                 PF02635.10   117 seq83_BIOID54297     -            128     1e-26   93.2   0.0   1   1   8.2e-31   1.1e-26   93.0   0.0     1   117     1   128     1   128 0.96 DsrE/DsrF-like family
SSB                  PF00436.20   104 seq84_BIOID54297     -            175   4.4e-39  132.4   0.4   1   1   4.5e-43   6.1e-39  131.9   0.3     1   101     6   109     6   112 0.96 Single-strand binding protein family
SmpA_OmlA            PF04355.8     71 seq86_BIOID54297     -            112   8.1e-13   47.6   0.0   1   1   7.7e-17     1e-12   47.3   0.0     6    70    33    96    29    97 0.95 SmpA / OmlA family
YjgP_YjgQ            PF03739.9    354 seq88_BIOID54297     -             85   3.5e-12   45.6   3.1   1   1   2.9e-16   3.9e-12   45.4   2.1   290   351     3    64     1    67 0.96 Predicted permease YjgP/YjgQ family
YihI                 PF04220.7    169 seq89_BIOID54297     -             94   2.2e-29  101.8  14.4   1   1   1.7e-33   2.4e-29  101.7  10.0    80   167     6    90     1    92 0.89 Der GTPase activator (YihI)
Glyco_hydro_1        PF00232.13   455 seq90_BIOID54297     -             72   1.3e-16   59.7   0.4   1   1     1e-20   1.4e-16   59.6   0.3   393   454     2    69     1    70 0.92 Glycosyl hydrolase family 1
BPD_transp_2         PF02653.11   267 seq93_BIOID54297     -            308   1.1e-68  231.0  41.8   1   1   9.1e-73   1.2e-68  230.8  29.0     1   267    11   292    11   292 0.98 Branched-chain amino acid transport system / permease component
Trehalose_PPase      PF02358.11   235 seq96_BIOID54297     -            285   3.2e-54  183.2   0.0   1   1   5.7e-58   3.9e-54  182.9   0.0     1   231    37   249    37   253 0.97 Trehalose-phosphatase
DUF1175              PF06672.6    217 seq100_BIOID54297    -            207     7e-85  283.6   0.0   1   1   6.1e-89   8.3e-85  283.4   0.0    15   216    17   205     4   206 0.96 Protein of unknown function (DUF1175)
FTSW_RODA_SPOVE      PF01098.14   359 seq103_BIOID54297    -             65   3.3e-21   75.3   9.8   1   1   2.6e-25   3.6e-21   75.2   6.8   300   358     1    59     1    60 0.97 Cell cycle protein
Prok-JAB             PF14464.1    105 seq104_BIOID54297    -            247     3e-19   68.4   0.2   1   1   7.4e-23   5.1e-19   67.6   0.1     4    96     4    98     1   109 0.92 Prokaryotic homologs of the JAB domain
NLPC_P60             PF00877.14   105 seq104_BIOID54297    -            247   1.4e-13   50.4   0.0   1   1   2.9e-17     2e-13   49.9   0.0     1   104   111   223   111   224 0.92 NlpC/P60 family
HpcH_HpaI            PF03328.9    221 seq105_BIOID54297    -            256   1.6e-62  210.2   0.0   1   1   2.6e-66   1.8e-62  210.0   0.0     1   219    20   244    20   246 0.97 HpcH/HpaI aldolase/citrate lyase family
rve                  PF00665.21   120 seq109_BIOID54297    -            301   6.8e-23   80.9   0.1   1   1   3.4e-26   1.6e-22   79.7   0.0     3   119   123   243   121   244 0.96 Integrase core domain
rve_3                PF13683.1     67 seq109_BIOID54297    -            301   1.4e-17   62.8   0.1   1   1   9.9e-21   4.5e-17   61.2   0.0     2    67   216   281   215   281 0.98 Integrase core domain
HTH_21               PF13276.1     60 seq109_BIOID54297    -            301   8.8e-17   60.7   2.0   1   1   8.3e-19   3.8e-15   55.5   0.4     6    57    49   106    45   109 0.79 HTH-like domain
PRK                  PF00485.13   194 seq111_BIOID54297    -            336   3.1e-13   49.6   0.0   1   1   4.4e-17     6e-13   48.6   0.0     1   148   110   264   110   273 0.87 Phosphoribulokinase / Uridine kinase family
Fe-S_biosyn          PF01521.15    91 seq112_BIOID54297    -            107   3.7e-30  103.4   0.0   1   1   3.1e-34   4.2e-30  103.2   0.0     1    91     3    93     3    93 0.99 Iron-sulphur cluster biosynthesis
Aldose_epim          PF01263.15   301 seq113_BIOID54297    -            195   2.6e-30  105.4   0.2   1   1   2.2e-34     3e-30  105.2   0.1     2   174     3   160     2   174 0.90 Aldose 1-epimerase
DUF340               PF03956.8    191 seq117_BIOID54297    -            315   3.4e-72  241.6  27.5   1   1     3e-73     4e-69  231.6  11.8     2   190   128   314   127   315 0.99 Membrane protein of unknown function (DUF340)
PTS_2-RNA            PF01885.11   186 seq118_BIOID54297    -            184   1.7e-52  177.3   0.0   1   1   1.5e-56     2e-52  177.0   0.0     2   180     6   175     5   180 0.96 RNA 2'-phosphotransferase, Tpt1 / KptA family
Caudo_TAP            PF02413.12   130 seq119_BIOID54297    -            146   7.7e-36  123.0   0.1   1   1   6.3e-40   8.6e-36  122.8   0.1     3   130    10   142     8   142 0.96 Caudovirales tail fibre assembly protein
NUDIX                PF00293.23   135 seq120_BIOID54297    -            176   2.7e-25   88.4   0.1   1   1   2.4e-29   3.3e-25   88.1   0.0     1   134     7   149     7   150 0.96 NUDIX domain
Enolase_C            PF00113.17   296 seq121_BIOID54297    -            263  4.3e-123  409.8   3.6   1   1  3.5e-127  4.8e-123  409.7   2.5    28   294     1   260     1   262 0.99 Enolase, C-terminal TIM barrel domain
rve                  PF00665.21   120 seq122_BIOID54297    -            295   3.8e-25   88.2   0.0   1   1   2.4e-28   8.2e-25   87.1   0.0     2   119   125   239   124   240 0.97 Integrase core domain
HTH_21               PF13276.1     60 seq122_BIOID54297    -            295   1.3e-16   60.1   3.0   1   1   8.8e-20     3e-16   59.0   2.1     2    60    46   103    44   103 0.94 HTH-like domain
rve_3                PF13683.1     67 seq122_BIOID54297    -            295   2.7e-11   42.7   0.1   1   1   1.8e-14   6.1e-11   41.5   0.0     6    67   216   277   211   277 0.92 Integrase core domain
rve_2                PF13333.1     52 seq122_BIOID54297    -            295   2.4e-06   27.3   0.0   1   1   1.6e-09   5.5e-06   26.2   0.0     1    44   230   276   230   283 0.88 Integrase core domain
RVT_N                PF13655.1     84 seq125_BIOID54297    -            208   4.8e-31  106.5   3.9   1   1     1e-34   6.9e-31  106.0   2.7     1    83    16    97    16    98 0.98 N-terminal domain of reverse transcriptase
RVT_1                PF00078.22   214 seq125_BIOID54297    -            208   4.3e-17   62.0   0.0   1   1   1.5e-20     1e-16   60.8   0.0     1    79   112   194   112   202 0.93 Reverse transcriptase (RNA-dependent DNA polymerase)
Peptidase_M22        PF00814.20   268 seq126_BIOID54297    -            337  4.2e-102  341.1   0.0   1   1  3.5e-106  4.7e-102  340.9   0.0     2   268    24   307    23   307 0.98 Glycoprotease family
UvrB                 PF12344.3     44 seq128_BIOID54297    -            673   6.7e-23   79.8   0.9   1   1   1.3e-25   2.9e-22   77.7   0.1     1    43   552   594   552   595 0.97 Ultra-violet resistance protein B
Helicase_C           PF00271.26    78 seq128_BIOID54297    -            673   1.2e-15   57.0   0.0   1   1   1.2e-18   2.8e-15   55.8   0.0     2    77   465   545   464   546 0.98 Helicase conserved C-terminal domain
ResIII               PF04851.10   184 seq128_BIOID54297    -            673   1.1e-11   44.8   0.0   1   1     3e-14   6.9e-11   42.1   0.0     4    94    13   101    10   134 0.79 Type III restriction enzyme, res subunit
UVR                  PF02151.14    36 seq128_BIOID54297    -            673   5.2e-07   28.8   1.1   1   1     7e-10   1.6e-06   27.3   0.8     2    35   634   667   633   668 0.93 UvrB/uvrC motif
Nitroreductase       PF00881.19   165 seq130_BIOID54297    -            183   1.9e-25   89.5   0.1   1   1   1.5e-29   2.1e-25   89.3   0.0     2   164     8   161     7   162 0.94 Nitroreductase family
NAD_synthase         PF02540.12   242 seq131_BIOID54297    -            275   5.8e-79  264.2   0.0   1   1   4.9e-83   6.7e-79  264.0   0.0     2   242    23   265    22   265 0.98 NAD synthase
ZipA_C               PF04354.8    131 seq132_BIOID54297    -            345     2e-50  169.5   0.1   1   1     2e-54   2.7e-50  169.1   0.1     2   129   209   335   208   337 0.98 ZipA, C-terminal FtsZ-binding domain
Caudo_TAP            PF02413.12   130 seq133_BIOID54297    -            197   1.9e-25   89.3   2.7   1   1   3.9e-29   5.3e-25   87.9   1.9     2   130    76   196    22   196 0.84 Caudovirales tail fibre assembly protein
DDE_Tnp_IS1          PF03400.8    131 seq134_BIOID54297    -            125   4.5e-74  246.6   1.5   1   1   3.6e-78   4.9e-74  246.4   1.1     7   131     1   125     1   125 1.00 IS1 transposase
phage_tail_N         PF08400.5    134 seq138_BIOID54297    -            971     4e-59  198.0   0.4   1   1   1.2e-62     4e-59  198.0   0.3     1   134     1   134     1   134 0.99 Prophage tail fibre N-terminal
Phage_fiber_2        PF03406.8     44 seq138_BIOID54297    -            971   8.2e-57  188.4  35.2   1   3   4.1e-25   1.4e-21   75.7   4.9     1    44   462   505   462   505 0.98 Phage tail fibre repeat
Phage_fiber_2        PF03406.8     44 seq138_BIOID54297    -            971   8.2e-57  188.4  35.2   2   3   5.3e-24   1.8e-20   72.1   4.1     1    44   506   549   506   549 0.97 Phage tail fibre repeat
Phage_fiber_2        PF03406.8     44 seq138_BIOID54297    -            971   8.2e-57  188.4  35.2   3   3   1.5e-23     5e-20   70.7   4.4     1    42   550   591   550   593 0.95 Phage tail fibre repeat
Collar               PF07484.7     57 seq138_BIOID54297    -            971   3.5e-11   42.6   0.2   1   1   2.4e-14   8.3e-11   41.3   0.1     1    56   761   807   761   808 0.97 Phage Tail Collar Domain
Phage_fiber          PF03335.8     14 seq138_BIOID54297    -            971   6.2e-07   28.0  64.4   1   7   0.00054       1.8    8.3   1.5     1    14   824   837   824   837 0.88 Phage tail fibre repeat
Phage_fiber          PF03335.8     14 seq138_BIOID54297    -            971   6.2e-07   28.0  64.4   2   7   2.4e-05     0.083   12.4   2.6     1    14   856   869   856   869 0.92 Phage tail fibre repeat
Phage_fiber          PF03335.8     14 seq138_BIOID54297    -            971   6.2e-07   28.0  64.4   3   7   0.00027      0.91    9.3   2.4     2    13   871   882   870   883 0.89 Phage tail fibre repeat
Phage_fiber          PF03335.8     14 seq138_BIOID54297    -            971   6.2e-07   28.0  64.4   4   7   3.8e-05      0.13   11.8   3.2     1    14   906   919   906   919 0.92 Phage tail fibre repeat
Phage_fiber          PF03335.8     14 seq138_BIOID54297    -            971   6.2e-07   28.0  64.4   5   7   0.00053       1.8    8.3   1.7     2    12   921   931   920   932 0.89 Phage tail fibre repeat
Phage_fiber          PF03335.8     14 seq138_BIOID54297    -            971   6.2e-07   28.0  64.4   6   7   0.00045       1.5    8.6   0.8     2    11   930   939   929   940 0.86 Phage tail fibre repeat
Phage_fiber          PF03335.8     14 seq138_BIOID54297    -            971   6.2e-07   28.0  64.4   7   7   0.00053       1.8    8.4   0.9     2    13   939   950   938   951 0.87 Phage tail fibre repeat
Ribosomal_L35p       PF01632.14    61 seq139_BIOID54297    -             70   1.2e-25   89.0   7.8   1   1   9.5e-30   1.3e-25   88.9   5.4     1    61     7    67     7    67 0.98 Ribosomal protein L35
GerE                 PF00196.14    58 seq140_BIOID54297    -            225   7.9e-15   53.8   0.2   1   1     1e-18   1.4e-14   53.0   0.1     3    55   152   204   150   207 0.95 Bacterial regulatory proteins, luxR family
DSRB                 PF10781.4     62 seq141_BIOID54297    -             62   3.6e-41  138.3   0.2   1   1   2.8e-45   3.9e-41  138.2   0.1     1    61     1    61     1    62 0.98 Dextransucrase DSRB
DUF770               PF05591.7    158 seq142_BIOID54297    -            166   3.6e-55  185.7   0.1   1   1     3e-59   4.1e-55  185.5   0.1     2   156     7   161     6   163 0.97 Protein of unknown function (DUF770)
Glyco_transf_9       PF01075.12   247 seq143_BIOID54297    -            348   2.6e-89  298.5   0.0   1   1   2.3e-93   3.1e-89  298.3   0.0     1   247    69   324    69   324 0.98 Glycosyltransferase family 9 (heptosyltransferase)
Phage_P2_GpE         PF06528.7     39 seq144_BIOID54297    -             45   9.5e-06   24.8   0.2   1   1   8.2e-10   1.1e-05   24.6   0.1     4    34     7    37     7    41 0.93 Phage P2 GpE
StbA                 PF06406.6    318 seq145_BIOID54297    -             58   1.2e-17   63.7   0.2   1   1   9.1e-22   1.2e-17   63.6   0.1   264   318     2    56     1    56 0.97 StbA protein
ACPS                 PF01648.15   113 seq146_BIOID54297    -            195   9.4e-12   44.7   0.0   1   1   1.1e-15   1.5e-11   44.0   0.0     2    73    88   155    87   189 0.80 4'-phosphopantetheinyl transferase superfamily
MotA_ExbB            PF01618.11   139 seq147_BIOID54297    -            230   6.2e-47  158.6   0.2   1   1     6e-51   8.1e-47  158.2   0.1     2   138    74   210    73   211 0.98 MotA/TolQ/ExbB proton channel family
Cytochrom_B_N        PF00033.14   188 seq149_BIOID54297    -            186   1.8e-22   79.5  12.3   1   1     3e-26     2e-22   79.3   8.5     2   187    12   183    11   184 0.96 Cytochrome b(N-terminal)/b6/petB
Ni_hydr_CYTB         PF01292.15   182 seq149_BIOID54297    -            186   1.2e-18   66.9  11.5   1   1   2.2e-22   1.5e-18   66.7   8.0     1   181    13   183    13   184 0.85 Prokaryotic cytochrome b561
FtsJ                 PF01728.14   181 seq152_BIOID54297    -            366   1.8e-08   34.4   0.0   1   1   7.2e-12   9.8e-08   32.0   0.0     3    62   186   247   184   301 0.70 FtsJ-like methyltransferase
AA_kinase            PF00696.23   241 seq153_BIOID54297    -            269   9.8e-40  136.4   2.0   1   1   8.1e-44   1.1e-39  136.3   1.4     3   240    16   246    14   247 0.93 Amino acid kinase family
tRNA-synt_1c         PF00749.16   314 seq155_BIOID54297    -            280     8e-38  129.7   0.0   1   1   1.2e-41   1.7e-37  128.6   0.0   198   314     1   114     1   114 0.99 tRNA synthetases class I (E and Q), catalytic domain
DUF2689              PF10894.3     61 seq156_BIOID54297    -            117   6.6e-43  144.2   3.7   1   1   6.9e-47   9.4e-43  143.7   2.6     1    61    12    72    12    72 1.00 Protein of unknown function (DUF2689)
NUDIX                PF00293.23   135 seq158_BIOID54297    -            160   4.2e-19   68.3   0.0   1   1   3.6e-23   4.9e-19   68.1   0.0     8   127    24   146    17   154 0.91 NUDIX domain
DUF485               PF04341.7     91 seq161_BIOID54297    -             72     5e-25   86.9   0.1   1   1     4e-29   5.5e-25   86.7   0.1    25    91     1    68     1    68 0.98 Protein of unknown function, DUF485
Big_1                PF02369.11   100 seq163_BIOID54297    -           1342  1.3e-145  474.1 115.4   1   7   1.8e-21   6.3e-18   64.4   8.8     2    94   676   764   672   770 0.89 Bacterial Ig-like domain (group 1)
Big_1                PF02369.11   100 seq163_BIOID54297    -           1342  1.3e-145  474.1 115.4   2   7   2.6e-25   8.8e-22   76.7   7.7     3    97   772   864   769   867 0.90 Bacterial Ig-like domain (group 1)
Big_1                PF02369.11   100 seq163_BIOID54297    -           1342  1.3e-145  474.1 115.4   3   7     1e-27   3.5e-24   84.4   2.6     2    97   869   967   868   969 0.95 Bacterial Ig-like domain (group 1)
Big_1                PF02369.11   100 seq163_BIOID54297    -           1342  1.3e-145  474.1 115.4   4   7   3.8e-28   1.3e-24   85.8   7.2     4   100   981  1073   978  1073 0.94 Bacterial Ig-like domain (group 1)
Big_1                PF02369.11   100 seq163_BIOID54297    -           1342  1.3e-145  474.1 115.4   5   7   2.3e-22   7.7e-19   67.3   8.1     4   100  1079  1173  1076  1173 0.84 Bacterial Ig-like domain (group 1)
Big_1                PF02369.11   100 seq163_BIOID54297    -           1342  1.3e-145  474.1 115.4   6   7   3.7e-27   1.3e-23   82.6   5.5     2   100  1184  1286  1183  1286 0.89 Bacterial Ig-like domain (group 1)
Big_1                PF02369.11   100 seq163_BIOID54297    -           1342  1.3e-145  474.1 115.4   7   7   6.7e-11   2.3e-07   30.5   0.1     2    52  1288  1337  1287  1342 0.89 Bacterial Ig-like domain (group 1)
DUF3442              PF11924.3    280 seq163_BIOID54297    -           1342  4.8e-100  334.6   3.2   1   1  1.4e-103  4.8e-100  334.6   2.2     3   280    77   355    75   355 0.99 Protein of unknown function (DUF3442)
SPOR                 PF05036.8     76 seq165_BIOID54297    -            362   4.8e-17   61.7   2.1   1   1   1.7e-20   1.1e-16   60.5   1.5     1    75   287   359   287   360 0.92 Sporulation related domain
DPBB_1               PF03330.13    78 seq165_BIOID54297    -            362   2.3e-15   56.2   0.0   1   1     7e-19   4.8e-15   55.2   0.0     2    76    79   166    78   167 0.86 Rare lipoprotein A (RlpA)-like double-psi beta-barrel
Glyco_hydro_77       PF02446.12   496 seq173_BIOID54297    -            694  9.2e-163  542.2   0.0   1   1    8e-167  1.1e-162  542.0   0.0     1   495   148   683   148   684 0.97 4-alpha-glucanotransferase
YjgP_YjgQ            PF03739.9    354 seq174_BIOID54297    -            361     9e-69  231.7   5.4   1   1   7.7e-73     1e-68  231.5   3.7     1   354    10   359    10   359 0.98 Predicted permease YjgP/YjgQ family
GidB                 PF02527.10   184 seq177_BIOID54297    -            207   7.4e-67  223.9   0.0   1   1   1.3e-70     9e-67  223.6   0.0     1   184    20   200    20   200 0.98 rRNA small subunit methyltransferase G
Methyltransf_31      PF13847.1    152 seq177_BIOID54297    -            207   9.4e-10   38.1   0.0   1   1   5.5e-13   3.8e-09   36.2   0.0     4    94    66   149    64   195 0.82 Methyltransferase domain
Phage_GPL            PF05926.6    140 seq178_BIOID54297    -            169   2.6e-53  179.5   0.3   1   1   2.1e-57   2.9e-53  179.3   0.2     1   140    30   169    30   169 0.99 Phage head completion protein (GPL)
NTP_transferase      PF00483.18   248 seq179_BIOID54297    -            478   1.9e-84  282.7   0.0   1   1   1.2e-87   4.2e-84  281.6   0.0     2   247     8   295     7   296 0.97 Nucleotidyl transferase
MannoseP_isomer      PF01050.13   151 seq179_BIOID54297    -            478   4.7e-76  253.4   2.0   1   1   2.7e-79   9.1e-76  252.4   1.4     1   151   323   473   323   473 0.99 Mannose-6-phosphate isomerase
Cupin_2              PF07883.6     71 seq179_BIOID54297    -            478   4.5e-11   41.9   0.9   1   1   6.1e-14   2.1e-10   39.8   0.1     3    70   390   457   388   458 0.89 Cupin domain
NTP_transf_3         PF12804.2    179 seq179_BIOID54297    -            478     2e-09   37.7   0.1   1   1   2.3e-12     8e-09   35.8   0.1     2   112     9   136     8   255 0.71 MobA-like NTP transferase domain
Wzz                  PF02706.10   152 seq181_BIOID54297    -            720   2.9e-51  173.1   3.3   1   1   3.1e-54   8.5e-51  171.6   0.0     1   152    16   252    16   252 0.99 Chain length determinant protein
GNVR                 PF13807.1     82 seq181_BIOID54297    -            720   8.6e-30  102.2   0.9   1   1   3.1e-33   8.6e-30  102.2   0.6     1    81   367   447   367   448 0.98 G-rich domain on putative tyrosine kinase
AAA_31               PF13614.1    157 seq181_BIOID54297    -            720   3.3e-17   62.7   0.0   1   1   2.2e-20     6e-17   61.8   0.0     2   151   528   669   527   675 0.90 AAA domain
CbiA                 PF01656.18   195 seq181_BIOID54297    -            720   3.3e-12   46.1   0.0   1   1   3.7e-15     1e-11   44.5   0.0    10   161   538   701   529   716 0.68 CobQ/CobB/MinD/ParA nucleotide binding domain
SPOR                 PF05036.8     76 seq183_BIOID54297    -            220   2.1e-11   43.6   0.0   1   1   2.3e-15   3.1e-11   43.1   0.0     2    74   141   214   140   216 0.94 Sporulation related domain
Hexapep              PF00132.19    36 seq184_BIOID54297    -            162   2.4e-11   42.4  14.7   1   1   2.2e-13     3e-09   35.8   3.3     2    34   109   141   108   143 0.96 Bacterial transferase hexapeptide (six repeats)
Relaxase             PF03432.9    242 seq185_BIOID54297    -            903   1.6e-59  201.0   0.0   1   1   2.9e-59     4e-55  186.7   0.0     2   242    62   315    61   315 0.98 Relaxase/Mobilisation nuclease domain
Transposase_mut      PF00872.13   381 seq186_BIOID54297    -             72   8.5e-12   44.1   0.1   1   1   6.9e-16   9.4e-12   44.0   0.1   334   379     2    47     1    49 0.97 Transposase, Mutator family
Epimerase            PF01370.16   236 seq188_BIOID54297    -            310   9.4e-50  169.1   0.0   1   1   4.3e-53   1.2e-49  168.8   0.0     1   236     2   236     2   236 0.92 NAD dependent epimerase/dehydratase family
3Beta_HSD            PF01073.14   280 seq188_BIOID54297    -            310   3.8e-12   45.3   0.0   1   1   1.9e-15   5.3e-12   44.9   0.0     1   223     3   219     3   224 0.79 3-beta hydroxysteroid dehydrogenase/isomerase family
RmlD_sub_bind        PF04321.12   287 seq188_BIOID54297    -            310   3.9e-10   38.9   0.0   1   1     3e-13   8.3e-10   37.9   0.0     3   155     2   174     1   269 0.80 RmlD substrate binding domain
NAD_binding_4        PF07993.7    249 seq188_BIOID54297    -            310   1.8e-07   30.2   0.0   1   1   3.6e-08   9.9e-05   21.2   0.0    86   210    67   184    47   220 0.84 Male sterility protein
Peripla_BP_6         PF13458.1    343 seq189_BIOID54297    -            369   2.1e-63  214.6   4.3   1   1   5.2e-67   2.4e-63  214.4   3.0     2   342    26   363    25   364 0.94 Periplasmic binding protein
ANF_receptor         PF01094.23   349 seq189_BIOID54297    -            369     2e-51  174.8   0.0   1   1   5.2e-55   2.3e-51  174.5   0.0     4   349    47   360    44   360 0.94 Receptor family ligand binding region
Peripla_BP_5         PF13433.1    364 seq189_BIOID54297    -            369   1.8e-22   79.4   0.0   1   1   4.7e-26   2.1e-22   79.2   0.0     1   323    26   345    26   365 0.92 Periplasmic binding protein domain
DrsE                 PF02635.10   117 seq190_BIOID54297    -            119   8.7e-21   74.0   0.0   1   1     7e-25   9.6e-21   73.9   0.0     1   117     2   119     2   119 0.96 DsrE/DsrF-like family
YscW                 PF09619.5    106 seq194_BIOID54297    -            190   1.4e-41  140.3   0.5   1   1   1.5e-45     2e-41  139.8   0.3     1   106    41   152    41   152 0.99 Type III secretion system lipoprotein chaperone (YscW)
DUF3521              PF12035.3     35 seq195_BIOID54297    -             57   3.6e-19   68.1   1.8   1   1   3.4e-23   4.6e-19   67.8   1.3     1    35     1    35     1    35 0.99 Protein of unknown function (DUF3521)
GTP1_OBG             PF01018.17   156 seq197_BIOID54297    -            390   1.1e-71  239.4   5.5   1   1   3.5e-75   1.6e-71  238.9   3.8     1   156     3   158     3   158 0.99 GTP1/OBG
MMR_HSR1             PF01926.18   114 seq197_BIOID54297    -            390   1.3e-21   76.5   0.0   1   1   4.7e-25   2.1e-21   75.9   0.0     1   114   161   284   161   284 0.82 50S ribosome-binding GTPase
FeoB_N               PF02421.13   189 seq197_BIOID54297    -            390   3.2e-09   36.1   0.0   1   1   2.2e-10     1e-06   28.0   0.0     3    57   162   217   160   224 0.94 Ferrous iron transport protein B
PhageMin_Tail        PF10145.4    202 seq198_BIOID54297    -            821   1.2e-23   83.7  22.9   1   1   2.6e-27   3.6e-23   82.1  15.9     3   193   154   347   152   422 0.89 Phage-related minor tail protein
TfoX_N               PF04993.8     97 seq199_BIOID54297    -            209   7.2e-27   92.9   0.1   1   1   1.8e-30   1.3e-26   92.1   0.0     2    97    13   108    12   108 0.98 TfoX N-terminal domain
TfoX_C               PF04994.8     81 seq199_BIOID54297    -            209   1.8e-26   91.7   0.3   1   1   5.9e-30   4.1e-26   90.5   0.1     2    81   116   195   115   195 0.98 TfoX C-terminal domain
Pribosyltran_N       PF13793.1    116 seq200_BIOID54297    -            337     4e-49  165.0   0.2   1   1   6.8e-51   4.6e-47  158.4   0.0     1   116    26   143    26   143 0.98 N-terminal domain of ribose phosphate pyrophosphokinase
Pribosyltran         PF00156.22   125 seq200_BIOID54297    -            337   3.9e-16   58.7   0.3   1   1   1.6e-19   1.1e-15   57.3   0.2    23   119   180   266   171   272 0.88 Phosphoribosyl transferase domain
GPW_gp25             PF04965.9     99 seq202_BIOID54297    -            115   1.8e-19   68.9   0.0   1   1   1.6e-23   2.2e-19   68.7   0.0     5    94    17   106    14   111 0.93 Gene 25-like lysozyme
Enterotoxin_ST       PF02048.11    54 seq203_BIOID54297    -             77   3.3e-22   78.3  12.9   1   1     3e-26   4.1e-22   78.0   8.9     1    54    25    76    25    76 0.98 Heat-stable enterotoxin ST
Ribosomal_L20        PF00453.13   108 seq206_BIOID54297    -            118   6.4e-48  161.0   8.9   1   1   5.3e-52   7.3e-48  160.8   6.2     1   108     2   109     2   109 0.99 Ribosomal protein L20
Ribosomal_L36        PF00444.13    38 seq207_BIOID54297    -             38   3.7e-21   74.7   9.2   1   1   2.9e-25   3.9e-21   74.6   6.4     1    38     1    38     1    38 1.00 Ribosomal protein L36
LigB                 PF02900.13   272 seq209_BIOID54297    -            271   2.3e-57  193.9   0.2   1   1   1.9e-61   2.6e-57  193.7   0.2     1   271    16   270    16   271 0.92 Catalytic LigB subunit of aromatic ring-opening dioxygenase
Radical_SAM          PF04055.16   166 seq216_BIOID54297    -            457   3.7e-15   56.3   0.0   1   1     8e-19   5.4e-15   55.8   0.0     2   164    57   227    56   229 0.79 Radical SAM superfamily
HemN_C               PF06969.11    66 seq216_BIOID54297    -            457     4e-12   45.8   0.3   1   1   2.7e-15   1.8e-11   43.7   0.0     1    66   363   431   363   431 0.94 HemN C-terminal domain
FtsJ                 PF01728.14   181 seq217_BIOID54297    -            209     7e-57  192.2   0.0   1   1   6.1e-61   8.3e-57  191.9   0.0     1   181    31   207    31   207 0.98 FtsJ-like methyltransferase
HSCB_C               PF07743.8     78 seq218_BIOID54297    -            171     3e-21   75.5  13.5   1   1   1.8e-24   1.2e-20   73.6   6.8     2    77    87   162    86   163 0.97 HSCB C-terminal oligomerisation domain
DnaJ                 PF00226.26    64 seq218_BIOID54297    -            171   8.3e-13   47.7   0.0   1   1   2.8e-16   1.9e-12   46.6   0.0     1    63     2    70     2    71 0.97 DnaJ domain
PALP                 PF00291.20   307 seq222_BIOID54297    -            323   1.3e-63  214.9   0.3   1   1   1.1e-67   1.5e-63  214.7   0.2     3   306    10   300     8   301 0.87 Pyridoxal-phosphate dependent enzyme
ATP-synt_C           PF00137.16    66 seq223_BIOID54297    -             79   1.1e-16   60.3  13.8   1   1   9.3e-21   1.3e-16   60.1   9.6     2    66     9    77     8    77 0.98 ATP synthase subunit C
LysR_substrate       PF03466.15   209 seq224_BIOID54297    -            308   1.1e-20   73.5   0.1   1   1   2.2e-24   1.5e-20   73.0   0.1    18   205   105   290    87   294 0.89 LysR substrate binding domain
HTH_1                PF00126.22    60 seq224_BIOID54297    -            308     1e-20   73.1   0.6   1   1   3.4e-24   2.3e-20   71.9   0.4     2    60     5    63     4    63 0.97 Bacterial regulatory helix-turn-helix protein, lysR family
Trp_Tyr_perm         PF03222.8    394 seq228_BIOID54297    -            403  7.8e-144  479.2  31.1   1   1  1.3e-147  8.8e-144  479.0  21.6     2   393     2   390     1   391 0.99 Tryptophan/tyrosine permease family
Aa_trans             PF01490.13   410 seq228_BIOID54297    -            403   9.7e-11   40.6  21.5   1   1   1.4e-14   9.7e-11   40.6  14.9     6   249     6   237     1   239 0.83 Transmembrane amino acid transporter protein
DUF1375              PF07119.7     76 seq229_BIOID54297    -             75   2.1e-20   72.1   0.2   1   1   2.2e-24     3e-20   71.7   0.2     6    75     8    69     3    70 0.91 Protein of unknown function (DUF1375)
Peptidase_M20        PF01546.23   171 seq230_BIOID54297    -            396   9.7e-32  109.7   0.0   1   1   5.1e-35   3.5e-31  107.9   0.0     1   169    89   390    89   392 0.96 Peptidase family M20/M25/M40
M20_dimer            PF07687.9    109 seq230_BIOID54297    -            396   5.9e-25   87.0   0.0   1   1   1.5e-28     1e-24   86.2   0.0     2   107   191   301   190   303 0.92 Peptidase dimerisation domain
Glyco_trans_2_3      PF13632.1    192 seq231_BIOID54297    -            720     6e-48  163.0   0.1   1   1   1.3e-51     6e-48  163.0   0.0     2   191   140   357   139   362 0.92 Glycosyl transferase family group 2
Glyco_tranf_2_3      PF13641.1    230 seq231_BIOID54297    -            720   1.1e-42  146.2   0.1   1   1   5.5e-46   2.5e-42  145.1   0.1     2   228    45   306    44   308 0.91 Glycosyltransferase like family 2
T2SE_Nter            PF05157.10   109 seq231_BIOID54297    -            720   2.2e-18   66.1   3.6   1   1   1.3e-21   6.1e-18   64.7   0.0     3   108   499   603   497   604 0.97 Type II secretion system (T2SS), protein E, N-terminal domain
Resolvase            PF00239.16   141 seq234_BIOID54297    -            199   3.5e-52  175.9   0.1   1   1   6.6e-56   4.5e-52  175.5   0.0     2   140     5   137     4   138 0.98 Resolvase, N terminal domain
HTH_7                PF02796.10    45 seq234_BIOID54297    -            199   6.9e-12   44.9   0.0   1   1   1.9e-15   1.3e-11   44.0   0.0     1    44   140   183   140   184 0.97 Helix-turn-helix domain of resolvase
SMC_N                PF02463.14   220 seq239_BIOID54297    -            553   8.4e-19   67.5   0.0   1   1   2.4e-22   1.6e-18   66.5   0.0     1   217     1   511     1   514 0.94 RecF/RecN/SMC N terminal domain
AAA_23               PF13476.1    202 seq239_BIOID54297    -            553     2e-18   67.3   4.3   1   1   1.5e-19   9.9e-16   58.5   3.0     1   195     4   215     4   381 0.48 AAA domain
PEP-utilizers_C      PF02896.13   294 seq240_BIOID54297    -            748  3.2e-107  357.6   0.0   1   1    2e-110  4.7e-107  357.1   0.0     5   293   420   707   416   708 0.98 PEP-utilising enzyme, TIM barrel domain
PEP-utilisers_N      PF05524.8    123 seq240_BIOID54297    -            748   2.1e-25   88.8   1.6   1   1   2.4e-28   5.5e-25   87.4   1.1     2   123   172   295   171   295 0.96 PEP-utilising enzyme, N-terminal
PEP-utilizers        PF00391.18    81 seq240_BIOID54297    -            748   1.6e-18   65.9   0.1   1   1   1.7e-21   3.9e-18   64.6   0.1     6    81   316   391   311   391 0.94 PEP-utilising enzyme, mobile domain
GAF                  PF01590.21   154 seq240_BIOID54297    -            748   2.2e-17   63.4   0.4   1   1   2.9e-20   6.5e-17   61.9   0.1     2   152    18   152    17   154 0.97 GAF domain
GAF_2                PF13185.1    148 seq240_BIOID54297    -            748   3.9e-14   53.2   0.0   1   1     4e-17     9e-14   52.0   0.0     4   147    18   154    15   155 0.82 GAF domain
GAF_3                PF13492.1    129 seq240_BIOID54297    -            748   5.4e-10   39.3   0.1   1   1   5.4e-13   1.2e-09   38.1   0.0     3   125    19   152    17   156 0.78 GAF domain
RHH_2                PF03693.9     81 seq241_BIOID54297    -             85   6.3e-08   32.5   0.5   1   1   6.4e-12   8.8e-08   32.1   0.1     4    49     6    51     3    67 0.91 Uncharacterised protein family (UPF0156)
PTS_IIB              PF02302.12    90 seq242_BIOID54297    -            106   5.7e-16   58.6   0.0   1   1   5.3e-20   7.2e-16   58.2   0.0     2    89     6    94     5    95 0.90 PTS system, Lactose/Cellobiose specific IIB subunit
FUR                  PF01475.14   120 seq243_BIOID54297    -            148   4.9e-49  165.1   0.2   1   1   4.3e-53   5.8e-49  164.8   0.1     1   120    10   130    10   130 0.99 Ferric uptake regulator family
Transgly_assoc       PF04226.8     48 seq244_BIOID54297    -             82   1.5e-16   60.0  12.4   1   1   1.1e-20   1.5e-16   60.0   8.6     1    47    33    81    33    82 0.97 Transglycosylase associated protein
GST_N_3              PF13417.1     75 seq246_BIOID54297    -            214   7.5e-14   51.6   0.0   1   1   3.2e-17   1.4e-13   50.7   0.0     6    74    15    86    13    87 0.87 Glutathione S-transferase, N-terminal domain
GST_N                PF02798.15    76 seq246_BIOID54297    -            214   1.4e-12   47.4   0.0   1   1   5.4e-16   2.5e-12   46.6   0.0    12    75    19    80     6    81 0.93 Glutathione S-transferase, N-terminal domain
GST_N_2              PF13409.1     70 seq246_BIOID54297    -            214     3e-09   36.6   0.0   1   1     1e-12   4.6e-09   36.0   0.0     1    69    15    81    15    82 0.87 Glutathione S-transferase, N-terminal domain
TerC                 PF03741.11   184 seq252_BIOID54297    -            237   4.5e-51  172.7  15.2   1   1   4.5e-55   6.1e-51  172.3  10.6     2   183    17   203    16   204 0.96 Integral membrane protein TerC family
MurB_C               PF02873.11   105 seq253_BIOID54297    -            342   5.3e-42  141.7   0.0   1   1   1.3e-45   9.1e-42  140.9   0.0     1   105   203   330   203   330 0.99 UDP-N-acetylenolpyruvoylglucosamine reductase, C-terminal domain
FAD_binding_4        PF01565.18   139 seq253_BIOID54297    -            342   7.3e-28   96.6   0.0   1   1   8.6e-31   5.9e-27   93.7   0.0     2   138    18   149    17   150 0.91 FAD binding domain
Ribosomal_S13        PF00416.17   106 seq254_BIOID54297    -            118   9.2e-40  135.2   0.4   1   1   7.6e-44     1e-39  135.1   0.3     1   106     3   108     3   108 0.99 Ribosomal protein S13/S18
Glyco_trans_4_4      PF13579.1    160 seq259_BIOID54297    -            407   1.1e-26   93.8   0.0   1   1   4.8e-30   2.2e-26   92.7   0.0     1   160    15   204    15   204 0.84 Glycosyl transferase 4-like domain
Glycos_transf_1      PF00534.15   172 seq259_BIOID54297    -            407   1.5e-19   69.9   0.0   1   1   4.8e-23   2.2e-19   69.4   0.0     3   170   219   389   217   391 0.90 Glycosyl transferases group 1
Glyco_trans_1_4      PF13692.1    135 seq259_BIOID54297    -            407   3.8e-07   30.2   0.0   1   1   6.4e-10   2.9e-06   27.3   0.0     3   133   232   375   230   376 0.78 Glycosyl transferases group 1
Aldose_epim          PF01263.15   301 seq264_BIOID54297    -             68   4.6e-05   22.5   0.0   1   1   3.4e-09   4.6e-05   22.5   0.0   246   300     6    63     1    64 0.76 Aldose 1-epimerase
HTH_Tnp_IS1          PF12759.2     50 seq265_BIOID54297    -             90   5.3e-31  105.7   0.1   1   1     1e-34     7e-31  105.3   0.1     1    49    38    86    38    87 0.99 InsA C-terminal domain
Zn_Tnp_IS1           PF03811.8     36 seq265_BIOID54297    -             90   4.4e-20   70.7   8.8   1   1   9.4e-24   6.4e-20   70.2   6.1     1    36     1    35     1    35 0.99 InsA N-terminal domain
Phage_tail_T         PF06223.7    103 seq267_BIOID54297    -            144   1.1e-57  192.6   0.9   1   1   5.4e-56   7.3e-52  173.9   0.1     1   103    11   113    11   113 0.99 Minor tail protein T
DsrH                 PF04077.7     88 seq269_BIOID54297    -             95   1.4e-29  101.4   0.0   1   1   1.1e-33   1.5e-29  101.3   0.0     1    88     7    93     7    93 0.98 DsrH like protein
AA_permease          PF00324.16   479 seq270_BIOID54297    -            470  1.5e-119  399.3  46.0   1   1  2.5e-123  1.7e-119  399.1  31.9     1   477    27   468    27   470 0.98 Amino acid permease
AA_permease_2        PF13520.1    426 seq270_BIOID54297    -            470   5.5e-51  173.3  50.0   1   1     1e-54   7.1e-51  172.9  34.6     8   419    30   446    26   459 0.84 Amino acid permease
PsiB                 PF06290.6    143 seq272_BIOID54297    -            145   1.6e-72  241.4   0.0   1   1   1.4e-76   1.9e-72  241.2   0.0     1   143     2   144     2   144 0.99 Plasmid SOS inhibition protein (PsiB)
Sugar_tr             PF00083.19   451 seq273_BIOID54297    -            459   3.4e-39  134.5  36.5   1   2   1.5e-31   6.7e-28   97.3   6.3     3   194    51   248    49   250 0.90 Sugar (and other) transporter
Sugar_tr             PF00083.19   451 seq273_BIOID54297    -            459   3.4e-39  134.5  36.5   2   2   4.9e-16   2.3e-12   46.1  12.5   225   433   250   448   241   458 0.70 Sugar (and other) transporter
MFS_1                PF07690.11   354 seq273_BIOID54297    -            459   8.3e-31  106.8  61.3   1   1     2e-30   8.9e-27   93.6  23.8    31   347    89   409    55   416 0.77 Major Facilitator Superfamily
MFS_2                PF13347.1    427 seq273_BIOID54297    -            459   7.8e-07   27.7  23.8   1   1   1.7e-10   7.8e-07   27.7  16.5    53   335   102   384    66   396 0.72 MFS/sugar transport protein
Baseplate_J          PF04865.9    243 seq276_BIOID54297    -            302   1.1e-60  204.8   2.8   1   1   3.7e-63   5.1e-59  199.4   2.0     2   243    86   262    85   262 0.99 Baseplate J-like protein
CLP_protease         PF00574.18   182 seq278_BIOID54297    -            739   1.5e-44  151.7   0.2   1   1   5.6e-48   2.5e-44  150.9   0.1    29   179   110   255    81   258 0.93 Clp protease
Mu-like_gpT          PF10124.4    291 seq278_BIOID54297    -            739   1.2e-08   34.2   0.1   1   1   1.8e-09   8.4e-06   24.8   0.0   220   289   598   671   590   673 0.81 Mu-like prophage major head subunit gpT
SDH_sah              PF01972.11   286 seq278_BIOID54297    -            739     1e-06   27.6   0.4   1   1   3.5e-09   1.6e-05   23.7   0.1    92   152   125   185    97   193 0.91 Serine dehydrogenase proteinase
AIRS_C               PF02769.17   153 seq279_BIOID54297    -            347   2.1e-28   99.1   0.3   1   1   4.1e-32   2.8e-28   98.7   0.2     1   151   169   343   169   345 0.85 AIR synthase related protein, C-terminal domain
AIRS                 PF00586.19    96 seq279_BIOID54297    -            347   1.9e-19   69.5   0.2   1   1   6.9e-23   4.7e-19   68.2   0.1     2    95    50   140    49   141 0.97 AIR synthase related protein, N-terminal domain
Lambda_tail_I        PF06805.7     82 seq282_BIOID54297    -            182   7.4e-14   51.2   0.0   1   1   9.2e-18   1.3e-13   50.4   0.0    25    82     2    64     1    64 0.98 Bacteriophage lambda tail assembly protein I
ACPS                 PF01648.15   113 seq283_BIOID54297    -            209   8.4e-12   44.8   1.4   1   1   1.4e-14   1.9e-10   40.5   0.1     1    61   106   174   106   201 0.79 4'-phosphopantetheinyl transferase superfamily
Glycos_transf_1      PF00534.15   172 seq286_BIOID54297    -            405   8.9e-08   31.6   0.0   1   1     3e-11     2e-07   30.4   0.0    74   135   287   349   284   372 0.85 Glycosyl transferases group 1
Phage_tail_X         PF05489.7     60 seq287_BIOID54297    -             67   4.6e-34  115.5   0.3   1   1   3.8e-38   5.1e-34  115.4   0.2     1    60     1    60     1    60 0.98 Phage Tail Protein X
ABC_tran             PF00005.22   118 seq289_BIOID54297    -            255   4.4e-22   78.5   0.0   1   1   1.4e-25   6.5e-22   78.0   0.0     1   118    42   167    42   167 0.95 ABC transporter
AAA_29               PF13555.1     62 seq289_BIOID54297    -            255   6.6e-08   31.8   0.1   1   1   3.6e-11   1.6e-07   30.6   0.1    21    54    26    59    17    62 0.86 P-loop containing region of AAA domain
SIS                  PF01380.17   131 seq290_BIOID54297    -            307   1.7e-30  105.1   0.1   1   1   5.1e-34   2.3e-30  104.7   0.0     2   130   149   277   148   278 0.98 SIS domain
HTH_6                PF01418.12    77 seq290_BIOID54297    -            307   3.9e-26   90.4   0.0   1   1   2.1e-29   9.7e-26   89.2   0.0     2    77    26   101    25   101 0.97 Helix-turn-helix domain, rpiR family
RVT_1                PF00078.22   214 seq292_BIOID54297    -            492   5.1e-10   38.9   1.9   1   1   7.7e-14     1e-09   37.9   0.4    60   201   181   321   154   369 0.88 Reverse transcriptase (RNA-dependent DNA polymerase)
TraV                 PF09676.5    119 seq293_BIOID54297    -            171   4.3e-40  137.0   1.3   1   1   3.6e-44     5e-40  136.8   0.9     1   119    23   165    23   165 0.98 Type IV conjugative transfer system lipoprotein (TraV)
ATP-synt_B           PF00430.13   132 seq294_BIOID54297    -            156   3.3e-35  120.6  18.3   1   1   2.8e-39   3.9e-35  120.4  12.7     1   132     6   137     6   137 0.98 ATP synthase B/B' CF(0)
Resolvase            PF00239.16   141 seq296_BIOID54297    -            213   2.9e-35  121.0   1.0   1   1   6.6e-39   4.5e-35  120.4   0.7     2   141     4   162     3   162 0.93 Resolvase, N terminal domain
NAD_binding_2        PF03446.10   162 seq298_BIOID54297    -            299   5.2e-53  179.1   2.5   1   1   2.5e-56   8.4e-53  178.4   1.7     2   162     6   167     5   167 0.98 NAD binding domain of 6-phosphogluconate dehydrogenase
F420_oxidored        PF03807.12    96 seq298_BIOID54297    -            299   9.5e-10   38.6   2.4   1   1   1.2e-12   4.2e-09   36.5   0.2     1    93     7    98     7   100 0.79 NADP oxidoreductase coenzyme F420-dependent
2-Hacid_dh_C         PF02826.14   178 seq298_BIOID54297    -            299   2.2e-08   33.3   0.3   1   1     2e-11   6.9e-08   31.7   0.1    37   158     6   130     4   140 0.86 D-isomer specific 2-hydroxyacid dehydrogenase, NAD binding domain
3HCDH_N              PF02737.13   180 seq298_BIOID54297    -            299   6.5e-05   22.5   1.3   1   1   2.9e-08   9.9e-05   21.9   0.1     1    84     7    87     7    95 0.78 3-hydroxyacyl-CoA dehydrogenase, NAD binding domain
Glyco_transf_20      PF00982.16   474 seq300_BIOID54297    -            474  6.2e-152  506.2   0.0   1   1  5.1e-156    7e-152  506.0   0.0    27   474    17   453     2   453 0.96 Glycosyltransferase family 20
DUF796               PF05638.7    134 seq301_BIOID54297    -            163   3.1e-39  133.9   0.0   1   1   2.6e-43   3.5e-39  133.7   0.0     1   134     6   147     6   147 0.97 Protein of unknown function (DUF796)
ExbD                 PF02472.11   130 seq304_BIOID54297    -            142     5e-23   81.3   0.1   1   1   4.1e-27   5.6e-23   81.2   0.1     2   129    10   141     9   142 0.89 Biopolymer transport protein ExbD/TolR
Caudo_TAP            PF02413.12   130 seq306_BIOID54297    -            135   1.7e-23   83.0   0.0   1   1   1.5e-27     2e-23   82.8   0.0     3   109    10   121     8   123 0.95 Caudovirales tail fibre assembly protein
Phage_term_smal      PF05944.7    132 seq307_BIOID54297    -            245   1.9e-47  160.1   0.1   1   1     2e-51   2.7e-47  159.6   0.1     1   132    34   165    34   165 0.99 Phage small terminase subunit
Plasmid_stabil       PF05016.9     90 seq308_BIOID54297    -             99   6.4e-10   39.1   0.1   1   1   5.2e-14   7.1e-10   39.0   0.1     1    90     5    94     5    94 0.92 Plasmid stabilisation system protein
SecM                 PF06558.7    148 seq311_BIOID54297    -            195   1.5e-67  225.8   2.0   1   1   1.3e-71   1.7e-67  225.5   1.4     1   147    49   194    49   195 0.99 Secretion monitor precursor protein (SecM)
CTP_synth_N          PF06418.9    276 seq312_BIOID54297    -            545  1.9e-130  433.8   0.0   1   1  8.6e-134    3e-130  433.1   0.0     1   276     3   276     3   276 0.98 CTP synthase N-terminus
GATase               PF00117.23   192 seq312_BIOID54297    -            545   5.3e-52  175.9   0.0   1   1   2.7e-55   9.2e-52  175.1   0.0     2   192   301   535   300   535 0.90 Glutamine amidotransferase class-I
Peptidase_C26        PF07722.8    217 seq312_BIOID54297    -            545   1.1e-10   41.2   0.7   1   1   1.8e-13   6.1e-10   38.7   0.1    99   217   365   517   359   517 0.80 Peptidase C26
CbiA                 PF01656.18   195 seq312_BIOID54297    -            545   1.4e-05   24.4   0.0   1   1   9.4e-09   3.2e-05   23.3   0.0     8   109    14   148     7   178 0.73 CobQ/CobB/MinD/ParA nucleotide binding domain
LZ_Tnp_IS66          PF13007.2     78 seq313_BIOID54297    -            139   8.9e-14   51.8   8.0   1   1   1.1e-17   1.5e-13   51.0   5.5     2    77    46   121    45   122 0.89 Transposase C of IS166 homeodomain
BPD_transp_2         PF02653.11   267 seq314_BIOID54297    -            425   2.4e-57  193.8  28.1   1   1   3.5e-61   2.4e-57  193.8  19.5     3   267   112   398   110   398 0.99 Branched-chain amino acid transport system / permease component
DUF3382              PF11862.3    101 seq314_BIOID54297    -            425   1.5e-23   82.4   6.4   1   1   2.3e-27   1.5e-23   82.4   4.4     4   101     5   103     2   103 0.98 Domain of unknown function (DUF3382)
Transposase_31       PF04754.7    205 seq315_BIOID54297    -            292   1.7e-80  269.0   0.4   1   1   1.9e-84   2.6e-80  268.4   0.3     1   200    11   208    11   212 0.97 Putative transposase, YhgA-like
DDE_Tnp_IS66_C       PF13817.1     39 seq316_BIOID54297    -             63   7.6e-20   70.5   0.1   1   1   6.8e-24   9.3e-20   70.2   0.1     3    39    21    57    19    57 0.98 IS66 C-terminal element
DUF877               PF05943.7    423 seq320_BIOID54297    -            491  2.4e-188  625.8   0.0   1   1  2.1e-192  2.9e-188  625.5   0.0     1   423    68   489    68   489 1.00 Protein of unknown function (DUF877)
Response_reg         PF00072.19   112 seq321_BIOID54297    -            260   1.2e-27   96.0   0.0   1   1     3e-31   2.1e-27   95.2   0.0     1   112    40   149    40   149 0.99 Response regulator receiver domain
Trans_reg_C          PF00486.23    77 seq321_BIOID54297    -            260   4.6e-25   87.2   0.0   1   1   1.6e-28   1.1e-24   86.0   0.0     3    77   182   255   178   255 0.95 Transcriptional regulatory protein, C terminal
Y1_Tnp               PF01797.11   121 seq322_BIOID54297    -             95   1.6e-25   89.2   0.0   1   1   1.4e-29   1.9e-25   88.9   0.0     2    77    20    95    19    95 0.97 Transposase IS200 like
HTH_Tnp_IS1          PF12759.2     50 seq324_BIOID54297    -             91   2.2e-32  110.1   0.1   1   1   4.8e-36   3.3e-32  109.6   0.1     1    50    39    88    39    88 0.99 InsA C-terminal domain
Zn_Tnp_IS1           PF03811.8     36 seq324_BIOID54297    -             91   1.1e-21   75.9   4.5   1   1   3.1e-25   2.1e-21   74.9   3.1     1    36     1    36     1    36 0.99 InsA N-terminal domain
UPF0118              PF01594.11   327 seq325_BIOID54297    -            376   6.9e-80  268.3  39.1   1   1   5.7e-84   7.8e-80  268.1  27.1     2   326    41   355    40   356 0.99 Domain of unknown function DUF20
Phage_holin_2        PF04550.7     90 seq327_BIOID54297    -             93   6.6e-40  134.9   4.6   1   1   5.4e-44   7.4e-40  134.8   3.2     1    89     1    89     1    90 0.98 Phage holin family 2
Caudo_TAP            PF02413.12   130 seq329_BIOID54297    -            159   4.7e-09   36.3   0.2   1   1   1.1e-12   1.5e-08   34.7   0.2     2    93    76   158    22   159 0.78 Caudovirales tail fibre assembly protein
Phage_GPO            PF05929.6    276 seq332_BIOID54297    -            284  5.1e-141  468.6   0.5   1   1  4.2e-145  5.7e-141  468.4   0.4     1   276     6   284     6   284 1.00 Phage capsid scaffolding protein (GPO) serine peptidase
DUF2813              PF11398.3    373 seq333_BIOID54297    -            552  6.4e-154  512.4   0.0   1   1    2e-157  8.9e-154  511.9   0.0     1   373     1   375     1   375 0.99 Protein of unknown function (DUF2813)
HSP70                PF00012.15   602 seq334_BIOID54297    -            616  1.5e-202  673.6   0.1   1   1  2.6e-206  1.8e-202  673.3   0.1     2   600    22   599    21   601 0.97 Hsp70 protein
MreB_Mbl             PF06723.8    327 seq334_BIOID54297    -            616   1.2e-17   63.4   0.1   1   1   7.2e-20   4.9e-16   58.1   0.0    66   318   122   373   114   379 0.86 MreB/Mbl protein
HTH_35               PF13693.1     78 seq335_BIOID54297    -             92   2.6e-38  129.5   0.2   1   1   2.1e-42   2.9e-38  129.3   0.1     1    78     7    85     7    85 0.98 Winged helix-turn-helix DNA-binding
DDE_Tnp_IS1          PF03400.8    131 seq336_BIOID54297    -             75     3e-37  127.5   0.2   1   1   4.8e-41   3.3e-37  127.3   0.1     1    71     2    71     2    75 0.97 IS1 transposase
DDE_Tnp_IS66         PF03050.9    271 seq336_BIOID54297    -             75   0.00012   21.3   0.1   1   1   1.8e-08   0.00012   21.2   0.1    83   132    16    71     4    75 0.84 Transposase IS66 family
PTS_EIIC             PF02378.13   321 seq337_BIOID54297    -            452   2.8e-52  177.4  36.7   1   1   2.1e-56   2.8e-52  177.4  25.5     2   319    30   363    29   364 0.88 Phosphotransferase system, EIIC
Ribosomal_S11        PF00411.14   110 seq339_BIOID54297    -            129   5.6e-50  168.0   0.2   1   1   4.9e-54   6.7e-50  167.7   0.1     1   110    19   128    19   128 0.99 Ribosomal protein S11
TMP_2                PF06791.8    210 seq347_BIOID54297    -            853   3.2e-67  226.1  13.7   1   1   4.6e-71   3.2e-67  226.1   9.5     2   209    50   257    49   258 0.97 Prophage tail length tape measure protein
Tape_meas_lam_C      PF09718.5     78 seq347_BIOID54297    -            853   3.3e-20   71.6   6.0   1   1   4.8e-24   3.3e-20   71.6   4.2     1    78   626   703   626   703 0.98 Lambda phage tail tape-measure protein (Tape_meas_lam_C)
GIY-YIG              PF01541.19    80 seq348_BIOID54297    -            295   2.9e-05   24.2   0.0   1   1   4.2e-09   5.8e-05   23.2   0.0     2    76    35   104    34   109 0.76 GIY-YIG catalytic domain
HTH_Tnp_1            PF01527.15    76 seq349_BIOID54297    -            136   4.5e-19   68.0   0.6   1   1   1.2e-22     8e-19   67.2   0.4     2    74    23   102    22   104 0.89 Transposase
HTH_28               PF13518.1     52 seq349_BIOID54297    -            136   2.1e-06   27.4   0.5   1   1   6.5e-10   4.4e-06   26.4   0.0     1    43    32    75    32    78 0.93 Helix-turn-helix domain
PsiA                 PF06952.6    238 seq354_BIOID54297    -            239  3.3e-111  369.9   1.9   1   1  2.7e-115  3.7e-111  369.7   1.3     1   238     1   237     1   237 1.00 PsiA protein
HTH_Tnp_1            PF01527.15    76 seq355_BIOID54297    -             62   2.6e-12   46.3   0.1   1   1   2.2e-16     3e-12   46.2   0.1     1    51     5    55     5    60 0.92 Transposase
Peptidase_M41        PF01434.13   213 seq357_BIOID54297    -            647     8e-84  280.2   0.7   1   1   4.6e-87   1.3e-83  279.6   0.5     2   212   385   594   384   595 0.98 Peptidase family M41
AAA                  PF00004.24   132 seq357_BIOID54297    -            647   1.7e-46  157.6   0.0   1   1   1.7e-49   4.7e-46  156.1   0.0     1   131   191   323   191   324 0.97 ATPase family associated with various cellular activities (AAA)
FtsH_ext             PF06480.10   110 seq357_BIOID54297    -            647   1.4e-16   60.5   0.2   1   1   5.1e-20   1.4e-16   60.5   0.1     1   110     8    96     8    96 0.95 FtsH Extracellular
AAA_5                PF07728.9    139 seq357_BIOID54297    -            647   7.9e-07   28.7   0.0   1   1   1.5e-09     4e-06   26.4   0.0     1   137   190   312   190   313 0.82 AAA domain (dynein-related subfamily)
tRNA-synt_2d         PF01409.15   247 seq358_BIOID54297    -            331  1.5e-106  355.0   0.1   1   1  2.6e-110  1.8e-106  354.7   0.0     2   247    96   330    95   330 0.99 tRNA synthetases class II core domain (F)
Phe_tRNA-synt_N      PF02912.13    73 seq358_BIOID54297    -            331   2.2e-29  100.8   1.7   1   1   5.5e-33   3.8e-29  100.1   0.7     2    73    21    92    20    92 0.98 Aminoacyl tRNA synthetase class II, N-terminal domain
Glyco_transf_9       PF01075.12   247 seq359_BIOID54297    -            319   1.4e-85  286.3   0.1   1   1   1.2e-89   1.7e-85  286.0   0.1     1   246    75   316    75   317 0.98 Glycosyltransferase family 9 (heptosyltransferase)
Colicin_V            PF02674.11   146 seq360_BIOID54297    -            162   9.8e-35  119.4  14.4   1   1   8.6e-39   1.2e-34  119.1  10.0     1   141     4   141     4   146 0.95 Colicin V production protein
DUF2500              PF10694.4    110 seq362_BIOID54297    -            119   2.1e-36  124.1   0.1   1   1   1.7e-40   2.3e-36  123.9   0.0     1   108     5   115     5   117 0.98 Protein of unknown function (DUF2500)
adh_short            PF00106.20   167 seq364_BIOID54297    -            263   1.4e-26   93.2   0.0   1   1   3.8e-30   1.7e-26   92.9   0.0     2   165     7   184     6   186 0.91 short chain dehydrogenase
adh_short_C2         PF13561.1    243 seq364_BIOID54297    -            263   7.1e-16   58.6   0.0   1   1   1.9e-19   8.5e-16   58.3   0.0     1   243    12   259    12   259 0.91 Enoyl-(Acyl carrier protein) reductase
KR                   PF08659.5    181 seq364_BIOID54297    -            263   3.5e-11   42.9   0.0   1   1   1.2e-14   5.5e-11   42.3   0.0     3   166     8   184     7   191 0.88 KR domain
PhnA                 PF03831.9     56 seq365_BIOID54297    -            137   3.1e-29  100.0   6.8   1   1   5.8e-33     4e-29   99.6   4.7     1    56    69   123    69   123 0.98 PhnA protein
PhnA_Zn_Ribbon       PF08274.7     30 seq365_BIOID54297    -            137     1e-15   57.1   7.4   1   1   2.4e-19   1.7e-15   56.3   5.1     1    30    28    57    28    57 0.97 PhnA Zinc-Ribbon
DUF1471              PF07338.8     56 seq366_BIOID54297    -            109   9.5e-16   57.0   0.2   1   1   9.5e-20   1.3e-15   56.6   0.2     1    56    52   108    52   108 0.98 Protein of unknown function (DUF1471)
HTH_Tnp_1            PF01527.15    76 seq368_BIOID54297    -             99   5.2e-08   32.6   2.6   1   1   4.8e-12   6.5e-08   32.3   1.8     3    76    11    79     9    79 0.90 Transposase
HlyE                 PF06109.8    299 seq370_BIOID54297    -            217  6.3e-102  340.4   7.5   1   1  4.6e-106  6.3e-102  340.4   5.2     1   162    52   213    52   217 0.99 Haemolysin E (HlyE)
DNA_ligase_aden      PF01653.13   315 seq371_BIOID54297    -             49   5.7e-08   31.9   0.0   1   1   4.7e-12   6.4e-08   31.7   0.0    37    62    13    38     8    46 0.88 NAD-dependent DNA ligase adenylation domain
OSCP                 PF00213.13   172 seq372_BIOID54297    -            177   8.5e-51  172.1   1.0   1   1   6.9e-55   9.4e-51  171.9   0.7     1   171     7   174     7   175 0.97 ATP synthase delta (OSCP) subunit
DDE_Tnp_IS1          PF03400.8    131 seq373_BIOID54297    -            125   4.5e-74  246.6   1.5   1   1   3.6e-78   4.9e-74  246.4   1.1     7   131     1   125     1   125 1.00 IS1 transposase
HATPase_c            PF02518.21   111 seq375_BIOID54297    -            467   5.8e-24   83.8   0.0   1   1   2.7e-27   1.2e-23   82.7   0.0     1   111   349   460   349   460 0.98 Histidine kinase-, DNA gyrase B-, and HSP90-like ATPase
HAMP                 PF00672.20    70 seq375_BIOID54297    -            467   1.5e-17   63.4   0.4   1   1   3.3e-21   1.5e-17   63.4   0.2     2    69   168   235   167   236 0.96 HAMP domain
HisKA                PF00512.20    68 seq375_BIOID54297    -            467   9.5e-14   51.0   0.2   1   1   2.1e-17   9.5e-14   51.0   0.1     1    68   240   304   240   304 0.97 His Kinase A (phospho-acceptor) domain
ETF                  PF01012.16   164 seq377_BIOID54297    -            277   6.1e-33  113.7   3.0   1   1   6.5e-37   8.8e-33  113.2   2.1     9   164    51   208    45   208 0.91 Electron transfer flavoprotein domain
Metallophos_2        PF12850.2    156 seq379_BIOID54297    -            184   1.7e-26   92.8   0.0   1   1   3.1e-30   2.1e-26   92.4   0.0     1   152     2   162     2   165 0.88 Calcineurin-like phosphoesterase superfamily domain
Metallophos          PF00149.23   201 seq379_BIOID54297    -            184   1.1e-12   47.7   0.3   1   1   2.1e-14   1.4e-10   40.7   0.2     1   201     2   131     2   131 0.84 Calcineurin-like phosphoesterase
SBP_bac_9            PF01297.12   256 seq380_BIOID54297    -            352   4.7e-61  206.1   0.0   1   1   3.9e-65   5.4e-61  205.9   0.0     1   256    70   349    70   349 0.91 Periplasmic solute binding protein family
Exc                  PF07825.6     77 seq381_BIOID54297    -             89   3.6e-05   23.3   0.0   1   1   3.3e-09   4.5e-05   23.0   0.0     3    54     7    58     5    68 0.91 Excisionase-like protein
Methyltransf_26      PF13659.1    117 seq384_BIOID54297    -            187   5.1e-11   42.5   0.0   1   1   2.8e-14   9.4e-11   41.6   0.0     2   114    52   147    51   150 0.90 Methyltransferase domain
Methyltransf_18      PF12847.2    112 seq384_BIOID54297    -            187     1e-07   32.4   0.0   1   1     6e-11     2e-07   31.4   0.0     4   109    53   146    50   148 0.89 Methyltransferase domain
MTS                  PF05175.9    170 seq384_BIOID54297    -            187   2.7e-07   30.0   0.0   1   1   1.1e-10   3.7e-07   29.5   0.0    31   141    50   149    41   165 0.84 Methyltransferase small domain
RrnaAD               PF00398.15   262 seq384_BIOID54297    -            187   5.7e-07   28.7   0.0   1   1   2.1e-10   7.2e-07   28.3   0.0     9   113    29   128    24   149 0.89 Ribosomal RNA adenine dimethylase
Peptidase_S11        PF00768.15   241 seq387_BIOID54297    -            403  6.1e-100  333.3   0.1   1   1  1.8e-103    8e-100  332.9   0.0     4   240    38   272    35   273 0.98 D-alanyl-D-alanine carboxypeptidase
PBP5_C               PF07943.8     91 seq387_BIOID54297    -            403   2.6e-25   88.1   0.0   1   1   9.9e-29   4.5e-25   87.3   0.0     1    91   292   383   292   383 0.99 Penicillin-binding protein 5, C-terminal domain
Beta-lactamase2      PF13354.1    197 seq387_BIOID54297    -            403   2.6e-08   33.4   0.0   1   1   7.9e-12   3.6e-08   32.9   0.0     2   141    55   206    54   249 0.81 Beta-lactamase enzyme family
DUF2300              PF10062.4    138 seq389_BIOID54297    -            549   9.2e-91  300.6   5.8   1   2   4.1e-47   2.8e-43  146.8   0.6     3   137    85   216    83   217 0.97 Predicted secreted protein (DUF2300)
DUF2300              PF10062.4    138 seq389_BIOID54297    -            549   9.2e-91  300.6   5.8   2   2   5.1e-50   3.5e-46  156.2   0.3     1   138   405   532   405   532 0.99 Predicted secreted protein (DUF2300)
SpoIID               PF08486.5     96 seq389_BIOID54297    -            549   3.3e-06   27.1   0.0   1   1   1.1e-09   7.4e-06   26.0   0.0     4    71   311   375   308   413 0.81 Stage II sporulation protein
Ribosomal_S4         PF00163.14    94 seq391_BIOID54297    -             55     6e-05   23.2   0.0   1   1   4.7e-09   6.5e-05   23.1   0.0     1    35     2    36     2    49 0.84 Ribosomal protein S4/S9 N-terminal domain
LolB                 PF03550.9    157 seq393_BIOID54297    -            287   7.1e-39  132.7   0.2   1   1   1.1e-42   1.5e-38  131.7   0.1     2   112    49   159    48   169 0.97 Outer membrane lipoprotein LolB
DDE_Tnp_IS66         PF03050.9    271 seq395_BIOID54297    -             71   1.1e-14   54.2   0.0   1   1   8.7e-19   1.2e-14   54.1   0.0    54   112     2    71     1    71 0.97 Transposase IS66 family
Rhodanese            PF00581.15   113 seq396_BIOID54297    -            364   4.9e-06   26.7   0.0   1   1   1.4e-09     2e-05   24.8   0.0    12   111    16   129     6   131 0.71 Rhodanese-like domain
AsnA                 PF03590.10   244 seq397_BIOID54297    -            330  6.8e-129  428.3   0.0   1   1  1.3e-132  8.7e-129  428.0   0.0     2   244     4   246     3   246 0.99 Aspartate-ammonia ligase
AAA_2                PF07724.9    171 seq399_BIOID54297    -            881   2.6e-40  137.9   0.0   1   1   2.2e-42     2e-39  135.1   0.0     2   170   609   774   608   775 0.97 AAA domain (Cdc48 subfamily)
AAA                  PF00004.24   132 seq399_BIOID54297    -            881   4.3e-20   72.1   0.0   1   2   7.3e-13   6.7e-10   39.1   0.0     2   110   240   352   239   375 0.71 ATPase family associated with various cellular activities (AAA)
AAA                  PF00004.24   132 seq399_BIOID54297    -            881   4.3e-20   72.1   0.0   2   2   1.5e-09   1.4e-06   28.4   0.0     2   116   614   738   613   749 0.78 ATPase family associated with various cellular activities (AAA)
AAA_5                PF07728.9    139 seq399_BIOID54297    -            881     2e-14   53.3   0.1   1   1   3.9e-12   3.6e-09   36.3   0.0     2   123   613   732   612   746 0.82 AAA domain (dynein-related subfamily)
ClpB_D2-small        PF10431.4     81 seq399_BIOID54297    -            881   2.4e-14   52.8   2.1   1   1     4e-17   3.6e-14   52.2   0.3     1    75   780   855   780   861 0.94 C-terminal, D2-small domain, of ClpB protein
AAA_16               PF13191.1    166 seq399_BIOID54297    -            881   3.4e-09   37.1   2.9   1   1   8.6e-11   7.8e-08   32.7   0.1     2   141   217   318   216   349 0.64 AAA ATPase domain
Clp_N                PF02861.15    53 seq399_BIOID54297    -            881   3.3e-07   30.0   0.2   1   1   1.7e-07   0.00016   21.4   0.1     1    50    24    73    24    76 0.90 Clp amino terminal domain
DUF903               PF06004.7     50 seq400_BIOID54297    -             72   3.5e-24   83.9   2.4   1   1   2.9e-28     4e-24   83.7   1.7     1    50    23    72    23    72 0.98 Bacterial protein of unknown function (DUF903)
HATPase_c            PF02518.21   111 seq401_BIOID54297    -            496     5e-20   71.1   0.0   1   1     2e-23   9.2e-20   70.3   0.0     3   109   383   490   381   492 0.97 Histidine kinase-, DNA gyrase B-, and HSP90-like ATPase
HisKA                PF00512.20    68 seq401_BIOID54297    -            496     2e-15   56.4   0.4   1   1   4.3e-19     2e-15   56.4   0.3     2    67   271   337   270   338 0.97 His Kinase A (phospho-acceptor) domain
HAMP                 PF00672.20    70 seq401_BIOID54297    -            496     2e-08   34.1   8.7   1   1     2e-11   9.3e-08   32.0   0.1     2    69   197   265   196   266 0.93 HAMP domain
Sulfate_transp       PF00916.15   280 seq402_BIOID54297    -            559   3.6e-71  239.2  10.3   1   1   7.9e-75   3.6e-71  239.2   7.1     1   279   119   409   119   410 0.96 Sulfate transporter family
Sulfate_tra_GLY      PF13792.1     84 seq402_BIOID54297    -            559   1.5e-24   85.3   5.5   1   1   3.3e-28   1.5e-24   85.3   3.8     6    82    20    95    12    97 0.96 Sulfate transporter N-terminal domain with GLY motif
STAS                 PF01740.16   117 seq402_BIOID54297    -            559   5.5e-12   45.0   0.0   1   1   2.1e-15   9.4e-12   44.2   0.0     4   116   453   554   451   555 0.95 STAS domain
rve                  PF00665.21   120 seq405_BIOID54297    -            288   8.9e-30  103.1   0.0   1   1   6.7e-33   1.8e-29  102.1   0.0     3   119   126   240   124   241 0.96 Integrase core domain
rve_2                PF13333.1     52 seq405_BIOID54297    -            288   1.3e-20   73.1   1.5   1   1   1.5e-22     4e-19   68.3   0.1     1    52   231   287   231   287 0.98 Integrase core domain
rve_3                PF13683.1     67 seq405_BIOID54297    -            288   1.9e-15   55.9   0.0   1   1   1.4e-18   3.8e-15   55.0   0.0     4    67   215   279   212   279 0.96 Integrase core domain
HTH_21               PF13276.1     60 seq405_BIOID54297    -            288     2e-10   40.4   0.1   1   1   3.2e-13   8.8e-10   38.3   0.0     4    59    47   101    44   102 0.90 HTH-like domain
DDE_Tnp_IS240        PF13610.1    140 seq405_BIOID54297    -            288   3.6e-10   39.8   0.0   1   1   2.3e-13   6.3e-10   39.0   0.0     2   129   130   260   129   272 0.88 DDE domain
Phage_integ_N        PF09003.5     81 seq406_BIOID54297    -            372   5.4e-30  102.8   0.7   1   1   1.5e-33     1e-29  101.9   0.5     1    78     1    77     1    81 0.97 Bacteriophage lambda integrase, N-terminal domain
Phage_integrase      PF00589.17   173 seq406_BIOID54297    -            372   1.8e-14   53.6   0.1   1   1   1.1e-17   7.8e-14   51.5   0.0     2   170   194   363   193   366 0.84 Phage integrase family
PsiA                 PF06952.6    238 seq408_BIOID54297    -            239  2.2e-112  373.7   8.5   1   1  1.8e-116  2.5e-112  373.6   5.9     1   237     1   236     1   237 0.99 PsiA protein
DUF1040              PF06288.8     86 seq410_BIOID54297    -             89   1.6e-46  156.3   0.5   1   1   1.3e-50   1.8e-46  156.2   0.3     1    86     1    86     1    86 1.00 Protein of unknown function (DUF1040)
S4                   PF01479.20    48 seq411_BIOID54297    -            151   1.3e-18   65.9   0.2   1   1   3.3e-22   2.3e-18   65.2   0.2     2    48    42    88    41    88 0.99 S4 domain
Ribosomal_S4         PF00163.14    94 seq411_BIOID54297    -            151   8.2e-10   38.8   1.1   1   1   2.1e-13   1.5e-09   38.0   0.1    59    94     5    40     3    40 0.97 Ribosomal protein S4/S9 N-terminal domain
BPL_LplA_LipB        PF03099.14   125 seq417_BIOID54297    -            321   5.1e-21   74.8   0.0   1   1   1.7e-24   7.6e-21   74.2   0.0     4   125    86   208    83   208 0.89 Biotin/lipoate A/B protein ligase family
HTH_11               PF08279.7     55 seq417_BIOID54297    -            321   8.4e-13   47.6   0.0   1   1   4.4e-16     2e-12   46.4   0.0     4    54     9    58     8    59 0.92 HTH domain
BPL_C                PF02237.12    48 seq417_BIOID54297    -            321   1.6e-11   43.5   0.2   1   1   8.9e-15   4.1e-11   42.2   0.1     1    48   271   317   271   317 0.97 Biotin protein ligase C terminal domain
AICARFT_IMPCHas      PF01808.13   315 seq423_BIOID54297    -            529  1.4e-146  487.4   5.0   1   1  2.5e-150  1.7e-146  487.1   3.5     1   315   137   461   137   461 0.99 AICARFT/IMPCHase bienzyme
MGS                  PF02142.17    95 seq423_BIOID54297    -            529   5.7e-32  109.4   0.0   1   1   1.9e-35   1.3e-31  108.2   0.0     1    95    19   132    19   132 0.99 MGS-like domain
GATase_2             PF00310.16   361 seq424_BIOID54297    -            505   3.1e-31  108.2   0.7   1   2   1.5e-07   0.00041   19.0   0.0     1    57     2    47     2    54 0.89 Glutamine amidotransferases class-II
GATase_2             PF00310.16   361 seq424_BIOID54297    -            505   3.1e-31  108.2   0.7   2   2   1.8e-28   4.9e-25   87.8   0.0   183   360    54   210    48   211 0.91 Glutamine amidotransferases class-II
GATase_6             PF13522.1    133 seq424_BIOID54297    -            505   8.9e-18   64.4   0.0   1   1     8e-21   2.2e-17   63.1   0.0     9   132    63   209    52   210 0.80 Glutamine amidotransferase domain
GATase_7             PF13537.1    124 seq424_BIOID54297    -            505   7.6e-16   57.9   0.0   1   1   5.8e-19   1.6e-15   56.8   0.0     4   123    75   215    72   216 0.85 Glutamine amidotransferase domain
Pribosyltran         PF00156.22   125 seq424_BIOID54297    -            505   3.4e-13   49.2   0.1   1   1   2.3e-16   6.2e-13   48.4   0.1    10   123   276   395   269   397 0.91 Phosphoribosyl transferase domain
GATase_4             PF13230.1    272 seq424_BIOID54297    -            505   2.1e-07   29.7   0.0   1   1   1.3e-10   3.6e-07   29.0   0.0    62   167    57   165     1   213 0.71 Glutamine amidotransferases class-II
DUF1435              PF07256.7     78 seq425_BIOID54297    -             91   4.7e-40  135.3   7.8   1   1   4.2e-44   5.8e-40  135.0   5.4     1    78    14    91    14    91 0.99 Protein of unknown function (DUF1435)
FAD_binding_3        PF01494.14   356 seq426_BIOID54297    -            554     1e-82  277.9   0.0   1   1   1.9e-86   1.3e-82  277.5   0.0     2   355    16   352    15   353 0.95 FAD binding domain
HATPase_c            PF02518.21   111 seq428_BIOID54297    -            452   3.9e-14   52.2   0.0   1   1   1.6e-17   7.1e-14   51.3   0.0     2   109   345   449   344   451 0.87 Histidine kinase-, DNA gyrase B-, and HSP90-like ATPase
HisKA                PF00512.20    68 seq428_BIOID54297    -            452   1.7e-11   43.7   1.0   1   1     1e-14   4.5e-11   42.4   0.7     2    66   236   299   235   301 0.97 His Kinase A (phospho-acceptor) domain
HAMP                 PF00672.20    70 seq428_BIOID54297    -            452   4.2e-10   39.5   2.2   1   1   1.5e-13     7e-10   38.8   0.0     2    69   162   230   161   231 0.95 HAMP domain
Peripla_BP_4         PF13407.1    258 seq430_BIOID54297    -            311   1.5e-58  198.0  11.3   1   1   4.3e-62   1.9e-58  197.7   7.8     2   255    28   288    27   291 0.95 Periplasmic binding protein domain
Peripla_BP_1         PF00532.16   279 seq430_BIOID54297    -            311   1.7e-19   69.9   0.5   1   1   4.6e-23   2.1e-19   69.6   0.4     5   211    28   245    24   287 0.80 Periplasmic binding proteins and sugar binding domain of LacI family
Peripla_BP_3         PF13377.1    160 seq430_BIOID54297    -            311   2.6e-12   46.9   0.0   1   1   1.2e-15   5.7e-12   45.8   0.0    12   140   159   289   157   305 0.87 Periplasmic binding protein-like domain
3-dmu-9_3-mt         PF06983.8    116 seq434_BIOID54297    -            147   2.1e-07   31.1   0.7   1   1   2.5e-10   1.7e-06   28.2   0.5     5   115     5   138     2   139 0.74 3-demethylubiquinone-9 3-methyltransferase
Glyoxalase           PF00903.20   128 seq434_BIOID54297    -            147   2.4e-05   24.1   0.0   1   1   5.1e-09   3.5e-05   23.6   0.0     7   128     8   138     3   138 0.86 Glyoxalase/Bleomycin resistance protein/Dioxygenase superfamily
Topoisom_bac         PF01131.15   403 seq436_BIOID54297    -            653  2.1e-112  375.8   0.0   1   1  3.6e-116  2.4e-112  375.5   0.0     3   403   155   593   153   593 0.92 DNA topoisomerase
Toprim               PF01751.17    88 seq436_BIOID54297    -            653   7.1e-16   57.7   0.0   1   1   2.8e-19   1.9e-15   56.3   0.0     2    85     3   134     2   137 0.93 Toprim domain
GTP_cyclohydro2      PF00925.15   169 seq437_BIOID54297    -            196     1e-69  233.0   0.0   1   1   8.5e-74   1.2e-69  232.8   0.0     2   169     4   171     3   171 0.99 GTP cyclohydrolase II
DDE_Tnp_IS66         PF03050.9    271 seq438_BIOID54297    -            188     9e-43  146.3   0.3   1   1   1.5e-46     1e-42  146.1   0.2   138   271     2   138     1   138 0.97 Transposase IS66 family
DDE_Tnp_IS66_C       PF13817.1     39 seq438_BIOID54297    -            188   1.1e-19   70.0   0.1   1   1   2.8e-23   1.9e-19   69.2   0.1     2    39   145   182   144   182 0.99 IS66 C-terminal element
Gly_kinase           PF02595.10   378 seq439_BIOID54297    -            381  7.5e-190  630.3  13.8   1   1  6.2e-194  8.5e-190  630.1   9.5     1   377     1   377     1   378 1.00 Glycerate kinase family
DUF413               PF04219.7     94 seq440_BIOID54297    -            112   1.5e-38  130.2   0.1   1   1   1.4e-42   1.9e-38  129.9   0.1     1    90    10    99    10   102 0.97 Protein of unknown function, DUF
rve                  PF00665.21   120 seq441_BIOID54297    -            160   5.8e-08   32.7   0.0   1   1   6.8e-12   9.3e-08   32.0   0.0    45   120     4    87     1    87 0.94 Integrase core domain
DDE_Tnp_1_assoc      PF13808.1     90 seq443_BIOID54297    -            248   1.2e-32  111.2   0.0   1   1   2.8e-36   1.9e-32  110.6   0.0     1    90     6    95     6    95 0.99 DDE_Tnp_1-associated
DDE_Tnp_1            PF01609.16   211 seq443_BIOID54297    -            248   3.6e-14   52.7   0.0   1   1   7.3e-18     5e-14   52.2   0.0     4   125   103   222   100   243 0.80 Transposase DDE domain
TnpB_IS66            PF05717.8    108 seq444_BIOID54297    -             52   1.6e-11   43.4   0.0   1   1   1.3e-15   1.7e-11   43.3   0.0     2    39     7    44     6    49 0.95 IS66 Orf2 like protein
ATP-synt_ab          PF00006.20   215 seq445_BIOID54297    -            513   1.5e-72  243.4   0.1   1   1   9.7e-76   2.7e-72  242.6   0.0     1   215   148   375   148   375 0.99 ATP synthase alpha/beta family, nucleotide-binding domain
ATP-synt_ab_C        PF00306.22   113 seq445_BIOID54297    -            513   1.3e-18   67.3   1.3   1   1   9.8e-22   2.7e-18   66.3   0.9     1    95   387   468   387   488 0.87 ATP synthase alpha/beta chain, C terminal domain
ATP-synt_ab_N        PF02874.18    69 seq445_BIOID54297    -            513   2.9e-14   52.9   0.1   1   1   2.3e-17   6.2e-14   51.8   0.1     5    69    28    92    25    92 0.98 ATP synthase alpha/beta family, beta-barrel domain
HAS-barrel           PF09378.5     91 seq445_BIOID54297    -            513   1.3e-06   28.1   0.1   1   1   3.5e-09   9.5e-06   25.3   0.0     6    84    29    89    25   109 0.85 HAS barrel domain
KaiC                 PF06745.8    226 seq445_BIOID54297    -            513   4.6e-05   22.5   0.0   1   1     3e-08   8.2e-05   21.6   0.0     1    71   146   213   146   249 0.85 KaiC
PTS-HPr              PF00381.14    84 seq446_BIOID54297    -             85   1.3e-31  108.2   0.2   1   1   9.9e-36   1.4e-31  108.1   0.1     1    82     1    82     1    84 0.98 PTS HPr component phosphorylation site
Aldo_ket_red         PF00248.16   283 seq447_BIOID54297    -            346   1.9e-75  253.1   0.0   1   1   1.6e-79   2.2e-75  252.9   0.0     2   281    16   337    15   339 0.95 Aldo/keto reductase family
PGM_PMM_I            PF02878.11   138 seq452_BIOID54297    -            456   8.2e-35  119.1   0.0   1   1     7e-38   2.4e-34  117.6   0.0     3   135     6   134     4   137 0.94 Phosphoglucomutase/phosphomannomutase, alpha/beta/alpha domain I
PGM_PMM_III          PF02880.11   111 seq452_BIOID54297    -            456   6.9e-31  106.4   0.0   1   1   3.3e-34   1.1e-30  105.7   0.0     1   111   262   373   262   373 0.96 Phosphoglucomutase/phosphomannomutase, alpha/beta/alpha domain III
PGM_PMM_II           PF02879.11   104 seq452_BIOID54297    -            456   1.2e-21   76.8   0.1   1   1   7.3e-25   2.5e-21   75.8   0.0     1   104   153   258   153   258 0.95 Phosphoglucomutase/phosphomannomutase, alpha/beta/alpha domain II
PGM_PMM_IV           PF00408.15    73 seq452_BIOID54297    -            456   2.2e-10   40.2   0.0   1   1   1.3e-13   4.5e-10   39.2   0.0     1    69   378   451   378   455 0.85 Phosphoglucomutase/phosphomannomutase, C-terminal domain
Phage_cap_P2         PF05125.7    333 seq455_BIOID54297    -            260  6.2e-124  413.1   0.2   1   1  5.4e-128  7.4e-124  412.8   0.1     1   245     6   254     6   259 0.98 Phage major capsid protein, P2 family
TnpB_IS66            PF05717.8    108 seq456_BIOID54297    -             69   4.1e-15   55.0   0.0   1   1   3.2e-19   4.3e-15   54.9   0.0    37    79    12    54     4    66 0.87 IS66 Orf2 like protein
Peripla_BP_1         PF00532.16   279 seq457_BIOID54297    -            329   1.7e-96  322.5   0.0   1   1  2.9e-100     2e-96  322.3   0.0     2   278    26   319    25   320 0.99 Periplasmic binding proteins and sugar binding domain of LacI family
Peripla_BP_4         PF13407.1    258 seq457_BIOID54297    -            329   5.8e-22   78.1   1.7   1   1   1.1e-25   7.3e-22   77.8   1.2     2   253    29   293    28   297 0.86 Periplasmic binding protein domain
NUDIX                PF00293.23   135 seq459_BIOID54297    -            180   5.4e-17   61.5   0.3   1   1   7.2e-21   9.8e-17   60.7   0.2     1   125    36   155    36   165 0.83 NUDIX domain
APH                  PF01636.18   239 seq464_BIOID54297    -            328   2.2e-41  142.0   1.9   1   1     5e-45   3.4e-41  141.4   1.3     2   232    31   259    30   269 0.82 Phosphotransferase enzyme family
EcKinase             PF02958.15   293 seq464_BIOID54297    -            328   0.00012   21.2   0.0   1   1     3e-08   0.00021   20.4   0.0   197   280   176   252   149   257 0.79 Ecdysteroid kinase
TerC                 PF03741.11   184 seq466_BIOID54297    -            518     1e-46  158.5  12.7   1   1   3.3e-50   1.5e-46  158.0   8.8     1   183    14   203    14   204 0.95 Integral membrane protein TerC family
CorC_HlyC            PF03471.12    81 seq466_BIOID54297    -            518   1.3e-18   66.4   0.4   1   1   7.5e-22   3.4e-18   65.0   0.3     3    80   433   510   431   511 0.92 Transporter associated domain
CBS                  PF00571.23    57 seq466_BIOID54297    -            518   2.3e-09   36.6   0.2   1   1   1.9e-08   8.8e-05   21.9   0.0     2    56   301   358   300   359 0.93 CBS domain
StbA                 PF06406.6    318 seq468_BIOID54297    -            319  1.5e-146  487.2   0.1   1   1  1.3e-150  1.7e-146  487.0   0.1     1   317     2   318     2   319 0.99 StbA protein
AP_endonuc_2         PF01261.19   211 seq469_BIOID54297    -            280   4.2e-25   88.1   0.0   1   1   4.5e-29   6.2e-25   87.6   0.0     2   211    29   233    28   233 0.90 Xylose isomerase-like TIM barrel
HlyE                 PF06109.8    299 seq473_BIOID54297    -             86   2.6e-46  157.8   3.1   1   1   2.1e-50   2.8e-46  157.7   2.2   216   298     2    84     1    85 0.98 Haemolysin E (HlyE)
PEPcase              PF00311.12   793 seq474_BIOID54297    -            883  1.2e-292  972.4   0.0   1   1  1.1e-296  1.5e-292  972.1   0.0     2   793   129   883   128   883 0.98 Phosphoenolpyruvate carboxylase
TraC_F_IV            PF11130.3    235 seq476_BIOID54297    -            876   3.8e-58  196.5   0.0   1   1   1.8e-61     6e-58  195.9   0.0     2   235    38   278    37   278 0.98 F pilus assembly Type-IV secretion system for plasmid transfer
AAA_10               PF12846.2    328 seq476_BIOID54297    -            876   1.1e-43  149.6   0.1   1   1   5.3e-47   1.8e-43  148.9   0.0     1   322   480   773   480   776 0.83 AAA-like domain
RNA_pol_A_CTD        PF03118.10    67 seq477_BIOID54297    -            329   1.1e-25   88.7   0.1   1   1   4.3e-29     2e-25   87.8   0.1     2    66   244   308   243   309 0.95 Bacterial RNA polymerase, alpha chain C terminal domain
RNA_pol_L            PF01193.19    82 seq477_BIOID54297    -            329   2.7e-24   84.2   0.0   1   1   9.1e-28   4.1e-24   83.6   0.0     1    81    28   228    28   229 0.99 RNA polymerase Rpb3/Rpb11 dimerisation domain
RNA_pol_A_bac        PF01000.21   111 seq477_BIOID54297    -            329   1.5e-23   83.0   0.3   1   1   7.3e-27   3.3e-23   81.8   0.1     2   109    60   156    58   178 0.90 RNA polymerase Rpb3/RpoA insert domain
Transposase_mut      PF00872.13   381 seq479_BIOID54297    -             41   5.6e-08   31.6   0.0   1   1   8.2e-12   5.6e-08   31.6   0.0   229   260     2    33     1    40 0.91 Transposase, Mutator family
MULE                 PF10551.4     93 seq479_BIOID54297    -             41   1.3e-07   31.5   0.0   1   1   2.2e-11   1.5e-07   31.3   0.0    59    90     3    34     1    35 0.93 MULE transposase domain
PEP-utilizers_C      PF02896.13   294 seq480_BIOID54297    -            575  1.6e-124  414.4   0.2   1   1  4.8e-128  2.2e-124  414.0   0.1     1   293   250   541   250   542 0.99 PEP-utilising enzyme, TIM barrel domain
PEP-utilisers_N      PF05524.8    123 seq480_BIOID54297    -            575   1.9e-31  108.3   5.0   1   1   4.2e-35   1.9e-31  108.3   3.5     2   123     3   127     2   127 0.96 PEP-utilising enzyme, N-terminal
PEP-utilizers        PF00391.18    81 seq480_BIOID54297    -            575     7e-25   86.2   0.2   1   1   4.5e-28   2.1e-24   84.7   0.1     9    80   152   224   147   225 0.93 PEP-utilising enzyme, mobile domain
ETF_alpha            PF00766.14    86 seq482_BIOID54297    -            313   6.6e-32  108.8   0.1   1   1   2.2e-35   1.5e-31  107.7   0.1     2    86   190   275   189   275 0.97 Electron transfer flavoprotein FAD-binding domain
ETF                  PF01012.16   164 seq482_BIOID54297    -            313   3.6e-19   68.9   0.5   1   1   9.4e-23   6.4e-19   68.1   0.1    19   163    19   153     6   154 0.91 Electron transfer flavoprotein domain
ABC_tran             PF00005.22   118 seq484_BIOID54297    -            255   5.2e-24   84.7   0.0   1   1   1.9e-27   8.8e-24   84.0   0.0     1   117    45   181    45   182 0.95 ABC transporter
BCA_ABC_TP_C         PF12399.3     23 seq484_BIOID54297    -            255   3.8e-11   42.2   0.1   1   1     2e-14   9.3e-11   41.0   0.0     3    23   233   253   231   253 0.95 Branched-chain amino acid ATP-binding cassette transporter
B3_4                 PF03483.12   174 seq485_BIOID54297    -            795   3.2e-72  241.4   0.0   1   1   1.4e-75   4.8e-72  240.9   0.0     1   174   212   385   212   385 1.00 B3/4 domain
FDX-ACB              PF03147.9     94 seq485_BIOID54297    -            795   1.2e-28   98.9   0.0   1   1   6.5e-32   2.2e-28   98.1   0.0     1    94   701   794   701   794 0.99 Ferredoxin-fold anticodon binding domain
tRNA_bind            PF01588.15    95 seq485_BIOID54297    -            795   2.7e-27   94.3   0.3   1   1   2.1e-30   7.2e-27   92.9   0.0     1    95    45   146    45   146 0.95 Putative tRNA binding domain
B5                   PF03484.10    70 seq485_BIOID54297    -            795   9.9e-22   76.4   0.7   1   1   1.3e-24   4.6e-21   74.3   0.1     2    70   404   471   403   471 0.98 tRNA synthetase B5 domain
SSF                  PF00474.12   406 seq488_BIOID54297    -            549  1.2e-140  468.7  38.7   1   1  1.2e-144  1.6e-140  468.2  26.8     1   406    63   468    63   468 1.00 Sodium:solute symporter family
Methyltransf_27      PF13708.1    194 seq493_BIOID54297    -            288   9.2e-65  217.6   0.0   1   1   9.2e-69   1.3e-64  217.2   0.0     2   194    91   284    90   284 0.96 Methyltransferase domain
LacY_symp            PF01306.14   413 seq494_BIOID54297    -            417  9.6e-206  683.0  41.9   1   1  2.4e-209  1.1e-205  682.8  29.0     2   412     2   412     1   413 0.99 LacY proton/sugar symporter
MFS_1                PF07690.11   354 seq494_BIOID54297    -            417   1.1e-22   80.1  55.8   1   1   3.7e-25   1.7e-21   76.2  29.5     3   313    14   333    12   340 0.77 Major Facilitator Superfamily
MFS_1_like           PF12832.2     77 seq494_BIOID54297    -            417   5.4e-07   29.2   8.9   1   1   1.2e-10   5.4e-07   29.2   6.2     2    73     9    81     8    85 0.93 MFS_1 like family
MASE1                PF05231.9    299 seq498_BIOID54297    -            768   1.8e-55  187.9  38.7   1   1   5.8e-59   2.6e-55  187.4  26.8     2   297    55   353    54   355 0.98 MASE1
EAL                  PF00563.15   236 seq498_BIOID54297    -            768     3e-55  187.1   0.3   1   1   1.1e-58   5.2e-55  186.3   0.2     3   236   533   763   531   763 0.91 EAL domain
DUF333               PF03891.10    50 seq500_BIOID54297    -             84   9.5e-21   73.2   0.1   1   1   8.5e-25   1.2e-20   72.9   0.0     1    50    31    79    31    79 0.98 Domain of unknown function (DUF333)
HTH_Tnp_1            PF01527.15    76 seq501_BIOID54297    -            108   2.1e-11   43.5   1.6   1   1     6e-15   8.3e-11   41.5   1.1     1    74     1    87     1    88 0.86 Transposase
ABC_tran             PF00005.22   118 seq502_BIOID54297    -            262   1.3e-24   86.6   0.0   1   1   3.4e-28   2.3e-24   85.8   0.0     1   117    44   180    44   181 0.89 ABC transporter
SmpA_OmlA            PF04355.8     71 seq504_BIOID54297    -            113   5.7e-27   93.0   0.3   1   1   5.1e-31     7e-27   92.7   0.2     1    70    35   104    35   105 0.98 SmpA / OmlA family
EAL                  PF00563.15   236 seq505_BIOID54297    -            646   1.9e-32  112.5   0.1   1   1   6.3e-36   4.3e-32  111.3   0.0     8   234   407   628   400   630 0.92 EAL domain
GGDEF                PF00990.16   161 seq505_BIOID54297    -            646   5.2e-32  110.5   0.1   1   1   1.4e-35   9.9e-32  109.6   0.1     1   160   224   380   224   381 0.96 GGDEF domain
Trns_repr_metal      PF02583.12    85 seq506_BIOID54297    -             90   5.9e-24   83.9   2.8   1   1   4.7e-28   6.5e-24   83.8   2.0     2    85     6    88     5    88 0.96 Metal-sensitive transcriptional repressor
Peptidase_M23        PF01551.17    96 seq507_BIOID54297    -            440   2.3e-34  117.2   0.2   1   1   1.4e-37   4.8e-34  116.1   0.2     2    96   313   407   312   407 0.98 Peptidase family M23
OapA                 PF04225.7     85 seq507_BIOID54297    -            440   8.3e-11   41.5   0.5   1   1   3.5e-11   1.2e-07   31.3   0.0     3    81    96   172    94   176 0.88 Opacity-associated protein A LysM-like domain
LysM                 PF01476.15    44 seq507_BIOID54297    -            440   9.3e-08   31.7   0.9   1   1     6e-11     2e-07   30.6   0.1     1    43    98   141    98   142 0.94 LysM domain
OapA_N               PF08525.6     30 seq507_BIOID54297    -            440   3.5e-07   29.6   0.2   1   1   1.8e-10     6e-07   28.9   0.2     2    29    11    39    10    40 0.92 Opacity-associated protein A N-terminal motif
PTS_IIA              PF02255.11    96 seq509_BIOID54297    -            116     5e-35  119.1   6.4   1   1   4.3e-39   5.9e-35  118.9   4.4     1    96    18   113    18   113 0.99 PTS system, Lactose/Cellobiose specific IIA subunit
FCD                  PF07729.7    125 seq517_BIOID54297    -            274   1.1e-22   80.5   6.2   1   1   2.4e-26   1.6e-22   80.0   4.3     1   124   116   246   116   247 0.90 FCD domain
GntR                 PF00392.16    64 seq517_BIOID54297    -            274     6e-14   51.1   0.2   1   1   1.8e-17   1.2e-13   50.1   0.1     4    62    31    89    29    91 0.95 Bacterial regulatory proteins, gntR family
DUF165               PF02592.10   145 seq518_BIOID54297    -            221   6.2e-35  120.3  11.9   1   1   7.8e-39   1.1e-34  119.5   8.3     1   145    43   186    43   186 0.90 Uncharacterized ACR, YhhQ family COG1738
HEAT_2               PF13646.1     88 seq519_BIOID54297    -            285   2.9e-26   91.4   0.2   1   2   7.8e-10   2.7e-06   27.4   0.0     3    86    32   119    31   121 0.94 HEAT repeats
HEAT_2               PF13646.1     88 seq519_BIOID54297    -            285   2.9e-26   91.4   0.2   2   2   4.6e-11   1.6e-07   31.4   0.0    11    56   144   189   135   196 0.91 HEAT repeats
HEAT                 PF02985.17    31 seq519_BIOID54297    -            285     6e-16   56.9   1.5   1   1   2.5e-07   0.00086   19.0   0.0     2    24   166   188   165   189 0.95 HEAT repeat
HEAT_PBS             PF03130.11    27 seq519_BIOID54297    -            285   1.4e-05   24.9   0.9   1   1   4.5e-06     0.015   15.5   0.0     1    27   149   175   149   175 0.98 PBS lyase HEAT-like repeat
Glycos_transf_2      PF00535.21   169 seq521_BIOID54297    -            279   2.5e-29  101.9   0.0   1   1   9.5e-33   4.3e-29  101.2   0.0     1   125     8   132     8   172 0.84 Glycosyl transferase family 2
Glyco_tranf_2_3      PF13641.1    230 seq521_BIOID54297    -            279   4.9e-10   39.5   0.0   1   1   1.3e-13   5.9e-10   39.2   0.0     3   111     7   109     4   187 0.85 Glycosyltransferase like family 2
SRP54                PF00448.17   196 seq525_BIOID54297    -            497   2.1e-80  268.7   2.2   1   1   1.1e-83   5.2e-80  267.4   1.5     1   195   293   493   293   494 0.99 SRP54-type protein, GTPase domain
SRP54_N              PF02881.14    75 seq525_BIOID54297    -            497     1e-16   60.6   2.6   1   1   2.2e-20     1e-16   60.6   1.8     1    75   199   275   199   275 0.95 SRP54-type protein, helical bundle domain
Zeta_toxin           PF06414.7    201 seq525_BIOID54297    -            497   2.1e-07   30.1   0.1   1   1   1.1e-10   5.1e-07   28.8   0.1    10   131   287   412   279   416 0.80 Zeta toxin
GCS2                 PF04107.8    288 seq527_BIOID54297    -            372   2.9e-94  315.2   0.0   1   1   5.9e-98     8e-94  313.8   0.0     1   288    14   292    14   292 0.99 Glutamate-cysteine ligase family 2(GCS2)
DDE_Tnp_1            PF01609.16   211 seq529_BIOID54297    -             66   1.7e-06   27.6   0.2   1   1   1.4e-10   1.9e-06   27.5   0.1   143   197     7    65     2    66 0.94 Transposase DDE domain
FUR                  PF01475.14   120 seq531_BIOID54297    -            171   2.5e-15   56.3   0.1   1   1   4.2e-19   5.7e-15   55.1   0.0     2   118    20   138    19   140 0.90 Ferric uptake regulator family
rve                  PF00665.21   120 seq534_BIOID54297    -            296     4e-25   88.1   0.0   1   1   4.1e-28   1.4e-24   86.3   0.0     2   119   126   240   125   241 0.97 Integrase core domain
HTH_21               PF13276.1     60 seq534_BIOID54297    -            296   1.6e-16   59.9   2.9   1   1   1.1e-19   3.9e-16   58.7   2.0     3    60    48   104    45   104 0.93 HTH-like domain
rve_3                PF13683.1     67 seq534_BIOID54297    -            296   1.4e-11   43.6   0.0   1   1   8.8e-15     3e-11   42.5   0.0     6    67   217   278   212   278 0.93 Integrase core domain
rve_2                PF13333.1     52 seq534_BIOID54297    -            296   2.8e-06   27.1   0.0   1   1   1.7e-09   5.8e-06   26.1   0.0     1    44   231   277   231   284 0.88 Integrase core domain
Response_reg         PF00072.19   112 seq537_BIOID54297    -            240   8.2e-25   86.8   0.0   1   1   1.8e-28   1.2e-24   86.3   0.0     1   112    13   122    13   122 0.98 Response regulator receiver domain
Trans_reg_C          PF00486.23    77 seq537_BIOID54297    -            240     1e-22   79.6   0.1   1   1   2.7e-26   1.8e-22   78.8   0.0     2    77   157   232   156   232 0.96 Transcriptional regulatory protein, C terminal
HTH_29               PF13551.1    113 seq539_BIOID54297    -            123   6.3e-23   80.9   0.0   1   1   1.6e-26   7.2e-23   80.7   0.0     2   112    12   114    11   115 0.94 Winged helix-turn helix
HTH_28               PF13518.1     52 seq539_BIOID54297    -            123     3e-07   30.1   0.0   1   1   1.1e-10   5.1e-07   29.4   0.0     8    51    18    61    11    62 0.86 Helix-turn-helix domain
HTH_23               PF13384.1     50 seq539_BIOID54297    -            123   5.5e-06   25.7   0.0   1   1     2e-09     9e-06   25.0   0.0     5    48    10    53     6    55 0.85 Homeodomain-like domain
Zn_Tnp_IS91          PF14319.1    111 seq540_BIOID54297    -            124   4.6e-24   83.9   0.3   1   1   9.1e-28   6.2e-24   83.5   0.2    30   109     1    81     1    83 0.95 Transposase zinc-binding domain
DUF493               PF04359.9     85 seq544_BIOID54297    -             87   2.5e-31  107.7   0.0   1   1     2e-35   2.7e-31  107.6   0.0     2    85     6    87     5    87 0.98 Protein of unknown function (DUF493)
SSB                  PF00436.20   104 seq546_BIOID54297    -            175   8.9e-39  131.4   0.3   1   1   8.9e-43   1.2e-38  130.9   0.2     1   101     6   109     6   112 0.95 Single-strand binding protein family
HTH_18               PF12833.2     81 seq548_BIOID54297    -            280   6.4e-20   70.9   0.3   1   1     4e-23   1.4e-19   69.8   0.2     8    81   202   274   197   274 0.97 Helix-turn-helix domain
HTH_AraC             PF00165.18    42 seq548_BIOID54297    -            280   3.6e-18   64.6   0.9   1   2   8.4e-08   0.00029   20.4   0.0    19    42   200   223   181   223 0.82 Bacterial regulatory helix-turn-helix proteins, AraC family
HTH_AraC             PF00165.18    42 seq548_BIOID54297    -            280   3.6e-18   64.6   0.9   2   2   8.1e-15   2.8e-11   42.7   0.1     2    42   235   273   234   273 0.95 Bacterial regulatory helix-turn-helix proteins, AraC family
Cupin_2              PF07883.6     71 seq548_BIOID54297    -            280   2.5e-08   33.1   0.2   1   1   1.2e-11   4.2e-08   32.4   0.1     4    56    29    81    26    90 0.91 Cupin domain
AraC_binding         PF02311.14   136 seq548_BIOID54297    -            280   6.3e-05   22.5   0.3   1   1   3.1e-08    0.0001   21.8   0.2    17    60    38    81    26   103 0.90 AraC-like ligand binding domain
HOK_GEF              PF01848.11    43 seq553_BIOID54297    -             53   1.2e-20   72.4   6.4   1   1   9.7e-25   1.3e-20   72.2   4.5     2    43     7    48     6    48 0.98 Hok/gef family
DEAD                 PF00270.24   173 seq554_BIOID54297    -            454   2.3e-49  167.0   0.1   1   1   5.9e-52   2.7e-48  163.5   0.0     1   172    25   196    25   197 0.94 DEAD/DEAH box helicase
Helicase_C           PF00271.26    78 seq554_BIOID54297    -            454   8.2e-26   89.5   0.0   1   1   4.8e-29   2.2e-25   88.2   0.0     2    77   264   339   263   340 0.98 Helicase conserved C-terminal domain
ABC_tran             PF00005.22   118 seq556_BIOID54297    -            510   1.1e-35  122.4   0.1   1   2   3.4e-24   1.5e-20   73.5   0.2     1   118    45   174    45   174 0.95 ABC transporter
ABC_tran             PF00005.22   118 seq556_BIOID54297    -            510   1.1e-35  122.4   0.1   2   2   7.7e-16   3.5e-12   46.6   0.0     3   117   305   437   303   438 0.83 ABC transporter
Phage_P2_GpU         PF06995.6    121 seq558_BIOID54297    -            294   4.3e-34  116.3   0.0   1   1   5.5e-38   7.5e-34  115.6   0.0     1   121     6   125     6   125 0.99 Phage P2 GpU
SRP54                PF00448.17   196 seq559_BIOID54297    -            453   7.9e-76  253.7   0.3   1   1   5.5e-79   1.2e-75  253.1   0.2     1   196   100   296   100   296 0.99 SRP54-type protein, GTPase domain
SRP_SPB              PF02978.14   104 seq559_BIOID54297    -            453   1.1e-36  125.1   7.9   1   1   4.7e-40   1.1e-36  125.1   5.5     2   104   329   427   328   427 0.99 Signal peptide binding domain
SRP54_N              PF02881.14    75 seq559_BIOID54297    -            453   2.1e-21   75.6   0.5   1   1   9.2e-25   2.1e-21   75.6   0.3     1    75     5    82     5    82 0.99 SRP54-type protein, helical bundle domain
CbiA                 PF01656.18   195 seq559_BIOID54297    -            453   2.8e-08   33.2   2.5   1   1   3.8e-11   8.6e-08   31.7   1.3     9   164   110   256   102   288 0.68 CobQ/CobB/MinD/ParA nucleotide binding domain
cobW                 PF02492.14   178 seq559_BIOID54297    -            453   6.4e-05   22.3   0.4   1   1   7.5e-08   0.00017   20.9   0.3     2   152   102   251   100   260 0.79 CobW/HypB/UreG, nucleotide-binding domain
Fer2                 PF00111.22    78 seq560_BIOID54297    -            111   5.6e-16   57.9   3.5   1   1   5.4e-20   7.4e-16   57.5   2.4     5    78    14    92    11    92 0.90 2Fe-2S iron-sulfur cluster binding domain
DUF879               PF05947.7    602 seq561_BIOID54297    -            616  2.5e-196  653.5   0.4   1   1  2.1e-200  2.9e-196  653.3   0.3     2   602     5   616     4   616 0.95 Bacterial protein of unknown function (DUF879)
ECH                  PF00378.15   245 seq562_BIOID54297    -            260   4.2e-47  160.2   0.1   1   1   3.8e-51   5.2e-47  159.9   0.0     9   245    17   252    12   252 0.93 Enoyl-CoA hydratase/isomerase family
BPD_transp_1         PF00528.17   185 seq564_BIOID54297    -            264   5.3e-20   71.5  16.3   1   1   3.9e-24   5.3e-20   71.5  11.3     2   181    75   253    74   257 0.90 Binding-protein-dependent transport system inner membrane component
Phage_integrase      PF00589.17   173 seq566_BIOID54297    -            445   3.8e-10   39.5   0.2   1   1   1.1e-13   1.5e-09   37.6   0.0     6   170   256   429   253   432 0.81 Phage integrase family
tRNA_U5-meth_tr      PF05958.6    352 seq567_BIOID54297    -            366  3.1e-187  621.3   1.3   1   1  1.3e-190  3.5e-187  621.1   0.9     1   351    10   365    10   366 0.99 tRNA (Uracil-5-)-methyltransferase
Methyltransf_4       PF02390.12   197 seq567_BIOID54297    -            366   5.4e-07   28.7   0.1   1   1   3.8e-10     1e-06   27.8   0.1    21    86   211   275   178   286 0.81 Putative methyltransferase
MTS                  PF05175.9    170 seq567_BIOID54297    -            366   8.1e-06   25.2   0.0   1   1   5.7e-09   1.6e-05   24.2   0.0    31    87   210   264   188   282 0.85 Methyltransferase small domain
Cons_hypoth95        PF03602.10   183 seq567_BIOID54297    -            366   1.6e-05   24.2   0.2   1   1   2.2e-08     6e-05   22.3   0.2    41   123   209   301   196   350 0.73 Conserved hypothetical protein 95
ABC_tran             PF00005.22   118 seq570_BIOID54297    -            519   8.8e-36  122.7   0.0   1   2   3.1e-24   8.5e-21   74.4   0.0     1   118    62   187    62   187 0.93 ABC transporter
ABC_tran             PF00005.22   118 seq570_BIOID54297    -            519   8.8e-36  122.7   0.0   2   2   1.5e-15   4.1e-12   46.3   0.0     1   117   311   442   311   443 0.89 ABC transporter
Plasmid_stab_B       PF10784.4     72 seq571_BIOID54297    -            131   1.4e-27   94.9   0.0   1   1   1.5e-31     2e-27   94.4   0.0     1    72    10    81    10    81 0.99 Plasmid stability protein
ABC_tran             PF00005.22   118 seq572_BIOID54297    -            237   1.2e-20   73.8   0.0   1   1   3.1e-24   2.1e-20   73.1   0.0     1   116    45   164    45   166 0.90 ABC transporter
DSBA                 PF01323.15   193 seq573_BIOID54297    -            208   6.8e-32  110.4   3.3   1   1   7.9e-35   5.4e-31  107.5   2.3     1   192    40   197    40   198 0.95 DSBA-like thioredoxin domain
Thioredoxin_4        PF13462.1    163 seq573_BIOID54297    -            208   4.4e-10   39.7   0.0   1   1   9.2e-14   6.3e-10   39.1   0.0    16   149    40   180    33   191 0.69 Thioredoxin
Cys_Met_Meta_PP      PF01053.15   386 seq574_BIOID54297    -            445  4.4e-140  466.2   0.0   1   1  1.1e-143  5.1e-140  466.0   0.0     1   385    65   439    65   440 0.99 Cys/Met metabolism PLP-dependent enzyme
Aminotran_1_2        PF00155.16   363 seq574_BIOID54297    -            445   1.2e-07   30.9   0.0   1   1   3.8e-11   1.7e-07   30.3   0.0    49   192   116   237   102   270 0.84 Aminotransferase class I and II
Aminotran_5          PF00266.14   371 seq574_BIOID54297    -            445   0.00011   20.9   0.0   1   1     4e-08   0.00018   20.2   0.0    68   201   132   257   103   273 0.84 Aminotransferase class-V
LGT                  PF01790.13   249 seq575_BIOID54297    -            291   1.3e-87  292.9  15.2   1   1   1.1e-91   1.5e-87  292.7  10.6     1   248    11   281    11   282 0.95 Prolipoprotein diacylglyceryl transferase
Fer4_14              PF13394.1    117 seq576_BIOID54297    -            223   2.5e-18   66.1   0.1   1   1   9.6e-22   4.4e-18   65.3   0.0     1   112    24   139    24   149 0.84 4Fe-4S single cluster domain
Radical_SAM          PF04055.16   166 seq576_BIOID54297    -            223     5e-12   46.1   0.0   1   1   1.5e-15   6.7e-12   45.7   0.0     2   142    26   183    25   197 0.87 Radical SAM superfamily
Fer4_12              PF13353.1    139 seq576_BIOID54297    -            223   1.8e-07   31.2   0.1   1   1   5.8e-11   2.7e-07   30.6   0.1     2    99    13   127    12   141 0.77 4Fe-4S single cluster domain
Caudo_TAP            PF02413.12   130 seq578_BIOID54297    -            191   7.7e-38  129.4   0.7   1   1   6.9e-42   9.5e-38  129.1   0.5     1   129    72   191    72   191 0.98 Caudovirales tail fibre assembly protein
TolA                 PF06519.6     96 seq579_BIOID54297    -            143   6.9e-14   51.4   0.0   1   1   6.4e-18   8.7e-14   51.1   0.0    10    92    56   137    49   141 0.92 TolA C-terminal
DUF2135              PF09906.4     50 seq581_BIOID54297    -            258   4.3e-21   74.4   1.2   1   1   4.2e-24   5.8e-20   70.8   0.3     1    50   199   244   199   244 0.99 Uncharacterized protein conserved in bacteria (DUF2135)
Ribosomal_L17        PF01196.14    97 seq583_BIOID54297    -            127   6.3e-38  129.1   0.0   1   1   5.5e-42   7.5e-38  128.8   0.0     1    97    20   116    20   116 0.99 Ribosomal protein L17
BPL_LplA_LipB        PF03099.14   125 seq584_BIOID54297    -            213     1e-18   67.4   0.0   1   1   1.1e-22   1.4e-18   66.9   0.0    15   125    57   159    47   159 0.85 Biotin/lipoate A/B protein ligase family
DAO                  PF01266.19   358 seq586_BIOID54297    -            428   2.8e-23   82.3   3.2   1   2   4.7e-10   4.6e-07   28.9   0.3     1    39     7    45     7    86 0.82 FAD dependent oxidoreductase
DAO                  PF01266.19   358 seq586_BIOID54297    -            428   2.8e-23   82.3   3.2   2   2   1.2e-17   1.2e-14   53.8   0.1   146   356   107   328    99   330 0.74 FAD dependent oxidoreductase
FAD_binding_3        PF01494.14   356 seq586_BIOID54297    -            428   4.5e-12   45.5   6.5   1   1   3.4e-14   3.3e-11   42.7   4.5     3   197     7   189     6   311 0.66 FAD binding domain
FAD_oxidored         PF12831.2    428 seq586_BIOID54297    -            428   8.5e-10   38.1   1.2   1   1   8.8e-13   8.5e-10   38.1   0.8     1   143     7   157     7   172 0.77 FAD dependent oxidoreductase
Thi4                 PF01946.12   230 seq586_BIOID54297    -            428   2.7e-09   36.3   1.5   1   1   2.3e-09   2.2e-06   26.8   0.3    18    64     6    52     2    57 0.94 Thi4 family
NAD_binding_8        PF13450.1     68 seq586_BIOID54297    -            428   4.8e-09   35.9   1.3   1   1   4.1e-11     4e-08   33.0   0.4     1    34    10    43    10    74 0.75 NAD(P)-binding Rossmann-like domain
FAD_binding_2        PF00890.19   421 seq586_BIOID54297    -            428   4.3e-09   35.6   7.8   1   1   4.6e-09   4.5e-06   25.6   3.0     1    35     7    41     7    54 0.91 FAD binding domain
HI0933_like          PF03486.9    409 seq586_BIOID54297    -            428   6.1e-09   34.7   4.1   1   1   2.3e-11   2.2e-08   32.8   2.9     2   167     7   165     6   185 0.86 HI0933-like protein
Pyr_redox_2          PF07992.9    200 seq586_BIOID54297    -            428   1.3e-07   31.6   0.2   1   1   2.6e-10   2.6e-07   30.6   0.1     1   124     7   167     7   201 0.84 Pyridine nucleotide-disulphide oxidoreductase
GIDA                 PF01134.17   392 seq586_BIOID54297    -            428   7.5e-08   31.5   0.8   1   1   7.7e-11   7.5e-08   31.5   0.6     1   150     7   162     7   194 0.82 Glucose inhibited division protein A
Trp_halogenase       PF04820.9    454 seq586_BIOID54297    -            428   1.1e-07   30.8   3.9   1   1   9.5e-08   9.3e-05   21.1   0.0   140   216    90   169    61   186 0.83 Tryptophan halogenase
Pterin_bind          PF00809.17   210 seq588_BIOID54297    -            297   1.5e-76  256.2   0.0   1   1   1.7e-80   2.3e-76  255.7   0.0     1   210    35   240    35   240 0.99 Pterin binding enzyme
Lipoprotein_20       PF13942.1    180 seq589_BIOID54297    -            232   1.1e-80  269.3   4.7   1   1   9.6e-85   1.3e-80  269.0   3.2     2   178    44   220    43   222 0.98 YfhG lipoprotein
Phosphonate-bd       PF12974.2    243 seq591_BIOID54297    -            338   2.1e-73  246.5   0.0   1   1     2e-77   2.8e-73  246.1   0.0     1   240    35   277    35   280 0.97 ABC transporter, phosphonate, periplasmic substrate-binding protein
Glycos_transf_2      PF00535.21   169 seq592_BIOID54297    -            248   2.6e-15   56.4   0.0   1   1   2.2e-19     3e-15   56.1   0.0     1   103     4   106     4   178 0.85 Glycosyl transferase family 2
Fe-S_assembly        PF04384.8     64 seq595_BIOID54297    -             66   8.4e-32  109.2   1.7   1   1   6.7e-36   9.1e-32  109.1   1.1     1    64     3    66     3    66 0.98 Iron-sulphur cluster assembly
DUF1795              PF08786.6    130 seq598_BIOID54297    -            185   5.8e-05   22.8   1.0   1   1   7.3e-09    0.0001   22.0   0.7     2   130    50   182    49   182 0.90 Domain of unknown function (DUF1795)
Bac_transf           PF02397.11   187 seq602_BIOID54297    -            464     3e-75  251.3   0.2   1   1   1.2e-78   8.1e-75  249.9   0.0     1   185   274   462   274   464 0.95 Bacterial sugar transferase
CoA_binding_3        PF13727.1    175 seq602_BIOID54297    -            464     6e-42  143.3   0.0   1   1   8.7e-46     6e-42  143.3   0.0     2   175    65   238    64   238 0.92 CoA-binding domain
GARS_A               PF01071.14   194 seq604_BIOID54297    -            429   6.6e-87  289.9   0.1   1   1   4.7e-90   9.1e-87  289.5   0.1     1   194   103   296   103   296 0.99 Phosphoribosylglycinamide synthetase, ATP-grasp (A) domain
GARS_N               PF02844.10   100 seq604_BIOID54297    -            429     4e-38  129.7   0.1   1   1   3.9e-41   7.7e-38  128.8   0.1     1   100     1   102     1   102 0.95 Phosphoribosylglycinamide synthetase, N domain
GARS_C               PF02843.11    93 seq604_BIOID54297    -            429     4e-30  103.7   0.1   1   1   1.3e-32   2.5e-29  101.1   0.0     1    92   330   423   330   424 0.94 Phosphoribosylglycinamide synthetase, C domain
ATP-grasp_4          PF13535.1    184 seq604_BIOID54297    -            429   6.4e-15   55.2   0.0   1   1   6.9e-18   1.4e-14   54.2   0.0     5   180   105   292   103   293 0.78 ATP-grasp domain
ATP-grasp_3          PF02655.9    161 seq604_BIOID54297    -            429   1.6e-07   31.2   0.0   1   1   1.3e-10   2.6e-07   30.5   0.0     3   158   104   291   103   294 0.77 ATP-grasp domain
CPSase_L_D2          PF02786.12   211 seq604_BIOID54297    -            429   8.5e-06   25.0   0.0   1   1   9.8e-09   1.9e-05   23.9   0.0     6   179   109   290   104   294 0.69 Carbamoyl-phosphate synthase L chain, ATP binding domain
ATP-grasp            PF02222.17   172 seq604_BIOID54297    -            429   8.3e-05   21.8   0.0   1   1   6.7e-08   0.00013   21.2   0.0     2    83   113   200   112   223 0.84 ATP-grasp domain
Flavoprotein         PF02441.14   129 seq607_BIOID54297    -            189     2e-27   95.3   0.0   1   1     2e-31   2.7e-27   94.8   0.0     1   122     2   127     2   132 0.91 Flavoprotein
DUF905               PF06006.7     71 seq609_BIOID54297    -             77   5.1e-38  128.1   0.2   1   1   4.1e-42   5.6e-38  128.0   0.1     2    71     9    77     8    77 0.98 Bacterial protein of unknown function (DUF905)
Gifsy-2              PF13856.1     95 seq610_BIOID54297    -             91   3.6e-29  100.6   0.0   1   1   2.9e-33   3.9e-29  100.5   0.0     1    95     1    90     1    90 0.99 ATP-binding sugar transporter from pro-phage
PseudoU_synth_2      PF00849.17   164 seq612_BIOID54297    -            217   8.7e-15   54.8   0.2   1   1   1.6e-17   2.2e-13   50.2   0.0     2   164    41   186    40   186 0.84 RNA pseudouridylate synthase
LigB                 PF02900.13   272 seq616_BIOID54297    -            314   6.4e-86  287.5   0.0   1   1   5.3e-90   7.3e-86  287.4   0.0     2   272     5   306     4   306 0.97 Catalytic LigB subunit of aromatic ring-opening dioxygenase
RHS                  PF03527.9     41 seq618_BIOID54297    -            312   7.7e-21   73.4   1.9   1   1   6.3e-25   8.6e-21   73.3   0.3     1    41    46    86    46    86 0.98 RHS protein
ATP-synt             PF00231.14   290 seq619_BIOID54297    -            287  2.3e-109  365.1   0.0   1   1  1.9e-113  2.6e-109  364.9   0.0     2   290     3   287     2   287 0.98 ATP synthase
FlhD                 PF05247.8    104 seq624_BIOID54297    -            116   3.8e-45  152.0   4.6   1   1   3.2e-49   4.4e-45  151.8   3.2     1   102     1   102     1   104 0.98 Flagellar transcriptional activator (FlhD)
Peptidase_M48        PF01435.13   226 seq625_BIOID54297    -            304   6.6e-27   94.4   0.3   1   1   6.2e-31   8.5e-27   94.0   0.2     5   226    92   293    88   293 0.89 Peptidase family M48
Peptidase_M17        PF00883.16   311 seq626_BIOID54297    -            456  3.3e-117  390.6   0.0   1   1  5.9e-121    4e-117  390.4   0.0     4   310   139   451   136   452 0.98 Cytosol aminopeptidase family, catalytic domain
DUF3663              PF12404.3     77 seq626_BIOID54297    -            456   1.2e-33  114.5   0.1   1   1   3.6e-37   2.5e-33  113.5   0.1     1    77    34   110    34   110 0.99 Peptidase
Aminotran_3          PF00202.16   339 seq628_BIOID54297    -            466  1.4e-112  375.8   0.0   1   1  1.2e-116  1.6e-112  375.6   0.0     3   338    67   408    65   409 0.97 Aminotransferase class-III
DUF1508              PF07411.7     49 seq630_BIOID54297    -             64   6.4e-22   76.6   0.1   1   1   6.3e-26   8.7e-22   76.2   0.1     1    42    23    64    23    64 0.97 Domain of unknown function (DUF1508)
HTH_Tnp_1            PF01527.15    76 seq631_BIOID54297    -            172   3.8e-12   45.8   0.1   1   1   6.4e-10   4.3e-06   26.4   0.1     7    54     2    50     1    56 0.92 Transposase
HTH_28               PF13518.1     52 seq631_BIOID54297    -            172   4.8e-06   26.3   2.0   1   1   2.9e-09     2e-05   24.3   0.7     1    49     6    58     6    58 0.89 Helix-turn-helix domain
Mob_synth_C          PF06463.8    128 seq632_BIOID54297    -            329   6.4e-36  122.7   0.0   1   1   3.1e-39   1.1e-35  122.0   0.0     1   127   186   312   186   313 0.98 Molybdenum Cofactor Synthesis C
Radical_SAM          PF04055.16   166 seq632_BIOID54297    -            329   5.8e-27   94.7   0.0   1   1   2.3e-30   7.9e-27   94.3   0.0     2   166    19   181    18   181 0.97 Radical SAM superfamily
Fer4_12              PF13353.1    139 seq632_BIOID54297    -            329   1.4e-07   31.6   0.0   1   1   7.6e-11   2.6e-07   30.7   0.0    15   116    24   125    13   131 0.84 4Fe-4S single cluster domain
Fer4_14              PF13394.1    117 seq632_BIOID54297    -            329   5.1e-07   29.6   0.0   1   1   5.1e-10   1.7e-06   27.9   0.0     6    90    22   104    15   125 0.70 4Fe-4S single cluster domain
GST_N_3              PF13417.1     75 seq635_BIOID54297    -            202   5.7e-16   58.4   0.0   1   1   2.7e-19   9.2e-16   57.7   0.0     1    68     3    71     3    78 0.95 Glutathione S-transferase, N-terminal domain
GST_N_2              PF13409.1     70 seq635_BIOID54297    -            202   2.2e-10   40.2   0.0   1   1   1.1e-13   3.8e-10   39.5   0.0     2    68     9    71     8    72 0.92 Glutathione S-transferase, N-terminal domain
GST_C                PF00043.20    95 seq635_BIOID54297    -            202   1.3e-09   37.8   0.0   1   1   5.1e-13   1.7e-09   37.3   0.0     2    95    97   192    96   192 0.96 Glutathione S-transferase, C-terminal domain
GST_N                PF02798.15    76 seq635_BIOID54297    -            202   1.4e-06   28.3   0.0   1   1     1e-09   3.5e-06   26.9   0.0    11    75    11    71     2    71 0.87 Glutathione S-transferase, N-terminal domain
Nucleolin_N          PF12462.3    166 seq636_BIOID54297    -            715   2.3e-62  209.3   1.9   1   1   1.2e-65   2.3e-62  209.3   1.3     1   166    32   196    32   196 1.00 DNA helicase IV / RNA helicase N terminal
UvrD-helicase        PF00580.16   315 seq636_BIOID54297    -            715   3.6e-44  151.2   0.0   1   1     4e-47   7.8e-44  150.1   0.0     1   314   228   521   228   522 0.84 UvrD/REP helicase N-terminal domain
UvrD_C               PF13361.1    319 seq636_BIOID54297    -            715   8.3e-15   54.9   0.0   1   1     3e-16   5.8e-13   48.8   0.0   208   318   577   694   573   695 0.79 UvrD-like helicase C-terminal domain
AAA_19               PF13245.1     76 seq636_BIOID54297    -            715   4.8e-14   51.7   0.8   1   1   6.9e-17   1.3e-13   50.3   0.6     6    75   235   309   231   310 0.84 Part of AAA domain
UvrD_C_2             PF13538.1    104 seq636_BIOID54297    -            715     1e-09   38.3   0.1   1   1   2.5e-12   4.9e-09   36.1   0.1    50   102   614   689   560   691 0.78 Family description
DUF1992              PF09350.5     71 seq637_BIOID54297    -            122   3.6e-23   81.0   0.1   1   1   3.2e-27   4.4e-23   80.7   0.0     1    69     7    74     7   100 0.95 Domain of unknown function (DUF1992)
Minor_tail_Z         PF06763.6    189 seq638_BIOID54297    -            192   3.4e-89  297.4   5.8   1   1   2.8e-93   3.8e-89  297.2   4.0     1   189     1   192     1   192 0.99 Prophage minor tail protein Z (GPZ)
OpuAC                PF04069.7    257 seq640_BIOID54297    -            339     4e-27   95.0   2.2   1   1   1.7e-30   5.9e-27   94.5   1.5     2   238    43   256    42   270 0.85 Substrate binding domain of ABC-type glycine betaine transport system
NMT1_2               PF13379.1    252 seq640_BIOID54297    -            339     5e-25   88.2   2.4   1   1   2.2e-28   7.6e-25   87.6   1.7     7   244    41   262    37   268 0.86 NMT1-like family
NMT1                 PF09084.6    216 seq640_BIOID54297    -            339   5.8e-20   71.7   0.1   1   1   2.5e-23   8.7e-20   71.1   0.0    14   214    63   259    49   260 0.87 NMT1/THI5 like
Phosphonate-bd       PF12974.2    243 seq640_BIOID54297    -            339   1.3e-09   37.6   0.2   1   1   5.7e-13   1.9e-09   37.1   0.2    23   215    64   245    46   271 0.78 ABC transporter, phosphonate, periplasmic substrate-binding protein
CoA_trans            PF01144.18   217 seq641_BIOID54297    -            513   1.1e-26   93.2   0.3   1   1   3.3e-30   4.5e-26   91.2   0.1     3   216     5   241     3   242 0.93 Coenzyme A transferase
Pertactin            PF03212.9    121 seq642_BIOID54297    -            418   3.6e-06   26.5   1.0   1   1   1.9e-09   2.6e-05   23.7   0.0     1    78   329   403   329   414 0.86 Pertactin
Phage_min_tail       PF05939.8    109 seq643_BIOID54297    -            109   4.4e-38  129.4   0.0   1   1   3.5e-42   4.8e-38  129.3   0.0     1   109     1   109     1   109 0.99 Phage minor tail protein
SmpB                 PF01668.13    68 seq644_BIOID54297    -            160   1.3e-29  101.6   0.0   1   1   1.5e-33   2.1e-29  100.9   0.0     2    67    13    78    12    80 0.96 SmpB protein
DNA_III_psi          PF03603.8    128 seq646_BIOID54297    -            137   1.4e-45  154.1   0.1   1   1   1.2e-49   1.6e-45  153.9   0.1     1   128     1   128     1   128 0.99 DNA polymerase III psi subunit
Phage_tail_X         PF05489.7     60 seq647_BIOID54297    -             70   2.2e-20   71.7   0.0   1   1   1.9e-24   2.6e-20   71.5   0.0     2    59     5    59     4    60 0.94 Phage Tail Protein X
HlyD_2               PF12700.2    328 seq648_BIOID54297    -            380   5.6e-34  117.6   4.0   1   1   1.5e-37   6.8e-34  117.3   2.7     1   328    49   371    49   371 0.88 HlyD family secretion protein
HlyD_3               PF13437.1    105 seq648_BIOID54297    -            380   2.5e-15   56.5   7.4   1   1     1e-17   4.8e-14   52.4   0.1     1    97   194   294   194   314 0.87 HlyD family secretion protein
HlyD                 PF00529.15   306 seq648_BIOID54297    -            380   2.9e-13   49.6  25.0   1   1   1.3e-16     6e-13   48.6  17.3     1   167    69   242    69   251 0.92 HlyD family secretion protein
Glyco_hydro_4        PF02056.11   183 seq650_BIOID54297    -            450   2.7e-77  258.1   0.0   1   1   5.7e-81   3.9e-77  257.5   0.0     1   182     6   187     6   188 0.99 Family 4 glycosyl hydrolase
Glyco_hydro_4C       PF11975.3    232 seq650_BIOID54297    -            450   1.2e-71  241.1   0.0   1   1   2.2e-75   1.5e-71  240.7   0.0     1   232   192   415   192   415 0.99 Family 4 glycosyl hydrolase C-terminal domain
DUF3521              PF12035.3     35 seq651_BIOID54297    -             38   5.8e-13   48.3   0.6   1   1   4.7e-17   6.5e-13   48.1   0.4     1    35     1    33     1    33 0.98 Protein of unknown function (DUF3521)
DUF945               PF06097.6    459 seq652_BIOID54297    -            476    5e-106  355.0  12.7   1   1  4.4e-110  6.1e-106  354.8   8.8     3   459     4   467     2   467 0.98 Bacterial protein of unknown function (DUF945)
Rhodanese            PF00581.15   113 seq654_BIOID54297    -            350   4.8e-17   62.2   0.1   1   1   9.6e-21   1.3e-16   60.8   0.0     2   112   138   233   137   234 0.94 Rhodanese-like domain
DUF1158              PF06643.6     82 seq659_BIOID54297    -             82   1.7e-48  162.7   9.5   1   1   1.3e-52   1.8e-48  162.6   6.6     1    82     1    82     1    82 0.99 Protein of unknown function (DUF1158)
RHH_1                PF01402.16    39 seq660_BIOID54297    -            110   6.5e-08   32.0   0.0   1   1   1.2e-11   1.6e-07   30.7   0.0     2    38    19    55    18    56 0.94 Ribbon-helix-helix protein, copG family
Pept_tRNA_hydro      PF01195.14   184 seq662_BIOID54297    -            194   5.3e-64  214.9   0.0   1   1   4.3e-68   5.9e-64  214.8   0.0     1   184     5   189     5   189 0.99 Peptidyl-tRNA hydrolase
FlhC                 PF05280.6    176 seq663_BIOID54297    -            192   2.4e-87  290.7   0.0   1   1     2e-91   2.8e-87  290.6   0.0     1   174     1   174     1   176 0.99 Flagellar transcriptional activator (FlhC)
HTH_AraC             PF00165.18    42 seq665_BIOID54297    -            253   4.7e-19   67.4   0.8   1   2     5e-10   3.4e-06   26.5   0.1     1    40   155   193   155   195 0.95 Bacterial regulatory helix-turn-helix proteins, AraC family
HTH_AraC             PF00165.18    42 seq665_BIOID54297    -            253   4.7e-19   67.4   0.8   2   2   4.7e-14   3.2e-10   39.3   0.0     6    41   208   244   206   245 0.94 Bacterial regulatory helix-turn-helix proteins, AraC family
HTH_18               PF12833.2     81 seq665_BIOID54297    -            253   6.1e-15   54.9   0.0   1   1   1.8e-18   1.2e-14   54.0   0.0     2    80   169   245   168   246 0.96 Helix-turn-helix domain
Lip_A_acyltrans      PF03279.8    295 seq668_BIOID54297    -            323  4.5e-113  376.8   0.0   1   1  3.7e-117  5.1e-113  376.7   0.0     2   295    12   305    11   305 1.00 Bacterial lipid A biosynthesis acyltransferase
Thymidylat_synt      PF00303.14   266 seq669_BIOID54297    -            264  4.5e-124  412.6   0.0   1   1  3.7e-128    5e-124  412.5   0.0     2   266     2   264     1   264 0.99 Thymidylate synthase
DUF1266              PF06889.6    172 seq670_BIOID54297    -            346   2.1e-25   89.3   5.1   1   1   2.6e-29   3.6e-25   88.6   3.5     1   171   165   338   165   339 0.83 Protein of unknown function (DUF1266)
PTS_EIIA_1           PF00358.15   133 seq672_BIOID54297    -            169   5.4e-54  181.2   2.2   1   1   4.7e-58   6.5e-54  180.9   1.5     3   132    20   149    18   150 0.98 phosphoenolpyruvate-dependent sugar phosphotransferase system, EIIA 1
Phage_GPD            PF05954.6    292 seq674_BIOID54297    -            384   2.1e-31  109.1   0.5   1   1   2.1e-35   2.8e-31  108.6   0.4     5   291    55   341    52   343 0.83 Phage late control gene D protein (GPD)
DUF932               PF06067.6    239 seq675_BIOID54297    -            301   1.4e-67  227.3   0.0   1   1   1.3e-71   1.8e-67  227.0   0.0     1   239    64   290    64   290 0.99 Domain of unknown function (DUF932)
Hexapep              PF00132.19    36 seq676_BIOID54297    -            182   3.2e-13   48.4   6.5   1   1   7.5e-12     1e-07   31.0   0.2     2    34   125   157   124   159 0.93 Bacterial transferase hexapeptide (six repeats)
Sigma54_activat      PF00158.21   168 seq677_BIOID54297    -            413   1.5e-72  242.4   0.0   1   1   1.5e-75     5e-72  240.7   0.0     1   167   105   271   105   272 0.98 Sigma-54 interaction domain
Response_reg         PF00072.19   112 seq677_BIOID54297    -            413   4.4e-22   78.1   0.1   1   1   2.8e-25   9.4e-22   77.0   0.1    28   111     3    86     1    87 0.98 Response regulator receiver domain
AAA_5                PF07728.9    139 seq677_BIOID54297    -            413   3.9e-06   26.5   0.0   1   1   2.2e-09   7.5e-06   25.6   0.0     2   104   129   236   128   263 0.74 AAA domain (dynein-related subfamily)
HTH_1                PF00126.22    60 seq678_BIOID54297    -            319   1.7e-19   69.2   1.3   1   1   4.7e-23   3.2e-19   68.3   0.1     2    60    29    86    28    86 0.97 Bacterial regulatory helix-turn-helix protein, lysR family
LysR_substrate       PF03466.15   209 seq678_BIOID54297    -            319   2.6e-12   46.1   1.1   1   1   7.3e-16     5e-12   45.2   0.8     8   206   115   310   110   312 0.89 LysR substrate binding domain
MerR_1               PF13411.1     69 seq682_BIOID54297    -            141   5.8e-21   73.9   0.5   1   1   2.1e-24   9.7e-21   73.2   0.3     1    67     2    69     2    70 0.95 MerR HTH family regulatory protein
MerR-DNA-bind        PF09278.6     65 seq682_BIOID54297    -            141   1.3e-20   73.4   6.9   1   1   4.3e-24     2e-20   72.8   4.8     1    65    45   110    45   110 0.97 MerR, DNA binding
MerR                 PF00376.18    38 seq682_BIOID54297    -            141   1.8e-12   46.4   0.0   1   1   7.2e-16   3.3e-12   45.6   0.0     1    38     3    40     3    40 0.99 MerR family regulatory protein
Phage_tail_L         PF05100.7    206 seq683_BIOID54297    -            232   1.8e-97  324.3   0.2   1   1  1.5e-101   2.1e-97  324.1   0.1     1   206    29   230    29   230 0.99 Phage minor tail protein L
NUDIX                PF00293.23   135 seq685_BIOID54297    -            153     8e-21   73.9   0.2   1   1   7.4e-25     1e-20   73.6   0.1     2   120     5   116     4   123 0.92 NUDIX domain
LysR_substrate       PF03466.15   209 seq686_BIOID54297    -            317   9.6e-18   63.9   0.0   1   1   1.9e-21   1.3e-17   63.4   0.0     5   207   116   316   114   317 0.95 LysR substrate binding domain
HTH_1                PF00126.22    60 seq686_BIOID54297    -            317   1.2e-14   53.6   0.0   1   1   3.1e-18   2.1e-14   52.8   0.0     1    59    31    89    31    90 0.96 Bacterial regulatory helix-turn-helix protein, lysR family
PGM_PMM_I            PF02878.11   138 seq688_BIOID54297    -            445   2.6e-45  153.1   0.0   1   1   1.8e-48   6.1e-45  151.9   0.0     1   134     4   136     4   138 0.98 Phosphoglucomutase/phosphomannomutase, alpha/beta/alpha domain I
PGM_PMM_III          PF02880.11   111 seq688_BIOID54297    -            445   1.8e-31  108.3   0.2   1   1   1.3e-34   4.3e-31  107.1   0.1     1   109   258   367   258   369 0.93 Phosphoglucomutase/phosphomannomutase, alpha/beta/alpha domain III
PGM_PMM_II           PF02879.11   104 seq688_BIOID54297    -            445   3.9e-21   75.2   0.1   1   1   2.5e-24   8.5e-21   74.1   0.0     2   104   157   254   156   254 0.91 Phosphoglucomutase/phosphomannomutase, alpha/beta/alpha domain II
PGM_PMM_IV           PF00408.15    73 seq688_BIOID54297    -            445   9.8e-16   57.4   0.3   1   1   1.2e-18     4e-15   55.4   0.2     1    73   373   443   373   443 0.96 Phosphoglucomutase/phosphomannomutase, C-terminal domain
SBP_bac_8            PF13416.1    281 seq689_BIOID54297    -            438   1.7e-45  155.7  14.1   1   1     3e-49   2.1e-45  155.5   9.8     2   278    44   368    43   371 0.79 Bacterial extracellular solute-binding protein
SBP_bac_1            PF01547.20   314 seq689_BIOID54297    -            438   4.7e-39  134.8  13.1   1   1   9.1e-43   6.2e-39  134.4   9.1    10   313    41   337    34   338 0.87 Bacterial extracellular solute-binding protein
ABC_tran             PF00005.22   118 seq690_BIOID54297    -            222   1.2e-28   99.7   0.0   1   1     4e-32   2.8e-28   98.5   0.0     1   117    42   165    42   166 0.97 ABC transporter
AAA_21               PF13304.1    303 seq690_BIOID54297    -            222   3.8e-11   43.3   0.0   1   1   1.6e-10   1.1e-06   28.7   0.0   181   302   101   200    58   201 0.76 AAA domain
Pentapeptide         PF00805.17    40 seq691_BIOID54297    -            430   2.6e-25   87.0  20.4   1   3   1.2e-09   5.3e-06   25.4   0.0     2    39   163   200   162   201 0.92 Pentapeptide repeats (8 copies)
Pentapeptide         PF00805.17    40 seq691_BIOID54297    -            430   2.6e-25   87.0  20.4   2   3   2.1e-11   9.6e-08   30.9   0.6     2    38   268   304   267   306 0.96 Pentapeptide repeats (8 copies)
Pentapeptide         PF00805.17    40 seq691_BIOID54297    -            430   2.6e-25   87.0  20.4   3   3   3.6e-11   1.7e-07   30.2   1.1     8    39   314   345   307   346 0.94 Pentapeptide repeats (8 copies)
Pentapeptide_4       PF13599.1     78 seq691_BIOID54297    -            430   1.4e-17   63.1  30.8   1   1   7.7e-14   3.5e-10   39.4   1.3     6    75   147   216   144   219 0.92 Pentapeptide repeats (9 copies)
Acetyltransf_1       PF00583.19    83 seq693_BIOID54297    -            148   2.4e-20   72.2   0.0   1   1   2.4e-23   3.6e-20   71.6   0.0     4    82    48   120    45   121 0.92 Acetyltransferase (GNAT) family
Acetyltransf_10      PF13673.1    117 seq693_BIOID54297    -            148   2.3e-13   50.1   0.1   1   1     2e-16   3.1e-13   49.7   0.1    22   117    18   120     8   120 0.86 Acetyltransferase (GNAT) domain
FR47                 PF08445.5     86 seq693_BIOID54297    -            148   1.4e-12   47.0   0.1   1   1   1.2e-15   1.9e-12   46.6   0.0    17    81    59   124    42   130 0.82 FR47-like protein
Acetyltransf_7       PF13508.1     79 seq693_BIOID54297    -            148   3.5e-12   46.1   0.0   1   1   3.1e-15   4.8e-12   45.7   0.0     8    78    45   121    38   122 0.86 Acetyltransferase (GNAT) domain
Acetyltransf_4       PF13420.1    155 seq693_BIOID54297    -            148   1.1e-08   35.0   0.0   1   1   8.6e-12   1.3e-08   34.8   0.0    32   148    23   134     5   141 0.82 Acetyltransferase (GNAT) domain
Acetyltransf_8       PF13523.1    152 seq693_BIOID54297    -            148   1.7e-08   34.4   0.1   1   1   3.4e-10   5.1e-07   29.5   0.0    75   138    61   122     4   127 0.78 Acetyltransferase (GNAT) domain
Acetyltransf_3       PF13302.1    142 seq693_BIOID54297    -            148   2.8e-07   30.8   0.1   1   1   6.4e-10   9.7e-07   29.0   0.1    67   142    49   121     3   121 0.73 Acetyltransferase (GNAT) domain
Acetyltransf_9       PF13527.1    128 seq693_BIOID54297    -            148   4.6e-07   29.6   0.0   1   1   5.8e-10   8.7e-07   28.7   0.0    74   127    64   122    49   123 0.89 Acetyltransferase (GNAT) domain
Acetyltransf_6       PF13480.1    142 seq693_BIOID54297    -            148   4.4e-05   23.3   0.0   1   1   3.7e-08   5.7e-05   22.9   0.0    73   131    42   100    17   107 0.90 Acetyltransferase (GNAT) domain
ABC_tran             PF00005.22   118 seq694_BIOID54297    -            637   1.1e-36  125.6   1.0   1   2   2.4e-18   3.3e-15   56.3   0.0     1   118    41   178    41   178 0.87 ABC transporter
ABC_tran             PF00005.22   118 seq694_BIOID54297    -            637   1.1e-36  125.6   1.0   2   2   2.6e-21   3.6e-18   65.9   0.0     1   118   352   459   352   459 0.92 ABC transporter
ABC_tran_2           PF12848.2     85 seq694_BIOID54297    -            637   6.6e-29   99.4   4.3   1   1   4.8e-32   6.6e-29   99.4   3.0     1    83   217   298   217   302 0.93 ABC transporter
DUF419               PF04237.8     92 seq695_BIOID54297    -            122   1.9e-26   92.1   0.0   1   1   1.7e-30   2.3e-26   91.8   0.0     1    92    14   107    14   107 0.97 Protein of unknown function (DUF419)
RHH_2                PF03693.9     81 seq698_BIOID54297    -             98   9.6e-21   73.6   0.4   1   1   1.7e-24   1.2e-20   73.3   0.2     1    75    16    92    16    97 0.92 Uncharacterised protein family (UPF0156)
RHH_1                PF01402.16    39 seq698_BIOID54297    -             98     8e-05   22.2   2.1   1   1   1.4e-08   9.3e-05   22.0   0.4     2    39    20    58    19    58 0.94 Ribbon-helix-helix protein, copG family
RcsC                 PF09456.5     92 seq700_BIOID54297    -            949   1.6e-38  130.0   0.0   1   1   1.4e-41   4.7e-38  128.6   0.0     1    92   708   799   708   799 0.99 RcsC Alpha-Beta-Loop (ABL)
HATPase_c            PF02518.21   111 seq700_BIOID54297    -            949   4.4e-33  113.2   0.0   1   1   2.6e-36   8.8e-33  112.2   0.0     1   110   581   690   581   691 0.99 Histidine kinase-, DNA gyrase B-, and HSP90-like ATPase
Response_reg         PF00072.19   112 seq700_BIOID54297    -            949   1.3e-29  102.3   0.1   1   1     1e-32   3.5e-29  100.9   0.0     1   111   827   936   827   937 0.98 Response regulator receiver domain
HisKA                PF00512.20    68 seq700_BIOID54297    -            949   1.4e-17   63.3   0.0   1   1   1.4e-20   4.7e-17   61.6   0.0     1    67   469   533   469   534 0.97 His Kinase A (phospho-acceptor) domain
SBP_bac_3            PF00497.15   225 seq702_BIOID54297    -            260     4e-65  219.0   1.2   1   1   6.7e-69   4.6e-65  218.9   0.8     1   224    28   254    28   255 0.97 Bacterial extracellular solute-binding proteins, family 3
NMT1                 PF09084.6    216 seq702_BIOID54297    -            260     3e-06   26.8   0.1   1   1   1.8e-08   0.00013   21.5   0.0    76   145   115   181   109   236 0.88 NMT1/THI5 like
Gp49                 PF05973.9     91 seq705_BIOID54297    -            113   1.1e-20   73.3   0.2   1   1   9.1e-25   1.2e-20   73.1   0.1     3    90    18   103    16   104 0.93 Phage derived protein Gp49-like (DUF891)
DUF4238              PF14022.1    267 seq706_BIOID54297    -            389     5e-08   32.3   7.2   1   1   3.9e-11   5.4e-07   28.9   5.0     1   265    36   373    36   375 0.79 Protein of unknown function (DUF4238)
Phage_tail_U         PF06141.6    133 seq708_BIOID54297    -            137   6.4e-68  226.7   0.2   1   1   5.2e-72   7.2e-68  226.5   0.2     1   133     5   137     5   137 0.99 Phage minor tail protein U
BPD_transp_1         PF00528.17   185 seq711_BIOID54297    -            259     1e-22   80.4   5.1   1   1   7.3e-27     1e-22   80.4   3.5     2   179    88   258    87   259 0.98 Binding-protein-dependent transport system inner membrane component
TPP_enzyme_N         PF02776.13   172 seq712_BIOID54297    -            548   1.6e-58  196.8   4.4   1   1   3.8e-62   1.7e-58  196.7   0.2     1   169     1   167     1   170 0.98 Thiamine pyrophosphate enzyme, N-terminal TPP binding domain
TPP_enzyme_C         PF02775.16   153 seq712_BIOID54297    -            548   6.8e-52  174.9   0.4   1   1   5.3e-54   2.4e-50  169.9   0.0     1   153   374   522   374   522 0.98 Thiamine pyrophosphate enzyme, C-terminal TPP binding domain
TPP_enzyme_M         PF00205.17   137 seq712_BIOID54297    -            548     2e-41  140.8   0.1   1   1   1.1e-44   4.9e-41  139.5   0.1     1   137   186   321   186   321 0.98 Thiamine pyrophosphate enzyme, central domain
HTH_18               PF12833.2     81 seq713_BIOID54297    -            273   5.3e-16   58.3   0.0   1   1   2.6e-19   8.9e-16   57.6   0.0     2    79   181   256   180   258 0.95 Helix-turn-helix domain
ATP-synt_ab          PF00006.20   215 seq714_BIOID54297    -            460   2.5e-64  216.6   0.0   1   1   7.8e-68   3.6e-64  216.1   0.0     1   215   129   342   129   342 0.97 ATP synthase alpha/beta family, nucleotide-binding domain
ATP-synt_ab_C        PF00306.22   113 seq714_BIOID54297    -            460   9.9e-28   96.7   0.1   1   1     4e-31   1.8e-27   95.9   0.1     2   109   356   458   355   460 0.94 ATP synthase alpha/beta chain, C terminal domain
ATP-synt_ab_N        PF02874.18    69 seq714_BIOID54297    -            460   3.3e-22   78.3   2.5   1   1   1.5e-25     7e-22   77.3   1.7     1    68     6    72     6    73 0.97 ATP synthase alpha/beta family, beta-barrel domain
SelA                 PF03841.8    367 seq715_BIOID54297    -            463  1.6e-176  586.4   0.0   1   1  2.7e-180  1.8e-176  586.1   0.0     1   366    83   451    83   452 0.99 L-seryl-tRNA selenium transferase
Se-cys_synth_N       PF12390.3     40 seq715_BIOID54297    -            463   2.8e-10   40.0   0.5   1   1   4.1e-14   2.8e-10   40.0   0.4     1    40     9    48     9    48 0.99 Selenocysteine synthase N terminal
Big_1                PF02369.11   100 seq716_BIOID54297    -            627  4.4e-134  437.1  86.6   1   6   4.2e-31   1.5e-27   95.3   6.1     6    99    23   119    19   120 0.94 Bacterial Ig-like domain (group 1)
Big_1                PF02369.11   100 seq716_BIOID54297    -            627  4.4e-134  437.1  86.6   2   6   2.3e-28   7.8e-25   86.5   5.7     2    99   122   221   121   222 0.95 Bacterial Ig-like domain (group 1)
Big_1                PF02369.11   100 seq716_BIOID54297    -            627  4.4e-134  437.1  86.6   3   6   7.8e-26   2.7e-22   78.4   4.9     5    97   232   318   226   321 0.93 Bacterial Ig-like domain (group 1)
Big_1                PF02369.11   100 seq716_BIOID54297    -            627  4.4e-134  437.1  86.6   4   6   1.8e-21   6.2e-18   64.4   0.3    20    96   343   418   324   421 0.84 Bacterial Ig-like domain (group 1)
Big_1                PF02369.11   100 seq716_BIOID54297    -            627  4.4e-134  437.1  86.6   5   6   7.5e-25   2.5e-21   75.3   5.9     5   100   427   517   422   517 0.90 Bacterial Ig-like domain (group 1)
Big_1                PF02369.11   100 seq716_BIOID54297    -            627  4.4e-134  437.1  86.6   6   6   2.6e-23     9e-20   70.3   8.0     3   100   522   620   520   620 0.94 Bacterial Ig-like domain (group 1)
BPD_transp_2         PF02653.11   267 seq717_BIOID54297    -            326   2.5e-47  160.9  45.5   1   1   1.8e-51   2.5e-47  160.9  31.6     1   267    52   318    52   318 0.91 Branched-chain amino acid transport system / permease component
Homoserine_dh        PF00742.14   179 seq718_BIOID54297    -            810   6.9e-51  172.3   0.0   1   1   2.3e-54   1.1e-50  171.7   0.0     1   178   608   803   608   804 0.99 Homoserine dehydrogenase
AA_kinase            PF00696.23   241 seq718_BIOID54297    -            810   1.8e-42  145.4   0.0   1   1   8.3e-46   3.8e-42  144.3   0.0     2   238    12   284    11   287 0.89 Amino acid kinase family
NAD_binding_3        PF03447.11   117 seq718_BIOID54297    -            810   3.5e-24   85.3   0.0   1   1   1.8e-27   8.4e-24   84.1   0.0     1   116   465   599   465   600 0.98 Homoserine dehydrogenase, NAD binding domain
PPC                  PF04151.10    70 seq720_BIOID54297    -            133   2.3e-07   31.5   1.0   1   1   2.5e-11   3.4e-07   31.0   0.3     1    68    48   111    48   113 0.85 Bacterial pre-peptidase C-terminal domain
Abhydrolase_6        PF12697.2    228 seq722_BIOID54297    -            293   9.7e-36  123.6   0.0   1   1   2.5e-39   1.1e-35  123.4   0.0     1   227    43   284    43   285 0.72 Alpha/beta hydrolase family
Abhydrolase_1        PF00561.15   230 seq722_BIOID54297    -            293   2.7e-24   85.9   0.0   1   1   8.2e-28   3.7e-24   85.4   0.0     1   228    71   286    71   288 0.90 alpha/beta hydrolase fold
Abhydrolase_5        PF12695.2    142 seq722_BIOID54297    -            293   9.2e-18   64.2   0.0   1   1   1.7e-20   7.6e-17   61.2   0.0     1   141    42   272    42   273 0.69 Alpha/beta hydrolase family
LysR_substrate       PF03466.15   209 seq723_BIOID54297    -            310   3.4e-34  117.6   0.0   1   1   6.6e-38   4.5e-34  117.2   0.0     2   208    92   296    91   297 0.95 LysR substrate binding domain
HTH_1                PF00126.22    60 seq723_BIOID54297    -            310   1.2e-15   56.8   1.2   1   1   1.7e-19   1.2e-15   56.8   0.9     2    60     9    67     8    67 0.98 Bacterial regulatory helix-turn-helix protein, lysR family
HNH                  PF01844.18    47 seq725_BIOID54297    -            241   1.1e-12   47.4   0.5   1   1     8e-17   1.1e-12   47.4   0.4     1    45   181   230   181   232 0.91 HNH endonuclease
DEDD_Tnp_IS110       PF01548.12   144 seq727_BIOID54297    -            326   4.2e-44  149.5   0.2   1   1   2.4e-47   1.7e-43  147.6   0.1     1   144     7   151     7   151 0.99 Transposase
Transposase_20       PF02371.11    87 seq727_BIOID54297    -            326   1.1e-27   95.7   0.4   1   1     3e-31     2e-27   94.9   0.3     2    85   196   280   195   282 0.96 Transposase IS116/IS110/IS902 family
Plasmid_stabil       PF05016.9     90 seq731_BIOID54297    -             98   6.7e-13   48.7   0.0   1   1   5.5e-17   7.5e-13   48.5   0.0     1    89     4    90     4    91 0.92 Plasmid stabilisation system protein
Ribosomal_S16        PF00886.14    62 seq732_BIOID54297    -             82     6e-26   89.8   0.1   1   1   5.2e-30   7.1e-26   89.5   0.0     1    62     8    68     8    68 0.96 Ribosomal protein S16
DUF331               PF03889.8     39 seq735_BIOID54297    -             72   3.2e-21   74.1   0.6   1   1   3.1e-25   4.2e-21   73.8   0.4     1    37     9    45     9    47 0.97 Domain of unknown function
tRNA_Me_trans        PF03054.11   356 seq736_BIOID54297    -            383  1.7e-150  500.3   0.0   1   1  5.7e-154  1.9e-150  500.2   0.0     1   356    21   375    21   375 0.98 tRNA methyl transferase
NAD_synthase         PF02540.12   242 seq736_BIOID54297    -            383   8.6e-10   37.7   0.0   1   1   2.5e-11   8.6e-08   31.2   0.0    16    82    18    90     5   110 0.78 NAD synthase
Asn_synthase         PF00733.16   255 seq736_BIOID54297    -            383   1.7e-06   27.6   0.0   1   1   7.5e-10   2.6e-06   27.0   0.0    16    92    19   102     7   177 0.89 Asparagine synthase
ThiI                 PF02568.9    197 seq736_BIOID54297    -            383   3.9e-06   26.3   0.0   1   1   1.6e-09   5.6e-06   25.8   0.0     2    73    19    90    18   144 0.73 Thiamine biosynthesis protein (ThiI)
YchF-GTPase_C        PF06071.8     84 seq737_BIOID54297    -            363   4.7e-41  138.3   0.6   1   1   1.8e-44     8e-41  137.6   0.4     1    84   279   362   279   362 0.99 Protein of unknown function (DUF933)
MMR_HSR1             PF01926.18   114 seq737_BIOID54297    -            363   9.2e-19   67.4   0.0   1   1     5e-22   2.3e-18   66.1   0.0     1    89     4   109     4   208 0.81 50S ribosome-binding GTPase
FeoB_N               PF02421.13   189 seq737_BIOID54297    -            363   8.1e-09   34.8   0.0   1   1   8.5e-12   3.9e-08   32.6   0.0     2    43     4    45     3    53 0.91 Ferrous iron transport protein B
HTH_3                PF01381.17    55 seq738_BIOID54297    -             93   2.4e-13   49.5   0.0   1   1     1e-16   3.5e-13   49.0   0.0     1    51    36    86    36    89 0.96 Helix-turn-helix
HTH_31               PF13560.1     64 seq738_BIOID54297    -             93   2.5e-12   46.6   0.0   1   1   9.5e-16   3.3e-12   46.3   0.0     2    56    32    85    31    90 0.95 Helix-turn-helix domain
HTH_37               PF13744.1     80 seq738_BIOID54297    -             93   6.3e-12   45.0   0.0   1   1   2.2e-15   7.6e-12   44.7   0.0    12    73    25    85    14    89 0.91 Helix-turn-helix domain
HTH_19               PF12844.2     64 seq738_BIOID54297    -             93   1.5e-10   40.8   0.0   1   1   6.4e-14   2.2e-10   40.3   0.0     3    54    35    86    34    90 0.96 Helix-turn-helix domain
MotA_ExbB            PF01618.11   139 seq741_BIOID54297    -            295   4.1e-06   26.3   0.6   1   1     3e-10   4.1e-06   26.3   0.4    29   135   136   239   116   242 0.88 MotA/TolQ/ExbB proton channel family
Epimerase            PF01370.16   236 seq742_BIOID54297    -            373   9.5e-72  241.1   0.0   1   1   1.7e-75   1.2e-71  240.8   0.0     1   236     5   252     5   252 0.98 NAD dependent epimerase/dehydratase family
RmlD_sub_bind        PF04321.12   287 seq742_BIOID54297    -            373   6.8e-09   34.8   0.0   1   1   1.7e-12   1.1e-08   34.1   0.0     3   130     5   162     2   173 0.94 RmlD substrate binding domain
HAD_2                PF13419.1    176 seq744_BIOID54297    -            225   4.8e-28   98.4   0.0   1   1   1.2e-31   5.5e-28   98.2   0.0     1   176     6   195     6   195 0.91 Haloacid dehalogenase-like hydrolase
Hydrolase_like       PF13242.1     75 seq744_BIOID54297    -            225   1.1e-12   47.3   0.0   1   1     4e-16   1.8e-12   46.6   0.0     3    75   149   218   147   218 0.86 HAD-hyrolase-like
Hydrolase            PF00702.21   204 seq744_BIOID54297    -            225   2.2e-11   44.5   0.2   1   1   2.4e-14   1.1e-10   42.3   0.1   107   204    78   189     3   189 0.75 haloacid dehalogenase-like hydrolase
Nitroreductase       PF00881.19   165 seq745_BIOID54297    -            217   3.1e-30  105.0   0.0   1   1   2.6e-34   3.6e-30  104.8   0.0     2   165     8   193     7   193 0.97 Nitroreductase family
Bac_DNA_binding      PF00216.16    90 seq748_BIOID54297    -             99   6.2e-30  102.9   0.0   1   1   5.1e-34   6.9e-30  102.8   0.0     1    89     3    91     3    92 0.98 Bacterial DNA-binding protein
MoCF_biosynth        PF00994.19   144 seq749_BIOID54297    -            170   5.8e-31  106.7   0.0   1   1   5.3e-35   7.2e-31  106.4   0.0     1   143    14   156    12   157 0.92 Probable molybdopterin binding domain
Big_2                PF02368.13    79 seq751_BIOID54297    -            247   2.3e-09   36.8  10.4   1   1   1.7e-13   2.3e-09   36.8   7.2     2    71   161   232   160   240 0.90 Bacterial Ig-like domain (group 2)
MreB_Mbl             PF06723.8    327 seq752_BIOID54297    -            347  9.3e-151  500.8   3.4   1   1  3.4e-154  1.2e-150  500.5   2.4     2   324    11   338    10   340 0.99 MreB/Mbl protein
HSP70                PF00012.15   602 seq752_BIOID54297    -            347     3e-13   48.4   0.2   1   1   1.9e-16   6.6e-13   47.3   0.0   136   241   108   207    84   221 0.86 Hsp70 protein
Actin                PF00022.14   393 seq752_BIOID54297    -            347     8e-11   40.8   0.0   1   1   1.5e-10   5.1e-07   28.3   0.0    45   211    52   226    13   243 0.79 Actin
FtsA                 PF14450.1    120 seq752_BIOID54297    -            347   1.1e-08   34.8   0.2   1   1   1.2e-11   4.1e-08   32.9   0.0     2    98   162   319   161   328 0.92 Cell division protein FtsA
DUF1305              PF06996.6    303 seq753_BIOID54297    -            362   5.3e-92  307.9   0.1   1   1   4.5e-96   6.1e-92  307.7   0.1     3   303    35   349    33   349 0.97 Protein of unknown function (DUF1305)
ABC_tran             PF00005.22   118 seq754_BIOID54297    -            255   1.4e-21   76.9   0.0   1   1   3.1e-25   2.1e-21   76.3   0.0     1   117    41   156    41   157 0.89 ABC transporter
TrbI_Ftype           PF09677.5    111 seq755_BIOID54297    -            128   4.8e-51  171.1   0.5   1   1   4.2e-55   5.7e-51  170.9   0.3     1   111    15   125    15   125 0.99 Type-F conjugative transfer system protein (TrbI_Ftype)
Polysacc_synt        PF01943.12   273 seq756_BIOID54297    -            492     1e-60  205.2  16.1   1   1   1.5e-64     1e-60  205.2  11.2     5   273    11   276     8   276 0.96 Polysaccharide biosynthesis protein
Polysacc_synt_3      PF13440.1    251 seq756_BIOID54297    -            492   6.4e-16   58.4  14.9   1   1   9.4e-20   6.4e-16   58.4  10.3     3   250    24   274    22   275 0.88 Polysaccharide biosynthesis protein
FtsX                 PF02687.16   121 seq757_BIOID54297    -            357   3.2e-12   46.1  12.8   1   1     4e-16   5.5e-12   45.3   6.7     2   116   232   346   230   353 0.81 FtsX-like permease family
RimM                 PF01782.13    84 seq758_BIOID54297    -            183   8.8e-28   95.9   0.0   1   1     2e-31   1.3e-27   95.3   0.0     2    84    17    98    16    98 0.98 RimM N-terminal domain
PRC                  PF05239.11    79 seq758_BIOID54297    -            183   8.9e-10   38.1   0.7   1   1   2.1e-13   1.4e-09   37.5   0.5     2    73   105   178   104   182 0.89 PRC-barrel domain
Prok-JAB             PF14464.1    105 seq760_BIOID54297    -            247   1.9e-19   69.0   0.1   1   1   4.6e-23   3.2e-19   68.3   0.1     4    96     4    98     1   109 0.93 Prokaryotic homologs of the JAB domain
NLPC_P60             PF00877.14   105 seq760_BIOID54297    -            247   1.9e-13   50.0   0.0   1   1   3.8e-17   2.6e-13   49.5   0.0     1   104   111   223   111   224 0.92 NlpC/P60 family
DUF3592              PF12158.3    148 seq763_BIOID54297    -            153   2.5e-16   59.7   0.1   1   1   2.3e-20   3.1e-16   59.3   0.1     8   147     9   139     5   140 0.90 Protein of unknown function (DUF3592)
Sugar_tr             PF00083.19   451 seq764_BIOID54297    -            443   8.3e-52  176.1  26.3   1   1   1.5e-55   1.1e-51  175.7  18.2     9   449    26   434    21   436 0.92 Sugar (and other) transporter
MFS_1                PF07690.11   354 seq764_BIOID54297    -            443     2e-37  128.7  63.7   1   1   1.4e-38   9.7e-35  119.8  23.5     6   353    28   386    25   387 0.83 Major Facilitator Superfamily
AMP-binding          PF00501.23   418 seq771_BIOID54297    -            573   7.3e-85  284.7   0.0   1   1   6.5e-89   8.9e-85  284.4   0.0     2   413    49   483    48   486 0.95 AMP-binding enzyme
Peptidase_U32        PF01136.14   233 seq772_BIOID54297    -            453   6.2e-95  316.4   0.0   1   1     6e-99   8.2e-95  316.0   0.0     1   232    75   344    75   345 0.98 Peptidase family U32
N_methyl             PF07963.7     20 seq773_BIOID54297    -            156   9.7e-05   21.7   1.2   1   1   1.2e-08   0.00017   21.0   0.8     1    19     5    23     5    24 0.93 Prokaryotic N-terminal methylation motif
MacB_PCD             PF12704.2    232 seq775_BIOID54297    -            648   2.9e-54  184.0   3.3   1   1   8.4e-58   2.9e-54  184.0   2.3     1   231   261   491   261   492 0.94 MacB-like periplasmic core domain
ABC_tran             PF00005.22   118 seq775_BIOID54297    -            648   1.8e-21   76.5   0.0   1   1     1e-24   3.5e-21   75.6   0.0     1   117    48   172    48   173 0.94 ABC transporter
FtsX                 PF02687.16   121 seq775_BIOID54297    -            648   2.4e-21   75.5  10.3   1   1   7.1e-25   2.4e-21   75.5   7.1     2   121   527   641   526   641 0.97 FtsX-like permease family
AAA_21               PF13304.1    303 seq775_BIOID54297    -            648   7.5e-12   45.6   0.1   1   1   5.8e-10     2e-06   27.8   0.0   221   300   129   205    90   208 0.88 AAA domain
Phage_integrase      PF00589.17   173 seq777_BIOID54297    -            423   2.1e-22   79.5   0.3   1   1   7.9e-26   5.4e-22   78.1   0.0     2   169   232   396   231   399 0.90 Phage integrase family
DUF4102              PF13356.1     89 seq777_BIOID54297    -            423   1.5e-22   79.1   0.0   1   1   6.8e-26   4.7e-22   77.5   0.0     1    87    22   112    22   114 0.91 Domain of unknown function (DUF4102)
Sulfatase            PF00884.18   379 seq778_BIOID54297    -            577   1.9e-48  165.2   6.9   1   1   4.2e-52   2.8e-48  164.7   4.8     2   308   238   535   237   565 0.93 Sulfatase
DUF1705              PF08019.7    156 seq778_BIOID54297    -            577   5.4e-05   22.6   7.7   1   1   7.9e-09   5.4e-05   22.6   5.4    11   149    59   206    50   211 0.61 Domain of unknown function (DUF1705)
DUF770               PF05591.7    158 seq779_BIOID54297    -             90   6.5e-21   74.4   0.0   1   1   5.3e-25   7.3e-21   74.2   0.0     2    78     7    81     6    89 0.92 Protein of unknown function (DUF770)
NUDIX                PF00293.23   135 seq780_BIOID54297    -            209   3.2e-14   52.6   0.2   1   1   3.5e-18   4.7e-14   52.0   0.1     4   127    59   187    56   198 0.87 NUDIX domain
HxlR                 PF01638.12    91 seq781_BIOID54297    -            126   1.8e-32  110.7   0.1   1   1   2.8e-36   3.8e-32  109.6   0.0     2    89    29   116    28   118 0.97 HxlR-like helix-turn-helix
PBP                  PF01161.15   145 seq785_BIOID54297    -            158   5.4e-37  126.7   0.0   1   1   4.4e-41     6e-37  126.5   0.0     2   143    12   157    11   158 0.94 Phosphatidylethanolamine-binding protein
FecCD                PF01032.13   311 seq786_BIOID54297    -            326   3.2e-85  285.5  36.1   1   1   5.8e-89     4e-85  285.2  25.0     1   311    22   323    22   323 0.97 FecCD transport family
ABC-3                PF00950.12   258 seq786_BIOID54297    -            326   8.9e-05   21.7   7.9   1   1   2.8e-08   0.00019   20.6   5.5    51   199   116   261    97   322 0.85 ABC 3 transport family
SseB                 PF07179.7    263 seq787_BIOID54297    -            258  1.3e-139  463.4   0.1   1   1  1.1e-143  1.4e-139  463.3   0.0     1   263     1   258     1   258 0.99 SseB protein
UTRA                 PF07702.8    141 seq792_BIOID54297    -            241   1.5e-32  112.0   0.1   1   1   7.9e-36   2.7e-32  111.2   0.0     1   140    96   235    96   236 0.94 UTRA domain
GntR                 PF00392.16    64 seq792_BIOID54297    -            241     4e-22   77.3   0.3   1   1   2.2e-25   7.5e-22   76.4   0.2     2    64    14    75    13    75 0.98 Bacterial regulatory proteins, gntR family
MarR                 PF01047.17    59 seq792_BIOID54297    -            241   4.8e-06   26.0   0.0   1   1   4.1e-09   1.4e-05   24.5   0.0    21    51    39    69    35    71 0.95 MarR family
DUF1451              PF07295.6    146 seq794_BIOID54297    -            160   7.1e-53  178.2   0.3   1   1   6.1e-57   8.3e-53  177.9   0.2     2   145    12   157    11   158 0.98 Protein of unknown function (DUF1451)
Phage_base_V         PF04717.7     79 seq796_BIOID54297    -            170   1.5e-19   69.5   0.0   1   1   1.6e-23   2.2e-19   69.0   0.0     1    77     9    84     9    86 0.96 Phage-related baseplate assembly protein
N_methyl_2           PF13544.1     31 seq797_BIOID54297    -            267   7.6e-08   31.3   0.2   1   1   3.6e-11   1.7e-07   30.3   0.1     4    31    76   103    73   103 0.89 Type IV pilin N-term methylation site GFxxxE
N_methyl             PF07963.7     20 seq797_BIOID54297    -            267   8.3e-06   25.1   1.8   1   1   3.8e-09   1.7e-05   24.1   1.3     1    20    86   105    86   105 0.95 Prokaryotic N-terminal methylation motif
N_methyl_3           PF13633.1     22 seq797_BIOID54297    -            267     2e-05   23.9   2.4   1   1   8.5e-09   3.9e-05   23.0   1.7     1    21    88   108    88   109 0.96 Prokaryotic N-terminal methylation site
TraW_N               PF12477.3     31 seq798_BIOID54297    -            210   3.7e-10   39.3   0.2   1   1     4e-14   5.5e-10   38.7   0.2     1    30     1    30     1    31 0.97 Sex factor F TraW protein N terminal
YdjC                 PF04794.7    261 seq801_BIOID54297    -            252   9.1e-71  238.2   0.0   1   1   7.5e-75     1e-70  238.0   0.0     2   260     4   241     3   242 0.92 YdjC-like protein
MM_CoA_mutase        PF01642.17   516 seq804_BIOID54297    -            714  3.7e-256  850.0   1.5   1   1  6.5e-260  4.4e-256  849.8   1.1     2   516    28   542    27   542 1.00 Methylmalonyl-CoA mutase
B12-binding          PF02310.14   121 seq804_BIOID54297    -            714   3.4e-15   55.8   0.5   1   1   1.5e-18     1e-14   54.3   0.0     2   117   586   699   585   703 0.92 B12 binding domain
HNH_5                PF14279.1     71 seq805_BIOID54297    -            231   1.7e-25   88.6   3.6   1   1   3.1e-29   4.3e-25   87.4   2.5     1    70     4    73     4    74 0.98 HNH endonuclease
MoaC                 PF01967.16   136 seq806_BIOID54297    -            161   1.5e-60  202.6   1.3   1   1   1.3e-64   1.7e-60  202.4   0.9     1   136    15   150    15   150 1.00 MoaC family
SBP_bac_3            PF00497.15   225 seq809_BIOID54297    -            260   5.1e-66  222.0   0.2   1   1   8.6e-70   5.9e-66  221.8   0.1     1   224    28   254    28   255 0.96 Bacterial extracellular solute-binding proteins, family 3
FAD_binding_2        PF00890.19   421 seq810_BIOID54297    -            693     2e-28   99.3   1.4   1   1   6.8e-32   4.7e-28   98.0   1.0     1   421    43   475    43   475 0.78 FAD binding domain
Pyr_redox_2          PF07992.9    200 seq810_BIOID54297    -            693   9.7e-09   35.2   0.0   1   1   7.1e-11   4.8e-07   29.7   0.0     2   197    44   463    43   466 0.78 Pyridine nucleotide-disulphide oxidoreductase
Radical_SAM          PF04055.16   166 seq811_BIOID54297    -            321   1.7e-14   54.2   0.0   1   1   1.9e-18   2.6e-14   53.6   0.0     4   165    91   251    88   252 0.91 Radical SAM superfamily
FAA_hydrolase        PF01557.13   217 seq813_BIOID54297    -            271   2.9e-24   85.5   0.0   1   1   2.9e-28   3.9e-24   85.1   0.0     2   216    58   261    57   262 0.88 Fumarylacetoacetate (FAA) hydrolase family
P-II                 PF00543.17   102 seq814_BIOID54297    -            112   1.3e-43  147.5   2.6   1   1     1e-47   1.4e-43  147.3   1.8     1   102     4   105     4   105 0.99 Nitrogen regulatory protein P-II
HTH_Tnp_IS1          PF12759.2     50 seq815_BIOID54297    -             90   9.4e-30  101.7   0.1   1   1   1.8e-33   1.2e-29  101.3   0.1     1    49    38    86    38    87 0.99 InsA C-terminal domain
Zn_Tnp_IS1           PF03811.8     36 seq815_BIOID54297    -             90   4.5e-20   70.7   8.8   1   1   9.4e-24   6.4e-20   70.2   6.1     1    36     1    35     1    35 0.99 InsA N-terminal domain
GTP_EFTU             PF00009.22   188 seq816_BIOID54297    -            538     1e-44  152.1   0.0   1   1   3.4e-48   1.6e-44  151.5   0.0     3   187    22   286    20   287 0.92 Elongation factor Tu GTP binding domain
GTP_EFTU_D2          PF03144.20    74 seq816_BIOID54297    -            538   2.8e-11   43.2   0.1   1   1   2.7e-14   1.2e-10   41.2   0.0     2    74   323   389   322   389 0.97 Elongation factor Tu domain 2
tRNA_m1G_MT          PF01746.16   186 seq818_BIOID54297    -            255   4.9e-60  202.2   0.0   1   1   4.3e-64   5.8e-60  201.9   0.0     2   186    23   221    22   221 0.98 tRNA (Guanine-1)-methyltransferase
Ribul_P_3_epim       PF00834.14   201 seq819_BIOID54297    -            231   1.1e-60  204.0   0.0   1   1     1e-64   1.4e-60  203.7   0.0     1   195     2   196     2   203 0.96 Ribulose-phosphate 3 epimerase family
MS_channel           PF00924.13   206 seq820_BIOID54297    -            415   4.4e-74  248.1   0.3   1   1     7e-76   9.6e-72  240.5   0.2     1   205   142   396   142   397 0.99 Mechanosensitive ion channel
DUF2575              PF10837.3     71 seq822_BIOID54297    -             72   4.5e-47  157.8   3.1   1   1   3.6e-51     5e-47  157.7   2.1     1    71     2    72     2    72 1.00 Protein of unknown function (DUF2575)
HTH_Tnp_1            PF01527.15    76 seq823_BIOID54297    -            126   2.2e-21   75.4   0.0   1   1   2.2e-25     3e-21   75.0   0.0     1    70    10    86    10    93 0.86 Transposase
Pyr_redox_2          PF07992.9    200 seq825_BIOID54297    -            466   5.3e-32  111.2   0.0   1   1   5.4e-35   1.1e-31  110.2   0.0     1   198     8   315     8   317 0.89 Pyridine nucleotide-disulphide oxidoreductase
Pyr_redox_dim        PF02852.17   110 seq825_BIOID54297    -            466   4.1e-30  103.9   0.8   1   1   5.4e-33   1.1e-29  102.5   0.5     1   109   346   457   346   458 0.97 Pyridine nucleotide-disulphide oxidoreductase, dimerisation domain
Pyr_redox            PF00070.22    80 seq825_BIOID54297    -            466   1.7e-18   66.6   1.7   1   1   4.2e-19   8.3e-16   58.0   0.0     1    76   178   251   178   258 0.94 Pyridine nucleotide-disulphide oxidoreductase
Pyr_redox_3          PF13738.1    203 seq825_BIOID54297    -            466   3.4e-08   33.6   0.0   1   1   1.7e-10   3.2e-07   30.4   0.0     1   176    10   185    10   212 0.71 Pyridine nucleotide-disulphide oxidoreductase
FAD_binding_2        PF00890.19   421 seq825_BIOID54297    -            466   6.7e-06   25.0   3.4   1   1   3.2e-08   6.2e-05   21.9   1.5     1    40     8    48     8    51 0.96 FAD binding domain
Thi4                 PF01946.12   230 seq825_BIOID54297    -            466   1.5e-05   24.1   0.4   1   1   3.4e-08   6.6e-05   21.9   0.2    17    61     6    50     2    64 0.89 Thi4 family
Abhydrolase_6        PF12697.2    228 seq827_BIOID54297    -            256     1e-33  117.0   2.2   1   1   3.3e-37   1.1e-33  116.8   1.5     1   227    16   247    16   248 0.93 Alpha/beta hydrolase family
Abhydrolase_1        PF00561.15   230 seq827_BIOID54297    -            256   3.7e-27   95.2   0.0   1   1   1.3e-30   4.4e-27   95.0   0.0     1   229    40   250    40   251 0.93 alpha/beta hydrolase fold
Abhydrolase_5        PF12695.2    142 seq827_BIOID54297    -            256   7.4e-17   61.3   0.0   1   1   6.3e-19   2.1e-15   56.5   0.0     2   141    16   235    15   236 0.84 Alpha/beta hydrolase family
MotB_plug            PF13677.1     58 seq828_BIOID54297    -            308   1.4e-23   81.7   0.6   1   1   3.9e-27   2.6e-23   80.9   0.4     3    57    12    66    10    67 0.88 Membrane MotB of proton-channel complex MotA/MotB
OmpA                 PF00691.15    97 seq828_BIOID54297    -            308     3e-11   43.4   0.0   1   1   9.6e-15   6.6e-11   42.3   0.0     1    95   160   258   160   259 0.86 OmpA family
Phage_lambd_GpG      PF06894.6    127 seq829_BIOID54297    -            129   3.3e-46  155.9   0.4   1   1   2.9e-50     4e-46  155.6   0.3     1   120     2   118     2   123 0.95 Bacteriophage lambda minor tail protein (GpG)
Pribosyltran         PF00156.22   125 seq830_BIOID54297    -            208   7.3e-16   57.9   0.2   1   1   7.4e-20     1e-15   57.4   0.1    21   125    63   160    41   160 0.93 Phosphoribosyl transferase domain
BPD_transp_1         PF00528.17   185 seq831_BIOID54297    -            275   2.3e-22   79.2  16.1   1   1   1.7e-26   2.3e-22   79.2  11.2     1   181    98   269    98   271 0.97 Binding-protein-dependent transport system inner membrane component
Lambda_tail_I        PF06805.7     82 seq832_BIOID54297    -            190   3.3e-14   52.3   0.0   1   1   4.2e-18   5.7e-14   51.5   0.0    25    82     2    64     1    64 0.98 Bacteriophage lambda tail assembly protein I
BPD_transp_1         PF00528.17   185 seq834_BIOID54297    -            295     4e-20   71.9  20.8   1   1   2.9e-24     4e-20   71.9  14.4     3   184    88   293    86   294 0.90 Binding-protein-dependent transport system inner membrane component
DUF1249              PF06853.7    121 seq841_BIOID54297    -            140   6.9e-46  154.6   0.2   1   1   5.8e-50     8e-46  154.4   0.1     2   118    21   136    20   139 0.97 Protein of unknown function (DUF1249)
DDE_Tnp_IS1          PF03400.8    131 seq843_BIOID54297    -            131   6.9e-73  242.7   0.2   1   1   1.2e-76   7.9e-73  242.6   0.1     1   131     2   131     2   131 0.99 IS1 transposase
FAD_syn              PF06574.7    158 seq844_BIOID54297    -            313   2.2e-57  193.0   0.0   1   1   4.4e-61     3e-57  192.5   0.0     2   158    12   168    11   168 0.98 FAD synthetase
Flavokinase          PF01687.12   125 seq844_BIOID54297    -            313   6.1e-40  135.8   0.0   1   1   1.4e-43   9.4e-40  135.2   0.0     1   124   184   307   184   308 0.97 Riboflavin kinase
ThiS                 PF02597.15    78 seq845_BIOID54297    -             81     5e-22   77.9   0.0   1   1   4.1e-26   5.6e-22   77.8   0.0     1    78     4    81     4    81 0.99 ThiS family
SecG                 PF03840.9     74 seq846_BIOID54297    -            110   8.9e-27   92.5   9.6   1   1   7.6e-31     1e-26   92.3   6.7     2    74     3    75     2    75 0.97 Preprotein translocase SecG subunit
Pectinesterase       PF01095.14   298 seq847_BIOID54297    -            427     9e-15   53.8   6.2   1   1   1.9e-15   2.6e-11   42.5   0.4    76   183   195   318   184   346 0.80 Pectinesterase
HTH_31               PF13560.1     64 seq850_BIOID54297    -            154   3.7e-14   52.5   0.4   1   1   1.8e-17   6.1e-14   51.8   0.1     2    58     9    64     8    74 0.95 Helix-turn-helix domain
HTH_19               PF12844.2     64 seq850_BIOID54297    -            154   1.3e-12   47.3   0.0   1   1   5.7e-16   1.9e-12   46.8   0.0     1    60    10    69    10    72 0.96 Helix-turn-helix domain
HTH_3                PF01381.17    55 seq850_BIOID54297    -            154   2.7e-09   36.6   0.0   1   1   1.2e-12   4.1e-09   36.0   0.0     1    51    13    63    13    64 0.96 Helix-turn-helix
HTH_26               PF13443.1     63 seq850_BIOID54297    -            154   3.2e-05   23.9   0.0   1   1   1.3e-08   4.3e-05   23.4   0.0     9    58    20    68     4    75 0.87 Cro/C1-type HTH DNA-binding domain
Epimerase            PF01370.16   236 seq851_BIOID54297    -            321   3.1e-70  236.1   0.0   1   1   5.3e-74   3.6e-70  235.9   0.0     1   236     6   246     6   246 0.95 NAD dependent epimerase/dehydratase family
RmlD_sub_bind        PF04321.12   287 seq851_BIOID54297    -            321   2.5e-07   29.7   0.1   1   1   7.3e-11     5e-07   28.7   0.1     2    68     5    72     4   283 0.80 RmlD substrate binding domain
MFS_1                PF07690.11   354 seq853_BIOID54297    -            427   1.1e-32  113.1  40.8   1   2   1.4e-25   6.6e-22   77.6  17.7    33   258    27   262     6   265 0.81 Major Facilitator Superfamily
MFS_1                PF07690.11   354 seq853_BIOID54297    -            427   1.1e-32  113.1  40.8   2   2   8.8e-15     4e-11   42.1   6.6    38   180   255   401   247   420 0.82 Major Facilitator Superfamily
Sugar_tr             PF00083.19   451 seq853_BIOID54297    -            427   3.6e-25   88.3  32.8   1   1   6.7e-26   3.1e-22   78.6  22.8    51   448    34   408    10   411 0.82 Sugar (and other) transporter
K_trans              PF02705.11   534 seq855_BIOID54297    -            622  8.9e-207  687.5  25.4   1   1  7.5e-211    1e-206  687.3  17.6     2   534    14   544    13   544 0.99 K+ potassium transporter
ATP-synt_DE_N        PF02823.11    80 seq860_BIOID54297    -            139   1.9e-30  104.2   0.1   1   1   4.2e-34   2.9e-30  103.7   0.1     2    80     6    84     5    84 0.99 ATP synthase, Delta/Epsilon chain, beta-sandwich domain
ATP-synt_DE          PF00401.15    48 seq860_BIOID54297    -            139   1.4e-16   59.9   5.1   1   1   3.3e-20   2.3e-16   59.2   3.5     1    47    88   134    88   135 0.97 ATP synthase, Delta/Epsilon chain, long alpha-helix domain
GTP_EFTU             PF00009.22   188 seq861_BIOID54297    -            614   2.2e-37  128.2   0.0   1   1   1.4e-40   3.8e-37  127.4   0.0     5   184     2   163     1   166 0.95 Elongation factor Tu GTP binding domain
SelB-wing_3          PF09107.6     50 seq861_BIOID54297    -            614   8.4e-20   69.7   0.6   1   1   9.4e-23   2.6e-19   68.2   0.4     1    50   557   606   557   606 0.96 Elongation factor SelB, winged helix
SelB-wing_2          PF09106.6     59 seq861_BIOID54297    -            614   3.3e-19   68.4   1.1   1   1   4.4e-22   1.2e-18   66.6   0.8     1    59   423   480   423   480 0.99 Elongation factor SelB, winged helix
GTP_EFTU_D2          PF03144.20    74 seq861_BIOID54297    -            614   9.1e-09   35.2   0.0   1   1   1.1e-11   2.9e-08   33.5   0.0     1    73   189   256   189   257 0.94 Elongation factor Tu domain 2
MMR_HSR1             PF01926.18   114 seq861_BIOID54297    -            614   1.7e-05   24.6   0.0   1   1   2.4e-08   6.4e-05   22.8   0.0     2   109     3   107     2   132 0.73 50S ribosome-binding GTPase
TraU                 PF06834.6    280 seq862_BIOID54297    -            330   3.5e-84  282.1   0.6   1   1   2.9e-88   3.9e-84  281.9   0.4     2   279    29   329    28   330 0.97 TraU protein
LysR_substrate       PF03466.15   209 seq863_BIOID54297    -            327   4.6e-44  149.9   0.1   1   1   9.2e-48   6.3e-44  149.4   0.1     5   209   120   323   117   323 0.97 LysR substrate binding domain
HTH_1                PF00126.22    60 seq863_BIOID54297    -            327   1.5e-24   85.3   1.5   1   1   2.9e-28     2e-24   84.9   0.2     1    60    34    93    34    93 0.98 Bacterial regulatory helix-turn-helix protein, lysR family
MinC_C               PF03775.11   105 seq864_BIOID54297    -            231   4.4e-40  135.4   0.0   1   1   9.7e-44   6.6e-40  134.8   0.0     1   105   125   230   125   230 0.98 Septum formation inhibitor MinC, C-terminal domain
MinC_N               PF05209.8     99 seq864_BIOID54297    -            231     4e-35  119.4   0.0   1   1   8.6e-39   5.9e-35  118.8   0.0     1    99     1   104     1   104 0.98 Septum formation inhibitor MinC, N-terminal domain
TnpB_IS66            PF05717.8    108 seq865_BIOID54297    -            115   2.7e-42  142.4   0.0   1   1   2.2e-46   2.9e-42  142.3   0.0     2   104     7   107     6   111 0.97 IS66 Orf2 like protein
MreC                 PF04085.9    152 seq867_BIOID54297    -            367     1e-47  161.2   0.3   1   1   1.1e-51   1.4e-47  160.7   0.2     1   150   122   270   122   272 0.99 rod shape-determining protein MreC
PhnG                 PF06754.7    147 seq868_BIOID54297    -            150   4.2e-60  201.5   3.2   1   1   3.4e-64   4.7e-60  201.3   2.2     2   147     4   149     3   149 0.99 Phosphonate metabolism protein PhnG
HTH_Tnp_IS1          PF12759.2     50 seq869_BIOID54297    -             75   1.5e-31  107.5   0.1   1   1   2.8e-35   1.9e-31  107.1   0.0     1    50    23    72    23    72 0.99 InsA C-terminal domain
Zn_Tnp_IS1           PF03811.8     36 seq869_BIOID54297    -             75   7.9e-09   34.7   2.2   1   1   1.2e-12   7.9e-09   34.7   1.5    18    36     2    20     1    20 0.96 InsA N-terminal domain
Phage_tail_T         PF06223.7    103 seq871_BIOID54297    -            109   7.4e-54  180.3   0.4   1   1     6e-58   8.2e-54  180.2   0.3     1   101     6   106     6   108 0.99 Minor tail protein T
MoaE                 PF02391.12   117 seq872_BIOID54297    -            150   2.5e-40  136.7   0.0   1   1   2.2e-44     3e-40  136.5   0.0     2   116     6   121     5   122 0.97 MoaE protein
DUF2509              PF10713.4    131 seq873_BIOID54297    -            135   6.6e-44  148.7   1.8   1   1   5.6e-48   7.6e-44  148.5   1.2     1   131    15   135    15   135 0.99 Protein of unknown function (DUF2509)
DDE_Tnp_IS1          PF03400.8    131 seq875_BIOID54297    -             97     2e-30  105.4   0.2   1   1   1.8e-34   2.5e-30  105.1   0.1     1    61    37    97    37    97 0.98 IS1 transposase
ACT_5                PF13710.1     63 seq876_BIOID54297    -             87   2.1e-26   91.4   0.1   1   1   1.9e-30   2.6e-26   91.0   0.1     2    63    13    73    12    73 0.98 ACT domain
Tra_M                PF05261.6    127 seq877_BIOID54297    -            161   2.6e-58  195.4   1.2   1   1   2.7e-62   3.7e-58  194.9   0.8     1   127    35   161    35   161 1.00 TraM protein
Abhydrolase_1        PF00561.15   230 seq879_BIOID54297    -            340     3e-26   92.2   0.0   1   1   2.6e-29     9e-26   90.7   0.0     4   218   105   312   102   315 0.96 alpha/beta hydrolase fold
Abhydrolase_6        PF12697.2    228 seq879_BIOID54297    -            340     3e-16   59.9   0.7   1   1   1.2e-19   4.2e-16   59.4   0.5     1   219    75   312    75   320 0.70 Alpha/beta hydrolase family
Abhydrolase_5        PF12695.2    142 seq879_BIOID54297    -            340   7.6e-11   41.8   0.4   1   1   7.2e-14   2.5e-10   40.1   0.2     2   141    75   308    74   309 0.65 Alpha/beta hydrolase family
Metallophos          PF00149.23   201 seq881_BIOID54297    -            275     1e-14   54.3   1.3   1   1   2.7e-18   1.8e-14   53.5   0.9     2   200    16   206    15   207 0.88 Calcineurin-like phosphoesterase
Metallophos_2        PF12850.2    156 seq881_BIOID54297    -            275   3.2e-12   46.4   0.0   1   1   7.3e-16     5e-12   45.8   0.0     2   139    16   225    15   239 0.69 Calcineurin-like phosphoesterase superfamily domain
FolB                 PF02152.13   113 seq882_BIOID54297    -            122   2.1e-32  111.4   0.2   1   1   1.7e-36   2.4e-32  111.3   0.1     1   113     4   114     4   114 0.99 Dihydroneopterin aldolase
Sigma70_r2           PF04542.9     71 seq884_BIOID54297    -            284   4.6e-19   67.6   0.0   1   1   1.3e-22   9.1e-19   66.7   0.0     1    70    53   122    53   123 0.97 Sigma-70 region 2
Sigma70_r4           PF04545.11    50 seq884_BIOID54297    -            284   3.6e-18   64.4   1.1   1   1   1.3e-20   9.1e-17   59.9   0.2     1    50   228   280   228   280 0.97 Sigma-70, region 4
GSHPx                PF00255.14   108 seq886_BIOID54297    -            183   3.3e-46  154.9   0.0   1   1   3.1e-50   4.2e-46  154.6   0.0     3   107     7   111     5   112 0.97 Glutathione peroxidase
BPD_transp_1         PF00528.17   185 seq888_BIOID54297    -            228   2.8e-23   82.3  11.7   1   1   2.6e-27   3.5e-23   81.9   8.1     2   183    28   219    24   221 0.95 Binding-protein-dependent transport system inner membrane component
AcetDehyd-dimer      PF09290.6    137 seq889_BIOID54297    -            316     1e-65  219.6   0.3   1   1   2.3e-69   1.6e-65  219.0   0.2     1   137   131   284   131   284 1.00 Prokaryotic acetaldehyde dehydrogenase, dimerisation
Semialdhyde_dh       PF01118.19   121 seq889_BIOID54297    -            316   1.7e-16   60.5   0.0   1   1   6.1e-20   4.2e-16   59.2   0.0     1   117     5   119     5   123 0.92 Semialdehyde dehydrogenase, NAD binding domain
Lipocalin_2          PF08212.7    143 seq890_BIOID54297    -            174   1.8e-46  157.3   0.2   1   1   3.1e-50   2.1e-46  157.1   0.2     1   143    34   174    34   174 0.98 Lipocalin-like domain
Lipocalin            PF00061.18   144 seq890_BIOID54297    -            174   2.3e-06   27.5   0.1   1   1   4.1e-10   2.8e-06   27.2   0.1     2   135    41   167    40   174 0.77 Lipocalin / cytosolic fatty-acid binding protein family
LysR_substrate       PF03466.15   209 seq893_BIOID54297    -            299   4.3e-54  182.6   5.0   1   1     1e-57     7e-54  181.9   3.4     3   209    88   291    86   291 0.98 LysR substrate binding domain
HTH_1                PF00126.22    60 seq893_BIOID54297    -            299   1.8e-28   97.9   0.3   1   1   1.1e-31   7.7e-28   95.8   0.2     2    60     4    62     3    62 0.98 Bacterial regulatory helix-turn-helix protein, lysR family
Phage-tail_3         PF13550.1    164 seq894_BIOID54297    -            542   1.6e-37  128.7   0.0   1   1   1.8e-41   2.5e-37  128.0   0.0     1   162   330   498   330   500 0.94 Putative phage tail protein
Ribosomal_L19        PF01245.15   113 seq895_BIOID54297    -            115   8.8e-51  170.3   2.5   1   1   7.2e-55   9.8e-51  170.1   1.8     2   112     3   113     2   114 0.99 Ribosomal protein L19
Acyltransferase      PF01553.16   132 seq896_BIOID54297    -            827   3.9e-25   87.6   0.0   1   1   5.1e-29   6.9e-25   86.8   0.0     2   131   302   444   301   445 0.95 Acyltransferase
TMP_2                PF06791.8    210 seq898_BIOID54297    -           1021   5.8e-59  199.1   5.5   1   1   8.5e-63   5.8e-59  199.1   3.8     5   209   227   426   224   427 0.99 Prophage tail length tape measure protein
Tape_meas_lam_C      PF09718.5     78 seq898_BIOID54297    -           1021   3.8e-27   93.8   5.9   1   1   5.6e-31   3.8e-27   93.8   4.1     1    78   810   887   810   887 0.98 Lambda phage tail tape-measure protein (Tape_meas_lam_C)
MOSC                 PF03473.12   133 seq899_BIOID54297    -            392   4.2e-36  123.2   0.0   1   1   1.5e-39   6.9e-36  122.5   0.0     5   133   132   263   128   263 0.96 MOSC domain
MOSC_N               PF03476.11   120 seq899_BIOID54297    -            392   2.9e-30  104.3   0.0   1   1   1.1e-33   5.1e-30  103.5   0.0     1   119     1   116     1   117 0.97 MOSC N-terminal beta barrel domain
Fer2                 PF00111.22    78 seq899_BIOID54297    -            392   3.4e-14   52.2   1.1   1   1   1.4e-17   6.6e-14   51.3   0.8     6    78   296   362   291   362 0.79 2Fe-2S iron-sulfur cluster binding domain
Helicase_C_2         PF13307.1    167 seq901_BIOID54297    -            761   4.2e-26   91.7   0.0   1   1     2e-29   6.7e-26   91.1   0.0     8   165   578   733   571   735 0.93 Helicase C-terminal domain
DEAD                 PF00270.24   173 seq901_BIOID54297    -            761   3.6e-09   36.2   0.1   1   1     2e-09   6.8e-06   25.5   0.0    12    78    88   153    73   171 0.74 DEAD/DEAH box helicase
DEAD_2               PF06733.10   174 seq901_BIOID54297    -            761   1.3e-08   34.3   0.0   1   1   6.7e-12   2.3e-08   33.5   0.0   103   167   245   308   195   314 0.87 DEAD_2
Xan_ur_permease      PF00860.15   389 seq903_BIOID54297    -            429  1.6e-108  362.5  42.7   1   1  1.7e-112  2.4e-108  362.0  29.6     2   387    16   383    15   385 0.98 Permease family
DUF1391              PF07151.7     49 seq906_BIOID54297    -             78   5.5e-35  118.5   0.8   1   1   5.2e-39   7.1e-35  118.1   0.5     1    48    29    76    29    77 0.97 Protein of unknown function (DUF1391)
MltA                 PF03562.12   158 seq907_BIOID54297    -            365   3.5e-44  150.1   0.7   1   1   4.1e-46   2.8e-42  144.0   0.5     1   158   125   257   125   257 0.96 MltA specific insert domain
3D                   PF06725.6     75 seq907_BIOID54297    -            365   1.2e-25   89.1   0.0   1   1   4.2e-29   2.9e-25   87.9   0.0     2    75   277   354   276   354 0.93 3D domain
Aminotran_4          PF01063.14   231 seq908_BIOID54297    -            309     2e-46  158.2   0.0   1   1   1.7e-50   2.4e-46  157.9   0.0     3   231    54   289    52   289 0.96 Aminotransferase class IV
Flavodoxin_2         PF02525.12   199 seq909_BIOID54297    -            176   9.7e-42  142.6   0.0   1   1   1.6e-45   1.1e-41  142.4   0.0     3   199     2   167     1   167 0.91 Flavodoxin-like fold
FMN_red              PF03358.10   152 seq909_BIOID54297    -            176   5.3e-08   32.4   0.0   1   1   1.1e-11   7.4e-08   31.9   0.0    58   125    43   117     2   135 0.76 NADPH-dependent FMN reductase
DDE_Tnp_IS1          PF03400.8    131 seq910_BIOID54297    -             69   1.6e-36  125.1   0.8   1   1   1.3e-40   1.8e-36  125.0   0.6    63   131     1    69     1    69 0.99 IS1 transposase
Nramp                PF01566.13   357 seq911_BIOID54297    -            412    3e-127  424.1  30.6   1   1  3.3e-131  4.6e-127  423.5  21.2     1   357    38   384    38   384 0.98 Natural resistance-associated macrophage protein
TauD                 PF02668.11   258 seq912_BIOID54297    -            283   2.8e-62  210.5   1.5   1   1   2.3e-66   3.2e-62  210.4   1.0     2   258     7   272     6   272 0.91 Taurine catabolism dioxygenase TauD, TfdA family
DUF3728              PF12528.3     88 seq913_BIOID54297    -            107   1.2e-25   89.6   3.3   1   1   2.2e-29   1.5e-25   89.3   2.3     1    88    29   106    29   106 0.99 Prepilin peptidase dependent protein C term (DUF3728)
N_methyl_2           PF13544.1     31 seq913_BIOID54297    -            107   2.6e-07   29.6   0.6   1   1   1.2e-10   8.4e-07   28.0   0.2     7    31     2    26     1    26 0.90 Type IV pilin N-term methylation site GFxxxE
Intimin_C            PF07979.6    101 seq915_BIOID54297    -            274   3.1e-05   24.0   1.2   1   1   7.5e-09    0.0001   22.3   0.6    11    99   180   270   171   272 0.77 Intimin C-type lectin domain
LysR_substrate       PF03466.15   209 seq917_BIOID54297    -            312     9e-33  113.0   0.0   1   1   1.7e-36   1.2e-32  112.6   0.0     7   207    98   297    92   299 0.95 LysR substrate binding domain
HTH_1                PF00126.22    60 seq917_BIOID54297    -            312   4.1e-19   67.9   0.0   1   1   1.1e-22   7.2e-19   67.1   0.0     2    60    10    68     9    68 0.98 Bacterial regulatory helix-turn-helix protein, lysR family
CheW                 PF01584.14   138 seq918_BIOID54297    -            667   1.4e-27   95.6   1.1   1   1     1e-30   2.9e-27   94.7   0.7     2   133   527   653   526   656 0.97 CheW-like domain
CheY-binding         PF09078.6     65 seq918_BIOID54297    -            667     1e-26   92.5   2.1   1   1   5.2e-30   1.4e-26   92.1   0.6     2    65   174   237   173   237 0.98 CheY binding
Hpt                  PF01627.18    90 seq918_BIOID54297    -            667   1.7e-22   79.1   1.2   1   1   6.2e-26   1.7e-22   79.1   0.9     2    89    21   120    20   121 0.96 Hpt domain
HATPase_c            PF02518.21   111 seq918_BIOID54297    -            667   2.1e-22   78.8   0.5   1   1   2.2e-25   5.9e-22   77.3   0.2     3   110   384   520   382   521 0.98 Histidine kinase-, DNA gyrase B-, and HSP90-like ATPase
H-kinase_dim         PF02895.9     68 seq918_BIOID54297    -            667   1.4e-18   66.8   2.7   1   1   5.1e-22   1.4e-18   66.8   1.9     1    68   274   337   274   337 0.97 Signal transducing histidine kinase, homodimeric domain
Lyase_1              PF00206.15   312 seq921_BIOID54297    -            456   4.9e-85  285.3   0.0   1   1   9.3e-89   6.4e-85  284.9   0.0     1   305    14   312    14   320 0.97 Lyase
ASL_C                PF08328.6    115 seq921_BIOID54297    -            456     6e-55  183.9   0.0   1   1     2e-58   1.4e-54  182.7   0.0     1   115   331   445   331   445 1.00 Adenylosuccinate lyase C-terminal
BPD_transp_1         PF00528.17   185 seq923_BIOID54297    -            281   1.6e-22   79.8  18.0   1   1   1.1e-26   1.6e-22   79.8  12.5     3   183    93   276    91   278 0.94 Binding-protein-dependent transport system inner membrane component
Na_Ca_ex             PF01699.19   139 seq924_BIOID54297    -            325   4.5e-54  181.7  24.2   1   2   1.1e-32   1.5e-28   99.0   6.4     1   138    13   142    13   143 0.98 Sodium/calcium exchanger protein
Na_Ca_ex             PF01699.19   139 seq924_BIOID54297    -            325   4.5e-54  181.7  24.2   2   2   1.5e-29   2.1e-25   88.8   4.9     4   137   187   314   183   316 0.95 Sodium/calcium exchanger protein
Bax1-I               PF01027.15   205 seq926_BIOID54297    -            234   3.6e-59  199.6  36.8   1   1     3e-63   4.1e-59  199.5  25.5     2   205    19   230    18   230 0.92 Inhibitor of apoptosis-promoting Bax1
HTH_Tnp_1            PF01527.15    76 seq927_BIOID54297    -            136   4.5e-19   68.0   0.6   1   1   1.2e-22     8e-19   67.2   0.4     2    74    23   102    22   104 0.89 Transposase
HTH_28               PF13518.1     52 seq927_BIOID54297    -            136   2.1e-06   27.4   0.5   1   1   6.5e-10   4.4e-06   26.4   0.0     1    43    32    75    32    78 0.93 Helix-turn-helix domain
Pertactin            PF03212.9    121 seq928_BIOID54297    -            961   4.9e-39  132.6   3.6   1   1   7.2e-43   4.9e-39  132.6   2.5     1   120   494   615   494   616 0.98 Pertactin
Autotransporter      PF03797.14   265 seq928_BIOID54297    -            961   2.2e-35  122.1  23.2   1   1   3.2e-39   2.2e-35  122.1  16.1     2   263   695   946   694   948 0.96 Autotransporter beta-domain
PS_pyruv_trans       PF04230.8    286 seq930_BIOID54297    -            426   8.3e-39  133.8   0.0   1   1   9.7e-43   1.3e-38  133.2   0.0     1   286    13   356    13   356 0.94 Polysaccharide pyruvyl transferase
CbiA                 PF01656.18   195 seq932_BIOID54297    -            270   9.9e-29  100.0   0.4   1   1   4.6e-32   1.3e-28   99.6   0.3     1   193     5   217     5   219 0.81 CobQ/CobB/MinD/ParA nucleotide binding domain
AAA_31               PF13614.1    157 seq932_BIOID54297    -            270   5.6e-18   65.2   0.0   1   1   2.8e-21   7.7e-18   64.8   0.0     1   156     3   151     3   152 0.92 AAA domain
ArsA_ATPase          PF02374.10   305 seq932_BIOID54297    -            270   3.8e-10   39.2   2.1   1   1   2.9e-13     8e-10   38.1   1.5     3    38     5    40     2    46 0.91 Anion-transporting ATPase
MipZ                 PF09140.6    261 seq932_BIOID54297    -            270   2.2e-08   33.4   0.4   1   1   1.6e-11   4.5e-08   32.3   0.3     1   127     3   142     3   166 0.69 ATPase MipZ
Hexapep              PF00132.19    36 seq933_BIOID54297    -            456   3.8e-30  101.9  14.0   1   3   1.3e-09   4.3e-06   25.8   2.5     4    36   268   300   266   300 0.94 Bacterial transferase hexapeptide (six repeats)
Hexapep              PF00132.19    36 seq933_BIOID54297    -            456   3.8e-30  101.9  14.0   2   3   4.3e-08   0.00015   21.0   0.1     2    32   353   382   352   384 0.94 Bacterial transferase hexapeptide (six repeats)
Hexapep              PF00132.19    36 seq933_BIOID54297    -            456   3.8e-30  101.9  14.0   3   3   2.8e-12   9.7e-09   34.2   0.2     2    36   395   429   394   429 0.96 Bacterial transferase hexapeptide (six repeats)
NTP_transf_3         PF12804.2    179 seq933_BIOID54297    -            456   3.4e-20   72.8   0.6   1   1   2.2e-23   7.6e-20   71.7   0.4     1   112     8   122     8   252 0.91 MobA-like NTP transferase domain
NTP_transferase      PF00483.18   248 seq933_BIOID54297    -            456   1.2e-13   50.8   0.0   1   1   5.2e-17   1.8e-13   50.2   0.0     3   220     9   214     7   220 0.85 Nucleotidyl transferase
IspD                 PF01128.14   221 seq933_BIOID54297    -            456   1.4e-06   27.8   0.1   1   1   8.5e-10   2.9e-06   26.8   0.0     1    45     6    50     6    78 0.83 Uncharacterized protein family UPF0007
DNA_pol_A            PF00476.15   383 seq934_BIOID54297    -            928  2.7e-160  533.0   0.0   1   1  1.1e-163  3.7e-160  532.6   0.0     2   383   548   927   547   927 0.99 DNA polymerase family A
5_3_exonuc_N         PF02739.11   169 seq934_BIOID54297    -            928   1.7e-59  199.8   0.0   1   1   1.1e-62   3.9e-59  198.7   0.0     2   169     8   169     7   169 0.99 5'-3' exonuclease, N-terminal resolvase-like domain
DNA_pol_A_exo1       PF01612.15   174 seq934_BIOID54297    -            928   6.4e-45  152.5   0.1   1   1   3.6e-48   1.2e-44  151.6   0.1     1   174   330   517   330   517 0.97 3'-5' exonuclease
5_3_exonuc           PF01367.15   101 seq934_BIOID54297    -            928     3e-31  107.5   0.0   1   1   2.2e-34   7.5e-31  106.2   0.0     1    99   171   275   171   277 0.97 5'-3' exonuclease, C-terminal SAM fold
Sulfatase            PF00884.18   379 seq937_BIOID54297    -            535   2.9e-45  154.8   2.4   1   1   2.7e-49   3.7e-45  154.4   1.7     2   293   218   468   217   519 0.89 Sulfatase
Lum_binding          PF00677.12    85 seq938_BIOID54297    -            213   7.3e-62  205.1   0.9   1   2   3.9e-34   5.3e-30  103.0   0.1     1    85     3    87     3    87 0.99 Lumazine binding domain
Lum_binding          PF00677.12    85 seq938_BIOID54297    -            213   7.3e-62  205.1   0.9   2   2   1.5e-33     2e-29  101.1   0.1     1    85   100   185   100   185 0.99 Lumazine binding domain
Epimerase            PF01370.16   236 seq939_BIOID54297    -            304   1.1e-25   90.3   0.1   1   1   4.1e-28   6.9e-25   87.7   0.0     1   233     5   206     5   209 0.89 NAD dependent epimerase/dehydratase family
NAD_binding_10       PF13460.1    183 seq939_BIOID54297    -            304   1.2e-22   80.6   0.0   1   1   9.9e-26   1.7e-22   80.2   0.0     1   177     5   192     5   197 0.87 NADH(P)-binding
NAD_binding_4        PF07993.7    249 seq939_BIOID54297    -            304   3.3e-16   58.8   0.2   1   1     8e-08   0.00014   20.8   0.1     1    33     7    37     7    52 0.81 Male sterility protein
3Beta_HSD            PF01073.14   280 seq939_BIOID54297    -            304   3.4e-16   58.6   0.0   1   1   1.1e-14   1.8e-11   43.1   0.0     1   119     6   114     6   120 0.85 3-beta hydroxysteroid dehydrogenase/isomerase family
NmrA                 PF05368.8    233 seq939_BIOID54297    -            304     3e-14   52.7   0.0   1   1   2.4e-17   4.1e-14   52.2   0.0     1   105     5   114     5   149 0.87 NmrA-like family
adh_short            PF00106.20   167 seq939_BIOID54297    -            304   1.9e-05   24.5   4.4   1   1   1.3e-08   2.2e-05   24.2   1.6     2   165     4   139     3   141 0.84 short chain dehydrogenase
tRNA-synt_1          PF00133.17   601 seq941_BIOID54297    -            938  9.3e-233  773.4   0.0   1   1  5.8e-236  1.1e-232  773.2   0.0     2   601    28   641    27   641 0.98 tRNA synthetases class I (I, L, M and V)
Anticodon_1          PF08264.8    153 seq941_BIOID54297    -            938   4.3e-29  101.1   0.0   1   1   4.2e-32   8.2e-29  100.2   0.0     1   152   685   841   685   842 0.89 Anticodon-binding domain of tRNA
tRNA-synt_1g         PF09334.6    391 seq941_BIOID54297    -            938   4.7e-21   74.7   0.2   1   2     7e-14   1.4e-10   40.3   0.0     8    69    58   119    56   246 0.63 tRNA synthetases class I (M)
tRNA-synt_1g         PF09334.6    391 seq941_BIOID54297    -            938   4.7e-21   74.7   0.2   2   2   2.4e-08   4.8e-05   22.0   0.0   310   356   584   631   566   650 0.81 tRNA synthetases class I (M)
zf-FPG_IleRS         PF06827.9     30 seq941_BIOID54297    -            938   1.1e-09   37.6   3.5   1   1   5.4e-13   1.1e-09   37.6   2.4     1    29   898   926   898   927 0.96 Zinc finger found in FPG and IleRS
tRNA-synt_1e         PF01406.14   301 seq941_BIOID54297    -            938     3e-08   33.0   0.0   1   1   2.2e-09   4.2e-06   25.9   0.0   227   299   575   648   548   650 0.83 tRNA synthetases class I (C) catalytic domain
tRNA-synt_1_2        PF13603.1    185 seq941_BIOID54297    -            938   8.1e-07   28.3   0.0   1   1   7.7e-10   1.5e-06   27.5   0.0    12   141   224   358   219   368 0.78 Leucyl-tRNA synthetase, Domain 2
tRNA-synt_1f         PF01921.13   360 seq941_BIOID54297    -            938   2.9e-06   26.1   0.0   1   1     6e-09   1.2e-05   24.1   0.0   241   340   562   659   545   675 0.81 tRNA synthetases class I (K)
ABC_tran             PF00005.22   118 seq942_BIOID54297    -            249   2.3e-12   47.2   0.0   1   1   5.6e-16   3.8e-12   46.4   0.0     1   118    40   162    40   162 0.91 ABC transporter
Exonuc_V_gamma       PF04257.9    805 seq946_BIOID54297    -           1122  4.4e-314 1043.5   1.7   1   1  3.2e-318  4.4e-314 1043.5   1.2     1   794     1   825     1   840 0.97 Exodeoxyribonuclease V, gamma subunit
DUF1496              PF07383.7     56 seq947_BIOID54297    -             90   4.4e-26   89.7   0.3   1   1   3.8e-30   5.2e-26   89.5   0.2     1    55    33    89    33    90 0.96 Protein of unknown function (DUF1496)
DUF497               PF04365.8     80 seq948_BIOID54297    -             98   8.4e-27   92.7   0.7   1   1   7.1e-31   9.7e-27   92.6   0.5     1    80    10    92    10    92 0.96 Protein of unknown function (DUF497)
GTP_EFTU             PF00009.22   188 seq952_BIOID54297    -            607     1e-56  191.2   0.0   1   1   7.2e-60     2e-56  190.3   0.0     2   187     4   195     3   196 0.96 Elongation factor Tu GTP binding domain
EFG_C                PF00679.19    89 seq952_BIOID54297    -            607   1.9e-21   75.6   0.0   1   1   1.6e-24   4.3e-21   74.4   0.0     3    83   397   477   395   483 0.96 Elongation factor G C-terminus
GTP_EFTU_D2          PF03144.20    74 seq952_BIOID54297    -            607   7.4e-10   38.6   3.2   1   1   8.1e-13   2.2e-09   37.1   2.2     1    74   219   289   219   289 0.94 Elongation factor Tu domain 2
MMR_HSR1             PF01926.18   114 seq952_BIOID54297    -            607   1.3e-05   25.0   0.2   1   1   1.5e-08   4.1e-05   23.4   0.0     2   113     8   128     7   129 0.55 50S ribosome-binding GTPase
HD                   PF01966.17   122 seq953_BIOID54297    -            231   1.5e-15   57.2   0.7   1   1   2.3e-19   3.1e-15   56.1   0.5     4   121    29   131    27   132 0.92 HD domain
Peptidase_M24        PF00557.19   205 seq954_BIOID54297    -            264   2.2e-49  167.8   0.2   1   1   1.8e-53   2.5e-49  167.6   0.2     1   205    12   242    12   242 0.86 Metallopeptidase family M24
BPD_transp_1         PF00528.17   185 seq956_BIOID54297    -            238   1.9e-15   56.7  13.1   1   1   1.4e-19   1.9e-15   56.7   9.1     1   179    37   224    37   230 0.81 Binding-protein-dependent transport system inner membrane component
Na_H_Exchanger       PF00999.16   384 seq958_BIOID54297    -            620     7e-64  215.6  46.5   1   1   1.4e-67   9.9e-64  215.1  32.2     2   378    11   375    10   379 0.93 Sodium/hydrogen exchanger family
TrkA_N               PF02254.13   116 seq958_BIOID54297    -            620   5.3e-27   94.0   0.0   1   1   2.1e-30   1.4e-26   92.6   0.0     1   111   402   512   402   514 0.97 TrkA-N domain
DUF1266              PF06889.6    172 seq960_BIOID54297    -            235   3.2e-41  140.8  10.3   1   1   2.7e-45   3.7e-41  140.6   7.1     3   172    40   217    38   217 0.98 Protein of unknown function (DUF1266)
rve                  PF00665.21   120 seq961_BIOID54297    -            301   6.8e-23   80.9   0.1   1   1   3.4e-26   1.6e-22   79.7   0.0     3   119   123   243   121   244 0.96 Integrase core domain
rve_3                PF13683.1     67 seq961_BIOID54297    -            301   1.4e-17   62.8   0.1   1   1   9.9e-21   4.5e-17   61.2   0.0     2    67   216   281   215   281 0.98 Integrase core domain
HTH_21               PF13276.1     60 seq961_BIOID54297    -            301   8.8e-17   60.7   2.0   1   1   8.3e-19   3.8e-15   55.5   0.4     6    57    49   106    45   109 0.79 HTH-like domain
PhnI                 PF05861.7    359 seq962_BIOID54297    -            354  3.4e-169  561.9   0.0   1   1  2.8e-173  3.8e-169  561.7   0.0     1   357     1   352     1   354 0.99 Bacterial phosphonate metabolism protein (PhnI)
Peripla_BP_3         PF13377.1    160 seq963_BIOID54297    -            343   2.9e-37  128.0   0.6   1   1   2.1e-40     7e-37  126.7   0.1     2   160   169   329   168   329 0.92 Periplasmic binding protein-like domain
Peripla_BP_1         PF00532.16   279 seq963_BIOID54297    -            343     7e-28   97.4   0.0   1   1   2.8e-31   9.4e-28   97.0   0.0     2   240    60   296    59   309 0.83 Periplasmic binding proteins and sugar binding domain of LacI family
LacI                 PF00356.16    46 seq963_BIOID54297    -            343   4.7e-21   74.0   2.1   1   1   3.4e-24   1.2e-20   72.7   0.8     1    46     3    48     3    48 0.99 Bacterial regulatory proteins, lacI family
Peripla_BP_4         PF13407.1    258 seq963_BIOID54297    -            343   2.2e-12   46.8   0.0   1   1   1.8e-15   6.2e-12   45.3   0.0     1   256    62   309    62   311 0.83 Periplasmic binding protein domain
UPF0227              PF05728.7    187 seq965_BIOID54297    -            193   9.7e-75  250.2   0.0   1   1   1.6e-78   1.1e-74  250.1   0.0     2   186     4   188     3   189 0.99 Uncharacterised protein family (UPF0227)
Abhydrolase_5        PF12695.2    142 seq965_BIOID54297    -            193   1.1e-06   28.3   0.0   1   1   2.6e-10   1.8e-06   27.6   0.0     1   141     3   172     3   173 0.67 Alpha/beta hydrolase family
MreD                 PF04093.7    160 seq966_BIOID54297    -            162   1.2e-46  158.3  22.1   1   1     1e-50   1.4e-46  158.1  15.3     2   160     5   155     4   155 0.99 rod shape-determining protein MreD
MFS_1                PF07690.11   354 seq967_BIOID54297    -            261   1.4e-10   40.4  33.3   1   1   4.8e-14   1.6e-10   40.1  23.1     1   248     9   240     9   252 0.82 Major Facilitator Superfamily
Nuc_H_symport        PF03825.11   400 seq967_BIOID54297    -            261   6.4e-08   31.6  13.3   1   1   2.3e-11     8e-08   31.3   9.2    11   233    13   228     4   247 0.81 Nucleoside H+ symporter
LacY_symp            PF01306.14   413 seq967_BIOID54297    -            261   3.5e-07   29.0  13.3   1   1   1.6e-10   5.6e-07   28.3   9.0    12   190     9   179     4   222 0.76 LacY proton/sugar symporter
MFS_1_like           PF12832.2     77 seq967_BIOID54297    -            261   2.4e-05   23.9   4.0   1   1     7e-09   2.4e-05   23.9   2.8     3    57     7    61     5    82 0.83 MFS_1 like family
DUF4415              PF14384.1     62 seq968_BIOID54297    -            100     4e-18   65.1   0.1   1   1   4.3e-22   5.8e-18   64.6   0.1     1    62    37    93    37    93 0.96 Domain of unknown function (DUF4415)
ABC_tran             PF00005.22   118 seq969_BIOID54297    -            208   1.2e-22   80.3   0.0   1   1   5.3e-26   1.8e-22   79.7   0.0     1   118    41   165    41   165 0.92 ABC transporter
AAA_21               PF13304.1    303 seq969_BIOID54297    -            208   3.7e-17   63.1   2.4   1   1   6.5e-19   2.2e-15   57.2   1.7     1   302    29   199    29   200 0.81 AAA domain
Phytase-like         PF13449.1    326 seq970_BIOID54297    -            457   1.1e-33  116.7   0.0   1   1   1.4e-37   1.9e-33  115.9   0.0    60   311   146   396    50   410 0.85 Esterase-like activity of phytase
FAD_binding_1        PF00667.15   219 seq971_BIOID54297    -            599   1.2e-52  178.4   0.0   1   1   4.4e-56     2e-52  177.7   0.0     2   219   230   424   229   424 0.98 FAD binding domain
Flavodoxin_1         PF00258.20   143 seq971_BIOID54297    -            599   3.9e-33  114.3   0.2   1   1   2.1e-36   9.8e-33  113.0   0.1     1   136    66   195    66   200 0.90 Flavodoxin
NAD_binding_1        PF00175.16   109 seq971_BIOID54297    -            599   8.9e-22   77.6   0.0   1   1     4e-25   1.8e-21   76.5   0.0     1   109   457   564   457   564 0.88 Oxidoreductase NAD-binding domain
HMGL-like            PF00682.14   237 seq972_BIOID54297    -            337   1.3e-63  214.7   4.4   1   1   2.2e-67   1.5e-63  214.4   3.1     1   235    14   245    14   247 0.99 HMGL-like
DmpG_comm            PF07836.6     66 seq972_BIOID54297    -            337   1.9e-32  110.3   0.1   1   1   5.6e-36   3.8e-32  109.3   0.0     1    65   271   335   271   336 0.97 DmpG-like communication domain
Mannitol_dh_C        PF08125.8    245 seq973_BIOID54297    -            486   6.4e-98  326.6   0.0   1   1  2.4e-101   1.6e-97  325.3   0.0     1   244   213   459   213   460 0.98 Mannitol dehydrogenase C-terminal domain
Mannitol_dh          PF01232.18   151 seq973_BIOID54297    -            486   7.7e-52  175.1   0.0   1   1   1.9e-55   1.3e-51  174.4   0.0     2   151    23   185    22   185 0.99 Mannitol dehydrogenase Rossmann domain
UPF0270              PF06794.7     70 seq974_BIOID54297    -             72   9.2e-36  121.3   0.1   1   1   7.4e-40     1e-35  121.2   0.0     1    70     1    70     1    70 0.99 Uncharacterised protein family (UPF0270)
T6SS-SciN            PF12790.2    142 seq976_BIOID54297    -            174   7.4e-33  113.0   0.0   1   1   6.2e-37   8.5e-33  112.8   0.0     1   142    13   167    13   167 0.98 Type VI secretion lipoprotein
MTHFR                PF02219.12   287 seq979_BIOID54297    -            296  3.9e-109  364.0   0.0   1   1  3.2e-113  4.4e-109  363.8   0.0     4   287    14   291    11   291 0.97 Methylenetetrahydrofolate reductase
SHMT                 PF00464.14   399 seq980_BIOID54297    -            419  2.2e-192  638.7   0.3   1   1  7.3e-196  2.5e-192  638.4   0.2     1   399    10   388    10   388 0.99 Serine hydroxymethyltransferase
Aminotran_1_2        PF00155.16   363 seq980_BIOID54297    -            419   1.2e-10   40.7   0.0   1   1     5e-14   1.7e-10   40.2   0.0    55   350    86   370    35   380 0.69 Aminotransferase class I and II
Beta_elim_lyase      PF01212.16   290 seq980_BIOID54297    -            419   1.5e-06   27.4   0.0   1   1   8.8e-10     3e-06   26.4   0.0    35   166    81   204    51   244 0.79 Beta-eliminating lyase
Aminotran_5          PF00266.14   371 seq980_BIOID54297    -            419   8.5e-06   24.6   0.0   1   1   3.6e-09   1.2e-05   24.0   0.0    50   207    82   238    40   263 0.73 Aminotransferase class-V
Peripla_BP_6         PF13458.1    343 seq981_BIOID54297    -            367   2.8e-56  191.2   6.6   1   1   7.2e-60   3.3e-56  190.9   4.6     2   325    26   344    25   361 0.94 Periplasmic binding protein
ANF_receptor         PF01094.23   349 seq981_BIOID54297    -            367   8.4e-47  159.6   0.0   1   1   2.2e-50   9.9e-47  159.3   0.0     4   348    47   357    44   358 0.92 Receptor family ligand binding region
Peripla_BP_5         PF13433.1    364 seq981_BIOID54297    -            367   6.6e-20   71.0   0.0   1   1   1.8e-23   8.4e-20   70.7   0.0     1   323    26   343    26   350 0.91 Periplasmic binding protein domain
ABC_tran             PF00005.22   118 seq983_BIOID54297    -            369   2.2e-22   79.4   0.0   1   1   1.9e-25   6.4e-22   78.0   0.0     1   117    57   175    57   176 0.91 ABC transporter
TOBE_2               PF08402.5     75 seq983_BIOID54297    -            369   4.9e-09   35.9   0.1   1   1   5.9e-12     2e-08   33.9   0.0     1    75   291   361   291   361 0.92 TOBE domain
CoA_binding_2        PF13380.1    115 seq984_BIOID54297    -            137   7.2e-38  129.1   0.1   1   1   1.2e-41   8.2e-38  129.0   0.1     2   114    15   130    14   131 0.97 CoA binding domain
CoA_binding          PF02629.14    96 seq984_BIOID54297    -            137   1.8e-05   25.0   0.0   1   1   3.5e-09   2.4e-05   24.6   0.0     2    91    12    99    11   102 0.90 CoA binding domain
Lactamase_B          PF00753.22   194 seq985_BIOID54297    -            665   5.9e-37  127.0   0.4   1   1   6.4e-41   8.8e-37  126.5   0.3     2   194   134   359   133   359 0.99 Metallo-beta-lactamase superfamily
ILVD_EDD             PF00920.16   521 seq986_BIOID54297    -            616  5.1e-195  648.6   1.9   1   1  4.3e-199  5.9e-195  648.5   1.3     1   521    34   607    34   607 0.95 Dehydratase family
ArgK                 PF03308.11   267 seq988_BIOID54297    -            331    2e-114  380.7   0.1   1   1  5.1e-118  2.3e-114  380.5   0.1     1   266    22   294    22   295 0.99 ArgK protein
CbiA                 PF01656.18   195 seq988_BIOID54297    -            331   2.7e-07   30.0   0.0   1   1   9.9e-11   4.5e-07   29.3   0.0     8   104    63   156    59   223 0.77 CobQ/CobB/MinD/ParA nucleotide binding domain
cobW                 PF02492.14   178 seq988_BIOID54297    -            331   6.2e-07   28.9   1.0   1   1   1.1e-09     5e-06   25.9   0.7     3   157    57   208    55   225 0.69 CobW/HypB/UreG, nucleotide-binding domain
BON                  PF04972.12    64 seq989_BIOID54297    -            216   2.3e-39  132.8  15.7   1   2   8.6e-23   1.2e-18   66.5   3.7     1    63    75   137    75   138 0.98 BON domain
BON                  PF04972.12    64 seq989_BIOID54297    -            216   2.3e-39  132.8  15.7   2   2   1.5e-24   2.1e-20   72.1   1.8     1    62   154   215   154   216 0.97 BON domain
DctQ                 PF04290.7    133 seq990_BIOID54297    -            166   5.8e-28   97.1   4.5   1   1   6.6e-32     9e-28   96.5   3.1     1   131    31   162    31   164 0.92 Tripartite ATP-independent periplasmic transporters, DctQ component
MinE                 PF03776.9     70 seq991_BIOID54297    -             88   3.3e-28   96.8   0.8   1   1   2.8e-32   3.8e-28   96.6   0.6     1    70    14    83    14    83 0.94 Septum formation topological specificity factor MinE
PRK                  PF00485.13   194 seq992_BIOID54297    -            289     3e-74  248.6   0.0   1   1   2.7e-78   3.6e-74  248.4   0.0     1   194     7   214     7   214 0.99 Phosphoribulokinase / Uridine kinase family
A2M_N_2              PF07703.9    136 seq993_BIOID54297    -           1653   1.3e-25   89.6   0.0   1   1   1.5e-28     4e-25   88.0   0.0     2   136   759   906   758   906 0.95 Alpha-2-macroglobulin family N-terminal region
A2M_N                PF01835.14    99 seq993_BIOID54297    -           1653   1.5e-23   82.7   0.2   1   1   7.5e-22   2.1e-18   66.3   0.0     2    99   388   479   387   479 0.93 MG2 domain
MG1                  PF11974.3     96 seq993_BIOID54297    -           1653   1.1e-14   54.6   0.2   1   1   5.6e-17   1.5e-13   51.0   0.1     1    94   289   381   289   383 0.97 Alpha-2-macroglobulin MG1 domain
A2M                  PF00207.17    92 seq993_BIOID54297    -           1653   3.4e-06   26.4   0.0   1   1   3.1e-09   8.5e-06   25.1   0.0     8    91   976  1056   972  1057 0.94 Alpha-2-macroglobulin family
PALP                 PF00291.20   307 seq994_BIOID54297    -            329   1.1e-72  244.6   0.4   1   1   9.9e-77   1.4e-72  244.4   0.3    12   307    32   312    21   312 0.91 Pyridoxal-phosphate dependent enzyme
SIS                  PF01380.17   131 seq996_BIOID54297    -            335   4.7e-34  116.6   0.1   1   1   1.6e-37   1.1e-33  115.5   0.0     2   131    53   184    52   184 0.97 SIS domain
CBS                  PF00571.23    57 seq996_BIOID54297    -            335   3.6e-14   52.0   3.5   1   2   2.5e-09   1.7e-05   24.2   0.3     1    54   213   268   213   270 0.96 CBS domain
CBS                  PF00571.23    57 seq996_BIOID54297    -            335   3.6e-14   52.0   3.5   2   2   5.6e-10   3.8e-06   26.3   0.4     2    54   281   332   280   334 0.96 CBS domain
Bax1-I               PF01027.15   205 seq997_BIOID54297    -            237   5.4e-12   45.6  24.8   1   1     5e-16   6.8e-12   45.3  17.2     3   201    19   220    17   225 0.82 Inhibitor of apoptosis-promoting Bax1
CDP-OH_P_transf      PF01066.16   101 seq999_BIOID54297    -            206   9.7e-09   35.3  16.4   1   1   3.4e-12   4.6e-08   33.1  11.3     3    79    26   115    24   196 0.81 CDP-alcohol phosphatidyltransferase
Maf                  PF02545.9    195 seq1000_BIOID54297   -            197   1.2e-71  239.7   0.0   1   1     1e-75   1.4e-71  239.5   0.0     2   194     3   191     2   192 0.98 Maf-like protein
ThiF                 PF00899.16   136 seq1004_BIOID54297   -            268     5e-41  139.5   0.5   1   1   5.7e-45   7.8e-41  138.9   0.3     2   128    30   157    29   164 0.96 ThiF family
NLPC_P60             PF00877.14   105 seq1007_BIOID54297   -            154     4e-31  106.8   0.1   1   1   3.5e-35   4.8e-31  106.5   0.1     1   105    47   153    47   153 0.98 NlpC/P60 family
ClpS                 PF02617.12    82 seq1009_BIOID54297   -            106   8.1e-35  118.3   0.1   1   1     7e-39   9.6e-35  118.0   0.1     2    82    23   103    22   103 0.98 ATP-dependent Clp protease adaptor protein ClpS
TraY                 PF05509.6     49 seq1010_BIOID54297   -             75   2.4e-21   75.0   0.1   1   1   2.1e-25   2.9e-21   74.8   0.1     1    46    14    59    14    62 0.95 TraY domain
ABC_tran             PF00005.22   118 seq1011_BIOID54297   -            257   1.7e-25   89.5   0.0   1   1   4.1e-29   2.8e-25   88.8   0.0     1   118    45   181    45   181 0.87 ABC transporter
AAA_21               PF13304.1    303 seq1011_BIOID54297   -            257     3e-15   56.8   0.0   1   1   1.1e-12   7.5e-09   35.8   0.0   191   298   117   211    72   214 0.79 AAA domain
DNA_gyraseB          PF00204.20   173 seq1012_BIOID54297   -            630   3.7e-40  136.8   0.0   1   1     2e-43   6.8e-40  135.9   0.0     1   169   218   384   218   388 0.90 DNA gyrase B
DNA_gyraseB_C        PF00986.16    65 seq1012_BIOID54297   -            630   6.4e-25   86.5   2.7   1   1   3.6e-28   1.2e-24   85.6   1.9     2    65   554   620   553   620 0.92 DNA gyrase B subunit, carboxyl terminus
Toprim               PF01751.17    88 seq1012_BIOID54297   -            630   4.4e-16   58.4   0.0   1   1   2.5e-19   8.7e-16   57.4   0.0     1    86   413   522   413   524 0.93 Toprim domain
HATPase_c            PF02518.21   111 seq1012_BIOID54297   -            630   4.7e-13   48.7   0.1   1   1   2.4e-16   8.2e-13   47.9   0.1     2   109    28   170    27   172 0.93 Histidine kinase-, DNA gyrase B-, and HSP90-like ATPase
DNA_methylase        PF00145.12   335 seq1013_BIOID54297   -            472   1.6e-76  257.4   0.0   1   1   1.8e-80   2.5e-76  256.8   0.0     1   331    87   448    87   451 0.88 C-5 cytosine-specific DNA methylase
DnaJ                 PF00226.26    64 seq1014_BIOID54297   -            475     7e-06   25.5   0.1   1   1   2.4e-09   3.3e-05   23.4   0.0     1    52     3    47     3    51 0.93 DnaJ domain
CRCB                 PF02537.10   117 seq1016_BIOID54297   -            127   2.8e-29  101.2  12.7   1   1   2.3e-33   3.2e-29  101.0   8.8     2   116     6   118     5   119 0.95 CrcB-like protein
Bac_DnaA             PF00308.13   219 seq1017_BIOID54297   -            248     2e-16   60.2   0.0   1   1   1.9e-19   2.6e-15   56.5   0.0     6   212    33   226    29   232 0.87 Bacterial dnaA  protein
Glucosamine_iso      PF01182.15   199 seq1018_BIOID54297   -            266   9.1e-25   87.4   0.0   1   1   8.8e-29   1.2e-24   87.0   0.0     4   198    15   216    12   217 0.85 Glucosamine-6-phosphate isomerases/6-phosphogluconolactonase
SKI                  PF01202.17   158 seq1019_BIOID54297   -            187   3.7e-14   52.7   0.0   1   1     1e-17   4.6e-14   52.4   0.0     1   145    12   155    12   172 0.76 Shikimate kinase
AAA_17               PF13207.1    121 seq1019_BIOID54297   -            187   6.3e-07   30.0   0.1   1   1   3.4e-10   1.5e-06   28.8   0.1     3   110     7   118     6   180 0.71 AAA domain
AAA_33               PF13671.1    143 seq1019_BIOID54297   -            187   6.2e-07   29.2   0.0   1   1   6.4e-10   2.9e-06   27.1   0.0     3   143     7   139     6   139 0.77 AAA domain
GlnD_UR_UTase        PF08335.6    142 seq1021_BIOID54297   -            890   7.7e-40  135.8   0.3   1   1   2.8e-43   7.7e-40  135.8   0.2     1   142   192   331   192   331 0.98 GlnD PII-uridylyltransferase
ACT                  PF01842.20    66 seq1021_BIOID54297   -            890   4.6e-20   70.5   0.2   1   2   8.3e-12   2.3e-08   33.2   0.0     1    55   708   763   708   767 0.91 ACT domain
ACT                  PF01842.20    66 seq1021_BIOID54297   -            890   4.6e-20   70.5   0.2   2   2   2.7e-12   7.4e-09   34.8   0.1     3    63   817   874   815   877 0.82 ACT domain
HD                   PF01966.17   122 seq1021_BIOID54297   -            890     4e-15   55.7   0.2   1   1   4.4e-18   1.2e-14   54.2   0.1     1   121   468   601   468   602 0.93 HD domain
NTP_transf_2         PF01909.18    93 seq1021_BIOID54297   -            890   2.9e-11   43.3   0.0   1   1   2.7e-14   7.3e-11   42.1   0.0    11    92    78   168    68   169 0.84 Nucleotidyltransferase domain
DUF294               PF03445.8    169 seq1021_BIOID54297   -            890   1.7e-05   24.1   0.1   1   1   6.5e-08   0.00018   20.8   0.0     3    88    43   124    41   139 0.84 Putative nucleotidyltransferase DUF294
DUF876               PF05936.7    425 seq1022_BIOID54297   -            443  1.1e-147  491.7   0.5   1   1  9.2e-152  1.3e-147  491.6   0.3     1   425    20   442    20   442 0.99 Bacterial protein of unknown function (DUF876)
Inositol_P           PF00459.20   271 seq1025_BIOID54297   -            246   5.8e-58  196.2   0.0   1   1     5e-62   6.9e-58  195.9   0.0     8   253     4   238     1   243 0.86 Inositol monophosphatase family
RbsD_FucU            PF05025.8    142 seq1027_BIOID54297   -            143   1.4e-50  171.1   0.4   1   1   1.2e-54   1.6e-50  171.0   0.2     1   142     5   143     5   143 0.99 RbsD / FucU transport protein family
Fe-ADH               PF00465.14   366 seq1028_BIOID54297   -            401  4.2e-121  403.9   9.5   1   1  6.9e-125  4.7e-121  403.7   6.6     2   366    28   393    27   393 0.97 Iron-containing alcohol dehydrogenase
Fe-ADH_2             PF13685.1    250 seq1028_BIOID54297   -            401   2.5e-19   69.4   5.2   1   1   1.4e-20   9.7e-17   60.9   3.6     2   246    32   296    31   298 0.91 Iron-containing alcohol dehydrogenase
DUF3672              PF12421.3    136 seq1029_BIOID54297   -            600   1.2e-44  151.5   3.3   1   1   5.1e-48   2.3e-44  150.7   2.3     1   136   417   559   417   559 0.93 Fibronectin type III protein
DUF1983              PF09327.6     81 seq1029_BIOID54297   -            600   4.5e-28   96.9   0.1   1   1   2.9e-31   1.3e-27   95.4   0.0     2    81   314   393   313   393 0.97 Domain of unknown function (DUF1983)
TraA                 PF05513.6    119 seq1030_BIOID54297   -            121   1.4e-55  186.4  11.3   1   1   1.1e-59   1.6e-55  186.2   7.8     1   119     1   120     1   120 0.97 TraA
Aldolase_II          PF00596.16   183 seq1032_BIOID54297   -            215   4.9e-49  166.3   0.9   1   1   4.3e-53   5.8e-49  166.1   0.6     1   183     8   182     8   182 0.94 Class II Aldolase and Adducin N-terminal domain
Glycos_transf_1      PF00534.15   172 seq1033_BIOID54297   -            406   1.1e-38  132.2   0.0   1   1   6.1e-42   2.1e-38  131.3   0.0    11   171   218   384   209   385 0.94 Glycosyl transferases group 1
Glyco_trans_1_4      PF13692.1    135 seq1033_BIOID54297   -            406   4.6e-17   62.3   0.0   1   1   2.8e-20   9.5e-17   61.2   0.0     5   131   225   366   222   369 0.89 Glycosyl transferases group 1
G6PD_C               PF02781.11   294 seq1034_BIOID54297   -            491    1e-130  434.7   0.1   1   1  1.9e-134  1.3e-130  434.3   0.1     1   293   188   489   188   490 0.99 Glucose-6-phosphate dehydrogenase, C-terminal domain
G6PD_N               PF00479.17   183 seq1034_BIOID54297   -            491   1.8e-59  200.9   0.0   1   1     6e-63   4.1e-59  199.7   0.0     1   183    13   186    13   186 0.99 Glucose-6-phosphate dehydrogenase, NAD binding domain
Aminotran_1_2        PF00155.16   363 seq1035_BIOID54297   -            390   3.6e-54  183.9   0.0   1   1   9.5e-58   4.3e-54  183.7   0.0     2   362    44   384    43   385 0.92 Aminotransferase class I and II
Cys_Met_Meta_PP      PF01053.15   386 seq1035_BIOID54297   -            390   2.3e-05   22.7   0.0   1   1   7.4e-09   3.4e-05   22.2   0.0    26   183    55   216    47   239 0.89 Cys/Met metabolism PLP-dependent enzyme
Aminotran_5          PF00266.14   371 seq1035_BIOID54297   -            390   5.7e-05   21.9   0.0   1   1   2.1e-08   9.5e-05   21.1   0.0    48   181    93   216    67   219 0.90 Aminotransferase class-V
SgrR_N               PF12793.2    115 seq1038_BIOID54297   -            566     6e-38  129.2   2.0   1   1   1.5e-41     1e-37  128.5   1.4     2   115     6   119     5   119 0.98 Sugar transport-related sRNA regulator N-term
SBP_bac_5            PF00496.17   374 seq1038_BIOID54297   -            566   6.2e-19   67.9   0.0   1   1   1.8e-22   1.2e-18   66.9   0.0     2   158   165   303   164   306 0.89 Bacterial extracellular solute-binding proteins, family 5 Middle
AAA_2                PF07724.9    171 seq1039_BIOID54297   -            758   2.6e-51  173.8   0.0   1   1   1.5e-50   1.5e-47  161.6   0.0     1   171   486   647   486   647 0.97 AAA domain (Cdc48 subfamily)
ClpB_D2-small        PF10431.4     81 seq1039_BIOID54297   -            758     5e-25   87.1   0.0   1   1   1.5e-27   1.5e-24   85.5   0.0     1    81   653   733   653   733 0.98 C-terminal, D2-small domain, of ClpB protein
AAA                  PF00004.24   132 seq1039_BIOID54297   -            758   1.8e-24   86.3   0.1   1   2   4.1e-16     4e-13   49.5   0.0     2   125   211   342   210   347 0.76 ATPase family associated with various cellular activities (AAA)
AAA                  PF00004.24   132 seq1039_BIOID54297   -            758   1.8e-24   86.3   0.1   2   2   5.9e-11   5.7e-08   32.9   0.0     2   111   492   607   491   621 0.85 ATPase family associated with various cellular activities (AAA)
AAA_5                PF07728.9    139 seq1039_BIOID54297   -            758   4.2e-19   68.5   0.0   1   1   2.9e-16   2.8e-13   49.6   0.0     2   125   491   609   490   619 0.89 AAA domain (dynein-related subfamily)
Clp_N                PF02861.15    53 seq1039_BIOID54297   -            758   2.3e-16   59.3   1.3   1   1     1e-17   9.9e-15   54.1   0.7     1    52    13    62    13    63 0.97 Clp amino terminal domain
AAA_16               PF13191.1    166 seq1039_BIOID54297   -            758   1.7e-13   51.1   6.7   1   1     6e-11   5.9e-08   33.1   0.0     1    95   187   287   187   354 0.79 AAA ATPase domain
Sigma54_activat      PF00158.21   168 seq1039_BIOID54297   -            758   1.3e-12   47.3   0.2   1   2     1e-07   9.8e-05   21.7   0.0     2   105   189   290   188   328 0.85 Sigma-54 interaction domain
Sigma54_activat      PF00158.21   168 seq1039_BIOID54297   -            758   1.3e-12   47.3   0.2   2   2   3.1e-08   3.1e-05   23.4   0.0    22   148   484   612   460   618 0.77 Sigma-54 interaction domain
DctM                 PF06808.7    416 seq1042_BIOID54297   -            433  6.6e-114  380.5  49.4   1   1  5.5e-118  7.5e-114  380.3  34.2     1   416    11   423    11   423 0.98 DctM-like transporters
PhnJ                 PF06007.6    279 seq1044_BIOID54297   -            281  1.8e-155  515.6   0.1   1   1  1.5e-159    2e-155  515.4   0.0     3   277     5   279     3   281 0.99 Phosphonate metabolism protein PhnJ
Response_reg         PF00072.19   112 seq1045_BIOID54297   -            223   8.8e-25   86.7   0.2   1   1     2e-28   1.4e-24   86.1   0.1     1   111     3   112     3   113 0.98 Response regulator receiver domain
Trans_reg_C          PF00486.23    77 seq1045_BIOID54297   -            223   2.7e-19   68.7   0.1   1   1   8.4e-23   5.7e-19   67.6   0.1     2    77   146   220   144   220 0.93 Transcriptional regulatory protein, C terminal
DEDD_Tnp_IS110       PF01548.12   144 seq1048_BIOID54297   -            126   3.8e-22   78.3   0.0   1   1     3e-26   4.2e-22   78.2   0.0     2   127     6   123     5   126 0.88 Transposase
RNase_E_G            PF10150.4    271 seq1050_BIOID54297   -            489  3.6e-113  377.1   2.0   1   1  6.1e-117  4.2e-113  376.9   0.8     1   271   124   394   124   394 0.99 Ribonuclease E/G family
S1                   PF00575.18    74 seq1050_BIOID54297   -            489   4.1e-17   61.9   0.3   1   1   3.8e-20   2.6e-16   59.3   0.0     3    73    37   121    35   122 0.97 S1 RNA binding domain
SpoU_methylase       PF00588.14   142 seq1051_BIOID54297   -            370   7.3e-29  100.3   0.0   1   1   1.6e-32   1.1e-28   99.7   0.0     3   141   224   361   222   362 0.95 SpoU rRNA Methylase family
SpoU_sub_bind        PF08032.7     76 seq1051_BIOID54297   -            370   3.1e-12   46.3   0.0   1   1     1e-15     7e-12   45.2   0.0     2    73   135   206   134   209 0.96 RNA 2'-O ribose methyltransferase substrate binding
GPW_gp25             PF04965.9     99 seq1052_BIOID54297   -            115   8.5e-13   47.5   0.0   1   1   7.1e-17   9.7e-13   47.3   0.0     5    86    20    99    16   112 0.82 Gene 25-like lysozyme
DUF412               PF04217.8    143 seq1053_BIOID54297   -            151   9.2e-60  200.4   0.2   1   1   7.6e-64     1e-59  200.3   0.1     1   142    10   149    10   150 0.98 Protein of unknown function, DUF412
SIS                  PF01380.17   131 seq1054_BIOID54297   -            609   1.8e-64  215.0   0.1   1   2   4.2e-36   1.1e-32  112.2   0.0     2   130   290   418   289   419 0.97 SIS domain
SIS                  PF01380.17   131 seq1054_BIOID54297   -            609   1.8e-64  215.0   0.1   2   2   1.2e-32   3.4e-29  100.9   0.0     2   130   462   591   461   592 0.97 SIS domain
GATase_2             PF00310.16   361 seq1054_BIOID54297   -            609   5.2e-26   91.0   0.7   1   2   2.4e-08   6.5e-05   21.6   0.1     1    54     2    44     2    62 0.85 Glutamine amidotransferases class-II
GATase_2             PF00310.16   361 seq1054_BIOID54297   -            609   5.2e-26   91.0   0.7   2   2   1.9e-22   5.2e-19   68.0   0.1   190   293    61   152    50   160 0.95 Glutamine amidotransferases class-II
GATase_6             PF13522.1    133 seq1054_BIOID54297   -            609   2.1e-24   85.8   0.1   1   1   1.3e-27   3.6e-24   85.0   0.1    11   123    65   183    46   193 0.85 Glutamine amidotransferase domain
GATase_7             PF13537.1    124 seq1054_BIOID54297   -            609   2.6e-17   62.6   0.0   1   1   1.7e-20   4.6e-17   61.8   0.0     1   118    72   194    72   199 0.85 Glutamine amidotransferase domain
GATase_4             PF13230.1    272 seq1054_BIOID54297   -            609     2e-07   29.8   0.1   1   1   3.1e-10   8.6e-07   27.7   0.1    59   133    54   128    45   148 0.86 Glutamine amidotransferases class-II
DUF1328              PF07043.8     39 seq1055_BIOID54297   -             59   1.6e-12   47.0  24.5   1   1   1.4e-16   1.9e-12   46.8  17.0     1    39    12    50    12    50 0.99 Protein of unknown function (DUF1328)
TraL                 PF07178.6     95 seq1060_BIOID54297   -            103   4.6e-37  125.8   0.2   1   1   3.8e-41   5.1e-37  125.6   0.2     1    95     9   103     9   103 0.99 TraL protein
DicB                 PF05358.6     62 seq1061_BIOID54297   -             94   3.8e-40  135.0   0.1   1   1   2.8e-44   3.8e-40  135.0   0.1     1    62    33    94    33    94 0.99 DicB protein
ABC_tran             PF00005.22   118 seq1062_BIOID54297   -            501   1.6e-34  118.6   0.0   1   2   2.1e-21   9.6e-18   64.5   0.0     1   117    44   169    44   170 0.91 ABC transporter
ABC_tran             PF00005.22   118 seq1062_BIOID54297   -            501   1.6e-34  118.6   0.0   2   2   1.7e-17   7.8e-14   51.9   0.0     3   117   294   423   292   424 0.77 ABC transporter
EAL                  PF00563.15   236 seq1063_BIOID54297   -            237   3.4e-13   49.5   0.1   1   1   3.2e-17   4.4e-13   49.1   0.1    15   233    13   223     5   225 0.79 EAL domain
MFS_1                PF07690.11   354 seq1064_BIOID54297   -            403   5.7e-39  133.7  71.4   1   1   7.8e-41   5.4e-37  127.2  31.0     2   296    21   301    20   304 0.89 Major Facilitator Superfamily
Sugar_tr             PF00083.19   451 seq1064_BIOID54297   -            403   3.8e-16   58.6  13.2   1   1   5.5e-20   3.8e-16   58.6   9.1    44   199    48   197     8   204 0.87 Sugar (and other) transporter
ECH                  PF00378.15   245 seq1065_BIOID54297   -            261   1.5e-43  148.5   0.0   1   1   1.3e-47   1.7e-43  148.3   0.0     6   245    12   253     7   253 0.93 Enoyl-CoA hydratase/isomerase family
VWA                  PF00092.23   179 seq1066_BIOID54297   -            219   5.1e-11   42.5   0.0   1   1   1.2e-14   8.5e-11   41.7   0.0     4   154    24   173    23   179 0.86 von Willebrand factor type A domain
VWA_2                PF13519.1    172 seq1066_BIOID54297   -            219   2.4e-08   34.1   0.0   1   1   6.6e-12   4.5e-08   33.2   0.0     3   147    23   172    21   206 0.77 von Willebrand factor type A domain
GDPD                 PF03009.12   255 seq1068_BIOID54297   -            247   7.9e-45  153.2   0.0   1   1   6.8e-49   9.3e-45  153.0   0.0     1   254    12   238    12   239 0.95 Glycerophosphoryl diester phosphodiesterase family
Baseplate_J          PF04865.9    243 seq1071_BIOID54297   -            367   2.5e-69  233.1   0.3   1   1   2.3e-73   3.2e-69  232.8   0.2     2   243    70   327    69   327 0.96 Baseplate J-like protein
HTH_Tnp_1            PF01527.15    76 seq1072_BIOID54297   -            108   1.5e-10   40.7   1.3   1   1   4.4e-14     6e-10   38.8   0.9     1    74     1    87     1    88 0.86 Transposase
peroxidase           PF00141.18   229 seq1073_BIOID54297   -            739   4.5e-87  291.2   0.0   1   2   4.1e-53   5.6e-49  166.5   0.0     3   229    89   409    87   409 0.87 Peroxidase
peroxidase           PF00141.18   229 seq1073_BIOID54297   -            739   4.5e-87  291.2   0.0   2   2   1.3e-39   1.8e-35  122.4   0.0     3   229   416   713   414   713 0.88 Peroxidase
Patatin              PF01734.17   204 seq1074_BIOID54297   -            357   2.6e-22   79.6   0.2   1   1   1.5e-25   2.1e-21   76.6   0.2     1   203    27   195    27   196 0.91 Patatin-like phospholipase
CheW                 PF01584.14   138 seq1075_BIOID54297   -            167   1.1e-35  121.9   2.0   1   1   9.8e-40   1.3e-35  121.7   1.4     1   138    18   155    18   155 0.96 CheW-like domain
DUF1482              PF07358.6     57 seq1076_BIOID54297   -             85   7.2e-29   99.0   0.2   1   1   6.5e-33   8.9e-29   98.7   0.1     1    57    22    80    22    80 0.98 Protein of unknown function (DUF1482)
Trp_Tyr_perm         PF03222.8    394 seq1077_BIOID54297   -            443   1.8e-08   33.5  29.3   1   1   1.8e-12   2.5e-08   33.0  20.3    13   391    29   438    22   441 0.76 Tryptophan/tyrosine permease family
CedA                 PF10729.4     80 seq1078_BIOID54297   -             87   3.9e-54  180.0   0.5   1   1   3.3e-58   4.5e-54  179.8   0.3     1    80     8    87     8    87 0.99 Cell division activator CedA
Hydrolase_3          PF08282.7    254 seq1079_BIOID54297   -            188     1e-12   48.0   0.0   1   1   3.6e-15     5e-11   42.5   0.0   179   243    94   158    88   167 0.94 haloacid dehalogenase-like hydrolase
Amidohydro_1         PF01979.15   333 seq1080_BIOID54297   -            382   1.4e-39  136.5   0.4   1   1   4.8e-43   1.7e-39  136.3   0.3     1   332    50   363    50   364 0.94 Amidohydrolase family
Amidohydro_4         PF13147.1    304 seq1080_BIOID54297   -            382   9.8e-13   48.6   0.1   1   1   3.5e-15   1.2e-11   45.0   0.0     2   304    46   361    45   361 0.67 Amidohydrolase
Amidohydro_3         PF07969.6    404 seq1080_BIOID54297   -            382   1.4e-05   24.3   0.1   1   1   9.1e-09   3.1e-05   23.2   0.0   368   403   326   361   305   362 0.90 Amidohydrolase family
Amidohydro_5         PF13594.1     68 seq1080_BIOID54297   -            382   4.2e-05   23.1   0.0   1   1   3.5e-08   0.00012   21.6   0.0     1    66    21    93    21   110 0.66 Amidohydrolase
Fe-ADH               PF00465.14   366 seq1081_BIOID54297   -            383  6.4e-115  383.5   1.5   1   1  1.1e-118  7.2e-115  383.3   1.0     4   366    12   375     9   375 0.95 Iron-containing alcohol dehydrogenase
Fe-ADH_2             PF13685.1    250 seq1081_BIOID54297   -            383   4.1e-19   68.7   0.4   1   1     5e-15   3.4e-11   42.7   0.0     2    97    14   110    13   117 0.94 Iron-containing alcohol dehydrogenase
TraE                 PF05309.6    187 seq1082_BIOID54297   -            188   1.4e-69  232.9   0.2   1   1   1.1e-73   1.5e-69  232.7   0.1     1   187     1   187     1   187 0.99 TraE protein
Transposase_31       PF04754.7    205 seq1083_BIOID54297   -            296   6.8e-84  280.2   0.1   1   1   6.6e-88   9.1e-84  279.7   0.1     1   204     8   209     8   210 0.99 Putative transposase, YhgA-like
TrbC_Ftype           PF09673.5    113 seq1084_BIOID54297   -            212   2.9e-28   97.6   0.0   1   1   4.3e-32   5.9e-28   96.6   0.0     1   113    93   191    93   191 0.97 Type-F conjugative transfer system pilin assembly protein
Glycos_trans_3N      PF02885.12    66 seq1086_BIOID54297   -            320   2.8e-15   55.5   0.0   1   1   3.6e-19     5e-15   54.7   0.0     2    65     3    70     2    71 0.97 Glycosyl transferase family, helical bundle domain
PTS_EIIA_2           PF00359.17   142 seq1087_BIOID54297   -            637   6.7e-33  113.2   0.0   1   1   2.5e-36   1.1e-32  112.5   0.0     5   140   498   634   495   636 0.95 Phosphoenolpyruvate-dependent sugar phosphotransferase system, EIIA 2
PTS_EIIC             PF02378.13   321 seq1087_BIOID54297   -            637   2.5e-19   69.1  33.4   1   1   5.5e-23   2.5e-19   69.1  23.2     1   321    17   277    17   277 0.92 Phosphotransferase system, EIIC
PTS_IIB              PF02302.12    90 seq1087_BIOID54297   -            637   1.9e-09   37.7   0.3   1   1   1.1e-12   4.9e-09   36.3   0.0     1    79   379   453   379   458 0.87 PTS system, Lactose/Cellobiose specific IIB subunit
YfbU                 PF03887.9    166 seq1089_BIOID54297   -            164   4.2e-85  283.2   3.1   1   1   3.4e-89   4.7e-85  283.1   2.1     1   166     1   164     1   164 1.00 YfbU domain
PhoQ_Sensor          PF08918.5    180 seq1090_BIOID54297   -            486   1.7e-90  301.2   0.4   1   1   3.7e-94   1.7e-90  301.2   0.3     1   180    10   190    10   190 0.99 PhoQ Sensor
HATPase_c            PF02518.21   111 seq1090_BIOID54297   -            486     8e-17   60.8   0.1   1   1   3.1e-20   1.4e-16   60.0   0.0     3   106   376   474   374   478 0.92 Histidine kinase-, DNA gyrase B-, and HSP90-like ATPase
HAMP                 PF00672.20    70 seq1090_BIOID54297   -            486   7.4e-07   29.1   0.3   1   1   1.6e-10   7.4e-07   29.1   0.2     2    68   196   261   195   263 0.85 HAMP domain
DHDPS                PF00701.17   289 seq1091_BIOID54297   -            292  1.8e-122  407.3   0.1   1   1  1.5e-126    2e-122  407.2   0.0     1   289     1   290     1   290 0.99 Dihydrodipicolinate synthetase family
rve                  PF00665.21   120 seq1092_BIOID54297   -            295   1.8e-24   86.0   0.0   1   1   1.1e-27   3.9e-24   84.9   0.0     2   119   125   239   124   240 0.97 Integrase core domain
HTH_21               PF13276.1     60 seq1092_BIOID54297   -            295   1.4e-16   60.1   3.0   1   1   8.8e-20     3e-16   59.0   2.1     2    60    46   103    44   103 0.94 HTH-like domain
rve_3                PF13683.1     67 seq1092_BIOID54297   -            295   3.5e-11   42.3   0.1   1   1   2.4e-14   8.3e-11   41.1   0.0     7    67   217   277   212   277 0.92 Integrase core domain
rve_2                PF13333.1     52 seq1092_BIOID54297   -            295   2.4e-06   27.3   0.0   1   1   1.6e-09   5.5e-06   26.2   0.0     1    44   230   276   230   283 0.88 Integrase core domain
UTRA                 PF07702.8    141 seq1098_BIOID54297   -            236   2.2e-20   72.5   0.0   1   1   5.9e-24     4e-20   71.7   0.0     1   140    91   230    91   231 0.97 UTRA domain
GntR                 PF00392.16    64 seq1098_BIOID54297   -            236   6.3e-20   70.2   0.0   1   1   1.4e-23   9.4e-20   69.7   0.0     2    64     8    70     7    70 0.97 Bacterial regulatory proteins, gntR family
ABC_tran             PF00005.22   118 seq1099_BIOID54297   -            252   7.6e-22   77.7   0.0   1   1   2.4e-25   1.1e-21   77.2   0.0     1   117    45   173    45   174 0.86 ABC transporter
oligo_HPY            PF08352.7     64 seq1099_BIOID54297   -            252   2.6e-06   27.5   0.0   1   1     1e-09   4.6e-06   26.7   0.0     1    26   225   250   225   252 0.94 Oligopeptide/dipeptide transporter, C-terminal region
Autotransporter      PF03797.14   265 seq1101_BIOID54297   -            962   1.2e-42  145.9  29.8   1   1   8.9e-47   1.2e-42  145.9  20.6     3   259   700   942   698   953 0.95 Autotransporter beta-domain
MFS_1                PF07690.11   354 seq1102_BIOID54297   -            438   1.8e-27   95.9  51.0   1   2   2.5e-19   1.1e-15   57.1  17.3    38   258    70   296    25   301 0.69 Major Facilitator Superfamily
MFS_1                PF07690.11   354 seq1102_BIOID54297   -            438   1.8e-27   95.9  51.0   2   2   3.2e-15   1.5e-11   43.5  14.1    44   175   298   433   289   438 0.84 Major Facilitator Superfamily
Sugar_tr             PF00083.19   451 seq1102_BIOID54297   -            438   2.4e-27   95.5  34.3   1   1   4.4e-29     2e-25   89.1  23.8     6   417    27   407    23   432 0.75 Sugar (and other) transporter
MFS_2                PF13347.1    427 seq1102_BIOID54297   -            438   8.6e-09   34.1   9.6   1   1   1.9e-12   8.6e-09   34.1   6.7   153   343   173   372   147   382 0.75 MFS/sugar transport protein
DHFR_1               PF00186.14   161 seq1104_BIOID54297   -            170   7.9e-59  197.7   0.0   1   1   6.5e-63   8.9e-59  197.5   0.0     1   161    12   169    12   169 0.97 Dihydrofolate reductase
NIR_SIR              PF01077.17   157 seq1105_BIOID54297   -            570   2.2e-49  166.7   0.0   1   1   1.9e-47   1.3e-43  147.9   0.0     2   157   173   331   172   331 0.98 Nitrite and sulphite reductase 4Fe-4S domain
NIR_SIR_ferr         PF03460.12    69 seq1105_BIOID54297   -            570   6.7e-31  105.6   0.0   1   2   2.1e-16   1.4e-12   46.8   0.0    11    67    81   138    73   140 0.92 Nitrite/Sulfite reductase ferredoxin-like half domain
NIR_SIR_ferr         PF03460.12    69 seq1105_BIOID54297   -            570   6.7e-31  105.6   0.0   2   2   8.9e-19   6.1e-15   54.4   0.0     7    68   355   417   350   418 0.94 Nitrite/Sulfite reductase ferredoxin-like half domain
UPF0181              PF03701.9     52 seq1106_BIOID54297   -             59   2.7e-28   96.8   3.6   1   1   2.2e-32     3e-28   96.7   2.5     1    50     1    50     1    52 0.97 Uncharacterised protein family (UPF0181)
Vsr                  PF03852.10    75 seq1107_BIOID54297   -            156   3.2e-33  113.0   0.1   1   1   3.8e-37   5.2e-33  112.3   0.1     1    73     2    74     2    76 0.98 DNA mismatch endonuclease Vsr
Gly-zipper_YMGG      PF13441.1     45 seq1108_BIOID54297   -            101   1.5e-12   46.7  38.9   1   1   2.4e-10   8.3e-07   28.3   8.4     1    37    12    48    12    51 0.87 YMGG-like Gly-zipper
Gly-zipper_Omp       PF13488.1     46 seq1108_BIOID54297   -            101   3.5e-12   45.6  38.7   1   2   2.1e-09   7.3e-06   25.4   8.8     2    33    17    48    15    59 0.89 Glycine zipper
Gly-zipper_Omp       PF13488.1     46 seq1108_BIOID54297   -            101   3.5e-12   45.6  38.7   2   2   9.5e-10   3.2e-06   26.5  12.6     2    41    61   100    60   101 0.95 Glycine zipper
UPF0061              PF02696.9    487 seq1110_BIOID54297   -            478    1e-216  719.8   0.1   1   1  8.3e-221  1.1e-216  719.6   0.0     1   487     1   454     1   454 0.99 Uncharacterized ACR, YdiU/UPF0061 family
DUF2077              PF09850.4    206 seq1111_BIOID54297   -            253   8.3e-62  208.1   0.2   1   1   7.3e-66     1e-61  207.8   0.1     1   205    32   236    32   237 0.97 Uncharacterized protein conserved in bacteria (DUF2077)
PP2C_2               PF13672.1    211 seq1112_BIOID54297   -            253   3.1e-44  150.8   0.0   1   1   2.5e-48   3.4e-44  150.6   0.0     1   206    11   220    11   232 0.88 Protein phosphatase 2C
LptC                 PF06835.8    176 seq1114_BIOID54297   -            191   1.2e-53  180.9   2.1   1   1     1e-57   1.4e-53  180.8   1.4     2   176     9   183     8   183 0.97 Lipopolysaccharide-assembly, LptC-related
Aldedh               PF00171.17   462 seq1115_BIOID54297   -            558  7.4e-163  542.0   0.0   1   1  6.2e-167  8.4e-163  541.8   0.0     1   460    79   544    79   546 0.96 Aldehyde dehydrogenase family
Terminase_6          PF03237.10   384 seq1116_BIOID54297   -            583   1.7e-74  250.7   0.8   1   1     5e-78   2.3e-74  250.3   0.5     1   384   150   567   150   567 0.94 Terminase-like family
Terminase_5          PF06056.7     58 seq1116_BIOID54297   -            583   1.3e-25   88.5   0.5   1   1   8.2e-29   3.7e-25   87.1   0.4     2    58     7    63     6    63 0.98 Putative ATPase subunit of terminase (gpP-like)
HTH_23               PF13384.1     50 seq1116_BIOID54297   -            583   4.8e-07   29.1   0.2   1   1   6.5e-10     3e-06   26.5   0.0     6    40     7    41     3    43 0.94 Homeodomain-like domain
TraK                 PF06586.6    234 seq1117_BIOID54297   -            242   6.1e-69  231.6   0.0   1   1   4.8e-73   6.6e-69  231.4   0.0     7   234    13   235     1   235 0.95 TraK protein
MCPsignal            PF00015.16   213 seq1118_BIOID54297   -            553   7.1e-74  247.8  41.4   1   1   1.3e-74   5.9e-71  238.2  18.6     1   212   322   515   322   516 0.99 Methyl-accepting chemotaxis protein (MCP) signalling domain
TarH                 PF02203.10   171 seq1118_BIOID54297   -            553   2.9e-45  154.0   5.9   1   1   6.3e-49   2.9e-45  154.0   4.1     1   165     1   169     1   175 0.97 Tar ligand binding domain homologue
HAMP                 PF00672.20    70 seq1118_BIOID54297   -            553   1.6e-14   53.6   2.2   1   1   3.6e-18   1.6e-14   53.6   1.5     2    69   195   262   194   263 0.96 HAMP domain
HAD_2                PF13419.1    176 seq1122_BIOID54297   -            216   1.1e-22   80.9   0.0   1   1   3.9e-26   1.3e-22   80.7   0.0     2   176     7   181     6   181 0.83 Haloacid dehalogenase-like hydrolase
Hydrolase            PF00702.21   204 seq1122_BIOID54297   -            216   8.8e-19   68.7   0.0   1   1   3.1e-21   1.1e-17   65.2   0.0     2   204     4   175     3   175 0.85 haloacid dehalogenase-like hydrolase
Hydrolase_like       PF13242.1     75 seq1122_BIOID54297   -            216   2.2e-07   30.3   0.0   1   1   2.5e-10   8.6e-07   28.4   0.0     2    49   136   182   135   202 0.93 HAD-hyrolase-like
HAD                  PF12710.2    191 seq1122_BIOID54297   -            216   4.7e-07   30.0   0.0   1   1   1.7e-10   5.7e-07   29.7   0.0     1   138     6   134     6   190 0.62 haloacid dehalogenase-like hydrolase
PALP                 PF00291.20   307 seq1124_BIOID54297   -            514   9.6e-70  235.0   2.1   1   1   1.9e-73   1.3e-69  234.6   1.5     5   307    29   316    25   316 0.91 Pyridoxal-phosphate dependent enzyme
Thr_dehydrat_C       PF00585.13    91 seq1124_BIOID54297   -            514   3.8e-64  212.2   0.0   1   2   3.6e-35   2.4e-31  107.0   0.0     1    91   329   419   329   419 0.98 C-terminal regulatory domain of Threonine dehydratase
Thr_dehydrat_C       PF00585.13    91 seq1124_BIOID54297   -            514   3.8e-64  212.2   0.0   2   2   6.7e-34   4.6e-30  102.9   0.0     2    91   425   512   424   512 0.96 C-terminal regulatory domain of Threonine dehydratase
AcetylCoA_hydro      PF02550.10   198 seq1125_BIOID54297   -            492   4.6e-76  254.8   0.0   1   1   1.4e-79   6.4e-76  254.4   0.0     1   198     1   213     1   213 0.99 Acetyl-CoA hydrolase/transferase N-terminal domain
AcetylCoA_hyd_C      PF13336.1    154 seq1125_BIOID54297   -            492   5.7e-40  136.3   0.0   1   1   2.1e-43   9.5e-40  135.6   0.0     3   153   317   461   316   462 0.98 Acetyl-CoA hydrolase/transferase C-terminal domain
CitF                 PF04223.7    466 seq1125_BIOID54297   -            492   2.3e-05   23.1   0.1   1   1   8.7e-09   3.9e-05   22.3   0.1   291   403   312   431   284   439 0.74 Citrate lyase, alpha subunit (CitF)
SBP_bac_7            PF03480.8    286 seq1132_BIOID54297   -            323   6.1e-81  271.5   0.3   1   1   5.4e-85   7.4e-81  271.2   0.2     2   285    29   307    28   308 0.99 Bacterial extracellular solute-binding protein, family 7
Phage_min_tail       PF05939.8    109 seq1135_BIOID54297   -            109   7.2e-40  135.2   0.0   1   1   5.8e-44   7.9e-40  135.0   0.0     1   108     1   108     1   109 0.99 Phage minor tail protein
DUF1107              PF06526.7     64 seq1137_BIOID54297   -             68   6.4e-31  105.8   0.8   1   1   5.1e-35     7e-31  105.7   0.5     1    64     1    64     1    64 0.99 Protein of unknown function (DUF1107)
LysR_substrate       PF03466.15   209 seq1139_BIOID54297   -            311   2.5e-44  150.7   4.2   1   1   4.8e-48   3.3e-44  150.4   2.9     4   207    92   293    89   295 0.97 LysR substrate binding domain
HTH_1                PF00126.22    60 seq1139_BIOID54297   -            311   4.2e-18   64.7   0.6   1   1   1.6e-21   1.1e-17   63.3   0.4     1    59     6    64     6    65 0.96 Bacterial regulatory helix-turn-helix protein, lysR family
Acylphosphatase      PF00708.13    91 seq1143_BIOID54297   -             92     6e-28   96.6   0.0   1   1   4.7e-32   6.4e-28   96.5   0.0     1    91     1    92     1    92 0.95 Acylphosphatase
TatD_DNase           PF01026.16   255 seq1148_BIOID54297   -            260   1.4e-67  227.4   0.0   1   1   1.2e-71   1.6e-67  227.2   0.0     1   255     6   257     6   257 0.98 TatD related DNase
Tail_P2_I            PF09684.5    139 seq1149_BIOID54297   -            192   4.8e-32  110.2   0.0   1   1   4.2e-36   5.8e-32  110.0   0.0     1   139     7   162     7   162 0.92 Phage tail protein (Tail_P2_I)
Peptidase_A8         PF01252.13   150 seq1150_BIOID54297   -            164   1.8e-44  150.8   6.9   1   1   1.6e-48   2.2e-44  150.6   4.8     2   147    15   160    13   164 0.92 Signal peptidase (SPase) II
DAHP_synth_1         PF00793.15   272 seq1153_BIOID54297   -            379  2.7e-102  340.9   0.0   1   1  2.5e-106  3.4e-102  340.6   0.0     8   271    62   363    42   364 0.96 DAHP synthetase I family
AP_endonuc_2         PF01261.19   211 seq1154_BIOID54297   -            326   3.1e-14   52.6   0.1   1   1   3.4e-18   4.7e-14   52.0   0.1     1   204    41   222    41   229 0.91 Xylose isomerase-like TIM barrel
DcuC                 PF03606.10   463 seq1155_BIOID54297   -            461  1.3e-137  458.8  49.1   1   1  2.1e-141  1.4e-137  458.6  34.0     2   462     6   451     5   452 0.99 C4-dicarboxylate anaerobic carrier
DctM                 PF06808.7    416 seq1155_BIOID54297   -            461   1.3e-08   33.7  42.1   1   1   1.9e-12   1.3e-08   33.7  29.2    97   412   124   449   117   453 0.79 DctM-like transporters
ILVD_EDD             PF00920.16   521 seq1156_BIOID54297   -            603  1.5e-169  564.6   0.1   1   1  1.3e-173  1.8e-169  564.4   0.1     2   521    66   598    65   598 0.96 Dehydratase family
OstA                 PF03968.9    113 seq1159_BIOID54297   -            185   8.9e-33  112.5   2.3   1   1   8.8e-37   1.2e-32  112.0   1.6     1   113    37   149    37   149 0.98 OstA-like protein
Lipoprotein_18       PF06804.6    303 seq1160_BIOID54297   -            344  1.5e-137  457.3   1.4   1   1  1.2e-141  1.7e-137  457.0   1.0     1   303    40   343    40   343 0.99 NlpB/DapX lipoprotein
DUF3971              PF13116.1    289 seq1161_BIOID54297   -           1266     4e-94  315.1   2.8   1   1   6.8e-97   4.7e-93  311.6   1.5     2   288   505   788   504   829 0.98 Protein of unknown function
AsmA_2               PF13502.1    220 seq1161_BIOID54297   -           1266   1.7e-60  204.0  12.0   1   1   3.9e-62   2.7e-58  196.8   0.4     1   220  1009  1252  1009  1252 0.95 AsmA-like C-terminal region
ABC_tran             PF00005.22   118 seq1162_BIOID54297   -            259   3.3e-20   72.5   0.0   1   1   1.3e-23   5.8e-20   71.7   0.0     1   118    81   211    81   211 0.93 ABC transporter
AAA_16               PF13191.1    166 seq1162_BIOID54297   -            259   7.2e-07   29.6   0.1   1   1   2.2e-10   9.9e-07   29.1   0.1    19    60    64   104    56   248 0.75 AAA ATPase domain
rve_3                PF13683.1     67 seq1163_BIOID54297   -            202   4.9e-15   54.7   0.3   1   1   1.4e-18   9.9e-15   53.7   0.2     3    67    85   150    83   150 0.92 Integrase core domain
rve                  PF00665.21   120 seq1163_BIOID54297   -            202   1.1e-12   48.0   0.0   1   1   5.1e-16   3.5e-12   46.3   0.0    25   117    16   109     2   111 0.92 Integrase core domain
DUF2058              PF09831.4    177 seq1165_BIOID54297   -            179     6e-64  215.0   9.4   1   1     5e-68   6.8e-64  214.8   6.5     1   177     5   179     5   179 0.99 Uncharacterized protein conserved in bacteria (DUF2058)
Transposase_mut      PF00872.13   381 seq1166_BIOID54297   -            148   3.9e-32  111.1   0.1   1   1     6e-36   4.1e-32  111.0   0.1     5   149     5   148     1   148 0.84 Transposase, Mutator family
Glucokinase          PF02685.11   316 seq1167_BIOID54297   -            321  4.5e-124  413.2   0.0   1   1  3.7e-128  5.1e-124  413.0   0.0     1   315     6   315     6   316 0.99 Glucokinase
Phage_tail_L         PF05100.7    206 seq1169_BIOID54297   -            232     9e-97  322.0   0.2   1   1  7.6e-101     1e-96  321.8   0.1     1   206    29   230    29   230 0.99 Phage minor tail protein L
ROK                  PF00480.15   179 seq1170_BIOID54297   -            406   1.5e-59  200.7   0.2   1   1   5.1e-63   3.5e-59  199.5   0.0     1   179    90   274    90   274 0.99 ROK family
MarR                 PF01047.17    59 seq1170_BIOID54297   -            406   8.4e-08   31.7   0.0   1   1     4e-11   2.8e-07   30.0   0.0    10    48    25    63    18    67 0.94 MarR family
ExsB                 PF06508.8    137 seq1171_BIOID54297   -            231     5e-57  191.4   0.0   1   1   1.4e-60   6.4e-57  191.0   0.0     1   137     3   140     3   140 0.99 ExsB
Asn_synthase         PF00733.16   255 seq1171_BIOID54297   -            231   2.2e-05   23.9   0.0   1   1   8.3e-09   3.8e-05   23.1   0.0    21    80     5    64     2    77 0.90 Asparagine synthase
Arginosuc_synth      PF00764.14   388 seq1171_BIOID54297   -            231   2.3e-05   23.5   0.1   1   1   8.8e-09     4e-05   22.7   0.0     1    59     5    63     5    75 0.91 Arginosuccinate synthase
Ldh_2                PF02615.9    335 seq1172_BIOID54297   -            361  1.7e-137  457.5   0.0   1   1  1.4e-141  1.9e-137  457.3   0.0     1   334     5   340     5   341 0.99 Malate/L-lactate dehydrogenase
DUF1266              PF06889.6    172 seq1173_BIOID54297   -             75   4.2e-07   29.7   0.1   1   1   3.8e-11   5.2e-07   29.4   0.0     3    29    40    66    38    74 0.90 Protein of unknown function (DUF1266)
Ail_Lom              PF06316.6    199 seq1174_BIOID54297   -            199    6e-117  388.0   4.2   1   1  9.7e-121  6.7e-117  387.9   2.9     1   199     1   199     1   199 1.00 Enterobacterial Ail/Lom protein
OMP_b-brl            PF13505.1    176 seq1174_BIOID54297   -            199   4.5e-24   85.2   5.1   1   1   8.2e-28   5.6e-24   84.9   3.6     2   176    11   199     9   199 0.87 Outer membrane protein beta-barrel domain
G_glu_transpept      PF01019.16   510 seq1175_BIOID54297   -            580    2e-187  623.6   0.6   1   1  1.7e-191  2.3e-187  623.4   0.4     2   508    64   572    63   574 0.99 Gamma-glutamyltranspeptidase
FUSC-like            PF12805.2    284 seq1181_BIOID54297   -            696   5.6e-72  241.9   3.1   1   1   1.6e-75   5.6e-72  241.9   2.1     2   280    63   335    62   340 0.95 FUSC-like inner membrane protein yccS
FUSC_2               PF13515.1    128 seq1181_BIOID54297   -            696   8.6e-20   70.8  11.0   1   1   2.5e-23   8.6e-20   70.8   7.6     2   126   377   498   375   500 0.90 Fusaric acid resistance protein-like
FUSC                 PF04632.7    650 seq1181_BIOID54297   -            696   5.1e-08   31.7   4.2   1   1   1.5e-11   5.1e-08   31.7   2.9     7   280   369   659   363   690 0.80 Fusaric acid resistance protein family
ALMT                 PF11744.3    406 seq1181_BIOID54297   -            696   1.5e-05   23.7   1.9   1   1   1.7e-08   5.7e-05   21.8   1.0    41   193   389   528   373   594 0.80 Aluminium activated malate transporter
DUF4102              PF13356.1     89 seq1182_BIOID54297   -            422   2.1e-29  101.1   0.1   1   1   6.1e-33   4.2e-29  100.1   0.1     1    88     3    89     3    90 0.97 Domain of unknown function (DUF4102)
Phage_integrase      PF00589.17   173 seq1182_BIOID54297   -            422   7.4e-28   97.2   0.1   1   1   1.8e-31   1.2e-27   96.5   0.1     3   171   205   384   203   386 0.96 Phage integrase family
BPD_transp_2         PF02653.11   267 seq1183_BIOID54297   -            321   8.2e-53  178.9  42.6   1   1   9.2e-57   1.3e-52  178.3  29.6     1   267    45   314    45   314 0.95 Branched-chain amino acid transport system / permease component
CYTH                 PF01928.16   185 seq1184_BIOID54297   -            433   1.7e-40  138.5   0.0   1   1   2.3e-44   3.1e-40  137.6   0.0     2   183     3   200     2   202 0.92 CYTH domain
AbiH                 PF14253.1    270 seq1185_BIOID54297   -            302   4.8e-63  213.1  11.3   1   1     4e-67   5.5e-63  212.9   7.8     1   269    16   275    16   276 0.89 Bacteriophage abortive infection AbiH
UTRA                 PF07702.8    141 seq1187_BIOID54297   -            240   3.4e-37  127.1   0.1   1   1   7.1e-41   4.9e-37  126.5   0.0     2   141    91   229    90   229 0.98 UTRA domain
GntR                 PF00392.16    64 seq1187_BIOID54297   -            240   6.2e-25   86.2   0.8   1   1   1.6e-28   1.1e-24   85.5   0.5     1    64     6    69     6    69 0.99 Bacterial regulatory proteins, gntR family
AAA_2                PF07724.9    171 seq1188_BIOID54297   -            941   1.5e-38  132.2   0.0   1   1   2.7e-41   5.3e-38  130.4   0.0     1   170   664   825   664   826 0.97 AAA domain (Cdc48 subfamily)
AAA                  PF00004.24   132 seq1188_BIOID54297   -            941   8.2e-17   61.5   0.0   1   2   4.6e-10     9e-07   29.0   0.0     3   110   223   334   221   358 0.75 ATPase family associated with various cellular activities (AAA)
AAA                  PF00004.24   132 seq1188_BIOID54297   -            941   8.2e-17   61.5   0.0   2   2   6.3e-10   1.2e-06   28.5   0.0     2   110   670   787   669   863 0.86 ATPase family associated with various cellular activities (AAA)
AAA_5                PF07728.9    139 seq1188_BIOID54297   -            941   7.9e-14   51.4   0.0   1   1   1.7e-14   3.4e-11   42.9   0.0     2   124   669   789   668   808 0.77 AAA domain (dynein-related subfamily)
ClpB_D2-small        PF10431.4     81 seq1188_BIOID54297   -            941   1.2e-12   47.4   0.2   1   1   1.6e-15     3e-12   46.1   0.2     1    77   831   908   831   912 0.92 C-terminal, D2-small domain, of ClpB protein
AAA_16               PF13191.1    166 seq1188_BIOID54297   -            941   5.7e-09   36.4  18.1   1   1   8.5e-10   1.7e-06   28.4   0.0     2    91   199   294   198   400 0.70 AAA ATPase domain
Acetate_kinase       PF00871.12   388 seq1190_BIOID54297   -            406  1.3e-163  543.9   0.1   1   1  1.1e-167  1.5e-163  543.7   0.1     2   387    11   390    10   391 0.98 Acetokinase family
HlyD                 PF00529.15   306 seq1191_BIOID54297   -            343   1.4e-53  182.0   5.0   1   1   4.6e-57   1.6e-53  181.9   3.5     2   305    48   337    47   338 0.94 HlyD family secretion protein
HlyD_3               PF13437.1    105 seq1191_BIOID54297   -            343   3.8e-20   72.0   0.0   1   1   6.3e-17   2.2e-13   50.3   0.0     1    85   210   293   210   333 0.91 HlyD family secretion protein
HlyD_2               PF12700.2    328 seq1191_BIOID54297   -            343   9.2e-19   67.6   0.0   1   1   3.7e-22   1.3e-18   67.1   0.0    19   239    46   287    39   298 0.72 HlyD family secretion protein
Biotin_lipoyl_2      PF13533.1     50 seq1191_BIOID54297   -            343   8.2e-19   66.9   0.0   1   1   1.9e-18   6.3e-15   54.4   0.1     4    49    50    95    47    96 0.92 Biotin-lipoyl like
HTH_18               PF12833.2     81 seq1196_BIOID54297   -            107   5.2e-24   84.0   1.3   1   1     9e-28   6.1e-24   83.8   0.9     1    81    27   106    27   106 0.97 Helix-turn-helix domain
HTH_AraC             PF00165.18    42 seq1196_BIOID54297   -            107   5.1e-17   60.9   0.1   1   1   3.4e-16   2.3e-12   46.1   0.0     1    42    66   105    66   105 0.96 Bacterial regulatory helix-turn-helix proteins, AraC family
CitMHS               PF03600.11   349 seq1197_BIOID54297   -            610     1e-81  274.1   7.0   1   1   2.3e-78     8e-75  251.4   0.0     3   349    11   558     9   558 0.98 Citrate transporter
TrkA_C               PF02080.16    71 seq1197_BIOID54297   -            610   4.6e-26   90.1   0.7   1   2   1.5e-15   5.1e-12   45.1   0.1     2    64   231   297   230   305 0.90 TrkA-C domain
TrkA_C               PF02080.16    71 seq1197_BIOID54297   -            610   4.6e-26   90.1   0.7   2   2   5.3e-15   1.8e-11   43.3   0.0     1    66   326   392   326   395 0.87 TrkA-C domain
Na_sulph_symp        PF00939.14   471 seq1197_BIOID54297   -            610   3.6e-24   85.3  47.0   1   3   1.8e-08   6.1e-05   21.9   3.2    34   118     9    90     4    92 0.92 Sodium:sulfate symporter transmembrane region
Na_sulph_symp        PF00939.14   471 seq1197_BIOID54297   -            610   3.6e-24   85.3  47.0   2   3   2.9e-10     1e-06   27.8   8.1   341   433    74   163    72   200 0.78 Sodium:sulfate symporter transmembrane region
Na_sulph_symp        PF00939.14   471 seq1197_BIOID54297   -            610   3.6e-24   85.3  47.0   3   3   1.4e-16   4.9e-13   48.6  11.4   277   461   427   604   416   609 0.88 Sodium:sulfate symporter transmembrane region
DctM                 PF06808.7    416 seq1197_BIOID54297   -            610   3.9e-08   32.1  52.7   1   1   2.5e-10   8.6e-07   27.7  16.3   215   411   414   604   392   609 0.79 DctM-like transporters
TPR_16               PF13432.1     65 seq1198_BIOID54297   -           1093   1.6e-18   66.7  31.7   1   1   3.4e-10   7.7e-07   29.5   5.2     1    56   499   561   499   562 0.96 Tetratricopeptide repeat
TPR_11               PF13414.1     69 seq1198_BIOID54297   -           1093   2.1e-15   55.9  27.2   1   1   1.4e-10   3.3e-07   29.7   1.3     8    69   749   810   745   810 0.95 TPR repeat
TPR_2                PF07719.12    34 seq1198_BIOID54297   -           1093   7.2e-11   41.0  33.5   1   2     8e-06     0.018   14.7   0.1     3    34   571   602   569   602 0.95 Tetratricopeptide repeat
TPR_2                PF07719.12    34 seq1198_BIOID54297   -           1093   7.2e-11   41.0  33.5   2   2   2.3e-05     0.052   13.3   0.0     3    33   746   776   744   777 0.92 Tetratricopeptide repeat
TPR_1                PF00515.23    34 seq1198_BIOID54297   -           1093   1.1e-10   40.5  21.2   1   1   2.9e-06    0.0066   15.8   0.0     7    28   541   562   537   563 0.93 Tetratricopeptide repeat
DUF1266              PF06889.6    172 seq1200_BIOID54297   -            140   2.8e-28   98.7   5.4   1   1   2.3e-32   3.2e-28   98.5   3.8    63   172     3   122     1   122 0.93 Protein of unknown function (DUF1266)
FKBP_C               PF00254.23    94 seq1204_BIOID54297   -            149   1.2e-16   60.3   0.0   1   1   1.3e-20   1.7e-16   59.8   0.0     4    94     4   141     2   141 0.87 FKBP-type peptidyl-prolyl cis-trans isomerase
LysR_substrate       PF03466.15   209 seq1205_BIOID54297   -            310   1.9e-25   89.1   0.0   1   1   5.1e-29   3.5e-25   88.2   0.0     2   206    88   290    87   292 0.95 LysR substrate binding domain
HTH_1                PF00126.22    60 seq1205_BIOID54297   -            310   8.8e-21   73.2   0.2   1   1   2.1e-24   1.5e-20   72.5   0.1     4    59     7    62     5    63 0.95 Bacterial regulatory helix-turn-helix protein, lysR family
HTH_Tnp_1            PF01527.15    76 seq1210_BIOID54297   -            108   1.8e-11   43.7   1.1   1   1   5.3e-15   7.3e-11   41.7   0.8     1    74     1    87     1    88 0.85 Transposase
ABC_tran             PF00005.22   118 seq1211_BIOID54297   -            241   1.2e-22   80.4   0.0   1   1   1.2e-25   5.3e-22   78.2   0.0     1   118    43   166    43   166 0.92 ABC transporter
BCA_ABC_TP_C         PF12399.3     23 seq1211_BIOID54297   -            241   8.9e-08   31.5   0.0   1   1   3.9e-11   1.8e-07   30.5   0.0     2    23   215   236   214   236 0.97 Branched-chain amino acid ATP-binding cassette transporter
Transposase_mut      PF00872.13   381 seq1213_BIOID54297   -            130     4e-35  120.9   0.0   1   1   6.9e-39   4.7e-35  120.7   0.0   186   287     2   103     1   109 0.97 Transposase, Mutator family
MULE                 PF10551.4     93 seq1213_BIOID54297   -            130   2.5e-12   46.6   0.0   1   1   5.1e-16   3.5e-12   46.2   0.0    17    91     4    78     1    79 0.86 MULE transposase domain
Cupin_4              PF08007.7    319 seq1214_BIOID54297   -            376  9.1e-105  350.2   0.0   1   1  7.9e-109  1.1e-104  350.0   0.0     2   319    13   313    12   313 0.98 Cupin superfamily protein
DUF903               PF06004.7     50 seq1215_BIOID54297   -             76     8e-26   89.2   3.9   1   1   6.9e-30   9.4e-26   88.9   2.7     1    50    25    74    25    74 0.98 Bacterial protein of unknown function (DUF903)
Gly_radical          PF01228.16   106 seq1217_BIOID54297   -            127     1e-25   89.9   0.1   1   1   1.1e-29   1.6e-25   89.4   0.0    20   106    16   108     4   108 0.86 Glycine radical
DUF150               PF02576.12   141 seq1218_BIOID54297   -            150     3e-47  159.6   0.0   1   1   2.5e-51   3.4e-47  159.4   0.0     2   141    12   146    11   146 0.96 Uncharacterised BCR, YhbC family COG0779
Fimbrial             PF00419.15   145 seq1222_BIOID54297   -            190   1.4e-18   67.4   4.8   1   1   1.2e-22   1.7e-18   67.1   3.3     1   145    28   189    28   189 0.88 Fimbrial protein
Peptidase_M16        PF00675.15   149 seq1223_BIOID54297   -            962   2.8e-38  130.9   0.0   1   1   1.1e-41   7.5e-38  129.5   0.0     2   148    55   191    54   192 0.98 Insulinase (Peptidase family M16)
Peptidase_M16_C      PF05193.16   184 seq1223_BIOID54297   -            962   5.3e-38  130.4   0.4   1   2   8.6e-26   5.9e-22   78.1   0.0     5   182   216   394   214   396 0.88 Peptidase M16 inactive domain
Peptidase_M16_C      PF05193.16   184 seq1223_BIOID54297   -            962   5.3e-38  130.4   0.4   2   2     7e-17   4.8e-13   49.0   0.0     1   182   681   856   681   858 0.88 Peptidase M16 inactive domain
DUF3521              PF12035.3     35 seq1228_BIOID54297   -             69   5.2e-13   48.4  13.8   1   1   2.2e-13     3e-09   36.4   0.4     1    35     1    28     1    28 0.98 Protein of unknown function (DUF3521)
phage_tail_N         PF08400.5    134 seq1230_BIOID54297   -           1120   6.8e-59  197.2   0.3   1   1   1.5e-62   6.8e-59  197.2   0.2     1   134     1   134     1   134 0.99 Prophage tail fibre N-terminal
Collar               PF07484.7     57 seq1230_BIOID54297   -           1120   1.5e-11   43.7   0.2   1   1   8.6e-15   3.9e-11   42.4   0.1     1    56   907   953   907   954 0.97 Phage Tail Collar Domain
Phage_fiber          PF03335.8     14 seq1230_BIOID54297   -           1120     1e-06   27.3  61.4   1   7   0.00047       2.2    8.1   1.5     1    14   970   983   970   983 0.88 Phage tail fibre repeat
Phage_fiber          PF03335.8     14 seq1230_BIOID54297   -           1120     1e-06   27.3  61.4   2   7   1.9e-05     0.088   12.3   3.0     1    14  1002  1015  1002  1015 0.94 Phage tail fibre repeat
Phage_fiber          PF03335.8     14 seq1230_BIOID54297   -           1120     1e-06   27.3  61.4   3   7    0.0002       0.9    9.3   0.7     1    11  1016  1026  1016  1029 0.87 Phage tail fibre repeat
Phage_fiber          PF03335.8     14 seq1230_BIOID54297   -           1120     1e-06   27.3  61.4   4   7   4.3e-05       0.2   11.3   2.9     1    14  1055  1068  1055  1068 0.92 Phage tail fibre repeat
Phage_fiber          PF03335.8     14 seq1230_BIOID54297   -           1120     1e-06   27.3  61.4   5   7   0.00034       1.5    8.6   2.0     2    13  1070  1081  1069  1082 0.89 Phage tail fibre repeat
Phage_fiber          PF03335.8     14 seq1230_BIOID54297   -           1120     1e-06   27.3  61.4   6   7    0.0004       1.8    8.3   0.9     2    11  1079  1088  1078  1089 0.86 Phage tail fibre repeat
Phage_fiber          PF03335.8     14 seq1230_BIOID54297   -           1120     1e-06   27.3  61.4   7   7   0.00047       2.1    8.1   0.9     2    13  1088  1099  1087  1100 0.87 Phage tail fibre repeat
Amidohydro_4         PF13147.1    304 seq1231_BIOID54297   -            378   1.3e-30  107.2   2.8   1   1   5.4e-34   1.8e-30  106.7   2.0     1   304    41   356    41   356 0.84 Amidohydrolase
Amidohydro_3         PF07969.6    404 seq1231_BIOID54297   -            378   1.5e-11   44.1   1.4   1   1   8.9e-15     3e-11   43.0   0.4   266   404   245   357   189   357 0.71 Amidohydrolase family
Amidohydro_1         PF01979.15   333 seq1231_BIOID54297   -            378   2.7e-09   37.0   0.7   1   1   1.3e-10   4.4e-07   29.7   0.0   227   331   244   357   226   358 0.57 Amidohydrolase family
Amidohydro_5         PF13594.1     68 seq1231_BIOID54297   -            378   3.7e-07   29.7   0.1   1   1   3.4e-10   1.1e-06   28.1   0.0     3    68    21    92    20    92 0.72 Amidohydrolase
Hexapep              PF00132.19    36 seq1233_BIOID54297   -            274   2.1e-14   52.1   9.5   1   2   2.5e-09   3.5e-05   23.0   1.3     1    36   131   166   131   166 0.96 Bacterial transferase hexapeptide (six repeats)
Hexapep              PF00132.19    36 seq1233_BIOID54297   -            274   2.1e-14   52.1   9.5   2   2   6.2e-12   8.5e-08   31.2   0.9     2    35   176   209   175   210 0.96 Bacterial transferase hexapeptide (six repeats)
DUF2498              PF10692.4     82 seq1235_BIOID54297   -             83   2.6e-44  148.6   0.1   1   1   2.2e-48   2.9e-44  148.4   0.1     2    82     3    83     2    83 0.98 Protein of unknown function (DUF2498)
Helicase_C_2         PF13307.1    167 seq1238_BIOID54297   -            636   6.5e-39  133.4   0.0   1   1   3.6e-42   1.2e-38  132.5   0.0     3   166   458   616   456   617 0.97 Helicase C-terminal domain
ResIII               PF04851.10   184 seq1238_BIOID54297   -            636   7.7e-10   38.7   0.1   1   1     1e-09   3.6e-06   26.8   0.0     2    69    18    82    17   106 0.90 Type III restriction enzyme, res subunit
DEAD                 PF00270.24   173 seq1238_BIOID54297   -            636   8.3e-09   35.0   1.5   1   1   1.7e-08   5.9e-05   22.4   0.1     8    82    31   100    24   127 0.72 DEAD/DEAH box helicase
DEAD_2               PF06733.10   174 seq1238_BIOID54297   -            636   8.2e-06   25.2   0.0   1   1   4.4e-09   1.5e-05   24.3   0.0   112   174   183   247   169   247 0.88 DEAD_2
HTH_Tnp_1            PF01527.15    76 seq1239_BIOID54297   -            105   6.9e-09   35.4   4.6   1   1   6.9e-13   9.4e-09   34.9   3.2     2    76    10    79     9    82 0.93 Transposase
HTH_Tnp_IS1          PF12759.2     50 seq1240_BIOID54297   -             75     5e-32  109.0   0.1   1   1   9.8e-36   6.7e-32  108.6   0.1     1    50    23    72    23    72 0.99 InsA C-terminal domain
Zn_Tnp_IS1           PF03811.8     36 seq1240_BIOID54297   -             75   3.5e-09   35.8   2.2   1   1   1.2e-12   7.9e-09   34.7   1.5    18    36     2    20     1    20 0.96 InsA N-terminal domain
rve                  PF00665.21   120 seq1241_BIOID54297   -            295   1.8e-24   86.0   0.0   1   1   1.1e-27   3.9e-24   84.9   0.0     2   119   125   239   124   240 0.97 Integrase core domain
HTH_21               PF13276.1     60 seq1241_BIOID54297   -            295   1.4e-16   60.1   3.0   1   1   8.8e-20     3e-16   59.0   2.1     2    60    46   103    44   103 0.94 HTH-like domain
rve_3                PF13683.1     67 seq1241_BIOID54297   -            295   3.5e-11   42.3   0.1   1   1   2.4e-14   8.3e-11   41.1   0.0     7    67   217   277   212   277 0.92 Integrase core domain
rve_2                PF13333.1     52 seq1241_BIOID54297   -            295   2.4e-06   27.3   0.0   1   1   1.6e-09   5.5e-06   26.2   0.0     1    44   230   276   230   283 0.88 Integrase core domain
DUF808               PF05661.7    295 seq1242_BIOID54297   -            305  2.1e-134  446.8  16.4   1   1  1.8e-138  2.5e-134  446.6  11.4     1   293     3   292     3   294 0.95 Protein of unknown function (DUF808)
LYTB                 PF02401.13   281 seq1243_BIOID54297   -            316  5.3e-120  399.4   0.2   1   1  4.4e-124  6.1e-120  399.2   0.1     1   280     3   284     3   285 0.99 LytB protein
Mannitol_dh_C        PF08125.8    245 seq1244_BIOID54297   -            443   2.8e-71  239.4   0.0   1   1   1.2e-74   5.6e-71  238.4   0.0     1   244   209   434   209   435 0.98 Mannitol dehydrogenase C-terminal domain
Mannitol_dh          PF01232.18   151 seq1244_BIOID54297   -            443   8.6e-28   97.0   0.1   1   1   3.7e-31   1.7e-27   96.1   0.1     1   151    62   184    62   184 0.97 Mannitol dehydrogenase Rossmann domain
DUF3521              PF12035.3     35 seq1244_BIOID54297   -            443   6.3e-08   32.2   5.3   1   1   3.1e-11   1.4e-07   31.0   3.6     1    33     1    31     1    32 0.97 Protein of unknown function (DUF3521)
UPF0118              PF01594.11   327 seq1246_BIOID54297   -            353   2.6e-83  279.6  41.1   1   1   2.2e-87     3e-83  279.4  28.5     3   326    20   345    18   346 0.97 Domain of unknown function DUF20
TetR_C_2             PF08361.6    121 seq1248_BIOID54297   -            220   1.4e-46  157.2   0.6   1   1   5.2e-50   2.4e-46  156.4   0.1     1   120    84   202    84   203 0.99 MAATS-type transcriptional repressor, C-terminal region
TetR_N               PF00440.18    47 seq1248_BIOID54297   -            220     2e-18   65.6   0.0   1   1   1.3e-21   5.9e-18   64.1   0.0     1    47    16    62    16    62 0.98 Bacterial regulatory proteins, tetR family
TetR_C_4             PF08359.6    133 seq1248_BIOID54297   -            220   2.3e-06   27.4   0.2   1   1   1.9e-09   8.6e-06   25.5   0.0    72   126   139   193   120   201 0.91 YsiA-like protein, C-terminal region
MFS_1                PF07690.11   354 seq1252_BIOID54297   -            188   7.4e-11   41.2  20.6   1   1   6.3e-15   8.5e-11   41.0  14.2    21   169    32   185     8   188 0.85 Major Facilitator Superfamily
PAPS_reduct          PF01507.14   174 seq1254_BIOID54297   -            257   7.9e-52  175.4   0.0   1   1   7.6e-56     1e-51  175.0   0.0     2   173    61   232    60   233 0.99 Phosphoadenosine phosphosulfate reductase family
NTP_transferase      PF00483.18   248 seq1255_BIOID54297   -            297   1.1e-21   77.2   0.0   1   1   1.9e-25   1.3e-21   76.9   0.0     1   242     5   273     5   278 0.87 Nucleotidyl transferase
NTP_transf_3         PF12804.2    179 seq1255_BIOID54297   -            297   4.6e-07   30.0   0.0   1   1     1e-10   7.1e-07   29.4   0.0     2   111     7   147     6   258 0.73 MobA-like NTP transferase domain
DDE_Tnp_IS66         PF03050.9    271 seq1256_BIOID54297   -            170   2.9e-32  111.8   0.0   1   1     5e-36   3.4e-32  111.6   0.0   163   271    37   147    19   147 0.92 Transposase IS66 family
Peptidase_M3         PF01432.15   458 seq1258_BIOID54297   -            681    7e-148  493.3   0.1   1   1  8.5e-152  1.2e-147  492.6   0.0     2   457   230   678   229   679 0.97 Peptidase family M3
PDH                  PF02153.12   258 seq1259_BIOID54297   -            373   4.6e-32  110.7   0.0   1   1   2.5e-35   1.1e-31  109.5   0.0    38   257   135   344   124   345 0.93 Prephenate dehydrogenase
CM_2                 PF01817.16    81 seq1259_BIOID54297   -            373   4.6e-24   84.2   0.2   1   1   2.2e-27     1e-23   83.1   0.1     1    80     9    88     9    89 0.98 Chorismate mutase type II
NusA_N               PF08529.6    122 seq1261_BIOID54297   -            495   1.2e-42  144.5   7.5   1   1   5.9e-46   2.7e-42  143.5   5.2     1   121     4   124     4   125 0.99 NusA N-terminal domain
KH_5                 PF13184.1     69 seq1261_BIOID54297   -            495   3.3e-28   97.1   1.4   1   1   1.8e-30   8.3e-27   92.6   0.1     1    67   230   296   230   298 0.98 NusA-like KH domain
S1                   PF00575.18    74 seq1261_BIOID54297   -            495     1e-11   44.6   0.4   1   1   8.9e-15     4e-11   42.7   0.0     2    72   132   196   131   198 0.96 S1 RNA binding domain
EamA                 PF00892.15   126 seq1263_BIOID54297   -            301   1.2e-47  161.0  35.9   1   2   2.3e-25   1.5e-21   76.5  11.3     1   125    20   141    20   142 0.93 EamA-like transporter family
EamA                 PF00892.15   126 seq1263_BIOID54297   -            301   1.2e-47  161.0  35.9   2   2   9.5e-30   6.5e-26   90.7   8.1     1   125   162   289   162   290 0.97 EamA-like transporter family
DDE_Tnp_IS1          PF03400.8    131 seq1265_BIOID54297   -            125   1.1e-73  245.4   1.3   1   1   8.7e-78   1.2e-73  245.2   0.9     7   131     1   125     1   125 1.00 IS1 transposase
Peripla_BP_4         PF13407.1    258 seq1266_BIOID54297   -            296   9.7e-59  198.6  12.1   1   1   3.4e-62   1.1e-58  198.4   8.4     1   258    29   281    29   281 0.97 Periplasmic binding protein domain
Peripla_BP_1         PF00532.16   279 seq1266_BIOID54297   -            296   4.4e-27   94.8   2.4   1   1   1.6e-30   5.4e-27   94.6   1.7     2   250    27   268    26   289 0.86 Periplasmic binding proteins and sugar binding domain of LacI family
Peripla_BP_3         PF13377.1    160 seq1266_BIOID54297   -            296   1.7e-15   57.2   0.0   1   1   2.4e-18   8.1e-15   55.0   0.0    19   145   158   284   148   296 0.81 Periplasmic binding protein-like domain
Peripla_BP_6         PF13458.1    343 seq1266_BIOID54297   -            296   2.2e-12   46.9   4.2   1   1     8e-16   2.7e-12   46.5   2.9    44   235    58   249    19   283 0.86 Periplasmic binding protein
DUF494               PF04361.8    155 seq1270_BIOID54297   -            157   3.1e-64  215.2   4.2   1   1   2.5e-68   3.4e-64  215.0   2.9     1   155     1   157     1   157 0.98 Protein of unknown function (DUF494)
MCPsignal            PF00015.16   213 seq1271_BIOID54297   -            533   4.1e-63  212.6  31.6   1   1     9e-67   4.1e-63  212.6  21.9     2   212   321   513   314   514 0.96 Methyl-accepting chemotaxis protein (MCP) signalling domain
TarH                 PF02203.10   171 seq1271_BIOID54297   -            533   2.8e-40  137.8   8.1   1   1   6.1e-44   2.8e-40  137.8   5.6     1   168     1   170     1   179 0.96 Tar ligand binding domain homologue
HAMP                 PF00672.20    70 seq1271_BIOID54297   -            533   1.8e-08   34.3   0.1   1   1   3.9e-12   1.8e-08   34.3   0.1     3    69   195   260   192   261 0.85 HAMP domain
PTS_IIB              PF02302.12    90 seq1272_BIOID54297   -            108   1.6e-16   60.4   1.0   1   1   1.3e-20   1.8e-16   60.1   0.7     2    89     7    97     6    98 0.95 PTS system, Lactose/Cellobiose specific IIB subunit
Phage_portal         PF04860.7    347 seq1273_BIOID54297   -            348   2.6e-56  190.6   0.0   1   1   2.3e-60   3.1e-56  190.3   0.0    10   320    49   345    41   348 0.93 Phage portal protein
HK                   PF02110.10   246 seq1274_BIOID54297   -            262  1.1e-104  348.7   1.0   1   1  2.9e-108  1.3e-104  348.6   0.7     1   246    15   259    15   259 0.99 Hydroxyethylthiazole kinase family
Phos_pyr_kin         PF08543.7    246 seq1274_BIOID54297   -            262   2.1e-07   30.3   0.5   1   1   9.1e-11   4.2e-07   29.3   0.4    72   241    79   241    26   245 0.75 Phosphomethylpyrimidine kinase
Carb_kinase          PF01256.12   242 seq1274_BIOID54297   -            262   1.7e-05   24.0   0.9   1   1   5.1e-09   2.3e-05   23.6   0.6    47   226    48   238     3   252 0.79 Carbohydrate kinase
SAICAR_synt          PF01259.13   249 seq1275_BIOID54297   -            240   3.3e-75  252.2   0.0   1   1   2.8e-79   3.8e-75  252.0   0.0     2   247     7   237     6   239 0.98 SAICAR synthetase
FUSC                 PF04632.7    650 seq1276_BIOID54297   -            683   6.4e-56  189.9  35.2   1   1   7.1e-59   3.2e-55  187.6  24.1     8   617    36   643    30   673 0.80 Fusaric acid resistance protein family
FUSC_2               PF13515.1    128 seq1276_BIOID54297   -            683   9.1e-09   35.1   9.8   1   1     2e-12   9.1e-09   35.1   6.8     2   127   364   495   359   496 0.75 Fusaric acid resistance protein-like
ALMT                 PF11744.3    406 seq1276_BIOID54297   -            683   1.5e-05   23.7  10.8   1   1   6.2e-09   2.8e-05   22.8   1.8    27   194   362   525   348   583 0.82 Aluminium activated malate transporter
Pili_assembly_N      PF00345.15   122 seq1278_BIOID54297   -            243     9e-39  131.9   0.2   1   1   1.7e-42   1.2e-38  131.5   0.2     1   121    38   158    38   159 0.92 Gram-negative pili assembly chaperone, N-terminal domain
Pili_assembly_C      PF02753.12    68 seq1278_BIOID54297   -            243   5.4e-14   51.6   0.0   1   1     2e-17   1.4e-13   50.3   0.0     2    65   179   237   178   240 0.95 Gram-negative pili assembly chaperone, C-terminal domain
Sigma54_CBD          PF04963.8    195 seq1280_BIOID54297   -            477   8.2e-76  253.6   1.0   1   1   1.8e-79   8.2e-76  253.6   0.7     2   195   107   304   106   304 0.97 Sigma-54 factor, core binding domain
Sigma54_DBD          PF04552.8    160 seq1280_BIOID54297   -            477   3.8e-70  234.3   0.4   1   1   1.6e-73   7.5e-70  233.4   0.3     2   160   317   475   316   475 0.99 Sigma-54, DNA binding domain
Sigma54_AID          PF00309.15    49 seq1280_BIOID54297   -            477   7.9e-19   66.7  20.7   1   1   3.8e-22   1.8e-18   65.6  14.3     1    47     3    49     3    51 0.97 Sigma-54 factor, Activator interacting domain (AID)
Hydrolase_6          PF13344.1    101 seq1281_BIOID54297   -            250   5.2e-23   80.7   0.0   1   1     3e-26     1e-22   79.7   0.0     1   101     6   105     6   105 0.98 Haloacid dehalogenase-like hydrolase
Hydrolase_like       PF13242.1     75 seq1281_BIOID54297   -            250   2.4e-19   68.6   0.0   1   1   2.4e-22   8.1e-19   67.0   0.0     2    74   174   246   173   247 0.97 HAD-hyrolase-like
HAD_2                PF13419.1    176 seq1281_BIOID54297   -            250   2.8e-10   40.6   0.0   1   1   3.2e-08   0.00011   22.4   0.0   131   176   174   220   136   220 0.90 Haloacid dehalogenase-like hydrolase
Hydrolase            PF00702.21   204 seq1281_BIOID54297   -            250   1.7e-09   38.4   0.0   1   1   4.2e-11   1.4e-07   32.1   0.0     1   204     3   214     3   214 0.62 haloacid dehalogenase-like hydrolase
Caudo_TAP            PF02413.12   130 seq1285_BIOID54297   -            198   2.4e-25   89.0   1.0   1   1   1.1e-28   1.5e-24   86.4   0.7     1   130    76   197    25   197 0.88 Caudovirales tail fibre assembly protein
PFL                  PF02901.10   648 seq1286_BIOID54297   -            764  7.3e-196  652.3   0.0   1   1  1.6e-199  1.1e-195  651.8   0.0     4   648    27   618    22   618 0.97 Pyruvate formate lyase
Gly_radical          PF01228.16   106 seq1286_BIOID54297   -            764   5.7e-43  145.4   0.0   1   1   1.8e-46   1.2e-42  144.4   0.0     1   106   634   745   634   745 0.98 Glycine radical
GlnE                 PF03710.10   248 seq1287_BIOID54297   -            946  6.3e-189  624.9   3.6   1   2   1.3e-94   8.7e-91  303.4   0.0     4   247    32   276    29   277 0.98 Glutamate-ammonia ligase adenylyltransferase
GlnE                 PF03710.10   248 seq1287_BIOID54297   -            946  6.3e-189  624.9   3.6   2   2  3.4e-100   2.3e-96  321.7   0.2     2   246   553   804   552   806 0.98 Glutamate-ammonia ligase adenylyltransferase
GlnD_UR_UTase        PF08335.6    142 seq1287_BIOID54297   -            946   4.9e-52  175.4   7.0   1   2   3.7e-44   2.5e-40  137.4   0.4     1   142   297   436   297   436 0.99 GlnD PII-uridylyltransferase
GlnD_UR_UTase        PF08335.6    142 seq1287_BIOID54297   -            946   4.9e-52  175.4   7.0   2   2   3.7e-14   2.5e-10   40.2   0.7     1    91   825   916   822   922 0.91 GlnD PII-uridylyltransferase
MCPsignal            PF00015.16   213 seq1290_BIOID54297   -            554   3.6e-74  248.7  37.0   1   1   2.2e-75   9.8e-72  240.8  18.4     1   213   324   518   324   518 0.99 Methyl-accepting chemotaxis protein (MCP) signalling domain
TarH                 PF02203.10   171 seq1290_BIOID54297   -            554   1.1e-52  178.1   3.4   1   1   2.5e-56   1.1e-52  178.1   2.4     1   169     1   175     1   177 0.96 Tar ligand binding domain homologue
HAMP                 PF00672.20    70 seq1290_BIOID54297   -            554   3.1e-14   52.7   0.4   1   1   6.8e-18   3.1e-14   52.7   0.3     1    68   196   263   196   265 0.95 HAMP domain
PTS_EIIC             PF02378.13   321 seq1292_BIOID54297   -            415   1.3e-13   50.4  35.7   1   1   9.3e-18   1.3e-13   50.4  24.8     2   320    41   347    40   348 0.76 Phosphotransferase system, EIIC
HTH_Tnp_1            PF01527.15    76 seq1293_BIOID54297   -            108   6.8e-11   41.8   1.1   1   1     2e-14   2.7e-10   39.9   0.7     1    74     1    87     1    88 0.86 Transposase
DUF3302              PF11742.3     78 seq1297_BIOID54297   -            107   1.9e-45  152.4   8.2   1   1   1.6e-49   2.2e-45  152.2   5.7     1    77     3    79     3    80 0.99 Protein of unknown function (DUF3302)
zf-C4_Topoisom       PF01396.14    39 seq1299_BIOID54297   -            180   3.7e-53  176.6  21.2   1   3     1e-19   6.9e-16   57.3   1.0     2    38    13    49    12    50 0.95 Topoisomerase DNA binding C4 zinc finger
zf-C4_Topoisom       PF01396.14    39 seq1299_BIOID54297   -            180   3.7e-53  176.6  21.2   2   3   3.8e-22   2.6e-18   65.0   0.4     2    38    62    98    61    99 0.93 Topoisomerase DNA binding C4 zinc finger
zf-C4_Topoisom       PF01396.14    39 seq1299_BIOID54297   -            180   3.7e-53  176.6  21.2   3   3   3.5e-19   2.4e-15   55.6   0.8     2    38   104   142   103   143 0.95 Topoisomerase DNA binding C4 zinc finger
YbhQ                 PF11076.3    135 seq1301_BIOID54297   -            136   4.3e-79  262.5  13.2   1   1   3.7e-83   5.1e-79  262.3   9.1     1   134     1   132     1   134 0.98 Putative inner membrane protein YbhQ
LysR_substrate       PF03466.15   209 seq1302_BIOID54297   -            308   3.8e-42  143.6   0.1   1   1   7.3e-46     5e-42  143.2   0.0     3   206   102   303   100   305 0.97 LysR substrate binding domain
HTH_1                PF00126.22    60 seq1302_BIOID54297   -            308   3.1e-16   58.7   0.1   1   1   9.5e-20   6.5e-16   57.7   0.1     1    60    18    77    18    77 0.96 Bacterial regulatory helix-turn-helix protein, lysR family
Porin_1              PF00267.16   337 seq1307_BIOID54297   -            363  1.3e-138  461.7  29.3   1   1  2.2e-142  1.5e-138  461.6  20.3     1   337    27   363    27   363 0.98 Gram-negative porin
Porin_4              PF13609.1    311 seq1307_BIOID54297   -            363   3.2e-20   72.7  37.2   1   1   6.2e-24   4.3e-20   72.3  25.8     6   304    13   334     7   341 0.76 Gram-negative porin
Aldolase             PF01081.14   196 seq1309_BIOID54297   -            213   3.4e-95  316.7   0.8   1   1   2.8e-99   3.8e-95  316.5   0.5     2   196     9   203     8   203 0.99 KDPG and KHG aldolase
Cas_Cas1             PF01867.11   282 seq1310_BIOID54297   -            327   6.8e-32  110.5   0.0   1   1     6e-36   8.2e-32  110.2   0.0     6   259    26   295    21   317 0.86 CRISPR associated protein Cas1
Acyl_transf_3        PF01757.17   340 seq1314_BIOID54297   -            357   6.1e-32  110.6  41.8   1   1   5.3e-36   7.2e-32  110.4  28.9     3   337     7   326     5   329 0.92 Acyltransferase family
Oxidored_q6          PF01058.17   131 seq1316_BIOID54297   -            381     8e-29   99.7   0.3   1   1   9.4e-33   1.3e-28   99.1   0.2     1   130    71   216    71   217 0.95 NADH ubiquinone oxidoreductase, 20 Kd subunit
SpoU_methylase       PF00588.14   142 seq1317_BIOID54297   -            245   1.2e-31  109.3   0.1   1   1   1.3e-35   1.8e-31  108.8   0.1     2   142     5   154     4   154 0.89 SpoU rRNA Methylase family
AAA_18               PF13238.1    129 seq1318_BIOID54297   -            185   1.6e-08   34.8   0.0   1   1     3e-11   1.4e-07   31.7   0.0     1   118     6   138     6   147 0.67 AAA domain
AAA_33               PF13671.1    143 seq1318_BIOID54297   -            185   1.7e-07   31.0   0.2   1   1   1.2e-10   5.4e-07   29.4   0.2     1   136     5   150     5   153 0.71 AAA domain
Guanylate_kin        PF00625.16   183 seq1318_BIOID54297   -            185   4.7e-06   26.0   0.0   1   1   1.2e-09   5.6e-06   25.7   0.0     2   152     3   149     2   177 0.81 Guanylate kinase
DUF3461              PF11944.3    125 seq1320_BIOID54297   -            128   6.5e-59  197.1   2.9   1   1   5.3e-63   7.2e-59  196.9   2.0     1   125     1   125     1   125 1.00 Protein of unknown function (DUF3461)
IU_nuc_hydro         PF01156.14   314 seq1322_BIOID54297   -            304   1.4e-92  310.1   0.0   1   1   1.2e-96   1.6e-92  309.9   0.0     3   312     4   302     2   304 0.96 Inosine-uridine preferring nucleoside hydrolase
HlyD                 PF00529.15   306 seq1323_BIOID54297   -            378   1.9e-59  201.3  13.0   1   1   6.2e-63   2.1e-59  201.2   9.0     3   306    64   349    62   349 0.98 HlyD family secretion protein
HlyD_3               PF13437.1    105 seq1323_BIOID54297   -            378   3.8e-11   43.1   0.6   1   1   9.5e-12   3.3e-08   33.7   0.0     2    80   222   301   221   335 0.87 HlyD family secretion protein
Biotin_lipoyl_2      PF13533.1     50 seq1323_BIOID54297   -            378   2.6e-09   36.4   1.0   1   1   1.3e-09   4.4e-06   26.1   0.2     4    49    65   110    61   113 0.93 Biotin-lipoyl like
HlyD_2               PF12700.2    328 seq1323_BIOID54297   -            378   8.1e-09   34.9   0.2   1   1   4.3e-12   1.5e-08   34.1   0.2    26   240    68   301    63   319 0.74 HlyD family secretion protein
Glycos_transf_N      PF04413.11   186 seq1325_BIOID54297   -            425   4.5e-75  250.8   0.0   1   1   6.1e-78   4.2e-74  247.6   0.0     1   185    31   212    31   213 0.98 3-Deoxy-D-manno-octulosonic-acid transferase (kdotransferase)
Glycos_transf_1      PF00534.15   172 seq1325_BIOID54297   -            425   3.5e-10   39.4   0.0   1   1   9.8e-14   6.7e-10   38.5   0.0    65   169   291   398   231   401 0.75 Glycosyl transferases group 1
Usher                PF00577.15   552 seq1328_BIOID54297   -            840  4.6e-186  619.6  26.8   1   1  1.3e-189  5.9e-186  619.3  18.6     1   552   192   749   192   749 0.96 Type VII secretion system (T7SS), usher protein
PapC_N               PF13954.1    146 seq1328_BIOID54297   -            840   2.4e-35  121.1   0.0   1   1   1.1e-38   5.1e-35  120.0   0.0     3   146    29   176    27   176 0.95 PapC N-terminal domain
PapC_C               PF13953.1     68 seq1328_BIOID54297   -            840   3.8e-21   74.3   0.0   1   1   3.6e-24   1.6e-20   72.3   0.0     2    66   760   826   759   828 0.90 PapC C-terminal domain
Dak1                 PF02733.12   326 seq1329_BIOID54297   -            366  8.9e-139  461.4   0.0   1   1  7.4e-143    1e-138  461.2   0.0     1   325    26   365    26   366 0.99 Dak1 domain
Antitoxin-MazE       PF04014.13    47 seq1330_BIOID54297   -             85   8.4e-07   28.4   0.1   1   1   1.2e-10   1.6e-06   27.5   0.1     3    43    18    62    16    65 0.86 Antidote-toxin recognition MazE
HOK_GEF              PF01848.11    43 seq1332_BIOID54297   -             50   6.9e-19   66.7   0.7   1   1   5.6e-23   7.6e-19   66.6   0.5     1    43     4    46     4    46 0.99 Hok/gef family
PfkB                 PF00294.19   301 seq1336_BIOID54297   -            314   3.8e-75  252.6   3.3   1   1   6.4e-79   4.4e-75  252.4   2.3     3   300    11   302     9   303 0.95 pfkB family carbohydrate kinase
Phos_pyr_kin         PF08543.7    246 seq1336_BIOID54297   -            314   1.9e-15   56.6   0.4   1   1   3.9e-19   2.6e-15   56.1   0.2   104   231   170   290   132   299 0.82 Phosphomethylpyrimidine kinase
IlvN                 PF07991.7    165 seq1342_BIOID54297   -            491   5.6e-61  204.5   0.1   1   1   1.4e-64   9.3e-61  203.8   0.1     2   165    35   204    34   204 0.98 Acetohydroxy acid isomeroreductase, catalytic domain
IlvC                 PF01450.14   145 seq1342_BIOID54297   -            491   4.1e-56  188.8   0.1   1   2   3.3e-21   2.3e-17   63.1   0.0     1   128   210   337   210   345 0.91 Acetohydroxy acid isomeroreductase, catalytic domain
IlvC                 PF01450.14   145 seq1342_BIOID54297   -            491   4.1e-56  188.8   0.1   2   2   7.7e-40   5.3e-36  123.6   0.0    15   145   359   485   349   485 0.93 Acetohydroxy acid isomeroreductase, catalytic domain
Sua5_yciO_yrdC       PF01300.13   179 seq1344_BIOID54297   -            190   1.2e-42  145.0   0.0   1   1   9.6e-47   1.3e-42  144.9   0.0     2   178    16   189    15   190 0.92 Telomere recombination
TrbE                 PF11100.3     66 seq1345_BIOID54297   -             86   7.1e-31  105.7   4.0   1   1   6.2e-35   8.5e-31  105.5   2.8     1    65    10    74    10    75 0.97 Conjugal transfer protein TrbE
THF_DHG_CYH_C        PF02882.14   161 seq1346_BIOID54297   -            288   1.5e-68  228.8   0.1   1   1   3.6e-72   2.5e-68  228.1   0.1     1   157   124   279   124   283 0.99 Tetrahydrofolate dehydrogenase/cyclohydrolase, NAD(P)-binding domain
THF_DHG_CYH          PF00763.18   117 seq1346_BIOID54297   -            288   1.2e-41  141.3   0.1   1   1   2.8e-45   1.9e-41  140.6   0.1     1   117     4   121     4   121 0.99 Tetrahydrofolate dehydrogenase/cyclohydrolase, catalytic domain
MtlR                 PF05068.7    170 seq1349_BIOID54297   -            195   4.1e-76  254.0   0.0   1   1   3.5e-80   4.8e-76  253.8   0.0     5   169    26   188     2   189 0.96 Mannitol repressor
GGDEF                PF00990.16   161 seq1350_BIOID54297   -            564   6.6e-47  158.9   0.0   1   1   8.5e-51   1.2e-46  158.1   0.0     1   161   398   557   398   557 0.97 GGDEF domain
Lipase_GDSL_2        PF13472.1    179 seq1351_BIOID54297   -            208   1.8e-28   99.7   0.0   1   1   3.5e-32   2.4e-28   99.3   0.0     1   175    31   188    31   191 0.89 GDSL-like Lipase/Acylhydrolase family
Lipase_GDSL          PF00657.17   234 seq1351_BIOID54297   -            208   7.1e-22   78.2   0.0   1   1   1.2e-25   8.4e-22   78.0   0.0     2   233    31   195    30   196 0.90 GDSL-like Lipase/Acylhydrolase
Epimerase            PF01370.16   236 seq1353_BIOID54297   -            361   1.3e-79  266.8   0.1   1   1   6.9e-83   1.6e-79  266.5   0.0     1   236     3   259     3   259 0.97 NAD dependent epimerase/dehydratase family
RmlD_sub_bind        PF04321.12   287 seq1353_BIOID54297   -            361   4.3e-17   61.8   0.0   1   1   3.2e-20   7.3e-17   61.0   0.0     1   283     1   332     1   336 0.82 RmlD substrate binding domain
Polysacc_synt_2      PF02719.10   294 seq1353_BIOID54297   -            361   5.8e-15   54.8   0.0   1   1   6.4e-18   1.5e-14   53.5   0.0     1   117     3   113     3   118 0.86 Polysaccharide biosynthesis protein
NAD_binding_4        PF07993.7    249 seq1353_BIOID54297   -            361   1.5e-14   53.4   0.0   1   1   2.5e-16   5.6e-13   48.2   0.0     1   197     5   196     5   242 0.78 Male sterility protein
3Beta_HSD            PF01073.14   280 seq1353_BIOID54297   -            361     2e-13   49.5   0.0   1   1   1.5e-16   3.5e-13   48.7   0.0     1   224     4   242     4   252 0.77 3-beta hydroxysteroid dehydrogenase/isomerase family
adh_short            PF00106.20   167 seq1353_BIOID54297   -            361   3.8e-08   33.3   1.4   1   1   2.2e-10   5.1e-07   29.6   0.1     3   118     3   107     2   124 0.77 short chain dehydrogenase
Asn_synthase         PF00733.16   255 seq1354_BIOID54297   -            554   1.1e-76  257.5   0.1   1   1   9.3e-80   2.5e-76  256.4   0.0     1   255   211   450   211   450 0.99 Asparagine synthase
GATase_7             PF13537.1    124 seq1354_BIOID54297   -            554   3.5e-42  142.9   0.0   1   1   2.7e-45   7.4e-42  141.9   0.0     1   123    48   166    48   167 0.96 Glutamine amidotransferase domain
GATase_6             PF13522.1    133 seq1354_BIOID54297   -            554   4.8e-37  126.7   0.0   1   1     5e-40   1.4e-36  125.3   0.0     1   133    33   161    33   161 0.98 Glutamine amidotransferase domain
DUF3700              PF12481.3    228 seq1354_BIOID54297   -            554   5.9e-11   41.8   0.0   1   1     4e-14   1.1e-10   41.0   0.0    83   204    76   193    59   204 0.80 Aluminium induced protein
PIN                  PF01850.16   121 seq1355_BIOID54297   -            132   1.5e-15   57.4   0.0   1   1   1.2e-19   1.6e-15   57.3   0.0     2   120     5   125     4   126 0.93 PIN domain
adh_short            PF00106.20   167 seq1356_BIOID54297   -            252   2.2e-37  128.4   0.1   1   1   9.6e-41   2.6e-37  128.1   0.0     2   166    14   183    13   184 0.94 short chain dehydrogenase
KR                   PF08659.5    181 seq1356_BIOID54297   -            252   3.4e-16   59.3   0.0   1   1   1.6e-19   4.4e-16   58.9   0.0     3   166    15   182    14   195 0.87 KR domain
adh_short_C2         PF13561.1    243 seq1356_BIOID54297   -            252   7.7e-16   58.5   0.0   1   1   3.5e-19   9.7e-16   58.1   0.0     6   189    22   204    19   223 0.90 Enoyl-(Acyl carrier protein) reductase
Polysacc_synt_2      PF02719.10   294 seq1356_BIOID54297   -            252   8.4e-05   21.4   0.0   1   1   3.8e-08    0.0001   21.1   0.0     1   156    15   183    15   198 0.69 Polysaccharide biosynthesis protein
DEAD                 PF00270.24   173 seq1360_BIOID54297   -            899   1.8e-06   27.4   0.2   1   1   5.1e-09   3.5e-05   23.2   0.0     1   170   287   494   287   497 0.62 DEAD/DEAH box helicase
Helicase_C           PF00271.26    78 seq1360_BIOID54297   -            899   7.5e-05   22.4   0.1   1   1   9.5e-07    0.0065   16.1   0.0    20    77   610   671   594   671 0.77 Helicase conserved C-terminal domain
Acetyltransf_1       PF00583.19    83 seq1362_BIOID54297   -            144     1e-14   54.2   0.3   1   1   3.8e-18   1.8e-14   53.4   0.2     3    83    54   134    52   134 0.95 Acetyltransferase (GNAT) family
Acetyltransf_7       PF13508.1     79 seq1362_BIOID54297   -            144   1.2e-09   38.0   0.0   1   1   3.3e-13   1.5e-09   37.7   0.0    11    78    55   134    30   135 0.76 Acetyltransferase (GNAT) domain
Acetyltransf_10      PF13673.1    117 seq1362_BIOID54297   -            144   5.3e-09   36.0   0.1   1   1   1.4e-12   6.2e-09   35.8   0.0    39   117    42   133    13   133 0.82 Acetyltransferase (GNAT) domain
Transcrip_reg        PF01709.15   234 seq1364_BIOID54297   -            238   1.2e-82  276.4   0.7   1   1   9.8e-87   1.3e-82  276.2   0.5     1   233     3   235     3   236 0.98 Transcriptional regulator
FliE                 PF02049.13    97 seq1365_BIOID54297   -            104   1.4e-27   95.4   3.1   1   1   1.2e-31   1.7e-27   95.2   2.2     9    97    15   104     7   104 0.94 Flagellar hook-basal body complex protein FliE
TraF                 PF13728.1    215 seq1366_BIOID54297   -            247   5.9e-79  264.3   0.4   1   1   4.9e-83   6.7e-79  264.2   0.2     1   215    23   237    23   237 1.00 F plasmid transfer operon protein
Bac_surface_Ag       PF01103.18   323 seq1367_BIOID54297   -            577   1.3e-59  202.1   7.0   1   1   3.2e-63   2.2e-59  201.4   4.9     1   322   290   576   290   577 0.92 Surface antigen
Surf_Ag_VNR          PF07244.10    78 seq1367_BIOID54297   -            577     1e-15   57.7   0.3   1   1   9.2e-13   6.3e-09   36.0   0.0     1    67   189   249   189   263 0.83 Surface antigen variable number repeat
DUF1471              PF07338.8     56 seq1371_BIOID54297   -             91   5.3e-22   77.1   0.2   1   1   5.2e-26   7.1e-22   76.6   0.1     1    56    34    91    34    91 0.98 Protein of unknown function (DUF1471)
rve                  PF00665.21   120 seq1374_BIOID54297   -            198   7.4e-32  109.8   0.0   1   1   2.9e-35   9.8e-32  109.4   0.0     2   120    26   142    25   142 0.98 Integrase core domain
rve_3                PF13683.1     67 seq1374_BIOID54297   -            198   1.1e-11   43.9   0.0   1   1   4.9e-15   1.7e-11   43.3   0.0     2    67   114   180   113   180 0.96 Integrase core domain
DDE_Tnp_IS240        PF13610.1    140 seq1374_BIOID54297   -            198   5.1e-08   32.8   0.0   1   1   1.8e-11   6.2e-08   32.6   0.0     2   139    31   172    30   173 0.88 DDE domain
rve_2                PF13333.1     52 seq1374_BIOID54297   -            198   2.6e-06   27.2   0.1   1   1   1.7e-09   5.9e-06   26.1   0.0     1    49   132   185   132   187 0.86 Integrase core domain
GTP_EFTU             PF00009.22   188 seq1377_BIOID54297   -            890   3.7e-42  143.7   0.9   1   1   2.7e-45   3.7e-42  143.7   0.6     4   185   392   551   389   554 0.95 Elongation factor Tu GTP binding domain
IF-2                 PF11987.3    109 seq1377_BIOID54297   -            890   5.6e-41  138.7   3.0   1   1   1.8e-43   2.4e-40  136.6   2.1     2   109   673   780   672   780 0.99 Translation-initiation factor 2
IF2_N                PF04760.10    54 seq1377_BIOID54297   -            890   3.2e-22   77.8   5.4   1   2   1.6e-09   2.2e-06   27.0   0.1     1    54     1    52     1    52 0.95 Translation initiation factor IF-2, N-terminal region
IF2_N                PF04760.10    54 seq1377_BIOID54297   -            890   3.2e-22   77.8   5.4   2   2   2.6e-17   3.6e-14   52.0   0.8     2    54   314   364   313   364 0.97 Translation initiation factor IF-2, N-terminal region
IF2_assoc            PF08364.6     41 seq1377_BIOID54297   -            890   2.3e-17   62.6   3.8   1   1   3.9e-20   5.3e-17   61.4   2.6     1    41    55    95    55    95 0.97 Bacterial translation initiation factor IF-2 associated region
GTP_EFTU_D2          PF03144.20    74 seq1377_BIOID54297   -            890     1e-16   60.6   5.3   1   2   1.6e-10   2.2e-07   30.8   0.1     1    73   579   641   579   642 0.94 Elongation factor Tu domain 2
GTP_EFTU_D2          PF03144.20    74 seq1377_BIOID54297   -            890     1e-16   60.6   5.3   2   2   1.7e-10   2.3e-07   30.6   0.5     1    73   810   877   810   878 0.97 Elongation factor Tu domain 2
Miro                 PF08477.8    119 seq1377_BIOID54297   -            890   6.2e-08   33.0   1.0   1   1   4.2e-10   5.8e-07   29.9   0.1     2   119   394   501   393   501 0.89 Miro-like protein
MMR_HSR1             PF01926.18   114 seq1377_BIOID54297   -            890   1.6e-07   31.1   0.1   1   1   3.7e-10     5e-07   29.6   0.0     2   114   394   499   393   499 0.74 50S ribosome-binding GTPase
Arf                  PF00025.16   175 seq1377_BIOID54297   -            890   9.1e-06   24.9   0.0   1   1   2.6e-08   3.5e-05   22.9   0.0    19   171   396   548   387   552 0.83 ADP-ribosylation factor family
Ras                  PF00071.17   162 seq1377_BIOID54297   -            890   1.3e-05   24.5   0.0   1   1   9.2e-09   1.3e-05   24.5   0.0     3   158   395   550   393   554 0.82 Ras family
PduV-EutP            PF10662.4    143 seq1377_BIOID54297   -            890   1.6e-05   24.3   0.3   1   1   5.1e-08     7e-05   22.2   0.0     4   140   394   547   392   549 0.71 Ethanolamine utilisation - propanediol utilisation
Ribosomal_S30AE      PF02482.14    94 seq1381_BIOID54297   -             95   6.8e-34  115.9   1.8   1   1   5.5e-38   7.5e-34  115.8   1.3     1    94     2    95     2    95 0.99 Sigma 54 modulation protein / S30EA ribosomal protein
Transgly             PF00912.17   178 seq1382_BIOID54297   -            770   1.6e-53  180.5   0.0   1   1   4.7e-57   2.1e-53  180.1   0.0    10   177    60   226    49   227 0.94 Transglycosylase
BiPBP_C              PF06832.7     90 seq1382_BIOID54297   -            770   3.4e-18   65.2   0.1   1   1   2.7e-21   1.2e-17   63.4   0.0     6    90   686   767   681   767 0.96 Penicillin-Binding Protein C-terminus Family
Transpeptidase       PF00905.17   304 seq1382_BIOID54297   -            770   2.5e-13   49.6   0.0   1   1   1.1e-16   5.2e-13   48.5   0.0    36   282   332   535   302   545 0.85 Penicillin binding protein transpeptidase domain
Shikimate_dh_N       PF08501.6     83 seq1384_BIOID54297   -            272   7.1e-24   83.5   0.0   1   1   1.6e-27   1.1e-23   82.9   0.0     1    83     6    88     6    88 0.99 Shikimate dehydrogenase substrate binding domain
Shikimate_DH         PF01488.15   135 seq1384_BIOID54297   -            272   1.2e-14   54.4   0.0   1   1   2.8e-18   1.9e-14   53.7   0.0    12    86   119   191   111   213 0.90 Shikimate / quinate 5-dehydrogenase
CheR                 PF01739.13   196 seq1385_BIOID54297   -            286   1.7e-62  210.1   0.0   1   1   5.1e-66   3.5e-62  209.0   0.0     1   194    92   281    92   283 0.96 CheR methyltransferase, SAM binding domain
CheR_N               PF03705.10    57 seq1385_BIOID54297   -            286   6.3e-22   76.5   1.1   1   1   3.1e-25   2.1e-21   74.9   0.7     1    56    23    78    23    79 0.98 CheR methyltransferase, all-alpha domain
Peptidase_M22        PF00814.20   268 seq1386_BIOID54297   -            231   1.1e-28  100.4   0.1   1   1   1.8e-32   2.4e-28   99.2   0.0    23   131    28   132    26   158 0.90 Glycoprotease family
Peptidase_M24        PF00557.19   205 seq1387_BIOID54297   -            361   7.8e-63  211.7   0.1   1   1   1.5e-66     1e-62  211.3   0.0     2   205   135   342   134   342 0.94 Metallopeptidase family M24
Creatinase_N         PF01321.13   131 seq1387_BIOID54297   -            361   2.3e-14   53.9   0.1   1   1   6.5e-18   4.4e-14   53.0   0.1     2   130     4   126     4   127 0.91 Creatinase/Prolidase N-terminal domain
LysR_substrate       PF03466.15   209 seq1388_BIOID54297   -            317   1.9e-44  151.1   0.0   1   1   3.6e-48   2.5e-44  150.8   0.0     4   205    91   291    88   295 0.97 LysR substrate binding domain
HTH_1                PF00126.22    60 seq1388_BIOID54297   -            317   1.4e-20   72.6   0.2   1   1   4.8e-24   3.3e-20   71.4   0.1     2    60     6    64     5    64 0.97 Bacterial regulatory helix-turn-helix protein, lysR family
Glyco_hydro_25       PF01183.15   181 seq1390_BIOID54297   -            275   5.8e-51  172.7   0.2   1   1   5.8e-55   7.9e-51  172.3   0.1     1   181    73   248    73   248 0.96 Glycosyl hydrolases family 25
Resolvase            PF00239.16   141 seq1393_BIOID54297   -            190   1.3e-48  164.3   0.0   1   1   3.3e-52   2.3e-48  163.5   0.0     2   140     3   135     2   136 0.98 Resolvase, N terminal domain
HTH_7                PF02796.10    45 seq1393_BIOID54297   -            190   2.2e-12   46.4   0.8   1   1   6.2e-16   4.2e-12   45.6   0.6     1    43   138   180   138   182 0.98 Helix-turn-helix domain of resolvase
Zn_peptidase         PF04228.8    292 seq1394_BIOID54297   -            287  1.3e-139  464.2   1.0   1   1  1.1e-143  1.5e-139  464.0   0.7     1   292     1   283     1   283 0.99 Putative neutral zinc metallopeptidase
Lactamase_B_2        PF12706.2    194 seq1395_BIOID54297   -            252     6e-14   51.9   0.1   1   1   5.2e-18   7.2e-14   51.6   0.1    28   194    66   223    30   223 0.84 Beta-lactamase superfamily domain
adh_short            PF00106.20   167 seq1396_BIOID54297   -            269   5.9e-26   91.2   0.0   1   1   2.9e-29     8e-26   90.8   0.0     1   166    16   177    16   178 0.90 short chain dehydrogenase
adh_short_C2         PF13561.1    243 seq1396_BIOID54297   -            269   4.2e-12   46.2   0.0   1   1   2.1e-15   5.6e-12   45.8   0.0     6   193    25   202    22   211 0.90 Enoyl-(Acyl carrier protein) reductase
KR                   PF08659.5    181 seq1396_BIOID54297   -            269   4.6e-12   45.8   0.0   1   1   2.9e-15   8.1e-12   45.0   0.0     3   165    18   175    17   194 0.80 KR domain
NAD_binding_10       PF13460.1    183 seq1396_BIOID54297   -            269   1.3e-09   38.2   0.0   1   1   6.9e-13   1.9e-09   37.6   0.0     1   146    18   192    18   214 0.81 NADH(P)-binding
Rsd_AlgQ             PF04353.8    153 seq1397_BIOID54297   -            158     5e-50  169.0   0.4   1   1   4.2e-54   5.7e-50  168.8   0.3     1   150     1   148     1   151 0.98 Regulator of RNA polymerase sigma(70) subunit, Rsd/AlgQ
Rrf2                 PF02082.15    83 seq1398_BIOID54297   -            162   1.6e-27   95.3   0.0   1   1   2.1e-31   2.8e-27   94.5   0.0     1    83     1    83     1    83 0.99 Transcriptional regulator
TRCF                 PF03461.10   101 seq1402_BIOID54297   -           1164   3.3e-29  100.7   0.0   1   1     1e-31   2.8e-28   97.6   0.0     1    97  1021  1117  1021  1121 0.95 TRCF domain
CarD_CdnL_TRCF       PF02559.11    98 seq1402_BIOID54297   -           1164   2.6e-28   97.8   0.0   1   1   2.7e-31   7.3e-28   96.3   0.0     1    98   492   589   492   589 0.98 CarD-like/TRCF domain
DEAD                 PF00270.24   173 seq1402_BIOID54297   -           1164   3.3e-24   85.1   0.1   1   1   3.3e-27   9.1e-24   83.7   0.0     1   169   618   778   618   782 0.87 DEAD/DEAH box helicase
Helicase_C           PF00271.26    78 seq1402_BIOID54297   -           1164     1e-16   60.4   0.9   1   1   2.8e-18   7.7e-15   54.4   0.3     8    77   852   922   848   923 0.96 Helicase conserved C-terminal domain
ResIII               PF04851.10   184 seq1402_BIOID54297   -           1164   9.8e-12   44.9   0.0   1   1   7.3e-15     2e-11   43.9   0.0     3   182   616   774   614   776 0.81 Type III restriction enzyme, res subunit
HTH_Tnp_IS1          PF12759.2     50 seq1404_BIOID54297   -             75     5e-32  109.0   0.1   1   1   9.8e-36   6.7e-32  108.6   0.1     1    50    23    72    23    72 0.99 InsA C-terminal domain
Zn_Tnp_IS1           PF03811.8     36 seq1404_BIOID54297   -             75   3.5e-09   35.8   2.2   1   1   1.2e-12   7.9e-09   34.7   1.5    18    36     2    20     1    20 0.96 InsA N-terminal domain
NiFeSe_Hases         PF00374.14   507 seq1405_BIOID54297   -            597  1.2e-243  809.4   0.0   1   1  9.7e-248  1.3e-243  809.2   0.0     1   507    54   582    54   582 0.98 Nickel-dependent hydrogenase
ApbE                 PF02424.10   252 seq1406_BIOID54297   -            351   3.2e-80  268.9   0.0   1   1   3.4e-84   4.6e-80  268.4   0.0     4   252    72   327    69   327 0.97 ApbE family
MFS_1                PF07690.11   354 seq1407_BIOID54297   -            389   4.4e-32  111.0  61.3   1   1   1.7e-35   1.2e-31  109.7  31.8     1   335    10   323    10   331 0.87 Major Facilitator Superfamily
Sugar_tr             PF00083.19   451 seq1407_BIOID54297   -            389   1.5e-06   27.0  15.7   1   1   2.1e-10   1.5e-06   27.0  10.9    48   190    42   178    34   183 0.93 Sugar (and other) transporter
DUF3121              PF11319.3    183 seq1408_BIOID54297   -            247   2.4e-56  190.0   0.0   1   1   2.1e-60   2.9e-56  189.7   0.0     2   183    53   238    52   238 0.95 Protein of unknown function (DUF3121)
Acetyltransf_3       PF13302.1    142 seq1409_BIOID54297   -            194   8.5e-20   71.3   0.1   1   1     3e-23     1e-19   71.1   0.0     1   142    17   162    17   162 0.87 Acetyltransferase (GNAT) domain
Acetyltransf_4       PF13420.1    155 seq1409_BIOID54297   -            194   6.1e-14   52.1   0.2   1   1   2.4e-17   8.2e-14   51.7   0.1     2   154    21   181    20   182 0.78 Acetyltransferase (GNAT) domain
Acetyltransf_1       PF00583.19    83 seq1409_BIOID54297   -            194   1.9e-08   34.0   0.1   1   1   8.7e-12     3e-08   33.4   0.0     2    83    83   162    82   162 0.96 Acetyltransferase (GNAT) family
Acetyltransf_8       PF13523.1    152 seq1409_BIOID54297   -            194   1.5e-06   28.1   0.1   1   1   5.7e-10   1.9e-06   27.6   0.1    61   141    76   166    20   170 0.80 Acetyltransferase (GNAT) domain
DapB_C               PF05173.9    132 seq1410_BIOID54297   -            273   4.7e-47  158.9   0.3   1   1   9.8e-51   6.7e-47  158.4   0.2     1   132   132   268   132   268 0.98 Dihydrodipicolinate reductase, C-terminus
DapB_N               PF01113.15   124 seq1410_BIOID54297   -            273     5e-42  142.6   0.6   1   1   3.3e-45   2.2e-41  140.5   0.1     1   124     6   129     6   129 0.99 Dihydrodipicolinate reductase, N-terminus
Peripla_BP_3         PF13377.1    160 seq1412_BIOID54297   -            330   1.3e-42  145.4   0.0   1   1   4.3e-45   1.5e-41  141.9   0.0     2   159   170   329   169   330 0.92 Periplasmic binding protein-like domain
Peripla_BP_1         PF00532.16   279 seq1412_BIOID54297   -            330   7.6e-35  120.3   0.0   1   1   2.9e-38   9.7e-35  119.9   0.0     1   272    59   321    59   327 0.91 Periplasmic binding proteins and sugar binding domain of LacI family
LacI                 PF00356.16    46 seq1412_BIOID54297   -            330   2.7e-21   74.8   0.9   1   1   1.3e-24   4.4e-21   74.0   0.6     1    46     3    48     3    48 0.99 Bacterial regulatory proteins, lacI family
Peripla_BP_4         PF13407.1    258 seq1412_BIOID54297   -            330   3.7e-19   68.9   0.0   1   1   1.7e-22   5.7e-19   68.3   0.0     1   251    62   305    62   310 0.90 Periplasmic binding protein domain
Multi_Drug_Res       PF00893.14    93 seq1413_BIOID54297   -            117   2.4e-34  117.5   5.1   1   1   6.7e-38     3e-34  117.2   3.5     2    93    10   101     9   101 0.99 Small Multidrug Resistance protein
EmrE                 PF13536.1    113 seq1413_BIOID54297   -            117   5.6e-07   29.6  10.2   1   1   1.5e-10   6.7e-07   29.3   7.0    36   106    38   110    12   115 0.85 Multidrug resistance efflux transporter
EamA                 PF00892.15   126 seq1413_BIOID54297   -            117   1.1e-05   25.3   9.0   1   1   2.9e-09   1.3e-05   25.1   6.2    60   125    43   109     7   110 0.88 EamA-like transporter family
S4_2                 PF13275.1     65 seq1414_BIOID54297   -             73   1.1e-24   85.7   0.0   1   1   8.3e-29   1.1e-24   85.6   0.0     5    65    12    72     7    72 0.95 S4 domain
CobA_CobO_BtuR       PF02572.10   172 seq1418_BIOID54297   -            196   1.4e-71  239.5   0.1   1   1   2.5e-75   1.7e-71  239.2   0.0     2   172    27   196    26   196 0.99 ATP:corrinoid adenosyltransferase BtuR/CobO/CobP
Co_AT_N              PF12557.3     24 seq1418_BIOID54297   -            196   2.5e-07   30.2   6.4   1   1   3.7e-11   2.5e-07   30.2   4.5     6    24     3    21     1    21 0.94 Cob(I)alamin adenosyltransferase N terminal
Dak2                 PF02734.12   175 seq1420_BIOID54297   -            210   6.3e-58  195.1   0.4   1   1   5.3e-62   7.3e-58  194.9   0.3     1   173    32   204    32   206 0.98 DAK2 domain
PTS_EIIA_2           PF00359.17   142 seq1421_BIOID54297   -            163   3.5e-37  127.1   0.1   1   1   2.9e-41     4e-37  126.9   0.0     2   141    13   155    12   156 0.96 Phosphoenolpyruvate-dependent sugar phosphotransferase system, EIIA 2
SIS                  PF01380.17   131 seq1426_BIOID54297   -            298   5.5e-09   35.6   0.0   1   1     8e-13   5.5e-09   35.6   0.0    50   128   128   208   114   211 0.95 SIS domain
SIS_2                PF13580.1    138 seq1426_BIOID54297   -            298   2.1e-07   30.5   1.5   1   1   8.6e-11   5.9e-07   29.1   0.1    20   136    47   164    39   166 0.85 SIS domain
DDE_Tnp_IS1          PF03400.8    131 seq1427_BIOID54297   -            125   4.5e-74  246.6   1.5   1   1   3.6e-78   4.9e-74  246.4   1.1     7   131     1   125     1   125 1.00 IS1 transposase
CTP_transf_2         PF01467.21   157 seq1428_BIOID54297   -            159   6.5e-25   87.9   0.1   1   1   1.1e-28   7.8e-25   87.6   0.0     1   156     6   134     6   135 0.98 Cytidylyltransferase
Citrate_ly_lig       PF08218.6    182 seq1428_BIOID54297   -            159   1.1e-06   28.0   0.1   1   1   2.7e-10   1.9e-06   27.3   0.0     9   106    12   113    10   117 0.81 Citrate lyase ligase C-terminal domain
OEP                  PF02321.13   188 seq1429_BIOID54297   -            488   9.2e-20   70.9  16.0   1   2   3.2e-13   4.3e-09   36.1   3.4     1   188    69   268    69   268 0.89 Outer membrane efflux protein
OEP                  PF02321.13   188 seq1429_BIOID54297   -            488   9.2e-20   70.9  16.0   2   2   1.3e-14   1.7e-10   40.6   2.3     6   188   295   476   290   476 0.89 Outer membrane efflux protein
YniB                 PF14002.1    166 seq1431_BIOID54297   -            178   2.3e-78  261.2   3.1   1   1   1.9e-82   2.6e-78  261.1   2.1     1   166    15   177    15   177 0.99 YniB-like protein
ABC_tran             PF00005.22   118 seq1434_BIOID54297   -            378   1.2e-25   90.0   0.0   1   1   6.7e-29   3.1e-25   88.7   0.0     1   116    57   174    57   176 0.94 ABC transporter
TOBE_2               PF08402.5     75 seq1434_BIOID54297   -            378   4.3e-09   36.1   0.0   1   1   2.2e-12     1e-08   34.9   0.0     1    75   292   372   292   372 0.85 TOBE domain
TraQ                 PF09679.5     93 seq1436_BIOID54297   -             93   6.4e-51  170.1   0.3   1   1   5.1e-55     7e-51  170.0   0.2     1    93     1    93     1    93 0.99 Type-F conjugative transfer system pilin chaperone (TraQ)
DUF2810              PF10928.3     54 seq1437_BIOID54297   -            120   3.1e-32  109.9   2.6   1   1   2.4e-36   3.3e-32  109.8   1.1     1    53    66   118    66   119 0.96 Protein of unknown function (DUF2810)
CsiD                 PF08943.5    297 seq1438_BIOID54297   -            360  1.1e-148  493.8   0.2   1   1  2.6e-152  1.8e-148  493.1   0.0     1   297    55   350    55   350 1.00 CsiD
TauD                 PF02668.11   258 seq1438_BIOID54297   -            360   4.5e-11   42.7   0.1   1   1   9.8e-15   6.7e-11   42.2   0.1    33   256   123   344    98   346 0.80 Taurine catabolism dioxygenase TauD, TfdA family
RmlD_sub_bind        PF04321.12   287 seq1439_BIOID54297   -            299  4.2e-110  367.0   0.1   1   1  1.4e-113  4.7e-110  366.8   0.0     1   285     1   293     1   295 0.98 RmlD substrate binding domain
Epimerase            PF01370.16   236 seq1439_BIOID54297   -            299   1.1e-16   60.9   0.0   1   1   4.1e-20   1.4e-16   60.5   0.0     1   199     3   178     3   226 0.88 NAD dependent epimerase/dehydratase family
Polysacc_synt_2      PF02719.10   294 seq1439_BIOID54297   -            299   1.7e-08   33.5   0.0   1   1   2.9e-11     1e-07   31.0   0.0    28   162     5   152     1   164 0.79 Polysaccharide biosynthesis protein
NAD_binding_4        PF07993.7    249 seq1439_BIOID54297   -            299   6.6e-07   28.3   0.0   1   1   2.8e-10   9.5e-07   27.8   0.0    87   201    54   161    33   213 0.77 Male sterility protein
DUF457               PF04307.9    157 seq1440_BIOID54297   -            173   1.7e-29  102.0  11.3   1   1   1.4e-33     2e-29  101.8   7.8     2   141     5   157     4   172 0.86 Predicted membrane-bound metal-dependent hydrolase (DUF457)
UvrD-helicase        PF00580.16   315 seq1444_BIOID54297   -           1180   9.1e-71  238.6   0.0   1   1   4.4e-74   1.5e-70  237.8   0.0     8   314    10   437     4   438 0.90 UvrD/REP helicase N-terminal domain
UvrD_C               PF13361.1    319 seq1444_BIOID54297   -           1180   4.6e-60  203.6   0.0   1   1   2.3e-63   7.7e-60  202.9   0.0     1   315   441   816   441   819 0.93 UvrD-like helicase C-terminal domain
PDDEXK_1             PF12705.2    257 seq1444_BIOID54297   -           1180   8.5e-08   31.7   3.0   1   1   4.7e-11   1.6e-07   30.8   0.0    39   200   951  1148   936  1175 0.69 PD-(D/E)XK nuclease superfamily
Slp                  PF03843.8    160 seq1445_BIOID54297   -            193     1e-53  180.4   0.1   1   1   9.2e-58   1.3e-53  180.1   0.1     1   159    20   179    20   180 0.96 Outer membrane lipoprotein Slp family
PPDK_N               PF01326.14   329 seq1446_BIOID54297   -            792   1.4e-98  329.9   1.3   1   1  5.2e-101   2.4e-97  325.8   1.4     3   313    20   348    18   361 0.96 Pyruvate phosphate dikinase, PEP/pyruvate binding domain
PEP-utilizers_C      PF02896.13   294 seq1446_BIOID54297   -            792   2.5e-59  200.4   0.0   1   1     1e-62   4.6e-59  199.5   0.0    16   291   480   789   468   792 0.90 PEP-utilising enzyme, TIM barrel domain
PEP-utilizers        PF00391.18    81 seq1446_BIOID54297   -            792   2.9e-27   93.9   0.4   1   1   1.6e-30   7.4e-27   92.6   0.3     4    81   382   457   379   460 0.90 PEP-utilising enzyme, mobile domain
PBP                  PF01161.15   145 seq1449_BIOID54297   -            183   6.9e-35  119.9   0.1   1   1   5.7e-39   7.8e-35  119.7   0.1     3   139    34   176    32   182 0.90 Phosphatidylethanolamine-binding protein
TraF                 PF13728.1    215 seq1450_BIOID54297   -            181   2.9e-14   52.9   0.0   1   1   3.4e-18   4.6e-14   52.2   0.0   121   206    70   159    64   167 0.86 F plasmid transfer operon protein
DUF1488              PF07369.6     83 seq1451_BIOID54297   -             85   3.9e-31  106.6   0.0   1   1   3.1e-35   4.3e-31  106.4   0.0     1    82     4    84     4    85 0.99 Protein of unknown function (DUF1488)
DUF480               PF04337.7    148 seq1452_BIOID54297   -            215   8.7e-65  216.9   0.5   1   1   1.1e-68   1.5e-64  216.2   0.3     1   148     5   158     5   158 0.99 Protein of unknown function, DUF480
ThiC                 PF01964.13   421 seq1454_BIOID54297   -            631  3.9e-201  667.9   0.0   1   1  2.8e-204  1.9e-200  665.6   0.0     1   420   148   597   148   598 0.99 ThiC family
ThiC-associated      PF13667.1     80 seq1454_BIOID54297   -            631   7.6e-34  115.0   0.1   1   1     3e-37   2.1e-33  113.6   0.0     2    80    26   109    25   109 0.94 ThiC-associated domain
CheB_methylest       PF01339.12   182 seq1455_BIOID54297   -            349   2.5e-67  225.7   1.3   1   1   6.2e-71   4.2e-67  224.9   0.2     1   180   158   338   158   340 0.94 CheB methylesterase
Response_reg         PF00072.19   112 seq1455_BIOID54297   -            349   2.3e-24   85.4   0.2   1   1   8.5e-28   5.8e-24   84.1   0.2     1   101     6   108     6   117 0.92 Response regulator receiver domain
Peripla_BP_4         PF13407.1    258 seq1456_BIOID54297   -            327   1.4e-31  109.6  11.4   1   1   2.5e-35   1.7e-31  109.3   7.9    10   256    40   294    33   300 0.88 Periplasmic binding protein domain
Peripla_BP_1         PF00532.16   279 seq1456_BIOID54297   -            327   2.6e-16   59.5   1.7   1   1   5.1e-20   3.5e-16   59.1   1.2     3   279    32   312    30   312 0.82 Periplasmic binding proteins and sugar binding domain of LacI family
HTH_Tnp_IS1          PF12759.2     50 seq1457_BIOID54297   -             91   2.2e-32  110.1   0.1   1   1   4.8e-36   3.3e-32  109.6   0.1     1    50    39    88    39    88 0.99 InsA C-terminal domain
Zn_Tnp_IS1           PF03811.8     36 seq1457_BIOID54297   -             91   1.1e-21   75.9   4.5   1   1   3.1e-25   2.1e-21   74.9   3.1     1    36     1    36     1    36 0.99 InsA N-terminal domain
BOF                  PF04076.8    103 seq1459_BIOID54297   -            130   5.9e-46  154.4   1.4   1   1   5.5e-50   7.5e-46  154.0   1.0     1   103    25   127    24   127 0.99 Bacterial OB fold (BOF) protein
ATP_bind_2           PF03668.10   284 seq1460_BIOID54297   -            284  1.9e-147  489.6   0.0   1   1  1.6e-151  2.1e-147  489.5   0.0     1   284     1   282     1   282 1.00 P-loop ATPase protein family
UTRA                 PF07702.8    141 seq1461_BIOID54297   -            248   1.1e-35  122.1   0.2   1   1   4.9e-39   1.7e-35  121.6   0.2     2   140   108   242   107   243 0.98 UTRA domain
GntR                 PF00392.16    64 seq1461_BIOID54297   -            248   1.7e-16   59.2   0.4   1   1   1.2e-19     4e-16   58.0   0.1     6    64    29    87    24    87 0.94 Bacterial regulatory proteins, gntR family
GNAT_acetyltr_2      PF13718.1    198 seq1463_BIOID54297   -            671   7.8e-53  178.6   0.5   1   1   6.4e-55   2.2e-51  173.8   0.3     1   197   368   533   368   534 0.98 GNAT acetyltransferase 2
Helicase_RecD        PF05127.9    177 seq1463_BIOID54297   -            671   6.5e-43  146.2   1.2   1   1   1.8e-44     6e-41  139.8   0.8     2   177   197   337   196   337 0.96 Helicase
tRNA_bind_2          PF13725.1    101 seq1463_BIOID54297   -            671   1.3e-08   34.7   0.1   1   1     9e-12   3.1e-08   33.5   0.1     2    99   549   635   548   637 0.96 Possible tRNA binding domain
DUF1726              PF08351.6     92 seq1463_BIOID54297   -            671     3e-06   26.6   0.0   1   1     2e-09   6.8e-06   25.5   0.0     5    85    66   146    63   153 0.79 Domain of unknown function (DUF1726)
Ribonuc_L-PSP        PF01042.16   121 seq1464_BIOID54297   -            129   2.5e-45  153.0   0.1   1   1   2.1e-49   2.8e-45  152.8   0.1     1   120     7   126     7   127 0.98 Endoribonuclease L-PSP
Thioredoxin          PF00085.15   104 seq1465_BIOID54297   -            284   6.8e-19   67.3   0.0   1   1   1.8e-22   1.3e-18   66.5   0.0     3   103     7   108     5   109 0.94 Thioredoxin
ImpA-rel_N           PF06812.7     62 seq1466_BIOID54297   -            470   5.8e-09   35.4   0.6   1   1   4.2e-13   5.8e-09   35.4   0.4     1    61    54   111    54   112 0.95 ImpA-related N-terminal
ABC_tran             PF00005.22   118 seq1468_BIOID54297   -            940   1.3e-25   89.9   0.0   1   1   2.1e-20   4.8e-17   62.3   0.0     1   118   647   861   647   861 0.95 ABC transporter
EIIA-man             PF03610.11   116 seq1469_BIOID54297   -            472   2.4e-26   91.9   2.7   1   1   1.4e-29   4.9e-26   90.9   1.8     2   116     4   121     3   121 0.98 PTS system fructose IIA component
PEP-utilisers_N      PF05524.8    123 seq1469_BIOID54297   -            472   3.3e-23   81.7   0.5   1   1   9.5e-27   3.3e-23   81.7   0.4    12   122   257   368   256   369 0.96 PEP-utilising enzyme, N-terminal
PTS-HPr              PF00381.14    84 seq1469_BIOID54297   -            472     4e-20   71.3   0.6   1   1     4e-23   1.4e-19   69.6   0.0     5    83   159   237   155   238 0.96 PTS HPr component phosphorylation site
PEP-utilizers        PF00391.18    81 seq1469_BIOID54297   -            472   1.1e-16   60.0   0.0   1   1   7.5e-20   2.6e-16   58.8   0.0     3    79   388   464   386   466 0.92 PEP-utilising enzyme, mobile domain
YebG                 PF07130.7     75 seq1470_BIOID54297   -             96   2.2e-34  116.8   1.4   1   1     2e-38   2.8e-34  116.5   1.0     1    74     1    74     1    75 0.99 YebG protein
DeoC                 PF01791.4    236 seq1473_BIOID54297   -            259   3.8e-61  206.2   1.8   1   1     3e-65   4.1e-61  206.1   1.2     3   230    12   240    10   246 0.94 DeoC/LacD family aldolase
Peptidase_M42        PF05343.9    292 seq1477_BIOID54297   -            345   1.5e-84  283.1   0.0   1   1   4.9e-88   2.3e-84  282.5   0.0     1   292    43   325    43   325 0.97 M42 glutamyl aminopeptidase
Peptidase_M20        PF01546.23   171 seq1477_BIOID54297   -            345   9.4e-10   38.2   0.0   1   1   3.4e-13   1.5e-09   37.5   0.0    22   170   164   331   161   332 0.89 Peptidase family M20/M25/M40
Peptidase_M18        PF02127.10   432 seq1477_BIOID54297   -            345   2.7e-05   22.7   0.0   1   1   3.3e-08   0.00015   20.3   0.0   329   431   231   329   211   330 0.86 Aminopeptidase I zinc metalloprotease (M18)
MipA                 PF06629.7    226 seq1479_BIOID54297   -            248   1.6e-76  256.5   6.4   1   1   1.3e-80   1.8e-76  256.3   4.5     2   226    26   248    25   248 0.99 MltA-interacting protein MipA
PmbA_TldD            PF01523.11   293 seq1480_BIOID54297   -            481   4.8e-75  252.4   1.1   1   1   5.3e-79   7.2e-75  251.8   0.8     1   293    34   332    34   332 0.92 Putative modulator of DNA gyrase
BOF                  PF04076.8    103 seq1482_BIOID54297   -            130   7.3e-40  134.8   0.0   1   1   6.6e-44     9e-40  134.5   0.0     4   103    30   130    25   130 0.98 Bacterial OB fold (BOF) protein
Citrate_ly_lig       PF08218.6    182 seq1487_BIOID54297   -            352   8.3e-82  272.9   0.0   1   1   2.1e-85   1.4e-81  272.1   0.0     1   182   147   333   147   333 0.99 Citrate lyase ligase C-terminal domain
Methyltransf_26      PF13659.1    117 seq1488_BIOID54297   -            257   1.8e-16   60.0   0.0   1   1   2.8e-19   3.2e-16   59.3   0.0     3   116    59   182    57   183 0.86 Methyltransferase domain
MTS                  PF05175.9    170 seq1488_BIOID54297   -            257   6.6e-14   51.5   0.0   1   1   8.6e-17   9.8e-14   50.9   0.0    33   145    58   186    42   204 0.82 Methyltransferase small domain
Methyltransf_18      PF12847.2    112 seq1488_BIOID54297   -            257   1.3e-11   44.9   0.0   1   1   1.7e-14     2e-11   44.3   0.0     3    82    58   140    57   181 0.79 Methyltransferase domain
Methyltransf_31      PF13847.1    152 seq1488_BIOID54297   -            257     2e-08   33.8   0.0   1   1   2.4e-11   2.7e-08   33.4   0.0     6   108    59   179    56   217 0.77 Methyltransferase domain
Cons_hypoth95        PF03602.10   183 seq1488_BIOID54297   -            257   1.4e-07   31.0   0.0   1   1   1.6e-10   1.8e-07   30.5   0.0    43   131    57   143    47   169 0.83 Conserved hypothetical protein 95
UPF0020              PF01170.13   180 seq1488_BIOID54297   -            257   3.8e-06   26.4   0.0   1   1   4.7e-09   5.3e-06   26.0   0.0    61   117    81   138    52   172 0.79 Putative RNA methylase family UPF0020
Methyltransf_3       PF01596.12   205 seq1488_BIOID54297   -            257   2.8e-06   26.4   0.0   1   1   3.5e-09     4e-06   25.9   0.0    26   112    38   123    25   134 0.86 O-methyltransferase
Methyltransf_25      PF13649.1    101 seq1488_BIOID54297   -            257   7.7e-06   26.0   0.0   1   1     1e-08   1.1e-05   25.5   0.0     2    74    61   137    60   175 0.79 Methyltransferase domain
PrmA                 PF06325.8    295 seq1488_BIOID54297   -            257   5.7e-06   25.5   0.1   1   1   6.9e-09   7.9e-06   25.0   0.0   163   232    58   134    50   135 0.79 Ribosomal protein L11 methyltransferase (PrmA)
PCMT                 PF01135.14   210 seq1488_BIOID54297   -            257   4.6e-05   22.9   0.0   1   1   5.7e-08   6.5e-05   22.4   0.0    73   136    56   120    46   134 0.85 Protein-L-isoaspartate(D-aspartate) O-methyltransferase (PCMT)
PRMT5                PF05185.11   448 seq1488_BIOID54297   -            257   5.2e-05   22.2   0.1   1   1   6.2e-08   7.1e-05   21.7   0.1   193   264    63   133    57   134 0.90 PRMT5 arginine-N-methyltransferase
Caudo_TAP            PF02413.12   130 seq1489_BIOID54297   -            194   1.1e-37  129.0   0.2   1   1   9.9e-42   1.4e-37  128.6   0.2     1   129    72   191    72   192 0.96 Caudovirales tail fibre assembly protein
HTH_39               PF14090.1     70 seq1490_BIOID54297   -            226     3e-05   23.2   0.0   1   1   6.4e-09   8.7e-05   21.8   0.0     8    67   167   226   162   226 0.91 Helix-turn-helix domain
DNA_binding_1        PF01035.15    85 seq1494_BIOID54297   -            354   2.8e-32  110.1   2.1   1   1   1.5e-35   4.1e-32  109.6   0.3     1    81   269   349   269   353 0.97 6-O-methylguanine DNA methyltransferase, DNA binding domain
Ada_Zn_binding       PF02805.11    66 seq1494_BIOID54297   -            354   5.4e-32  109.0   4.4   1   1   5.1e-35   1.4e-31  107.7   3.1     1    66    10    75    10    75 0.99 Metal binding domain of Ada
Methyltransf_1N      PF02870.10    77 seq1494_BIOID54297   -            354   5.6e-21   74.8   0.0   1   1   3.4e-24   9.4e-21   74.0   0.0     2    77   189   266   188   266 0.98 6-O-methylguanine DNA methyltransferase, ribonuclease-like domain
HTH_AraC             PF00165.18    42 seq1494_BIOID54297   -            354     1e-17   63.1   0.0   1   2   1.2e-13   3.2e-10   39.3   0.0     7    42    98   133    95   133 0.94 Bacterial regulatory helix-turn-helix proteins, AraC family
HTH_AraC             PF00165.18    42 seq1494_BIOID54297   -            354     1e-17   63.1   0.0   2   2   5.8e-08   0.00016   21.2   0.0     1    42   140   182   140   182 0.98 Bacterial regulatory helix-turn-helix proteins, AraC family
HTH_18               PF12833.2     81 seq1494_BIOID54297   -            354   1.4e-15   56.9   0.2   1   1   5.3e-19   1.4e-15   56.9   0.1     1    80   105   182   105   183 0.97 Helix-turn-helix domain
Response_reg         PF00072.19   112 seq1495_BIOID54297   -            239   2.6e-29  101.3   0.0   1   1   5.4e-33   3.7e-29  100.8   0.0     1   111     7   116     7   117 0.99 Response regulator receiver domain
Trans_reg_C          PF00486.23    77 seq1495_BIOID54297   -            239   5.2e-23   80.6   0.0   1   1   2.1e-26   1.4e-22   79.2   0.0     2    77   157   232   156   232 0.98 Transcriptional regulatory protein, C terminal
PTS_EIIC             PF02378.13   321 seq1497_BIOID54297   -            474   1.2e-39  135.9  28.8   1   1   1.8e-43   1.2e-39  135.9  20.0     2   321   119   401   118   401 0.88 Phosphotransferase system, EIIC
PTS_EIIB             PF00367.15    35 seq1497_BIOID54297   -            474   1.7e-12   46.2   0.3   1   1     5e-16   3.4e-12   45.2   0.2     4    35    13    44    11    44 0.96 phosphotransferase system, EIIB
YebF                 PF13995.1     89 seq1498_BIOID54297   -            122   4.1e-37  125.9   0.3   1   1   3.7e-41   5.1e-37  125.6   0.2     2    89    33   120    32   120 0.98 YebF-like protein
HTH_18               PF12833.2     81 seq1499_BIOID54297   -            265   1.7e-16   59.9   0.3   1   1   5.9e-20   4.1e-16   58.7   0.1     1    80   184   261   184   262 0.97 Helix-turn-helix domain
MipA                 PF06629.7    226 seq1500_BIOID54297   -            246   4.4e-73  245.3   1.7   1   1   3.6e-77     5e-73  245.1   1.2     2   226    24   246    23   246 0.99 MltA-interacting protein MipA
DUF490               PF04357.8    379 seq1503_BIOID54297   -           1259   2.6e-80  270.2  38.6   1   1   5.7e-84   7.8e-80  268.6   2.6     6   379   922  1259   914  1259 0.92 Family of unknown function (DUF490)
AMP-binding          PF00501.23   418 seq1504_BIOID54297   -            583  1.3e-118  395.8   0.0   1   1  2.3e-122  1.6e-118  395.6   0.0     1   417    72   506    72   507 0.93 AMP-binding enzyme
DUF4009              PF13193.1     41 seq1504_BIOID54297   -            583   5.4e-13   48.0   0.2   1   1   1.8e-16   1.2e-12   46.8   0.1     1    33   546   578   546   583 0.91 Domain of unknown function (DUF4009)
DUF3251              PF11622.3    165 seq1505_BIOID54297   -            227   6.2e-07   28.8   4.8   1   1   3.3e-10   4.5e-06   26.0   3.3     9   152    54   203    35   215 0.68 Protein of unknown function (DUF3251)
GFO_IDH_MocA         PF01408.17   120 seq1506_BIOID54297   -            307   2.2e-25   89.3   0.0   1   1   5.1e-29   3.5e-25   88.7   0.0     1   120     4   121     4   121 0.98 Oxidoreductase family, NAD-binding Rossmann fold
GFO_IDH_MocA_C       PF02894.12   115 seq1506_BIOID54297   -            307   2.9e-07   30.1   0.1   1   1   9.2e-11   6.3e-07   29.0   0.0    19   114   141   226   132   227 0.92 Oxidoreductase family, C-terminal alpha/beta domain
CPSase_sm_chain      PF00988.17   131 seq1507_BIOID54297   -            391   1.7e-56  189.1   0.1   1   1   6.1e-60   2.8e-56  188.5   0.0     2   131    13   142    12   142 0.99 Carbamoyl-phosphate synthase small chain, CPSase domain
GATase               PF00117.23   192 seq1507_BIOID54297   -            391   1.3e-49  168.1   0.0   1   1   5.8e-53   2.6e-49  167.1   0.0     3   191   206   381   203   382 0.95 Glutamine amidotransferase class-I
Peptidase_C26        PF07722.8    217 seq1507_BIOID54297   -            391   1.2e-08   34.5   0.1   1   1     1e-10   4.8e-07   29.3   0.1    93   217   258   364   247   364 0.80 Peptidase C26
SbmA_BacA            PF05992.7    315 seq1508_BIOID54297   -            406  1.9e-164  546.2  12.2   1   1  4.1e-168  2.8e-164  545.7   8.5     1   314    80   393    80   394 1.00 SbmA/BacA-like family
ABC_membrane_2       PF06472.10   282 seq1508_BIOID54297   -            406   5.9e-13   48.4   8.4   1   1   5.2e-16   3.6e-12   45.8   5.8    20   214    79   284    70   343 0.87 ABC transporter transmembrane region 2
AlkA_N               PF06029.6    116 seq1510_BIOID54297   -            285   4.5e-29  100.7   0.0   1   1   1.1e-32   7.3e-29  100.0   0.0     3   116     3   112     1   112 0.98 AlkA N-terminal domain
HhH-GPD              PF00730.20   121 seq1510_BIOID54297   -            285   2.6e-17   63.0   0.0   1   1   5.8e-21     4e-17   62.4   0.0     1   120   118   261   118   263 0.93 HhH-GPD superfamily base excision DNA repair protein
PfkB                 PF00294.19   301 seq1511_BIOID54297   -            477   3.1e-55  187.3   0.5   1   1   1.4e-58   4.8e-55  186.6   0.1     2   299    11   305    10   307 0.87 pfkB family carbohydrate kinase
CTP_transf_2         PF01467.21   157 seq1511_BIOID54297   -            477   1.6e-11   44.3   0.0   1   1   1.9e-14   6.5e-11   42.4   0.0     1   156   344   469   344   470 0.90 Cytidylyltransferase
Phos_pyr_kin         PF08543.7    246 seq1511_BIOID54297   -            477   1.3e-08   34.3   0.0   1   1   8.5e-12   2.9e-08   33.1   0.0   118   224   187   287   166   293 0.89 Phosphomethylpyrimidine kinase
Carb_kinase          PF01256.12   242 seq1511_BIOID54297   -            477     4e-06   26.1   0.1   1   1   1.9e-09   6.4e-06   25.5   0.0    61   212   137   287    82   310 0.74 Carbohydrate kinase
NTP_transferase      PF00483.18   248 seq1512_BIOID54297   -            292     2e-73  246.6   0.0   1   1   3.5e-77   2.4e-73  246.3   0.0     1   246     5   241     5   243 0.99 Nucleotidyl transferase
NTP_transf_3         PF12804.2    179 seq1512_BIOID54297   -            292   8.3e-09   35.7   0.0   1   1   1.3e-12   9.2e-09   35.6   0.0     1   124     6   139     6   231 0.77 MobA-like NTP transferase domain
DAO                  PF01266.19   358 seq1514_BIOID54297   -            444   8.7e-63  212.2   0.0   1   1   2.3e-66     1e-62  212.0   0.0     1   356    25   412    25   414 0.86 FAD dependent oxidoreductase
TraH                 PF06122.6    361 seq1516_BIOID54297   -            458  2.6e-118  394.8   3.6   1   1  2.4e-122  3.3e-118  394.5   2.5     1   361    30   379    30   379 0.96 Conjugative relaxosome accessory transposon protein
BPD_transp_1         PF00528.17   185 seq1517_BIOID54297   -            287   7.6e-18   64.5  15.3   1   1   5.5e-22   7.6e-18   64.5  10.6     1   184    83   283    83   284 0.84 Binding-protein-dependent transport system inner membrane component
DeoRC                PF00455.17   162 seq1518_BIOID54297   -            269   7.6e-57  191.3   1.5   1   1   1.8e-60   8.3e-57  191.2   0.5     2   161    88   247    87   248 0.99 DeoR C terminal sensor domain
HTH_DeoR             PF08220.7     57 seq1518_BIOID54297   -            269   3.1e-21   74.5   0.2   1   1   1.2e-24   5.3e-21   73.7   0.1     1    57    18    74    18    74 0.98 DeoR-like helix-turn-helix domain
HTH_11               PF08279.7     55 seq1518_BIOID54297   -            269   1.4e-09   37.2   0.1   1   1   8.4e-13   3.8e-09   35.9   0.1     1    48    18    64    18    68 0.91 HTH domain
HTH_Tnp_IS1          PF12759.2     50 seq1521_BIOID54297   -             91   2.2e-32  110.1   0.1   1   1   4.8e-36   3.3e-32  109.6   0.1     1    50    39    88    39    88 0.99 InsA C-terminal domain
Zn_Tnp_IS1           PF03811.8     36 seq1521_BIOID54297   -             91   1.1e-21   75.9   4.5   1   1   3.1e-25   2.1e-21   74.9   3.1     1    36     1    36     1    36 0.99 InsA N-terminal domain
AAA_10               PF12846.2    328 seq1523_BIOID54297   -           1687   6.4e-20   71.5   0.3   1   1   5.3e-23   2.4e-19   69.6   0.1     1   314  1341  1647  1341  1662 0.80 AAA-like domain
DUF87                PF01935.12   229 seq1523_BIOID54297   -           1687   1.3e-07   31.5   0.3   1   1   8.3e-10   3.8e-06   26.7   0.0    19   225  1337  1544  1333  1548 0.61 Domain of unknown function DUF87
Fimbrial             PF00419.15   145 seq1524_BIOID54297   -            357   3.2e-25   88.9   6.2   1   1   2.4e-29   3.2e-25   88.9   4.3     2   144   204   355   203   356 0.94 Fimbrial protein
PTS-HPr              PF00381.14    84 seq1525_BIOID54297   -             90   6.4e-25   86.7   0.4   1   1   5.5e-29   7.6e-25   86.5   0.3     2    84     3    86     2    86 0.96 PTS HPr component phosphorylation site
GGDEF                PF00990.16   161 seq1526_BIOID54297   -            296   5.1e-44  149.5   0.0   1   1   1.2e-47   8.1e-44  148.9   0.0     2   161   130   283   129   283 0.96 GGDEF domain
MCPsignal_assoc      PF13682.1     70 seq1526_BIOID54297   -            296   6.4e-09   35.7   0.2   1   1   2.2e-12   1.5e-08   34.5   0.1     1    68    19    90    19    92 0.87 MCP-signal associated domain
ABC_tran             PF00005.22   118 seq1528_BIOID54297   -            503   5.1e-36  123.4   0.0   1   2   1.1e-20   3.7e-17   62.6   0.0     1   118    50   178    50   178 0.89 ABC transporter
ABC_tran             PF00005.22   118 seq1528_BIOID54297   -            503   5.1e-36  123.4   0.0   2   2   1.6e-19   5.5e-16   58.8   0.0     1   117   302   432   302   433 0.90 ABC transporter
Glycos_transf_3      PF00591.16   254 seq1529_BIOID54297   -            440     3e-61  206.7   0.4   1   1   9.1e-65   4.1e-61  206.3   0.2     2   253    79   332    78   333 0.98 Glycosyl transferase family, a/b domain
PYNP_C               PF07831.8     75 seq1529_BIOID54297   -            440   1.6e-25   88.1   0.2   1   1     7e-29   3.2e-25   87.2   0.1     1    74   350   423   350   424 0.98 Pyrimidine nucleoside phosphorylase C-terminal domain
Glycos_trans_3N      PF02885.12    66 seq1529_BIOID54297   -            440   5.2e-15   54.6   1.2   1   1   1.8e-18   8.4e-15   53.9   0.1     3    66     5    68     3    68 0.98 Glycosyl transferase family, helical bundle domain
Aldo_ket_red         PF00248.16   283 seq1530_BIOID54297   -            284   1.9e-69  233.4   0.1   1   1   1.6e-73   2.2e-69  233.2   0.1     2   281    17   271    16   273 0.95 Aldo/keto reductase family
Phage_AlpA           PF05930.7     51 seq1532_BIOID54297   -             92   1.6e-17   62.8   0.1   1   1   3.1e-21   2.1e-17   62.4   0.1     1    51    34    83    34    83 0.97 Prophage CP4-57 regulatory protein (AlpA)
HTH_17               PF12728.2     51 seq1532_BIOID54297   -             92   2.5e-06   27.5   0.1   1   1   4.9e-10   3.3e-06   27.1   0.0     9    50    44    86    39    87 0.89 Helix-turn-helix domain
Cytochrom_B_N        PF00033.14   188 seq1533_BIOID54297   -            235   5.8e-37  126.7  21.4   1   1   9.6e-41   6.6e-37  126.5  14.8     2   188    12   220    11   220 0.98 Cytochrome b(N-terminal)/b6/petB
Ni_hydr_CYTB         PF01292.15   182 seq1533_BIOID54297   -            235   6.3e-36  123.3  19.2   1   1   1.1e-39   7.3e-36  123.1  13.3     2   182    14   220    13   220 0.95 Prokaryotic cytochrome b561
DUF533               PF04391.7    189 seq1535_BIOID54297   -            219     2e-54  183.7   1.3   1   1   1.9e-58   2.6e-54  183.3   0.9     7   188    31   210    18   211 0.95 Protein of unknown function (DUF533)
HATPase_c            PF02518.21   111 seq1536_BIOID54297   -            450     2e-23   82.0   0.0   1   1   1.3e-26   5.7e-23   80.6   0.0     4   110   335   438   332   439 0.96 Histidine kinase-, DNA gyrase B-, and HSP90-like ATPase
HAMP                 PF00672.20    70 seq1536_BIOID54297   -            450   1.4e-11   44.2   5.5   1   1   1.9e-14   8.8e-11   41.7   0.0     4    67   163   226   160   229 0.93 HAMP domain
HisKA                PF00512.20    68 seq1536_BIOID54297   -            450   6.9e-11   41.8   0.1   1   1   3.4e-14   1.6e-10   40.7   0.1     2    66   234   291   233   293 0.89 His Kinase A (phospho-acceptor) domain
Hydrolase_3          PF08282.7    254 seq1537_BIOID54297   -            306   9.2e-64  215.3   0.0   1   1   3.1e-67   1.1e-63  215.1   0.0     1   254    40   301    40   301 0.97 haloacid dehalogenase-like hydrolase
S6PP                 PF05116.8    247 seq1537_BIOID54297   -            306   1.3e-14   54.0   0.0   1   2   5.2e-08   0.00018   20.7   0.0     3    75    38   108    36   117 0.84 Sucrose-6F-phosphate phosphohydrolase
S6PP                 PF05116.8    247 seq1537_BIOID54297   -            306   1.3e-14   54.0   0.0   2   2   2.9e-11     1e-07   31.4   0.0   110   212   180   280   139   294 0.83 Sucrose-6F-phosphate phosphohydrolase
Hydrolase            PF00702.21   204 seq1537_BIOID54297   -            306   3.3e-10   40.7   0.2   1   1   7.5e-12   2.6e-08   34.5   0.1     2   204    38   269    37   269 0.67 haloacid dehalogenase-like hydrolase
UvrD_C               PF13361.1    319 seq1539_BIOID54297   -            673     8e-93  311.2   0.0   1   1   3.5e-95   7.9e-92  308.0   0.0     1   318   271   613   271   614 0.97 UvrD-like helicase C-terminal domain
UvrD-helicase        PF00580.16   315 seq1539_BIOID54297   -            673   1.3e-73  247.9   0.3   1   1   8.5e-76   1.9e-72  244.1   0.2     1   314     3   265     3   266 0.94 UvrD/REP helicase N-terminal domain
AAA_19               PF13245.1     76 seq1539_BIOID54297   -            673   1.9e-13   49.8   0.6   1   1   2.1e-16   4.7e-13   48.5   0.4     8    75    15    87     8    88 0.82 Part of AAA domain
UvrD_C_2             PF13538.1    104 seq1539_BIOID54297   -            673   2.1e-10   40.5   0.0   1   1   5.6e-13   1.3e-09   38.0   0.0    54   103   546   609   496   610 0.80 Family description
Molybdopterin        PF00384.17   432 seq1541_BIOID54297   -            139   9.1e-20   70.6   0.0   1   1   1.6e-23   1.1e-19   70.4   0.0     1    82    61   138    61   139 0.94 Molybdopterin oxidoreductase
Molybdop_Fe4S4       PF04879.11    55 seq1541_BIOID54297   -            139   6.7e-17   60.9   0.8   1   1   1.6e-20   1.1e-16   60.2   0.6     1    54     1    53     1    54 0.95 Molybdopterin oxidoreductase Fe4S4 domain
PEP-utilizers_C      PF02896.13   294 seq1542_BIOID54297   -            831  2.5e-104  348.1   0.0   1   1  1.4e-107  3.7e-104  347.6   0.0     2   293   360   650   359   651 0.99 PEP-utilising enzyme, TIM barrel domain
PTS_EIIA_2           PF00359.17   142 seq1542_BIOID54297   -            831   2.3e-34  117.9   0.1   1   1   3.5e-37   9.6e-34  116.0   0.0     3   141   687   827   685   828 0.96 Phosphoenolpyruvate-dependent sugar phosphotransferase system, EIIA 2
PEP-utilisers_N      PF05524.8    123 seq1542_BIOID54297   -            831     7e-18   64.4   0.2   1   1   2.6e-21     7e-18   64.4   0.2     2   123   118   235   117   235 0.91 PEP-utilising enzyme, N-terminal
PEP-utilizers        PF00391.18    81 seq1542_BIOID54297   -            831     1e-17   63.3   0.0   1   1   7.9e-21   2.2e-17   62.2   0.0     8    81   260   334   254   334 0.94 PEP-utilising enzyme, mobile domain
PTS-HPr              PF00381.14    84 seq1542_BIOID54297   -            831   1.5e-16   59.9   0.0   1   1   1.3e-19   3.5e-16   58.7   0.0     1    82     1    84     1    86 0.96 PTS HPr component phosphorylation site
HIM                  PF05662.9     21 seq1544_BIOID54297   -           1616   3.3e-84  273.3 100.3   1   8   1.7e-09   4.8e-06   25.9   0.2     1    21   382   405   382   405 0.99 Haemagglutinin
HIM                  PF05662.9     21 seq1544_BIOID54297   -           1616   3.3e-84  273.3 100.3   2   8   7.3e-11     2e-07   30.3   1.2     2    21   570   592   569   592 0.97 Haemagglutinin
HIM                  PF05662.9     21 seq1544_BIOID54297   -           1616   3.3e-84  273.3 100.3   3   8   3.5e-11   9.5e-08   31.3   0.9     2    21   655   677   654   677 0.97 Haemagglutinin
HIM                  PF05662.9     21 seq1544_BIOID54297   -           1616   3.3e-84  273.3 100.3   4   8   3.1e-11   8.4e-08   31.5   0.7     3    21  1028  1049  1026  1049 0.97 Haemagglutinin
HIM                  PF05662.9     21 seq1544_BIOID54297   -           1616   3.3e-84  273.3 100.3   5   8   1.3e-09   3.5e-06   26.4   0.0     1    21  1183  1203  1183  1203 0.98 Haemagglutinin
HIM                  PF05662.9     21 seq1544_BIOID54297   -           1616   3.3e-84  273.3 100.3   6   8   3.6e-12   9.8e-09   34.4   1.9     1    21  1319  1339  1319  1339 0.98 Haemagglutinin
HIM                  PF05662.9     21 seq1544_BIOID54297   -           1616   3.3e-84  273.3 100.3   7   8   7.9e-13   2.2e-09   36.5   1.6     1    21  1440  1460  1440  1460 0.98 Haemagglutinin
HIM                  PF05662.9     21 seq1544_BIOID54297   -           1616   3.3e-84  273.3 100.3   8   8   6.1e-10   1.7e-06   27.4   1.5     1    21  1493  1513  1493  1513 0.96 Haemagglutinin
Hep_Hag              PF05658.9     28 seq1544_BIOID54297   -           1616   2.9e-71  232.6 183.7   1  13   1.1e-07   0.00031   20.7   0.0     1    27   130   156   130   157 0.94 Hep_Hag
Hep_Hag              PF05658.9     28 seq1544_BIOID54297   -           1616   2.9e-71  232.6 183.7   2  13   5.9e-09   1.6e-05   24.7   1.5     1    26   158   183   158   185 0.94 Hep_Hag
Hep_Hag              PF05658.9     28 seq1544_BIOID54297   -           1616   2.9e-71  232.6 183.7   3  13   1.1e-08     3e-05   23.9   1.5     1    27   200   226   200   227 0.95 Hep_Hag
Hep_Hag              PF05658.9     28 seq1544_BIOID54297   -           1616   2.9e-71  232.6 183.7   4  13   3.5e-09   9.5e-06   25.5   0.2     1    27   214   240   214   241 0.95 Hep_Hag
Hep_Hag              PF05658.9     28 seq1544_BIOID54297   -           1616   2.9e-71  232.6 183.7   5  13     7e-09   1.9e-05   24.5   2.5     1    26   228   253   228   255 0.96 Hep_Hag
Hep_Hag              PF05658.9     28 seq1544_BIOID54297   -           1616   2.9e-71  232.6 183.7   6  13   7.3e-09     2e-05   24.4   2.2     3    27   257   281   256   282 0.94 Hep_Hag
Hep_Hag              PF05658.9     28 seq1544_BIOID54297   -           1616   2.9e-71  232.6 183.7   7  13     6e-10   1.6e-06   27.9   0.5     1    28   269   296   269   296 0.97 Hep_Hag
Hep_Hag              PF05658.9     28 seq1544_BIOID54297   -           1616   2.9e-71  232.6 183.7   8  13   1.3e-09   3.5e-06   26.8   2.2     1    28   297   324   297   324 0.95 Hep_Hag
Hep_Hag              PF05658.9     28 seq1544_BIOID54297   -           1616   2.9e-71  232.6 183.7   9  13   4.2e-09   1.1e-05   25.2   2.4     3    27   327   351   325   352 0.94 Hep_Hag
Hep_Hag              PF05658.9     28 seq1544_BIOID54297   -           1616   2.9e-71  232.6 183.7  10  13   2.2e-08     6e-05   22.9   2.5     1    27   353   379   353   380 0.96 Hep_Hag
Hep_Hag              PF05658.9     28 seq1544_BIOID54297   -           1616   2.9e-71  232.6 183.7  11  13   3.4e-10   9.3e-07   28.6   3.9     1    27  1099  1125  1099  1126 0.95 Hep_Hag
Hep_Hag              PF05658.9     28 seq1544_BIOID54297   -           1616   2.9e-71  232.6 183.7  12  13   1.3e-07   0.00034   20.5   4.4     1    28  1259  1286  1259  1286 0.96 Hep_Hag
Hep_Hag              PF05658.9     28 seq1544_BIOID54297   -           1616   2.9e-71  232.6 183.7  13  13     3e-10   8.2e-07   28.8   4.5     1    28  1397  1424  1397  1424 0.96 Hep_Hag
YadA                 PF03895.10    78 seq1544_BIOID54297   -           1616   7.5e-24   83.4  10.1   1   1   2.7e-27   7.5e-24   83.4   7.0     2    78  1539  1616  1538  1616 0.98 YadA-like C-terminal region
ESPR                 PF13018.1     24 seq1544_BIOID54297   -           1616   1.7e-09   36.7   1.3   1   1   3.8e-12     1e-08   34.3   0.2     1    24     1    24     1    24 0.98 Extended Signal Peptide of Type V secretion system
YrbL-PhoP_reg        PF10707.4    199 seq1546_BIOID54297   -            210   1.2e-62  210.6   0.0   1   1   1.1e-66   1.5e-62  210.3   0.0     1   198     2   185     2   186 0.97 PhoP regulatory network protein YrbL
CheZ                 PF04344.8    214 seq1550_BIOID54297   -            214   7.9e-76  254.3   5.4   1   1   6.7e-80   9.1e-76  254.1   3.8     3   214    16   214    14   214 0.95 Chemotaxis phosphatase, CheZ
PseudoU_synth_2      PF00849.17   164 seq1551_BIOID54297   -            326   8.2e-32  110.1   0.1   1   1   1.8e-35   1.2e-31  109.6   0.1     1   164    92   242    92   242 0.96 RNA pseudouridylate synthase
S4                   PF01479.20    48 seq1551_BIOID54297   -            326   2.4e-12   45.9   0.0   1   1   6.1e-16   4.2e-12   45.1   0.0     1    48    18    65    18    65 0.97 S4 domain
ACP                  PF06857.6     87 seq1552_BIOID54297   -             98   1.2e-33  114.7   0.1   1   1   9.9e-38   1.4e-33  114.5   0.1     1    86     2    87     2    88 0.98 Malonate decarboxylase delta subunit (MdcD)
DNA_topoisoIV        PF00521.15   426 seq1554_BIOID54297   -            752  1.1e-132  442.8   0.0   1   1  1.9e-136  1.3e-132  442.5   0.0     1   426    29   466    29   466 0.97 DNA gyrase/topoisomerase IV, subunit A
DNA_gyraseA_C        PF03989.8     48 seq1554_BIOID54297   -            752   8.5e-11   40.8   0.0   1   2     3e-07     0.002   17.2   0.0     2    41   593   630   592   636 0.91 DNA gyrase C-terminal domain, beta-propeller
DNA_gyraseA_C        PF03989.8     48 seq1554_BIOID54297   -            752   8.5e-11   40.8   0.0   2   2   5.1e-08   0.00035   19.7   0.0     1    36   641   675   641   685 0.95 DNA gyrase C-terminal domain, beta-propeller
CRISPR_Cse1          PF09481.5    477 seq1555_BIOID54297   -            543  3.6e-127  424.9   1.9   1   1  3.1e-131  4.2e-127  424.6   1.3     2   477    29   499    28   499 0.97 CRISPR-associated protein Cse1 (CRISPR_cse1)
HTH_3                PF01381.17    55 seq1556_BIOID54297   -            139   1.2e-09   37.7   0.8   1   1   3.1e-13   2.1e-09   36.9   0.0    11    55    29    73    15    73 0.92 Helix-turn-helix
HTH_19               PF12844.2     64 seq1556_BIOID54297   -            139   4.6e-08   32.8   0.0   1   1   1.3e-11   8.7e-08   31.9   0.0     2    62    13    77    12    79 0.94 Helix-turn-helix domain
IcmF-related         PF06761.7    312 seq1558_BIOID54297   -           1174   5.8e-84  281.9   9.4   1   1   1.3e-87   5.8e-84  281.9   6.5     1   311   505   818   505   819 0.98 Intracellular multiplication and human macrophage-killing
ImcF-related_N       PF14331.1    266 seq1558_BIOID54297   -           1174   2.3e-62  210.1   3.9   1   1   1.2e-65   5.6e-62  208.9   2.7     7   261   205   455   200   462 0.91 ImcF-related N-terminal domain
DUF1215              PF06744.7    125 seq1558_BIOID54297   -           1174   7.3e-34  115.9   1.0   1   1   4.7e-37   2.1e-33  114.4   0.1     2   125   914  1033   913  1033 0.95 Protein of unknown function (DUF1215)
2OG-FeII_Oxy_2       PF13532.1    191 seq1559_BIOID54297   -            216   3.7e-58  196.4   0.0   1   1     3e-62   4.2e-58  196.2   0.0     2   191    19   210    18   210 0.97 2OG-Fe(II) oxygenase superfamily
dTDP_sugar_isom      PF00908.12   177 seq1561_BIOID54297   -            185   3.9e-80  267.2   0.1   1   1   3.3e-84   4.5e-80  267.0   0.0     1   174     3   177     3   180 0.98 dTDP-4-dehydrorhamnose 3,5-epimerase
NDK                  PF00334.14   135 seq1562_BIOID54297   -            143   1.5e-54  183.3   0.0   1   1   1.2e-58   1.7e-54  183.1   0.0     1   134     4   137     4   138 0.99 Nucleoside diphosphate kinase
MVIN                 PF03023.9    452 seq1564_BIOID54297   -            511  4.7e-161  536.1  32.4   1   1  4.1e-165  5.7e-161  535.8  22.5     1   450    28   478    28   480 0.99 MviN-like protein
GFO_IDH_MocA         PF01408.17   120 seq1565_BIOID54297   -            345   3.5e-27   95.2   0.0   1   1   1.2e-30   5.7e-27   94.5   0.0     1   117     3   120     3   123 0.96 Oxidoreductase family, NAD-binding Rossmann fold
GFO_IDH_MocA_C       PF02894.12   115 seq1565_BIOID54297   -            345   6.7e-14   51.5   0.0   1   1   2.5e-17   1.1e-13   50.7   0.0     1   113   135   237   135   239 0.92 Oxidoreductase family, C-terminal alpha/beta domain
NAD_binding_3        PF03447.11   117 seq1565_BIOID54297   -            345   5.9e-07   29.7   0.0   1   1   2.8e-10   1.3e-06   28.6   0.0    26   114    33   119    19   120 0.83 Homoserine dehydrogenase, NAD binding domain
Molybdopterin        PF00384.17   432 seq1568_BIOID54297   -            559   5.2e-89  298.8   0.1   1   1   1.2e-92     8e-89  298.2   0.1   102   431     1   331     1   332 0.96 Molybdopterin oxidoreductase
Molydop_binding      PF01568.16   109 seq1568_BIOID54297   -            559   1.6e-26   92.1   0.0   1   1   4.8e-30   3.3e-26   91.1   0.0     2   109   420   526   419   526 0.96 Molydopterin dinucleotide binding domain
HpcH_HpaI            PF03328.9    221 seq1569_BIOID54297   -            302   1.5e-81  272.3   0.2   1   1   4.1e-85   5.6e-81  270.5   0.0     1   221    15   234    15   234 0.99 HpcH/HpaI aldolase/citrate lyase family
RBFA                 PF02033.13   104 seq1570_BIOID54297   -            133   8.1e-35  118.8   0.1   1   1     7e-39   9.5e-35  118.6   0.0     1   103     7   112     7   113 0.94 Ribosome-binding factor A
CPSase_L_D2          PF02786.12   211 seq1572_BIOID54297   -           1073  9.6e-118  390.8   2.5   1   2     1e-80   1.6e-77  259.4   0.0     1   210   128   334   128   335 0.99 Carbamoyl-phosphate synthase L chain, ATP binding domain
CPSase_L_D2          PF02786.12   211 seq1572_BIOID54297   -           1073  9.6e-118  390.8   2.5   2   2   2.1e-41   3.2e-38  131.0   0.4     1   210   674   876   674   877 0.95 Carbamoyl-phosphate synthase L chain, ATP binding domain
CPSase_L_chain       PF00289.17   110 seq1572_BIOID54297   -           1073   5.3e-47  158.3   0.0   1   2   7.6e-26   1.1e-22   80.0   0.0     1   110     6   123     6   123 0.97 Carbamoyl-phosphate synthase L chain, N-terminal domain
CPSase_L_chain       PF00289.17   110 seq1572_BIOID54297   -           1073   5.3e-47  158.3   0.0   2   2     2e-24     3e-21   75.4   0.0     3   110   560   669   558   669 0.97 Carbamoyl-phosphate synthase L chain, N-terminal domain
CPSase_L_D3          PF02787.14   121 seq1572_BIOID54297   -           1073   2.6e-42  143.2   0.1   1   1   5.8e-45   8.8e-42  141.5   0.0     2   121   425   547   424   547 0.98 Carbamoyl-phosphate synthetase large chain, oligomerisation domain
ATP-grasp_4          PF13535.1    184 seq1572_BIOID54297   -           1073   7.4e-42  143.0   0.3   1   2   6.7e-22     1e-18   67.6   0.0     4   182   128   307   125   309 0.91 ATP-grasp domain
ATP-grasp_4          PF13535.1    184 seq1572_BIOID54297   -           1073   7.4e-42  143.0   0.3   2   2     2e-23   3.1e-20   72.5   0.1     2   180   672   847   671   849 0.91 ATP-grasp domain
MGS                  PF02142.17    95 seq1572_BIOID54297   -           1073     3e-19   68.6   0.1   1   1   1.4e-21   2.2e-18   65.8   0.0     2    94   957  1041   956  1042 0.97 MGS-like domain
ATP-grasp            PF02222.17   172 seq1572_BIOID54297   -           1073   1.2e-14   53.8   0.4   1   2   1.6e-08   2.5e-05   23.5   0.0     2   161   137   304   136   312 0.82 ATP-grasp domain
ATP-grasp            PF02222.17   172 seq1572_BIOID54297   -           1073   1.2e-14   53.8   0.4   2   2   7.2e-10   1.1e-06   28.0   0.1     3   161   684   846   682   849 0.86 ATP-grasp domain
ATP-grasp_3          PF02655.9    161 seq1572_BIOID54297   -           1073   5.4e-11   42.4   0.9   1   1   2.7e-10   4.1e-07   29.8   0.0     8   158   679   846   672   849 0.79 ATP-grasp domain
Dala_Dala_lig_C      PF07478.8    203 seq1572_BIOID54297   -           1073   7.3e-11   41.7   0.3   1   1   1.8e-09   2.8e-06   26.7   0.1    14   173   694   844   681   864 0.78 D-ala D-ala ligase C-terminus
HycI                 PF01750.13   130 seq1575_BIOID54297   -            195   1.1e-38  131.6   0.0   1   1   9.3e-43   1.3e-38  131.3   0.0     1   129    23   151    23   152 0.98 Hydrogenase maturation protease
Pro_isomerase        PF00160.16   155 seq1578_BIOID54297   -            164   3.2e-47  160.4   1.6   1   1   2.6e-51   3.6e-47  160.3   1.1     2   155     2   162     1   162 0.88 Cyclophilin type peptidyl-prolyl cis-trans isomerase/CLD
TMP-TENI             PF02581.12   180 seq1579_BIOID54297   -            211     6e-57  191.5   0.4   1   1   5.2e-61     7e-57  191.3   0.3     3   180    17   189    15   189 0.98 Thiamine monophosphate synthase/TENI
Trehalase            PF01204.13   512 seq1580_BIOID54297   -            565    3e-170  567.0   5.1   1   1  8.1e-174  3.7e-170  566.7   3.5     1   511    55   532    55   533 0.97 Trehalase
GDE_C                PF06202.9    370 seq1580_BIOID54297   -            565   7.4e-12   44.5   0.0   1   1   3.6e-15   1.7e-11   43.3   0.0    46   273   171   441   153   447 0.86 Amylo-alpha-1,6-glucosidase
DUF1615              PF07759.7    319 seq1582_BIOID54297   -            364  2.5e-148  492.9   0.0   1   1  2.1e-152  2.9e-148  492.7   0.0     2   318    49   363    48   364 0.99 Protein of unknown function (DUF1615)
Beta-lactamase       PF00144.19   330 seq1583_BIOID54297   -            434   9.1e-72  241.7   1.0   1   1   7.7e-76   1.1e-71  241.5   0.7     1   328    43   412    43   414 0.94 Beta-lactamase
Peptidase_S9_N       PF02897.10   414 seq1587_BIOID54297   -            686  3.4e-116  388.1   3.3   1   1  5.9e-120    4e-116  387.8   2.3     1   413     3   403     3   404 0.96 Prolyl oligopeptidase, N-terminal beta-propeller domain
Peptidase_S9         PF00326.16   213 seq1587_BIOID54297   -            686   7.4e-70  234.3   0.1   1   1   1.7e-73   1.2e-69  233.6   0.0     2   210   462   676   461   679 0.97 Prolyl oligopeptidase family
Aldedh               PF00171.17   462 seq1589_BIOID54297   -            482  6.6e-176  585.0   0.1   1   1  5.4e-180  7.4e-176  584.8   0.1     1   461    19   477    19   478 0.99 Aldehyde dehydrogenase family
LysR_substrate       PF03466.15   209 seq1590_BIOID54297   -            312   3.9e-28   97.8   0.3   1   1   1.1e-31   7.5e-28   96.9   0.2     4   204    97   284    95   288 0.92 LysR substrate binding domain
HTH_1                PF00126.22    60 seq1590_BIOID54297   -            312   4.7e-18   64.5   1.7   1   1   1.2e-21   7.9e-18   63.8   1.2     1    59    13    71    13    72 0.97 Bacterial regulatory helix-turn-helix protein, lysR family
Polysacc_synt        PF01943.12   273 seq1591_BIOID54297   -            396   8.9e-62  208.7  31.2   1   1   1.3e-65   8.9e-62  208.7  21.6     2   272     2   269     1   270 0.99 Polysaccharide biosynthesis protein
Polysacc_synt_3      PF13440.1    251 seq1591_BIOID54297   -            396     5e-11   42.4  24.0   1   1   7.3e-15     5e-11   42.4  16.6     5   250    20   268    12   269 0.84 Polysaccharide biosynthesis protein
Abhydrolase_2        PF02230.11   216 seq1592_BIOID54297   -            240   2.5e-53  180.5   0.0   1   1   1.1e-56   2.9e-53  180.3   0.0     2   216    12   217    11   217 0.97 Phospholipase/Carboxylesterase
DLH                  PF01738.13   218 seq1592_BIOID54297   -            240   3.2e-12   46.0   0.1   1   1   1.6e-15   4.3e-12   45.6   0.0    72   194    85   205    69   225 0.89 Dienelactone hydrolase family
Abhydrolase_5        PF12695.2    142 seq1592_BIOID54297   -            240   3.5e-09   36.4   0.4   1   1   1.8e-12   4.8e-09   35.9   0.3     2   141    27   199    26   200 0.71 Alpha/beta hydrolase family
TraG_N               PF07916.6    466 seq1593_BIOID54297   -            946  2.7e-120  401.8  14.6   1   1    2e-124  2.7e-120  401.8  10.1     1   465     3   457     3   458 0.97 TraG-like protein, N-terminal region
ADH_N                PF08240.7    109 seq1594_BIOID54297   -            340   3.8e-34  116.6   1.6   1   1   1.5e-37   6.8e-34  115.8   1.1     2   108    28   133    27   134 0.97 Alcohol dehydrogenase GroES-like domain
ADH_zinc_N           PF00107.21   130 seq1594_BIOID54297   -            340   2.5e-23   81.9   0.1   1   1   9.4e-27   4.3e-23   81.1   0.0     1   129   173   300   173   301 0.98 Zinc-binding dehydrogenase
AlaDh_PNT_C          PF01262.16   168 seq1594_BIOID54297   -            340     1e-06   28.2   0.2   1   1   5.1e-10   2.3e-06   27.1   0.1    21    60   164   203   154   217 0.91 Alanine dehydrogenase/PNT, C-terminal domain
TruB_N               PF01509.13   149 seq1596_BIOID54297   -            314   8.5e-58  194.6   0.0   1   1   1.7e-61   1.1e-57  194.2   0.0     1   149    33   180    33   180 0.99 TruB family pseudouridylate synthase (N terminal domain)
TruB-C_2             PF09157.6     58 seq1596_BIOID54297   -            314   1.7e-19   69.3   0.1   1   1   5.8e-23     4e-19   68.1   0.0     1    58   252   309   252   309 0.97 Pseudouridine synthase II TruB, C-terminal
Methyltransf_23      PF13489.1    162 seq1597_BIOID54297   -            222   2.3e-07   30.5   0.0   1   1   6.7e-11     3e-07   30.1   0.0    20   127    51   170    39   207 0.72 Methyltransferase domain
Methyltransf_11      PF08241.7     95 seq1597_BIOID54297   -            222     4e-06   27.1   0.0   1   1   1.3e-09   6.1e-06   26.5   0.0     1    94    58   156    58   157 0.92 Methyltransferase domain
MTS                  PF05175.9    170 seq1597_BIOID54297   -            222   7.2e-06   25.3   0.0   1   1   7.9e-09   3.6e-05   23.1   0.0    21   137    43   156    40   169 0.85 Methyltransferase small domain
MFS_1                PF07690.11   354 seq1598_BIOID54297   -            393     2e-24   85.8  58.2   1   1   1.3e-26   1.8e-22   79.4  34.4     2   328    14   320    10   327 0.84 Major Facilitator Superfamily
PBP_like_2           PF12849.2    281 seq1599_BIOID54297   -            346   9.1e-56  189.2   7.2   1   1   1.8e-59   1.2e-55  188.8   5.0    10   278    27   306     8   308 0.91 PBP superfamily domain
PBP_like             PF12727.2    193 seq1599_BIOID54297   -            346   1.6e-10   40.1   0.0   1   1   5.2e-14   3.6e-10   39.0   0.0     3   168    47   236    45   302 0.76 PBP superfamily domain
ABC_tran             PF00005.22   118 seq1600_BIOID54297   -            547   3.1e-13   50.0   0.0   1   1   9.1e-17   6.3e-13   49.0   0.0     1   117   363   477   363   478 0.83 ABC transporter
FMN_red              PF03358.10   152 seq1601_BIOID54297   -            191   7.3e-36  122.8   0.0   1   1   1.4e-39   9.8e-36  122.4   0.0     1   148     1   141     1   144 0.94 NADPH-dependent FMN reductase
Flavodoxin_2         PF02525.12   199 seq1601_BIOID54297   -            191   7.5e-07   28.7   0.0   1   1   2.1e-10   1.5e-06   27.7   0.0     1   103     1    91     1   129 0.85 Flavodoxin-like fold
Methyltransf_10      PF05971.7    299 seq1602_BIOID54297   -            335  4.8e-154  511.7   0.0   1   1  8.2e-158  5.6e-154  511.4   0.0     2   299    30   323    29   323 0.99 Protein of unknown function (DUF890)
MTS                  PF05175.9    170 seq1602_BIOID54297   -            335   3.9e-05   22.9   0.0   1   1   1.2e-08   8.3e-05   21.9   0.0    30   115   128   222   114   232 0.77 Methyltransferase small domain
Bac_export_2         PF01312.14   343 seq1603_BIOID54297   -            382  1.6e-132  441.4   0.0   1   1  1.4e-136  1.9e-132  441.2   0.0     2   343     5   347     4   347 0.99 FlhB HrpN YscU SpaS Family
Metallophos_2        PF12850.2    156 seq1604_BIOID54297   -            240   2.6e-13   49.9   0.0   1   1   5.9e-17     4e-13   49.3   0.0     1   125     1   203     1   226 0.82 Calcineurin-like phosphoesterase superfamily domain
Metallophos          PF00149.23   201 seq1604_BIOID54297   -            240     8e-12   44.8   0.0   1   1     7e-15   4.8e-11   42.3   0.0     3   201     3   199     1   199 0.95 Calcineurin-like phosphoesterase
Sigma54_activat      PF00158.21   168 seq1605_BIOID54297   -            528     7e-65  217.4   0.1   1   1   2.8e-68   9.6e-65  217.0   0.0     1   167   218   393   218   394 0.96 Sigma-54 interaction domain
PrpR_N               PF06506.6    175 seq1605_BIOID54297   -            528   3.8e-58  195.6   0.1   1   1   1.7e-61   5.7e-58  195.0   0.1     2   171    29   197    28   202 0.98 Propionate catabolism activator
HTH_8                PF02954.14    42 seq1605_BIOID54297   -            528   1.1e-10   40.8   0.1   1   1   2.4e-13   8.2e-10   37.9   0.0    11    40   498   527   498   528 0.98 Bacterial regulatory protein, Fis family
Mg_chelatase         PF01078.16   207 seq1605_BIOID54297   -            528   3.3e-05   23.0   0.3   1   1   2.6e-08     9e-05   21.6   0.2     9   156   226   367   215   378 0.79 Magnesium chelatase, subunit ChlI
HyaE                 PF07449.6    107 seq1607_BIOID54297   -            132   2.7e-40  136.4   0.0   1   1   2.2e-44   3.1e-40  136.2   0.0     1   107    10   116    10   116 0.99 Hydrogenase-1 expression protein HyaE
DFP                  PF04127.10   183 seq1608_BIOID54297   -            430   5.9e-72  241.0   0.2   1   1   8.7e-76   5.9e-72  241.0   0.2     2   182   211   395   210   396 0.97 DNA / pantothenate metabolism flavoprotein
Flavoprotein         PF02441.14   129 seq1608_BIOID54297   -            430   2.7e-31  107.8   0.3   1   1   8.1e-35   5.6e-31  106.7   0.2     1   128    30   157    30   158 0.90 Flavoprotein
Cu-oxidase_4         PF02578.10   233 seq1609_BIOID54297   -            243   4.4e-78  261.4   0.0   1   1   3.7e-82     5e-78  261.2   0.0     2   233    20   242    19   242 0.97 Multi-copper polyphenol oxidoreductase laccase
Metalloenzyme        PF01676.13   262 seq1610_BIOID54297   -            407   1.2e-57  195.1   0.0   1   1   9.9e-62   1.4e-57  194.9   0.0     1   261     2   405     2   406 0.97 Metalloenzyme superfamily
ThiF                 PF00899.16   136 seq1612_BIOID54297   -            251   1.7e-43  147.5   0.2   1   1   3.5e-47   2.4e-43  147.1   0.1     2   134    28   159    27   161 0.98 ThiF family
MoeZ_MoeB            PF05237.8     84 seq1612_BIOID54297   -            251   3.5e-29  100.0   0.0   1   1   9.5e-33   6.5e-29   99.2   0.0     4    82   168   245   166   247 0.96 MoeZ/MoeB domain
Glutaredoxin         PF00462.19    60 seq1613_BIOID54297   -            115     3e-18   65.4   0.0   1   1   3.6e-22   4.9e-18   64.7   0.0     1    60    17    81    17    81 0.98 Glutaredoxin
BPD_transp_2         PF02653.11   267 seq1616_BIOID54297   -            332     5e-44  150.1  43.9   1   1   3.6e-48     5e-44  150.1  30.4     3   267    54   317    52   317 0.94 Branched-chain amino acid transport system / permease component
Band_7               PF01145.20   179 seq1617_BIOID54297   -            305   2.4e-35  121.9   0.5   1   1   1.7e-39   2.4e-35  121.9   0.3     1   178    21   203    21   204 0.96 SPFH domain / Band 7 family
CitF                 PF04223.7    466 seq1620_BIOID54297   -            510  2.6e-274  909.8   2.0   1   1  2.1e-278  2.9e-274  909.6   1.4     1   466    43   508    43   508 1.00 Citrate lyase, alpha subunit (CitF)
HTH_OrfB_IS605       PF12323.3     46 seq1621_BIOID54297   -            146   3.6e-15   54.8   1.9   1   1     1e-18   6.9e-15   53.9   0.6     1    46     1    48     1    48 0.95 Helix-turn-helix domain
OrfB_IS605           PF01385.14   227 seq1621_BIOID54297   -            146     6e-12   45.3   0.3   1   1   1.2e-15   8.1e-12   44.8   0.2     1    71    69   131    69   143 0.95 Probable transposase
Cas_Csy1             PF09611.5    378 seq1622_BIOID54297   -            435  8.4e-130  432.9   3.7   1   1  7.4e-134    1e-129  432.6   2.6     2   377    52   414    51   415 0.99 CRISPR-associated protein (Cas_Csy1)
DUF481               PF04338.7    210 seq1625_BIOID54297   -            252   8.2e-56  188.9  11.8   1   1   6.8e-60   9.3e-56  188.7   8.2     2   209    48   251    47   252 0.98 Protein of unknown function, DUF481
NMT1                 PF09084.6    216 seq1626_BIOID54297   -            333   2.8e-14   53.1   0.0   1   1   2.4e-17   6.5e-14   51.9   0.0    29   147    78   197    71   261 0.85 NMT1/THI5 like
SBP_bac_3            PF00497.15   225 seq1626_BIOID54297   -            333     2e-13   50.0   0.0   1   1   5.9e-13   1.6e-09   37.2   0.0    87   212   125   250   118   259 0.83 Bacterial extracellular solute-binding proteins, family 3
NMT1_2               PF13379.1    252 seq1626_BIOID54297   -            333     4e-12   45.9   0.1   1   1   1.9e-15   5.2e-12   45.5   0.0     4   248    39   266    36   270 0.83 NMT1-like family
Phosphonate-bd       PF12974.2    243 seq1626_BIOID54297   -            333   9.4e-10   38.1   0.1   1   1   5.7e-13   1.6e-09   37.4   0.0    41   171    82   204    63   278 0.82 ABC transporter, phosphonate, periplasmic substrate-binding protein
OpuAC                PF04069.7    257 seq1626_BIOID54297   -            333     4e-08   32.8   0.0   1   1   2.1e-11   5.7e-08   32.3   0.0     3   235    43   260    41   282 0.77 Substrate binding domain of ABC-type glycine betaine transport system
Pirin                PF02678.11   107 seq1627_BIOID54297   -            231     2e-36  123.9   0.4   1   1   4.5e-40   3.1e-36  123.3   0.3     5   107     7   119     3   119 0.94 Pirin
Cupin_2              PF07883.6     71 seq1627_BIOID54297   -            231   1.8e-07   30.4   0.8   1   1   6.3e-11   4.3e-07   29.2   0.2     5    67    48   114    46   120 0.88 Cupin domain
Chorismate_bind      PF00425.13   257 seq1629_BIOID54297   -            520   4.1e-81  271.9   0.0   1   1     9e-85   6.1e-81  271.4   0.0     2   257   242   502   241   502 0.96 chorismate binding enzyme
Anth_synt_I_N        PF04715.8    140 seq1629_BIOID54297   -            520   3.5e-19   69.0   0.0   1   1   4.5e-22   3.1e-18   66.0   0.0     3   139    19   192    17   193 0.91 Anthranilate synthase component I, N terminal region
HupH_C               PF04809.8    120 seq1630_BIOID54297   -            285   1.1e-49  166.9   0.0   1   2   3.3e-11   4.6e-07   29.5   0.0     6    96    50   140    47   155 0.82 HupH hydrogenase expression protein, C-terminal conserved region
HupH_C               PF04809.8    120 seq1630_BIOID54297   -            285   1.1e-49  166.9   0.0   2   2   4.5e-44   6.2e-40  135.5   0.0     1   119   163   279   163   280 0.99 HupH hydrogenase expression protein, C-terminal conserved region
DUF1656              PF07869.7     58 seq1632_BIOID54297   -             90   1.5e-20   72.6  10.5   1   1   1.5e-24     2e-20   72.1   7.3     2    58    29    85    28    85 0.97 Protein of unknown function (DUF1656)
Trp_Tyr_perm         PF03222.8    394 seq1633_BIOID54297   -            409   9.4e-11   41.0  35.8   1   1   1.7e-14   1.2e-10   40.6  24.8    12   360    16   379     7   408 0.78 Tryptophan/tyrosine permease family
Aa_trans             PF01490.13   410 seq1633_BIOID54297   -            409   1.5e-05   23.5  40.9   1   1   5.9e-09     4e-05   22.1  28.3    10   399    14   406    10   409 0.68 Transmembrane amino acid transporter protein
YkuD                 PF03734.9    146 seq1634_BIOID54297   -            319   3.3e-20   72.7   0.0   1   1     9e-24   6.1e-20   71.8   0.0     3   146   102   239   100   239 0.78 L,D-transpeptidase catalytic domain
LysM                 PF01476.15    44 seq1634_BIOID54297   -            319   4.1e-07   29.6   0.0   1   1   1.1e-10   7.8e-07   28.7   0.0     2    44    46    90    45    90 0.94 LysM domain
SBP_bac_1            PF01547.20   314 seq1636_BIOID54297   -            396   2.8e-42  145.4  15.1   1   1   8.5e-46   3.9e-42  144.9  10.5     9   312    45   315    37   317 0.90 Bacterial extracellular solute-binding protein
SBP_bac_8            PF13416.1    281 seq1636_BIOID54297   -            396   2.3e-41  142.2  11.4   1   1   6.2e-45   2.8e-41  141.9   7.4     2   280    49   344    48   345 0.84 Bacterial extracellular solute-binding protein
SBP_bac_6            PF13343.1    242 seq1636_BIOID54297   -            396   1.3e-06   27.7   3.5   1   1   1.1e-09     5e-06   25.8   2.4     4   215    83   325    80   345 0.71 Bacterial extracellular solute-binding protein
Syd                  PF07348.7    176 seq1637_BIOID54297   -            181   7.1e-66  220.7   0.0   1   1   5.8e-70   7.9e-66  220.5   0.0     2   176     6   179     5   179 0.99 Syd protein (SUKH-2)
OrfB_IS605           PF01385.14   227 seq1641_BIOID54297   -            253   1.9e-33  115.6   2.2   1   1   3.5e-37   2.4e-33  115.3   1.5    82   224     2   141     1   144 0.95 Probable transposase
OrfB_Zn_ribbon       PF07282.6     69 seq1641_BIOID54297   -            253   5.8e-25   86.6   0.7   1   1   8.5e-29   5.8e-25   86.6   0.5     1    67   170   237   170   239 0.98 Putative transposase DNA-binding domain
EAL                  PF00563.15   236 seq1642_BIOID54297   -            429   1.3e-41  142.5   0.1   1   1   3.9e-45   2.7e-41  141.4   0.1    14   235   199   414   191   415 0.88 EAL domain
BLUF                 PF04940.7     93 seq1642_BIOID54297   -            429   2.6e-27   94.2   0.0   1   1   6.5e-31   4.4e-27   93.5   0.0     1    92    28   119    28   120 0.98 Sensors of blue-light using FAD
CRISPR_Cse2          PF09485.5    146 seq1643_BIOID54297   -            178   1.2e-28   99.9   3.3   1   1   1.2e-32   1.6e-28   99.4   2.3     1   146    24   167    24   167 0.96 CRISPR-associated protein Cse2 (CRISPR_cse2)
HlyD                 PF00529.15   306 seq1644_BIOID54297   -            310   2.3e-46  158.4  12.9   1   2   1.1e-18   3.8e-15   55.8   1.6     2    68    47   113    46   115 0.93 HlyD family secretion protein
HlyD                 PF00529.15   306 seq1644_BIOID54297   -            310   2.3e-46  158.4  12.9   2   2   1.2e-34   3.9e-31  108.3   4.8   103   306   101   285   100   285 0.97 HlyD family secretion protein
Biotin_lipoyl_2      PF13533.1     50 seq1644_BIOID54297   -            310   5.8e-19   67.3   7.3   1   1   6.8e-22   2.3e-18   65.4   1.3     2    50    47    95    46    95 0.97 Biotin-lipoyl like
HlyD_2               PF12700.2    328 seq1644_BIOID54297   -            310   1.9e-17   63.3   0.5   1   1   7.3e-21   2.5e-17   62.9   0.3    22   272    48   272    43   275 0.84 HlyD family secretion protein
HlyD_3               PF13437.1    105 seq1644_BIOID54297   -            310   1.4e-15   57.3   1.0   1   1   1.4e-14   4.7e-11   42.8   0.0     1    94   156   249   156   278 0.83 HlyD family secretion protein
PNP_UDP_1            PF01048.15   234 seq1646_BIOID54297   -            232   4.8e-50  169.5   2.1   1   1     4e-54   5.5e-50  169.4   1.4     1   233     2   226     2   227 0.94 Phosphorylase superfamily
AIRC                 PF00731.15   150 seq1647_BIOID54297   -            169   3.6e-66  220.9   1.9   1   1     3e-70   4.1e-66  220.7   1.3     2   150     9   159     8   159 0.99 AIR carboxylase
Sigma70_r4_2         PF08281.7     54 seq1648_BIOID54297   -            191   1.3e-19   69.2   0.2   1   1   1.1e-22   3.7e-19   67.8   0.2     2    53   129   180   122   181 0.95 Sigma-70, region 4
Sigma70_r2           PF04542.9     71 seq1648_BIOID54297   -            191   6.3e-18   64.0   0.2   1   1   3.6e-21   1.2e-17   63.1   0.2     1    71    25    92    25    92 0.96 Sigma-70 region 2
Sigma70_r4           PF04545.11    50 seq1648_BIOID54297   -            191     2e-10   39.6   0.0   1   1   1.4e-13   4.9e-10   38.4   0.0     2    47   135   180   134   182 0.95 Sigma-70, region 4
Sigma70_ECF          PF07638.6    185 seq1648_BIOID54297   -            191   8.8e-09   35.1   0.1   1   1   8.3e-12   2.9e-08   33.5   0.1     7   181    10   183     3   186 0.71 ECF sigma factor
ThiG                 PF05690.9    247 seq1649_BIOID54297   -            328  1.7e-109  364.5   1.4   1   1  2.9e-113    2e-109  364.3   0.9     2   247    76   319    75   319 0.99 Thiazole biosynthesis protein ThiG
ThiS                 PF02597.15    78 seq1651_BIOID54297   -             66   2.1e-17   63.1   0.1   1   1   1.7e-21   2.3e-17   63.0   0.1     1    78     3    66     3    66 0.98 ThiS family
Ribosomal_S15        PF00312.17    83 seq1656_BIOID54297   -             89   4.8e-35  119.0   0.9   1   1   3.9e-39   5.3e-35  118.9   0.6     2    83     7    88     6    88 0.98 Ribosomal protein S15
AAA_2                PF07724.9    171 seq1657_BIOID54297   -            861   3.2e-58  196.3   0.0   1   1   7.1e-59   8.8e-56  188.3   0.0     1   171   600   764   600   764 0.98 AAA domain (Cdc48 subfamily)
ClpB_D2-small        PF10431.4     81 seq1657_BIOID54297   -            861   1.1e-28   98.8   2.2   1   1   1.4e-31   1.7e-28   98.2   0.2     1    80   770   849   770   850 0.98 C-terminal, D2-small domain, of ClpB protein
AAA                  PF00004.24   132 seq1657_BIOID54297   -            861   5.6e-28   97.6   0.0   1   2   5.7e-17   7.1e-14   52.0   0.0     2   128   207   341   206   345 0.82 ATPase family associated with various cellular activities (AAA)
AAA                  PF00004.24   132 seq1657_BIOID54297   -            861   5.6e-28   97.6   0.0   2   2   6.4e-14     8e-11   42.1   0.0     2   117   606   731   605   742 0.86 ATPase family associated with various cellular activities (AAA)
Clp_N                PF02861.15    53 seq1657_BIOID54297   -            861     2e-27   94.7   6.1   1   2   3.4e-16   4.2e-13   48.8   0.1     1    53    21    73    21    73 0.98 Clp amino terminal domain
Clp_N                PF02861.15    53 seq1657_BIOID54297   -            861     2e-27   94.7   6.1   2   2   4.7e-16   5.8e-13   48.4   0.1     1    53    98   149    98   149 0.96 Clp amino terminal domain
AAA_5                PF07728.9    139 seq1657_BIOID54297   -            861   2.5e-19   69.2   0.8   1   1   3.9e-16   4.9e-13   48.8   0.0     2   124   605   725   604   766 0.87 AAA domain (dynein-related subfamily)
AAA_16               PF13191.1    166 seq1657_BIOID54297   -            861   5.2e-11   43.0   7.3   1   1   9.9e-10   1.2e-06   28.8   0.2     2   141   184   285   183   310 0.81 AAA ATPase domain
Sigma54_activat      PF00158.21   168 seq1657_BIOID54297   -            861   7.3e-10   38.4   0.1   1   1   7.2e-10     9e-07   28.4   0.0    23   156   603   735   574   746 0.78 Sigma-54 interaction domain
BPD_transp_1         PF00528.17   185 seq1661_BIOID54297   -            319   1.5e-17   63.5  20.4   1   1   1.1e-21   1.5e-17   63.5  14.2     3   175    95   304    89   314 0.87 Binding-protein-dependent transport system inner membrane component
AAA_30               PF13604.1    196 seq1663_BIOID54297   -            608   3.2e-28   98.5   0.3   1   1     6e-31   8.2e-28   97.2   0.2     8   150   156   318   152   325 0.81 AAA domain
Helicase_RecD        PF05127.9    177 seq1663_BIOID54297   -            608   3.5e-23   82.0   0.0   1   1     5e-26   6.9e-23   81.0   0.0     1   176   168   354   168   355 0.91 Helicase
UvrD_C_2             PF13538.1    104 seq1663_BIOID54297   -            608     1e-16   60.8   0.0   1   1     2e-19   2.8e-16   59.4   0.0     3   103   478   579   476   580 0.78 Family description
AAA_19               PF13245.1     76 seq1663_BIOID54297   -            608   8.2e-17   60.6   2.8   1   1     6e-20   8.2e-17   60.6   1.9     2    76   158   244   155   244 0.85 Part of AAA domain
Viral_helicase1      PF01443.13   226 seq1663_BIOID54297   -            608   1.5e-10   40.9   4.3   1   1   3.9e-09   5.4e-06   26.0   0.1   174   225   530   580   517   581 0.83 Viral (Superfamily 1) RNA helicase
AAA_22               PF13401.1    131 seq1663_BIOID54297   -            608   3.7e-07   30.1   0.0   1   1   7.1e-10   9.7e-07   28.8   0.0     3   122   163   295   159   303 0.65 AAA domain
UvrD-helicase        PF00580.16   315 seq1663_BIOID54297   -            608   2.7e-07   30.0   0.3   1   1   5.1e-10     7e-07   28.7   0.2     7    89   158   240   153   247 0.85 UvrD/REP helicase N-terminal domain
DUF2075              PF09848.4    352 seq1663_BIOID54297   -            608   1.4e-06   27.4   0.0   1   1   3.6e-08   4.9e-05   22.3   0.0     2    93   165   272   164   410 0.77 Uncharacterized conserved protein (DUF2075)
FHIPEP               PF00771.15   658 seq1665_BIOID54297   -            692  1.7e-270  898.8   4.3   1   1  1.5e-274    2e-270  898.6   3.0     2   657    31   682    30   683 0.98 FHIPEP family
NfeD                 PF01957.13   144 seq1667_BIOID54297   -            152   4.6e-24   85.0   5.3   1   1   3.9e-28   5.3e-24   84.8   3.7     1   142    12   149    12   151 0.91 NfeD-like C-terminal, partner-binding
Sel1                 PF08238.7     39 seq1668_BIOID54297   -            229     3e-18   65.7  15.4   1   4     2e-07    0.0027   18.1   0.4     2    39    36    66    35    66 0.82 Sel1 repeat
Sel1                 PF08238.7     39 seq1668_BIOID54297   -            229     3e-18   65.7  15.4   2   4    0.0012        17    6.1   0.0     3    39    69   101    67   101 0.69 Sel1 repeat
Sel1                 PF08238.7     39 seq1668_BIOID54297   -            229     3e-18   65.7  15.4   3   4   9.1e-10   1.2e-05   25.6   0.0     2    34   143   172   142   174 0.92 Sel1 repeat
Sel1                 PF08238.7     39 seq1668_BIOID54297   -            229     3e-18   65.7  15.4   4   4   4.8e-08   0.00066   20.1   0.1     4    38   182   215   179   216 0.85 Sel1 repeat
SDH_alpha            PF03313.10   283 seq1670_BIOID54297   -            436   5.1e-73  245.4  15.7   1   1   3.7e-77   5.1e-73  245.4  10.9     4   281    52   429    48   433 0.97 Serine dehydratase alpha chain
Aminotran_3          PF00202.16   339 seq1671_BIOID54297   -            426  8.2e-121  402.8   0.1   1   1  7.1e-125  9.8e-121  402.6   0.1     2   338    27   360    26   361 0.98 Aminotransferase class-III
S-AdoMet_synt_C      PF02773.11   138 seq1672_BIOID54297   -            384   3.7e-76  253.3   0.0   1   1   1.2e-79   5.6e-76  252.7   0.0     1   138   233   370   233   370 1.00 S-adenosylmethionine synthetase, C-terminal domain
S-AdoMet_synt_M      PF02772.11   120 seq1672_BIOID54297   -            384   5.5e-51  171.4   0.0   1   1   3.7e-54   1.7e-50  169.8   0.0     2   120   114   231   113   231 0.99 S-adenosylmethionine synthetase, central domain
S-AdoMet_synt_N      PF00438.15   100 seq1672_BIOID54297   -            384     2e-43  146.5   0.1   1   1   8.4e-47   3.8e-43  145.6   0.1     2   100     3   101     2   101 0.99 S-adenosylmethionine synthetase, N-terminal domain
ADH_N                PF08240.7    109 seq1673_BIOID54297   -            364   1.2e-29  102.1   0.7   1   1   4.8e-33   2.2e-29  101.2   0.5     2   107    39   153    38   155 0.92 Alcohol dehydrogenase GroES-like domain
ADH_zinc_N           PF00107.21   130 seq1673_BIOID54297   -            364   1.6e-26   92.2   0.2   1   1   5.6e-30   2.5e-26   91.6   0.1     1   129   196   324   196   325 0.95 Zinc-binding dehydrogenase
DUF4115              PF13464.1     77 seq1674_BIOID54297   -            337   6.3e-22   76.8   0.0   1   1   5.7e-25   1.5e-21   75.6   0.0     1    76   255   329   255   330 0.98 Domain of unknown function (DUF4115)
HTH_25               PF13413.1     62 seq1674_BIOID54297   -            337     5e-16   57.9   0.5   1   1   2.8e-19   7.5e-16   57.3   0.3     1    62    18    79    18    79 0.94 Helix-turn-helix domain
HTH_19               PF12844.2     64 seq1674_BIOID54297   -            337   1.5e-10   40.8   0.0   1   1   8.3e-14   2.3e-10   40.2   0.0     1    63    16    84    16    85 0.90 Helix-turn-helix domain
HTH_31               PF13560.1     64 seq1674_BIOID54297   -            337   2.7e-10   40.1   0.8   1   1   2.5e-13   6.8e-10   38.8   0.5     2    61    15    79    14    81 0.91 Helix-turn-helix domain
HTH_3                PF01381.17    55 seq1674_BIOID54297   -            337   7.7e-08   31.9   0.0   1   1   5.3e-11   1.5e-07   31.0   0.0     1    35    19    53    19    57 0.92 Helix-turn-helix
DUF2754              PF10953.3     70 seq1675_BIOID54297   -             79   2.1e-47  158.9   2.6   1   1   1.9e-51   2.6e-47  158.6   1.8     1    70    10    79    10    79 0.99 Protein of unknown function (DUF2754)
Aminotran_3          PF00202.16   339 seq1676_BIOID54297   -            406  3.8e-112  374.3   0.0   1   1  6.9e-116  4.7e-112  374.0   0.0     3   337    26   343    24   345 0.99 Aminotransferase class-III
Aminotran_1_2        PF00155.16   363 seq1676_BIOID54297   -            406   2.1e-06   26.8   0.0   1   1   3.9e-10   2.7e-06   26.4   0.0    66   327    94   361    48   393 0.69 Aminotransferase class I and II
EamA                 PF00892.15   126 seq1677_BIOID54297   -            306   8.7e-26   90.3  38.9   1   2   9.2e-16   6.3e-12   45.5  11.0     1   124    21   137    21   138 0.80 EamA-like transporter family
EamA                 PF00892.15   126 seq1677_BIOID54297   -            306   8.7e-26   90.3  38.9   2   2   2.2e-17   1.5e-13   50.7  10.4     1   124   160   292   160   294 0.93 EamA-like transporter family
TPT                  PF03151.11   153 seq1677_BIOID54297   -            306   3.3e-07   29.9  24.7   1   1   6.3e-09   4.3e-05   23.0   8.5     1   149   151   290   151   291 0.90 Triose-phosphate Transporter family
Pyr_redox_2          PF07992.9    200 seq1678_BIOID54297   -            847     2e-36  125.6   0.0   1   1   3.9e-39   8.8e-36  123.5   0.0     1   198     5   285     5   287 0.95 Pyridine nucleotide-disulphide oxidoreductase
NIR_SIR              PF01077.17   157 seq1678_BIOID54297   -            847   2.8e-27   94.8   0.1   1   1   3.5e-30     8e-27   93.4   0.0     2   150   632   770   631   776 0.94 Nitrite and sulphite reductase 4Fe-4S domain
Fer2_BFD             PF04324.10    55 seq1678_BIOID54297   -            847   2.8e-21   75.1   4.8   1   1     7e-19   1.6e-15   56.7   2.0     2    53   423   472   422   474 0.93 BFD-like [2Fe-2S] binding domain
Pyr_redox            PF00070.22    80 seq1678_BIOID54297   -            847   1.5e-15   57.2   0.7   1   1   6.4e-19   1.5e-15   57.2   0.5     2    72   148   219   147   229 0.91 Pyridine nucleotide-disulphide oxidoreductase
NIR_SIR_ferr         PF03460.12    69 seq1678_BIOID54297   -            847   4.4e-12   45.3   0.0   1   1     4e-15   9.1e-12   44.3   0.0     3    68   560   622   558   623 0.95 Nitrite/Sulfite reductase ferredoxin-like half domain
Pyr_redox_3          PF13738.1    203 seq1678_BIOID54297   -            847     2e-08   34.3   0.4   1   1   1.5e-09   3.5e-06   27.1   0.0    78   196    55   174    42   179 0.83 Pyridine nucleotide-disulphide oxidoreductase
Cas_CT1975           PF09344.5    354 seq1680_BIOID54297   -            351  3.9e-127  424.3   1.6   1   1  3.5e-131  4.8e-127  424.0   1.1     1   335     5   342     5   348 0.96 CT1975-like protein
Oxidored_q4          PF00507.14   102 seq1681_BIOID54297   -            147   7.6e-27   92.9   1.1   1   1   5.5e-31   7.6e-27   92.9   0.8     2   102    26   125    25   125 0.95 NADH-ubiquinone/plastoquinone oxidoreductase, chain 3
PNP_UDP_1            PF01048.15   234 seq1682_BIOID54297   -            258     1e-42  145.6   1.4   1   1   8.8e-47   1.2e-42  145.3   1.0     2   213    35   236    34   253 0.88 Phosphorylase superfamily
dUTPase              PF00692.14   129 seq1684_BIOID54297   -            152   1.2e-41  141.0   0.0   1   1   9.9e-46   1.4e-41  140.9   0.0     2   129    17   150    16   150 0.98 dUTPase
ATP-grasp            PF02222.17   172 seq1685_BIOID54297   -            355   6.3e-57  191.5   0.0   1   1   1.2e-60   7.9e-57  191.2   0.0     2   171    88   253    86   254 0.97 ATP-grasp domain
ATP-grasp_4          PF13535.1    184 seq1685_BIOID54297   -            355   4.5e-10   39.4   0.0   1   1   1.3e-13   9.2e-10   38.4   0.0     4   179    79   243    76   248 0.84 ATP-grasp domain
Peripla_BP_1         PF00532.16   279 seq1686_BIOID54297   -            331   4.7e-31  107.9   0.0   1   1   1.8e-34   6.1e-31  107.5   0.0     2   259    64   309    63   319 0.93 Periplasmic binding proteins and sugar binding domain of LacI family
Peripla_BP_3         PF13377.1    160 seq1686_BIOID54297   -            331   3.4e-26   92.0   0.1   1   1   9.7e-29   3.3e-25   88.8   0.1     5   159   176   330   172   331 0.84 Periplasmic binding protein-like domain
LacI                 PF00356.16    46 seq1686_BIOID54297   -            331   5.1e-18   64.2   0.0   1   1   3.1e-21   1.1e-17   63.2   0.0     2    46     8    52     7    52 0.98 Bacterial regulatory proteins, lacI family
Peripla_BP_4         PF13407.1    258 seq1686_BIOID54297   -            331   4.4e-12   45.8   0.0   1   1   1.7e-15   5.7e-12   45.4   0.0     1   217    66   275    66   309 0.87 Periplasmic binding protein domain
RNase_PH             PF01138.16   132 seq1689_BIOID54297   -            711   3.6e-41  140.4   0.0   1   2   1.3e-21     3e-18   66.3   0.0     5   132    16   144    13   144 0.90 3' exoribonuclease family, domain 1
RNase_PH             PF01138.16   132 seq1689_BIOID54297   -            711   3.6e-41  140.4   0.0   2   2   3.7e-23   8.5e-20   71.3   0.0     2   132   324   456   323   456 0.90 3' exoribonuclease family, domain 1
PNPase               PF03726.9     83 seq1689_BIOID54297   -            711   2.4e-26   91.6   2.1   1   1   1.1e-29   2.4e-26   91.6   1.5     2    83   242   320   241   320 0.98 Polyribonucleotide nucleotidyltransferase, RNA binding domain
RNase_PH_C           PF03725.10    68 seq1689_BIOID54297   -            711   2.5e-23   81.6   8.5   1   2   9.7e-19   2.2e-15   56.2   0.1     1    67   147   210   147   211 0.96 3' exoribonuclease family, domain 2
RNase_PH_C           PF03725.10    68 seq1689_BIOID54297   -            711   2.5e-23   81.6   8.5   2   2   4.2e-10   9.6e-07   28.5   0.5     1    66   459   527   459   529 0.92 3' exoribonuclease family, domain 2
S1                   PF00575.18    74 seq1689_BIOID54297   -            711   6.3e-23   80.5   2.7   1   1   2.8e-26   6.3e-23   80.5   1.9     3    74   620   690   618   690 0.97 S1 RNA binding domain
KH_1                 PF00013.24    58 seq1689_BIOID54297   -            711   3.1e-13   49.0   5.1   1   1   4.9e-16   1.1e-12   47.2   3.6     3    58   557   612   555   612 0.95 KH domain
KH_3                 PF13014.1     43 seq1689_BIOID54297   -            711     9e-07   28.3   0.2   1   1   1.2e-09   2.8e-06   26.7   0.2     2    28   565   591   564   605 0.86 KH domain
Bac_luciferase       PF00296.15   307 seq1690_BIOID54297   -            381   2.5e-80  269.7   4.3   1   1   2.3e-84   3.1e-80  269.4   3.0     3   306     5   325     3   326 0.98 Luciferase-like monooxygenase
RseA_N               PF03872.8     87 seq1691_BIOID54297   -            216   1.8e-32  111.3   0.6   1   1   2.6e-36   1.8e-32  111.3   0.4     1    87     1    89     1    89 0.98 Anti sigma-E protein RseA, N-terminal domain
RseA_C               PF03873.8     53 seq1691_BIOID54297   -            216   3.9e-27   93.7   3.7   1   1   5.7e-31   3.9e-27   93.7   2.6     1    53   131   186   131   186 0.98 Anti sigma-E protein RseA, C-terminal domain
Bac_Ubq_Cox          PF01654.12   436 seq1692_BIOID54297   -            514  1.7e-184  613.2  24.6   1   1  1.6e-188  2.2e-184  612.8  17.0     1   435     7   502     7   503 0.97 Bacterial Cytochrome Ubiquinol Oxidase
Peripla_BP_2         PF01497.13   238 seq1695_BIOID54297   -            266   1.7e-27   95.9   0.1   1   1   1.6e-31   2.1e-27   95.6   0.1     1   203    26   217    26   231 0.93 Periplasmic binding protein
Acyltransferase      PF01553.16   132 seq1698_BIOID54297   -            245   3.6e-33  113.6   0.0   1   1   3.9e-37   5.3e-33  113.1   0.0     4   132    55   180    52   180 0.95 Acyltransferase
Cas_Csy2             PF09614.5    296 seq1699_BIOID54297   -            307  3.3e-102  341.5   0.0   1   1  2.9e-106  3.9e-102  341.3   0.0     1   295     5   289     5   290 0.96 CRISPR-associated protein (Cas_Csy2)
Lactamase_B_2        PF12706.2    194 seq1701_BIOID54297   -            356   2.2e-24   85.9   0.3   1   1     4e-28   2.8e-24   85.6   0.2     2   194    59   284    58   284 0.80 Beta-lactamase superfamily domain
[truncated: 1,363,526 more chars]
