# Supplementary material for: A domain sequence approach to pangenomics: applications to Escherichia coli
Source: F1000Res. 2013 May 29;1:19. Originally published 2012 Oct 1. [Version 2] doi: 10.12688/f1000research.1-19.v2 (PMC3901455; doi:10.12688/f1000research.1-19.v2)
Supplement: The 347 text files show the results from scanning each of the fasta-files against the Pfam-A database [file f1000research-1-1101-s0002.tgz › Escherichia_coli_BL21_Gold_DE3_pLysS_AG_BIOID59245.txt]

#                                                                            --- full sequence --- -------------- this domain -------------   hmm coord   ali coord   env coord
# target name        accession   tlen query name           accession   qlen   E-value  score  bias   #  of  c-Evalue  i-Evalue  score  bias  from    to  from    to  from    to  acc description of target
#------------------- ---------- ----- -------------------- ---------- ----- --------- ------ ----- --- --- --------- --------- ------ ----- ----- ----- ----- ----- ----- ----- ---- ---------------------
Bac_DnaA             PF00308.13   219 seq1_BIOID59245      -            471  2.1e-100  334.7   0.2   1   1  1.1e-103  3.1e-100  334.1   0.1     2   218   137   353   136   354 0.99 Bacterial dnaA  protein
Bac_DnaA_C           PF08299.6     70 seq1_BIOID59245      -            471   3.7e-35  119.5   0.1   1   1   3.6e-38   9.9e-35  118.1   0.1     1    70   379   448   379   448 0.99 Bacterial dnaA protein helix-turn-helix
DnaA_N               PF11638.3     65 seq1_BIOID59245      -            471   1.3e-20   72.5   0.1   1   1   1.3e-23   3.5e-20   71.2   0.1     2    63     8    67     7    69 0.92 DnaA N-terminal domain
IstB_IS21            PF01695.12   178 seq1_BIOID59245      -            471   7.1e-13   48.2   0.0   1   1   4.7e-16   1.3e-12   47.3   0.0    50   151   172   276   151   284 0.89 IstB-like ATP binding protein
AAA                  PF00004.24   132 seq1_BIOID59245      -            471     2e-06   27.9   0.0   1   1   4.1e-09   1.1e-05   25.4   0.0     2   111   173   274   172   294 0.78 ATPase family associated with various cellular activities (AAA)
DNA_pol3_beta        PF00712.14   120 seq2_BIOID59245      -            366     5e-48  161.8   0.0   1   1   4.8e-46   2.2e-42  143.6   0.0     1   120     1   120     1   120 0.99 DNA polymerase III beta subunit, N-terminal domain
DNA_pol3_beta_2      PF02767.11   116 seq2_BIOID59245      -            366   1.2e-47  160.6   0.0   1   1     6e-46   2.7e-42  143.3   0.0     1   116   129   243   129   243 0.99 DNA polymerase III beta subunit, central domain
DNA_pol3_beta_3      PF02768.10   121 seq2_BIOID59245      -            366   1.2e-44  150.6   0.3   1   1     6e-48   2.7e-44  149.4   0.1     1   121   245   365   245   365 0.99 DNA polymerase III beta subunit, C-terminal domain
SMC_N                PF02463.14   220 seq3_BIOID59245      -            357   3.3e-41  140.8   0.0   1   1   8.7e-45     4e-41  140.5   0.0     2   218     3   354     2   356 0.97 RecF/RecN/SMC N terminal domain
AAA_23               PF13476.1    202 seq3_BIOID59245      -            357   1.7e-09   38.2   0.0   1   1   6.4e-13   2.9e-09   37.4   0.0     1    88     5   143     5   247 0.64 AAA domain
AAA_21               PF13304.1    303 seq3_BIOID59245      -            357   1.8e-07   31.3   0.0   1   1   4.3e-10     2e-06   27.8   0.0     1    33    25    59    25   100 0.70 AAA domain
DNA_gyraseB          PF00204.20   173 seq4_BIOID59245      -            804   1.6e-62  209.6   0.0   1   1   9.9e-66   3.4e-62  208.5   0.0     1   173   221   391   221   391 0.99 DNA gyrase B
DNA_gyraseB_C        PF00986.16    65 seq4_BIOID59245      -            804   1.2e-30  104.9   0.2   1   1   9.3e-34   3.2e-30  103.5   0.1     3    65   731   793   729   793 0.96 DNA gyrase B subunit, carboxyl terminus
Toprim               PF01751.17    88 seq4_BIOID59245      -            804   1.9e-23   82.0   0.0   1   1   1.7e-26   5.9e-23   80.4   0.0     1    88   419   532   419   532 0.96 Toprim domain
HATPase_c            PF02518.21   111 seq4_BIOID59245      -            804   1.3e-20   73.0   0.2   1   1   7.7e-24   2.6e-20   72.0   0.1     2   110    32   173    31   174 0.95 Histidine kinase-, DNA gyrase B-, and HSP90-like ATPase
DUF3521              PF12035.3     35 seq5_BIOID59245      -             66   7.2e-20   70.4   0.8   1   1   9.6e-24   1.3e-19   69.5   0.6     1    35     1    35     1    35 0.98 Protein of unknown function (DUF3521)
DUF937               PF06078.6    137 seq6_BIOID59245      -            132   7.2e-19   68.2   6.3   1   1   6.6e-23   9.1e-19   67.9   4.3    41   137     6   107     1   107 0.84 Bacterial protein of unknown function (DUF937)
Hydrolase_3          PF08282.7    254 seq8_BIOID59245      -            270   3.9e-68  229.6   0.0   1   1   9.6e-72   4.4e-68  229.5   0.0     1   254     6   264     6   264 0.95 haloacid dehalogenase-like hydrolase
S6PP                 PF05116.8    247 seq8_BIOID59245      -            270   5.4e-16   58.5   0.0   1   2   4.5e-09     2e-05   23.8   0.0     3    79     4    82     2   144 0.79 Sucrose-6F-phosphate phosphohydrolase
S6PP                 PF05116.8    247 seq8_BIOID59245      -            270   5.4e-16   58.5   0.0   2   2     8e-12   3.6e-08   32.8   0.0   144   214   175   244   155   268 0.80 Sucrose-6F-phosphate phosphohydrolase
Hydrolase            PF00702.21   204 seq8_BIOID59245      -            270   9.2e-09   36.0   1.3   1   1     1e-11   4.6e-08   33.7   0.9     1   204     3   232     3   232 0.60 haloacid dehalogenase-like hydrolase
FCD                  PF07729.7    125 seq9_BIOID59245      -            229   7.4e-24   84.3   9.5   1   1   1.7e-27   1.1e-23   83.7   6.6     3   123    99   218    97   220 0.94 FCD domain
GntR                 PF00392.16    64 seq9_BIOID59245      -            229   1.6e-14   52.9   0.1   1   1   5.7e-18   3.9e-14   51.7   0.0     3    64     7    68     5    68 0.95 Bacterial regulatory proteins, gntR family
DGOK                 PF05035.7    287 seq11_BIOID59245     -            292   1.8e-98  328.7   0.3   1   1  1.5e-102     2e-98  328.5   0.2     1   286     9   287     9   288 0.98 2-keto-3-deoxy-galactonokinase
Aldolase             PF01081.14   196 seq12_BIOID59245     -            205   1.6e-29  102.3   0.4   1   1   2.9e-33     2e-29  102.0   0.3     6   183     5   183     2   194 0.92 KDPG and KHG aldolase
MR_MLE_N             PF02746.11   117 seq13_BIOID59245     -            382   3.7e-31  107.4   0.0   1   1   1.5e-34   6.9e-31  106.5   0.0    28   117    15   107     4   107 0.97 Mandelate racemase / muconate lactonizing enzyme, N-terminal domain
MR_MLE_C             PF13378.1    111 seq13_BIOID59245     -            382   1.8e-29  101.8   0.0   1   1   7.8e-33   3.6e-29  100.8   0.0     1   111   234   351   234   351 0.88 Enolase C-terminal domain-like
MR_MLE               PF01188.16    67 seq13_BIOID59245     -            382   3.8e-11   43.2   0.0   1   1   1.7e-14   7.7e-11   42.2   0.0     2    67   167   234   166   234 0.96 Mandelate racemase / muconate lactonizing enzyme, C-terminal domain
MFS_1                PF07690.11   354 seq14_BIOID59245     -            445   1.1e-64  218.3  75.7   1   2   2.3e-59   1.6e-55  188.2  26.1     1   354    36   404    36   404 0.86 Major Facilitator Superfamily
MFS_1                PF07690.11   354 seq14_BIOID59245     -            445   1.1e-64  218.3  75.7   2   2   1.4e-15   9.9e-12   44.1  20.9     2   174   261   438   260   444 0.87 Major Facilitator Superfamily
Sugar_tr             PF00083.19   451 seq14_BIOID59245     -            445   2.7e-11   42.5  28.0   1   1   6.2e-15   4.2e-11   41.9  19.4    43   431    59   432    26   442 0.76 Sugar (and other) transporter
DUF3748              PF12566.3    122 seq15_BIOID59245     -            416   1.4e-64  215.3   2.8   1   1   3.7e-67   2.5e-63  211.2   2.1     1   122    74   191    74   191 0.99 Protein of unknown function (DUF3748)
HSP20                PF00011.16   102 seq16_BIOID59245     -            137   1.4e-21   76.1   0.1   1   1   1.2e-25   1.7e-21   75.9   0.1     4   102    42   137    39   137 0.94 Hsp20/alpha crystallin family
HSP20                PF00011.16   102 seq17_BIOID59245     -            142   4.3e-19   68.1   0.0   1   1   3.8e-23   5.1e-19   67.9   0.0     3   102    39   135    37   135 0.94 Hsp20/alpha crystallin family
Asp-Al_Ex            PF06826.7    169 seq19_BIOID59245     -            561   5.3e-92  305.7  44.8   1   2   9.2e-50   6.3e-46  155.8  15.3     2   168    19   187    18   188 0.99 Predicted Permease Membrane Region
Asp-Al_Ex            PF06826.7    169 seq19_BIOID59245     -            561   5.3e-92  305.7  44.8   2   2   7.6e-50   5.2e-46  156.1  10.2     2   168   382   554   381   555 0.98 Predicted Permease Membrane Region
TrkA_C               PF02080.16    71 seq19_BIOID59245     -            561   6.7e-20   70.3   4.5   1   2   1.1e-10   7.3e-07   28.5   0.1     8    68   220   280   212   283 0.84 TrkA-C domain
TrkA_C               PF02080.16    71 seq19_BIOID59245     -            561   6.7e-20   70.3   4.5   2   2   3.5e-15   2.4e-11   42.9   0.5     2    71   299   368   298   368 0.95 TrkA-C domain
PTS_EIIC             PF02378.13   321 seq21_BIOID59245     -            625   2.1e-69  233.7  32.3   1   1   3.1e-73   2.1e-69  233.7  22.4     2   320    97   433    96   435 0.94 Phosphotransferase system, EIIC
PTS_EIIB             PF00367.15    35 seq21_BIOID59245     -            625   7.9e-13   47.2   0.1   1   1   2.1e-16   1.4e-12   46.4   0.1     1    33   537   569   537   570 0.95 phosphotransferase system, EIIB
Glyco_hydro_4        PF02056.11   183 seq22_BIOID59245     -            440   3.7e-73  244.6   0.0   1   1   1.4e-76   9.5e-73  243.3   0.0     1   182     5   184     5   185 0.99 Family 4 glycosyl hydrolase
Glyco_hydro_4C       PF11975.3    232 seq22_BIOID59245     -            440   4.9e-71  239.0   0.1   1   1     1e-74   7.1e-71  238.5   0.0     1   232   189   415   189   415 0.98 Family 4 glycosyl hydrolase C-terminal domain
SSF                  PF00474.12   406 seq23_BIOID59245     -            571   1.2e-50  172.2  22.8   1   1   8.5e-55   1.2e-50  172.2  15.8     1   405    35   442    35   443 0.86 Sodium:solute symporter family
Sulfatase            PF00884.18   379 seq24_BIOID59245     -            497   2.2e-85  286.8   0.4   1   1   1.9e-89   2.7e-85  286.5   0.3     1   379     4   413     4   413 0.92 Sulfatase
DUF202               PF02656.10    73 seq25_BIOID59245     -            115   3.3e-16   59.1   8.8   1   1   2.4e-20   3.3e-16   59.1   1.0     1    72    13    79    13    80 0.94 Domain of unknown function (DUF202)
DUF202               PF02656.10    73 seq26_BIOID59245     -            120   2.5e-09   37.0   9.0   1   1     3e-12   4.1e-08   33.1   6.2     1    66    12    71    12   115 0.89 Domain of unknown function (DUF202)
IlvB_leader          PF08049.6     32 seq30_BIOID59245     -             32   9.9e-20   69.8  13.1   1   1   7.7e-24     1e-19   69.7   9.1     1    32     1    32     1    32 1.00 IlvB leader peptide
TPP_enzyme_N         PF02776.13   172 seq31_BIOID59245     -            562   3.2e-59  199.1   0.1   1   1   2.1e-62   9.8e-59  197.5   0.0     2   168    14   179    13   183 0.98 Thiamine pyrophosphate enzyme, N-terminal TPP binding domain
TPP_enzyme_C         PF02775.16   153 seq31_BIOID59245     -            562   1.7e-48  163.9   0.1   1   1     1e-51   4.6e-48  162.5   0.1     1   153   390   538   390   538 0.97 Thiamine pyrophosphate enzyme, C-terminal TPP binding domain
TPP_enzyme_M         PF00205.17   137 seq31_BIOID59245     -            562   2.6e-43  146.9   1.4   1   1   2.8e-46   1.3e-42  144.6   0.3     1   137   201   334   201   334 0.98 Thiamine pyrophosphate enzyme, central domain
ACT_5                PF13710.1     63 seq32_BIOID59245     -             96   1.4e-10   40.6   0.1   1   1   5.9e-14   2.7e-10   39.7   0.0     1    63    17    78    17    78 0.97 ACT domain
ACT                  PF01842.20    66 seq32_BIOID59245     -             96   1.1e-08   34.2   0.0   1   1   3.2e-12   1.5e-08   33.8   0.0     2    65    10    73     9    74 0.97 ACT domain
Response_reg         PF00072.19   112 seq34_BIOID59245     -            217     1e-23   83.3   0.0   1   1   3.3e-27   1.5e-23   82.8   0.0     1   111    25   133    25   134 0.97 Response regulator receiver domain
GerE                 PF00196.14    58 seq34_BIOID59245     -            217   5.2e-24   83.2   0.1   1   1     2e-27     9e-24   82.4   0.1     2    56   157   211   156   213 0.97 Bacterial regulatory proteins, luxR family
MASE1                PF05231.9    299 seq36_BIOID59245     -            500   4.1e-54  183.5  45.5   1   1   1.1e-57     5e-54  183.2  31.5     2   299    11   277    10   277 0.98 MASE1
HisKA_3              PF07730.8     68 seq36_BIOID59245     -            500   1.9e-14   53.6   2.9   1   1   4.2e-18   1.9e-14   53.6   2.0     2    68   305   370   304   370 0.95 Histidine kinase
HATPase_c            PF02518.21   111 seq36_BIOID59245     -            500     1e-12   47.6   0.0   1   1   3.7e-16   1.7e-12   46.9   0.0     5   110   413   497   409   498 0.95 Histidine kinase-, DNA gyrase B-, and HSP90-like ATPase
MFS_1                PF07690.11   354 seq37_BIOID59245     -            440   5.4e-50  170.0  43.9   1   1   1.2e-53   5.4e-50  170.0  30.4     1   353    36   397    36   398 0.91 Major Facilitator Superfamily
DUF1228              PF06779.9     85 seq37_BIOID59245     -            440   2.4e-05   24.1   1.5   1   1   5.3e-09   2.4e-05   24.1   1.0     7    84    46   123    39   124 0.94 Protein of unknown function (DUF1228)
MFS_1                PF07690.11   354 seq38_BIOID59245     -            463   7.3e-34  116.9  29.7   1   1   5.3e-38   7.3e-34  116.9  20.6     1   348    35   397    35   403 0.84 Major Facilitator Superfamily
Xan_ur_permease      PF00860.15   389 seq39_BIOID59245     -            448   3.1e-44  150.9  48.2   1   1   2.8e-48   3.8e-44  150.6  33.4     3   387    36   409    34   411 0.93 Permease family
DUF1198              PF06711.6    148 seq40_BIOID59245     -            159     5e-72  240.4   0.5   1   1   4.1e-76   5.6e-72  240.2   0.3     1   148    10   157    10   157 1.00 Protein of unknown function (DUF1198)
MFS_1                PF07690.11   354 seq42_BIOID59245     -            451   6.7e-35  120.3  57.8   1   1   1.9e-37   2.6e-33  115.1  34.6     2   337    81   398    77   403 0.85 Major Facilitator Superfamily
Lipoprotein_9        PF03180.9    237 seq45_BIOID59245     -            272   5.4e-92  306.8   0.2   1   1   4.4e-96   6.1e-92  306.7   0.1     1   237    34   272    34   272 1.00 NLPA lipoprotein
HTH_Tnp_1            PF01527.15    76 seq56_BIOID59245     -            103   5.3e-09   35.7   0.6   1   1   1.5e-12   6.7e-09   35.4   0.4     2    76     4    79     3    85 0.84 Transposase
HTH_28               PF13518.1     52 seq56_BIOID59245     -            103   2.7e-07   30.3   0.1   1   1   1.1e-10     5e-07   29.4   0.1     1    40    13    53    13    60 0.88 Helix-turn-helix domain
Peripla_BP_3         PF13377.1    160 seq61_BIOID59245     -            356     2e-30  105.8   0.0   1   1   8.8e-34     4e-30  104.8   0.0     3   160   174   337   172   337 0.86 Periplasmic binding protein-like domain
Peripla_BP_1         PF00532.16   279 seq61_BIOID59245     -            356   9.2e-16   57.7   0.0   1   1   2.9e-19   1.3e-15   57.2   0.0    12   258    75   314    70   327 0.79 Periplasmic binding proteins and sugar binding domain of LacI family
LacI                 PF00356.16    46 seq61_BIOID59245     -            356   7.8e-09   34.9   0.3   1   1     4e-12   1.8e-08   33.7   0.2     1    42     6    47     6    48 0.97 Bacterial regulatory proteins, lacI family
MFS_2                PF13347.1    427 seq63_BIOID59245     -            479  4.9e-127  423.7  37.9   1   1    4e-131  5.5e-127  423.5  26.3     1   426    29   450    28   451 0.97 MFS/sugar transport protein
Glyco_hydro_31       PF01055.21   451 seq64_BIOID59245     -            772  6.7e-124  413.8   3.8   1   1  1.5e-127    1e-123  413.2   2.6     1   450   239   668   239   669 0.95 Glycosyl hydrolases family 31
Gal_mutarotas_2      PF13802.1     68 seq64_BIOID59245     -            772   1.7e-18   66.0   1.1   1   1     1e-21   6.9e-18   64.1   0.1     1    67   159   218   159   219 0.94 Galactose mutarotase-like
Glt_symporter        PF03616.9    368 seq66_BIOID59245     -            401  3.5e-163  542.2  24.5   1   1  2.5e-167  3.5e-163  542.2  17.0     1   368     2   366     2   366 0.98 Sodium/glutamate symporter
DNA_ligase_aden      PF01653.13   315 seq70_BIOID59245     -            561   1.4e-83  280.3   0.0   1   1   2.7e-87   1.9e-83  279.9   0.0     2   314    30   308    29   309 0.98 NAD-dependent DNA ligase adenylation domain
DNA_ligase_OB        PF03120.11    82 seq70_BIOID59245     -            561   1.2e-26   92.0   0.2   1   1   3.4e-30   2.3e-26   91.1   0.2     2    80   312   392   311   394 0.95 NAD-dependent DNA ligase OB-fold domain
RNase_PH             PF01138.16   132 seq72_BIOID59245     -            238   2.8e-27   95.5   0.0   1   1   6.9e-31   4.7e-27   94.7   0.0     1   129    10   140    10   142 0.93 3' exoribonuclease family, domain 1
RNase_PH_C           PF03725.10    68 seq72_BIOID59245     -            238   1.1e-12   47.5   0.6   1   1   2.9e-16     2e-12   46.7   0.4     1    66   157   222   157   224 0.96 3' exoribonuclease family, domain 2
Pribosyltran         PF00156.22   125 seq73_BIOID59245     -            213   4.7e-17   61.7   0.1   1   1   8.6e-21   1.2e-16   60.4   0.0     3   123    39   152    37   154 0.94 Phosphoribosyl transferase domain
RadC                 PF04002.10   123 seq76_BIOID59245     -            224   1.1e-46  157.4   0.0   1   1   1.1e-50   1.5e-46  156.9   0.0     2   123   103   224   102   224 0.98 RadC-like JAB domain
Ribosomal_L28        PF00830.14    61 seq77_BIOID59245     -             78   1.1e-29  101.9   1.4   1   1   8.9e-34   1.2e-29  101.7   1.0     1    61     3    63     3    63 0.99 Ribosomal L28 family
Ribosomal_L33        PF00471.15    48 seq78_BIOID59245     -             55     9e-24   83.3   1.5   1   1   7.4e-28     1e-23   83.2   1.0     1    48     6    53     6    53 0.99 Ribosomal protein L33
Fapy_DNA_glyco       PF01149.19   116 seq79_BIOID59245     -            269   6.9e-31  106.8   0.0   1   1   2.4e-34   1.1e-30  106.2   0.0     1   115     2   114     2   115 0.96 Formamidopyrimidine-DNA glycosylase N-terminal domain
H2TH                 PF06831.9     93 seq79_BIOID59245     -            269     1e-29  101.9   0.0   1   1   3.7e-33   1.7e-29  101.2   0.0     1    89   129   217   129   220 0.97 Formamidopyrimidine-DNA glycosylase H2TH domain
zf-FPG_IleRS         PF06827.9     30 seq79_BIOID59245     -            269   7.1e-09   34.9   4.0   1   1     3e-12   1.4e-08   34.0   2.8     1    29   241   269   241   269 0.98 Zinc finger found in FPG and IleRS
Glyco_transf_9       PF01075.12   247 seq80_BIOID59245     -            352   3.2e-63  213.1   0.0   1   1   5.6e-67   3.8e-63  212.8   0.0     3   246    78   326    76   327 0.98 Glycosyltransferase family 9 (heptosyltransferase)
Glycos_transf_1      PF00534.15   172 seq81_BIOID59245     -            374   1.4e-35  122.1   0.0   1   1   4.2e-39   1.9e-35  121.6   0.0     2   171   183   350   182   351 0.98 Glycosyl transferases group 1
Glyco_trans_1_4      PF13692.1    135 seq81_BIOID59245     -            374   6.6e-13   48.8   0.0   1   1   2.7e-16   1.2e-12   47.9   0.0     7   118   201   318   196   337 0.79 Glycosyl transferases group 1
Glyco_trans_4_4      PF13579.1    160 seq81_BIOID59245     -            374     5e-07   29.8   1.1   1   1   3.3e-10   1.5e-06   28.3   0.1     1   160    14   168    14   168 0.79 Glycosyl transferase 4-like domain
Kdo                  PF06293.9    206 seq84_BIOID59245     -            265   4.6e-69  231.5   0.0   1   1     4e-73   5.4e-69  231.2   0.0     1   206    19   230    19   230 0.99 Lipopolysaccharide kinase (Kdo/WaaP) family
Glyco_transf_8       PF01501.15   250 seq86_BIOID59245     -            338   3.2e-59  200.1   2.6   1   1   6.3e-63   4.3e-59  199.7   1.8     1   250    31   277    31   277 0.97 Glycosyl transferase family 8
Glyco_transf_8C      PF08437.5     57 seq86_BIOID59245     -            338   1.4e-24   85.6   6.2   1   1   4.9e-28   3.3e-24   84.5   4.3     1    57   279   335   279   335 0.99 Glycosyl transferase family 8 C-terminal
Glyco_transf_8       PF01501.15   250 seq88_BIOID59245     -            167   9.1e-24   84.0   1.8   1   1   7.9e-28   1.1e-23   83.7   1.2     2   137    25   156    24   166 0.92 Glycosyl transferase family 8
HTH_Tnp_IS1          PF12759.2     50 seq89_BIOID59245     -             91   2.2e-32  110.1   0.1   1   1   4.8e-36   3.3e-32  109.6   0.1     1    50    39    88    39    88 0.99 InsA C-terminal domain
Zn_Tnp_IS1           PF03811.8     36 seq89_BIOID59245     -             91   1.1e-21   75.9   4.5   1   1   3.1e-25   2.1e-21   74.9   3.1     1    36     1    36     1    36 0.99 InsA N-terminal domain
DDE_Tnp_IS1          PF03400.8    131 seq90_BIOID59245     -            125   1.1e-73  245.4   1.3   1   1   8.7e-78   1.2e-73  245.2   0.9     7   131     1   125     1   125 1.00 IS1 transposase
Glyco_transf_8C      PF08437.5     57 seq92_BIOID59245     -            163   9.2e-25   86.3   4.9   1   1   1.3e-28   9.2e-25   86.3   3.4     1    57   107   163   107   163 1.00 Glycosyl transferase family 8 C-terminal
Glyco_transf_8       PF01501.15   250 seq92_BIOID59245     -            163   1.2e-21   77.0   1.9   1   1   1.8e-25   1.2e-21   77.0   1.3   155   250     3   105     1   105 0.96 Glycosyl transferase family 8
WaaY                 PF06176.6    229 seq93_BIOID59245     -            230  1.2e-123  410.6  10.9   1   1  9.7e-128  1.3e-123  410.4   7.5     1   229     1   229     1   229 1.00 Lipopolysaccharide core biosynthesis protein (WaaY)
Glyco_transf_8       PF01501.15   250 seq95_BIOID59245     -            341   5.7e-54  182.9   2.6   1   1   1.2e-57     8e-54  182.4   1.8     1   250    25   276    25   276 0.95 Glycosyl transferase family 8
Glyco_transf_8C      PF08437.5     57 seq95_BIOID59245     -            341   1.5e-23   82.4   6.1   1   1   5.1e-27   3.5e-23   81.2   4.2     1    57   278   334   278   334 0.99 Glycosyl transferase family 8 C-terminal
Glycos_transf_2      PF00535.21   169 seq96_BIOID59245     -            327     1e-40  139.0   0.3   1   1   6.7e-44   3.1e-40  137.5   0.1     1   165     9   168     9   171 0.87 Glycosyl transferase family 2
Glyco_tranf_2_3      PF13641.1    230 seq96_BIOID59245     -            327   5.9e-20   71.9   0.0   1   1   1.7e-23   7.8e-20   71.5   0.0     3   195     8   192     5   232 0.86 Glycosyltransferase like family 2
Glyco_tranf_2_2      PF10111.4    281 seq96_BIOID59245     -            327   1.5e-17   63.4   4.9   1   1     6e-21   2.7e-17   62.6   3.4     1   271     9   258     9   266 0.80 Glycosyltransferase like family 2
O-antigen_lig        PF13425.1    137 seq97_BIOID59245     -            417     5e-13   49.1   0.0   1   1   7.3e-17     5e-13   49.1   0.0     4   135   194   351   191   353 0.86 O-antigen ligase like membrane protein
Wzy_C                PF04932.10   163 seq97_BIOID59245     -            417   5.4e-10   39.1   0.0   1   1   7.9e-14   5.4e-10   39.1   0.0     3   162   198   349   196   350 0.75 O-Antigen ligase
Aminotran_1_2        PF00155.16   363 seq98_BIOID59245     -            398     2e-79  267.0   0.0   1   1   3.5e-83   2.4e-79  266.8   0.0     2   363    43   387    42   387 0.98 Aminotransferase class I and II
Aminotran_5          PF00266.14   371 seq98_BIOID59245     -            398   1.6e-05   23.7   0.0   1   1   1.2e-08     8e-05   21.4   0.0    43   181    87   216    75   219 0.79 Aminotransferase class-V
ADH_N                PF08240.7    109 seq100_BIOID59245    -            341   9.4e-32  108.9   2.5   1   1   1.4e-35   9.4e-32  108.9   1.7     2   109    26   135    25   135 0.96 Alcohol dehydrogenase GroES-like domain
ADH_zinc_N           PF00107.21   130 seq100_BIOID59245    -            341   3.4e-27   94.4   0.1   1   1   7.1e-31   4.9e-27   93.9   0.1     1   128   174   301   174   304 0.95 Zinc-binding dehydrogenase
Glycos_transf_2      PF00535.21   169 seq101_BIOID59245    -            344   1.3e-35  122.5   0.2   1   1   4.9e-39   2.2e-35  121.6   0.1     1   130     9   137     9   252 0.93 Glycosyl transferase family 2
Glyco_tranf_2_3      PF13641.1    230 seq101_BIOID59245    -            344   7.6e-17   61.7   0.1   1   1   2.6e-20   1.2e-16   61.1   0.1     2   136     7   136     6   207 0.86 Glycosyltransferase like family 2
Glyco_tranf_2_2      PF10111.4    281 seq101_BIOID59245    -            344   5.1e-12   45.3   0.3   1   1   2.2e-15   9.8e-12   44.4   0.0     1   111     9   108     9   119 0.85 Glycosyltransferase like family 2
Rhodanese            PF00581.15   113 seq103_BIOID59245    -            143   1.6e-17   63.7   0.0   1   1   1.5e-21     2e-17   63.4   0.0     2   112    42   134    41   135 0.92 Rhodanese-like domain
Glutaredoxin         PF00462.19    60 seq106_BIOID59245    -             83   9.9e-25   86.1   0.0   1   1   1.7e-28   1.2e-24   85.9   0.0     1    60     4    63     4    63 0.99 Glutaredoxin
GST_N_3              PF13417.1     75 seq106_BIOID59245    -             83   6.8e-09   35.7   0.0   1   1   1.1e-12   7.8e-09   35.5   0.0     2    57     7    63     6    72 0.88 Glutathione S-transferase, N-terminal domain
SecB                 PF02556.9    149 seq107_BIOID59245    -            155   1.6e-58  196.4   0.1   1   1   1.3e-62   1.8e-58  196.2   0.0     1   148     1   145     1   146 0.97 Preprotein translocase subunit SecB
NAD_Gly3P_dh_C       PF07479.9    149 seq108_BIOID59245    -            339     4e-54  182.2   0.6   1   1   2.8e-57   6.3e-54  181.6   0.4     2   147   184   325   183   327 0.98 NAD-dependent glycerol-3-phosphate dehydrogenase C-terminus
NAD_Gly3P_dh_N       PF01210.18   157 seq108_BIOID59245    -            339   6.1e-51  172.1   0.0   1   1   3.8e-54   8.6e-51  171.6   0.0     2   156     8   163     7   164 0.99 NAD-dependent glycerol-3-phosphate dehydrogenase N-terminus
ApbA                 PF02558.11   151 seq108_BIOID59245    -            339   8.9e-12   44.5   0.0   1   1   6.5e-15   1.5e-11   43.8   0.0     2   107     9   115     8   140 0.92 Ketopantoate reductase PanE/ApbA
F420_oxidored        PF03807.12    96 seq108_BIOID59245    -            339   5.2e-07   29.8   0.0   1   1   3.1e-09   7.1e-06   26.2   0.0     3    83     9    97     7   106 0.88 NADP oxidoreductase coenzyme F420-dependent
NAD_binding_2        PF03446.10   162 seq108_BIOID59245    -            339   2.7e-05   24.0   0.0   1   1     3e-08   6.7e-05   22.7   0.0     3   108     7   124     5   145 0.86 NAD binding domain of 6-phosphogluconate dehydrogenase
SATase_N             PF06426.9    105 seq109_BIOID59245    -            273   3.4e-40  136.4   0.2   1   1   7.3e-44     5e-40  135.8   0.1     1   105     9   113     9   113 1.00 Serine acetyltransferase, N-terminal
Hexapep              PF00132.19    36 seq109_BIOID59245    -            273   2.5e-11   42.4   7.5   1   1   1.3e-13   9.1e-10   37.4   0.7     1    34   193   226   193   228 0.96 Bacterial transferase hexapeptide (six repeats)
DUF3302              PF11742.3     78 seq117_BIOID59245    -            120   1.7e-44  149.4   7.5   1   1   1.5e-48   2.1e-44  149.1   5.2     1    77     3    79     3    80 0.98 Protein of unknown function (DUF3302)
HlyD                 PF00529.15   306 seq118_BIOID59245    -            378   5.1e-60  203.2  14.4   1   1   1.7e-63   5.8e-60  203.0  10.0     3   306    64   349    62   349 0.99 HlyD family secretion protein
HlyD_3               PF13437.1    105 seq118_BIOID59245    -            378     2e-14   53.6   0.6   1   1   6.9e-12   2.3e-08   34.1   0.0     1    80   221   301   221   333 0.89 HlyD family secretion protein
Biotin_lipoyl_2      PF13533.1     50 seq118_BIOID59245    -            378   2.1e-10   40.0   8.6   1   1   7.9e-13   2.7e-09   36.4   0.3     3    49    64   110    60   111 0.96 Biotin-lipoyl like
HlyD_2               PF12700.2    328 seq118_BIOID59245    -            378   2.7e-10   39.8   0.3   1   1   1.2e-13   4.2e-10   39.1   0.2    24   240    66   301    64   313 0.85 HlyD family secretion protein
GST_N_3              PF13417.1     75 seq121_BIOID59245    -            202   5.7e-16   58.4   0.0   1   1   2.7e-19   9.2e-16   57.7   0.0     1    68     3    71     3    78 0.95 Glutathione S-transferase, N-terminal domain
GST_N_2              PF13409.1     70 seq121_BIOID59245    -            202   2.2e-10   40.2   0.0   1   1   1.1e-13   3.8e-10   39.5   0.0     2    68     9    71     8    72 0.92 Glutathione S-transferase, N-terminal domain
GST_C                PF00043.20    95 seq121_BIOID59245    -            202   1.3e-09   37.8   0.0   1   1   5.1e-13   1.7e-09   37.3   0.0     2    95    97   192    96   192 0.96 Glutathione S-transferase, C-terminal domain
GST_N                PF02798.15    76 seq121_BIOID59245    -            202   1.4e-06   28.3   0.0   1   1     1e-09   3.5e-06   26.9   0.0    11    75    11    71     2    71 0.87 Glutathione S-transferase, N-terminal domain
SelA                 PF03841.8    367 seq123_BIOID59245    -            463  1.6e-176  586.4   0.0   1   1  2.7e-180  1.8e-176  586.1   0.0     1   366    83   451    83   452 0.99 L-seryl-tRNA selenium transferase
Se-cys_synth_N       PF12390.3     40 seq123_BIOID59245    -            463   2.8e-10   40.0   0.5   1   1   4.1e-14   2.8e-10   40.0   0.4     1    40     9    48     9    48 0.99 Selenocysteine synthase N terminal
GTP_EFTU             PF00009.22   188 seq124_BIOID59245    -            614   2.4e-37  128.0   0.0   1   1   1.5e-40   4.2e-37  127.2   0.0     5   184     2   163     1   166 0.95 Elongation factor Tu GTP binding domain
SelB-wing_3          PF09107.6     50 seq124_BIOID59245    -            614   9.1e-20   69.6   0.6   1   1   9.4e-23   2.6e-19   68.2   0.4     1    50   557   606   557   606 0.96 Elongation factor SelB, winged helix
SelB-wing_2          PF09106.6     59 seq124_BIOID59245    -            614     2e-19   69.1   1.1   1   1   2.6e-22   7.1e-19   67.3   0.8     1    59   423   480   423   480 0.99 Elongation factor SelB, winged helix
GTP_EFTU_D2          PF03144.20    74 seq124_BIOID59245    -            614   5.8e-09   35.8   0.0   1   1   6.6e-12   1.8e-08   34.2   0.0     1    73   189   256   189   257 0.94 Elongation factor Tu domain 2
MMR_HSR1             PF01926.18   114 seq124_BIOID59245    -            614   1.5e-05   24.8   0.0   1   1   2.6e-08     7e-05   22.6   0.0     2   109     3   107     2   115 0.70 50S ribosome-binding GTPase
Fe-ADH               PF00465.14   366 seq126_BIOID59245    -            383  3.2e-121  404.3   9.4   1   1  5.3e-125  3.6e-121  404.1   6.5     2   366    10   375     9   375 0.97 Iron-containing alcohol dehydrogenase
Fe-ADH_2             PF13685.1    250 seq126_BIOID59245    -            383   1.4e-19   70.2   5.3   1   1   8.3e-21   5.7e-17   61.7   3.7     2   246    14   278    13   280 0.91 Iron-containing alcohol dehydrogenase
Aldedh               PF00171.17   462 seq127_BIOID59245    -            558  2.3e-162  540.4   0.0   1   1  1.9e-166  2.7e-162  540.2   0.0     1   460    79   544    79   546 0.96 Aldehyde dehydrogenase family
DUF3302              PF11742.3     78 seq128_BIOID59245    -            107   1.9e-45  152.4   8.2   1   1   1.6e-49   2.2e-45  152.2   5.7     1    77     3    79     3    80 0.99 Protein of unknown function (DUF3302)
HlyD                 PF00529.15   306 seq129_BIOID59245    -            378   1.9e-59  201.3  13.0   1   1   6.2e-63   2.1e-59  201.2   9.0     3   306    64   349    62   349 0.98 HlyD family secretion protein
HlyD_3               PF13437.1    105 seq129_BIOID59245    -            378   3.8e-11   43.1   0.6   1   1   9.5e-12   3.3e-08   33.7   0.0     2    80   222   301   221   335 0.87 HlyD family secretion protein
Biotin_lipoyl_2      PF13533.1     50 seq129_BIOID59245    -            378   2.6e-09   36.4   1.0   1   1   1.3e-09   4.4e-06   26.1   0.2     4    49    65   110    61   113 0.93 Biotin-lipoyl like
HlyD_2               PF12700.2    328 seq129_BIOID59245    -            378   8.1e-09   34.9   0.2   1   1   4.3e-12   1.5e-08   34.1   0.2    26   240    68   301    63   319 0.74 HlyD family secretion protein
MipA                 PF06629.7    226 seq131_BIOID59245    -            246   4.2e-73  245.3   1.9   1   1   3.5e-77   4.7e-73  245.2   1.3     2   226    24   246    23   246 0.99 MltA-interacting protein MipA
HTH_18               PF12833.2     81 seq133_BIOID59245    -            271   2.5e-18   65.8   0.6   1   1   1.1e-21   4.8e-18   64.9   0.4     1    81   184   263   184   263 0.98 Helix-turn-helix domain
HTH_AraC             PF00165.18    42 seq133_BIOID59245    -            271   8.5e-11   41.2   0.0   1   1   4.7e-12   2.1e-08   33.5   0.0     6    40   225   260   223   262 0.92 Bacterial regulatory helix-turn-helix proteins, AraC family
AraC_binding         PF02311.14   136 seq133_BIOID59245    -            271   3.4e-09   36.4   0.1   1   1   1.3e-12   5.9e-09   35.6   0.1    16   123    26   132    21   146 0.91 AraC-like ligand binding domain
IclR                 PF01614.13   129 seq135_BIOID59245    -            282   4.8e-44  149.0   0.0   1   1   1.1e-47   7.2e-44  148.4   0.0     2   128   143   268   142   269 0.97 Bacterial transcriptional regulator
HTH_IclR             PF09339.5     52 seq135_BIOID59245    -            282   1.8e-14   52.9   0.0   1   1   5.2e-18   3.5e-14   51.9   0.0     1    50    25    74    25    76 0.96 IclR helix-turn-helix domain
Fer4_11              PF13247.1     99 seq136_BIOID59245    -            157   3.9e-17   61.8  25.1   1   1   1.1e-19   1.9e-16   59.6  13.5     7    98    55   143    49   144 0.88 4Fe-4S dicluster domain
Fer4_7               PF12838.2     52 seq136_BIOID59245    -            157   2.4e-12   46.9  61.4   1   1   2.5e-10   4.3e-07   30.1   8.1     1    52    88   138    88   138 0.85 4Fe-4S dicluster domain
Fer4                 PF00037.22    24 seq136_BIOID59245    -            157   1.1e-12   46.8  44.1   1   1     2e-10   3.4e-07   29.4   0.9     3    23    84   104    82   105 0.89 4Fe-4S binding domain
Fer4_9               PF13187.1     55 seq136_BIOID59245    -            157   1.8e-11   44.0  34.2   1   1   5.4e-11   9.2e-08   32.1   6.3     1    54    88   138    88   139 0.88 4Fe-4S dicluster domain
Fer4_2               PF12797.2     22 seq136_BIOID59245    -            157   1.5e-09   37.0  13.1   1   1   1.7e-09     3e-06   26.7   1.0     2    21    81   100    80   101 0.93 4Fe-4S binding domain
Fer4_10              PF13237.1     52 seq136_BIOID59245    -            157     2e-09   36.9  34.4   1   1   2.8e-10   4.8e-07   29.3   7.3     2    52    82   135    81   135 0.83 4Fe-4S dicluster domain
Fer4_3               PF12798.2     15 seq136_BIOID59245    -            157   1.5e-08   34.4  48.1   1   2   1.7e-06     0.003   17.8   2.9     1    15    89   103    89   103 0.98 4Fe-4S binding domain
Fer4_3               PF12798.2     15 seq136_BIOID59245    -            157   1.5e-08   34.4  48.1   2   2   1.7e-07    0.0003   21.0   2.7     1    15   118   138   118   138 0.98 4Fe-4S binding domain
Glucosaminidase      PF01832.15   134 seq138_BIOID59245    -            274   1.9e-24   86.2   1.6   1   1   1.4e-28   1.9e-24   86.2   1.1     8   133   142   267   136   268 0.82 Mannosyl-glycoprotein endo-beta-N-acetylglucosaminidase
AP_endonuc_2         PF01261.19   211 seq141_BIOID59245    -            444   5.5e-20   71.4   0.3   1   1   8.2e-23   1.1e-18   67.1   0.1    25   200   107   312    90   318 0.79 Xylose isomerase-like TIM barrel
FGGY_N               PF00370.16   245 seq142_BIOID59245    -            484     2e-90  302.3   0.0   1   1   4.1e-94   2.8e-90  301.8   0.0     1   245     1   240     1   240 0.99 FGGY family of carbohydrate kinases, N-terminal domain
FGGY_C               PF02782.11   197 seq142_BIOID59245    -            484     1e-33  116.5   1.5   1   1   2.3e-37   1.6e-33  115.9   1.1     1   196   249   435   249   436 0.92 FGGY family of carbohydrate kinases, C-terminal domain
YiaAB                PF05360.9     53 seq143_BIOID59245    -            117   7.1e-18   63.7  12.7   1   1   5.4e-20   7.4e-16   57.3   3.9     2    51     9    58     8    60 0.95 yiaA/B two helix domain
YiaAB                PF05360.9     53 seq144_BIOID59245    -            145   1.3e-45  152.5  15.1   1   2   8.4e-28   1.1e-23   82.3   1.5     1    53    12    64    12    64 0.99 yiaA/B two helix domain
YiaAB                PF05360.9     53 seq144_BIOID59245    -            145   1.3e-45  152.5  15.1   2   2   6.5e-26   8.9e-22   76.2   3.7     1    53    75   127    75   127 0.99 yiaA/B two helix domain
YsaB                 PF13983.1     77 seq145_BIOID59245    -             99   3.4e-48  161.6   0.6   1   1   2.9e-52     4e-48  161.3   0.4     1    77    23    99    23    99 0.99 YsaB-like lipoprotein
tRNA-synt_2e         PF02091.10   284 seq146_BIOID59245    -            303  2.2e-160  532.1   0.0   1   1  1.8e-164  2.5e-160  532.0   0.0     1   284     9   298     9   298 0.99 Glycyl-tRNA synthetase alpha subunit
tRNA_synt_2f         PF02092.12   549 seq147_BIOID59245    -            689  1.5e-228  759.7   0.0   1   1  2.8e-232  1.9e-228  759.3   0.0     1   548     6   552     6   553 1.00 Glycyl-tRNA synthetase beta subunit
DALR_1               PF05746.10   119 seq147_BIOID59245    -            689   7.6e-09   35.4   0.7   1   1   3.6e-12   2.5e-08   33.7   0.5     4   104   582   679   579   685 0.90 DALR anticodon binding domain
HOK_GEF              PF01848.11    43 seq148_BIOID59245    -             50   2.9e-23   80.8   2.7   1   1   2.3e-27   3.1e-23   80.6   1.9     1    43     4    46     4    46 0.99 Hok/gef family
DUF3053              PF11254.3    229 seq151_BIOID59245    -            276   1.6e-97  325.1   2.3   1   1  1.3e-101   1.8e-97  324.9   1.6     1   228    48   274    48   275 0.99 Protein of unknown function (DUF3053)
Molybdopterin        PF00384.17   432 seq153_BIOID59245    -            777    6e-113  377.7   0.0   1   1  1.1e-116  7.2e-113  377.4   0.0     1   432    56   517    56   517 0.98 Molybdopterin oxidoreductase
Molydop_binding      PF01568.16   109 seq153_BIOID59245    -            777   1.8e-23   82.3   0.0   1   1     7e-27   4.8e-23   80.9   0.0     2    95   637   740   636   754 0.92 Molydopterin dinucleotide binding domain
Autotransporter      PF03797.14   265 seq154_BIOID59245    -            232   8.6e-09   35.0   3.4   1   1     1e-12   1.4e-08   34.3   2.4   125   259    89   215    86   223 0.86 Autotransporter beta-domain
MFS_1                PF07690.11   354 seq156_BIOID59245    -            402   8.3e-35  120.0  42.6   1   2   6.4e-24   8.7e-20   70.6  10.1    14   226    28   231    13   237 0.81 Major Facilitator Superfamily
MFS_1                PF07690.11   354 seq156_BIOID59245    -            402   8.3e-35  120.0  42.6   2   2   5.4e-19   7.4e-15   54.4  17.7     4   176   221   388   218   400 0.81 Major Facilitator Superfamily
Sulfatase            PF00884.18   379 seq157_BIOID59245    -            574   4.1e-52  177.3   0.1   1   1   7.9e-56   5.4e-52  176.9   0.0     3   314   261   560   259   571 0.86 Sulfatase
DUF1705              PF08019.7    156 seq157_BIOID59245    -            574   8.5e-13   47.9   7.4   1   1   1.2e-16   8.5e-13   47.9   5.1     2   112    69   180    65   191 0.78 Domain of unknown function (DUF1705)
SBP_bac_5            PF00496.17   374 seq159_BIOID59245    -            535    2e-107  359.1   7.1   1   1  1.8e-111  2.5e-107  358.8   4.9     1   372    73   453    73   455 0.94 Bacterial extracellular solute-binding proteins, family 5 Middle
BPD_transp_1         PF00528.17   185 seq160_BIOID59245    -            339     2e-46  157.7  14.5   1   1   1.4e-50     2e-46  157.7  10.0     1   184   114   336   114   337 0.99 Binding-protein-dependent transport system inner membrane component
BPD_transp_1         PF00528.17   185 seq161_BIOID59245    -            300   4.7e-31  107.6  17.3   1   1   1.6e-34   1.1e-30  106.4   8.9     1   184   116   299   116   300 0.98 Binding-protein-dependent transport system inner membrane component
OppC_N               PF12911.2     56 seq161_BIOID59245    -            300   8.2e-17   60.2   0.9   1   1   1.2e-20   8.2e-17   60.2   0.6     2    55    16    69    15    70 0.90 N-terminal TM domain of oligopeptide transport permease C
oligo_HPY            PF08352.7     64 seq162_BIOID59245    -            327   3.6e-19   68.7   0.4   1   1   1.4e-22   6.2e-19   67.9   0.3     1    64   233   297   233   297 0.99 Oligopeptide/dipeptide transporter, C-terminal region
ABC_tran             PF00005.22   118 seq162_BIOID59245    -            327   5.9e-19   68.4   0.0   1   1   2.3e-22   1.1e-18   67.6   0.0    15   118    65   182    52   182 0.88 ABC transporter
AAA_21               PF13304.1    303 seq162_BIOID59245    -            327   6.9e-10   39.2   0.0   1   1   2.7e-12   1.2e-08   35.1   0.0   231   302   148   217   112   218 0.93 AAA domain
oligo_HPY            PF08352.7     64 seq163_BIOID59245    -            334   5.3e-20   71.4   0.6   1   1   2.3e-23     1e-19   70.5   0.4     1    64   241   306   241   306 0.97 Oligopeptide/dipeptide transporter, C-terminal region
ABC_tran             PF00005.22   118 seq163_BIOID59245    -            334   1.5e-19   70.3   0.0   1   1     6e-23   2.7e-19   69.5   0.0     1   117    62   189    62   190 0.82 ABC transporter
Ldr_toxin            PF13940.1     35 seq164_BIOID59245    -             35   3.3e-25   87.4   1.7   1   1   2.6e-29   3.5e-25   87.3   1.2     1    35     1    35     1    35 1.00 Toxin Ldr, type I toxin-antitoxin system
Ldr_toxin            PF13940.1     35 seq165_BIOID59245    -             35   3.3e-25   87.4   1.7   1   1   2.6e-29   3.5e-25   87.3   1.2     1    35     1    35     1    35 1.00 Toxin Ldr, type I toxin-antitoxin system
Ldr_toxin            PF13940.1     35 seq166_BIOID59245    -             35   2.5e-24   84.6   1.3   1   1     2e-28   2.7e-24   84.5   0.9     1    35     1    35     1    35 1.00 Toxin Ldr, type I toxin-antitoxin system
DUF2629              PF10945.3     44 seq167_BIOID59245    -             62   3.3e-27   93.4   1.3   1   1     3e-31   4.2e-27   93.1   0.9     2    44    18    60    17    60 0.98 Protein of unknown function (DUF2629)
YhjQ                 PF06564.7    244 seq168_BIOID59245    -            250  2.6e-125  416.5   4.5   1   1  9.3e-129  3.2e-125  416.2   3.1     1   241     1   241     1   244 0.99 YhjQ protein
CbiA                 PF01656.18   195 seq168_BIOID59245    -            250     3e-08   33.2   0.0   1   1   1.1e-11   3.8e-08   32.8   0.0     4   161     7   176     4   207 0.67 CobQ/CobB/MinD/ParA nucleotide binding domain
AAA_31               PF13614.1    157 seq168_BIOID59245    -            250   8.9e-08   32.1   0.0   1   1   1.2e-10   4.2e-07   29.8   0.0     2   149     3   148     2   152 0.74 AAA domain
ArsA_ATPase          PF02374.10   305 seq168_BIOID59245    -            250   2.2e-07   30.1   0.0   1   1   1.1e-10   3.9e-07   29.3   0.0     6    54     7    55     3    61 0.95 Anion-transporting ATPase
Glyco_tranf_2_3      PF13641.1    230 seq170_BIOID59245    -            872   1.7e-32  113.0   0.0   1   1   1.3e-35   2.5e-32  112.4   0.0     1   230   273   500   273   500 0.87 Glycosyltransferase like family 2
Glycos_transf_2      PF00535.21   169 seq170_BIOID59245    -            872   3.9e-30  104.6   0.0   1   1   3.2e-33   6.2e-30  103.9   0.0     1   169   276   447   276   447 0.98 Glycosyl transferase family 2
Glyco_trans_2_3      PF13632.1    192 seq170_BIOID59245    -            872   4.7e-19   68.7   1.1   1   1   2.4e-22   4.7e-19   68.7   0.7     2   187   356   555   355   570 0.70 Glycosyl transferase family group 2
Cellulose_synt       PF03552.9    722 seq170_BIOID59245    -            872   1.1e-16   60.3   6.6   1   1   3.3e-16   6.5e-13   47.7   1.8   414   651   445   662   434   684 0.76 Cellulose synthase
PilZ                 PF07238.9    102 seq170_BIOID59245    -            872   4.9e-15   55.2   0.1   1   1   4.6e-18     9e-15   54.4   0.0     1   101   694   790   694   791 0.95 PilZ domain
Glyco_transf_21      PF13506.1    174 seq170_BIOID59245    -            872   1.2e-13   50.6   0.0   1   1   1.1e-16   2.1e-13   49.8   0.0    12   174   334   499   325   499 0.87 Glycosyl transferase family 21
Glyco_tranf_2_2      PF10111.4    281 seq170_BIOID59245    -            872   2.5e-06   26.6   0.0   1   1   1.9e-09   3.7e-06   26.1   0.0    32   185   303   448   277   474 0.84 Glycosyltransferase like family 2
BcsB                 PF03170.8    605 seq171_BIOID59245    -            779    4e-225  748.3   1.7   1   1  3.5e-229  4.8e-225  748.0   1.1     4   605    68   681    65   681 0.99 Bacterial cellulose synthase subunit
Glyco_hydro_8        PF01270.12   342 seq172_BIOID59245    -            368  8.2e-121  402.7   2.9   1   1  7.1e-125  9.7e-121  402.5   2.0     1   342     1   346     1   346 0.98 Glycosyl hydrolases family 8
BCSC_C               PF05420.6    342 seq173_BIOID59245    -           1157  2.9e-124  414.5  11.9   1   1    4e-127  5.5e-124  413.6   8.2     2   341   802  1139   801  1140 0.97 Cellulose synthase operon protein C C-terminus (BCSC_C)
TPR_16               PF13432.1     65 seq173_BIOID59245    -           1157   5.9e-29   99.9  70.7   1   2   1.2e-11   1.6e-08   34.8   2.8     2    64   274   336   273   337 0.96 Tetratricopeptide repeat
TPR_16               PF13432.1     65 seq173_BIOID59245    -           1157   5.9e-29   99.9  70.7   2   2   4.2e-12   5.7e-09   36.2   1.6     2    64   356   418   355   419 0.95 Tetratricopeptide repeat
TPR_11               PF13414.1     69 seq173_BIOID59245    -           1157   5.9e-24   83.3  38.5   1   1   1.1e-13   1.5e-10   40.4   0.6     2    69   268   334   267   334 0.96 TPR repeat
TPR_2                PF07719.12    34 seq173_BIOID59245    -           1157     7e-18   62.9  32.4   1   1   3.9e-08   5.3e-05   22.7   0.1     2    33   304   335   303   336 0.95 Tetratricopeptide repeat
TPR_7                PF13176.1     36 seq173_BIOID59245    -           1157     2e-12   45.7  17.4   1   1   4.4e-07    0.0006   19.3   0.0     1    32   305   334   305   341 0.85 Tetratricopeptide repeat
TPR_8                PF13181.1     34 seq173_BIOID59245    -           1157   1.4e-10   40.0  13.0   1   1   4.1e-08   5.6e-05   22.5   0.1     2    32   304   334   303   337 0.93 Tetratricopeptide repeat
TPR_1                PF00515.23    34 seq173_BIOID59245    -           1157     1e-08   34.2  21.3   1   1     6e-08   8.3e-05   21.9   0.1     2    33   304   335   303   336 0.95 Tetratricopeptide repeat
EAL                  PF00563.15   236 seq174_BIOID59245    -            651   2.1e-55  187.7   0.7   1   1   3.9e-58   1.8e-54  184.6   0.0     3   236   404   637   402   637 0.91 EAL domain
GGDEF                PF00990.16   161 seq174_BIOID59245    -            651   1.8e-11   43.7   0.0   1   1     2e-14   9.1e-11   41.4   0.0     6   161   236   383   231   383 0.94 GGDEF domain
HAMP                 PF00672.20    70 seq174_BIOID59245    -            651   5.2e-11   42.4   0.2   1   1   1.1e-14   5.2e-11   42.4   0.1     3    69   151   221   149   222 0.84 HAMP domain
SDF                  PF00375.13   390 seq175_BIOID59245    -            428  2.6e-114  381.8  40.9   1   1  2.2e-118    3e-114  381.7  28.3     1   390     9   401     9   401 0.97 Sodium:dicarboxylate symporter family
Peptidase_M16_C      PF05193.16   184 seq176_BIOID59245    -            498   6.3e-19   68.2   0.0   1   1   2.8e-22   1.9e-18   66.6   0.0     3   183   201   377   199   378 0.83 Peptidase M16 inactive domain
Peptidase_M16        PF00675.15   149 seq176_BIOID59245    -            498   7.2e-07   28.9   0.0   1   1   2.6e-10   1.8e-06   27.6   0.0     2   123    46   169    45   190 0.86 Insulinase (Peptidase family M16)
EAL                  PF00563.15   236 seq178_BIOID59245    -            255   1.4e-28   99.8   0.0   1   1   1.3e-32   1.8e-28   99.5   0.0    13   236    30   242    17   242 0.82 EAL domain
AsmA                 PF05170.9    604 seq179_BIOID59245    -            691  8.4e-173  576.1   0.0   1   1  1.4e-176  9.8e-173  575.9   0.0     1   603     6   587     6   588 0.99 AsmA family
AsmA_2               PF13502.1    220 seq179_BIOID59245    -            691   5.5e-28   97.7   3.4   1   1   5.3e-30   3.6e-26   91.7   1.0     2   220   438   640   437   640 0.89 AsmA-like C-terminal region
GerE                 PF00196.14    58 seq182_BIOID59245    -            200     7e-22   76.4   1.3   1   1   3.1e-25   1.1e-21   75.8   0.9     2    57   140   195   139   196 0.97 Bacterial regulatory proteins, luxR family
Sigma70_r4_2         PF08281.7     54 seq182_BIOID59245    -            200   6.7e-09   34.9   0.2   1   1   3.8e-12   1.3e-08   34.0   0.1     8    47   139   177   139   184 0.93 Sigma-70, region 4
Sigma70_r4           PF04545.11    50 seq182_BIOID59245    -            200     1e-06   27.7   0.3   1   1   5.9e-10     2e-06   26.8   0.2     2    48   139   184   139   186 0.91 Sigma-70, region 4
CCP_MauG             PF03150.9    159 seq183_BIOID59245    -            465   7.3e-52  175.7   0.0   1   1   2.4e-52   1.1e-48  165.4   0.0     2   159   184   335   183   335 0.97 Di-haem cytochrome c peroxidase
Haem_bd              PF14376.1    137 seq183_BIOID59245    -            465   9.4e-42  141.8   0.0   1   1   2.1e-45   9.4e-42  141.8   0.0     2   137    17   155    16   155 0.99 Haem-binding domain
Cytochrom_C          PF00034.16    91 seq183_BIOID59245    -            465   4.9e-15   56.0   0.1   1   1   4.1e-11   1.9e-07   31.7   0.0     2    90   340   453   339   454 0.86 Cytochrome c
Pyridoxal_deC        PF00282.14   373 seq184_BIOID59245    -            487  1.4e-108  362.6   0.0   1   1  2.4e-112  1.7e-108  362.3   0.0     1   373    54   404    54   404 0.98 Pyridoxal-dependent decarboxylase conserved domain
HTH_AraC             PF00165.18    42 seq186_BIOID59245    -            274   9.3e-20   69.7   0.7   1   2   1.1e-09   7.5e-06   25.4   0.0     1    41   151   190   151   191 0.93 Bacterial regulatory helix-turn-helix proteins, AraC family
HTH_AraC             PF00165.18    42 seq186_BIOID59245    -            274   9.3e-20   69.7   0.7   2   2   4.8e-15   3.3e-11   42.5   0.1     7    41   205   240   204   241 0.95 Bacterial regulatory helix-turn-helix proteins, AraC family
HTH_18               PF12833.2     81 seq186_BIOID59245    -            274   2.6e-16   59.3   0.1   1   1   7.3e-20     5e-16   58.4   0.1     1    81   164   242   164   242 0.96 Helix-turn-helix domain
HTH_AraC             PF00165.18    42 seq187_BIOID59245    -            242   4.2e-19   67.6   0.9   1   2     1e-08   6.8e-05   22.4   0.0     1    37   145   181   145   186 0.88 Bacterial regulatory helix-turn-helix proteins, AraC family
HTH_AraC             PF00165.18    42 seq187_BIOID59245    -            242   4.2e-19   67.6   0.9   2   2   2.8e-15   1.9e-11   43.2   0.1     6    40   198   233   196   235 0.91 Bacterial regulatory helix-turn-helix proteins, AraC family
HTH_18               PF12833.2     81 seq187_BIOID59245    -            242   3.4e-12   46.1   0.3   1   1   8.5e-16   5.8e-12   45.4   0.2     1    80   158   235   158   236 0.93 Helix-turn-helix domain
HdeA                 PF06411.6     94 seq192_BIOID59245    -            110   2.6e-26   91.3   0.2   1   1   2.2e-30     3e-26   91.0   0.2     4    94     6    98     3    98 0.91 HdeA/HdeB family
HdeA                 PF06411.6     94 seq194_BIOID59245    -            112   1.4e-28   98.5   0.5   1   1   1.2e-32   1.6e-28   98.3   0.3     4    93    13   101    10   102 0.90 HdeA/HdeB family
MgtC                 PF02308.11   135 seq195_BIOID59245    -            215   7.6e-48  161.6   9.8   1   1   8.2e-52   1.1e-47  161.1   6.8     1   128     9   136     9   143 0.96 MgtC family
Peptidase_M3         PF01432.15   458 seq199_BIOID59245    -            680  3.2e-177  590.0   0.0   1   1  2.9e-181    4e-177  589.7   0.0     1   457   222   677   222   678 0.99 Peptidase family M3
SAM_MT               PF04445.8    235 seq200_BIOID59245    -            250  9.8e-115  381.5   0.0   1   1  8.1e-119  1.1e-114  381.3   0.0     3   234    16   247    14   248 0.99 Putative SAM-dependent methyltransferase
UspB                 PF10625.4    107 seq203_BIOID59245    -            111   2.6e-52  174.9   0.8   1   1   2.2e-56     3e-52  174.7   0.6     1   107     1   107     1   107 0.99 Universal stress protein B (UspB)
HI0933_like          PF03486.9    409 seq205_BIOID59245    -            400  6.1e-156  518.8   0.0   1   1  3.5e-159  6.9e-156  518.7   0.0     2   408     5   392     4   393 0.98 HI0933-like protein
Pyr_redox_3          PF13738.1    203 seq205_BIOID59245    -            400   3.1e-11   43.6   0.0   1   1   4.2e-14   8.2e-11   42.2   0.0     1   141     7   166     7   188 0.70 Pyridine nucleotide-disulphide oxidoreductase
FAD_binding_2        PF00890.19   421 seq205_BIOID59245    -            400     1e-10   40.9   2.4   1   1   6.2e-10   1.2e-06   27.5   0.2     1    45     5    49     5    56 0.94 FAD binding domain
Pyr_redox_2          PF07992.9    200 seq205_BIOID59245    -            400   1.7e-09   37.7   0.0   1   1   6.1e-12   1.2e-08   34.9   0.0     1   197     5   370     5   373 0.72 Pyridine nucleotide-disulphide oxidoreductase
NAD_binding_8        PF13450.1     68 seq205_BIOID59245    -            400   2.2e-05   24.2   1.1   1   1   2.5e-08   4.8e-05   23.1   0.8     1    32     8    39     8    50 0.95 NAD(P)-binding Rossmann-like domain
DUF4049              PF13258.1    318 seq208_BIOID59245    -            535  1.9e-191  634.7   5.5   1   1  2.4e-195  3.2e-191  634.0   3.8     1   318   209   532   209   532 1.00 Domain of unknown function (DUF4049)
DUF4049              PF13258.1    318 seq209_BIOID59245    -            540  3.9e-158  525.3   3.7   1   1  4.1e-162  5.6e-158  524.8   2.6     1   318   194   503   194   503 0.99 Domain of unknown function (DUF4049)
HlyD                 PF00529.15   306 seq211_BIOID59245    -            355   4.5e-40  137.7  26.1   1   1   1.9e-43   5.1e-40  137.5  18.1     2   306    47   339    46   339 0.97 HlyD family secretion protein
HlyD_2               PF12700.2    328 seq211_BIOID59245    -            355     2e-19   69.8   2.0   1   1     1e-22   2.8e-19   69.3   1.4    13   239    39   290    37   308 0.79 HlyD family secretion protein
HlyD_3               PF13437.1    105 seq211_BIOID59245    -            355     5e-18   65.2   0.1   1   1   1.8e-16   4.8e-13   49.2   0.0     2    97   214   319   213   326 0.86 HlyD family secretion protein
Biotin_lipoyl_2      PF13533.1     50 seq211_BIOID59245    -            355     4e-10   39.0   2.9   1   1   1.5e-13     4e-10   39.0   2.0     2    46    47    95    44   110 0.83 Biotin-lipoyl like
ABC2_membrane_3      PF12698.2    344 seq212_BIOID59245    -            911   1.6e-41  142.3   6.2   1   1   1.1e-44   2.5e-41  141.7   4.3    12   343   569   903   560   904 0.88 ABC-2 family transporter protein
ABC_tran             PF00005.22   118 seq212_BIOID59245    -            911   5.9e-37  126.5   0.0   1   2   5.1e-21   1.2e-17   64.2   0.0     1   118    52   176    52   176 0.89 ABC transporter
ABC_tran             PF00005.22   118 seq212_BIOID59245    -            911   5.9e-37  126.5   0.0   2   2   1.5e-19   3.3e-16   59.5   0.0     1   118   316   436   316   436 0.90 ABC transporter
AAA_21               PF13304.1    303 seq212_BIOID59245    -            911     1e-21   78.0   1.8   1   1     9e-10     2e-06   27.8   0.0   220   297   391   466   354   466 0.80 AAA domain
ABC2_membrane_2      PF12679.2    277 seq212_BIOID59245    -            911   7.8e-20   70.7   5.2   1   1   6.5e-23   1.5e-19   69.8   3.6    72   275   675   909   544   910 0.77 ABC-2 family transporter protein
ABC2_membrane        PF01061.19   209 seq212_BIOID59245    -            911   3.4e-17   62.2  12.9   1   1     3e-20   6.8e-17   61.2   7.2    52   207   711   874   680   876 0.85 ABC-2 type transporter
ABC2_membrane_4      PF12730.2    232 seq212_BIOID59245    -            911   1.8e-08   33.6  15.8   1   1   1.4e-11   3.2e-08   32.8  11.0    50   227   718   898   550   906 0.63 ABC-2 family transporter protein
ABC2_membrane_3      PF12698.2    344 seq213_BIOID59245    -            375   8.9e-34  116.8  13.5   1   1   3.3e-37   1.1e-33  116.5   9.3    12   343    28   365    24   366 0.81 ABC-2 family transporter protein
ABC2_membrane        PF01061.19   209 seq213_BIOID59245    -            375   6.7e-28   97.1  13.5   1   1     2e-31   6.7e-28   97.1   9.4    25   209   139   337   118   337 0.83 ABC-2 type transporter
ABC2_membrane_2      PF12679.2    277 seq213_BIOID59245    -            375   1.7e-16   59.8   9.6   1   1   6.4e-20   2.2e-16   59.4   6.6     5   274    13   369     9   370 0.78 ABC-2 family transporter protein
ABC2_membrane_4      PF12730.2    232 seq213_BIOID59245    -            375   4.8e-11   42.1  10.6   1   1     2e-14   6.9e-11   41.6   7.3     4   231    16   361    13   365 0.65 ABC-2 family transporter protein
MFS_1                PF07690.11   354 seq216_BIOID59245    -            416   1.7e-27   96.0  65.1   1   2   9.2e-19   1.3e-14   53.6  29.4     3   271    35   288    33   291 0.83 Major Facilitator Superfamily
MFS_1                PF07690.11   354 seq216_BIOID59245    -            416   1.7e-27   96.0  65.1   2   2   1.9e-16   2.7e-12   46.0  14.2    35   184   265   411   263   415 0.90 Major Facilitator Superfamily
SirA                 PF01206.12    70 seq217_BIOID59245    -             81   2.3e-26   91.0   0.0   1   1   1.9e-30   2.6e-26   90.8   0.0     1    70    10    79    10    79 0.98 SirA-like protein
DUF2500              PF10694.4    110 seq218_BIOID59245    -            119   1.1e-35  121.8   0.1   1   1   8.8e-40   1.2e-35  121.7   0.0     1   108     5   115     5   117 0.98 Protein of unknown function (DUF2500)
SRP54                PF00448.17   196 seq221_BIOID59245    -            497   5.2e-80  267.4   2.2   1   1   1.1e-83   5.2e-80  267.4   1.5     1   195   293   493   293   494 0.99 SRP54-type protein, GTPase domain
SRP54_N              PF02881.14    75 seq221_BIOID59245    -            497     1e-16   60.6   2.6   1   1   2.2e-20     1e-16   60.6   1.8     1    75   199   275   199   275 0.95 SRP54-type protein, helical bundle domain
Zeta_toxin           PF06414.7    201 seq221_BIOID59245    -            497   3.1e-07   29.6   0.1   1   1   1.7e-10   7.6e-07   28.3   0.1    10   131   287   412   279   416 0.80 Zeta toxin
ABC_tran             PF00005.22   118 seq222_BIOID59245    -            222   1.2e-28   99.7   0.0   1   1     4e-32   2.8e-28   98.5   0.0     1   117    42   165    42   166 0.97 ABC transporter
AAA_21               PF13304.1    303 seq222_BIOID59245    -            222   3.8e-11   43.3   0.0   1   1   1.6e-10   1.1e-06   28.7   0.0   181   302   101   200    58   201 0.76 AAA domain
FtsX                 PF02687.16   121 seq224_BIOID59245    -            361   6.3e-12   45.2  13.7   1   1   8.2e-16   1.1e-11   44.3   7.3     2   116   236   350   234   356 0.81 FtsX-like permease family
Sigma70_r2           PF04542.9     71 seq225_BIOID59245    -            284   4.6e-19   67.6   0.0   1   1   1.3e-22   9.1e-19   66.7   0.0     1    70    53   122    53   123 0.97 Sigma-70 region 2
Sigma70_r4           PF04545.11    50 seq225_BIOID59245    -            284   3.6e-18   64.4   1.1   1   1   1.3e-20   9.1e-17   59.9   0.2     1    50   228   280   228   280 0.97 Sigma-70, region 4
Peripla_BP_6         PF13458.1    343 seq226_BIOID59245    -            367   5.6e-57  193.5   6.3   1   1   1.5e-60   6.7e-57  193.2   4.4     2   325    26   344    25   361 0.94 Periplasmic binding protein
ANF_receptor         PF01094.23   349 seq226_BIOID59245    -            367   2.5e-47  161.3   0.0   1   1   6.4e-51   2.9e-47  161.1   0.0     4   348    47   357    44   358 0.92 Receptor family ligand binding region
Peripla_BP_5         PF13433.1    364 seq226_BIOID59245    -            367   1.4e-20   73.2   0.0   1   1     4e-24   1.8e-20   72.8   0.0     1   323    26   343    26   350 0.91 Periplasmic binding protein domain
Peripla_BP_6         PF13458.1    343 seq229_BIOID59245    -            369   2.1e-63  214.6   4.3   1   1   5.2e-67   2.4e-63  214.4   3.0     2   342    26   363    25   364 0.94 Periplasmic binding protein
ANF_receptor         PF01094.23   349 seq229_BIOID59245    -            369     2e-51  174.8   0.0   1   1   5.2e-55   2.3e-51  174.5   0.0     4   349    47   360    44   360 0.94 Receptor family ligand binding region
Peripla_BP_5         PF13433.1    364 seq229_BIOID59245    -            369   1.8e-22   79.4   0.0   1   1   4.7e-26   2.1e-22   79.2   0.0     1   323    26   345    26   365 0.92 Periplasmic binding protein domain
BPD_transp_2         PF02653.11   267 seq230_BIOID59245    -            308   1.1e-68  231.0  41.8   1   1   9.1e-73   1.2e-68  230.8  29.0     1   267    11   292    11   292 0.98 Branched-chain amino acid transport system / permease component
BPD_transp_2         PF02653.11   267 seq231_BIOID59245    -            425   2.4e-57  193.8  28.1   1   1   3.5e-61   2.4e-57  193.8  19.5     3   267   112   398   110   398 0.99 Branched-chain amino acid transport system / permease component
DUF3382              PF11862.3    101 seq231_BIOID59245    -            425   8.8e-24   83.2   6.6   1   1   1.3e-27   8.8e-24   83.2   4.6     4   101     5   103     2   103 0.98 Domain of unknown function (DUF3382)
ABC_tran             PF00005.22   118 seq232_BIOID59245    -            255   7.7e-24   84.2   0.0   1   1   2.9e-27   1.3e-23   83.4   0.0     1   117    45   181    45   182 0.96 ABC transporter
BCA_ABC_TP_C         PF12399.3     23 seq232_BIOID59245    -            255   3.8e-11   42.2   0.1   1   1     2e-14   9.3e-11   41.0   0.0     3    23   233   253   231   253 0.95 Branched-chain amino acid ATP-binding cassette transporter
ABC_tran             PF00005.22   118 seq233_BIOID59245    -            237   1.3e-20   73.8   0.0   1   1   3.2e-24   2.2e-20   73.0   0.0     1   116    45   164    45   166 0.89 ABC transporter
DUF3521              PF12035.3     35 seq234_BIOID59245    -             38   5.8e-13   48.3   0.6   1   1   4.7e-17   6.5e-13   48.1   0.4     1    35     1    33     1    33 0.98 Protein of unknown function (DUF3521)
SBP_bac_8            PF13416.1    281 seq235_BIOID59245    -            438   1.7e-45  155.7  14.1   1   1     3e-49   2.1e-45  155.5   9.8     2   278    44   368    43   371 0.79 Bacterial extracellular solute-binding protein
SBP_bac_1            PF01547.20   314 seq235_BIOID59245    -            438   4.7e-39  134.8  13.1   1   1   9.1e-43   6.2e-39  134.4   9.1    10   313    41   337    34   338 0.87 Bacterial extracellular solute-binding protein
BPD_transp_1         PF00528.17   185 seq236_BIOID59245    -            295   3.1e-20   72.3  20.9   1   1   2.2e-24   3.1e-20   72.3  14.5     3   184    88   293    86   294 0.90 Binding-protein-dependent transport system inner membrane component
BPD_transp_1         PF00528.17   185 seq237_BIOID59245    -            281   1.7e-22   79.7  18.5   1   1   1.3e-26   1.7e-22   79.7  12.8     3   183    93   276    91   278 0.94 Binding-protein-dependent transport system inner membrane component
ABC_tran             PF00005.22   118 seq238_BIOID59245    -            369   8.3e-22   77.6   0.0   1   1   6.9e-25   2.4e-21   76.1   0.0     1   117    57   175    57   176 0.91 ABC transporter
TOBE_2               PF08402.5     75 seq238_BIOID59245    -            369   4.1e-09   36.1   0.1   1   1     5e-12   1.7e-08   34.2   0.0     1    75   291   361   291   361 0.92 TOBE domain
GDPD                 PF03009.12   255 seq239_BIOID59245    -            247   6.2e-46  156.8   0.0   1   1   5.3e-50   7.2e-46  156.6   0.0     1   254    12   238    12   239 0.96 Glycerophosphoryl diester phosphodiesterase family
G_glu_transpept      PF01019.16   510 seq240_BIOID59245    -            580  5.4e-187  622.2   0.4   1   1  4.5e-191  6.2e-187  622.0   0.3     2   508    64   572    63   574 0.99 Gamma-glutamyltranspeptidase
GFO_IDH_MocA         PF01408.17   120 seq242_BIOID59245    -            345   3.5e-27   95.2   0.0   1   1   1.2e-30   5.7e-27   94.5   0.0     1   117     3   120     3   123 0.96 Oxidoreductase family, NAD-binding Rossmann fold
GFO_IDH_MocA_C       PF02894.12   115 seq242_BIOID59245    -            345   6.7e-14   51.5   0.0   1   1   2.5e-17   1.1e-13   50.7   0.0     1   113   135   237   135   239 0.92 Oxidoreductase family, C-terminal alpha/beta domain
NAD_binding_3        PF03447.11   117 seq242_BIOID59245    -            345   5.9e-07   29.7   0.0   1   1   2.8e-10   1.3e-06   28.6   0.0    26   114    33   119    19   120 0.83 Homoserine dehydrogenase, NAD binding domain
Pirin                PF02678.11   107 seq243_BIOID59245    -            231     2e-36  123.9   0.4   1   1   4.5e-40   3.1e-36  123.3   0.3     5   107     7   119     3   119 0.94 Pirin
Cupin_2              PF07883.6     71 seq243_BIOID59245    -            231   1.7e-07   30.4   0.9   1   1   6.3e-11   4.3e-07   29.2   0.2     5    67    48   114    46   120 0.88 Cupin domain
Peripla_BP_1         PF00532.16   279 seq244_BIOID59245    -            331   5.4e-31  107.7   0.0   1   1   2.1e-34     7e-31  107.3   0.0     2   259    64   309    63   319 0.93 Periplasmic binding proteins and sugar binding domain of LacI family
Peripla_BP_3         PF13377.1    160 seq244_BIOID59245    -            331   3.4e-26   92.0   0.1   1   1   9.7e-29   3.3e-25   88.8   0.1     5   159   176   330   172   331 0.84 Periplasmic binding protein-like domain
LacI                 PF00356.16    46 seq244_BIOID59245    -            331   5.1e-18   64.2   0.0   1   1   3.1e-21   1.1e-17   63.2   0.0     2    46     8    52     7    52 0.98 Bacterial regulatory proteins, lacI family
Peripla_BP_4         PF13407.1    258 seq244_BIOID59245    -            331   5.7e-12   45.4   0.0   1   1   2.2e-15   7.4e-12   45.0   0.0     1   217    66   275    66   309 0.87 Periplasmic binding protein domain
SKI                  PF01202.17   158 seq245_BIOID59245    -            175   1.3e-13   51.0   0.0   1   1   4.5e-17   1.5e-13   50.7   0.0     1   156    17   170    17   172 0.80 Shikimate kinase
AAA_33               PF13671.1    143 seq245_BIOID59245    -            175   6.5e-09   35.7   0.0   1   1   2.7e-12   9.4e-09   35.1   0.0     3   121    12   127    10   144 0.79 AAA domain
APS_kinase           PF01583.15   157 seq245_BIOID59245    -            175   2.5e-06   27.1   0.0   1   1     9e-10   3.1e-06   26.8   0.0     6   116    12   120     7   148 0.80 Adenylylsulphate kinase
GntP_permease        PF02447.11   441 seq247_BIOID59245    -            446  1.9e-166  553.8  44.4   1   1  4.9e-170  2.2e-166  553.6  30.8     2   438     5   441     4   445 0.98 GntP family permease
CitMHS               PF03600.11   349 seq247_BIOID59245    -            446   2.2e-11   42.8  32.6   1   1   8.6e-15   3.9e-11   42.0  22.6     6   329    14   375     9   393 0.72 Citrate transporter
DUF401               PF04165.7    386 seq247_BIOID59245    -            446   1.3e-07   30.9   4.7   1   1   2.8e-11   1.3e-07   30.9   3.3   223   367   270   422   267   444 0.78 Protein of unknown function (DUF401)
Semialdhyde_dhC      PF02774.13   184 seq248_BIOID59245    -            408   6.1e-61  205.3   0.0   1   1   1.1e-64   7.6e-61  205.0   0.0     1   184   185   394   185   394 0.97 Semialdehyde dehydrogenase, dimerisation domain
Semialdhyde_dh       PF01118.19   121 seq248_BIOID59245    -            408   2.2e-23   82.7   0.0   1   1   5.8e-27     4e-23   81.9   0.0     1   119    44   161    44   163 0.90 Semialdehyde dehydrogenase, NAD binding domain
CBM_48               PF02922.13    85 seq249_BIOID59245    -            728   1.8e-29  101.4   0.0   1   1   5.3e-30   2.4e-26   91.4   0.0     2    85   125   207   124   207 0.95 Carbohydrate-binding module 48 (Isoamylase N-terminal domain)
Alpha-amylase_C      PF02806.13    96 seq249_BIOID59245    -            728   3.4e-22   78.2   0.0   1   1   1.5e-25   6.8e-22   77.2   0.0     1    92   628   724   628   728 0.92 Alpha amylase, C-terminal all-beta domain
Alpha-amylase        PF00128.19   316 seq249_BIOID59245    -            728   9.4e-15   54.6   0.0   1   1   2.5e-15   1.1e-11   44.5   0.0    10    82   273   346   267   371 0.88 Alpha amylase, catalytic domain
CBM_48               PF02922.13    85 seq250_BIOID59245    -            657   3.9e-21   74.7   0.0   1   1   1.1e-24   7.8e-21   73.8   0.0     1    85    11    97    11    97 0.89 Carbohydrate-binding module 48 (Isoamylase N-terminal domain)
Alpha-amylase        PF00128.19   316 seq250_BIOID59245    -            657   2.1e-19   69.9   0.0   1   1   2.5e-20   1.7e-16   60.3   0.0    10   312   185   522   183   527 0.73 Alpha amylase, catalytic domain
NTP_transferase      PF00483.18   248 seq251_BIOID59245    -            438   2.2e-70  236.6   0.0   1   1   3.9e-74   2.6e-70  236.4   0.0     2   246    29   298    28   300 0.97 Nucleotidyl transferase
NTP_transf_3         PF12804.2    179 seq251_BIOID59245    -            438   5.3e-07   29.8   0.0   1   1   1.3e-10   8.6e-07   29.1   0.0     1   121    29   173    29   241 0.79 MobA-like NTP transferase domain
Glyco_transf_5       PF08323.6    245 seq252_BIOID59245    -            477   1.1e-72  244.3   0.2   1   1   1.4e-75   6.3e-72  241.8   0.0     1   244     2   233     2   234 0.92 Starch synthase catalytic domain
Glycos_transf_1      PF00534.15   172 seq252_BIOID59245    -            477   2.2e-16   59.6   0.0   1   1   7.9e-20   3.6e-16   58.9   0.0    12   155   289   438   283   448 0.93 Glycosyl transferases group 1
Glyco_trans_4_4      PF13579.1    160 seq252_BIOID59245    -            477   1.3e-10   41.5   7.7   1   1   1.1e-12   5.2e-09   36.3   3.4     1   144    17   219    17   225 0.58 Glycosyl transferase 4-like domain
Phosphorylase        PF00343.15   713 seq253_BIOID59245    -            815         0 1233.0   0.3   1   1         0         0 1232.8   0.2     1   713   101   812   101   812 1.00 Carbohydrate phosphorylase
Rhodanese            PF00581.15   113 seq256_BIOID59245    -            108     1e-15   57.9   0.0   1   1   8.8e-20   1.2e-15   57.7   0.0     4   112    11    98     8    99 0.93 Rhodanese-like domain
DUF3582              PF12122.3    101 seq257_BIOID59245    -            276   3.6e-33  113.4   0.0   1   1     1e-36   7.1e-33  112.5   0.0     1   101     1    99     1    99 0.97 Protein of unknown function (DUF3582)
Rhomboid             PF01694.17   146 seq257_BIOID59245    -            276   3.2e-27   95.2  14.7   1   1   4.7e-31   3.2e-27   95.2  10.2     3   142   131   269   129   273 0.88 Rhomboid family
DeoRC                PF00455.17   162 seq258_BIOID59245    -            252   1.2e-57  193.9   0.1   1   1   4.6e-61   1.6e-57  193.5   0.1     2   161    73   232    72   233 0.99 DeoR C terminal sensor domain
HTH_DeoR             PF08220.7     57 seq258_BIOID59245    -            252   2.9e-26   90.6   0.0   1   1   1.5e-29   5.2e-26   89.8   0.0     1    56     6    61     6    62 0.98 DeoR-like helix-turn-helix domain
HTH_11               PF08279.7     55 seq258_BIOID59245    -            252   7.2e-08   31.8   0.0   1   1   3.6e-11   1.2e-07   31.1   0.0     1    43     6    47     6    55 0.88 HTH domain
GntR                 PF00392.16    64 seq258_BIOID59245    -            252   7.4e-06   25.1   0.0   1   1   5.5e-09   1.9e-05   23.8   0.0    26    61    21    56    13    58 0.93 Bacterial regulatory proteins, gntR family
UPF0027              PF01139.12   420 seq260_BIOID59245    -            408  4.5e-134  447.4   0.2   1   1  3.7e-138  5.1e-134  447.3   0.1     2   420    10   408     9   408 0.93 Uncharacterized protein family UPF0027
RTC                  PF01137.16   228 seq261_BIOID59245    -            339   6.7e-87  289.9   0.1   1   1   1.2e-90     8e-87  289.6   0.1     1   226     8   327     8   329 0.99 RNA 3'-terminal phosphate cyclase
RTC_insert           PF05189.8    103 seq261_BIOID59245    -            339     5e-14   52.0   0.3   1   1   1.3e-17   8.6e-14   51.2   0.2     2   102   185   277   184   278 0.96 RNA 3'-terminal phosphate cyclase (RTC), insert domain
TetR_N               PF00440.18    47 seq262_BIOID59245    -            153   5.6e-06   25.7   0.1   1   1   7.2e-10   9.8e-06   25.0   0.0    28    47     1    20     1    20 0.94 Bacterial regulatory proteins, tetR family
TetR_C               PF02909.12   139 seq264_BIOID59245    -            208   4.1e-49  165.6   0.1   1   1   8.7e-53     6e-49  165.1   0.0     1   139    69   202    69   202 0.98 Tetracyclin repressor, C-terminal all-alpha domain
TetR_N               PF00440.18    47 seq264_BIOID59245    -            208   4.6e-16   58.0   0.0   1   1   1.7e-18   1.2e-14   53.5   0.0     2    47    11    56    10    56 0.97 Bacterial regulatory proteins, tetR family
Phosphorylase        PF00343.15   713 seq266_BIOID59245    -            797         0 1154.0   0.9   1   1         0         0 1153.9   0.2     1   712    91   796    91   797 0.99 Carbohydrate phosphorylase
Glyco_hydro_77       PF02446.12   496 seq267_BIOID59245    -            694  3.8e-163  543.5   0.0   1   1  3.3e-167  4.5e-163  543.2   0.0     1   495   148   683   148   684 0.97 4-alpha-glucanotransferase
Abhydrolase_6        PF12697.2    228 seq269_BIOID59245    -            256   2.8e-34  118.9   2.4   1   1   9.2e-38   3.1e-34  118.7   1.7     1   227    16   247    16   248 0.93 Alpha/beta hydrolase family
Abhydrolase_1        PF00561.15   230 seq269_BIOID59245    -            256   5.1e-27   94.8   0.0   1   1   1.8e-30     6e-27   94.5   0.0     1   229    40   250    40   251 0.93 alpha/beta hydrolase fold
Abhydrolase_5        PF12695.2    142 seq269_BIOID59245    -            256   7.4e-17   61.3   0.0   1   1   6.3e-19   2.1e-15   56.5   0.0     2   141    16   235    15   236 0.84 Alpha/beta hydrolase family
Response_reg         PF00072.19   112 seq270_BIOID59245    -            239   2.6e-29  101.3   0.0   1   1   5.4e-33   3.7e-29  100.8   0.0     1   111     7   116     7   117 0.99 Response regulator receiver domain
Trans_reg_C          PF00486.23    77 seq270_BIOID59245    -            239   4.3e-22   77.6   0.0   1   1   1.7e-25   1.2e-21   76.2   0.0     2    77   157   232   156   232 0.98 Transcriptional regulatory protein, C terminal
HATPase_c            PF02518.21   111 seq271_BIOID59245    -            450     2e-23   82.0   0.0   1   1   1.3e-26   5.7e-23   80.6   0.0     4   110   335   438   332   439 0.96 Histidine kinase-, DNA gyrase B-, and HSP90-like ATPase
HAMP                 PF00672.20    70 seq271_BIOID59245    -            450   1.4e-11   44.2   5.5   1   1   1.9e-14   8.8e-11   41.7   0.0     4    67   163   226   160   229 0.93 HAMP domain
HisKA                PF00512.20    68 seq271_BIOID59245    -            450   6.9e-11   41.8   0.1   1   1   3.4e-14   1.6e-10   40.7   0.1     2    66   234   291   233   293 0.89 His Kinase A (phospho-acceptor) domain
DUF4153              PF13687.1    217 seq274_BIOID59245    -            574   1.5e-38  132.3  29.0   1   1   1.1e-42   1.5e-38  132.3  20.1     1   216   150   389   150   390 0.90 Domain of unknown function (DUF4153)
NUDIX                PF00293.23   135 seq277_BIOID59245    -            186   3.6e-09   36.2   0.0   1   1   3.4e-13   4.7e-09   35.8   0.0     2    66    47   109    46   175 0.73 NUDIX domain
PilN                 PF05137.8     78 seq279_BIOID59245    -            179   1.5e-11   43.8   1.5   1   1   8.4e-15   1.1e-10   41.0   0.1     3    77    99   170    97   172 0.83 Fimbrial assembly protein (PilN)
DUF2531              PF10748.4    133 seq281_BIOID59245    -            134   4.9e-64  213.3   2.0   1   1     4e-68   5.5e-64  213.2   1.4     2   133     3   134     2   134 0.99 Protein of unknown function (DUF2531)
Secretin             PF00263.16   165 seq282_BIOID59245    -            412   2.4e-45  153.7   0.2   1   1   1.1e-48   5.1e-45  152.6   0.2     1   164   250   409   250   410 0.93 Bacterial type II and III secretion system protein
Secretin_N           PF03958.12    82 seq282_BIOID59245    -            412   4.7e-11   42.5   0.3   1   1   5.3e-14   2.4e-10   40.3   0.0     2    81   120   179   119   180 0.96 Bacterial type II/III secretion system short domain
STN                  PF07660.9     52 seq282_BIOID59245    -            412   8.7e-08   31.4   0.2   1   1   3.7e-09   1.7e-05   24.1   0.0     2    47    47    89    46    91 0.88 Secretin and TonB N terminus short domain
SKI                  PF01202.17   158 seq284_BIOID59245    -            225   1.2e-55  187.5   0.5   1   1   5.5e-59   1.5e-55  187.2   0.3     1   157    65   222    65   223 0.99 Shikimate kinase
AAA_17               PF13207.1    121 seq284_BIOID59245    -            225   4.8e-10   40.1   0.1   1   1   2.7e-13   7.5e-10   39.5   0.0     2   110    59   168    58   208 0.68 AAA domain
AAA_18               PF13238.1    129 seq284_BIOID59245    -            225     3e-08   33.9   0.1   1   1   1.6e-11   4.5e-08   33.3   0.0     1   106    59   186    59   209 0.71 AAA domain
AAA_33               PF13671.1    143 seq284_BIOID59245    -            225   1.3e-07   31.4   0.1   1   1     4e-10   1.1e-06   28.4   0.1     2   115    59   166    59   216 0.67 AAA domain
DHQ_synthase         PF01761.15   261 seq286_BIOID59245    -            362  2.3e-107  357.6   0.0   1   1    6e-111  2.7e-107  357.4   0.0     2   260    67   325    66   326 0.99 3-dehydroquinate synthase
Fe-ADH_2             PF13685.1    250 seq286_BIOID59245    -            362   6.4e-17   61.5   0.1   1   1   2.4e-18   1.1e-14   54.2   0.0     2   165    17   188    16   246 0.74 Iron-containing alcohol dehydrogenase
Fe-ADH               PF00465.14   366 seq286_BIOID59245    -            362   1.7e-09   36.6   1.8   1   1   5.3e-10   2.4e-06   26.3   0.1    22   185    34   184    15   188 0.80 Iron-containing alcohol dehydrogenase
SPOR                 PF05036.8     76 seq287_BIOID59245    -            428   6.8e-13   48.4   0.1   1   1     1e-16   1.4e-12   47.4   0.0     2    74   345   417   344   419 0.96 Sporulation related domain
MethyltransfD12      PF02086.10   260 seq289_BIOID59245    -            278   1.2e-75  254.2   0.2   1   1   9.6e-80   1.3e-75  254.1   0.1     1   260    10   251    10   251 0.97 D12 class N6 adenine-specific DNA methyltransferase
Ribul_P_3_epim       PF00834.14   201 seq290_BIOID59245    -            225   1.6e-93  311.2   0.0   1   1   2.8e-97   1.9e-93  311.0   0.0     2   200     6   205     5   206 0.99 Ribulose-phosphate 3 epimerase family
HAD_2                PF13419.1    176 seq291_BIOID59245    -            252   1.3e-29  103.6   0.0   1   1   6.8e-33   1.9e-29  103.0   0.0     1   175    10   209    10   210 0.76 Haloacid dehalogenase-like hydrolase
Hydrolase            PF00702.21   204 seq291_BIOID59245    -            252   2.4e-21   77.1   0.1   1   1   1.1e-24     3e-21   76.8   0.1     1   204     7   204     7   204 0.84 haloacid dehalogenase-like hydrolase
Hydrolase_like       PF13242.1     75 seq291_BIOID59245    -            252   6.8e-12   44.8   0.0   1   1   5.2e-15   1.4e-11   43.7   0.0     3    74   166   234   164   235 0.89 HAD-hyrolase-like
HAD                  PF12710.2    191 seq291_BIOID59245    -            252   1.6e-11   44.6   0.0   1   1   8.2e-15   2.2e-11   44.1   0.0     1   191    10   201    10   201 0.58 haloacid dehalogenase-like hydrolase
tRNA-synt_1b         PF00579.20   292 seq292_BIOID59245    -            334   2.4e-88  295.9   0.0   1   1   2.1e-92   2.8e-88  295.6   0.0     5   291     3   285     1   286 0.98 tRNA synthetases class I (W and Y)
PRD                  PF00874.15    90 seq294_BIOID59245    -            120   0.00012   22.0   0.0   1   1   1.1e-08   0.00014   21.7   0.0     2    83    24   105    23   111 0.92 PRD domain
Ala_racemase_N       PF01168.15   217 seq295_BIOID59245    -            387   5.8e-23   81.4   0.0   1   1   5.2e-27   7.2e-23   81.1   0.0     1   216    33   263    33   264 0.87 Alanine racemase, N-terminal domain
Metalloenzyme        PF01676.13   262 seq296_BIOID59245    -            408   3.2e-56  190.4   0.0   1   1   5.8e-60   3.9e-56  190.1   0.0     2   261     3   396     2   397 0.94 Metalloenzyme superfamily
Phosphodiest         PF01663.17   364 seq296_BIOID59245    -            408   6.3e-06   25.6   0.0   1   1   1.2e-09   8.2e-06   25.2   0.0   163   248   271   350   186   385 0.70 Type I phosphodiesterase / nucleotide pyrophosphatase
PTE                  PF02126.13   308 seq297_BIOID59245    -            292  7.3e-129  429.0   0.3   1   1  5.9e-133  8.1e-129  428.9   0.2     1   308     1   292     1   292 0.99 Phosphotriesterase family
DUF2620              PF10941.3    117 seq298_BIOID59245    -            117   6.6e-52  174.3   3.4   1   1   5.4e-56   7.4e-52  174.2   2.4     1   117     2   117     2   117 0.99 Protein of unknown function DUF2620
YhfT                 PF10797.4    420 seq299_BIOID59245    -            434  3.7e-181  602.4  32.8   1   1  3.1e-185  4.2e-181  602.2  22.7     1   420     5   431     5   431 0.99 Protein of unknown function
Aminotran_1_2        PF00155.16   363 seq300_BIOID59245    -            164   5.1e-07   28.8   0.0   1   1   9.6e-11   6.6e-07   28.4   0.0    46   152    52   140    37   145 0.85 Aminotransferase class I and II
Cys_Met_Meta_PP      PF01053.15   386 seq300_BIOID59245    -            164   0.00012   20.3   0.0   1   1   2.3e-08   0.00016   19.9   0.0    58   139    53   135    47   144 0.68 Cys/Met metabolism PLP-dependent enzyme
HTH_Tnp_IS1          PF12759.2     50 seq303_BIOID59245    -             91   2.2e-32  110.1   0.1   1   1   4.8e-36   3.3e-32  109.6   0.1     1    50    39    88    39    88 0.99 InsA C-terminal domain
Zn_Tnp_IS1           PF03811.8     36 seq303_BIOID59245    -             91   1.1e-21   75.9   4.5   1   1   3.1e-25   2.1e-21   74.9   3.1     1    36     1    36     1    36 0.99 InsA N-terminal domain
DDE_Tnp_IS1          PF03400.8    131 seq304_BIOID59245    -            125   1.1e-73  245.4   1.3   1   1   8.7e-78   1.2e-73  245.2   0.9     7   131     1   125     1   125 1.00 IS1 transposase
Pro_isomerase        PF00160.16   155 seq312_BIOID59245    -            190   1.2e-47  161.8   0.7   1   1     1e-51   1.4e-47  161.6   0.5     4   155    33   188    30   188 0.89 Cyclophilin type peptidyl-prolyl cis-trans isomerase/CLD
DUF2559              PF10832.3     54 seq313_BIOID59245    -             55   3.6e-37  125.8   3.0   1   1   2.9e-41   3.9e-37  125.6   2.1     1    54     2    55     2    55 0.99 Protein of unknown function (DUF2559)
Fic                  PF02661.13    97 seq314_BIOID59245    -            200     1e-14   54.8   0.1   1   1   1.5e-18     2e-14   53.9   0.0     6    96    58   152    55   153 0.96 Fic/DOC family
GATase               PF00117.23   192 seq316_BIOID59245    -            187   1.8e-61  206.8   0.0   1   1   2.9e-65     2e-61  206.7   0.0     1   190     3   186     3   187 0.96 Glutamine amidotransferase class-I
Peptidase_C26        PF07722.8    217 seq316_BIOID59245    -            187   6.9e-10   38.6   0.0   1   1   1.4e-13   9.6e-10   38.1   0.0   104   217    70   170    49   170 0.87 Peptidase C26
Aminotran_3          PF00202.16   339 seq319_BIOID59245    -            406  1.3e-125  418.6   0.0   1   1  2.4e-129  1.6e-125  418.3   0.0     3   338    29   347    27   348 0.99 Aminotransferase class-III
Aminotran_1_2        PF00155.16   363 seq319_BIOID59245    -            406   2.2e-06   26.7   0.0   1   1   5.5e-10   3.8e-06   25.9   0.0   104   306   155   338    75   373 0.81 Aminotransferase class I and II
OsmC                 PF02566.14   100 seq320_BIOID59245    -            134     3e-19   68.9   0.1   1   1   2.8e-23   3.8e-19   68.6   0.1     2    99    30   127    28   128 0.92 OsmC-like protein
Flavodoxin_2         PF02525.12   199 seq321_BIOID59245    -            184   2.2e-39  134.9   0.0   1   1   1.9e-43   2.6e-39  134.7   0.0     2   196     7   172     6   175 0.91 Flavodoxin-like fold
Na_H_Exchanger       PF00999.16   384 seq322_BIOID59245    -            601   4.6e-70  235.9  47.2   1   1     9e-74   6.2e-70  235.5  32.7     3   383    11   373     9   376 0.95 Sodium/hydrogen exchanger family
TrkA_N               PF02254.13   116 seq322_BIOID59245    -            601     1e-24   86.6   0.1   1   1   2.9e-28     2e-24   85.7   0.0     1   112   403   514   403   517 0.98 TrkA-N domain
DUF2387              PF09526.5     71 seq323_BIOID59245    -             66   1.3e-22   79.3   3.2   1   1   1.2e-26   1.6e-22   79.0   2.2     2    71     4    63     3    63 0.88 Probable metal-binding protein (DUF2387)
FKBP_C               PF00254.23    94 seq324_BIOID59245    -            196   6.5e-11   41.9   0.0   1   1   7.3e-15     1e-10   41.4   0.0     7    94     5   137     1   137 0.83 FKBP-type peptidyl-prolyl cis-trans isomerase
FKBP_N               PF01346.13   124 seq327_BIOID59245    -            270     6e-33  113.4  12.4   1   1   1.3e-36   9.1e-33  112.8   8.6     5   124    27   152    23   152 0.93 Domain amino terminal to FKBP-type peptidyl-prolyl isomerase
FKBP_C               PF00254.23    94 seq327_BIOID59245    -            270   1.2e-30  105.2   0.1   1   1   1.5e-32     1e-28   99.0   0.0     4    94   160   246   157   246 0.96 FKBP-type peptidyl-prolyl cis-trans isomerase
PAS_6                PF08348.6    118 seq328_BIOID59245    -            240   2.1e-39  133.6   0.1   1   1   5.8e-43   3.9e-39  132.7   0.1     1   114    28   140    28   144 0.96 YheO-like PAS domain
HTH_22               PF13309.1     64 seq328_BIOID59245    -            240   1.4e-21   75.8   0.4   1   1   3.3e-25   2.2e-21   75.2   0.3     1    64   165   228   165   228 0.98 HTH domain
DrsE                 PF02635.10   117 seq329_BIOID59245    -            128   3.6e-26   91.4   0.0   1   1     3e-30   4.1e-26   91.2   0.0     1   117     1   128     1   128 0.96 DsrE/DsrF-like family
DrsE                 PF02635.10   117 seq330_BIOID59245    -            119   8.7e-21   74.0   0.0   1   1     7e-25   9.6e-21   73.9   0.0     1   117     2   119     2   119 0.96 DsrE/DsrF-like family
DsrH                 PF04077.7     88 seq332_BIOID59245    -             95   1.4e-29  101.4   0.0   1   1   1.1e-33   1.5e-29  101.3   0.0     1    88     7    93     7    93 0.98 DsrH like protein
Ribosomal_S12        PF00164.20   122 seq333_BIOID59245    -            124   3.1e-56  187.9   2.1   1   1   2.5e-60   3.5e-56  187.7   1.5     2   122     3   123     2   123 0.99 Ribosomal protein S12
Ribosomal_S7         PF00177.16   148 seq334_BIOID59245    -            156     3e-62  208.4   1.6   1   1   2.4e-66   3.3e-62  208.3   1.1     1   148     1   149     1   149 0.99 Ribosomal protein S7p/S5e
GTP_EFTU             PF00009.22   188 seq335_BIOID59245    -            704   2.8e-64  215.9   0.1   1   1   1.4e-67   4.7e-64  215.1   0.1     2   188     9   288     8   288 0.94 Elongation factor Tu GTP binding domain
EFG_IV               PF03764.13   120 seq335_BIOID59245    -            704   5.2e-44  148.5   0.0   1   1   3.1e-47   1.1e-43  147.5   0.0     1   120   486   609   486   609 0.99 Elongation factor G, domain IV
EFG_C                PF00679.19    89 seq335_BIOID59245    -            704   4.7e-29   99.9   0.1   1   1   3.8e-32   1.3e-28   98.5   0.0     1    87   611   696   611   698 0.97 Elongation factor G C-terminus
GTP_EFTU_D2          PF03144.20    74 seq335_BIOID59245    -            704   2.5e-15   56.2   0.2   1   1   2.1e-18   7.1e-15   54.7   0.1     1    74   331   398   331   398 0.94 Elongation factor Tu domain 2
GTP_EFTU             PF00009.22   188 seq336_BIOID59245    -            409   1.2e-60  204.0   0.0   1   1   3.8e-64   1.7e-60  203.5   0.0     1   187    25   216    25   217 0.93 Elongation factor Tu GTP binding domain
GTP_EFTU_D3          PF03143.12    97 seq336_BIOID59245    -            409   2.5e-34  117.2   0.1   1   1   1.5e-37     7e-34  115.8   0.0     1    96   313   407   313   408 0.98 Elongation factor Tu C-terminal domain
GTP_EFTU_D2          PF03144.20    74 seq336_BIOID59245    -            409   5.9e-18   64.6   5.7   1   1   1.3e-21   5.9e-18   64.6   3.9     1    74   240   309   240   309 0.96 Elongation factor Tu domain 2
CBM_5_12             PF02839.9     41 seq338_BIOID59245    -            686   1.8e-20   72.0  32.0   1   1   2.3e-16   3.2e-12   45.7   2.5     2    40   249   296   248   297 0.86 Carbohydrate binding domain
Fer2_BFD             PF04324.10    55 seq340_BIOID59245    -             64   8.1e-14   51.2   0.1   1   1   6.8e-18   9.3e-14   51.1   0.1     1    53     1    52     1    54 0.95 BFD-like [2Fe-2S] binding domain
Ferritin             PF00210.19   142 seq341_BIOID59245    -            158     2e-36  124.7   3.1   1   1   1.9e-40   2.6e-36  124.3   2.1     1   142     8   144     8   144 0.97 Ferritin-like domain
AAA_22               PF13401.1    131 seq348_BIOID59245    -            489   2.2e-11   43.9   0.2   1   1     1e-14   6.9e-11   42.2   0.0     3   126    18   137    15   142 0.83 AAA domain
PG_binding_1         PF01471.13    57 seq348_BIOID59245    -            489   8.6e-09   35.1   0.0   1   1   2.6e-12   1.8e-08   34.1   0.0     2    55   408   461   407   463 0.94 Putative peptidoglycan binding domain
Ribosomal_S10        PF00338.17    97 seq350_BIOID59245    -            103   4.1e-38  129.0   0.1   1   1   3.3e-42   4.5e-38  128.8   0.0     1    96     6   101     6   102 0.99 Ribosomal protein S10p/S20e
Ribosomal_L3         PF00297.17   263 seq351_BIOID59245    -            209     5e-50  170.2  10.0   1   1   1.6e-52   2.2e-48  164.8   6.9     1   263     8   204     8   204 0.99 Ribosomal protein L3
Ribosomal_L4         PF00573.17   192 seq352_BIOID59245    -            201   9.2e-66  220.7   1.1   1   1   7.6e-70     1e-65  220.6   0.7     2   191    13   198    12   199 0.99 Ribosomal protein L4/L1 family
Ribosomal_L23        PF00276.15    92 seq353_BIOID59245    -            100   1.1e-32  111.6   1.2   1   1   8.9e-37   1.2e-32  111.5   0.8     2    89     9    96     8    99 0.97 Ribosomal protein L23
Ribosomal_L2_C       PF03947.13   130 seq354_BIOID59245    -            273   2.4e-55  185.7   1.9   1   1   5.5e-59   3.8e-55  185.1   1.3     1   129   124   250   124   251 0.98 Ribosomal Proteins L2, C-terminal domain
Ribosomal_L2         PF00181.18    77 seq354_BIOID59245    -            273     7e-37  125.1   0.8   1   1   8.2e-40   5.6e-36  122.2   0.8     1    76    42   117    42   118 0.99 Ribosomal Proteins L2, RNA binding domain
Ribosomal_S19        PF00203.16    81 seq355_BIOID59245    -             92   2.2e-38  129.6   0.1   1   1   1.9e-42   2.6e-38  129.3   0.0     1    81     3    83     3    83 0.99 Ribosomal protein S19
Ribosomal_L22        PF00237.14   105 seq356_BIOID59245    -            110   1.6e-41  140.4   2.4   1   1   1.3e-45   1.7e-41  140.2   1.6     1   104     5   108     5   109 0.99 Ribosomal protein L22p/L17e
Ribosomal_S3_C       PF00189.15    85 seq357_BIOID59245    -            233   3.5e-35  119.9   0.3   1   1   1.8e-38   1.2e-34  118.2   0.1     1    85   119   202   119   202 0.96 Ribosomal protein S3, C-terminal domain
KH_2                 PF07650.12    78 seq357_BIOID59245    -            233   6.9e-20   70.2   3.4   1   1   2.1e-23   1.4e-19   69.2   2.4     1    78    38   111    38   111 0.97 KH domain
Ribosomal_L16        PF00252.13   133 seq358_BIOID59245    -            136   1.2e-50  170.5   0.8   1   1     1e-54   1.4e-50  170.4   0.6     1   132     4   131     4   132 0.97 Ribosomal protein L16p/L10e
Ribosomal_L29        PF00831.18    58 seq359_BIOID59245    -             63     5e-25   86.8   6.8   1   1     4e-29   5.5e-25   86.7   4.7     1    58     3    60     3    60 0.99 Ribosomal L29 protein
Ribosomal_S17        PF00366.15    69 seq360_BIOID59245    -             84   1.1e-32  111.7   1.3   1   1   9.4e-37   1.3e-32  111.5   0.9     1    69    10    78    10    78 0.99 Ribosomal protein S17
Ribosomal_L14        PF00238.14   122 seq361_BIOID59245    -            123   3.4e-54  181.7   0.4   1   1   2.7e-58   3.7e-54  181.5   0.3     1   122     1   123     1   123 0.98 Ribosomal protein L14p/L23e
KOW                  PF00467.24    32 seq362_BIOID59245    -            104   4.4e-06   25.9   3.9   1   1   7.1e-10   9.8e-06   24.8   2.7     2    32     8    37     7    37 0.93 KOW motif
Ribosomal_L5_C       PF00673.16    95 seq363_BIOID59245    -            179   3.2e-42  142.0   0.0   1   1   7.3e-46     5e-42  141.4   0.0     1    94    84   177    84   178 0.99 ribosomal L5P family C-terminus
Ribosomal_L5         PF00281.14    56 seq363_BIOID59245    -            179   2.8e-25   87.7   0.1   1   1   7.4e-29     5e-25   86.9   0.0     1    56    24    80    23    80 0.98 Ribosomal protein L5
Ribosomal_S14        PF00253.16    55 seq364_BIOID59245    -            101   9.1e-25   85.7   0.7   1   1     9e-29   1.2e-24   85.2   0.5     1    55    46   100    46   100 0.98 Ribosomal protein S14p/S29e
Ribosomal_S8         PF00410.14   129 seq365_BIOID59245    -            130   2.3e-48  163.1   0.0   1   1   1.8e-52   2.5e-48  163.0   0.0     1   128     5   129     5   130 0.97 Ribosomal protein S8
Ribosomal_L6         PF00347.18    77 seq366_BIOID59245    -            177   4.8e-40  135.8   0.1   1   2     4e-21   5.5e-17   61.9   0.0     1    77    11    82    11    82 0.98 Ribosomal protein L6
Ribosomal_L6         PF00347.18    77 seq366_BIOID59245    -            177   4.8e-40  135.8   0.1   2   2   2.3e-24   3.2e-20   72.3   0.0     1    76    90   164    90   165 0.98 Ribosomal protein L6
Ribosomal_L18p       PF00861.17   119 seq367_BIOID59245    -            117   1.1e-37  128.6   4.6   1   1   9.2e-42   1.3e-37  128.5   3.2     2   119     2   117     1   117 0.95 Ribosomal L18p/L5e family
Ribosomal_S5         PF00333.15    67 seq368_BIOID59245    -            167   6.4e-32  109.0   1.8   1   1   1.8e-35   1.3e-31  108.0   1.3     1    66    10    75    10    76 0.98 Ribosomal protein S5, N-terminal domain
Ribosomal_S5_C       PF03719.10    74 seq368_BIOID59245    -            167   2.4e-31  106.7   1.9   1   1     6e-35   4.1e-31  105.9   1.3     1    74    85   158    85   158 0.98 Ribosomal protein S5, C-terminal domain
Ribosomal_L30        PF00327.15    52 seq371_BIOID59245    -             59     2e-20   71.9   0.2   1   1   1.6e-24   2.2e-20   71.8   0.1     1    51     4    54     4    55 0.95 Ribosomal protein L30p/L7e
Ribosomal_L18e       PF00828.14   129 seq372_BIOID59245    -            144   2.7e-23   82.6   2.7   1   1   2.7e-27   3.7e-23   82.2   1.9     3   127    27   143    26   144 0.88 Ribosomal protein L18e/L15
SecY                 PF00344.15   342 seq373_BIOID59245    -            443  3.3e-121  404.2  21.3   1   1  3.3e-125  4.5e-121  403.8  14.7     1   341    76   417    76   418 0.96 SecY translocase
Ribosomal_L36        PF00444.13    38 seq375_BIOID59245    -             38   3.7e-21   74.7   9.2   1   1   2.9e-25   3.9e-21   74.6   6.4     1    38     1    38     1    38 1.00 Ribosomal protein L36
Ribosomal_S13        PF00416.17   106 seq376_BIOID59245    -            118   9.2e-40  135.2   0.4   1   1   7.6e-44     1e-39  135.1   0.3     1   106     3   108     3   108 0.99 Ribosomal protein S13/S18
Ribosomal_S11        PF00411.14   110 seq378_BIOID59245    -            129   5.6e-50  168.0   0.2   1   1   4.9e-54   6.7e-50  167.7   0.1     1   110    19   128    19   128 0.99 Ribosomal protein S11
Ribosomal_S4         PF00163.14    94 seq379_BIOID59245    -            206   4.1e-28   97.4   1.6   1   1     6e-32   4.1e-28   97.4   1.1     1    94     2    95     2    95 0.97 Ribosomal protein S4/S9 N-terminal domain
S4                   PF01479.20    48 seq379_BIOID59245    -            206   6.7e-20   70.1   0.2   1   1   1.9e-23   1.3e-19   69.2   0.1     2    48    97   143    96   143 0.99 S4 domain
RNA_pol_A_CTD        PF03118.10    67 seq381_BIOID59245    -            329   1.1e-25   88.7   0.1   1   1   4.3e-29     2e-25   87.8   0.1     2    66   244   308   243   309 0.95 Bacterial RNA polymerase, alpha chain C terminal domain
RNA_pol_L            PF01193.19    82 seq381_BIOID59245    -            329   2.7e-24   84.2   0.0   1   1   9.1e-28   4.1e-24   83.6   0.0     1    81    28   228    28   229 0.99 RNA polymerase Rpb3/Rpb11 dimerisation domain
RNA_pol_A_bac        PF01000.21   111 seq381_BIOID59245    -            329   1.5e-23   83.0   0.3   1   1   7.3e-27   3.3e-23   81.8   0.1     2   109    60   156    58   178 0.90 RNA polymerase Rpb3/RpoA insert domain
Ribosomal_L17        PF01196.14    97 seq382_BIOID59245    -            127   6.3e-38  129.1   0.0   1   1   5.5e-42   7.5e-38  128.8   0.0     1    97    20   116    20   116 0.99 Ribosomal protein L17
DUF1992              PF09350.5     71 seq383_BIOID59245    -            122     3e-23   81.2   0.1   1   1   2.7e-27   3.7e-23   81.0   0.1     1    69     7    74     7   100 0.96 Domain of unknown function (DUF1992)
MerR_1               PF13411.1     69 seq384_BIOID59245    -            141   5.8e-21   73.9   0.5   1   1   2.1e-24   9.7e-21   73.2   0.3     1    67     2    69     2    70 0.95 MerR HTH family regulatory protein
MerR-DNA-bind        PF09278.6     65 seq384_BIOID59245    -            141   1.3e-20   73.4   6.9   1   1   4.3e-24     2e-20   72.8   4.8     1    65    45   110    45   110 0.97 MerR, DNA binding
MerR                 PF00376.18    38 seq384_BIOID59245    -            141   1.8e-12   46.4   0.0   1   1   7.2e-16   3.3e-12   45.6   0.0     1    38     3    40     3    40 0.99 MerR family regulatory protein
DUF331               PF03889.8     39 seq386_BIOID59245    -             72   3.2e-21   74.1   0.6   1   1   3.1e-25   4.2e-21   73.8   0.4     1    37     9    45     9    47 0.97 Domain of unknown function
DNA_processg_A       PF02481.10   212 seq387_BIOID59245    -            374   4.3e-73  244.6   0.0   1   1     4e-77   5.4e-73  244.2   0.0     2   211    67   274    66   275 0.98 DNA recombination-mediator protein A
DUF494               PF04361.8    155 seq388_BIOID59245    -            157   4.2e-64  214.7   4.6   1   1   3.4e-68   4.7e-64  214.6   3.2     1   155     1   157     1   157 0.98 Protein of unknown function (DUF494)
zf-C4_Topoisom       PF01396.14    39 seq390_BIOID59245    -            180   2.3e-52  174.0  20.7   1   3     1e-19   6.9e-16   57.3   1.0     2    38    13    49    12    50 0.95 Topoisomerase DNA binding C4 zinc finger
zf-C4_Topoisom       PF01396.14    39 seq390_BIOID59245    -            180   2.3e-52  174.0  20.7   2   3   3.1e-21   2.1e-17   62.1   0.3     2    38    62    98    61    99 0.93 Topoisomerase DNA binding C4 zinc finger
zf-C4_Topoisom       PF01396.14    39 seq390_BIOID59245    -            180   2.3e-52  174.0  20.7   3   3   3.5e-19   2.4e-15   55.6   0.8     2    38   104   142   103   143 0.95 Topoisomerase DNA binding C4 zinc finger
Sua5_yciO_yrdC       PF01300.13   179 seq391_BIOID59245    -            190   2.6e-42  143.9   0.0   1   1   2.1e-46   2.9e-42  143.8   0.0     2   178    16   189    15   190 0.92 Telomere recombination
Shikimate_dh_N       PF08501.6     83 seq392_BIOID59245    -            281   6.8e-24   83.6   0.0   1   1   1.6e-27   1.1e-23   82.9   0.0     1    83    15    97    15    97 0.99 Shikimate dehydrogenase substrate binding domain
Shikimate_DH         PF01488.15   135 seq392_BIOID59245    -            281   5.5e-15   55.5   0.0   1   1   1.3e-18   9.2e-15   54.8   0.0    12    86   128   200   120   222 0.90 Shikimate / quinate 5-dehydrogenase
DUF1488              PF07369.6     83 seq393_BIOID59245    -             85   3.9e-31  106.6   0.0   1   1   3.1e-35   4.3e-31  106.4   0.0     1    82     4    84     4    85 0.99 Protein of unknown function (DUF1488)
TetR_C_2             PF08361.6    121 seq402_BIOID59245    -            220   1.1e-46  157.5   0.5   1   1   4.2e-50   1.9e-46  156.7   0.1     1   120    84   202    84   203 0.99 MAATS-type transcriptional repressor, C-terminal region
TetR_N               PF00440.18    47 seq402_BIOID59245    -            220     2e-18   65.6   0.0   1   1   1.3e-21   5.9e-18   64.1   0.0     1    47    16    62    16    62 0.98 Bacterial regulatory proteins, tetR family
TetR_C_4             PF08359.6    133 seq402_BIOID59245    -            220   3.9e-06   26.7   0.2   1   1   3.2e-09   1.5e-05   24.8   0.0    72   126   139   193   120   201 0.91 YsiA-like protein, C-terminal region
EAL                  PF00563.15   236 seq406_BIOID59245    -            646   8.8e-33  113.6   0.1   1   1   2.9e-36     2e-32  112.4   0.1     8   234   407   628   400   630 0.92 EAL domain
GGDEF                PF00990.16   161 seq406_BIOID59245    -            646   5.2e-32  110.5   0.1   1   1   1.4e-35   9.9e-32  109.6   0.1     1   160   224   380   224   381 0.96 GGDEF domain
MreB_Mbl             PF06723.8    327 seq407_BIOID59245    -            367  1.1e-150  500.5   3.4   1   1  4.2e-154  1.4e-150  500.2   2.4     2   324    31   358    30   360 0.99 MreB/Mbl protein
HSP70                PF00012.15   602 seq407_BIOID59245    -            367   3.5e-13   48.2   0.2   1   1   2.2e-16   7.4e-13   47.1   0.0   136   241   128   227   104   241 0.86 Hsp70 protein
Actin                PF00022.14   393 seq407_BIOID59245    -            367   9.3e-11   40.6   0.0   1   1   1.8e-10   6.1e-07   28.0   0.0    45   211    72   246    31   258 0.79 Actin
FtsA                 PF14450.1    120 seq407_BIOID59245    -            367   1.3e-08   34.6   0.2   1   1   1.4e-11   4.7e-08   32.7   0.0     2    98   182   339   181   348 0.92 Cell division protein FtsA
MreC                 PF04085.9    152 seq408_BIOID59245    -            367     1e-47  161.2   0.3   1   1   1.1e-51   1.4e-47  160.7   0.2     1   150   122   270   122   272 0.99 rod shape-determining protein MreC
MreD                 PF04093.7    160 seq409_BIOID59245    -            162   1.2e-46  158.3  22.1   1   1     1e-50   1.4e-46  158.1  15.3     2   160     5   155     4   155 0.99 rod shape-determining protein MreD
Maf                  PF02545.9    195 seq410_BIOID59245    -            197   3.2e-71  238.4   0.0   1   1   2.7e-75   3.6e-71  238.1   0.0     2   194     3   191     2   192 0.98 Maf-like protein
RNase_E_G            PF10150.4    271 seq412_BIOID59245    -            489  3.6e-113  377.1   2.0   1   1  6.1e-117  4.2e-113  376.9   0.8     1   271   124   394   124   394 0.99 Ribonuclease E/G family
S1                   PF00575.18    74 seq412_BIOID59245    -            489   4.1e-17   61.9   0.3   1   1   3.8e-20   2.6e-16   59.3   0.0     3    73    37   121    35   122 0.97 S1 RNA binding domain
DUF3971              PF13116.1    289 seq413_BIOID59245    -           1266   9.8e-94  313.8   1.7   1   1   2.4e-96   1.6e-92  309.8   0.7     2   289   505   789   504   791 0.97 Protein of unknown function
AsmA_2               PF13502.1    220 seq413_BIOID59245    -           1266   2.2e-61  206.8  12.0   1   1   2.8e-62   1.9e-58  197.2   0.4     1   220  1009  1252  1009  1252 0.95 AsmA-like C-terminal region
PmbA_TldD            PF01523.11   293 seq414_BIOID59245    -            481   4.8e-75  252.4   1.1   1   1   5.3e-79   7.2e-75  251.8   0.8     1   293    34   332    34   332 0.92 Putative modulator of DNA gyrase
DUF1656              PF07869.7     58 seq416_BIOID59245    -             90   1.5e-20   72.6  10.5   1   1   1.5e-24     2e-20   72.1   7.3     2    58    29    85    28    85 0.97 Protein of unknown function (DUF1656)
HlyD                 PF00529.15   306 seq417_BIOID59245    -            310   8.4e-47  159.8  13.4   1   2   3.9e-19   1.3e-15   57.3   1.8     2    68    47   113    46   115 0.93 HlyD family secretion protein
HlyD                 PF00529.15   306 seq417_BIOID59245    -            310   8.4e-47  159.8  13.4   2   2   1.2e-34   3.9e-31  108.3   4.8   103   306   101   285   100   285 0.97 HlyD family secretion protein
Biotin_lipoyl_2      PF13533.1     50 seq417_BIOID59245    -            310   5.5e-19   67.4   7.7   1   1     6e-22   2.1e-18   65.6   1.4     2    50    47    95    46    95 0.97 Biotin-lipoyl like
HlyD_2               PF12700.2    328 seq417_BIOID59245    -            310   6.6e-18   64.8   0.5   1   1   2.6e-21   8.9e-18   64.3   0.4    22   272    48   272    43   275 0.84 HlyD family secretion protein
HlyD_3               PF13437.1    105 seq417_BIOID59245    -            310   3.4e-16   59.3   1.1   1   1   1.4e-14   4.7e-11   42.8   0.0     1    94   156   249   156   278 0.83 HlyD family secretion protein
FUSC                 PF04632.7    650 seq418_BIOID59245    -            655  2.6e-149  498.5  20.3   1   1  6.8e-153  3.1e-149  498.3  14.1     2   649    11   651    10   652 0.98 Fusaric acid resistance protein family
FUSC_2               PF13515.1    128 seq418_BIOID59245    -            655   6.9e-17   61.4  38.1   1   1   2.7e-18   1.2e-14   54.1  11.4     1   127    23   162    21   163 0.87 Fusaric acid resistance protein-like
ALMT                 PF11744.3    406 seq418_BIOID59245    -            655   0.00013   20.6   3.0   1   1   2.8e-08   0.00013   20.6   2.1    10   189    10   183     3   230 0.70 Aluminium activated malate transporter
Barstar              PF01337.13    90 seq419_BIOID59245    -             90   8.2e-20   70.3   0.4   1   1   6.9e-24   9.4e-20   70.1   0.3     1    84     4    82     4    87 0.96 Barstar (barnase inhibitor)
Ldh_1_N              PF00056.18   142 seq422_BIOID59245    -            334   3.4e-48  162.8   0.9   1   1   7.1e-52   4.9e-48  162.3   0.6     1   141    23   166    23   167 0.97 lactate/malate dehydrogenase, NAD binding domain
Ldh_1_C              PF02866.13   174 seq422_BIOID59245    -            334   8.7e-48  162.2   0.0   1   1   1.8e-51   1.2e-47  161.7   0.0     1   174   169   332   169   332 0.99 lactate/malate dehydrogenase, alpha/beta C-terminal domain
AFG1_ATPase          PF03969.11   362 seq424_BIOID59245    -            375  1.3e-164  547.1   0.1   1   1  1.1e-168  1.5e-164  546.9   0.1     2   362     5   371     4   371 0.99 AFG1-like ATPase
Ribosomal_L13        PF00572.13   128 seq425_BIOID59245    -            142   4.3e-55  185.0   0.3   1   1   3.6e-59   4.9e-55  184.9   0.2     1   127    15   141    15   142 0.99 Ribosomal protein L13
Ribosomal_S9         PF00380.14   121 seq426_BIOID59245    -            130   1.4e-47  160.8   2.1   1   1   1.1e-51   1.5e-47  160.6   1.5     1   121    10   130    10   130 1.00 Ribosomal protein S9/S16
GST_N_3              PF13417.1     75 seq427_BIOID59245    -            212     2e-20   72.6   0.1   1   1   1.4e-23   3.8e-20   71.7   0.0     1    75    13    87    13    87 0.98 Glutathione S-transferase, N-terminal domain
GST_N                PF02798.15    76 seq427_BIOID59245    -            212     2e-17   62.9   0.0   1   1   4.2e-20   1.1e-16   60.5   0.0     2    76    10    81     9    81 0.95 Glutathione S-transferase, N-terminal domain
GST_N_2              PF13409.1     70 seq427_BIOID59245    -            212   4.3e-14   52.1   0.1   1   1   3.6e-17   9.8e-14   51.0   0.0     4    69    21    81    19    82 0.93 Glutathione S-transferase, N-terminal domain
GST_C                PF00043.20    95 seq427_BIOID59245    -            212     6e-11   42.0   0.0   1   1   3.3e-14     9e-11   41.5   0.0     2    95   102   194   101   194 0.93 Glutathione S-transferase, C-terminal domain
GST_C_2              PF13410.1     69 seq427_BIOID59245    -            212   3.1e-09   36.4   0.0   1   1   2.4e-12   6.6e-09   35.4   0.0     3    53   124   174   109   189 0.85 Glutathione S-transferase, C-terminal domain
SspB                 PF04386.8    155 seq428_BIOID59245    -            165   3.4e-47  159.8   0.0   1   1     3e-51   4.2e-47  159.5   0.0     5   155     8   165     5   165 0.90 Stringent starvation protein B
FCD                  PF07729.7    125 seq431_BIOID59245    -            263   3.3e-22   79.0   7.4   1   1   4.8e-26   3.3e-22   79.0   5.1     3   124   125   246   123   247 0.94 FCD domain
GntR                 PF00392.16    64 seq431_BIOID59245    -            263   4.7e-21   73.8   0.9   1   1   1.2e-24     8e-21   73.1   0.6     1    64    32    95    32    95 0.97 Bacterial regulatory proteins, gntR family
DHDPS                PF00701.17   289 seq432_BIOID59245    -            297  2.1e-107  357.9   0.0   1   1  1.8e-111  2.4e-107  357.7   0.0     2   289     5   293     4   293 0.99 Dihydrodipicolinate synthetase family
MFS_1                PF07690.11   354 seq433_BIOID59245    -            506   3.5e-38  131.1  60.4   1   2   5.3e-29   3.6e-25   88.3  23.8     2   286    36   298    35   306 0.70 Major Facilitator Superfamily
MFS_1                PF07690.11   354 seq433_BIOID59245    -            506   3.5e-38  131.1  60.4   2   2   1.3e-15   8.8e-12   44.3  16.6     2   175   291   462   289   500 0.80 Major Facilitator Superfamily
Sugar_tr             PF00083.19   451 seq433_BIOID59245    -            506   1.1e-26   93.3  11.4   1   1   1.6e-30   1.1e-26   93.3   7.9     2   197    31   210    30   221 0.91 Sugar (and other) transporter
NanE                 PF04131.9    192 seq434_BIOID59245    -            229   6.6e-93  308.8   0.5   1   1   5.7e-97   7.7e-93  308.6   0.4     1   192    35   226    35   226 0.99 Putative N-acetylmannosamine-6-phosphate epimerase
ROK                  PF00480.15   179 seq435_BIOID59245    -            291   7.4e-55  185.4   0.1   1   1   8.4e-59   1.1e-54  184.8   0.1     1   179     5   183     5   183 0.98 ROK family
DUF386               PF04074.7    153 seq436_BIOID59245    -            154   2.4e-54  182.9   0.0   1   1   1.9e-58   2.6e-54  182.7   0.0     1   152     1   150     1   151 0.99 Domain of unknown function (DUF386)
Radical_SAM          PF04055.16   166 seq439_BIOID59245    -            320     4e-15   56.2   0.0   1   1   4.8e-19   6.5e-15   55.5   0.0     9   165    54   213    43   214 0.90 Radical SAM superfamily
HATPase_c            PF02518.21   111 seq440_BIOID59245    -            778     5e-31  106.5   0.1   1   1     1e-33   1.7e-30  104.8   0.1     2   109   395   504   394   506 0.96 Histidine kinase-, DNA gyrase B-, and HSP90-like ATPase
Response_reg         PF00072.19   112 seq440_BIOID59245    -            778   5.1e-22   77.8   0.1   1   1   8.6e-25   1.5e-21   76.4   0.1     1   111   528   639   528   640 0.93 Response regulator receiver domain
PAS                  PF00989.19   113 seq440_BIOID59245    -            778   2.9e-18   65.5   0.0   1   1   5.7e-21   9.8e-18   63.8   0.0     2   113   156   266   155   266 0.91 PAS fold
HisKA                PF00512.20    68 seq440_BIOID59245    -            778   6.2e-17   61.2   1.5   1   1   2.2e-19   3.7e-16   58.7   0.1     2    67   283   346   282   347 0.97 His Kinase A (phospho-acceptor) domain
PAS_4                PF08448.5    110 seq440_BIOID59245    -            778   2.5e-15   56.3   0.0   1   1   7.7e-18   1.3e-14   54.0   0.0     1   110   161   271   161   271 0.99 PAS fold
Hpt                  PF01627.18    90 seq440_BIOID59245    -            778   5.7e-13   48.5   2.1   1   1   4.4e-15   7.6e-12   44.9   0.0     3    90   686   771   684   771 0.96 Hpt domain
PAS_9                PF13426.1    104 seq440_BIOID59245    -            778   8.8e-11   42.0   0.0   1   1   6.1e-13     1e-09   38.5   0.0     1   104   165   268   165   268 0.98 PAS domain
HATPase_c_3          PF13589.1    137 seq440_BIOID59245    -            778   2.9e-07   30.1   0.0   1   1   3.9e-10   6.7e-07   28.9   0.0     6   114   402   514   397   525 0.79 Histidine kinase-, DNA gyrase B-, and HSP90-like ATPase
DJ-1_PfpI            PF01965.19   147 seq442_BIOID59245    -            220   5.8e-23   80.8   0.2   1   1   5.7e-27   7.8e-23   80.4   0.1     1   145    48   204    48   206 0.85 DJ-1/PfpI family
Transgly             PF00912.17   178 seq444_BIOID59245    -            242   2.9e-54  182.9   0.0   1   1   2.7e-58   3.7e-54  182.6   0.0     9   178    59   228    50   228 0.96 Transglycosylase
ABC_tran             PF00005.22   118 seq450_BIOID59245    -            269   7.1e-19   68.1   0.0   1   1   1.4e-22   9.9e-19   67.7   0.0     1   117    48   172    48   173 0.94 ABC transporter
AAA_21               PF13304.1    303 seq450_BIOID59245    -            269   3.2e-12   46.9   0.0   1   1   5.5e-11   3.8e-07   30.2   0.0   234   302   142   209   136   210 0.93 AAA domain
Permease             PF02405.11   215 seq451_BIOID59245    -            260   1.8e-73  246.4  16.5   1   1   1.6e-77   2.2e-73  246.1  11.4     3   215    44   257    42   257 0.99 Permease
MCE                  PF02470.15    81 seq452_BIOID59245    -            183   1.1e-21   76.5   0.0   1   1   1.1e-25   1.5e-21   76.0   0.0     2    80    39   116    38   117 0.97 mce related protein
Tol_Tol_Ttg2         PF05494.7    170 seq454_BIOID59245    -            211   7.1e-48  162.2   0.0   1   1   6.1e-52   8.4e-48  162.0   0.0     2   168    32   199    31   201 0.96 Toluene tolerance, Ttg2
STAS_2               PF13466.1     80 seq456_BIOID59245    -             97   4.9e-18   64.8   0.1   1   1   8.3e-22   5.6e-18   64.6   0.1     1    79    14    90    14    91 0.98 STAS domain
STAS                 PF01740.16   117 seq456_BIOID59245    -             97   1.7e-05   24.0   0.0   1   1   3.2e-09   2.2e-05   23.7   0.0    53   103    42    92    32    95 0.92 STAS domain
BolA                 PF01722.13    75 seq457_BIOID59245    -             89   1.1e-20   73.1   0.0   1   1     1e-24   1.4e-20   72.8   0.0     3    75    16    80    12    80 0.92 BolA-like protein
EPSP_synthase        PF00275.15   419 seq458_BIOID59245    -            419  8.9e-129  429.4   0.9   1   1  7.5e-133    1e-128  429.2   0.6     1   419     6   406     6   406 0.97 EPSP synthase (3-phosphoshikimate 1-carboxyvinyltransferase)
Ribosomal_L21p       PF00829.16    96 seq459_BIOID59245    -            111   8.7e-38  128.2   2.3   1   1   7.2e-42   9.8e-38  128.0   1.6     1    96     9   104     9   104 0.99 Ribosomal prokaryotic L21 protein
Ribosomal_L27        PF01016.14    81 seq460_BIOID59245    -             85   1.6e-39  133.3   2.9   1   1   1.3e-43   1.8e-39  133.2   2.0     1    80     2    82     2    83 0.98 Ribosomal L27 protein
EamA                 PF00892.15   126 seq461_BIOID59245    -            321   5.2e-42  142.7  28.5   1   2   1.9e-29   1.3e-25   89.7   5.9     1   124    17   142    17   144 0.98 EamA-like transporter family
EamA                 PF00892.15   126 seq461_BIOID59245    -            321   5.2e-42  142.7  28.5   2   2   5.9e-20     4e-16   59.0   8.3     2   125   170   291   169   292 0.97 EamA-like transporter family
EmrE                 PF13536.1    113 seq461_BIOID59245    -            321   5.2e-10   39.3   6.8   1   1   7.7e-14   5.2e-10   39.3   4.7     3   103    41   141    39   147 0.94 Multidrug resistance efflux transporter
GTP1_OBG             PF01018.17   156 seq462_BIOID59245    -            390   1.1e-71  239.4   5.5   1   1   3.5e-75   1.6e-71  238.9   3.8     1   156     3   158     3   158 0.99 GTP1/OBG
MMR_HSR1             PF01926.18   114 seq462_BIOID59245    -            390   1.3e-21   76.5   0.0   1   1   4.7e-25   2.1e-21   75.9   0.0     1   114   161   284   161   284 0.82 50S ribosome-binding GTPase
FeoB_N               PF02421.13   189 seq462_BIOID59245    -            390   3.2e-09   36.1   0.0   1   1   2.2e-10     1e-06   28.0   0.0     3    57   162   217   160   224 0.94 Ferrous iron transport protein B
DUF3521              PF12035.3     35 seq463_BIOID59245    -             44   4.3e-18   64.7   0.9   1   1   4.3e-22   5.8e-18   64.3   0.6     2    35     5    38     5    38 0.98 Protein of unknown function (DUF3521)
GreA_GreB_N          PF03449.10    74 seq464_BIOID59245    -            158   1.8e-32  111.0   1.1   1   1   3.6e-36   2.4e-32  110.6   0.8     4    74     3    74     1    74 0.97 Transcription elongation factor, N-terminal
GreA_GreB            PF01272.14    77 seq464_BIOID59245    -            158     8e-29   99.0   0.5   1   1   1.6e-32   1.1e-28   98.6   0.3     3    77    83   157    80   157 0.97 Transcription elongation factor, GreA/GreB, C-term
FtsJ                 PF01728.14   181 seq466_BIOID59245    -            209     7e-57  192.2   0.0   1   1   6.1e-61   8.3e-57  191.9   0.0     1   181    31   207    31   207 0.98 FtsJ-like methyltransferase
Peptidase_M41        PF01434.13   213 seq468_BIOID59245    -            647     8e-84  280.2   0.7   1   1   4.6e-87   1.3e-83  279.6   0.5     2   212   385   594   384   595 0.98 Peptidase family M41
AAA                  PF00004.24   132 seq468_BIOID59245    -            647   1.7e-46  157.6   0.0   1   1   1.7e-49   4.7e-46  156.1   0.0     1   131   191   323   191   324 0.97 ATPase family associated with various cellular activities (AAA)
FtsH_ext             PF06480.10   110 seq468_BIOID59245    -            647   1.4e-16   60.5   0.2   1   1   5.1e-20   1.4e-16   60.5   0.1     1   110     8    96     8    96 0.95 FtsH Extracellular
AAA_5                PF07728.9    139 seq468_BIOID59245    -            647   7.9e-07   28.7   0.0   1   1   1.5e-09     4e-06   26.4   0.0     1   137   190   312   190   313 0.82 AAA domain (dynein-related subfamily)
Pterin_bind          PF00809.17   210 seq469_BIOID59245    -            297   1.5e-76  256.2   0.0   1   1   1.7e-80   2.3e-76  255.7   0.0     1   210    35   240    35   240 0.99 Pterin binding enzyme
PGM_PMM_I            PF02878.11   138 seq470_BIOID59245    -            445   2.6e-45  153.1   0.0   1   1   1.8e-48   6.1e-45  151.9   0.0     1   134     4   136     4   138 0.98 Phosphoglucomutase/phosphomannomutase, alpha/beta/alpha domain I
PGM_PMM_III          PF02880.11   111 seq470_BIOID59245    -            445   1.8e-31  108.3   0.2   1   1   1.3e-34   4.3e-31  107.1   0.1     1   109   258   367   258   369 0.93 Phosphoglucomutase/phosphomannomutase, alpha/beta/alpha domain III
PGM_PMM_II           PF02879.11   104 seq470_BIOID59245    -            445   3.9e-21   75.2   0.1   1   1   2.5e-24   8.5e-21   74.1   0.0     2   104   157   254   156   254 0.91 Phosphoglucomutase/phosphomannomutase, alpha/beta/alpha domain II
PGM_PMM_IV           PF00408.15    73 seq470_BIOID59245    -            445   9.8e-16   57.4   0.3   1   1   1.2e-18     4e-15   55.4   0.2     1    73   373   443   373   443 0.96 Phosphoglucomutase/phosphomannomutase, C-terminal domain
SecG                 PF03840.9     74 seq471_BIOID59245    -            110   8.9e-27   92.5   9.6   1   1   7.6e-31     1e-26   92.3   6.7     2    74     3    75     2    75 0.97 Preprotein translocase SecG subunit
Sulfatase            PF00884.18   379 seq472_BIOID59245    -            541   2.9e-45  154.7   2.4   1   1   2.8e-49   3.8e-45  154.4   1.7     2   293   224   474   223   525 0.89 Sulfatase
DUF150               PF02576.12   141 seq474_BIOID59245    -            140   2.3e-47  159.9   0.0   1   1   1.9e-51   2.6e-47  159.8   0.0     2   141     2   136     1   136 0.96 Uncharacterised BCR, YhbC family COG0779
NusA_N               PF08529.6    122 seq476_BIOID59245    -            495   1.2e-42  144.5   7.5   1   1   5.9e-46   2.7e-42  143.5   5.2     1   121     4   124     4   125 0.99 NusA N-terminal domain
KH_5                 PF13184.1     69 seq476_BIOID59245    -            495   3.3e-28   97.1   1.4   1   1   1.8e-30   8.3e-27   92.6   0.1     1    67   230   296   230   298 0.98 NusA-like KH domain
S1                   PF00575.18    74 seq476_BIOID59245    -            495     1e-11   44.6   0.4   1   1   8.9e-15     4e-11   42.7   0.0     2    72   132   196   131   198 0.96 S1 RNA binding domain
GTP_EFTU             PF00009.22   188 seq477_BIOID59245    -            890   3.7e-42  143.7   0.9   1   1   2.7e-45   3.7e-42  143.7   0.6     4   185   392   551   389   554 0.95 Elongation factor Tu GTP binding domain
IF-2                 PF11987.3    109 seq477_BIOID59245    -            890   5.6e-41  138.7   3.0   1   1   1.8e-43   2.4e-40  136.6   2.1     2   109   673   780   672   780 0.99 Translation-initiation factor 2
IF2_N                PF04760.10    54 seq477_BIOID59245    -            890   3.2e-22   77.8   5.4   1   2   1.6e-09   2.2e-06   27.0   0.1     1    54     1    52     1    52 0.95 Translation initiation factor IF-2, N-terminal region
IF2_N                PF04760.10    54 seq477_BIOID59245    -            890   3.2e-22   77.8   5.4   2   2   2.6e-17   3.6e-14   52.0   0.8     2    54   314   364   313   364 0.97 Translation initiation factor IF-2, N-terminal region
IF2_assoc            PF08364.6     41 seq477_BIOID59245    -            890   2.3e-17   62.6   3.8   1   1   3.9e-20   5.3e-17   61.4   2.6     1    41    55    95    55    95 0.97 Bacterial translation initiation factor IF-2 associated region
GTP_EFTU_D2          PF03144.20    74 seq477_BIOID59245    -            890     1e-16   60.6   5.3   1   2   1.6e-10   2.2e-07   30.8   0.1     1    73   579   641   579   642 0.94 Elongation factor Tu domain 2
GTP_EFTU_D2          PF03144.20    74 seq477_BIOID59245    -            890     1e-16   60.6   5.3   2   2   1.7e-10   2.3e-07   30.6   0.5     1    73   810   877   810   878 0.97 Elongation factor Tu domain 2
Miro                 PF08477.8    119 seq477_BIOID59245    -            890   6.2e-08   33.0   1.0   1   1   4.2e-10   5.8e-07   29.9   0.1     2   119   394   501   393   501 0.89 Miro-like protein
MMR_HSR1             PF01926.18   114 seq477_BIOID59245    -            890   1.6e-07   31.1   0.1   1   1   3.7e-10     5e-07   29.6   0.0     2   114   394   499   393   499 0.74 50S ribosome-binding GTPase
Arf                  PF00025.16   175 seq477_BIOID59245    -            890   9.1e-06   24.9   0.0   1   1   2.6e-08   3.5e-05   22.9   0.0    19   171   396   548   387   552 0.83 ADP-ribosylation factor family
Ras                  PF00071.17   162 seq477_BIOID59245    -            890   1.3e-05   24.5   0.0   1   1   9.2e-09   1.3e-05   24.5   0.0     3   158   395   550   393   554 0.82 Ras family
PduV-EutP            PF10662.4    143 seq477_BIOID59245    -            890   1.6e-05   24.3   0.3   1   1   5.1e-08     7e-05   22.2   0.0     4   140   394   547   392   549 0.71 Ethanolamine utilisation - propanediol utilisation
RBFA                 PF02033.13   104 seq478_BIOID59245    -            133   8.1e-35  118.8   0.1   1   1     7e-39   9.5e-35  118.6   0.0     1   103     7   112     7   113 0.94 Ribosome-binding factor A
TruB_N               PF01509.13   149 seq479_BIOID59245    -            314   8.5e-58  194.6   0.0   1   1   1.7e-61   1.1e-57  194.2   0.0     1   149    33   180    33   180 0.99 TruB family pseudouridylate synthase (N terminal domain)
TruB-C_2             PF09157.6     58 seq479_BIOID59245    -            314   1.7e-19   69.3   0.1   1   1   5.8e-23     4e-19   68.1   0.0     1    58   252   309   252   309 0.97 Pseudouridine synthase II TruB, C-terminal
Ribosomal_S15        PF00312.17    83 seq480_BIOID59245    -             89   4.8e-35  119.0   0.9   1   1   3.9e-39   5.3e-35  118.9   0.6     2    83     7    88     6    88 0.98 Ribosomal protein S15
RNase_PH             PF01138.16   132 seq481_BIOID59245    -            734   3.9e-41  140.3   0.0   1   2   1.4e-21   3.1e-18   66.2   0.0     5   132    39   167    36   167 0.90 3' exoribonuclease family, domain 1
RNase_PH             PF01138.16   132 seq481_BIOID59245    -            734   3.9e-41  140.3   0.0   2   2   3.9e-23   8.9e-20   71.2   0.0     2   132   347   479   346   479 0.90 3' exoribonuclease family, domain 1
PNPase               PF03726.9     83 seq481_BIOID59245    -            734   2.5e-26   91.6   2.1   1   1   1.1e-29   2.5e-26   91.6   1.5     2    83   265   343   264   343 0.98 Polyribonucleotide nucleotidyltransferase, RNA binding domain
RNase_PH_C           PF03725.10    68 seq481_BIOID59245    -            734   2.1e-24   85.0   8.2   1   2   1.7e-19   3.9e-16   58.6   0.1     1    67   170   233   170   234 0.97 3' exoribonuclease family, domain 2
RNase_PH_C           PF03725.10    68 seq481_BIOID59245    -            734   2.1e-24   85.0   8.2   2   2   2.5e-10   5.8e-07   29.2   0.5     1    66   482   550   482   552 0.92 3' exoribonuclease family, domain 2
S1                   PF00575.18    74 seq481_BIOID59245    -            734   6.6e-23   80.4   2.7   1   1   2.9e-26   6.6e-23   80.4   1.9     3    74   643   713   641   713 0.97 S1 RNA binding domain
KH_1                 PF00013.24    58 seq481_BIOID59245    -            734   3.3e-13   48.9   5.1   1   1   5.1e-16   1.2e-12   47.1   3.6     3    58   580   635   578   635 0.95 KH domain
KH_3                 PF13014.1     43 seq481_BIOID59245    -            734   9.5e-07   28.2   0.2   1   1   1.3e-09     3e-06   26.6   0.2     2    28   588   614   587   628 0.86 KH domain
TPR_2                PF07719.12    34 seq482_BIOID59245    -            294   6.5e-17   59.9   8.6   1   3   3.4e-06    0.0059   16.3   0.1     1    33    62    94    62    95 0.96 Tetratricopeptide repeat
TPR_2                PF07719.12    34 seq482_BIOID59245    -            294   6.5e-17   59.9   8.6   2   3   3.3e-08   5.6e-05   22.6   0.0     1    34    96   129    96   129 0.95 Tetratricopeptide repeat
TPR_2                PF07719.12    34 seq482_BIOID59245    -            294   6.5e-17   59.9   8.6   3   3   1.1e-05     0.019   14.7   0.0     2    30   235   263   234   267 0.91 Tetratricopeptide repeat
TPR_1                PF00515.23    34 seq482_BIOID59245    -            294   6.8e-15   53.8   6.9   1   2   6.5e-07    0.0011   18.3   0.0     1    33    62    94    62    95 0.96 Tetratricopeptide repeat
TPR_1                PF00515.23    34 seq482_BIOID59245    -            294   6.8e-15   53.8   6.9   2   2   6.7e-09   1.1e-05   24.6   0.0     2    34    97   129    96   129 0.95 Tetratricopeptide repeat
TPR_11               PF13414.1     69 seq482_BIOID59245    -            294   2.4e-14   52.5  10.8   1   1   3.7e-12   6.4e-09   35.2   0.7     3    69    96   161    94   161 0.89 TPR repeat
TPR_8                PF13181.1     34 seq482_BIOID59245    -            294     2e-11   42.6   2.0   1   3   5.9e-05       0.1   12.3   0.0     1    33    62    94    62    95 0.94 Tetratricopeptide repeat
TPR_8                PF13181.1     34 seq482_BIOID59245    -            294     2e-11   42.6   2.0   2   3   1.3e-05     0.021   14.4   0.0     9    34   104   129    97   130 0.83 Tetratricopeptide repeat
TPR_8                PF13181.1     34 seq482_BIOID59245    -            294     2e-11   42.6   2.0   3   3   3.8e-05     0.064   12.9   0.1     3    28   236   261   234   264 0.90 Tetratricopeptide repeat
TPR_9                PF13371.1     73 seq482_BIOID59245    -            294   3.2e-10   39.6   7.1   1   2   4.7e-07   0.00081   19.0   1.1    11    64    44    97    35    98 0.92 Tetratricopeptide repeat
TPR_9                PF13371.1     73 seq482_BIOID59245    -            294   3.2e-10   39.6   7.1   2   2   2.5e-08   4.2e-05   23.2   0.2     6    63   107   164   102   174 0.93 Tetratricopeptide repeat
DEAD                 PF00270.24   173 seq483_BIOID59245    -            629   1.8e-50  170.6   0.0   1   1     1e-52   3.5e-49  166.4   0.0     2   171    31   195    30   197 0.96 DEAD/DEAH box helicase
Helicase_C           PF00271.26    78 seq483_BIOID59245    -            629   2.6e-26   91.1   0.3   1   1     3e-29     1e-25   89.2   0.0     2    78   264   340   263   340 0.98 Helicase conserved C-terminal domain
DbpA                 PF03880.10    74 seq483_BIOID59245    -            629   9.3e-23   79.5   0.0   1   1   6.5e-26   2.2e-22   78.3   0.0     3    73   489   559   487   560 0.97 DbpA RNA binding domain
DEADboxA             PF12343.3     63 seq483_BIOID59245    -            629     4e-13   49.2  41.8   1   1   1.2e-16     4e-13   49.2  29.0     1    63   568   629   568   629 0.95 Cold shock protein DEAD box A
Trp_Tyr_perm         PF03222.8    394 seq486_BIOID59245    -            414    1e-154  515.0  28.6   1   1  8.5e-159  1.2e-154  514.8  19.8     2   394    10   402     9   402 0.99 Tryptophan/tyrosine permease family
SCP2                 PF02036.12   101 seq487_BIOID59245    -            174   3.3e-19   68.8   0.1   1   1   3.5e-23   4.8e-19   68.3   0.1    11   101    45   133    33   133 0.93 SCP-2 sterol transfer family
Acetyltransf_9       PF13527.1    128 seq488_BIOID59245    -            167   9.1e-11   41.6   0.0   1   1   3.6e-14   1.2e-10   41.1   0.0     9   128    10   125     3   125 0.86 Acetyltransferase (GNAT) domain
Acetyltransf_1       PF00583.19    83 seq488_BIOID59245    -            167     1e-10   41.3   0.0   1   1   4.7e-14   1.6e-10   40.7   0.0     3    83    49   123    47   123 0.93 Acetyltransferase (GNAT) family
Acetyltransf_7       PF13508.1     79 seq488_BIOID59245    -            167   9.7e-07   28.7   0.0   1   1   5.1e-10   1.8e-06   27.9   0.0     6    78    45   123    43   124 0.74 Acetyltransferase (GNAT) domain
Acetyltransf_10      PF13673.1    117 seq488_BIOID59245    -            167   4.9e-05   23.3   0.0   1   1   2.3e-08   7.8e-05   22.6   0.0     1   117    10   122    10   122 0.71 Acetyltransferase (GNAT) domain
NAD_binding_10       PF13460.1    183 seq493_BIOID59245    -            211   4.6e-15   55.9   0.0   1   1   1.6e-18   5.5e-15   55.7   0.0     1   182     4   191     4   192 0.84 NADH(P)-binding
Semialdhyde_dh       PF01118.19   121 seq493_BIOID59245    -            211   4.2e-07   30.1   0.0   1   1   7.4e-10   2.5e-06   27.6   0.0     2    96     4    94     3   118 0.77 Semialdehyde dehydrogenase, NAD binding domain
Epimerase            PF01370.16   236 seq493_BIOID59245    -            211   1.4e-05   24.5   0.0   1   1   2.9e-08    0.0001   21.7   0.0     1   115     4   110     4   200 0.85 NAD dependent epimerase/dehydratase family
DUF318               PF03773.8    307 seq494_BIOID59245    -            346   3.4e-82  275.7  24.8   1   1   3.3e-86   4.5e-82  275.3  17.2     2   305    62   343    61   345 0.98 Predicted permease
TP_methylase         PF00590.15   210 seq497_BIOID59245    -            286     1e-32  113.4   0.5   1   1   1.2e-36   1.6e-32  112.7   0.2     1   209    13   213    13   214 0.85 Tetrapyrrole (Corrin/Porphyrin) Methylases
DeoRC                PF00455.17   162 seq502_BIOID59245    -            269   7.6e-57  191.3   1.5   1   1   1.8e-60   8.3e-57  191.2   0.5     2   161    88   247    87   248 0.99 DeoR C terminal sensor domain
HTH_DeoR             PF08220.7     57 seq502_BIOID59245    -            269   3.1e-21   74.5   0.2   1   1   1.2e-24   5.3e-21   73.7   0.1     1    57    18    74    18    74 0.98 DeoR-like helix-turn-helix domain
HTH_11               PF08279.7     55 seq502_BIOID59245    -            269   1.4e-09   37.2   0.1   1   1   8.4e-13   3.8e-09   35.9   0.1     1    48    18    64    18    68 0.91 HTH domain
MFS_1                PF07690.11   354 seq503_BIOID59245    -            444   5.9e-53  179.7  48.9   1   1   1.4e-50   9.8e-47  159.2  26.8     1   318    23   366    23   369 0.80 Major Facilitator Superfamily
Sugar_tr             PF00083.19   451 seq503_BIOID59245    -            444   9.4e-08   30.9  37.5   1   1     4e-11   2.7e-07   29.4  26.1    16   437    19   434     9   441 0.75 Sugar (and other) transporter
HpcH_HpaI            PF03328.9    221 seq504_BIOID59245    -            256   9.1e-62  207.7   0.0   1   1   1.5e-65     1e-61  207.5   0.0     1   219    20   244    20   246 0.97 HpcH/HpaI aldolase/citrate lyase family
PK                   PF00224.16   348 seq504_BIOID59245    -            256   0.00011   20.8   0.0   1   1   1.9e-08   0.00013   20.6   0.0   195   254   123   184    76   214 0.80 Pyruvate kinase, barrel domain
NAD_binding_2        PF03446.10   162 seq505_BIOID59245    -            299   5.2e-53  179.1   2.5   1   1   2.5e-56   8.4e-53  178.4   1.7     2   162     6   167     5   167 0.98 NAD binding domain of 6-phosphogluconate dehydrogenase
F420_oxidored        PF03807.12    96 seq505_BIOID59245    -            299   9.5e-10   38.6   2.4   1   1   1.2e-12   4.2e-09   36.5   0.2     1    93     7    98     7   100 0.79 NADP oxidoreductase coenzyme F420-dependent
2-Hacid_dh_C         PF02826.14   178 seq505_BIOID59245    -            299   2.2e-08   33.3   0.3   1   1     2e-11   6.9e-08   31.7   0.1    37   158     6   130     4   140 0.86 D-isomer specific 2-hydroxyacid dehydrogenase, NAD binding domain
3HCDH_N              PF02737.13   180 seq505_BIOID59245    -            299   6.5e-05   22.5   1.3   1   1   2.9e-08   9.9e-05   21.9   0.1     1    84     7    87     7    95 0.78 3-hydroxyacyl-CoA dehydrogenase, NAD binding domain
Gly_kinase           PF02595.10   378 seq506_BIOID59245    -            408  9.3e-190  630.0  14.3   1   1  7.8e-194  1.1e-189  629.8   9.9     1   377    28   404    28   405 1.00 Glycerate kinase family
LysR_substrate       PF03466.15   209 seq511_BIOID59245    -            312     9e-33  113.0   0.0   1   1   1.7e-36   1.2e-32  112.6   0.0     7   207    98   297    92   299 0.95 LysR substrate binding domain
HTH_1                PF00126.22    60 seq511_BIOID59245    -            312   4.1e-19   67.9   0.0   1   1   1.1e-22   7.2e-19   67.1   0.0     2    60    10    68     9    68 0.98 Bacterial regulatory helix-turn-helix protein, lysR family
PALP                 PF00291.20   307 seq512_BIOID59245    -            329   1.1e-72  244.6   0.4   1   1   9.9e-77   1.4e-72  244.4   0.3    12   307    32   312    21   312 0.91 Pyridoxal-phosphate dependent enzyme
Trp_Tyr_perm         PF03222.8    394 seq513_BIOID59245    -            443     2e-08   33.3  29.3   1   1     2e-12   2.7e-08   32.9  20.3    13   391    29   438    22   441 0.76 Tryptophan/tyrosine permease family
Acetate_kinase       PF00871.12   388 seq514_BIOID59245    -            406  1.6e-163  543.6   0.1   1   1  1.4e-167  1.9e-163  543.4   0.1     2   387    11   390    10   391 0.98 Acetokinase family
PFL                  PF02901.10   648 seq515_BIOID59245    -            764  7.3e-196  652.3   0.0   1   1  1.6e-199  1.1e-195  651.8   0.0     4   648    27   618    22   618 0.97 Pyruvate formate lyase
Gly_radical          PF01228.16   106 seq515_BIOID59245    -            764   5.7e-43  145.4   0.0   1   1   1.8e-46   1.2e-42  144.4   0.0     1   106   634   745   634   745 0.98 Glycine radical
Ribonuc_L-PSP        PF01042.16   121 seq520_BIOID59245    -            129   2.5e-45  153.0   0.1   1   1   2.1e-49   2.8e-45  152.8   0.1     1   120     7   126     7   127 0.98 Endoribonuclease L-PSP
SDH_alpha            PF03313.10   283 seq521_BIOID59245    -            454    4e-106  354.0   5.2   1   1  7.6e-110  5.2e-106  353.7   3.6     3   282   184   449   182   450 0.97 Serine dehydratase alpha chain
SDH_beta             PF03315.10   158 seq521_BIOID59245    -            454   6.1e-54  182.2   0.0   1   1   1.5e-57     1e-53  181.5   0.0     1   156     3   157     3   159 0.96 Serine dehydratase beta chain
SDH_alpha            PF03313.10   283 seq524_BIOID59245    -            436   8.4e-73  244.7  15.8   1   1   6.1e-77   8.4e-73  244.7  11.0     4   281    52   429    48   433 0.97 Serine dehydratase alpha chain
LysR_substrate       PF03466.15   209 seq525_BIOID59245    -            298   6.9e-18   64.3   0.5   1   1   1.6e-21   1.1e-17   63.7   0.3     5   191    96   279    92   293 0.78 LysR substrate binding domain
HTH_1                PF00126.22    60 seq525_BIOID59245    -            298   1.8e-16   59.4   0.1   1   1   6.9e-20   4.7e-16   58.1   0.0     1    60     9    68     9    68 0.97 Bacterial regulatory helix-turn-helix protein, lysR family
UxaC                 PF02614.9    469 seq531_BIOID59245    -            491  4.7e-227  754.0   0.2   1   1  3.9e-231  5.3e-227  753.8   0.1     1   467    22   489    22   491 0.99 Glucuronate isomerase
GD_AH_C              PF04295.8    397 seq532_BIOID59245    -            495  2.7e-154  513.4   0.0   1   1    5e-158  3.4e-154  513.1   0.0     3   397   106   495   104   495 0.99 D-galactarate dehydratase / Altronate hydrolase, C terminus
SAF                  PF08666.7     63 seq532_BIOID59245    -            495   2.7e-15   56.3   0.5   1   1   8.6e-19   5.9e-15   55.3   0.4     1    62    10    80    10    81 0.98 SAF domain
Imp-YgjV             PF10688.4    164 seq533_BIOID59245    -            183   5.4e-60  201.4  10.9   1   1   4.4e-64     6e-60  201.2   7.6     1   163     3   165     3   166 0.99 Bacterial inner membrane protein
MTS                  PF05175.9    170 seq535_BIOID59245    -            388   1.6e-59  199.9   0.0   1   1   5.2e-60   7.1e-57  191.3   0.0     2   170   209   380   208   380 0.98 Methyltransferase small domain
Methyltransf_31      PF13847.1    152 seq535_BIOID59245    -            388   2.3e-14   53.1   0.0   1   1   7.1e-17   9.7e-14   51.0   0.0     6   117   241   357   237   381 0.84 Methyltransferase domain
Methyltransf_26      PF13659.1    117 seq535_BIOID59245    -            388   1.1e-11   44.6   0.0   1   1   2.2e-14     3e-11   43.2   0.0     3   115   241   350   239   352 0.88 Methyltransferase domain
Methyltransf_18      PF12847.2    112 seq535_BIOID59245    -            388   3.2e-11   43.6   0.0   1   1     7e-14   9.6e-11   42.1   0.0     3   110   240   349   239   351 0.81 Methyltransferase domain
Methyltransf_12      PF08242.7     99 seq535_BIOID59245    -            388   1.6e-08   34.8   0.0   1   1     7e-11   9.6e-08   32.3   0.0     1    99   243   346   243   346 0.91 Methyltransferase domain
Methyltransf_25      PF13649.1    101 seq535_BIOID59245    -            388   5.5e-06   26.5   0.0   1   1   1.1e-08   1.5e-05   25.1   0.0     1   101   242   344   242   344 0.79 Methyltransferase domain
PrmA                 PF06325.8    295 seq535_BIOID59245    -            388   1.1e-05   24.6   0.0   1   1   3.4e-08   4.6e-05   22.5   0.0   163   232   240   315   229   337 0.74 Ribosomal protein L11 methyltransferase (PrmA)
DUF2136              PF09907.4     76 seq536_BIOID59245    -            104   8.8e-25   86.4   0.1   1   1   7.8e-29   1.1e-24   86.2   0.1     2    74    19    93    18    95 0.97 Uncharacterized protein conserved in bacteria (DUF2136)
HTH_19               PF12844.2     64 seq537_BIOID59245    -            138     6e-08   32.5   0.0   1   1   3.2e-11   2.2e-07   30.6   0.0     4    56    84   134    82   138 0.92 Helix-turn-helix domain
HTH_3                PF01381.17    55 seq537_BIOID59245    -            138     2e-07   30.6   0.0   1   1   5.3e-11   3.6e-07   29.7   0.0     1    54    84   135    84   136 0.94 Helix-turn-helix
tRNA_bind            PF01588.15    95 seq538_BIOID59245    -            110   8.5e-32  108.7   0.6   1   1     7e-36   9.5e-32  108.5   0.4     1    94    14   107    14   108 0.98 Putative tRNA binding domain
MCPsignal            PF00015.16   213 seq540_BIOID59245    -            506   6.5e-51  172.7  37.5   1   1     4e-53   1.1e-49  168.7  17.2     5   208   314   503   310   506 0.95 Methyl-accepting chemotaxis protein (MCP) signalling domain
PAS_3                PF08447.6     91 seq540_BIOID59245    -            506   9.5e-16   57.5   0.0   1   1   6.5e-19   1.8e-15   56.6   0.0     2    89    31   113    30   115 0.95 PAS fold
PAS_9                PF13426.1    104 seq540_BIOID59245    -            506     4e-14   52.7   0.0   1   1   5.3e-17   1.4e-13   50.9   0.0     6    98    23   114    18   120 0.94 PAS domain
HAMP                 PF00672.20    70 seq540_BIOID59245    -            506   4.1e-08   33.1  11.2   1   1   3.5e-10   9.6e-07   28.7   0.0     3    61   188   246   186   250 0.91 HAMP domain
PAS                  PF00989.19   113 seq540_BIOID59245    -            506   4.1e-07   29.6   0.0   1   1   3.6e-10   9.7e-07   28.4   0.0    14   106    21   111    14   114 0.92 PAS fold
FAD_binding_9        PF08021.6    117 seq542_BIOID59245    -            254   9.3e-34  115.7   0.0   1   1   3.7e-37   2.6e-33  114.3   0.0     1   116    21   132    21   133 0.96 Siderophore-interacting FAD-binding domain
SIP                  PF04954.8    119 seq542_BIOID59245    -            254   4.7e-21   75.2   0.4   1   1   9.2e-25   6.3e-21   74.8   0.3     4   118   142   253   139   254 0.95 Siderophore-interacting protein
UDG                  PF03167.14   152 seq543_BIOID59245    -            168   6.4e-26   90.5   0.0   1   1   5.2e-30   7.1e-26   90.3   0.0     5   151     7   159     3   163 0.91 Uracil DNA glycosylase superfamily
Peptidase_M22        PF00814.20   268 seq545_BIOID59245    -            337  5.1e-102  340.8   0.0   1   1  4.2e-106  5.8e-102  340.6   0.0     2   268    24   307    23   307 0.98 Glycoprotease family
LysR_substrate       PF03466.15   209 seq547_BIOID59245    -            310   2.9e-34  117.8   0.0   1   1   5.6e-38   3.8e-34  117.5   0.0     2   208    92   296    91   297 0.95 LysR substrate binding domain
HTH_1                PF00126.22    60 seq547_BIOID59245    -            310   1.2e-15   56.8   1.2   1   1   1.7e-19   1.2e-15   56.8   0.9     2    60     9    67     8    67 0.98 Bacterial regulatory helix-turn-helix protein, lysR family
FolB                 PF02152.13   113 seq549_BIOID59245    -            122   2.1e-32  111.4   0.2   1   1   1.7e-36   2.4e-32  111.3   0.1     1   113     4   114     4   114 0.99 Dihydroneopterin aldolase
BacA                 PF02673.13   259 seq551_BIOID59245    -            273   1.6e-91  305.9  14.2   1   1   1.4e-95   1.9e-91  305.7   9.8     2   258    10   267     9   268 0.96 Bacitracin resistance protein BacA
CYTH                 PF01928.16   185 seq554_BIOID59245    -            433     1e-40  139.2   0.0   1   1   1.5e-44     2e-40  138.3   0.0     2   183     3   200     2   202 0.92 CYTH domain
GlnE                 PF03710.10   248 seq555_BIOID59245    -            970  2.8e-189  626.0   3.6   1   2   5.9e-95     4e-91  304.5   0.0     4   247    56   300    53   301 0.98 Glutamate-ammonia ligase adenylyltransferase
GlnE                 PF03710.10   248 seq555_BIOID59245    -            970  2.8e-189  626.0   3.6   2   2  3.9e-100   2.6e-96  321.5   0.2     2   246   577   828   576   830 0.98 Glutamate-ammonia ligase adenylyltransferase
GlnD_UR_UTase        PF08335.6    142 seq555_BIOID59245    -            970   7.8e-52  174.7   6.5   1   2   6.8e-44   4.6e-40  136.6   0.4     1   142   321   460   321   460 0.99 GlnD PII-uridylyltransferase
GlnD_UR_UTase        PF08335.6    142 seq555_BIOID59245    -            970   7.8e-52  174.7   6.5   2   2   3.6e-14   2.4e-10   40.2   0.6     1    91   849   940   846   945 0.92 GlnD PII-uridylyltransferase
PfkB                 PF00294.19   301 seq556_BIOID59245    -            477   3.1e-55  187.3   0.5   1   1   1.4e-58   4.8e-55  186.6   0.1     2   299    11   305    10   307 0.87 pfkB family carbohydrate kinase
CTP_transf_2         PF01467.21   157 seq556_BIOID59245    -            477   1.6e-11   44.3   0.0   1   1   1.9e-14   6.5e-11   42.4   0.0     1   156   344   469   344   470 0.90 Cytidylyltransferase
Phos_pyr_kin         PF08543.7    246 seq556_BIOID59245    -            477   1.3e-08   34.3   0.0   1   1   8.5e-12   2.9e-08   33.1   0.0   118   224   187   287   166   293 0.89 Phosphomethylpyrimidine kinase
Carb_kinase          PF01256.12   242 seq556_BIOID59245    -            477     4e-06   26.1   0.1   1   1   1.9e-09   6.4e-06   25.5   0.0    61   212   137   287    82   310 0.74 Carbohydrate kinase
GlgS                 PF08971.6     66 seq557_BIOID59245    -             66   8.9e-42  140.7   0.7   1   1   7.1e-46   9.7e-42  140.6   0.5     1    66     1    66     1    66 0.99 Glycogen synthesis protein
DHBP_synthase        PF00926.14   194 seq560_BIOID59245    -            217     6e-80  266.9   0.8   1   1   4.9e-84   6.7e-80  266.7   0.6     1   194    16   209    16   209 0.99 3,4-dihydroxy-2-butanone 4-phosphate synthase
DUF4051              PF13260.1     54 seq561_BIOID59245    -             64   2.3e-36  122.8   1.8   1   1   1.9e-40   2.6e-36  122.6   1.2     1    54     9    62     9    62 0.98 Protein of unknown function (DUF4051)
LigB                 PF02900.13   272 seq562_BIOID59245    -            271   1.3e-57  194.8   0.1   1   1     1e-61   1.4e-57  194.6   0.1     1   271    16   270    16   271 0.92 Catalytic LigB subunit of aromatic ring-opening dioxygenase
NUDIX                PF00293.23   135 seq563_BIOID59245    -            209   3.2e-14   52.6   0.2   1   1   3.5e-18   4.7e-14   52.0   0.1     4   127    59   187    56   198 0.87 NUDIX domain
DUF1249              PF06853.7    121 seq564_BIOID59245    -            140   6.9e-46  154.6   0.2   1   1   5.8e-50     8e-46  154.4   0.1     2   118    21   136    20   139 0.97 Protein of unknown function (DUF1249)
Metallophos          PF00149.23   201 seq565_BIOID59245    -            275     1e-14   54.3   1.3   1   1   2.7e-18   1.9e-14   53.4   0.9     2   200    16   206    15   207 0.88 Calcineurin-like phosphoesterase
Metallophos_2        PF12850.2    156 seq565_BIOID59245    -            275   3.9e-12   46.1   0.0   1   1     9e-16   6.2e-12   45.5   0.0     2   139    16   225    15   239 0.68 Calcineurin-like phosphoesterase superfamily domain
UPF0227              PF05728.7    187 seq566_BIOID59245    -            193   9.7e-75  250.2   0.0   1   1   1.6e-78   1.1e-74  250.1   0.0     2   186     4   188     3   189 0.99 Uncharacterised protein family (UPF0227)
Abhydrolase_5        PF12695.2    142 seq566_BIOID59245    -            193   1.1e-06   28.3   0.0   1   1   2.6e-10   1.8e-06   27.6   0.0     1   141     3   172     3   173 0.67 Alpha/beta hydrolase family
DNA_gyraseB          PF00204.20   173 seq567_BIOID59245    -            630   3.7e-40  136.8   0.0   1   1     2e-43   6.8e-40  135.9   0.0     1   169   218   384   218   388 0.90 DNA gyrase B
DNA_gyraseB_C        PF00986.16    65 seq567_BIOID59245    -            630   6.4e-25   86.5   2.7   1   1   3.6e-28   1.2e-24   85.6   1.9     2    65   554   620   553   620 0.92 DNA gyrase B subunit, carboxyl terminus
Toprim               PF01751.17    88 seq567_BIOID59245    -            630   4.4e-16   58.4   0.0   1   1   2.5e-19   8.7e-16   57.4   0.0     1    86   413   522   413   524 0.93 Toprim domain
HATPase_c            PF02518.21   111 seq567_BIOID59245    -            630   4.7e-13   48.7   0.1   1   1   2.4e-16   8.2e-13   47.9   0.1     2   109    28   170    27   172 0.93 Histidine kinase-, DNA gyrase B-, and HSP90-like ATPase
BOF                  PF04076.8    103 seq570_BIOID59245    -            130   5.9e-46  154.4   1.4   1   1   5.5e-50   7.5e-46  154.0   1.0     1   103    25   127    24   127 0.99 Bacterial OB fold (BOF) protein
GyrI-like            PF06445.10   155 seq571_BIOID59245    -            160   1.4e-30  106.2   0.0   1   1   1.1e-34   1.5e-30  106.1   0.0     2   154     7   159     6   160 0.98 GyrI-like small molecule binding domain
SBP_bac_5            PF00496.17   374 seq574_BIOID59245    -            535   7.2e-77  258.6   6.1   1   1   9.8e-81   1.3e-76  257.7   4.3     1   371    75   453    75   455 0.92 Bacterial extracellular solute-binding proteins, family 5 Middle
DNA_topoisoIV        PF00521.15   426 seq575_BIOID59245    -            752  3.9e-133  444.2   0.0   1   1  6.8e-137  4.6e-133  444.0   0.0     1   426    29   466    29   466 0.97 DNA gyrase/topoisomerase IV, subunit A
DNA_gyraseA_C        PF03989.8     48 seq575_BIOID59245    -            752   8.5e-11   40.8   0.0   1   2     3e-07     0.002   17.2   0.0     2    41   593   630   592   636 0.91 DNA gyrase C-terminal domain, beta-propeller
DNA_gyraseA_C        PF03989.8     48 seq575_BIOID59245    -            752   8.5e-11   40.8   0.0   2   2   5.1e-08   0.00035   19.7   0.0     1    36   641   675   641   685 0.95 DNA gyrase C-terminal domain, beta-propeller
Acyltransferase      PF01553.16   132 seq576_BIOID59245    -            245   3.6e-33  113.6   0.0   1   1   3.9e-37   5.3e-33  113.1   0.0     4   132    55   180    52   180 0.95 Acyltransferase
Cu-oxidase_3         PF07732.10   120 seq577_BIOID59245    -            470   9.6e-27   92.9   0.4   1   1   6.5e-30     3e-26   91.4   0.1     1   118    51   166    51   168 0.96 Multicopper oxidase
Cu-oxidase_2         PF07731.9    138 seq577_BIOID59245    -            470   4.3e-10   39.1   0.0   1   1   1.9e-13   8.6e-10   38.1   0.0    17   136   367   468   339   470 0.83 Multicopper oxidase
Cu-oxidase           PF00394.17   159 seq577_BIOID59245    -            470   0.00011   22.0   0.0   1   1   6.4e-08   0.00029   20.6   0.0    63   126   223   287   187   302 0.82 Multicopper oxidase
Radical_SAM_N        PF08497.5    302 seq578_BIOID59245    -            739    1e-153  510.4   0.0   1   1  5.8e-157  2.6e-153  509.1   0.0     1   302    29   379    29   379 0.99 Radical SAM N-terminal
DUF3362              PF11842.3    151 seq578_BIOID59245    -            739   3.3e-43  147.0   1.8   1   1   1.2e-46   5.5e-43  146.3   1.3     1   129   594   720   594   735 0.81 Domain of unknown function (DUF3362)
Radical_SAM          PF04055.16   166 seq578_BIOID59245    -            739     1e-20   74.4   0.0   1   1   1.7e-23   7.7e-20   71.5   0.1     1   165   380   585   380   586 0.93 Radical SAM superfamily
AraC_N               PF06719.8    155 seq579_BIOID59245    -            355   1.9e-46  157.0   0.0   1   1   6.8e-50   3.1e-46  156.3   0.0     3   155    84   236    82   236 0.97 AraC-type transcriptional regulator N-terminus
HTH_18               PF12833.2     81 seq579_BIOID59245    -            355     4e-21   74.7   1.1   1   1   2.1e-24   9.7e-21   73.5   0.4     1    77   269   344   269   348 0.97 Helix-turn-helix domain
HTH_AraC             PF00165.18    42 seq579_BIOID59245    -            355   2.1e-18   65.3   0.2   1   2   7.7e-12   3.5e-08   32.8   0.0     1    42   256   297   256   297 0.97 Bacterial regulatory helix-turn-helix proteins, AraC family
HTH_AraC             PF00165.18    42 seq579_BIOID59245    -            355   2.1e-18   65.3   0.2   2   2   6.9e-11   3.1e-07   29.8   0.0    15    39   319   344   311   345 0.94 Bacterial regulatory helix-turn-helix proteins, AraC family
MotA_ExbB            PF01618.11   139 seq581_BIOID59245    -            244   4.1e-42  142.9   0.7   1   1   6.8e-46   9.3e-42  141.8   0.5     5   137    80   212    76   214 0.93 MotA/TolQ/ExbB proton channel family
ExbD                 PF02472.11   130 seq582_BIOID59245    -            141   1.5e-29  102.4   0.5   1   1   1.2e-33   1.7e-29  102.3   0.4     3   127    13   134    11   137 0.96 Biopolymer transport protein ExbD/TolR
UPF0114              PF03350.11   124 seq583_BIOID59245    -            164     4e-39  133.2   6.1   1   1   4.5e-43   6.2e-39  132.6   4.2     2   124     9   126     8   126 0.99 Uncharacterized protein family, UPF0114
DLH                  PF01738.13   218 seq584_BIOID59245    -            308   4.3e-51  173.1   0.1   1   1   2.3e-54   5.3e-51  172.8   0.1     2   218    98   307    97   307 0.93 Dienelactone hydrolase family
Abhydrolase_5        PF12695.2    142 seq584_BIOID59245    -            308   4.9e-11   42.4   0.1   1   1   3.3e-14   7.5e-11   41.8   0.0     1   141   113   277   113   278 0.76 Alpha/beta hydrolase family
BAAT_C               PF08840.6    213 seq584_BIOID59245    -            308   3.4e-06   26.8   0.4   1   1   5.7e-08   0.00013   21.6   0.0     6    68   176   237   173   278 0.82 BAAT / Acyl-CoA thioester hydrolase C terminal
Peptidase_S15        PF02129.13   272 seq584_BIOID59245    -            308     9e-06   25.1   0.0   1   1   5.5e-09   1.3e-05   24.7   0.0    83   134   173   223   103   289 0.87 X-Pro dipeptidyl-peptidase (S15 family)
DUF2623              PF11115.3     95 seq585_BIOID59245    -             95   2.6e-54  181.0   2.0   1   1   2.1e-58   2.9e-54  180.8   1.4     1    95     1    95     1    95 0.99 Protein of unknown function (DUF2623)
Oxidored_q6          PF01058.17   131 seq587_BIOID59245    -            372   1.6e-32  111.7   1.4   1   1   1.7e-36   2.3e-32  111.2   0.5     1   130    59   204    59   205 0.96 NADH ubiquinone oxidoreductase, 20 Kd subunit
Fer4_11              PF13247.1     99 seq588_BIOID59245    -            328   6.6e-29   99.6  14.6   1   1   4.2e-32   7.2e-29   99.4   7.0     3    99   105   207   103   207 0.91 4Fe-4S dicluster domain
Fer4_7               PF12838.2     52 seq588_BIOID59245    -            328   2.9e-15   56.2  19.8   1   2   1.2e-10     2e-07   31.1   2.6     2    52    47   128    46   128 0.63 4Fe-4S dicluster domain
Fer4_7               PF12838.2     52 seq588_BIOID59245    -            328   2.9e-15   56.2  19.8   2   2   3.2e-10   5.4e-07   29.7   5.9     2    52   145   201   144   201 0.86 4Fe-4S dicluster domain
Fer4_9               PF13187.1     55 seq588_BIOID59245    -            328   4.9e-14   52.2  26.4   1   1   1.3e-11   2.3e-08   34.0   6.3     2    54   145   201   144   202 0.94 4Fe-4S dicluster domain
Fer4                 PF00037.22    24 seq588_BIOID59245    -            328   1.3e-09   37.1  37.7   1   1   3.6e-09   6.1e-06   25.5   2.4     2    23   139   160   138   161 0.91 4Fe-4S binding domain
Fer4_3               PF12798.2     15 seq588_BIOID59245    -            328   9.9e-07   28.7  43.7   1   3    0.0004      0.68   10.5   4.5     1    15   112   128   112   128 0.95 4Fe-4S binding domain
Fer4_3               PF12798.2     15 seq588_BIOID59245    -            328   9.9e-07   28.7  43.7   2   3     9e-05      0.15   12.5   3.6     1    14   145   158   145   159 0.95 4Fe-4S binding domain
Fer4_3               PF12798.2     15 seq588_BIOID59245    -            328   9.9e-07   28.7  43.7   3   3     3e-06    0.0052   17.1   1.7     1    15   174   201   174   201 0.96 4Fe-4S binding domain
NrfD                 PF03916.9    313 seq589_BIOID59245    -            392   7.8e-19   68.1  21.9   1   1   1.1e-22   1.5e-18   67.1  15.2     5   302    45   330    41   337 0.80 Polysulphide reductase, NrfD
NiFeSe_Hases         PF00374.14   507 seq590_BIOID59245    -            567  2.6e-222  738.9   0.0   1   1  2.2e-226  2.9e-222  738.8   0.0     1   507    39   552    39   552 0.98 Nickel-dependent hydrogenase
HycI                 PF01750.13   130 seq591_BIOID59245    -            164   1.4e-35  121.5   0.1   1   1   1.2e-39   1.7e-35  121.2   0.0     1   129    20   147    20   148 0.97 Hydrogenase maturation protease
DUF3457              PF11939.3    156 seq592_BIOID59245    -            162   1.3e-43  148.0   0.0   1   1   1.1e-47   1.5e-43  147.8   0.0     3   155    10   157     8   158 0.98 Protein of unknown function (DUF3457)
HypA                 PF01155.14   113 seq593_BIOID59245    -            113   2.5e-35  120.4   6.4   1   1     2e-39   2.8e-35  120.3   4.5     1   113     1   113     1   113 0.99 Hydrogenase expression/synthesis hypA family
HupF_HypC            PF01455.13    68 seq595_BIOID59245    -             82   2.6e-26   91.2   0.8   1   1   2.2e-30     3e-26   91.0   0.5     1    68     1    73     1    73 0.98 HupF/HypC family
GSP_synth            PF03738.9     97 seq596_BIOID59245    -            619   1.4e-27   95.6   0.1   1   1     6e-31   4.1e-27   94.1   0.1     2    96   382   495   381   496 0.94 Glutathionylspermidine synthase preATP-grasp
CHAP                 PF05257.11   125 seq596_BIOID59245    -            619   1.7e-23   82.5   0.0   1   1   5.5e-27   3.8e-23   81.3   0.0     7   124    45   175    39   176 0.94 CHAP domain
PHO4                 PF01384.15   326 seq597_BIOID59245    -            499  4.6e-102  340.8  17.1   1   1    4e-106  5.5e-102  340.6  11.9     1   326    30   488    30   488 0.89 Phosphate transporter family
Polysacc_synt_3      PF13440.1    251 seq600_BIOID59245    -            355   6.6e-20   71.5  12.8   1   1   9.7e-24   6.6e-20   71.5   8.9    49   250    86   302    68   303 0.86 Polysaccharide biosynthesis protein
Polysacc_synt        PF01943.12   273 seq600_BIOID59245    -            355   6.4e-14   51.7  10.4   1   1   9.4e-18   6.4e-14   51.7   7.2     1   267    18   298    18   303 0.93 Polysaccharide biosynthesis protein
FAD-oxidase_C        PF02913.14   249 seq602_BIOID59245    -            499   2.4e-65  220.2   0.0   1   1   4.7e-69   3.2e-65  219.7   0.0     1   248   230   470   230   471 0.99 FAD linked oxidases, C-terminal domain
FAD_binding_4        PF01565.18   139 seq602_BIOID59245    -            499   1.2e-35  121.9   1.1   1   1   3.3e-39   2.3e-35  120.9   0.2     1   139    56   195    56   195 0.98 FAD binding domain
FAD_binding_4        PF01565.18   139 seq603_BIOID59245    -            350   3.4e-16   58.8   0.0   1   1   4.6e-20   6.3e-16   57.9   0.0    16   138    14   136     4   137 0.91 FAD binding domain
CCG                  PF02754.11    85 seq604_BIOID59245    -            407   7.9e-29   99.3  10.6   1   2   2.3e-16   3.5e-13   49.2   0.0     1    84   170   255   170   256 0.93 Cysteine-rich domain
CCG                  PF02754.11    85 seq604_BIOID59245    -            407   7.9e-29   99.3  10.6   2   2   1.7e-16   2.5e-13   49.6   0.1     2    84   303   385   302   386 0.85 Cysteine-rich domain
Fer4_8               PF13183.1     57 seq604_BIOID59245    -            407   2.1e-12   46.7   4.7   1   1   3.2e-15   4.9e-12   45.5   3.3     2    57    22    89    21    89 0.84 4Fe-4S dicluster domain
Fer4_17              PF13534.1     61 seq604_BIOID59245    -            407   6.3e-12   45.5   5.7   1   1   5.5e-15   8.3e-12   45.1   3.2     1    60    24    89    24    90 0.88 4Fe-4S dicluster domain
Fer4_7               PF12838.2     52 seq604_BIOID59245    -            407   2.5e-11   43.6   5.1   1   1   4.2e-14   6.4e-11   42.3   3.5     1    52    24    89    24    89 0.79 4Fe-4S dicluster domain
Fer4_10              PF13237.1     52 seq604_BIOID59245    -            407   6.7e-08   32.1   5.0   1   1   1.9e-10   2.9e-07   30.0   3.7     7    52    23    86    18    86 0.93 4Fe-4S dicluster domain
Fer4_4               PF12800.2     17 seq604_BIOID59245    -            407   2.2e-05   24.2  13.8   1   2   1.2e-05     0.018   15.2   2.1     3    16    24    37    22    39 0.91 4Fe-4S binding domain
Fer4_4               PF12800.2     17 seq604_BIOID59245    -            407   2.2e-05   24.2  13.8   2   2   4.3e-05     0.066   13.4   2.1     2    16    73    87    72    90 0.92 4Fe-4S binding domain
DUF336               PF03928.9    132 seq605_BIOID59245    -            134   1.4e-37  128.3   5.3   1   1   1.1e-41   1.5e-37  128.2   3.7     3   131     7   131     5   132 0.96 Domain of unknown function (DUF336)
Malate_synthase      PF01274.17   523 seq606_BIOID59245    -            723  3.2e-196  652.2   0.1   1   1  2.7e-200  3.7e-196  652.0   0.1     2   523    18   697    17   697 0.99 Malate synthase
Lactate_perm         PF02652.9    522 seq608_BIOID59245    -            560  3.2e-206  685.7  45.3   1   1  2.7e-210  3.6e-206  685.5  31.4     1   521    16   549    16   550 0.98 L-lactate permease
M60-like             PF13402.1    307 seq610_BIOID59245    -           1520     4e-83  278.7   0.2   1   1   1.3e-86     9e-83  277.5   0.1     2   307  1082  1381  1081  1381 0.96 Peptidase M60-like family
DUF4092              PF13322.1    172 seq610_BIOID59245    -           1520   1.4e-75  252.6   0.1   1   1   3.7e-79   2.5e-75  251.8   0.1     2   172   417   585   416   585 0.99 Domain of unknown function (DUF4092)
DiS_P_DiS            PF06750.8     92 seq611_BIOID59245    -            310   1.3e-36  124.1   0.4   1   1   3.3e-40   2.3e-36  123.3   0.3     2    89    61   160    60   163 0.95 Bacterial Peptidase A24 N-terminal domain
Peptidase_A24        PF01478.13   106 seq611_BIOID59245    -            310   7.4e-22   77.4  11.8   1   1   1.1e-25   7.4e-22   77.4   8.2     1   105   171   280   171   281 0.95 Type IV leader peptidase family
Pilus_PilP           PF11356.3     87 seq613_BIOID59245    -            288   4.9e-18   65.0   0.0   1   1   3.6e-22   4.9e-18   65.0   0.0     2    87    59   140    58   140 0.92 Type IV pilus biogenesis
GspL_C               PF12693.2    158 seq615_BIOID59245    -            297   5.4e-41  139.8   7.9   1   1   1.3e-44   9.1e-41  139.1   5.4     1   156   139   296   139   297 0.99 GspL periplasmic domain
T2SL                 PF05134.8    230 seq615_BIOID59245    -            297   6.3e-25   87.5   1.3   1   1   1.7e-28   1.2e-24   86.6   0.9    98   230     2   135     1   135 0.97 Type II secretion system (T2SS), protein L
T2SM                 PF04612.7    160 seq616_BIOID59245    -            178   4.3e-39  133.7   2.3   1   1   3.7e-43   5.1e-39  133.5   1.6     3   159    24   177    22   178 0.95 Type II secretion system (T2SS), protein M
OKR_DC_1             PF01276.15   417 seq617_BIOID59245    -            731  2.5e-202  671.8   0.0   1   1  6.8e-206  3.1e-202  671.5   0.0     1   417   121   563   121   563 1.00 Orn/Lys/Arg decarboxylase, major domain
OKR_DC_1_C           PF03711.10   137 seq617_BIOID59245    -            731   1.4e-51  174.0   0.0   1   1   1.2e-54   5.3e-51  172.1   0.0     1   135   588   719   588   721 0.98 Orn/Lys/Arg decarboxylase, C-terminal domain
OKR_DC_1_N           PF03709.10   115 seq617_BIOID59245    -            731   4.1e-14   52.4   0.0   1   1   1.9e-17   8.5e-14   51.4   0.0     1   114    24   114    24   115 0.89 Orn/Lys/Arg decarboxylase, N-terminal domain
Methyltransf_4       PF02390.12   197 seq621_BIOID59245    -            239   1.8e-65  219.5   0.0   1   1   1.6e-69   2.2e-65  219.3   0.0     5   197    49   238    42   238 0.97 Putative methyltransferase
DUF469               PF04320.9    101 seq623_BIOID59245    -            108   6.5e-42  142.2   0.5   1   1   5.4e-46   7.3e-42  142.1   0.4     1   101     7   107     7   107 1.00 Protein with unknown function (DUF469)
DUF3521              PF12035.3     35 seq624_BIOID59245    -             46   4.6e-10   39.0   0.3   1   1   4.6e-14   6.3e-10   38.6   0.2     1    35     1    28     1    28 0.99 Protein of unknown function (DUF3521)
DUF2884              PF11101.3    229 seq625_BIOID59245    -            239   1.7e-59  200.8   2.3   1   1   1.4e-63     2e-59  200.6   1.6     1   215    24   234    24   239 0.98 Protein of unknown function (DUF2884)
Asparaginase         PF00710.15   313 seq627_BIOID59245    -            348   5.4e-89  298.0   4.3   1   1   4.5e-93   6.2e-89  297.8   3.0     1   313    25   342    25   342 0.96 Asparaginase
DUF1202              PF06717.6    308 seq628_BIOID59245    -            335  4.5e-175  581.1  15.9   1   1  3.8e-179  5.2e-175  580.9  11.0     1   307    13   322    13   323 0.99 Protein of unknown function (DUF1202)
T2SE                 PF00437.15   272 seq630_BIOID59245    -            351   2.2e-41  141.4   0.0   1   1   2.6e-45   3.6e-41  140.7   0.0    74   265    98   285    31   291 0.83 Type II/IV secretion system protein
DUF2684              PF10885.3     89 seq634_BIOID59245    -             83   1.8e-47  158.9   0.4   1   1   1.4e-51     2e-47  158.8   0.3     1    79     1    79     1    83 0.97 Protein of unknown function (DUF2684)
YqgB                 PF11036.3     43 seq635_BIOID59245    -             48   3.2e-33  112.8   0.7   1   1   2.6e-37   3.6e-33  112.6   0.5     1    43     6    48     6    48 0.99 Virulence promoting factor
Orn_Arg_deC_N        PF02784.11   251 seq636_BIOID59245    -            658   1.1e-71  240.8   0.1   1   1   2.3e-75   1.6e-71  240.3   0.1     2   251    99   368    98   368 0.98 Pyridoxal-dependent decarboxylase, pyridoxal binding domain
Orn_DAP_Arg_deC      PF00278.17   116 seq636_BIOID59245    -            658   2.1e-30  104.7   0.0   1   1   5.6e-34   3.8e-30  103.8   0.0     1   115   371   586   371   587 0.87 Pyridoxal-dependent decarboxylase, C-terminal sheet domain
Arginase             PF00491.16   275 seq637_BIOID59245    -            306   1.8e-83  279.9   0.5   1   1   1.5e-87   2.1e-83  279.7   0.3     1   274    33   297    33   298 0.92 Arginase family
Transketolase_N      PF00456.16   333 seq638_BIOID59245    -            663  6.4e-171  567.4   0.2   1   1  2.7e-174  9.1e-171  566.9   0.1     2   333     4   334     3   334 1.00 Transketolase, thiamine diphosphate binding domain
Transket_pyr         PF02779.19   178 seq638_BIOID59245    -            663   1.5e-44  151.5   0.5   1   1   9.7e-48   3.3e-44  150.3   0.0     2   176   354   524   353   526 0.96 Transketolase, pyrimidine binding domain
Transketolase_C      PF02780.15   124 seq638_BIOID59245    -            663   2.9e-17   62.6   0.1   1   1   1.8e-20   6.2e-17   61.5   0.1     1   124   540   655   540   655 0.94 Transketolase, C-terminal domain
DXP_synthase_N       PF13292.1    270 seq638_BIOID59245    -            663   5.4e-09   35.2   0.0   1   1   8.6e-09   2.9e-05   23.0   0.0    18   179     4   193     1   199 0.80 1-deoxy-D-xylulose-5-phosphate synthase
PTS_EIIA_2           PF00359.17   142 seq640_BIOID59245    -            147   4.5e-28   97.6   0.0   1   1   3.7e-32   5.1e-28   97.4   0.0     2   141     6   146     5   147 0.92 Phosphoenolpyruvate-dependent sugar phosphotransferase system, EIIA 2
PTS_EIIC             PF02378.13   321 seq641_BIOID59245    -            462   8.4e-22   77.3  31.8   1   1   1.2e-25   8.4e-22   77.3  22.1     2   321    19   277    18   278 0.93 Phosphotransferase system, EIIC
PTS_IIB              PF02302.12    90 seq641_BIOID59245    -            462   1.1e-12   48.0   0.2   1   1   4.4e-16     3e-12   46.6   0.0     1    90   372   455   372   455 0.94 PTS system, Lactose/Cellobiose specific IIB subunit
ADH_zinc_N           PF00107.21   130 seq642_BIOID59245    -            425   5.7e-19   67.8   0.2   1   1     2e-22   1.4e-18   66.5   0.1     1   128   186   329   186   331 0.96 Zinc-binding dehydrogenase
ADH_N                PF08240.7    109 seq642_BIOID59245    -            425     9e-08   31.7   0.1   1   1   3.8e-11   2.6e-07   30.2   0.0     2    66    27    98    26   108 0.79 Alcohol dehydrogenase GroES-like domain
FBPase_glpX          PF03320.8    309 seq643_BIOID59245    -            321  1.4e-124  414.6   1.0   1   1  1.1e-128  1.5e-124  414.5   0.7     3   309     3   321     1   321 0.99 Bacterial fructose-1,6-bisphosphatase, glpX-encoded
MtlR                 PF05068.7    170 seq644_BIOID59245    -            169   2.1e-74  248.4   0.4   1   1   1.7e-78   2.3e-74  248.3   0.2     1   169     1   168     1   169 0.99 Mannitol repressor
Gp_dh_C              PF02800.15   157 seq646_BIOID59245    -            339   3.8e-53  179.0   0.2   1   1   7.8e-57   5.3e-53  178.5   0.1     1   157   160   316   160   316 0.99 Glyceraldehyde 3-phosphate dehydrogenase, C-terminal domain
Gp_dh_N              PF00044.19   151 seq646_BIOID59245    -            339   8.1e-53  178.3   0.1   1   1   3.3e-56   2.3e-52  176.8   0.0     1   151     3   155     3   155 0.99 Glyceraldehyde 3-phosphate dehydrogenase, NAD binding domain
PGK                  PF00162.14   384 seq649_BIOID59245    -            387  8.1e-142  472.2   0.3   1   1  6.7e-146  9.2e-142  472.0   0.2     2   384     6   373     5   373 0.99 Phosphoglycerate kinase
F_bP_aldolase        PF01116.15   287 seq650_BIOID59245    -            359   1.2e-97  326.3   0.0   1   1    1e-101   1.4e-97  326.1   0.0     2   284    15   356    14   359 0.95 Fructose-bisphosphate aldolase class-II
DUF3521              PF12035.3     35 seq651_BIOID59245    -             90   8.5e-19   66.9   0.8   1   1   9.6e-23   1.3e-18   66.3   0.6     1    34     1    34     1    35 0.99 Protein of unknown function (DUF3521)
MS_channel           PF00924.13   206 seq652_BIOID59245    -            286   4.3e-59  199.2   3.1   1   1   6.3e-63   4.3e-59  199.2   2.1     3   206    72   268    70   268 0.99 Mechanosensitive ion channel
TM_helix             PF05552.7     53 seq652_BIOID59245    -            286   1.4e-14   53.3   6.9   1   1     2e-18   1.4e-14   53.3   4.8     2    53    15    66    14    66 0.97 Conserved TM helix
LysE                 PF01810.13   191 seq653_BIOID59245    -            211     1e-59  200.9  16.2   1   1   8.7e-64   1.2e-59  200.7  11.2     2   190    14   201    13   202 0.96 LysE type translocator
SIMPL                PF04402.9    210 seq655_BIOID59245    -            246   2.4e-48  164.6   7.2   1   1   2.1e-52   2.9e-48  164.4   5.0     1   210    30   232    30   232 0.93 Protein of unknown function (DUF541)
HTH_1                PF00126.22    60 seq656_BIOID59245    -            298   1.1e-14   53.7   0.1   1   1   1.3e-16   8.9e-13   47.6   0.0     2    60     7    65     6    65 0.96 Bacterial regulatory helix-turn-helix protein, lysR family
LysR_substrate       PF03466.15   209 seq656_BIOID59245    -            298   4.1e-11   42.2   0.0   1   1   7.5e-15   5.1e-11   41.9   0.0     2   194    89   282    88   292 0.86 LysR substrate binding domain
LysR_substrate       PF03466.15   209 seq659_BIOID59245    -             76   1.4e-05   24.2   0.2   1   1   1.1e-09   1.5e-05   24.0   0.1   151   208    15    72     6    73 0.94 LysR substrate binding domain
Rib_5-P_isom_A       PF06026.9    173 seq660_BIOID59245    -            231   2.7e-63  212.2   0.5   1   1   2.6e-67   3.5e-63  211.9   0.3     3   173    61   227    59   227 0.98 Ribose 5-phosphate isomerase A (phosphoriboisomerase A)
2-Hacid_dh_C         PF02826.14   178 seq661_BIOID59245    -            410   1.5e-50  170.7   0.0   1   1   8.2e-54   2.8e-50  169.8   0.0     2   178   118   294   117   294 0.93 D-isomer specific 2-hydroxyacid dehydrogenase, NAD binding domain
2-Hacid_dh           PF00389.25   133 seq661_BIOID59245    -            410   7.1e-38  128.9   0.0   1   1   3.3e-41   1.1e-37  128.3   0.0     2   133    14   326    13   326 0.99 D-isomer specific 2-hydroxyacid dehydrogenase, catalytic domain
ACT                  PF01842.20    66 seq661_BIOID59245    -            410   1.7e-10   40.0   0.1   1   1   2.1e-13   7.2e-10   38.0   0.0     7    66   344   402   339   402 0.95 ACT domain
NAD_binding_2        PF03446.10   162 seq661_BIOID59245    -            410   2.2e-06   27.5   0.7   1   1   7.7e-09   2.6e-05   24.0   0.0     2   112   152   258   151   265 0.92 NAD binding domain of 6-phosphogluconate dehydrogenase
UPF0149              PF03695.8    178 seq663_BIOID59245    -            192   4.7e-42  143.7   1.4   1   1   3.9e-46   5.4e-42  143.5   1.0     1   175    10   177    10   180 0.94 Uncharacterised protein family (UPF0149)
Peptidase_M24        PF00557.19   205 seq665_BIOID59245    -            512   1.4e-63  214.1   0.2   1   1   2.9e-67     2e-63  213.6   0.1     3   205   256   485   254   485 0.91 Metallopeptidase family M24
AMP_N                PF05195.11   134 seq665_BIOID59245    -            512   3.9e-41  139.4   0.1   1   1   1.2e-44   8.3e-41  138.4   0.1     1   128    75   204    75   210 0.93 Aminopeptidase P, N-terminal domain
FAD_binding_3        PF01494.14   356 seq666_BIOID59245    -            392   6.1e-24   84.6   4.0   1   1   2.2e-27   7.4e-24   84.3   2.8     3   345     2   336     1   345 0.77 FAD binding domain
FAD_binding_3        PF01494.14   356 seq668_BIOID59245    -            400   7.2e-32  110.6   0.1   1   1   6.9e-35   1.6e-31  109.5   0.1     2   351     4   345     3   349 0.77 FAD binding domain
Trp_halogenase       PF04820.9    454 seq668_BIOID59245    -            400   2.8e-06   26.1   1.4   1   1   3.7e-08   8.4e-05   21.2   0.0   186   352   143   318   108   342 0.78 Tryptophan halogenase
SE                   PF08491.5    276 seq668_BIOID59245    -            400   4.9e-05   22.1   0.0   1   1     4e-08     9e-05   21.3   0.0   125   216   277   368   263   392 0.84 Squalene epoxidase
GCV_T                PF01571.16   211 seq669_BIOID59245    -            417   1.1e-67  227.3   0.1   1   1   2.3e-71   1.5e-67  226.8   0.1     1   211    99   307    99   307 0.93 Aminomethyltransferase folate-binding domain
GCV_T_C              PF08669.6     95 seq669_BIOID59245    -            417     3e-18   65.5   0.1   1   1   8.1e-22   5.6e-18   64.6   0.1     1    94   315   406   315   407 0.91 Glycine cleavage T-protein C-terminal barrel domain
GCV_H                PF01597.14   122 seq670_BIOID59245    -            129   2.3e-50  169.2   0.1   1   1   1.9e-54   2.6e-50  169.0   0.1     1   121     8   128     8   129 0.99 Glycine cleavage H-protein
GDC-P                PF02347.11   429 seq671_BIOID59245    -            957    1e-202  673.3   4.8   1   2  8.6e-193  3.9e-189  628.6   1.4     1   429    16   440    16   440 0.99 Glycine cleavage system P-protein
GDC-P                PF02347.11   429 seq671_BIOID59245    -            957    1e-202  673.3   4.8   2   2   5.1e-14   2.3e-10   39.6   0.0    43   288   479   739   456   808 0.81 Glycine cleavage system P-protein
Beta_elim_lyase      PF01212.16   290 seq671_BIOID59245    -            957   4.1e-08   32.6   1.7   1   1   2.8e-11   1.3e-07   31.0   0.1    27   166   545   683   540   716 0.79 Beta-eliminating lyase
adh_short            PF00106.20   167 seq672_BIOID59245    -            247   2.1e-35  121.9   4.0   1   1   7.8e-39   2.7e-35  121.6   2.8     2   165     3   173     2   175 0.92 short chain dehydrogenase
adh_short_C2         PF13561.1    243 seq672_BIOID59245    -            247   3.1e-27   95.8   0.1   1   1   1.1e-30   3.7e-27   95.5   0.1     5   241    10   246     8   247 0.93 Enoyl-(Acyl carrier protein) reductase
KR                   PF08659.5    181 seq672_BIOID59245    -            247   7.5e-18   64.7   2.2   1   1   3.3e-21   1.1e-17   64.1   1.5     2   161     3   168     2   185 0.85 KR domain
Epimerase            PF01370.16   236 seq672_BIOID59245    -            247   1.1e-05   24.8   0.8   1   1   7.3e-09   2.5e-05   23.7   0.3     1   171     4   190     4   210 0.72 NAD dependent epimerase/dehydratase family
ASCH                 PF04266.9    104 seq674_BIOID59245    -            103   1.6e-16   60.4   0.1   1   1   1.3e-20   1.8e-16   60.2   0.1     1   101     6   101     6   103 0.92 ASCH domain
HlyIII               PF03006.15   222 seq675_BIOID59245    -            219     4e-49  166.9  22.4   1   1   3.3e-53   4.5e-49  166.7  15.6     1   222    11   209    11   209 0.95 Haemolysin-III related
Sdh5                 PF03937.11    51 seq676_BIOID59245    -             88   3.7e-22   77.8   2.9   1   1   3.1e-26   4.2e-22   77.7   1.3     1    51    11    60    11    60 0.99 Flavinator of succinate dehydrogenase
DUF1434              PF07254.7    132 seq677_BIOID59245    -            135   9.2e-64  213.0  14.7   1   1     8e-68   1.1e-63  212.8  10.2     1   132     1   131     1   131 0.98 Protein of unknown function (DUF1434)
Phage_integrase      PF00589.17   173 seq678_BIOID59245    -            298   1.7e-53  180.7   0.1   1   1   3.9e-57   2.7e-53  180.0   0.0     3   172   113   285   111   286 0.97 Phage integrase family
Phage_integr_N       PF02899.12    84 seq678_BIOID59245    -            298   1.1e-24   86.2   3.3   1   1   1.6e-28   1.1e-24   86.2   2.3     1    84     8    90     8    90 0.99 Phage integrase, N-terminal SAM-like domain
Thioredoxin_2        PF13098.1    112 seq679_BIOID59245    -            236   3.1e-24   85.2   0.0   1   1   1.6e-27   5.3e-24   84.4   0.0     3   112   104   226   101   226 0.74 Thioredoxin-like domain
DsbC_N               PF10411.4     57 seq679_BIOID59245    -            236   7.4e-17   60.2   0.1   1   1   5.4e-20   1.8e-16   58.9   0.0     1    56    25    77    25    78 0.96 Disulfide bond isomerase protein N-terminus
DHH                  PF01368.15   137 seq680_BIOID59245    -            577   3.1e-19   68.8   0.0   1   1   6.6e-23   4.5e-19   68.3   0.0     3   137    69   234    67   234 0.89 DHH family
DHHA1                PF02272.14    68 seq680_BIOID59245    -            577   6.7e-16   57.6   0.0   1   1   1.9e-19   1.3e-15   56.7   0.0     1    66   382   449   382   451 0.95 DHHA1 domain
RF-1                 PF00472.15   114 seq681_BIOID59245    -            293   5.1e-40  135.6   1.0   1   1   1.2e-43     8e-40  135.0   0.7     2   114   154   265   153   265 0.98 RF-1 domain
PCRF                 PF03462.13   116 seq681_BIOID59245    -            293   1.2e-34  118.4   1.8   1   1   1.7e-38   1.2e-34  118.4   1.2     5   116    16   123    13   123 0.96 PCRF domain
tRNA-synt_2          PF00152.15   335 seq682_BIOID59245    -            505   1.6e-98  329.4   0.5   1   1  4.6e-102   2.1e-98  329.0   0.3     2   334   163   502   162   503 0.91 tRNA synthetases class II (D, K and N)
tRNA_anti            PF01336.20    76 seq682_BIOID59245    -            505   4.9e-15   55.0   0.0   1   1     2e-18   9.2e-15   54.1   0.0     1    76    68   146    68   146 0.98 OB-fold nucleic acid binding domain
Fer4_11              PF13247.1     99 seq684_BIOID59245    -            644   4.4e-16   58.4  15.0   1   1   4.2e-19   4.4e-16   58.4  10.4     6    97    57   142    53   144 0.90 4Fe-4S dicluster domain
Fer4_7               PF12838.2     52 seq684_BIOID59245    -            644   4.5e-12   46.0  50.7   1   1   3.6e-09   3.8e-06   27.0   8.8     1    52    91   138    91   138 0.77 4Fe-4S dicluster domain
Pyr_redox_2          PF07992.9    200 seq684_BIOID59245    -            644   7.7e-11   42.1   0.0   1   1   3.3e-13   3.4e-10   40.0   0.0     1   198   317   617   317   619 0.87 Pyridine nucleotide-disulphide oxidoreductase
Pyr_redox            PF00070.22    80 seq684_BIOID59245    -            644   2.7e-10   40.3   1.3   1   1   4.8e-08     5e-05   23.4   0.1     1    63   317   388   317   393 0.81 Pyridine nucleotide-disulphide oxidoreductase
Fer4_9               PF13187.1     55 seq684_BIOID59245    -            644   4.3e-10   39.5  44.0   1   1   2.2e-09   2.3e-06   27.6   8.3     1    54    91   138    91   139 0.94 4Fe-4S dicluster domain
NAD_binding_8        PF13450.1     68 seq684_BIOID59245    -            644   7.4e-09   35.3   0.1   1   1   1.9e-11     2e-08   34.0   0.0     1    35   320   354   320   362 0.96 NAD(P)-binding Rossmann-like domain
Fer4_6               PF12837.2     24 seq684_BIOID59245    -            644   2.3e-08   33.4  55.3   1   1   3.9e-09   4.1e-06   26.3   1.4     2    23    85   106    84   107 0.91 4Fe-4S binding domain
Fer4_10              PF13237.1     52 seq684_BIOID59245    -            644   1.1e-07   31.4  45.6   1   1   1.7e-09   1.8e-06   27.4   7.2     3    52    86   135    84   135 0.86 4Fe-4S dicluster domain
Fer4                 PF00037.22    24 seq684_BIOID59245    -            644     1e-06   27.9   3.0   1   1   9.8e-10     1e-06   27.9   2.1     2    23    86   107    85   108 0.90 4Fe-4S binding domain
FAD_binding_3        PF01494.14   356 seq684_BIOID59245    -            644     6e-06   25.4   0.1   1   1   1.4e-08   1.5e-05   24.1   0.0     3    34   317   348   315   350 0.94 FAD binding domain
Thi4                 PF01946.12   230 seq684_BIOID59245    -            644   9.7e-06   24.7   0.0   1   1   1.8e-08   1.9e-05   23.7   0.0    19    63   317   361   306   386 0.79 Thi4 family
HI0933_like          PF03486.9    409 seq684_BIOID59245    -            644   8.3e-06   24.4   0.3   1   1   1.5e-08   1.6e-05   23.4   0.2     2    36   317   351   316   356 0.94 HI0933-like protein
Fer4_11              PF13247.1     99 seq685_BIOID59245    -            162   6.2e-17   61.2  13.2   1   1   4.5e-20   6.2e-17   61.2   9.2     6    96    51   140    46   143 0.88 4Fe-4S dicluster domain
Fer4_9               PF13187.1     55 seq685_BIOID59245    -            162   2.4e-14   53.1  25.5   1   1   1.8e-12   2.4e-09   37.1   6.4     1    54    85   137    85   138 0.96 4Fe-4S dicluster domain
Fer4_7               PF12838.2     52 seq685_BIOID59245    -            162   4.3e-14   52.5  28.8   1   1   2.6e-11   3.6e-08   33.5   6.9     1    52    85   137    85   137 0.87 4Fe-4S dicluster domain
Fer4_10              PF13237.1     52 seq685_BIOID59245    -            162   1.8e-13   49.9  39.4   1   2     3e-10     4e-07   29.5   8.5     8    52    54    97    48    97 0.95 4Fe-4S dicluster domain
Fer4_10              PF13237.1     52 seq685_BIOID59245    -            162   1.8e-13   49.9  39.4   2   2   3.9e-09   5.3e-06   26.0   9.2     5    52    82   134    78   134 0.90 4Fe-4S dicluster domain
Fer4                 PF00037.22    24 seq685_BIOID59245    -            162   4.4e-13   48.1  37.8   1   1   3.4e-10   4.7e-07   29.0   1.2     4    24    82   102    79   102 0.90 4Fe-4S binding domain
Fer4_2               PF12797.2     22 seq685_BIOID59245    -            162     4e-08   32.5  39.5   1   1   8.1e-09   1.1e-05   24.9   2.0     5    21    81    97    78    98 0.88 4Fe-4S binding domain
Fer4_3               PF12798.2     15 seq685_BIOID59245    -            162   1.6e-07   31.2  46.5   1   2   3.7e-06     0.005   17.1   3.2     1    14    86    99    86   100 0.96 4Fe-4S binding domain
Fer4_3               PF12798.2     15 seq685_BIOID59245    -            162   1.6e-07   31.2  46.5   2   2   1.4e-06     0.002   18.4   2.3     1    15   117   137   117   137 0.97 4Fe-4S binding domain
Fer4_4               PF12800.2     17 seq685_BIOID59245    -            162   4.8e-06   26.3  39.3   1   2    0.0003       0.4   11.0   3.0     2    14    10    22     9    24 0.91 4Fe-4S binding domain
Fer4_4               PF12800.2     17 seq685_BIOID59245    -            162   4.8e-06   26.3  39.3   2   2   5.8e-08   7.9e-05   22.5   2.9     1    17    83    99    83    99 0.92 4Fe-4S binding domain
XdhC_C               PF13478.1    136 seq689_BIOID59245    -            541   1.1e-33  116.3   0.8   1   1   2.2e-35     1e-31  109.9   0.1     1   136   106   247   106   247 0.86 XdhC Rossmann domain
XdhC_CoxI            PF02625.11    71 seq689_BIOID59245    -            541   5.8e-21   73.7   2.3   1   1   6.1e-24   2.8e-20   71.6   0.1     2    68     9    74     8    77 0.95 XdhC and CoxI family
DUF3521              PF12035.3     35 seq690_BIOID59245    -             59     4e-17   61.6   2.6   1   1     4e-21   5.5e-17   61.2   1.8     1    34    20    53    20    54 0.98 Protein of unknown function (DUF3521)
Sigma54_activat      PF00158.21   168 seq692_BIOID59245    -            592   2.8e-69  231.7   0.1   1   1   3.6e-72     7e-69  230.4   0.0     1   168   272   440   272   440 0.98 Sigma-54 interaction domain
HTH_8                PF02954.14    42 seq692_BIOID59245    -            592   1.2e-12   47.0   1.2   1   1   1.3e-15   2.5e-12   46.0   0.8     2    42   548   587   547   587 0.98 Bacterial regulatory protein, Fis family
PAS_8                PF13188.1     64 seq692_BIOID59245    -            592   1.1e-06   28.1   0.0   1   1   1.8e-09   3.6e-06   26.5   0.0     3    42   162   205   160   223 0.76 PAS domain
AAA_5                PF07728.9    139 seq692_BIOID59245    -            592   1.8e-06   27.5   0.0   1   1   2.4e-09   4.7e-06   26.2   0.0     2   123   296   415   295   425 0.83 AAA domain (dynein-related subfamily)
AAA                  PF00004.24   132 seq692_BIOID59245    -            592   5.3e-05   23.3   0.0   1   1     8e-08   0.00016   21.7   0.0     1   111   296   415   296   433 0.83 ATPase family associated with various cellular activities (AAA)
Peptidase_M23        PF01551.17    96 seq694_BIOID59245    -            259   2.1e-30  104.5   1.7   1   1   4.7e-34   3.2e-30  103.8   0.4     3    96   153   246   151   246 0.95 Peptidase family M23
LysM                 PF01476.15    44 seq694_BIOID59245    -            259   7.1e-15   54.5   0.1   1   1   6.6e-18   4.5e-14   51.9   0.0     1    43    50    92    50    93 0.98 LysM domain
Thiolase_N           PF00108.18   264 seq696_BIOID59245    -            393  6.4e-110  366.1   1.9   1   1  1.8e-113    8e-110  365.8   1.3     1   263     1   261     1   262 0.99 Thiolase, N-terminal domain
Thiolase_C           PF02803.13   123 seq696_BIOID59245    -            393   5.5e-53  177.4   0.3   1   1   2.5e-56   1.1e-52  176.4   0.2     2   123   270   391   269   391 0.98 Thiolase, C-terminal domain
ketoacyl-synt        PF00109.21   255 seq696_BIOID59245    -            393   2.2e-06   27.2   2.2   1   1   6.2e-10   2.8e-06   26.8   0.3   170   209    81   120    79   136 0.87 Beta-ketoacyl synthase, N-terminal domain
KduI                 PF04962.7    262 seq698_BIOID59245    -            278   3.2e-42  144.2   0.2   1   1   2.8e-46   3.9e-42  144.0   0.2     8   261    31   273    24   274 0.89 KduI/IolB family
adh_short            PF00106.20   167 seq700_BIOID59245    -            198   2.9e-28   98.7   0.2   1   1   7.5e-32   3.4e-28   98.5   0.1     1   166    11   176    11   177 0.93 short chain dehydrogenase
adh_short_C2         PF13561.1    243 seq700_BIOID59245    -            198   6.2e-14   52.2   0.0   1   1   1.8e-17   8.1e-14   51.8   0.0     5   184    19   192    17   197 0.88 Enoyl-(Acyl carrier protein) reductase
KR                   PF08659.5    181 seq700_BIOID59245    -            198     2e-06   27.4   0.1   1   1   6.1e-10   2.8e-06   27.0   0.0     3   125    13   129    12   189 0.84 KR domain
Sugar_tr             PF00083.19   451 seq704_BIOID59245    -            490  6.4e-130  433.6  33.1   1   1  2.2e-133  7.4e-130  433.4  22.9     2   449    44   477    43   479 0.96 Sugar (and other) transporter
MFS_1                PF07690.11   354 seq704_BIOID59245    -            490   1.8e-38  132.0  39.4   1   1   2.3e-41     8e-38  129.9  22.5     2   328    48   393    47   407 0.80 Major Facilitator Superfamily
MFS_2                PF13347.1    427 seq704_BIOID59245    -            490   1.7e-10   39.7  34.9   1   1   3.9e-11   1.3e-07   30.2   5.1   191   343     8   159     2   163 0.85 MFS/sugar transport protein
TRI12                PF06609.8    599 seq704_BIOID59245    -            490   1.2e-09   36.8   6.5   1   1   3.5e-13   1.2e-09   36.8   4.5    38   229    34   229    18   240 0.75 Fungal trichothecene efflux pump (TRI12)
Asp_Glu_race         PF01177.17   217 seq705_BIOID59245    -            253   2.6e-36  125.4   0.1   1   1   2.4e-40   3.3e-36  125.1   0.1     1   216    30   247    30   248 0.93 Asp/Glu/Hydantoin racemase
Orn_Arg_deC_N        PF02784.11   251 seq707_BIOID59245    -            420   1.1e-66  224.4   0.0   1   1   2.1e-70   1.4e-66  224.1   0.0     1   251    32   276    32   276 0.97 Pyridoxal-dependent decarboxylase, pyridoxal binding domain
Orn_DAP_Arg_deC      PF00278.17   116 seq707_BIOID59245    -            420   5.8e-22   77.4   0.0   1   1   1.4e-25   9.4e-22   76.8   0.0     1   115   279   396   279   397 0.95 Pyridoxal-dependent decarboxylase, C-terminal sheet domain
AMP-binding          PF00501.23   418 seq709_BIOID59245    -            719   8.3e-74  248.2   0.0   1   1   1.9e-77   1.3e-73  247.6   0.0     1   409   233   635   233   642 0.91 AMP-binding enzyme
Acyltransferase      PF01553.16   132 seq709_BIOID59245    -            719   3.5e-19   68.4   0.0   1   1   1.1e-22   7.3e-19   67.4   0.0     1   131    15   137    15   138 0.96 Acyltransferase
MFS_1                PF07690.11   354 seq710_BIOID59245    -            397   9.2e-14   50.8  42.0   1   1   6.7e-18   9.2e-14   50.8  29.1     2   345    20   350    19   359 0.72 Major Facilitator Superfamily
NUDIX                PF00293.23   135 seq714_BIOID59245    -            176   2.7e-25   88.4   0.1   1   1   2.4e-29   3.3e-25   88.1   0.0     1   134     7   149     7   150 0.96 NUDIX domain
PEP-utilizers_C      PF02896.13   294 seq715_BIOID59245    -            748  1.5e-106  355.4   0.0   1   1  9.9e-110  2.2e-106  354.8   0.0     5   293   420   707   416   708 0.98 PEP-utilising enzyme, TIM barrel domain
PEP-utilisers_N      PF05524.8    123 seq715_BIOID59245    -            748   2.1e-25   88.7   1.6   1   1   2.4e-28   5.5e-25   87.4   1.1     2   123   172   295   171   295 0.96 PEP-utilising enzyme, N-terminal
PEP-utilizers        PF00391.18    81 seq715_BIOID59245    -            748   3.2e-18   64.9   1.8   1   1   1.7e-21   3.9e-18   64.6   0.1     6    81   316   391   311   391 0.94 PEP-utilising enzyme, mobile domain
GAF                  PF01590.21   154 seq715_BIOID59245    -            748   2.2e-17   63.4   0.4   1   1   2.9e-20   6.5e-17   61.9   0.1     2   152    18   152    17   154 0.97 GAF domain
GAF_2                PF13185.1    148 seq715_BIOID59245    -            748     4e-14   53.2   0.0   1   1     4e-17     9e-14   52.0   0.0     4   147    18   154    15   155 0.82 GAF domain
GAF_3                PF13492.1    129 seq715_BIOID59245    -            748   5.2e-10   39.4   0.1   1   1   5.4e-13   1.2e-09   38.1   0.0     3   125    19   152    17   156 0.78 GAF domain
LGT                  PF01790.13   249 seq716_BIOID59245    -            291   1.3e-87  292.9  15.2   1   1   1.1e-91   1.5e-87  292.7  10.6     1   248    11   281    11   282 0.95 Prolipoprotein diacylglyceryl transferase
Thymidylat_synt      PF00303.14   266 seq717_BIOID59245    -            264  3.2e-124  413.1   0.0   1   1  2.6e-128  3.6e-124  412.9   0.0     2   266     2   264     1   264 0.99 Thymidylate synthase
N_methyl             PF07963.7     20 seq718_BIOID59245    -            156   9.7e-05   21.7   1.2   1   1   1.2e-08   0.00017   21.0   0.8     1    19     5    23     5    24 0.93 Prokaryotic N-terminal methylation motif
N_methyl_2           PF13544.1     31 seq720_BIOID59245    -            266   7.6e-08   31.3   0.2   1   1   3.6e-11   1.6e-07   30.3   0.1     4    31    75   102    72   102 0.89 Type IV pilin N-term methylation site GFxxxE
N_methyl             PF07963.7     20 seq720_BIOID59245    -            266   8.3e-06   25.1   1.8   1   1   3.7e-09   1.7e-05   24.1   1.3     1    20    85   104    85   104 0.95 Prokaryotic N-terminal methylation motif
N_methyl_3           PF13633.1     22 seq720_BIOID59245    -            266     2e-05   23.9   2.4   1   1   8.5e-09   3.9e-05   23.0   1.7     1    21    87   107    87   108 0.96 Prokaryotic N-terminal methylation site
DUF2509              PF10713.4    131 seq721_BIOID59245    -            135   1.4e-44  150.8   2.1   1   1   1.2e-48   1.7e-44  150.6   1.4     1   131    15   135    15   135 0.99 Protein of unknown function (DUF2509)
DUF3728              PF12528.3     88 seq722_BIOID59245    -            107   1.7e-26   92.3   2.6   1   1   3.2e-30   2.2e-26   92.0   1.8     1    88    29   106    29   106 0.99 Prepilin peptidase dependent protein C term (DUF3728)
N_methyl_2           PF13544.1     31 seq722_BIOID59245    -            107   2.7e-07   29.6   0.6   1   1   1.2e-10   8.4e-07   28.0   0.2     7    31     2    26     1    26 0.90 Type IV pilin N-term methylation site GFxxxE
Exonuc_V_gamma       PF04257.9    805 seq723_BIOID59245    -           1122  9.4e-315 1045.8   1.4   1   1  6.9e-319  9.4e-315 1045.8   1.0     1   794     1   825     1   840 0.97 Exodeoxyribonuclease V, gamma subunit
Peptidase_M16        PF00675.15   149 seq724_BIOID59245    -            962   2.8e-38  130.9   0.0   1   1   1.1e-41   7.5e-38  129.5   0.0     2   148    55   191    54   192 0.98 Insulinase (Peptidase family M16)
Peptidase_M16_C      PF05193.16   184 seq724_BIOID59245    -            962     3e-37  127.9   0.4   1   2   8.6e-26   5.9e-22   78.1   0.0     5   182   216   394   214   396 0.88 Peptidase M16 inactive domain
Peptidase_M16_C      PF05193.16   184 seq724_BIOID59245    -            962     3e-37  127.9   0.4   2   2   4.3e-16   2.9e-12   46.5   0.0     1   181   681   855   681   858 0.86 Peptidase M16 inactive domain
UvrD-helicase        PF00580.16   315 seq725_BIOID59245    -           1180   9.1e-71  238.6   0.0   1   1   4.3e-74   1.5e-70  237.9   0.0     8   314    10   437     4   438 0.91 UvrD/REP helicase N-terminal domain
UvrD_C               PF13361.1    319 seq725_BIOID59245    -           1180   4.7e-60  203.6   0.0   1   1   2.3e-63   7.7e-60  202.9   0.0     1   315   441   816   441   819 0.93 UvrD-like helicase C-terminal domain
PDDEXK_1             PF12705.2    257 seq725_BIOID59245    -           1180   1.5e-07   30.9   2.9   1   1     6e-11     2e-07   30.5   0.0    39   201   951  1149   936  1176 0.66 PD-(D/E)XK nuclease superfamily
AAA_30               PF13604.1    196 seq726_BIOID59245    -            608   2.8e-28   98.7   0.4   1   1   4.7e-31   7.2e-28   97.4   0.3     8   150   156   318   152   332 0.81 AAA domain
Helicase_RecD        PF05127.9    177 seq726_BIOID59245    -            608   1.3e-23   83.4   0.0   1   1   1.6e-26   2.5e-23   82.5   0.0     1   176   168   354   168   355 0.94 Helicase
AAA_19               PF13245.1     76 seq726_BIOID59245    -            608   5.2e-17   61.2   5.4   1   1     4e-20   6.1e-17   61.0   1.7     2    76   158   244   155   244 0.85 Part of AAA domain
UvrD_C_2             PF13538.1    104 seq726_BIOID59245    -            608     1e-16   60.8   0.0   1   1   1.8e-19   2.8e-16   59.4   0.0     3   103   478   579   476   580 0.78 Family description
Viral_helicase1      PF01443.13   226 seq726_BIOID59245    -            608   1.2e-10   41.3   3.9   1   1   3.5e-09   5.4e-06   26.0   0.1   174   225   530   580   517   581 0.83 Viral (Superfamily 1) RNA helicase
AAA_22               PF13401.1    131 seq726_BIOID59245    -            608   2.6e-07   30.7   0.0   1   1   4.4e-10   6.7e-07   29.3   0.0     3   122   163   295   159   303 0.65 AAA domain
UvrD-helicase        PF00580.16   315 seq726_BIOID59245    -            608   2.5e-07   30.2   0.2   1   1   4.2e-10   6.4e-07   28.8   0.2     7    89   158   240   153   247 0.85 UvrD/REP helicase N-terminal domain
DUF2075              PF09848.4    352 seq726_BIOID59245    -            608   1.1e-06   27.7   0.0   1   1   2.7e-08   4.1e-05   22.6   0.0     2    93   165   272   164   416 0.72 Uncharacterized conserved protein (DUF2075)
Amidase_3            PF01520.13   175 seq727_BIOID59245    -            447   1.4e-52  177.8   0.3   1   1   3.4e-56   2.3e-52  177.1   0.2     1   174   220   434   220   435 0.99 N-acetylmuramoyl-L-alanine amidase
AMIN                 PF11741.3     95 seq727_BIOID59245    -            447   5.2e-25   87.1   0.1   1   1   1.4e-28   9.3e-25   86.3   0.1     1    95    69   172    69   172 0.98 AMIN domain
MltA                 PF03562.12   158 seq729_BIOID59245    -            365   3.5e-44  150.1   0.7   1   1   4.1e-46   2.8e-42  144.0   0.5     1   158   125   257   125   257 0.96 MltA specific insert domain
3D                   PF06725.6     75 seq729_BIOID59245    -            365   1.2e-25   89.1   0.0   1   1   4.2e-29   2.9e-25   87.9   0.0     2    75   277   354   276   354 0.93 3D domain
ThiF                 PF00899.16   136 seq731_BIOID59245    -            268     5e-41  139.5   0.5   1   1   5.7e-45   7.8e-41  138.9   0.3     2   128    30   157    29   164 0.96 ThiF family
DUF903               PF06004.7     50 seq734_BIOID59245    -             76     8e-26   89.2   3.9   1   1   6.9e-30   9.4e-26   88.9   2.7     1    50    25    74    25    74 0.98 Bacterial protein of unknown function (DUF903)
LysR_substrate       PF03466.15   209 seq735_BIOID59245    -            305   6.7e-42  142.8   0.2   1   1   1.5e-45     1e-41  142.2   0.1     3   208    91   292    89   293 0.95 LysR substrate binding domain
HTH_1                PF00126.22    60 seq735_BIOID59245    -            305   7.8e-23   79.8   2.6   1   1   2.7e-26   1.9e-22   78.6   1.8     1    60     8    67     8    67 0.98 Bacterial regulatory helix-turn-helix protein, lysR family
DUF423               PF04241.10    89 seq736_BIOID59245    -            131   4.2e-27   93.7   7.2   1   1   5.3e-31   7.2e-27   93.0   5.0     1    89    19   107    19   107 0.99 Protein of unknown function (DUF423)
FtsJ                 PF01728.14   181 seq737_BIOID59245    -            366   1.8e-08   34.4   0.0   1   1   7.2e-12   9.8e-08   32.0   0.0     3    62   186   247   184   301 0.70 FtsJ-like methyltransferase
ABC_tran             PF00005.22   118 seq739_BIOID59245    -            499   4.5e-35  120.4   0.5   1   2   1.5e-23   6.8e-20   71.4   0.0     1   118    45   172    45   172 0.91 ABC transporter
ABC_tran             PF00005.22   118 seq739_BIOID59245    -            499   4.5e-35  120.4   0.5   2   2   4.6e-16   2.1e-12   47.3   0.0     3   117   298   427   296   428 0.88 ABC transporter
BPD_transp_2         PF02653.11   267 seq740_BIOID59245    -            327   6.9e-51  172.6  43.6   1   1   6.8e-55   9.3e-51  172.2  30.3     1   267    50   317    50   317 0.91 Branched-chain amino acid transport system / permease component
Peripla_BP_4         PF13407.1    258 seq741_BIOID59245    -            357     9e-69  231.5  12.3   1   1   2.4e-72   1.1e-68  231.2   8.6     3   257    70   324    68   325 0.98 Periplasmic binding protein domain
Peripla_BP_1         PF00532.16   279 seq741_BIOID59245    -            357   3.8e-18   65.5   0.9   1   1   1.1e-21     5e-18   65.1   0.6     9   277    73   338    66   340 0.84 Periplasmic binding proteins and sugar binding domain of LacI family
Peripla_BP_3         PF13377.1    160 seq741_BIOID59245    -            357   7.4e-11   42.1   0.0   1   1   2.8e-11   1.3e-07   31.6   0.0    13   155   193   337   190   341 0.86 Periplasmic binding protein-like domain
FGGY_C               PF02782.11   197 seq742_BIOID59245    -            540   9.1e-45  152.6   0.5   1   1   2.2e-48   1.5e-44  151.9   0.3     2   196   283   487   282   488 0.93 FGGY family of carbohydrate kinases, C-terminal domain
FGGY_N               PF00370.16   245 seq742_BIOID59245    -            540   9.1e-29  100.3   0.0   1   1   1.9e-32   1.3e-28   99.8   0.0     1   242    19   269    19   272 0.90 FGGY family of carbohydrate kinases, N-terminal domain
Peripla_BP_4         PF13407.1    258 seq743_BIOID59245    -            332   7.2e-13   48.3   0.0   1   1   2.9e-16     1e-12   47.8   0.0     2   254    67   310    66   316 0.91 Periplasmic binding protein domain
Peripla_BP_1         PF00532.16   279 seq743_BIOID59245    -            332   3.6e-11   42.6   0.0   1   1   1.3e-14   4.3e-11   42.4   0.0     1   201    63   261    63   328 0.81 Periplasmic binding proteins and sugar binding domain of LacI family
Peripla_BP_3         PF13377.1    160 seq743_BIOID59245    -            332     2e-10   40.7   0.0   1   1   1.3e-13   4.5e-10   39.6   0.0    12   157   182   328   171   328 0.84 Periplasmic binding protein-like domain
LacI                 PF00356.16    46 seq743_BIOID59245    -            332   3.3e-06   26.4   0.5   1   1   1.9e-09   6.3e-06   25.5   0.3     4    46     7    52     4    52 0.90 Bacterial regulatory proteins, lacI family
Aldolase_II          PF00596.16   183 seq744_BIOID59245    -            153   9.1e-39  132.8   0.1   1   1     8e-43   1.1e-38  132.6   0.0     1   151     8   149     8   151 0.92 Class II Aldolase and Adducin N-terminal domain
HTH_Tnp_IS1          PF12759.2     50 seq746_BIOID59245    -             91   2.2e-32  110.1   0.1   1   1   4.8e-36   3.3e-32  109.6   0.1     1    50    39    88    39    88 0.99 InsA C-terminal domain
Zn_Tnp_IS1           PF03811.8     36 seq746_BIOID59245    -             91   1.1e-21   75.9   4.5   1   1   3.1e-25   2.1e-21   74.9   3.1     1    36     1    36     1    36 0.99 InsA N-terminal domain
DDE_Tnp_IS1          PF03400.8    131 seq747_BIOID59245    -            125   1.1e-73  245.4   1.3   1   1   8.7e-78   1.2e-73  245.2   0.9     7   131     1   125     1   125 1.00 IS1 transposase
Fe-ADH               PF00465.14   366 seq750_BIOID59245    -            383  2.2e-114  381.7   1.4   1   1  3.7e-118  2.5e-114  381.6   1.0     4   366    12   375     9   375 0.95 Iron-containing alcohol dehydrogenase
Fe-ADH_2             PF13685.1    250 seq750_BIOID59245    -            383     4e-19   68.7   0.3   1   1     5e-15   3.4e-11   42.7   0.0     2    97    14   110    13   117 0.94 Iron-containing alcohol dehydrogenase
Syd                  PF07348.7    176 seq752_BIOID59245    -            181   7.1e-66  220.7   0.0   1   1   5.8e-70   7.9e-66  220.5   0.0     2   176     6   179     5   179 0.99 Syd protein (SUKH-2)
DUF446               PF04287.7    100 seq754_BIOID59245    -            109   5.8e-34  115.7   2.9   1   1   4.9e-38   6.7e-34  115.5   2.0     2   100     5   104     4   104 0.96 tRNA pseudouridine synthase C
PseudoU_synth_2      PF00849.17   164 seq757_BIOID59245    -            260   3.4e-30  104.9   0.0   1   1   3.1e-34   4.3e-30  104.5   0.0     2   164    11   170    10   170 0.96 RNA pseudouridylate synthase
Flavodoxin_1         PF00258.20   143 seq758_BIOID59245    -            149   1.7e-25   89.5   0.0   1   1   1.4e-29     2e-25   89.3   0.0     1   141     6   138     6   140 0.89 Flavodoxin
MFS_1                PF07690.11   354 seq760_BIOID59245    -            450   1.5e-54  185.0  52.6   1   1   3.4e-51   1.5e-47  161.9  19.6     1   275    25   318    25   325 0.87 Major Facilitator Superfamily
Sugar_tr             PF00083.19   451 seq760_BIOID59245    -            450   5.2e-08   31.7  47.9   1   1   1.3e-10     6e-07   28.2  33.2    16   435    21   434    13   439 0.77 Sugar (and other) transporter
MFS_2                PF13347.1    427 seq760_BIOID59245    -            450   1.1e-07   30.5  12.3   1   1   2.4e-11   1.1e-07   30.5   8.5   150   343   156   377   145   381 0.89 MFS/sugar transport protein
MR_MLE_C             PF13378.1    111 seq761_BIOID59245    -            446   1.9e-26   92.0   0.3   1   1   8.6e-30   3.9e-26   91.0   0.2     1   111   288   400   288   400 0.84 Enolase C-terminal domain-like
MR_MLE               PF01188.16    67 seq761_BIOID59245    -            446   2.7e-14   53.3   0.3   1   1   8.1e-17   3.7e-13   49.6   0.0     2    66   219   287   218   288 0.92 Mandelate racemase / muconate lactonizing enzyme, C-terminal domain
MR_MLE_N             PF02746.11   117 seq761_BIOID59245    -            446   5.2e-09   35.9   0.2   1   1     2e-12   9.1e-09   35.2   0.2    30   117    39   136    17   136 0.87 Mandelate racemase / muconate lactonizing enzyme, N-terminal domain
MR_MLE_C             PF13378.1    111 seq762_BIOID59245    -            446   3.9e-27   94.2   0.1   1   1   2.1e-30   1.4e-26   92.4   0.1     1   111   289   401   289   401 0.84 Enolase C-terminal domain-like
MR_MLE               PF01188.16    67 seq762_BIOID59245    -            446   2.9e-10   40.3   0.0   1   1   1.4e-13   9.4e-10   38.7   0.0     4    66   222   288   219   289 0.89 Mandelate racemase / muconate lactonizing enzyme, C-terminal domain
tRNA_U5-meth_tr      PF05958.6    352 seq763_BIOID59245    -            433   4.6e-30  104.3   0.0   1   1   5.3e-32   6.6e-29  100.5   0.0    25   351   117   431    95   432 0.74 tRNA (Uracil-5-)-methyltransferase
Methyltransf_31      PF13847.1    152 seq763_BIOID59245    -            433   5.4e-14   51.9   0.0   1   1   6.8e-17   8.5e-14   51.2   0.0     4   111   287   391   284   424 0.79 Methyltransferase domain
TRAM                 PF01938.15    61 seq763_BIOID59245    -            433   3.6e-13   48.9   0.1   1   1   4.8e-16     6e-13   48.2   0.1     2    61    11    67    10    67 0.96 TRAM domain
Methyltransf_26      PF13659.1    117 seq763_BIOID59245    -            433   2.8e-10   40.1   0.1   1   1   4.3e-12   5.3e-09   36.0   0.0     2    81   288   367   287   423 0.87 Methyltransferase domain
Methyltransf_18      PF12847.2    112 seq763_BIOID59245    -            433   2.5e-08   34.3   0.0   1   1   4.7e-11   5.8e-08   33.1   0.0     1    78   286   364   286   406 0.84 Methyltransferase domain
PCMT                 PF01135.14   210 seq763_BIOID59245    -            433   1.8e-07   30.8   0.0   1   1   2.9e-10   3.6e-07   29.8   0.0    59   130   272   340   258   351 0.89 Protein-L-isoaspartate(D-aspartate) O-methyltransferase (PCMT)
RrnaAD               PF00398.15   262 seq763_BIOID59245    -            433   7.6e-07   28.3   0.0   1   1   1.1e-09   1.3e-06   27.5   0.0    14    84   270   342   259   350 0.91 Ribosomal RNA adenine dimethylase
Met_10               PF02475.11   200 seq763_BIOID59245    -            433     2e-06   27.4   0.0   1   1   2.5e-09   3.1e-06   26.8   0.0    99   173   284   360   267   385 0.79 Met-10+ like-protein
MTS                  PF05175.9    170 seq763_BIOID59245    -            433   1.2e-05   24.6   0.0   1   1   2.1e-08   2.6e-05   23.5   0.0    24    97   279   350   274   378 0.88 Methyltransferase small domain
Cons_hypoth95        PF03602.10   183 seq763_BIOID59245    -            433   3.3e-05   23.2   0.0   1   1   5.2e-08   6.5e-05   22.3   0.0    43   122   287   364   277   384 0.91 Conserved hypothetical protein 95
RelA_SpoT            PF04607.12   116 seq764_BIOID59245    -            744   1.1e-37  128.5   0.2   1   1   1.3e-40   3.5e-37  126.8   0.0     1   114   251   360   251   362 0.98 Region found in RelA / SpoT proteins
HD_4                 PF13328.1    153 seq764_BIOID59245    -            744   1.6e-34  118.7   0.8   1   1   1.4e-37   3.9e-34  117.4   0.5    15   152    50   191    35   192 0.91 HD domain
TGS                  PF02824.16    60 seq764_BIOID59245    -            744     4e-23   80.9   0.1   1   1   5.8e-26   1.6e-22   79.0   0.0     1    60   406   465   406   465 0.99 TGS domain
ACT_4                PF13291.1     80 seq764_BIOID59245    -            744   1.5e-18   66.7   1.3   1   1   1.4e-21   3.7e-18   65.5   0.9     4    80   664   740   662   740 0.97 ACT domain
ACT                  PF01842.20    66 seq764_BIOID59245    -            744   7.4e-09   34.7   0.3   1   1   2.7e-12   7.4e-09   34.7   0.2     2    65   668   733   667   734 0.97 ACT domain
Antitoxin-MazE       PF04014.13    47 seq765_BIOID59245    -             82   1.8e-11   43.3   0.3   1   1   2.2e-15     3e-11   42.6   0.2     1    46     7    51     7    52 0.95 Antidote-toxin recognition MazE
PemK                 PF02452.12   110 seq766_BIOID59245    -            111   2.6e-24   85.4   0.0   1   1   2.1e-28   2.9e-24   85.2   0.0     3   109    10   109     8   110 0.92 PemK-like protein
MazG                 PF03819.12    74 seq767_BIOID59245    -            263   1.2e-37  127.5   3.7   1   2   1.3e-31   9.1e-28   95.9   0.0     1    74    27   100    27   100 0.99 MazG nucleotide pyrophosphohydrolase domain
MazG                 PF03819.12    74 seq767_BIOID59245    -            263   1.2e-37  127.5   3.7   2   2   2.1e-11   1.5e-07   31.1   0.7    10    70   169   227   161   230 0.85 MazG nucleotide pyrophosphohydrolase domain
CTP_synth_N          PF06418.9    276 seq770_BIOID59245    -            545  1.9e-130  433.8   0.0   1   1  8.6e-134    3e-130  433.1   0.0     1   276     3   276     3   276 0.98 CTP synthase N-terminus
GATase               PF00117.23   192 seq770_BIOID59245    -            545   5.3e-52  175.9   0.0   1   1   2.7e-55   9.2e-52  175.1   0.0     2   192   301   535   300   535 0.90 Glutamine amidotransferase class-I
Peptidase_C26        PF07722.8    217 seq770_BIOID59245    -            545   1.1e-10   41.2   0.7   1   1   1.8e-13   6.1e-10   38.7   0.1    99   217   365   517   359   517 0.80 Peptidase C26
CbiA                 PF01656.18   195 seq770_BIOID59245    -            545   1.4e-05   24.4   0.0   1   1   9.4e-09   3.2e-05   23.3   0.0     8   109    14   148     7   178 0.73 CobQ/CobB/MinD/ParA nucleotide binding domain
Enolase_C            PF00113.17   296 seq771_BIOID59245    -            432  1.4e-140  467.2   3.9   1   1  2.7e-144  1.8e-140  466.9   2.7     2   294   144   429   143   431 0.98 Enolase, C-terminal TIM barrel domain
Enolase_N            PF03952.11   132 seq771_BIOID59245    -            432   4.3e-60  201.3   0.8   1   1   1.5e-63     1e-59  200.1   0.6     1   132     3   134     3   134 0.99 Enolase, N-terminal domain
Fer4_14              PF13394.1    117 seq773_BIOID59245    -            223   7.8e-18   64.5   0.1   1   1   3.1e-21   1.4e-17   63.7   0.1     1   112    24   139    24   147 0.83 4Fe-4S single cluster domain
Radical_SAM          PF04055.16   166 seq773_BIOID59245    -            223   1.7e-10   41.2   0.1   1   1   5.5e-14   2.5e-10   40.6   0.1     2   139    26   181    25   196 0.83 Radical SAM superfamily
Fer4_12              PF13353.1    139 seq773_BIOID59245    -            223   4.7e-07   29.8   0.1   1   1   1.5e-10   6.7e-07   29.3   0.1     2    98    13   126    12   141 0.76 4Fe-4S single cluster domain
adh_short            PF00106.20   167 seq776_BIOID59245    -            286     4e-30  104.8   0.0   1   1   1.2e-33   5.7e-30  104.3   0.0     1   165    44   208    44   210 0.94 short chain dehydrogenase
adh_short_C2         PF13561.1    243 seq776_BIOID59245    -            286   5.2e-23   82.0   0.0   1   1   1.4e-26   6.5e-23   81.6   0.0     6   242    53   283    50   284 0.90 Enoyl-(Acyl carrier protein) reductase
KR                   PF08659.5    181 seq776_BIOID59245    -            286   6.7e-12   45.3   0.0   1   1   2.5e-15   1.1e-11   44.5   0.0     2   162    45   204    44   217 0.88 KR domain
FAD_binding_4        PF01565.18   139 seq777_BIOID59245    -            484   3.2e-37  126.9   1.5   1   1   8.3e-41   5.7e-37  126.1   1.0     1   138    51   190    51   191 0.97 FAD binding domain
FAD-oxidase_C        PF02913.14   249 seq777_BIOID59245    -            484   6.1e-21   74.7   0.0   1   1     4e-24   2.7e-20   72.6   0.0     2   247   228   477   227   479 0.79 FAD linked oxidases, C-terminal domain
Sugar_tr             PF00083.19   451 seq778_BIOID59245    -            469   9.6e-50  169.3  24.9   1   1   1.8e-53   1.3e-49  168.9  17.2     7   445    49   454    44   459 0.88 Sugar (and other) transporter
MFS_1                PF07690.11   354 seq778_BIOID59245    -            469   8.9e-36  123.2  53.3   1   2     3e-33     2e-29  102.3  26.8     5   317    52   374    45   382 0.79 Major Facilitator Superfamily
MFS_1                PF07690.11   354 seq778_BIOID59245    -            469   8.9e-36  123.2  53.3   2   2   1.2e-12   7.9e-09   34.6  13.2    60   180   332   450   327   460 0.88 Major Facilitator Superfamily
ETF                  PF01012.16   164 seq779_BIOID59245    -            259   1.5e-31  109.2   0.0   1   1     2e-35   2.7e-31  108.3   0.0    16   159    42   185    37   191 0.95 Electron transfer flavoprotein domain
ETF_alpha            PF00766.14    86 seq780_BIOID59245    -            297   3.6e-21   74.4   1.5   1   1   9.5e-25   6.5e-21   73.6   1.0     3    86   175   256   173   256 0.92 Electron transfer flavoprotein FAD-binding domain
ETF                  PF01012.16   164 seq780_BIOID59245    -            297   1.2e-07   31.5   0.4   1   1   5.3e-11   3.6e-07   29.9   0.0    78   159    52   134    23   139 0.85 Electron transfer flavoprotein domain
FAD_binding_1        PF00667.15   219 seq783_BIOID59245    -            599   1.2e-52  178.4   0.0   1   1   4.4e-56     2e-52  177.7   0.0     2   219   230   424   229   424 0.98 FAD binding domain
Flavodoxin_1         PF00258.20   143 seq783_BIOID59245    -            599     1e-32  113.0   0.2   1   1   5.6e-36   2.6e-32  111.6   0.1     1   136    66   195    66   200 0.90 Flavodoxin
NAD_binding_1        PF00175.16   109 seq783_BIOID59245    -            599   5.1e-22   78.3   0.0   1   1   2.3e-25   1.1e-21   77.3   0.0     1   109   457   564   457   564 0.89 Oxidoreductase NAD-binding domain
NIR_SIR              PF01077.17   157 seq784_BIOID59245    -            570   2.2e-49  166.7   0.0   1   1   1.9e-47   1.3e-43  147.9   0.0     2   157   173   331   172   331 0.98 Nitrite and sulphite reductase 4Fe-4S domain
NIR_SIR_ferr         PF03460.12    69 seq784_BIOID59245    -            570   6.6e-31  105.6   0.0   1   2   2.1e-16   1.4e-12   46.8   0.0    11    67    81   138    73   140 0.92 Nitrite/Sulfite reductase ferredoxin-like half domain
NIR_SIR_ferr         PF03460.12    69 seq784_BIOID59245    -            570   6.6e-31  105.6   0.0   2   2   8.8e-19     6e-15   54.5   0.0     7    68   355   417   350   418 0.94 Nitrite/Sulfite reductase ferredoxin-like half domain
PAPS_reduct          PF01507.14   174 seq785_BIOID59245    -            257   6.4e-52  175.7   0.0   1   1   6.2e-56   8.5e-52  175.3   0.0     2   173    61   232    60   233 0.99 Phosphoadenosine phosphosulfate reductase family
HOK_GEF              PF01848.11    43 seq787_BIOID59245    -             50   6.9e-19   66.7   0.7   1   1   5.6e-23   7.6e-19   66.6   0.5     1    43     4    46     4    46 0.99 Hok/gef family
PAPS_reduct          PF01507.14   174 seq789_BIOID59245    -            302   8.7e-67  224.1   0.0   1   1   7.6e-71     1e-66  223.9   0.0     1   174    29   257    29   257 0.99 Phosphoadenosine phosphosulfate reductase family
GTP_EFTU             PF00009.22   188 seq790_BIOID59245    -            475   5.2e-43  146.5   0.0   1   1   1.4e-46   6.3e-43  146.2   0.0     3   182    27   232    25   312 0.90 Elongation factor Tu GTP binding domain
MMR_HSR1             PF01926.18   114 seq790_BIOID59245    -            475   4.1e-06   26.6   0.0   1   1   2.3e-09   1.1e-05   25.3   0.0     5   114    33   169    29   173 0.77 50S ribosome-binding GTPase
GTP_EFTU_D2          PF03144.20    74 seq790_BIOID59245    -            475   2.6e-05   24.1   0.2   1   1   1.2e-08   5.4e-05   23.1   0.1     6    73   265   324   261   325 0.83 Elongation factor Tu domain 2
APS_kinase           PF01583.15   157 seq791_BIOID59245    -            201   4.6e-73  243.9   0.0   1   1   8.6e-77   5.9e-73  243.5   0.0     1   153    27   179    27   182 0.98 Adenylylsulphate kinase
AAA_33               PF13671.1    143 seq791_BIOID59245    -            201   4.7e-08   32.9   0.0   1   1     1e-11   6.8e-08   32.3   0.0     1   115    30   143    30   170 0.81 AAA domain
DUF3561              PF12084.3    107 seq792_BIOID59245    -            107   1.1e-51  173.0   8.8   1   1   8.8e-56   1.2e-51  172.8   6.1     1   107     1   107     1   107 0.99 Protein of unknown function (DUF3561)
DivIC                PF04977.10    80 seq793_BIOID59245    -            103   5.7e-30  102.5   0.0   1   1   4.9e-34   6.7e-30  102.2   0.0     1    79    11    89    11    90 0.98 Septum formation initiator
IspD                 PF01128.14   221 seq795_BIOID59245    -            236     8e-96  319.7   0.0   1   1   1.3e-99     9e-96  319.5   0.0     1   221     8   229     8   229 0.98 Uncharacterized protein family UPF0007
NTP_transf_3         PF12804.2    179 seq795_BIOID59245    -            236   7.7e-17   61.9   1.1   1   1   1.7e-20   1.1e-16   61.3   0.8     1   145    10   181    10   208 0.77 MobA-like NTP transferase domain
YgbB                 PF02542.11   157 seq796_BIOID59245    -            159   1.7e-68  229.2   0.0   1   1   1.4e-72   1.9e-68  229.1   0.0     1   156     1   156     1   157 0.99 YgbB family
TruD                 PF01142.13   378 seq799_BIOID59245    -            349  1.5e-106  356.1   0.3   1   1  7.5e-110    1e-105  353.4   0.2     5   378     3   337     1   337 0.96 tRNA pseudouridine synthase D (TruD)
SurE                 PF01975.12   197 seq800_BIOID59245    -            253   1.9e-63  213.2   0.0   1   1   1.7e-67   2.4e-63  212.9   0.0     1   195     1   182     1   184 0.93 Survival protein SurE
PCMT                 PF01135.14   210 seq802_BIOID59245    -            208   2.1e-82  275.6   0.0   1   1   9.1e-86   2.5e-82  275.3   0.0     2   209     5   206     4   207 0.98 Protein-L-isoaspartate(D-aspartate) O-methyltransferase (PCMT)
Methyltransf_18      PF12847.2    112 seq802_BIOID59245    -            208     3e-08   34.1   0.0   1   1   1.8e-11     5e-08   33.3   0.0     2   108    76   169    75   193 0.82 Methyltransferase domain
Methyltransf_26      PF13659.1    117 seq802_BIOID59245    -            208   6.9e-07   29.1   0.0   1   1   4.2e-10   1.1e-06   28.4   0.0     2    76    77   147    76   189 0.84 Methyltransferase domain
RrnaAD               PF00398.15   262 seq802_BIOID59245    -            208     5e-07   28.8   0.0   1   1   2.4e-10   6.6e-07   28.4   0.0    16   116    61   161    54   182 0.81 Ribosomal RNA adenine dimethylase
Methyltransf_31      PF13847.1    152 seq802_BIOID59245    -            208   1.3e-06   27.9   0.0   1   1   6.9e-10   1.9e-06   27.4   0.0     3    84    75   157    73   201 0.76 Methyltransferase domain
Peptidase_M23        PF01551.17    96 seq804_BIOID59245    -            379   1.2e-30  105.2   0.9   1   1   1.8e-34   1.2e-30  105.2   0.6     3    96   279   372   277   372 0.96 Peptidase family M23
LysM                 PF01476.15    44 seq804_BIOID59245    -            379   8.6e-11   41.4   0.4   1   1   2.9e-14     2e-10   40.2   0.0     1    43   123   165   123   166 0.98 LysM domain
Sigma70_r2           PF04542.9     71 seq805_BIOID59245    -            342   4.5e-23   80.5   0.1   1   1   2.9e-26   9.8e-23   79.4   0.1     1    71   106   176   106   176 0.97 Sigma-70 region 2
Sigma70_r3           PF04539.11    78 seq805_BIOID59245    -            342   3.2e-21   74.8  10.1   1   1   1.1e-23   3.7e-20   71.4   1.4     2    77   186   261   185   262 0.97 Sigma-70 region 3
Sigma70_r4           PF04545.11    50 seq805_BIOID59245    -            342   4.7e-17   60.9   3.7   1   1   5.5e-19   1.9e-15   55.7   2.0     1    50   274   327   274   327 0.97 Sigma-70, region 4
Sigma70_r1_2         PF00140.15    37 seq805_BIOID59245    -            342   2.6e-12   46.0   0.1   1   1   2.3e-15   7.9e-12   44.5   0.1     2    35    68   101    67   103 0.95 Sigma-70 factor, region 1.2
DeoRC                PF00455.17   162 seq809_BIOID59245    -            265   1.1e-51  174.5   0.5   1   1   5.9e-55     2e-51  173.7   0.4     3   161    85   242    83   243 0.98 DeoR C terminal sensor domain
HTH_DeoR             PF08220.7     57 seq809_BIOID59245    -            265   7.9e-17   60.4   0.4   1   1   5.5e-20   1.9e-16   59.2   0.2     1    54    16    69    16    72 0.97 DeoR-like helix-turn-helix domain
HTH_11               PF08279.7     55 seq809_BIOID59245    -            265   9.2e-10   37.9   0.2   1   1   5.9e-13     2e-09   36.8   0.2     1    46    16    60    15    67 0.81 HTH domain
GntR                 PF00392.16    64 seq809_BIOID59245    -            265   4.1e-05   22.8   1.4   1   1   1.7e-08   5.9e-05   22.3   0.2    23    59    29    64    16    66 0.83 Bacterial regulatory proteins, gntR family
YgbA_NO              PF11756.3    114 seq812_BIOID59245    -            117   8.3e-45  151.3   2.9   1   1     7e-49   9.6e-45  151.1   2.0     3   112     4   110     2   112 0.96 Nitrous oxide-stimulated promoter
HycA_repressor       PF11046.3    149 seq813_BIOID59245    -            153   9.4e-90  298.1   1.1   1   1   7.7e-94   1.1e-89  297.9   0.8     1   148     1   148     1   149 0.99 Transcriptional repressor of hyc and hyp operons
Fer4_11              PF13247.1     99 seq816_BIOID59245    -            203   2.4e-14   52.8  15.2   1   1   4.3e-14   5.9e-11   42.0   2.8     5    60    46    99    42   104 0.92 4Fe-4S dicluster domain
Fer4_9               PF13187.1     55 seq816_BIOID59245    -            203   1.3e-13   50.8  17.8   1   2   1.1e-09   1.5e-06   28.2   5.3     2    55    12    68    11    68 0.85 4Fe-4S dicluster domain
Fer4_9               PF13187.1     55 seq816_BIOID59245    -            203   1.3e-13   50.8  17.8   2   2   1.1e-09   1.5e-06   28.2   1.7     2    54    82   163    81   164 0.96 4Fe-4S dicluster domain
Fer4                 PF00037.22    24 seq816_BIOID59245    -            203   8.6e-12   44.0  36.1   1   1   3.9e-10   5.4e-07   28.8   0.9     2    24    76    98    75    98 0.93 4Fe-4S binding domain
Oxidored_q1          PF00361.15   270 seq818_BIOID59245    -            608   1.5e-36  125.9  17.0   1   1   1.1e-40   1.5e-36  125.9  11.8     1   267   124   395   124   398 0.93 NADH-Ubiquinone/plastoquinone (complex I), various chains
NADHdh               PF00146.16   311 seq819_BIOID59245    -            307   2.2e-20   72.8  10.0   1   1   1.8e-24   2.5e-20   72.6   6.9    12   296    11   295     1   307 0.81 NADH dehydrogenase
Complex1_30kDa       PF00329.14   103 seq820_BIOID59245    -            569   2.6e-28   98.1   0.0   1   1   1.4e-31   6.4e-28   96.9   0.0     1   103    44   150    44   150 0.94 Respiratory-chain NADH dehydrogenase, 30 Kd subunit
Complex1_49kDa       PF00346.14   272 seq820_BIOID59245    -            569   4.5e-27   94.6   0.0   1   2   2.4e-22   1.1e-18   67.1   0.0     6   172   299   464   295   471 0.95 Respiratory-chain NADH dehydrogenase, 49 Kd subunit
Complex1_49kDa       PF00346.14   272 seq820_BIOID59245    -            569   4.5e-27   94.6   0.0   2   2   9.7e-10   4.4e-06   25.7   0.0   209   272   474   537   463   537 0.90 Respiratory-chain NADH dehydrogenase, 49 Kd subunit
NiFeSe_Hases         PF00374.14   507 seq820_BIOID59245    -            569   1.2e-14   53.9   0.1   1   1   4.6e-16   2.1e-12   46.4   0.0     1    68   218   286   218   294 0.91 Nickel-dependent hydrogenase
Fer4_7               PF12838.2     52 seq821_BIOID59245    -            180   8.4e-14   51.5   9.3   1   1   5.6e-17   8.4e-14   51.5   6.5     1    52    39    89    39    89 0.94 4Fe-4S dicluster domain
Fer4                 PF00037.22    24 seq821_BIOID59245    -            180   3.9e-14   51.4  11.8   1   2   3.5e-10   5.4e-07   28.8   2.0     4    24    36    56    33    56 0.90 4Fe-4S binding domain
Fer4                 PF00037.22    24 seq821_BIOID59245    -            180   3.9e-14   51.4  11.8   2   2   5.6e-12   8.5e-09   34.5   1.2     3    24    70    91    68    91 0.92 4Fe-4S binding domain
Fer4_6               PF12837.2     24 seq821_BIOID59245    -            180   7.2e-11   41.3  11.7   1   2   1.6e-09   2.4e-06   27.0   2.2     4    24    35    55    32    55 0.89 4Fe-4S binding domain
Fer4_6               PF12837.2     24 seq821_BIOID59245    -            180   7.2e-11   41.3  11.7   2   2     3e-09   4.6e-06   26.1   1.0     3    24    69    90    67    90 0.91 4Fe-4S binding domain
Fer4_9               PF13187.1     55 seq821_BIOID59245    -            180   1.2e-10   41.3   8.7   1   1     8e-14   1.2e-10   41.3   6.1     2    55    40    90    39    90 0.94 4Fe-4S dicluster domain
Fer4_10              PF13237.1     52 seq821_BIOID59245    -            180   9.3e-10   38.0  11.7   1   1   6.1e-13   9.3e-10   38.0   8.1     4    52    35    86    32    86 0.92 4Fe-4S dicluster domain
Fer4_8               PF13183.1     57 seq821_BIOID59245    -            180   1.7e-07   31.0  22.7   1   1   4.6e-10   6.9e-07   29.0   7.7     3    55    38    87    36    91 0.75 4Fe-4S dicluster domain
Oxidored_q6          PF01058.17   131 seq822_BIOID59245    -            255   1.5e-23   82.6   0.1   1   1   1.6e-27   2.2e-23   82.1   0.0     1   129    48   157    48   159 0.94 NADH ubiquinone oxidoreductase, 20 Kd subunit
HycH                 PF07450.6    131 seq823_BIOID59245    -            136   8.8e-58  193.9   0.1   1   1   7.3e-62     1e-57  193.7   0.0     1   130     3   133     3   134 0.99 Formate hydrogenlyase maturation protein HycH
HycI                 PF01750.13   130 seq825_BIOID59245    -            156   2.9e-27   94.6   0.0   1   1   2.4e-31   3.3e-27   94.4   0.0     7   127    26   139    20   142 0.92 Hydrogenase maturation protease
Peripla_BP_3         PF13377.1    160 seq826_BIOID59245    -            350   3.7e-33  114.6   0.0   1   1   2.2e-36   7.6e-33  113.6   0.0     2   160   186   345   185   345 0.91 Periplasmic binding protein-like domain
Peripla_BP_1         PF00532.16   279 seq826_BIOID59245    -            350   9.6e-26   90.4   0.1   1   1   3.6e-29   1.2e-25   90.1   0.1     2   251    74   321    73   324 0.89 Periplasmic binding proteins and sugar binding domain of LacI family
LacI                 PF00356.16    46 seq826_BIOID59245    -            350   1.3e-21   75.7   0.2   1   1   7.5e-25   2.6e-21   74.8   0.1     1    46    17    62    17    62 0.99 Bacterial regulatory proteins, lacI family
Peripla_BP_4         PF13407.1    258 seq826_BIOID59245    -            350   1.3e-18   67.2   0.0   1   1     8e-22   2.7e-18   66.1   0.0     5   218    81   291    77   295 0.84 Periplasmic binding protein domain
Fer4_11              PF13247.1     99 seq828_BIOID59245    -            175   1.7e-15   56.6  22.9   1   1   2.7e-14   3.3e-11   42.8   5.2     7    59    55   105    50   110 0.93 4Fe-4S dicluster domain
Fer4_9               PF13187.1     55 seq828_BIOID59245    -            175   9.4e-13   48.1  29.8   1   1   1.4e-10   1.8e-07   31.2   7.7     1    54    88   151    88   152 0.88 4Fe-4S dicluster domain
Fer4                 PF00037.22    24 seq828_BIOID59245    -            175   4.6e-13   48.0  42.8   1   1   3.9e-11   4.9e-08   32.1   2.2     2    23    83   104    82   105 0.91 4Fe-4S binding domain
Fer4_7               PF12838.2     52 seq828_BIOID59245    -            175   1.4e-12   47.6  34.0   1   1     2e-11   2.5e-08   34.0   7.8     1    52    88   151    88   151 0.74 4Fe-4S dicluster domain
Fer4_6               PF12837.2     24 seq828_BIOID59245    -            175   2.7e-12   45.8  41.1   1   1   2.7e-09   3.4e-06   26.5   2.0     2    23    82   103    81   104 0.92 4Fe-4S binding domain
Fer4_2               PF12797.2     22 seq828_BIOID59245    -            175   1.3e-11   43.5  37.8   1   1   6.4e-10   7.9e-07   28.5   1.6     7    22    86   101    79   101 0.85 4Fe-4S binding domain
Fer4_10              PF13237.1     52 seq828_BIOID59245    -            175   4.9e-10   38.9  35.7   1   1   1.4e-09   1.7e-06   27.5   8.8     6    52    55   100    50   100 0.91 4Fe-4S dicluster domain
Fer4_3               PF12798.2     15 seq828_BIOID59245    -            175   6.3e-07   29.3  44.6   1   3   0.00058      0.72   10.4   2.1     1    15    58    74    58    74 0.91 4Fe-4S binding domain
Fer4_3               PF12798.2     15 seq828_BIOID59245    -            175   6.3e-07   29.3  44.6   2   3   1.2e-05     0.015   15.6   4.8     1    15    89   103    89   103 0.98 4Fe-4S binding domain
Fer4_3               PF12798.2     15 seq828_BIOID59245    -            175   6.3e-07   29.3  44.6   3   3   1.2e-05     0.015   15.6   3.3     1    15   131   151   131   151 0.97 4Fe-4S binding domain
Fer4_4               PF12800.2     17 seq828_BIOID59245    -            175   2.3e-06   27.3  40.9   1   2   0.00025      0.32   11.3   3.5     2    14    10    22     9    24 0.93 4Fe-4S binding domain
Fer4_4               PF12800.2     17 seq828_BIOID59245    -            175   2.3e-06   27.3  40.9   2   2   1.2e-07   0.00014   21.7   2.5     1    17    86   102    86   102 0.93 4Fe-4S binding domain
Sua5_yciO_yrdC       PF01300.13   179 seq829_BIOID59245    -            766   3.1e-46  156.7   0.0   1   1   1.2e-49   5.4e-46  155.9   0.0     2   178   225   389   224   390 0.95 Telomere recombination
zf-HYPF              PF07503.7     35 seq829_BIOID59245    -            766   7.2e-34  114.7  18.5   1   2   2.7e-20   1.2e-16   59.6   3.7     1    35   124   158   124   158 0.97 HypF finger
zf-HYPF              PF07503.7     35 seq829_BIOID59245    -            766   7.2e-34  114.7  18.5   2   2   4.6e-21   2.1e-17   62.1   1.6     1    34   174   207   174   208 0.96 HypF finger
Acylphosphatase      PF00708.13    91 seq829_BIOID59245    -            766   1.4e-17   63.4   0.0   1   1   6.6e-21     3e-17   62.3   0.0     6    91    25   107    17   107 0.89 Acylphosphatase
Sigma54_activat      PF00158.21   168 seq832_BIOID59245    -            529   2.2e-67  225.5   0.0   1   1   2.8e-70   5.5e-67  224.3   0.0     1   167   212   378   212   379 0.99 Sigma-54 interaction domain
GAF_2                PF13185.1    148 seq832_BIOID59245    -            529   3.3e-10   40.5   2.1   1   1   2.8e-12   5.4e-09   36.5   0.2     9   143    51   181    47   183 0.80 GAF domain
GAF                  PF01590.21   154 seq832_BIOID59245    -            529   1.1e-09   38.5   0.2   1   1   1.3e-12   2.5e-09   37.3   0.1     4   148    48   179    46   182 0.83 GAF domain
GAF_3                PF13492.1    129 seq832_BIOID59245    -            529   4.3e-09   36.4   0.3   1   1   1.1e-10   2.2e-07   30.8   0.1     6   121    50   179    46   184 0.81 GAF domain
AAA                  PF00004.24   132 seq832_BIOID59245    -            529   4.8e-06   26.6   0.0   1   1   7.6e-09   1.5e-05   25.0   0.0     1   126   236   367   236   373 0.75 ATPase family associated with various cellular activities (AAA)
AAA_5                PF07728.9    139 seq832_BIOID59245    -            529   4.3e-06   26.3   0.0   1   1   5.3e-09     1e-05   25.1   0.0     1   123   235   354   235   365 0.79 AAA domain (dynein-related subfamily)
SLT_2                PF13406.1    262 seq835_BIOID59245    -            396   5.8e-86  287.5   0.1   1   1     5e-90   6.9e-86  287.2   0.0     3   261    92   387    90   388 0.90 Transglycosylase SLT domain
CinA                 PF02464.12   155 seq836_BIOID59245    -            165   1.1e-61  206.7   2.5   1   1   8.8e-66   1.2e-61  206.5   1.7     3   153     8   159     6   161 0.98 Competence-damaged protein
RecA                 PF00154.16   323 seq838_BIOID59245    -            358    1e-173  576.7   2.4   1   1  3.5e-177  1.2e-173  576.5   1.7     1   320    14   332    14   335 0.99 recA bacterial DNA recombination protein
KaiC                 PF06745.8    226 seq838_BIOID59245    -            358     3e-10   39.4   0.2   1   1   3.4e-12   1.2e-08   34.2   0.2     2   173    47   223    46   280 0.68 KaiC
Rad51                PF08423.6    261 seq838_BIOID59245    -            358   1.3e-09   37.2   0.2   1   1   7.1e-13   2.4e-09   36.3   0.1    19   227    40   233    24   274 0.76 Rad51
AAA_25               PF13481.1    194 seq838_BIOID59245    -            358   3.3e-08   33.0   0.3   1   1   2.6e-11     9e-08   31.6   0.2    13   174    44   183    33   195 0.74 AAA domain
RecX                 PF02631.11   122 seq839_BIOID59245    -            166   2.1e-32  111.7   0.4   1   1   3.5e-36   4.8e-32  110.6   0.1     6   117    51   162    46   166 0.94 RecX family
tRNA-synt_2c         PF01411.14   552 seq842_BIOID59245    -            876  1.4e-242  805.7   0.0   1   1  4.9e-246  2.3e-242  805.1   0.0     1   552     7   556     7   556 0.99 tRNA synthetases class II (A)
tRNA_SAD             PF07973.9     44 seq842_BIOID59245    -            876   2.4e-18   65.6   1.4   1   1   1.1e-21   5.2e-18   64.5   0.1     1    44   653   696   653   696 0.99 Threonyl and Alanyl tRNA synthetase second additional domain
DHHA1                PF02272.14    68 seq842_BIOID59245    -            876   3.2e-16   58.6   3.6   1   1   2.2e-19   9.8e-16   57.1   2.5     2    67   800   868   799   869 0.92 DHHA1 domain
CsrA                 PF02599.11    54 seq844_BIOID59245    -             61   5.4e-28   96.3   1.7   1   1   4.4e-32     6e-28   96.2   1.2     1    54     1    54     1    54 0.99 Global regulator protein family
HAD_2                PF13419.1    176 seq846_BIOID59245    -            188   2.9e-25   89.4   0.1   1   1   7.3e-29   3.3e-25   89.2   0.1     1   174     8   183     8   185 0.88 Haloacid dehalogenase-like hydrolase
Hydrolase            PF00702.21   204 seq846_BIOID59245    -            188   7.4e-14   52.6   0.1   1   1   2.3e-17   1.1e-13   52.1   0.0     4   204     8   179     5   179 0.88 haloacid dehalogenase-like hydrolase
Hydrolase_like       PF13242.1     75 seq846_BIOID59245    -            188   1.9e-06   27.3   0.1   1   1   1.1e-09   4.9e-06   26.0   0.0     3    48   141   185   139   186 0.94 HAD-hyrolase-like
SNARE_assoc          PF09335.6    123 seq848_BIOID59245    -            142   7.9e-13   48.5   6.1   1   1   9.4e-17   1.3e-12   47.8   4.2     4   119    26   132    21   136 0.83 SNARE associated Golgi protein
Glu_cys_ligase       PF04262.9    377 seq849_BIOID59245    -            518  4.4e-181  601.2   0.0   1   1    4e-185  5.5e-181  600.9   0.0     2   377     7   381     6   381 0.99 Glutamate-cysteine ligase
LuxS                 PF02664.10   157 seq851_BIOID59245    -            171   3.6e-77  257.2   0.0   1   1     3e-81   4.1e-77  257.0   0.0     2   156     3   161     2   162 0.98 S-Ribosylhomocysteinase (LuxS)
DUF2002              PF09400.5    111 seq856_BIOID59245    -            114   8.2e-66  218.6   0.2   1   1   6.8e-70   9.3e-66  218.4   0.2     1   110     1   110     1   112 0.99 Protein of unknown function (DUF2002)
Histone_HNS          PF00816.16    93 seq857_BIOID59245    -            134   2.2e-20   72.8   7.8   1   1   2.2e-24     3e-20   72.3   5.0     5    93    28   129    24   129 0.87 H-NS histone family
Pmp3                 PF01679.12    51 seq859_BIOID59245    -             52   6.9e-21   73.6   7.8   1   1   5.2e-25   7.1e-21   73.5   5.4     3    49     3    49     1    51 0.95 Proteolipid membrane potential modulator
LysM                 PF01476.15    44 seq860_BIOID59245    -            149   5.1e-13   48.5   0.0   1   1   1.4e-16   9.9e-13   47.6   0.0     1    44    99   147    99   147 0.98 LysM domain
BON                  PF04972.12    64 seq860_BIOID59245    -            149   1.4e-09   37.4   2.7   1   1     3e-13     2e-09   36.9   1.9     2    62    29    89    28    91 0.92 BON domain
Polyketide_cyc       PF03364.15   130 seq865_BIOID59245    -            149   9.8e-32  109.5   0.0   1   1   1.7e-35   1.1e-31  109.3   0.0     1   130    14   139    14   139 0.99 Polyketide cyclase / dehydrase and lipid transport
Polyketide_cyc2      PF10604.4    139 seq865_BIOID59245    -            149   2.5e-11   43.7   0.0   1   1   4.5e-15   3.1e-11   43.4   0.0     1   129     5   137     5   145 0.73 Polyketide cyclase / dehydrase and lipid transport
Ub-RnfH              PF03658.9     84 seq866_BIOID59245    -             96   1.8e-38  130.1   0.1   1   1   1.5e-42     2e-38  130.0   0.1     1    84     5    88     5    88 0.99 RnfH family Ubiquitin
GrpE                 PF01025.14   166 seq869_BIOID59245    -            197   1.4e-47  161.2   3.3   1   1   1.2e-51   1.7e-47  160.9   2.3     5   166    35   194     7   194 0.87 GrpE
SRP54                PF00448.17   196 seq870_BIOID59245    -            453   7.9e-76  253.7   0.3   1   1   5.5e-79   1.2e-75  253.1   0.2     1   196   100   296   100   296 0.99 SRP54-type protein, GTPase domain
SRP_SPB              PF02978.14   104 seq870_BIOID59245    -            453   1.1e-36  125.1   7.9   1   1   4.7e-40   1.1e-36  125.1   5.5     2   104   329   427   328   427 0.99 Signal peptide binding domain
SRP54_N              PF02881.14    75 seq870_BIOID59245    -            453   2.1e-21   75.6   0.5   1   1   9.2e-25   2.1e-21   75.6   0.3     1    75     5    82     5    82 0.99 SRP54-type protein, helical bundle domain
CbiA                 PF01656.18   195 seq870_BIOID59245    -            453   2.8e-08   33.2   2.5   1   1   3.8e-11   8.6e-08   31.7   1.3     9   164   110   256   102   288 0.68 CobQ/CobB/MinD/ParA nucleotide binding domain
cobW                 PF02492.14   178 seq870_BIOID59245    -            453   6.4e-05   22.3   0.4   1   1   7.5e-08   0.00017   20.9   0.3     2   152   102   251   100   260 0.79 CobW/HypB/UreG, nucleotide-binding domain
Ribosomal_S16        PF00886.14    62 seq871_BIOID59245    -             82     6e-26   89.8   0.1   1   1   5.2e-30   7.1e-26   89.5   0.0     1    62     8    68     8    68 0.96 Ribosomal protein S16
RimM                 PF01782.13    84 seq873_BIOID59245    -            183   8.8e-28   95.9   0.0   1   1     2e-31   1.3e-27   95.3   0.0     2    84    17    98    16    98 0.98 RimM N-terminal domain
PRC                  PF05239.11    79 seq873_BIOID59245    -            183   8.9e-10   38.1   0.7   1   1   2.1e-13   1.4e-09   37.5   0.5     2    73   105   178   104   182 0.89 PRC-barrel domain
tRNA_m1G_MT          PF01746.16   186 seq874_BIOID59245    -            255   4.9e-60  202.2   0.0   1   1   4.3e-64   5.8e-60  201.9   0.0     2   186    23   221    22   221 0.98 tRNA (Guanine-1)-methyltransferase
Ribosomal_L19        PF01245.15   113 seq875_BIOID59245    -            115   8.8e-51  170.3   2.5   1   1   7.2e-55   9.8e-51  170.1   1.8     2   112     3   113     2   114 0.99 Ribosomal protein L19
DAHP_synth_1         PF00793.15   272 seq879_BIOID59245    -            379  2.6e-102  341.0   0.0   1   1  2.3e-106  3.2e-102  340.7   0.0     8   271    64   363    43   364 0.96 DAHP synthetase I family
PDH                  PF02153.12   258 seq880_BIOID59245    -            373   4.6e-32  110.7   0.0   1   1   2.5e-35   1.1e-31  109.5   0.0    38   257   135   344   124   345 0.93 Prephenate dehydrogenase
CM_2                 PF01817.16    81 seq880_BIOID59245    -            373   4.6e-24   84.2   0.2   1   1   2.2e-27     1e-23   83.1   0.1     1    80     9    88     9    89 0.98 Chorismate mutase type II
PseudoU_synth_2      PF00849.17   164 seq882_BIOID59245    -            326   1.2e-31  109.6   0.1   1   1   2.7e-35   1.8e-31  109.0   0.1     1   164    92   242    92   242 0.96 RNA pseudouridylate synthase
S4                   PF01479.20    48 seq882_BIOID59245    -            326   2.4e-12   45.9   0.0   1   1   6.1e-16   4.2e-12   45.1   0.0     1    48    18    65    18    65 0.97 S4 domain
Cu-oxidase_4         PF02578.10   233 seq884_BIOID59245    -            243     3e-78  261.9   0.0   1   1   2.5e-82   3.5e-78  261.7   0.0     2   233    20   242    19   242 0.97 Multi-copper polyphenol oxidoreductase laccase
AAA_2                PF07724.9    171 seq887_BIOID59245    -            861   3.2e-58  196.3   0.0   1   1   7.1e-59   8.8e-56  188.3   0.0     1   171   600   764   600   764 0.98 AAA domain (Cdc48 subfamily)
ClpB_D2-small        PF10431.4     81 seq887_BIOID59245    -            861   1.1e-28   98.8   2.2   1   1   1.4e-31   1.7e-28   98.2   0.2     1    80   770   849   770   850 0.98 C-terminal, D2-small domain, of ClpB protein
AAA                  PF00004.24   132 seq887_BIOID59245    -            861   5.6e-28   97.6   0.0   1   2   5.7e-17   7.1e-14   52.0   0.0     2   128   207   341   206   345 0.82 ATPase family associated with various cellular activities (AAA)
AAA                  PF00004.24   132 seq887_BIOID59245    -            861   5.6e-28   97.6   0.0   2   2   6.4e-14     8e-11   42.1   0.0     2   117   606   731   605   742 0.86 ATPase family associated with various cellular activities (AAA)
Clp_N                PF02861.15    53 seq887_BIOID59245    -            861     2e-27   94.7   6.1   1   2   3.4e-16   4.2e-13   48.8   0.1     1    53    21    73    21    73 0.98 Clp amino terminal domain
Clp_N                PF02861.15    53 seq887_BIOID59245    -            861     2e-27   94.7   6.1   2   2   4.7e-16   5.8e-13   48.4   0.1     1    53    98   149    98   149 0.96 Clp amino terminal domain
AAA_5                PF07728.9    139 seq887_BIOID59245    -            861   2.5e-19   69.2   0.8   1   1   3.9e-16   4.9e-13   48.8   0.0     2   124   605   725   604   766 0.87 AAA domain (dynein-related subfamily)
AAA_16               PF13191.1    166 seq887_BIOID59245    -            861   5.2e-11   43.0   7.3   1   1   9.9e-10   1.2e-06   28.8   0.2     2   141   184   285   183   310 0.81 AAA ATPase domain
Sigma54_activat      PF00158.21   168 seq887_BIOID59245    -            861   7.3e-10   38.4   0.1   1   1   7.2e-10     9e-07   28.4   0.0    23   156   603   735   574   746 0.78 Sigma-54 interaction domain
Sugar_tr             PF00083.19   451 seq890_BIOID59245    -            459   3.4e-39  134.5  36.5   1   2   1.5e-31   6.7e-28   97.3   6.3     3   194    51   248    49   250 0.90 Sugar (and other) transporter
Sugar_tr             PF00083.19   451 seq890_BIOID59245    -            459   3.4e-39  134.5  36.5   2   2   4.9e-16   2.3e-12   46.1  12.5   225   433   250   448   241   458 0.70 Sugar (and other) transporter
MFS_1                PF07690.11   354 seq890_BIOID59245    -            459   8.3e-31  106.8  61.3   1   1     2e-30   8.9e-27   93.6  23.8    31   347    89   409    55   416 0.77 Major Facilitator Superfamily
MFS_2                PF13347.1    427 seq890_BIOID59245    -            459   7.8e-07   27.7  23.8   1   1   1.7e-10   7.8e-07   27.7  16.5    53   335   102   384    66   396 0.72 MFS/sugar transport protein
SpoU_methylase       PF00588.14   142 seq891_BIOID59245    -            370   7.3e-29  100.3   0.0   1   1   1.6e-32   1.1e-28   99.7   0.0     3   141   224   361   222   362 0.95 SpoU rRNA Methylase family
SpoU_sub_bind        PF08032.7     76 seq891_BIOID59245    -            370   3.1e-12   46.3   0.0   1   1     1e-15     7e-12   45.2   0.0     2    73   135   206   134   209 0.96 RNA 2'-O ribose methyltransferase substrate binding
Gly_radical          PF01228.16   106 seq894_BIOID59245    -            127     1e-25   89.9   0.1   1   1   1.1e-29   1.6e-25   89.4   0.0    20   106    16   108     4   108 0.86 Glycine radical
LysR_substrate       PF03466.15   209 seq896_BIOID59245    -            308   4.1e-43  146.8   0.1   1   1   7.6e-47   5.2e-43  146.4   0.1     3   208   102   305   100   306 0.98 LysR substrate binding domain
HTH_1                PF00126.22    60 seq896_BIOID59245    -            308     3e-16   58.7   0.1   1   1   9.5e-20   6.5e-16   57.7   0.1     1    60    18    77    18    77 0.96 Bacterial regulatory helix-turn-helix protein, lysR family
Methyltransf_26      PF13659.1    117 seq898_BIOID59245    -            257   1.2e-16   60.7   0.0   1   1   1.6e-19     2e-16   59.9   0.0     3   116    59   182    57   183 0.87 Methyltransferase domain
MTS                  PF05175.9    170 seq898_BIOID59245    -            257   6.6e-14   51.5   0.0   1   1   7.9e-17   9.8e-14   50.9   0.0    33   145    58   186    42   204 0.82 Methyltransferase small domain
Methyltransf_18      PF12847.2    112 seq898_BIOID59245    -            257   1.2e-11   45.0   0.0   1   1   1.5e-14   1.9e-11   44.4   0.0     3    84    58   142    57   181 0.79 Methyltransferase domain
Methyltransf_31      PF13847.1    152 seq898_BIOID59245    -            257   1.3e-08   34.5   0.0   1   1   1.3e-11   1.6e-08   34.1   0.0     6   109    59   180    56   217 0.77 Methyltransferase domain
Cons_hypoth95        PF03602.10   183 seq898_BIOID59245    -            257     2e-07   30.4   0.0   1   1   2.2e-10   2.8e-07   30.0   0.0    43   129    57   142    47   168 0.84 Conserved hypothetical protein 95
Methyltransf_25      PF13649.1    101 seq898_BIOID59245    -            257   2.6e-06   27.5   0.0   1   1   3.1e-09   3.9e-06   27.0   0.0     2    74    61   137    60   175 0.79 Methyltransferase domain
Methyltransf_3       PF01596.12   205 seq898_BIOID59245    -            257   1.6e-06   27.2   0.0   1   1   1.8e-09   2.3e-06   26.7   0.0    26   112    38   123    25   134 0.87 O-methyltransferase
UPF0020              PF01170.13   180 seq898_BIOID59245    -            257     3e-06   26.8   0.0   1   1   3.4e-09   4.2e-06   26.3   0.0    53   117    77   138    52   172 0.79 Putative RNA methylase family UPF0020
PrmA                 PF06325.8    295 seq898_BIOID59245    -            257   4.8e-06   25.7   0.1   1   1   5.3e-09   6.6e-06   25.3   0.0   163   232    58   134    50   135 0.78 Ribosomal protein L11 methyltransferase (PrmA)
PCMT                 PF01135.14   210 seq898_BIOID59245    -            257   3.3e-05   23.4   0.0   1   1   3.7e-08   4.6e-05   22.9   0.0    73   136    56   120    46   134 0.86 Protein-L-isoaspartate(D-aspartate) O-methyltransferase (PCMT)
PRMT5                PF05185.11   448 seq898_BIOID59245    -            257   2.6e-05   23.1   0.1   1   1   2.9e-08   3.6e-05   22.7   0.1   193   264    63   133    57   134 0.90 PRMT5 arginine-N-methyltransferase
Sigma70_r4_2         PF08281.7     54 seq900_BIOID59245    -            191   1.3e-19   69.2   0.2   1   1   1.1e-22   3.7e-19   67.8   0.2     2    53   129   180   122   181 0.95 Sigma-70, region 4
Sigma70_r2           PF04542.9     71 seq900_BIOID59245    -            191   6.3e-18   64.0   0.2   1   1   3.6e-21   1.2e-17   63.1   0.2     1    71    25    92    25    92 0.96 Sigma-70 region 2
Sigma70_r4           PF04545.11    50 seq900_BIOID59245    -            191     2e-10   39.6   0.0   1   1   1.4e-13   4.9e-10   38.4   0.0     2    47   135   180   134   182 0.95 Sigma-70, region 4
Sigma70_ECF          PF07638.6    185 seq900_BIOID59245    -            191   8.8e-09   35.1   0.1   1   1   8.3e-12   2.9e-08   33.5   0.1     7   181    10   183     3   186 0.71 ECF sigma factor
RseA_N               PF03872.8     87 seq902_BIOID59245    -            216   1.8e-32  111.3   0.6   1   1   2.6e-36   1.8e-32  111.3   0.4     1    87     1    89     1    89 0.98 Anti sigma-E protein RseA, N-terminal domain
RseA_C               PF03873.8     53 seq902_BIOID59245    -            216   3.9e-27   93.7   3.7   1   1   5.7e-31   3.9e-27   93.7   2.6     1    53   131   186   131   186 0.98 Anti sigma-E protein RseA, C-terminal domain
MucB_RseB            PF03888.9    285 seq903_BIOID59245    -            318  2.9e-123  410.3   0.0   1   1  2.5e-127  3.4e-123  410.1   0.0     1   284    31   314    31   315 0.99 MucB/RseB family
RseC_MucC            PF04246.7    135 seq904_BIOID59245    -            159   7.7e-41  138.7   1.1   1   1   6.9e-45   9.5e-41  138.4   0.8     1   134     8   141     8   142 0.99 Positive regulator of sigma(E), RseC/MucC
GTP_EFTU             PF00009.22   188 seq905_BIOID59245    -            599   7.5e-52  175.3   0.0   1   1   6.2e-55   1.7e-51  174.2   0.0     1   187     2   181     2   182 0.94 Elongation factor Tu GTP binding domain
LepA_C               PF06421.7    108 seq905_BIOID59245    -            599   6.9e-52  173.7   3.3   1   1   4.3e-55   1.2e-51  173.0   2.3     1   107   487   593   487   594 0.99 GTP-binding protein LepA C-terminus
EFG_C                PF00679.19    89 seq905_BIOID59245    -            599   3.3e-19   68.4   0.0   1   1   2.5e-22   6.9e-19   67.3   0.0     2    86   399   483   398   486 0.95 Elongation factor G C-terminus
GTP_EFTU_D2          PF03144.20    74 seq905_BIOID59245    -            599   8.8e-10   38.4   0.3   1   1   7.1e-13   1.9e-09   37.3   0.2     1    74   205   275   205   275 0.86 Elongation factor Tu domain 2
Ras                  PF00071.17   162 seq905_BIOID59245    -            599   8.7e-05   21.8   0.0   1   1   5.7e-08   0.00016   21.0   0.0    30   160    52   180    42   182 0.79 Ras family
Peptidase_S24        PF00717.18    70 seq906_BIOID59245    -            324   8.7e-21   73.2   0.1   1   1   2.5e-24   1.7e-20   72.2   0.1     1    63    86   159    86   170 0.92 Peptidase S24-like
Peptidase_S26        PF10502.4    138 seq906_BIOID59245    -            324   6.3e-09   35.3   0.0   1   1   2.1e-11   1.4e-07   30.9   0.0    96   138   260   302   233   302 0.84 Signal peptidase, peptidase S26
Ribonuclease_3       PF00636.21   114 seq907_BIOID59245    -            226   5.6e-21   75.0   0.0   1   1   2.4e-24   1.6e-20   73.5   0.0     1   113    38   127    38   128 0.90 Ribonuclease III domain
dsrm                 PF00035.20    67 seq907_BIOID59245    -            226   8.7e-15   54.9   0.0   1   1   2.1e-18   1.5e-14   54.2   0.0     1    67   156   223   156   223 0.95 Double-stranded RNA binding motif
MMR_HSR1             PF01926.18   114 seq908_BIOID59245    -            301   7.1e-22   77.4   0.1   1   1   7.3e-25   1.2e-21   76.6   0.1     2   114    11   125    10   125 0.81 50S ribosome-binding GTPase
KH_2                 PF07650.12    78 seq908_BIOID59245    -            301   2.1e-18   65.5   0.7   1   1   3.5e-21     6e-18   64.0   0.5     1    77   209   285   209   286 0.94 KH domain
FeoB_N               PF02421.13   189 seq908_BIOID59245    -            301   3.3e-14   52.4   0.1   1   1   2.9e-17   4.9e-14   51.8   0.0     3   164    11   177    10   203 0.82 Ferrous iron transport protein B
GTP_EFTU             PF00009.22   188 seq908_BIOID59245    -            301   2.2e-10   40.1   0.7   1   1   6.2e-12   1.1e-08   34.6   0.5     6   187    11   174     9   175 0.68 Elongation factor Tu GTP binding domain
Dynamin_N            PF00350.18   168 seq908_BIOID59245    -            301   8.5e-08   32.0   0.1   1   1   2.7e-08   4.7e-05   23.1   0.1     1    35    11    45    11    58 0.84 Dynamin family
AIG1                 PF04548.11   212 seq908_BIOID59245    -            301   4.7e-07   29.0   0.0   1   1   4.9e-10   8.4e-07   28.1   0.0     3   109    11   114    10   117 0.74 AIG1 family
PduV-EutP            PF10662.4    143 seq908_BIOID59245    -            301   9.1e-07   28.3   0.3   1   1   6.9e-09   1.2e-05   24.7   0.2     4   141    11   169     9   171 0.72 Ethanolamine utilisation - propanediol utilisation
Miro                 PF08477.8    119 seq908_BIOID59245    -            301   1.5e-05   25.3   0.0   1   1   2.4e-08   4.1e-05   23.9   0.0     2   119    11   127    11   127 0.63 Miro-like protein
RecO_N               PF11967.3     80 seq909_BIOID59245    -            242   4.6e-24   83.9   0.0   1   1   1.1e-27   7.7e-24   83.2   0.0     5    78     4    76     1    78 0.95 Recombination protein O N terminal
RecO_C               PF02565.10   118 seq909_BIOID59245    -            242   3.3e-20   71.9   0.0   1   1   6.3e-24   4.3e-20   71.6   0.0     3   118    82   226    80   226 0.91 Recombination protein O C terminal
PdxJ                 PF03740.8    239 seq911_BIOID59245    -            243    7e-106  352.6   4.5   1   1  5.9e-110  8.1e-106  352.3   3.1     2   237     5   238     4   240 0.99 Pyridoxal phosphate biosynthesis protein PdxJ
ACPS                 PF01648.15   113 seq913_BIOID59245    -            126   6.7e-22   77.4   0.1   1   1   5.5e-26   7.5e-22   77.2   0.0     1   113     5   122     5   122 0.96 4'-phosphopantetheinyl transferase superfamily
HAD                  PF12710.2    191 seq915_BIOID59245    -            211     4e-09   36.8   0.0   1   1   4.1e-13   5.6e-09   36.3   0.0     1   186     9   188     9   193 0.61 haloacid dehalogenase-like hydrolase
dCMP_cyt_deam_1      PF00383.17   102 seq916_BIOID59245    -            178   1.7e-27   94.9   0.0   1   1   1.8e-31   2.4e-27   94.4   0.0     3   101    18   116    16   117 0.96 Cytidine and deoxycytidylate deaminase zinc-binding region
GATase_5             PF13507.1    259 seq918_BIOID59245    -           1295  1.2e-103  345.4   0.0   1   1  4.1e-107  1.9e-103  344.7   0.0     1   257  1039  1292  1039  1293 0.97 CobB/CobQ-like glutamine amidotransferase domain
AIRS_C               PF02769.17   153 seq918_BIOID59245    -           1295   3.3e-47  160.1   2.3   1   2   4.9e-26   2.3e-22   79.5   0.0     2   151   432   589   431   591 0.93 AIR synthase related protein, C-terminal domain
AIRS_C               PF02769.17   153 seq918_BIOID59245    -           1295   3.3e-47  160.1   2.3   2   2   4.4e-26     2e-22   79.7   0.8     2   150   822   966   821   969 0.92 AIR synthase related protein, C-terminal domain
AIRS                 PF00586.19    96 seq918_BIOID59245    -           1295   6.9e-28   96.6   3.3   1   1   7.2e-31   3.3e-27   94.4   0.0     1    96   257   389   257   389 0.98 AIR synthase related protein, N-terminal domain
HATPase_c            PF02518.21   111 seq919_BIOID59245    -            496     5e-20   71.1   0.0   1   1     2e-23   9.2e-20   70.3   0.0     3   109   383   490   381   492 0.97 Histidine kinase-, DNA gyrase B-, and HSP90-like ATPase
HisKA                PF00512.20    68 seq919_BIOID59245    -            496     2e-15   56.4   0.4   1   1   4.3e-19     2e-15   56.4   0.3     2    67   271   337   270   338 0.97 His Kinase A (phospho-acceptor) domain
HAMP                 PF00672.20    70 seq919_BIOID59245    -            496     2e-08   34.1   8.7   1   1     2e-11   9.3e-08   32.0   0.1     2    69   197   265   196   266 0.93 HAMP domain
Lipoprotein_20       PF13942.1    180 seq920_BIOID59245    -            237   6.6e-81  270.0   6.0   1   1     6e-85   8.2e-81  269.7   4.2     2   179    44   221    43   222 0.98 YfhG lipoprotein
Sigma54_activat      PF00158.21   168 seq922_BIOID59245    -            444   2.5e-72  241.7   0.0   1   1   2.3e-75   7.8e-72  240.0   0.0     1   167   136   302   136   303 0.98 Sigma-54 interaction domain
Response_reg         PF00072.19   112 seq922_BIOID59245    -            444   2.9e-29  101.2   0.0   1   1   1.8e-32   6.2e-29  100.1   0.0     1   111     8   117     8   118 0.98 Response regulator receiver domain
AAA_5                PF07728.9    139 seq922_BIOID59245    -            444   3.6e-06   26.6   0.0   1   1     2e-09   6.9e-06   25.7   0.0     2   119   160   274   159   294 0.74 AAA domain (dynein-related subfamily)
AAA                  PF00004.24   132 seq922_BIOID59245    -            444    0.0001   22.3   0.0   1   1   7.6e-08   0.00026   21.0   0.0     1   127   160   292   160   297 0.74 ATPase family associated with various cellular activities (AAA)
P-II                 PF00543.17   102 seq923_BIOID59245    -            112   1.3e-43  147.5   2.6   1   1     1e-47   1.4e-43  147.3   1.8     1   102     4   105     4   105 0.99 Nitrogen regulatory protein P-II
SHMT                 PF00464.14   399 seq924_BIOID59245    -            417  2.1e-192  638.7   0.3   1   1  7.2e-196  2.5e-192  638.5   0.2     1   399     8   386     8   386 0.99 Serine hydroxymethyltransferase
Aminotran_1_2        PF00155.16   363 seq924_BIOID59245    -            417   1.2e-10   40.7   0.0   1   1     5e-14   1.7e-10   40.2   0.0    55   350    84   368    33   378 0.69 Aminotransferase class I and II
Beta_elim_lyase      PF01212.16   290 seq924_BIOID59245    -            417   1.5e-06   27.4   0.0   1   1   8.7e-10     3e-06   26.4   0.0    35   166    79   202    49   242 0.79 Beta-eliminating lyase
Aminotran_5          PF00266.14   371 seq924_BIOID59245    -            417   8.4e-06   24.6   0.0   1   1   3.6e-09   1.2e-05   24.1   0.0    50   207    80   236    38   261 0.73 Aminotransferase class-V
TPR_16               PF13432.1     65 seq927_BIOID59245    -           1093   1.4e-18   66.9  35.2   1   2   3.9e-10   7.7e-07   29.5   5.2     1    56   499   561   499   562 0.96 Tetratricopeptide repeat
TPR_16               PF13432.1     65 seq927_BIOID59245    -           1093   1.4e-18   66.9  35.2   2   2   1.8e-09   3.5e-06   27.3   1.3     3    65   750   813   748   813 0.97 Tetratricopeptide repeat
TPR_11               PF13414.1     69 seq927_BIOID59245    -           1093     1e-14   53.7  28.8   1   1   3.7e-10   7.3e-07   28.6   2.2     8    69   749   810   744   810 0.95 TPR repeat
TPR_2                PF07719.12    34 seq927_BIOID59245    -           1093   4.5e-11   41.6  35.2   1   2   9.4e-06     0.018   14.7   0.1     3    34   571   602   569   602 0.95 Tetratricopeptide repeat
TPR_2                PF07719.12    34 seq927_BIOID59245    -           1093   4.5e-11   41.6  35.2   2   2   1.6e-05     0.031   14.0   0.1     3    33   746   776   744   777 0.92 Tetratricopeptide repeat
TPR_1                PF00515.23    34 seq927_BIOID59245    -           1093   9.9e-11   40.6  22.8   1   1   3.4e-06    0.0066   15.8   0.0     7    28   541   562   537   563 0.93 Tetratricopeptide repeat
TPR_8                PF13181.1     34 seq927_BIOID59245    -           1093   4.6e-07   29.0   9.4   1   1   0.00025      0.48   10.1   0.0     4    32   747   775   745   777 0.93 Tetratricopeptide repeat
Peripla_BP_4         PF13407.1    258 seq928_BIOID59245    -            327   1.5e-31  109.5  11.4   1   1   2.7e-35   1.9e-31  109.2   7.9    10   256    40   294    33   300 0.88 Periplasmic binding protein domain
Peripla_BP_1         PF00532.16   279 seq928_BIOID59245    -            327   4.2e-17   62.1   1.6   1   1   8.2e-21   5.6e-17   61.7   1.1     3   279    32   312    30   312 0.82 Periplasmic binding proteins and sugar binding domain of LacI family
ABC_tran             PF00005.22   118 seq931_BIOID59245    -            503     5e-36  123.5   0.0   1   2   1.1e-20   3.7e-17   62.6   0.0     1   118    50   178    50   178 0.89 ABC transporter
ABC_tran             PF00005.22   118 seq931_BIOID59245    -            503     5e-36  123.5   0.0   2   2   1.6e-19   5.4e-16   58.9   0.0     1   117   302   432   302   433 0.89 ABC transporter
BPD_transp_2         PF02653.11   267 seq932_BIOID59245    -            332   2.7e-44  151.0  44.0   1   1   1.9e-48   2.7e-44  151.0  30.5     3   267    54   317    52   317 0.94 Branched-chain amino acid transport system / permease component
ADH_N                PF08240.7    109 seq933_BIOID59245    -            364   1.1e-29  102.2   0.7   1   1   3.2e-33   2.2e-29  101.2   0.5     2   107    39   153    38   155 0.92 Alcohol dehydrogenase GroES-like domain
ADH_zinc_N           PF00107.21   130 seq933_BIOID59245    -            364   1.6e-26   92.2   0.2   1   1   3.7e-30   2.5e-26   91.6   0.1     1   129   196   324   196   325 0.95 Zinc-binding dehydrogenase
Aldose_epim          PF01263.15   301 seq934_BIOID59245    -            290   5.2e-50  170.1   0.0   1   1   4.3e-54   5.9e-50  169.9   0.0     2   300     3   285     2   286 0.92 Aldose 1-epimerase
LysR_substrate       PF03466.15   209 seq936_BIOID59245    -            327   4.4e-44  149.9   0.1   1   1   8.8e-48     6e-44  149.5   0.0     5   209   120   323   117   323 0.97 LysR substrate binding domain
HTH_1                PF00126.22    60 seq936_BIOID59245    -            327   1.5e-24   85.3   1.5   1   1   2.9e-28     2e-24   84.9   0.2     1    60    34    93    34    93 0.98 Bacterial regulatory helix-turn-helix protein, lysR family
MFS_1                PF07690.11   354 seq937_BIOID59245    -            379   1.6e-14   53.3  61.6   1   1   3.5e-15   1.6e-11   43.4  32.6     1   325     9   315     9   318 0.80 Major Facilitator Superfamily
LacY_symp            PF01306.14   413 seq937_BIOID59245    -            379     6e-14   51.2  25.5   1   1   2.2e-17     1e-13   50.5  17.7    12   390     9   366     4   372 0.79 LacY proton/sugar symporter
MFS_1_like           PF12832.2     77 seq937_BIOID59245    -            379   0.00014   21.4   4.9   1   1   3.1e-08   0.00014   21.4   3.4     3    56     7    60     5    81 0.89 MFS_1 like family
SpoU_methylase       PF00588.14   142 seq938_BIOID59245    -            246   1.3e-31  109.3   0.1   1   1   1.3e-35   1.8e-31  108.8   0.1     2   142     5   154     4   154 0.89 SpoU rRNA Methylase family
Rrf2                 PF02082.15    83 seq940_BIOID59245    -            162   1.6e-27   95.2   0.0   1   1   2.1e-31   2.8e-27   94.5   0.0     1    83     1    83     1    83 0.99 Transcriptional regulator
Aminotran_5          PF00266.14   371 seq941_BIOID59245    -            404   7.2e-93  311.1   0.0   1   1   1.8e-96   8.4e-93  310.9   0.0     1   370     5   368     5   369 0.97 Aminotransferase class-V
Beta_elim_lyase      PF01212.16   290 seq941_BIOID59245    -            404   4.7e-07   29.1   0.1   1   1   1.5e-10   6.9e-07   28.5   0.1    34   231    54   239    39   297 0.75 Beta-eliminating lyase
Cys_Met_Meta_PP      PF01053.15   386 seq941_BIOID59245    -            404   8.9e-06   24.1   0.0   1   1   5.1e-09   2.3e-05   22.7   0.0    58   185    52   188    25   211 0.76 Cys/Met metabolism PLP-dependent enzyme
NifU_N               PF01592.11   127 seq942_BIOID59245    -            128   7.1e-56  187.4   0.2   1   1   5.7e-60   7.8e-56  187.3   0.2     1   125     2   126     2   128 0.97 NifU-like N terminal domain
Fe-S_biosyn          PF01521.15    91 seq943_BIOID59245    -            107   3.7e-30  103.4   0.0   1   1   3.1e-34   4.2e-30  103.2   0.0     1    91     3    93     3    93 0.99 Iron-sulphur cluster biosynthesis
HSCB_C               PF07743.8     78 seq945_BIOID59245    -            171   2.5e-21   75.8  12.9   1   1   1.4e-24   9.9e-21   73.8   6.4     2    77    87   162    86   163 0.97 HSCB C-terminal oligomerisation domain
DnaJ                 PF00226.26    64 seq945_BIOID59245    -            171   9.5e-13   47.5   0.0   1   1   2.8e-16   1.9e-12   46.6   0.0     1    63     2    70     2    71 0.97 DnaJ domain
HSP70                PF00012.15   602 seq946_BIOID59245    -            634  1.6e-202  673.5   0.1   1   1  2.7e-206  1.8e-202  673.3   0.1     2   600    40   617    39   619 0.97 Hsp70 protein
MreB_Mbl             PF06723.8    327 seq946_BIOID59245    -            634   1.3e-17   63.3   0.1   1   1   7.5e-20   5.1e-16   58.0   0.0    66   318   140   391   131   398 0.86 MreB/Mbl protein
Fer2                 PF00111.22    78 seq947_BIOID59245    -            111   5.6e-16   57.9   3.5   1   1   5.4e-20   7.4e-16   57.5   2.4     5    78    14    92    11    92 0.90 2Fe-2S iron-sulfur cluster binding domain
Fe-S_assembly        PF04384.8     64 seq949_BIOID59245    -             66   8.4e-32  109.2   1.7   1   1   6.7e-36   9.1e-32  109.1   1.1     1    64     3    66     3    66 0.98 Iron-sulphur cluster assembly
Peptidase_M17        PF00883.16   311 seq950_BIOID59245    -            427  1.2e-117  392.0   0.0   1   1  2.2e-121  1.5e-117  391.8   0.0     4   310   110   422   107   423 0.98 Cytosol aminopeptidase family, catalytic domain
DUF3663              PF12404.3     77 seq950_BIOID59245    -            427   1.2e-33  114.5   0.1   1   1   3.3e-37   2.2e-33  113.7   0.1     1    77     5    81     5    81 0.99 Peptidase
SseB                 PF07179.7    263 seq951_BIOID59245    -            258  2.8e-140  465.6   0.0   1   1  2.3e-144  3.1e-140  465.5   0.0     1   263     1   258     1   258 0.99 SseB protein
A2M_N_2              PF07703.9    136 seq953_BIOID59245    -           1653   2.2e-25   88.9   0.0   1   1   2.4e-28   6.5e-25   87.3   0.0     2   136   759   906   758   906 0.95 Alpha-2-macroglobulin family N-terminal region
A2M_N                PF01835.14    99 seq953_BIOID59245    -           1653   2.1e-23   82.3   0.2   1   1   1.1e-21   2.9e-18   65.8   0.0     2    99   388   479   387   479 0.93 MG2 domain
MG1                  PF11974.3     96 seq953_BIOID59245    -           1653   9.4e-15   54.9   0.2   1   1   5.6e-17   1.5e-13   51.0   0.1     1    94   289   381   289   383 0.97 Alpha-2-macroglobulin MG1 domain
A2M                  PF00207.17    92 seq953_BIOID59245    -           1653   3.3e-06   26.4   0.0   1   1     3e-09   8.3e-06   25.1   0.0     8    91   976  1056   971  1057 0.94 Alpha-2-macroglobulin family
Transgly             PF00912.17   178 seq954_BIOID59245    -            770   4.9e-54  182.2   0.0   1   1   1.4e-57   6.5e-54  181.8   0.0    10   177    60   226    49   227 0.94 Transglycosylase
BiPBP_C              PF06832.7     90 seq954_BIOID59245    -            770   2.7e-18   65.5   0.1   1   1   2.2e-21     1e-17   63.7   0.0     6    90   686   767   681   767 0.96 Penicillin-Binding Protein C-terminus Family
Transpeptidase       PF00905.17   304 seq954_BIOID59245    -            770   1.2e-13   50.6   0.0   1   1   4.8e-17   2.2e-13   49.8   0.0     5   282   305   535   301   549 0.84 Penicillin binding protein transpeptidase domain
NDK                  PF00334.14   135 seq955_BIOID59245    -            143   1.5e-54  183.3   0.0   1   1   1.2e-58   1.7e-54  183.1   0.0     1   134     4   137     4   138 0.99 Nucleoside diphosphate kinase
Radical_SAM          PF04055.16   166 seq956_BIOID59245    -            384   4.6e-14   52.8   0.1   1   1   2.2e-17   1.5e-13   51.1   0.1     2   158   120   289   119   299 0.75 Radical SAM superfamily
DUF4115              PF13464.1     77 seq958_BIOID59245    -            337   6.2e-22   76.9   0.0   1   1   5.7e-25   1.5e-21   75.6   0.0     1    76   255   329   255   330 0.98 Domain of unknown function (DUF4115)
HTH_25               PF13413.1     62 seq958_BIOID59245    -            337     5e-16   57.9   0.5   1   1   2.8e-19   7.5e-16   57.3   0.3     1    62    18    79    18    79 0.94 Helix-turn-helix domain
HTH_19               PF12844.2     64 seq958_BIOID59245    -            337   1.5e-10   40.8   0.0   1   1   8.3e-14   2.3e-10   40.2   0.0     1    63    16    84    16    85 0.90 Helix-turn-helix domain
HTH_31               PF13560.1     64 seq958_BIOID59245    -            337   2.6e-10   40.2   0.8   1   1   2.5e-13   6.8e-10   38.8   0.5     2    61    15    79    14    81 0.91 Helix-turn-helix domain
HTH_3                PF01381.17    55 seq958_BIOID59245    -            337   7.8e-08   31.9   0.0   1   1   5.3e-11   1.5e-07   31.0   0.0     1    35    19    53    19    57 0.92 Helix-turn-helix
GcpE                 PF04551.9    359 seq959_BIOID59245    -            372  1.3e-128  428.6   0.2   1   1  1.1e-132  1.5e-128  428.4   0.1     2   357    13   354    12   356 0.98 GcpE protein
tRNA-synt_His        PF13393.1    310 seq960_BIOID59245    -            424   1.7e-48  165.1   0.0   1   1   6.4e-52   2.2e-48  164.7   0.0     1   310    10   312    10   312 0.89 Histidyl-tRNA synthetase
tRNA-synt_2b         PF00587.20   173 seq960_BIOID59245    -            424   8.2e-29  100.2   0.0   1   1     4e-32   1.4e-28   99.5   0.0     1   168    21   183    21   188 0.94 tRNA synthetase class II core domain (G, H, P, S and T)
HGTP_anticodon       PF03129.15    94 seq960_BIOID59245    -            424   2.8e-11   43.1   0.0   1   1     2e-14   6.9e-11   41.8   0.0     8    92   335   420   329   422 0.83 Anticodon binding domain
DUF2133              PF09976.4     43 seq961_BIOID59245    -            206   2.3e-15   55.7   0.9   1   1   3.5e-19   4.8e-15   54.7   0.6     2    42    10    50     9    51 0.96 Uncharacterized protein conserved in bacteria (DUF2133)
PQQ_2                PF13360.1    238 seq962_BIOID59245    -            392   1.9e-62  210.6  19.8   1   2   1.6e-56   7.3e-53  179.3   6.8     2   238    78   319    77   319 0.95 PQQ-like domain
PQQ_2                PF13360.1    238 seq962_BIOID59245    -            392   1.9e-62  210.6  19.8   2   2   4.4e-10     2e-06   27.3   0.2     2    91   302   390   301   392 0.92 PQQ-like domain
YWTD                 PF13570.1     40 seq962_BIOID59245    -            392   6.6e-39  130.9  18.7   1   3   3.6e-10   1.6e-06   28.0   0.1     1    39    89   137    89   138 0.87 YWTD domain
YWTD                 PF13570.1     40 seq962_BIOID59245    -            392   6.6e-39  130.9  18.7   2   3   8.4e-10   3.8e-06   26.8   0.0     1    38   139   176   139   178 0.95 YWTD domain
YWTD                 PF13570.1     40 seq962_BIOID59245    -            392   6.6e-39  130.9  18.7   3   3   6.8e-09   3.1e-05   23.9   0.0     1    40   224   274   224   274 0.79 YWTD domain
PQQ                  PF01011.16    38 seq962_BIOID59245    -            392   9.8e-34  113.1   2.5   1   3   6.1e-09   2.8e-05   23.3   0.1     1    35    70   104    70   107 0.90 PQQ enzyme repeat
PQQ                  PF01011.16    38 seq962_BIOID59245    -            392   9.8e-34  113.1   2.5   2   3   1.7e-08   7.8e-05   21.8   0.0     1    37   120   156   120   157 0.94 PQQ enzyme repeat
PQQ                  PF01011.16    38 seq962_BIOID59245    -            392   9.8e-34  113.1   2.5   3   3   1.4e-09   6.6e-06   25.2   0.0     1    32   256   287   256   292 0.92 PQQ enzyme repeat
MMR_HSR1             PF01926.18   114 seq963_BIOID59245    -            499   4.7e-49  165.0   0.0   1   2   3.1e-27   4.2e-24   84.6   0.0     2   114    14   128    13   128 0.89 50S ribosome-binding GTPase
MMR_HSR1             PF01926.18   114 seq963_BIOID59245    -            499   4.7e-49  165.0   0.0   2   2   2.8e-25   3.8e-22   78.3   0.1     2   114   214   331   213   331 0.82 50S ribosome-binding GTPase
FeoB_N               PF02421.13   189 seq963_BIOID59245    -            499     3e-33  114.5   0.0   1   2     3e-20   4.1e-17   61.9   0.0     3   158    14   169    12   200 0.83 Ferrous iron transport protein B
FeoB_N               PF02421.13   189 seq963_BIOID59245    -            499     3e-33  114.5   0.0   2   2   8.8e-17   1.2e-13   50.5   0.0     1   167   212   388   212   407 0.83 Ferrous iron transport protein B
GTP_EFTU             PF00009.22   188 seq963_BIOID59245    -            499   3.3e-22   78.7   0.1   1   2   9.2e-08   0.00013   21.3   0.0    89   138    86   135     9   170 0.69 Elongation factor Tu GTP binding domain
GTP_EFTU             PF00009.22   188 seq963_BIOID59245    -            499   3.3e-22   78.7   0.1   2   2   7.1e-15   9.7e-12   44.5   0.0     5   184   213   379   210   383 0.81 Elongation factor Tu GTP binding domain
Miro                 PF08477.8    119 seq963_BIOID59245    -            499     9e-17   61.5   0.0   1   2   7.3e-10     1e-06   29.1   0.0     2   119    14   130    13   130 0.84 Miro-like protein
Miro                 PF08477.8    119 seq963_BIOID59245    -            499     9e-17   61.5   0.0   2   2   3.6e-10   4.9e-07   30.1   0.0     1   103   213   323   213   333 0.64 Miro-like protein
AIG1                 PF04548.11   212 seq963_BIOID59245    -            499   8.6e-10   37.9   0.0   1   1     1e-08   1.4e-05   24.2   0.0     3   105   214   316   212   327 0.87 AIG1 family
DUF1407              PF07191.7     70 seq964_BIOID59245    -             71   1.7e-31  107.6   7.1   1   1   1.4e-35   1.9e-31  107.5   4.9     1    69     2    70     2    71 0.97 Protein of unknown function (DUF1407)
IMPDH                PF00478.20   351 seq965_BIOID59245    -            511  1.4e-148  494.3   6.1   1   1  4.8e-152  1.6e-148  494.1   4.2     2   351    31   496    30   496 0.99 IMP dehydrogenase / GMP reductase domain
CBS                  PF00571.23    57 seq965_BIOID59245    -            511   2.5e-18   65.3   2.5   1   2   3.1e-12     1e-08   34.5   0.1     5    52   117   163   113   165 0.93 CBS domain
CBS                  PF00571.23    57 seq965_BIOID59245    -            511   2.5e-18   65.3   2.5   2   2   4.1e-10   1.4e-06   27.7   0.3     3    53   174   226   172   229 0.93 CBS domain
NMO                  PF03060.10   330 seq965_BIOID59245    -            511   1.1e-11   44.3  16.6   1   2   1.6e-08   5.3e-05   22.3   0.7     2   137    55   203    54   271 0.74 Nitronate monooxygenase
NMO                  PF03060.10   330 seq965_BIOID59245    -            511   1.1e-11   44.3  16.6   2   2   5.4e-09   1.8e-05   23.9   8.0   142   229   300   394   209   401 0.70 Nitronate monooxygenase
FMN_dh               PF01070.13   357 seq965_BIOID59245    -            511   1.4e-09   37.1   8.2   1   1   8.8e-12     3e-08   32.7   4.1   216   310   283   385   194   391 0.74 FMN-dependent dehydrogenase
GATase               PF00117.23   192 seq966_BIOID59245    -            525   1.2e-40  138.9   0.0   1   1   7.6e-44   1.7e-40  138.3   0.0     2   190    12   199    11   201 0.93 Glutamine amidotransferase class-I
GMP_synt_C           PF00958.17    93 seq966_BIOID59245    -            525   8.7e-41  137.4   0.0   1   1   8.4e-44   1.9e-40  136.3   0.0     2    93   433   524   432   524 0.99 GMP synthase C terminal domain
NAD_synthase         PF02540.12   242 seq966_BIOID59245    -            525   2.1e-09   36.5   0.0   1   1   4.1e-10   9.3e-07   27.8   0.0    14    45   223   254   211   306 0.77 NAD synthase
Peptidase_C26        PF07722.8    217 seq966_BIOID59245    -            525     1e-08   34.8   0.0   1   1   9.3e-12   2.1e-08   33.7   0.0   103   217    76   183    72   183 0.81 Peptidase C26
Asn_synthase         PF00733.16   255 seq966_BIOID59245    -            525   1.1e-05   24.9   0.0   1   1   3.4e-08   7.7e-05   22.1   0.0     8    66   216   273   211   296 0.70 Asparagine synthase
tRNA_Me_trans        PF03054.11   356 seq966_BIOID59245    -            525   8.9e-06   24.3   0.1   1   1   1.9e-08   4.4e-05   22.1   0.0     2    33   229   261   228   273 0.84 tRNA methyl transferase
MASE1                PF05231.9    299 seq971_BIOID59245    -            747   2.1e-61  207.4  32.1   1   1     4e-65   2.8e-61  207.0  22.3     1   299    15   320    15   320 0.99 MASE1
EAL                  PF00563.15   236 seq971_BIOID59245    -            747   4.3e-60  203.0   0.4   1   1   8.8e-64     6e-60  202.5   0.3     2   236   498   730   497   730 0.95 EAL domain
Pribosyltran         PF00156.22   125 seq974_BIOID59245    -            208   7.3e-16   57.9   0.2   1   1   7.4e-20     1e-15   57.4   0.1    21   125    63   160    41   160 0.93 Phosphoribosyl transferase domain
Xan_ur_permease      PF00860.15   389 seq975_BIOID59245    -            429  1.6e-108  362.5  42.7   1   1  1.7e-112  2.4e-108  362.0  29.6     2   387    16   383    15   385 0.98 Permease family
Bac_DnaA             PF00308.13   219 seq977_BIOID59245    -            248     2e-16   60.2   0.0   1   1   1.9e-19   2.6e-15   56.5   0.0     6   212    33   226    29   232 0.87 Bacterial dnaA  protein
UPF0118              PF01594.11   327 seq979_BIOID59245    -            353   2.6e-83  279.6  41.1   1   1   2.2e-87     3e-83  279.4  28.5     3   326    20   345    18   346 0.97 Domain of unknown function DUF20
DHDPS                PF00701.17   289 seq985_BIOID59245    -            292  1.8e-122  407.3   0.1   1   1  1.5e-126    2e-122  407.2   0.0     1   289     1   290     1   290 0.99 Dihydrodipicolinate synthetase family
Lipoprotein_18       PF06804.6    303 seq986_BIOID59245    -            344  1.5e-137  457.3   1.4   1   1  1.2e-141  1.7e-137  457.0   1.0     1   303    40   343    40   343 0.99 NlpB/DapX lipoprotein
SAICAR_synt          PF01259.13   249 seq987_BIOID59245    -            237   3.2e-75  252.3   0.0   1   1   2.6e-79   3.6e-75  252.1   0.0     2   247     4   234     3   236 0.98 SAICAR synthetase
Zn_peptidase         PF04228.8    292 seq989_BIOID59245    -            287  6.2e-140  465.3   1.1   1   1  5.1e-144    7e-140  465.1   0.8     1   292     1   283     1   283 0.99 Putative neutral zinc metallopeptidase
GNAT_acetyltr_2      PF13718.1    198 seq990_BIOID59245    -            671     4e-53  179.5   0.4   1   1   3.6e-55   9.8e-52  175.0   0.3     1   197   368   533   368   534 0.98 GNAT acetyltransferase 2
Helicase_RecD        PF05127.9    177 seq990_BIOID59245    -            671   5.4e-43  146.5   1.0   1   1   2.1e-44   5.6e-41  139.9   0.7     2   177   197   337   196   337 0.96 Helicase
tRNA_bind_2          PF13725.1    101 seq990_BIOID59245    -            671   2.6e-09   36.9   0.1   1   1   2.2e-12     6e-09   35.8   0.1     2    99   549   635   548   637 0.97 Possible tRNA binding domain
DUF1726              PF08351.6     92 seq990_BIOID59245    -            671   2.8e-06   26.7   0.0   1   1   2.2e-09   6.1e-06   25.7   0.0     5    86    66   147    63   153 0.80 Domain of unknown function (DUF1726)
Abhydrolase_2        PF02230.11   216 seq991_BIOID59245    -            232   2.2e-53  180.8   0.0   1   1     9e-57   2.5e-53  180.6   0.0     2   216     4   209     3   209 0.97 Phospholipase/Carboxylesterase
DLH                  PF01738.13   218 seq991_BIOID59245    -            232   7.4e-12   44.9   0.0   1   1   3.6e-15   9.9e-12   44.4   0.0    72   194    77   197    61   217 0.89 Dienelactone hydrolase family
Abhydrolase_5        PF12695.2    142 seq991_BIOID59245    -            232   6.1e-09   35.6   0.4   1   1     3e-12   8.3e-09   35.2   0.3     2   141    19   191    18   192 0.72 Alpha/beta hydrolase family
Pyr_redox_2          PF07992.9    200 seq995_BIOID59245    -            659   2.4e-13   50.3   0.0   1   1   4.2e-15   4.1e-12   46.2   0.0     1   198   329   629   329   631 0.84 Pyridine nucleotide-disulphide oxidoreductase
Fer4_11              PF13247.1     99 seq995_BIOID59245    -            659   4.3e-13   48.8  14.7   1   1   4.4e-16   4.3e-13   48.8  10.2     7    96    53   144    47   147 0.81 4Fe-4S dicluster domain
NAD_binding_8        PF13450.1     68 seq995_BIOID59245    -            659   5.2e-09   35.8   0.2   1   1   2.1e-11     2e-08   33.9   0.1     1    35   332   366   332   375 0.96 NAD(P)-binding Rossmann-like domain
Fer4_6               PF12837.2     24 seq995_BIOID59245    -            659   5.1e-07   29.1  49.1   1   1   1.2e-08   1.2e-05   24.8   1.1     2    22    80   100    79   105 0.92 4Fe-4S binding domain
Fer4                 PF00037.22    24 seq995_BIOID59245    -            659   8.9e-07   28.1   1.7   1   1   9.1e-10   8.9e-07   28.1   1.2     1    21    80   100    80   103 0.91 4Fe-4S binding domain
Fer4_2               PF12797.2     22 seq995_BIOID59245    -            659     5e-06   26.0  11.5   1   1   7.4e-09   7.3e-06   25.5   1.6     4    21    81    98    78    99 0.89 4Fe-4S binding domain
FAD_binding_3        PF01494.14   356 seq995_BIOID59245    -            659   4.2e-06   25.9   0.6   1   1   8.1e-09   7.9e-06   25.0   0.0     3    34   329   360   327   362 0.94 FAD binding domain
Thi4                 PF01946.12   230 seq995_BIOID59245    -            659     1e-05   24.6   0.1   1   1     3e-08     3e-05   23.1   0.0    15    63   325   373   310   401 0.78 Thi4 family
NUDIX                PF00293.23   135 seq997_BIOID59245    -            191   3.4e-13   49.2   0.0   1   1   3.4e-17   4.7e-13   48.8   0.0     4   127    47   174    44   184 0.86 NUDIX domain
DUF1176              PF06674.6    340 seq999_BIOID59245    -            347    1e-106  356.8   0.0   1   1  8.5e-111  1.2e-106  356.6   0.0     3   339    16   346    14   347 0.96 Protein of unknown function (DUF1176)
PTA_PTB              PF01515.14   319 seq1000_BIOID59245   -            759  1.4e-100  336.3   0.1   1   1  5.6e-104  1.9e-100  335.9   0.0     2   319   430   751   429   751 0.98 Phosphate acetyl/butaryl transferase
Malic_M              PF03949.10   255 seq1000_BIOID59245   -            759   3.4e-71  239.6   1.6   1   1   1.9e-74   6.4e-71  238.7   1.1     1   255   163   401   163   401 0.97 Malic enzyme, NAD binding domain
malic                PF00390.14   182 seq1000_BIOID59245   -            759   6.5e-32  110.4   0.3   1   1   5.9e-33     2e-29  102.3   0.2     2   182    19   151    18   151 0.98 Malic enzyme, N-terminal domain
BMC                  PF00936.14    75 seq1002_BIOID59245   -            111   8.9e-17   60.4   0.2   1   1   8.4e-21   1.2e-16   60.0   0.1     2    72    40   106    39   109 0.96 BMC domain
PduV-EutP            PF10662.4    143 seq1003_BIOID59245   -            159   2.3e-31  108.0   0.0   1   1   7.8e-35   2.6e-31  107.8   0.0     1   142     1   143     1   144 0.96 Ethanolamine utilisation - propanediol utilisation
MMR_HSR1             PF01926.18   114 seq1003_BIOID59245   -            159   6.8e-06   25.9   0.0   1   1   3.6e-09   1.2e-05   25.1   0.0     1    91     3    78     3   116 0.72 50S ribosome-binding GTPase
FeoB_N               PF02421.13   189 seq1003_BIOID59245   -            159   5.8e-06   25.5   0.2   1   1   7.4e-09   2.5e-05   23.4   0.1     2   168     3   154     2   159 0.86 Ferrous iron transport protein B
EutQ                 PF06249.7    152 seq1006_BIOID59245   -            233   7.3e-69  230.0   0.0   1   1   2.1e-72   9.6e-69  229.6   0.0     1   152    85   232    85   232 0.99 Ethanolamine utilisation protein EutQ
Cupin_3              PF05899.7     74 seq1006_BIOID59245   -            233     2e-07   30.1   0.2   1   1     1e-10   4.7e-07   28.9   0.0    17    63   167   212   152   223 0.84 Protein of unknown function (DUF861)
Cupin_2              PF07883.6     71 seq1006_BIOID59245   -            233   3.4e-06   26.3   0.0   1   1   1.7e-09     8e-06   25.1   0.0    20    68   176   222   173   225 0.86 Cupin domain
Cob_adeno_trans      PF01923.13   162 seq1008_BIOID59245   -            269   1.1e-17   64.2   0.0   1   1   1.2e-21   1.7e-17   63.5   0.0    10   160    94   247    89   249 0.86 Cobalamin adenosyltransferase
PTA_PTB              PF01515.14   319 seq1009_BIOID59245   -            338  8.5e-122  406.0   0.0   1   1    7e-126  9.6e-122  405.8   0.0     2   319     2   320     1   320 0.99 Phosphate acetyl/butaryl transferase
BMC                  PF00936.14    75 seq1010_BIOID59245   -            111   9.1e-26   89.2   5.0   1   1   8.3e-30   1.1e-25   88.9   3.5     1    75    16    92    16    92 0.98 BMC domain
EutN_CcmL            PF03319.8     83 seq1012_BIOID59245   -             95   1.9e-31  108.1   0.3   1   1   1.6e-35   2.2e-31  107.9   0.2     1    83     1    83     1    83 1.00 Ethanolamine utilisation protein EutN/carboxysome
Aldedh               PF00171.17   462 seq1013_BIOID59245   -            467   5.8e-31  107.1  14.4   1   1   1.3e-34   1.7e-30  105.6  10.0    29   428    34   423    18   434 0.84 Aldehyde dehydrogenase family
Fe-ADH               PF00465.14   366 seq1015_BIOID59245   -            395  2.9e-112  374.8   7.7   1   1  4.9e-116  3.4e-112  374.6   5.4     1   366    27   387    27   387 0.94 Iron-containing alcohol dehydrogenase
Fe-ADH_2             PF13685.1    250 seq1015_BIOID59245   -            395   4.4e-17   62.1   3.4   1   1   1.7e-13   1.2e-09   37.7   0.0     3    97    33   128    31   134 0.95 Iron-containing alcohol dehydrogenase
EutH                 PF04346.7    354 seq1016_BIOID59245   -            408  3.8e-147  489.7  45.1   1   1  3.1e-151  4.3e-147  489.6  31.3     1   353     1   391     1   392 0.98 Ethanolamine utilisation protein, EutH
EutA                 PF06277.6    473 seq1017_BIOID59245   -            467  2.9e-174  580.0   0.0   1   1  2.5e-178  3.4e-174  579.7   0.0     2   473     5   466     4   466 0.98 Ethanolamine utilisation protein EutA
EutB                 PF06751.6    444 seq1018_BIOID59245   -            453  2.5e-230  764.2   0.6   1   1  2.1e-234  2.9e-230  764.0   0.4     1   444    11   452    11   452 1.00 Ethanolamine ammonia lyase large subunit (EutB)
EutC                 PF05985.6    238 seq1019_BIOID59245   -            295   1.1e-81  273.2   0.0   1   1     1e-85   1.4e-81  272.9   0.0     2   237    61   293    60   294 0.98 Ethanolamine ammonia-lyase light chain (EutC)
BMC                  PF00936.14    75 seq1020_BIOID59245   -            219   9.3e-24   82.7   0.8   1   2   4.6e-17   6.3e-13   48.0   0.3     1    64    35   109    35   130 0.93 BMC domain
BMC                  PF00936.14    75 seq1020_BIOID59245   -            219   9.3e-24   82.7   0.8   2   2   2.5e-12   3.5e-08   32.9   0.0    13    64   157   210   147   218 0.84 BMC domain
BMC                  PF00936.14    75 seq1022_BIOID59245   -            166   2.9e-21   74.8   1.9   1   1   3.4e-25   4.6e-21   74.1   0.5     1    75     3    79     3    79 0.95 BMC domain
HTH_18               PF12833.2     81 seq1023_BIOID59245   -            350   8.3e-25   86.5   0.4   1   1   1.4e-27   9.9e-24   83.1   0.0     1    79   262   342   262   344 0.96 Helix-turn-helix domain
HTH_AraC             PF00165.18    42 seq1023_BIOID59245   -            350   4.5e-16   57.9   0.0   1   2     1e-10   6.9e-07   28.7   0.0     2    42   250   290   249   290 0.95 Bacterial regulatory helix-turn-helix proteins, AraC family
HTH_AraC             PF00165.18    42 seq1023_BIOID59245   -            350   4.5e-16   57.9   0.0   2   2   1.3e-09     9e-06   25.2   0.0     1    42   301   343   301   343 0.95 Bacterial regulatory helix-turn-helix proteins, AraC family
Acetyltransf_1       PF00583.19    83 seq1025_BIOID59245   -            141   5.4e-18   64.6   0.2   1   1   5.1e-21   8.7e-18   64.0   0.1     1    83    48   124    48   124 0.97 Acetyltransferase (GNAT) family
Acetyltransf_10      PF13673.1    117 seq1025_BIOID59245   -            141   2.3e-14   53.3   0.0   1   1   1.6e-17   2.7e-14   53.1   0.0    31   117    30   123    10   123 0.86 Acetyltransferase (GNAT) domain
Acetyltransf_7       PF13508.1     79 seq1025_BIOID59245   -            141   6.5e-12   45.3   0.0   1   1   5.2e-15   8.9e-12   44.8   0.0     4    78    44   124    41   125 0.84 Acetyltransferase (GNAT) domain
Acetyltransf_9       PF13527.1    128 seq1025_BIOID59245   -            141   1.5e-08   34.4   0.1   1   1   1.9e-10   3.3e-07   30.0   0.0     1   128     2   126     2   126 0.81 Acetyltransferase (GNAT) domain
FR47                 PF08445.5     86 seq1025_BIOID59245   -            141   6.2e-08   32.1   0.0   1   1     5e-11   8.5e-08   31.7   0.0    22    80    67   126    46   130 0.88 FR47-like protein
Acetyltransf_8       PF13523.1    152 seq1025_BIOID59245   -            141   4.5e-07   29.7   0.0   1   1   3.5e-10   5.9e-07   29.3   0.0     2   143     4   130     3   136 0.80 Acetyltransferase (GNAT) domain
Acetyltransf_6       PF13480.1    142 seq1025_BIOID59245   -            141     9e-07   28.8   0.1   1   1   7.8e-10   1.3e-06   28.2   0.1    72   131    44   103     2   111 0.90 Acetyltransferase (GNAT) domain
Acetyltransf_4       PF13420.1    155 seq1025_BIOID59245   -            141   6.8e-05   22.7   0.0   1   1   6.4e-08   0.00011   22.0   0.0     1   137     3   126     3   131 0.82 Acetyltransferase (GNAT) domain
DUF2919              PF11143.3    149 seq1026_BIOID59245   -            149   3.7e-51  172.7   6.2   1   1     3e-55   4.1e-51  172.6   4.3     1   148     6   148     6   149 0.99 Protein of unknown function (DUF2919)
DUF1131              PF06572.7    171 seq1029_BIOID59245   -            191   7.4e-91  302.1   0.7   1   1   6.1e-95   8.4e-91  301.9   0.5     1   171    22   191    22   191 0.99 Protein of unknown function (DUF1131)
Dyp_perox            PF04261.7    313 seq1031_BIOID59245   -            299  6.5e-105  350.2   0.0   1   1  5.8e-109  7.9e-105  349.9   0.0     1   312     5   295     5   296 0.98 Dyp-type peroxidase family
HTH_6                PF01418.12    77 seq1032_BIOID59245   -            370   8.3e-27   92.6   1.1   1   1   4.5e-30   2.1e-26   91.3   0.8     1    76    86   161    86   162 0.97 Helix-turn-helix domain, rpiR family
SIS                  PF01380.17   131 seq1032_BIOID59245   -            370   2.5e-22   78.7   0.2   1   1   8.4e-26   3.8e-22   78.1   0.1     2   130   217   345   216   346 0.98 SIS domain
SIS_2                PF13580.1    138 seq1032_BIOID59245   -            370     3e-11   43.0   1.2   1   1   1.5e-11   6.7e-08   32.2   0.2    92   138   258   302   248   302 0.85 SIS domain
adh_short            PF00106.20   167 seq1033_BIOID59245   -            285   2.7e-37  128.1   0.3   1   1   7.5e-41   3.4e-37  127.8   0.2     1   166    29   195    29   196 0.95 short chain dehydrogenase
adh_short_C2         PF13561.1    243 seq1033_BIOID59245   -            285   4.6e-34  118.1   0.0   1   1   1.2e-37   5.4e-34  117.9   0.0     1   242    35   275    35   276 0.90 Enoyl-(Acyl carrier protein) reductase
KR                   PF08659.5    181 seq1033_BIOID59245   -            285   3.8e-19   68.9   0.1   1   1   1.1e-22     5e-19   68.5   0.1     2   157    30   185    29   208 0.91 KR domain
SBP_bac_11           PF13531.1    231 seq1034_BIOID59245   -            338   3.8e-41  141.1   0.5   1   1   1.4e-44   4.8e-41  140.7   0.4     8   231    38   286    34   286 0.87 Bacterial extracellular solute-binding protein
SBP_bac_1            PF01547.20   314 seq1034_BIOID59245   -            338   1.2e-19   71.0   8.0   1   1   4.4e-23   1.5e-19   70.7   5.6     5   313    37   277    33   278 0.86 Bacterial extracellular solute-binding protein
SBP_bac_8            PF13416.1    281 seq1034_BIOID59245   -            338   1.4e-11   44.5   7.4   1   1   1.6e-14   5.6e-11   42.5   5.4    79   268   104   293    49   306 0.75 Bacterial extracellular solute-binding protein
SBP_bac_6            PF13343.1    242 seq1034_BIOID59245   -            338   7.3e-10   38.4   0.9   1   1     3e-13     1e-09   37.9   0.6    54   232   119   307    68   312 0.85 Bacterial extracellular solute-binding protein
BPD_transp_1         PF00528.17   185 seq1035_BIOID59245   -            277   5.2e-34  117.2  12.6   1   1   3.8e-38   5.2e-34  117.2   8.8     3   183    76   274    74   276 0.97 Binding-protein-dependent transport system inner membrane component
BPD_transp_1         PF00528.17   185 seq1036_BIOID59245   -            291   1.6e-16   60.2  11.7   1   1   1.2e-20   1.6e-16   60.2   8.1     2   182    81   275    80   278 0.80 Binding-protein-dependent transport system inner membrane component
ABC_tran             PF00005.22   118 seq1037_BIOID59245   -            365   6.1e-28   97.4   0.0   1   1   2.5e-31   1.1e-27   96.5   0.0     1   117    42   164    42   165 0.91 ABC transporter
TOBE_3               PF12857.2     58 seq1037_BIOID59245   -            365   5.8e-11   41.9   0.1   1   1   1.2e-13   5.6e-10   38.8   0.0     3    56   288   339   286   341 0.93 TOBE-like domain
PALP                 PF00291.20   307 seq1039_BIOID59245   -            329   1.5e-61  208.1   0.1   1   1   1.5e-65   2.1e-61  207.7   0.0     2   307    31   307    30   307 0.82 Pyridoxal-phosphate dependent enzyme
Phos_pyr_kin         PF08543.7    246 seq1041_BIOID59245   -            283     3e-26   92.0   0.1   1   1   1.2e-29   8.5e-26   90.5   0.0    60   234    88   266    66   275 0.90 Phosphomethylpyrimidine kinase
PfkB                 PF00294.19   301 seq1041_BIOID59245   -            283   2.4e-16   59.6   0.0   1   1   4.5e-20   3.1e-16   59.2   0.0   137   281    96   256    38   263 0.84 pfkB family carbohydrate kinase
ZipA_C               PF04354.8    131 seq1044_BIOID59245   -            345     2e-50  169.5   0.1   1   1     2e-54   2.7e-50  169.1   0.1     2   129   209   335   208   337 0.98 ZipA, C-terminal FtsZ-binding domain
DNA_ligase_aden      PF01653.13   315 seq1045_BIOID59245   -            671  1.9e-134  447.4   0.0   1   1  1.4e-137  2.8e-134  446.9   0.0     2   315     3   318     2   318 0.98 NAD-dependent DNA ligase adenylation domain
DNA_ligase_OB        PF03120.11    82 seq1045_BIOID59245   -            671   7.1e-36  121.6   1.3   1   1   9.9e-39   1.9e-35  120.2   0.9     2    81   321   400   320   401 0.98 NAD-dependent DNA ligase OB-fold domain
HHH_2                PF12826.2     64 seq1045_BIOID59245   -            671   3.6e-26   90.7   0.5   1   1   1.9e-26   3.7e-23   81.0   0.2     1    64   510   573   510   573 0.98 Helix-hairpin-helix motif
BRCT                 PF00533.21    78 seq1045_BIOID59245   -            671     1e-13   51.0   0.0   1   1   1.4e-16   2.8e-13   49.6   0.0     4    77   596   668   593   669 0.96 BRCA1 C Terminus (BRCT) domain
DNA_ligase_ZBD       PF03119.11    28 seq1045_BIOID59245   -            671   5.3e-12   45.0   4.8   1   1   2.7e-15   5.3e-12   45.0   3.3     1    28   407   434   407   434 0.97 NAD-dependent DNA ligase C4 zinc finger domain
PTCB-BRCT            PF12738.2     63 seq1045_BIOID59245   -            671   3.5e-06   26.6   0.0   1   1     5e-09   9.9e-06   25.2   0.0     5    59   605   660   602   661 0.88 twin BRCT domain
DUF3820              PF12843.2     67 seq1046_BIOID59245   -             72   1.9e-30  104.1   0.5   1   1   1.5e-34   2.1e-30  104.0   0.4     1    67     1    68     1    68 0.98 Protein of unknown function (DUF3820)
LysR_substrate       PF03466.15   209 seq1048_BIOID59245   -            308   2.8e-46  157.1   2.6   1   1   6.5e-50   4.4e-46  156.4   1.8     2   207    89   292    88   294 0.98 LysR substrate binding domain
HTH_1                PF00126.22    60 seq1048_BIOID59245   -            308   2.1e-23   81.6   1.8   1   1   1.4e-26   9.3e-23   79.6   0.4     1    60     5    64     5    64 0.98 Bacterial regulatory helix-turn-helix protein, lysR family
tRNA-synt_1c         PF00749.16   314 seq1050_BIOID59245   -            471  5.1e-126  419.4   0.0   1   1  5.9e-130  8.1e-126  418.8   0.0     1   314     2   305     2   305 0.99 tRNA synthetases class I (E and Q), catalytic domain
MASE1                PF05231.9    299 seq1053_BIOID59245   -            768   1.8e-55  187.9  38.7   1   1   5.8e-59   2.6e-55  187.4  26.8     2   297    55   353    54   355 0.98 MASE1
EAL                  PF00563.15   236 seq1053_BIOID59245   -            768     3e-55  187.1   0.3   1   1   1.1e-58   5.2e-55  186.3   0.2     3   236   533   763   531   763 0.91 EAL domain
Nramp                PF01566.13   357 seq1054_BIOID59245   -            412  2.9e-127  424.2  30.6   1   1  3.3e-131  4.6e-127  423.5  21.2     1   357    38   384    38   384 0.98 Natural resistance-associated macrophage protein
Glucokinase          PF02685.11   316 seq1055_BIOID59245   -            321  4.5e-124  413.2   0.0   1   1  3.7e-128  5.1e-124  413.0   0.0     1   315     6   315     6   316 0.99 Glucokinase
PTS_IIB              PF02302.12    90 seq1056_BIOID59245   -            108   6.8e-17   61.5   1.0   1   1   5.8e-21   7.9e-17   61.3   0.7     2    90     7    98     6    98 0.95 PTS system, Lactose/Cellobiose specific IIB subunit
PTS_EIIC             PF02378.13   321 seq1058_BIOID59245   -            415   1.6e-13   50.0  35.5   1   1   1.2e-17   1.6e-13   50.0  24.6     2   320    41   347    40   348 0.76 Phosphotransferase system, EIIC
Peptidase_M24        PF00557.19   205 seq1060_BIOID59245   -            361   4.9e-63  212.3   0.1   1   1   9.6e-67   6.5e-63  211.9   0.0     1   205   134   342   134   342 0.94 Metallopeptidase family M24
Creatinase_N         PF01321.13   131 seq1060_BIOID59245   -            361   2.3e-14   53.9   0.1   1   1   6.5e-18   4.4e-14   53.0   0.1     2   130     4   126     4   127 0.91 Creatinase/Prolidase N-terminal domain
Peptidase_M42        PF05343.9    292 seq1061_BIOID59245   -            345   5.1e-84  281.3   0.0   1   1   1.7e-87   7.7e-84  280.7   0.0     1   292    43   325    43   325 0.97 M42 glutamyl aminopeptidase
Peptidase_M20        PF01546.23   171 seq1061_BIOID59245   -            345   1.2e-09   37.8   0.0   1   1   4.5e-13     2e-09   37.1   0.0    22   170   164   331   161   332 0.89 Peptidase family M20/M25/M40
Peptidase_M18        PF02127.10   432 seq1061_BIOID59245   -            345   2.5e-05   22.8   0.0   1   1   2.9e-08   0.00013   20.4   0.0   331   431   233   329   211   330 0.86 Aminopeptidase I zinc metalloprotease (M18)
PEP-utilizers_C      PF02896.13   294 seq1062_BIOID59245   -            831  2.5e-104  348.1   0.0   1   1  1.4e-107  3.7e-104  347.6   0.0     2   293   360   650   359   651 0.99 PEP-utilising enzyme, TIM barrel domain
PTS_EIIA_2           PF00359.17   142 seq1062_BIOID59245   -            831   2.4e-34  117.9   0.1   1   1   3.5e-37   9.6e-34  116.0   0.0     3   141   687   827   685   828 0.96 Phosphoenolpyruvate-dependent sugar phosphotransferase system, EIIA 2
PEP-utilizers        PF00391.18    81 seq1062_BIOID59245   -            831     1e-17   63.3   0.0   1   1   7.7e-21   2.1e-17   62.3   0.0     8    81   260   334   254   334 0.94 PEP-utilising enzyme, mobile domain
PEP-utilisers_N      PF05524.8    123 seq1062_BIOID59245   -            831   2.2e-17   62.8   0.2   1   1     8e-21   2.2e-17   62.8   0.1     2   123   118   235   117   235 0.92 PEP-utilising enzyme, N-terminal
PTS-HPr              PF00381.14    84 seq1062_BIOID59245   -            831   1.2e-16   60.2   0.0   1   1   1.1e-19     3e-16   58.9   0.0     1    82     1    84     1    86 0.96 PTS HPr component phosphorylation site
Aminotran_1_2        PF00155.16   363 seq1067_BIOID59245   -            412   1.7e-60  204.8   0.0   1   1   1.4e-64   1.9e-60  204.6   0.0     2   348    37   376    36   390 0.92 Aminotransferase class I and II
DUF2545              PF10810.3     80 seq1068_BIOID59245   -             80   1.3e-49  166.3  14.0   1   1     1e-53   1.4e-49  166.2   9.7     1    80     1    80     1    80 1.00 Protein of unknown function (DUF2545)
YfdX                 PF10938.3    155 seq1070_BIOID59245   -            210   1.7e-51  173.8   4.2   1   1   1.3e-55   1.7e-51  173.8   2.9     1   153    54   206    54   208 0.99 YfdX protein
CoA_transf_3         PF02515.12   191 seq1074_BIOID59245   -            416     3e-43  147.1   0.0   1   1   3.2e-47   4.4e-43  146.6   0.0     1   147    70   215    70   244 0.96 CoA-transferase family III
TPP_enzyme_N         PF02776.13   172 seq1075_BIOID59245   -            564   7.2e-47  158.9   2.7   1   1   3.5e-50   1.6e-46  157.8   0.2     3   171    10   178     8   179 0.96 Thiamine pyrophosphate enzyme, N-terminal TPP binding domain
TPP_enzyme_M         PF00205.17   137 seq1075_BIOID59245   -            564   4.5e-33  113.7   0.3   1   1   2.7e-36   1.2e-32  112.3   0.1     2   135   202   327   201   329 0.93 Thiamine pyrophosphate enzyme, central domain
TPP_enzyme_C         PF02775.16   153 seq1075_BIOID59245   -            564   1.9e-25   89.1   0.7   1   1   2.3e-28   1.1e-24   86.6   0.0     9   153   402   540   394   540 0.89 Thiamine pyrophosphate enzyme, C-terminal TPP binding domain
Mem_trans            PF03547.13   385 seq1076_BIOID59245   -            314   2.4e-58  197.1  21.8   1   2   2.8e-37   3.8e-33  114.2   2.3     4   155     7   161     4   168 0.96 Membrane transport protein
Mem_trans            PF03547.13   385 seq1076_BIOID59245   -            314   2.4e-58  197.1  21.8   2   2   1.3e-29   1.8e-25   88.9   7.9   236   385   165   307   160   307 0.96 Membrane transport protein
CoA_transf_3         PF02515.12   191 seq1077_BIOID59245   -            394   1.7e-65  219.7   0.0   1   1   1.7e-69   2.3e-65  219.3   0.0     1   191    87   275    87   275 0.99 CoA-transferase family III
HlyD                 PF00529.15   306 seq1079_BIOID59245   -            387   2.1e-79  266.9   9.7   1   1   8.9e-83   2.4e-79  266.6   6.7     4   305    56   335    53   336 0.98 HlyD family secretion protein
HlyD_3               PF13437.1    105 seq1079_BIOID59245   -            387   2.7e-17   62.9   2.5   1   1   2.3e-17   6.2e-14   52.1   0.1     2    98   211   324   210   331 0.77 HlyD family secretion protein
HlyD_2               PF12700.2    328 seq1079_BIOID59245   -            387     1e-15   57.6   5.3   1   1     5e-19   1.4e-15   57.2   3.7    19   239    52   288    38   322 0.82 HlyD family secretion protein
Biotin_lipoyl_2      PF13533.1     50 seq1079_BIOID59245   -            387   1.2e-13   50.3   1.0   1   1   3.7e-11     1e-07   31.3   0.2     4    50    56   102    54   102 0.97 Biotin-lipoyl like
MFS_1                PF07690.11   354 seq1080_BIOID59245   -            512   2.8e-52  177.5  38.1   1   1   4.1e-56   2.8e-52  177.5  26.4     1   353    23   417    23   418 0.88 Major Facilitator Superfamily
TRI12                PF06609.8    599 seq1080_BIOID59245   -            512   1.2e-06   26.8  14.5   1   1   1.8e-10   1.2e-06   26.8  10.1    57   320    31   283    15   319 0.77 Fungal trichothecene efflux pump (TRI12)
LysR_substrate       PF03466.15   209 seq1081_BIOID59245   -            311   1.9e-29  102.1   0.0   1   1   3.9e-33   2.7e-29  101.6   0.0     2   208    99   307    98   308 0.91 LysR substrate binding domain
HTH_1                PF00126.22    60 seq1081_BIOID59245   -            311   9.9e-21   73.1   0.8   1   1   2.4e-24   1.7e-20   72.4   0.6     2    60    18    76    17    76 0.97 Bacterial regulatory helix-turn-helix protein, lysR family
VacJ                 PF04333.8    200 seq1082_BIOID59245   -            251     2e-82  275.4   0.0   1   1   1.7e-86   2.3e-82  275.2   0.0     2   199    25   225    24   226 0.98 VacJ like lipoprotein
HTH_Tnp_IS1          PF12759.2     50 seq1083_BIOID59245   -             91   2.2e-32  110.1   0.1   1   1   4.8e-36   3.3e-32  109.6   0.1     1    50    39    88    39    88 0.99 InsA C-terminal domain
Zn_Tnp_IS1           PF03811.8     36 seq1083_BIOID59245   -             91   1.1e-21   75.9   4.5   1   1   3.1e-25   2.1e-21   74.9   3.1     1    36     1    36     1    36 0.99 InsA N-terminal domain
DDE_Tnp_IS1          PF03400.8    131 seq1084_BIOID59245   -            125   1.1e-73  245.4   1.3   1   1   8.7e-78   1.2e-73  245.2   0.9     7   131     1   125     1   125 1.00 IS1 transposase
DUF406               PF04175.7     94 seq1089_BIOID59245   -             94   1.2e-33  115.3   1.5   1   1   9.5e-38   1.3e-33  115.2   1.1     3    94     3    94     1    94 0.98 Protein of unknown function (DUF406)
Thiolase_N           PF00108.18   264 seq1092_BIOID59245   -            436   4.7e-66  222.3   0.5   1   1   1.4e-69   6.4e-66  221.9   0.3     3   264    14   288    12   288 0.97 Thiolase, N-terminal domain
Thiolase_C           PF02803.13   123 seq1092_BIOID59245   -            436   5.9e-37  125.7   0.8   1   1   3.4e-40   1.5e-36  124.3   0.1     3   122   297   434   295   435 0.98 Thiolase, C-terminal domain
ECH                  PF00378.15   245 seq1093_BIOID59245   -            714   1.7e-60  204.0   0.5   1   1   6.7e-64   3.1e-60  203.2   0.4     6   195    14   208    11   259 0.89 Enoyl-CoA hydratase/isomerase family
3HCDH_N              PF02737.13   180 seq1093_BIOID59245   -            714   1.9e-59  200.2   0.1   1   1   9.3e-63   4.2e-59  199.0   0.0     2   179   311   489   310   490 0.98 3-hydroxyacyl-CoA dehydrogenase, NAD binding domain
3HCDH                PF00725.17    97 seq1093_BIOID59245   -            714   2.1e-37  127.2   0.0   1   2   2.3e-32     1e-28   99.4   0.0     1    97   492   586   492   586 0.99 3-hydroxyacyl-CoA dehydrogenase, C-terminal domain
3HCDH                PF00725.17    97 seq1093_BIOID59245   -            714   2.1e-37  127.2   0.0   2   2   9.3e-09   4.2e-05   23.7   0.0     3    85   618   703   618   711 0.89 3-hydroxyacyl-CoA dehydrogenase, C-terminal domain
His_Phos_1           PF00300.17   158 seq1094_BIOID59245   -            161   1.1e-11   44.9   0.0   1   1   2.4e-15   3.3e-11   43.4   0.0     1    73     2    70     2   103 0.82 Histidine phosphatase superfamily (branch 1)
Fimbrial             PF00419.15   145 seq1097_BIOID59245   -            187   4.8e-16   59.1   6.0   1   1   3.5e-20   4.8e-16   59.1   4.2     3   144    34   186    32   187 0.78 Fimbrial protein
Usher                PF00577.15   552 seq1098_BIOID59245   -            881  2.5e-187  623.8  27.1   1   1  6.7e-191  3.1e-187  623.5  18.8     2   552   197   759   196   759 0.97 Type VII secretion system (T7SS), usher protein
PapC_N               PF13954.1    146 seq1098_BIOID59245   -            881   4.8e-42  142.8   0.1   1   1     3e-45   1.4e-41  141.3   0.0     2   145    34   180    33   181 0.98 PapC N-terminal domain
PapC_C               PF13953.1     68 seq1098_BIOID59245   -            881   7.7e-16   57.3   0.1   1   1   7.2e-19   3.3e-15   55.3   0.0     3    64   771   830   769   834 0.93 PapC C-terminal domain
Pili_assembly_N      PF00345.15   122 seq1099_BIOID59245   -            250   1.1e-36  125.2   0.6   1   1   1.6e-40   1.1e-36  125.2   0.4     1   121    29   147    29   148 0.92 Gram-negative pili assembly chaperone, N-terminal domain
Pili_assembly_C      PF02753.12    68 seq1099_BIOID59245   -            250   4.5e-10   39.1   1.2   1   1   1.7e-13   1.2e-09   37.7   0.9     2    66   170   231   169   233 0.85 Gram-negative pili assembly chaperone, C-terminal domain
Fimbrial             PF00419.15   145 seq1100_BIOID59245   -            168   8.2e-25   87.6   0.2   1   1     7e-29   9.6e-25   87.3   0.1     6   145    36   168    29   168 0.89 Fimbrial protein
Fimbrial             PF00419.15   145 seq1103_BIOID59245   -            159     2e-25   89.5   0.4   1   1   1.7e-29   2.4e-25   89.3   0.3     1   145    23   159    23   159 0.89 Fimbrial protein
Fimbrial             PF00419.15   145 seq1105_BIOID59245   -            183   7.9e-19   68.1   2.9   1   1   7.6e-23     1e-18   67.8   2.0     2   144    35   182    34   183 0.91 Fimbrial protein
DUF2544              PF11245.3    230 seq1106_BIOID59245   -            274   5.2e-87  290.8   1.3   1   1   4.6e-91   6.2e-87  290.6   0.9     1   230    45   274    45   274 0.95 Protein of unknown function (DUF2544)
MTS                  PF05175.9    170 seq1108_BIOID59245   -            421   2.2e-20   72.6   0.0   1   1   3.4e-23   4.2e-20   71.7   0.0    31   138   243   371   235   383 0.92 Methyltransferase small domain
Methyltransf_26      PF13659.1    117 seq1108_BIOID59245   -            421   1.1e-18   67.2   0.0   1   1   1.8e-21   2.2e-18   66.2   0.0     2   116   245   374   244   375 0.92 Methyltransferase domain
Methyltransf_31      PF13847.1    152 seq1108_BIOID59245   -            421   3.4e-16   59.0   0.0   1   1   1.3e-18   1.6e-15   56.8   0.0     2   118   242   381   241   403 0.80 Methyltransferase domain
Methyltransf_18      PF12847.2    112 seq1108_BIOID59245   -            421   1.6e-12   47.8   0.0   1   1   3.2e-15     4e-12   46.6   0.0     3   110   245   372   243   374 0.82 Methyltransferase domain
PrmA                 PF06325.8    295 seq1108_BIOID59245   -            421   2.1e-08   33.5   0.0   1   1   2.6e-11   3.2e-08   32.9   0.0   159   232   241   318   235   319 0.84 Ribosomal protein L11 methyltransferase (PrmA)
Methyltransf_25      PF13649.1    101 seq1108_BIOID59245   -            421   1.2e-07   31.8   0.0   1   1   2.3e-10   2.9e-07   30.6   0.0     1    73   247   317   247   364 0.90 Methyltransferase domain
UPF0020              PF01170.13   180 seq1108_BIOID59245   -            421   2.3e-06   27.1   0.0   1   1   3.6e-09   4.5e-06   26.2   0.0    30   117   245   322   235   328 0.84 Putative RNA methylase family UPF0020
Methyltransf_15      PF09445.5    164 seq1108_BIOID59245   -            421   3.1e-06   26.7   0.0   1   1   4.2e-09   5.3e-06   25.9   0.0     3    79   246   320   244   325 0.92 RNA cap guanine-N2 methyltransferase
Met_10               PF02475.11   200 seq1108_BIOID59245   -            421   9.4e-06   25.2   0.0   1   1   1.4e-08   1.8e-05   24.3   0.0   100   179   242   321   233   332 0.90 Met-10+ like-protein
Ubie_methyltran      PF01209.13   233 seq1108_BIOID59245   -            421   4.9e-05   22.4   0.0   1   1   6.7e-08   8.4e-05   21.6   0.0    45    98   241   293   232   306 0.88 ubiE/COQ5 methyltransferase family
Cons_hypoth95        PF03602.10   183 seq1108_BIOID59245   -            421   0.00011   21.4   0.0   1   1   1.6e-07    0.0002   20.7   0.0    42   128   243   325   227   338 0.81 Conserved hypothetical protein 95
Chorismate_synt      PF01264.16   346 seq1109_BIOID59245   -            361  3.6e-148  492.5   0.0   1   1    3e-152  4.1e-148  492.3   0.0     1   346    10   346    10   346 0.98 Chorismate synthase
Peptidase_M74        PF03411.8    240 seq1110_BIOID59245   -            274  2.1e-136  452.6   0.1   1   1  1.8e-140  2.4e-136  452.4   0.1     1   239    35   273    35   274 1.00 Penicillin-insensitive murein endopeptidase
TauE                 PF01925.14   240 seq1111_BIOID59245   -            269   1.8e-40  138.8  27.2   1   1   1.6e-44   2.2e-40  138.4  18.9     1   240    18   253    18   253 0.95 Sulfite exporter TauE/SafE
DUF462               PF04315.7    165 seq1112_BIOID59245   -            182   1.2e-77  258.8   0.1   1   1   9.7e-82   1.3e-77  258.6   0.0     1   163    13   176    13   178 0.99 Protein of unknown function, DUF462
YfcL                 PF08891.6     85 seq1114_BIOID59245   -             92     2e-34  117.3   0.3   1   1   1.6e-38   2.2e-34  117.1   0.2     1    85     2    88     2    88 0.98 YfcL protein
DUF3521              PF12035.3     35 seq1115_BIOID59245   -             56   3.6e-12   45.8   0.7   1   1   4.2e-16   5.8e-12   45.1   0.5     1    34    20    47    20    48 0.96 Protein of unknown function (DUF3521)
ketoacyl-synt        PF00109.21   255 seq1116_BIOID59245   -            406   4.2e-43  147.5   2.7   1   1   1.3e-46   5.9e-43  147.0   1.9     2   255     2   246     1   246 0.87 Beta-ketoacyl synthase, N-terminal domain
Ketoacyl-synt_C      PF02801.17   119 seq1116_BIOID59245   -            406   9.7e-30  102.7   2.0   1   1   5.4e-33   2.4e-29  101.4   0.4     1   119   254   362   254   362 0.96 Beta-ketoacyl synthase, C-terminal domain
Thiolase_N           PF00108.18   264 seq1116_BIOID59245   -            406   6.3e-05   21.9   0.2   1   1   2.8e-08   0.00013   20.9   0.1    68   146   143   223   132   232 0.78 Thiolase, N-terminal domain
MFS_1                PF07690.11   354 seq1117_BIOID59245   -            392   8.4e-33  113.4  67.0   1   2   3.7e-21     5e-17   61.5  22.7     1   235    20   243    20   251 0.82 Major Facilitator Superfamily
MFS_1                PF07690.11   354 seq1117_BIOID59245   -            392   8.4e-33  113.4  67.0   2   2   1.2e-18   1.6e-14   53.3  24.3     3   173   223   389   222   392 0.89 Major Facilitator Superfamily
2-Hacid_dh_C         PF02826.14   178 seq1118_BIOID59245   -            378   8.1e-33  112.9   0.0   1   1   2.8e-36   1.3e-32  112.2   0.0    30   178   110   256   103   256 0.88 D-isomer specific 2-hydroxyacid dehydrogenase, NAD binding domain
DUF3410              PF11890.3     82 seq1118_BIOID59245   -            378   5.3e-24   83.5   0.0   1   1   1.9e-27   8.5e-24   82.8   0.0     2    82   289   369   288   369 0.98 Domain of unknown function (DUF3410)
2-Hacid_dh           PF00389.25   133 seq1118_BIOID59245   -            378   1.5e-18   66.4   0.0   1   1   4.5e-22   2.1e-18   65.9   0.0     2   126     4   281     3   285 0.94 D-isomer specific 2-hydroxyacid dehydrogenase, catalytic domain
Semialdhyde_dhC      PF02774.13   184 seq1119_BIOID59245   -            337   3.6e-42  144.1   0.0   1   1   1.1e-45   5.1e-42  143.7   0.0     1   183   141   317   141   318 0.94 Semialdehyde dehydrogenase, dimerisation domain
Semialdhyde_dh       PF01118.19   121 seq1119_BIOID59245   -            337   6.4e-25   87.7   0.0   1   1   3.4e-28   1.5e-24   86.4   0.0     1   118     6   118     6   121 0.96 Semialdehyde dehydrogenase, NAD binding domain
DXP_reductoisom      PF02670.11   129 seq1119_BIOID59245   -            337     8e-05   23.0   0.0   1   1   3.2e-08   0.00015   22.2   0.0     1   106     7   104     7   109 0.86 1-deoxy-D-xylulose 5-phosphate reductoisomerase
PseudoU_synth_1      PF01416.15   105 seq1121_BIOID59245   -            270   9.1e-34  115.9   0.0   1   2   1.7e-17   2.4e-13   50.3   0.0     3   105    16   112    14   112 0.94 tRNA pseudouridine synthase
PseudoU_synth_1      PF01416.15   105 seq1121_BIOID59245   -            270   9.1e-34  115.9   0.0   2   2   1.1e-21   1.5e-17   63.8   0.0     2   105   152   253   151   253 0.95 tRNA pseudouridine synthase
SNARE_assoc          PF09335.6    123 seq1122_BIOID59245   -            219   7.1e-27   93.9   5.5   1   1   5.3e-31   7.2e-27   93.9   2.1     1   123    49   177    49   177 0.96 SNARE associated Golgi protein
Carboxyl_trans       PF01039.17   493 seq1123_BIOID59245   -            332   1.3e-19   69.8   0.0   1   1     2e-23   2.7e-19   68.7   0.0     7   181    82   269    79   330 0.77 Carboxyl transferase domain
Mur_ligase_M         PF08245.7    189 seq1124_BIOID59245   -            422   3.5e-14   53.1   0.0   1   1   1.2e-17     8e-14   51.9   0.0     1   114    54   201    54   268 0.81 Mur ligase middle domain
Mur_ligase_C         PF02875.16    91 seq1124_BIOID59245   -            422   3.1e-07   30.2   0.0   1   1   1.1e-10   7.2e-07   29.0   0.0     2    68   287   346   286   366 0.83 Mur ligase family, glutamate ligase domain
SPOR                 PF05036.8     76 seq1125_BIOID59245   -            220   2.1e-11   43.6   0.0   1   1   2.3e-15   3.1e-11   43.1   0.0     2    74   141   214   140   216 0.94 Sporulation related domain
Colicin_V            PF02674.11   146 seq1128_BIOID59245   -            162   9.8e-35  119.4  14.4   1   1   8.6e-39   1.2e-34  119.1  10.0     1   141     4   141     4   146 0.95 Colicin V production protein
GATase_2             PF00310.16   361 seq1131_BIOID59245   -            505   3.1e-31  108.2   0.7   1   2   1.5e-07   0.00041   19.0   0.0     1    57     2    47     2    54 0.89 Glutamine amidotransferases class-II
GATase_2             PF00310.16   361 seq1131_BIOID59245   -            505   3.1e-31  108.2   0.7   2   2   1.8e-28   4.9e-25   87.8   0.0   183   360    54   210    48   211 0.91 Glutamine amidotransferases class-II
GATase_6             PF13522.1    133 seq1131_BIOID59245   -            505   8.9e-18   64.4   0.0   1   1     8e-21   2.2e-17   63.1   0.0     9   132    63   209    52   210 0.80 Glutamine amidotransferase domain
GATase_7             PF13537.1    124 seq1131_BIOID59245   -            505   7.6e-16   57.9   0.0   1   1   5.8e-19   1.6e-15   56.8   0.0     4   123    75   215    72   216 0.85 Glutamine amidotransferase domain
Pribosyltran         PF00156.22   125 seq1131_BIOID59245   -            505   3.4e-13   49.2   0.1   1   1   2.3e-16   6.2e-13   48.4   0.1    10   123   276   395   269   397 0.91 Phosphoribosyl transferase domain
GATase_4             PF13230.1    272 seq1131_BIOID59245   -            505   2.1e-07   29.7   0.0   1   1   1.3e-10   3.6e-07   29.0   0.0    62   167    57   165     1   213 0.71 Glutamine amidotransferases class-II
Flavoprotein         PF02441.14   129 seq1132_BIOID59245   -            189   1.8e-27   95.4   0.0   1   1   1.8e-31   2.5e-27   94.9   0.0     1   122     2   127     2   132 0.91 Flavoprotein
SBP_bac_3            PF00497.15   225 seq1133_BIOID59245   -            260     4e-65  219.0   1.2   1   1   6.7e-69   4.6e-65  218.9   0.8     1   224    28   254    28   255 0.97 Bacterial extracellular solute-binding proteins, family 3
NMT1                 PF09084.6    216 seq1133_BIOID59245   -            260     3e-06   26.8   0.1   1   1   1.8e-08   0.00013   21.5   0.0    76   145   115   181   109   236 0.88 NMT1/THI5 like
SBP_bac_3            PF00497.15   225 seq1134_BIOID59245   -            260   5.1e-66  222.0   0.2   1   1   8.6e-70   5.9e-66  221.8   0.1     1   224    28   254    28   255 0.96 Bacterial extracellular solute-binding proteins, family 3
BPD_transp_1         PF00528.17   185 seq1135_BIOID59245   -            228   2.3e-23   82.5  11.3   1   1   2.2e-27   2.9e-23   82.2   7.9     2   183    28   219    24   221 0.95 Binding-protein-dependent transport system inner membrane component
BPD_transp_1         PF00528.17   185 seq1136_BIOID59245   -            238   1.9e-15   56.7  13.1   1   1   1.4e-19   1.9e-15   56.7   9.1     1   179    37   224    37   230 0.81 Binding-protein-dependent transport system inner membrane component
ABC_tran             PF00005.22   118 seq1139_BIOID59245   -            257   1.7e-25   89.5   0.0   1   1   4.1e-29   2.8e-25   88.8   0.0     1   118    45   181    45   181 0.87 ABC transporter
AAA_21               PF13304.1    303 seq1139_BIOID59245   -            257     3e-15   56.8   0.0   1   1   1.1e-12   7.5e-09   35.8   0.0   191   298   117   211    72   214 0.79 AAA domain
Transposase_31       PF04754.7    205 seq1140_BIOID59245   -            296   6.8e-84  280.2   0.1   1   1   6.6e-88   9.1e-84  279.7   0.1     1   204     8   209     8   210 0.99 Putative transposase, YhgA-like
GST_N_3              PF13417.1     75 seq1143_BIOID59245   -            214   7.5e-14   51.6   0.0   1   1   3.2e-17   1.4e-13   50.7   0.0     6    74    15    86    13    87 0.87 Glutathione S-transferase, N-terminal domain
GST_N                PF02798.15    76 seq1143_BIOID59245   -            214   1.4e-12   47.5   0.0   1   1   5.4e-16   2.5e-12   46.6   0.0    12    75    19    80     6    81 0.93 Glutathione S-transferase, N-terminal domain
GST_N_2              PF13409.1     70 seq1143_BIOID59245   -            214     3e-09   36.6   0.0   1   1     1e-12   4.6e-09   36.0   0.0     1    69    15    81    15    82 0.87 Glutathione S-transferase, N-terminal domain
Metallophos_2        PF12850.2    156 seq1145_BIOID59245   -            183   1.6e-26   92.8   0.0   1   1     3e-30   2.1e-26   92.5   0.0     1   152     1   161     1   164 0.88 Calcineurin-like phosphoesterase superfamily domain
Metallophos          PF00149.23   201 seq1145_BIOID59245   -            183   1.1e-12   47.7   0.3   1   1   2.1e-14   1.4e-10   40.8   0.2     1   201     1   130     1   130 0.84 Calcineurin-like phosphoesterase
NUDIX                PF00293.23   135 seq1147_BIOID59245   -            180   5.4e-17   61.5   0.3   1   1   7.2e-21   9.8e-17   60.7   0.2     1   125    36   155    36   165 0.83 NUDIX domain
DUF412               PF04217.8    143 seq1151_BIOID59245   -            151   9.2e-60  200.4   0.2   1   1   7.6e-64     1e-59  200.3   0.1     1   142    10   149    10   150 0.98 Protein of unknown function, DUF412
YfbU                 PF03887.9    166 seq1152_BIOID59245   -            164   4.2e-85  283.2   3.1   1   1   3.4e-89   4.7e-85  283.1   2.1     1   166     1   164     1   164 1.00 YfbU domain
HAD_2                PF13419.1    176 seq1154_BIOID59245   -            222   2.8e-22   79.7   0.0   1   1   9.4e-26   3.2e-22   79.5   0.0     2   176    13   187    12   187 0.83 Haloacid dehalogenase-like hydrolase
Hydrolase            PF00702.21   204 seq1154_BIOID59245   -            222   1.8e-18   67.7   0.0   1   1   6.1e-21   2.1e-17   64.2   0.0     2   204    10   181     9   181 0.85 haloacid dehalogenase-like hydrolase
Hydrolase_like       PF13242.1     75 seq1154_BIOID59245   -            222   2.3e-07   30.2   0.0   1   1   2.6e-10     9e-07   28.4   0.0     2    49   142   188   141   208 0.93 HAD-hyrolase-like
HAD                  PF12710.2    191 seq1154_BIOID59245   -            222   6.1e-07   29.6   0.0   1   1   2.2e-10   7.4e-07   29.4   0.0     1   138    12   140    12   196 0.62 haloacid dehalogenase-like hydrolase
CitMHS               PF03600.11   349 seq1157_BIOID59245   -            610     1e-81  274.1   7.0   1   1   2.3e-78     8e-75  251.4   0.0     3   349    11   558     9   558 0.98 Citrate transporter
TrkA_C               PF02080.16    71 seq1157_BIOID59245   -            610   4.6e-26   90.1   0.7   1   2   1.5e-15   5.1e-12   45.1   0.1     2    64   231   297   230   305 0.90 TrkA-C domain
TrkA_C               PF02080.16    71 seq1157_BIOID59245   -            610   4.6e-26   90.1   0.7   2   2   5.3e-15   1.8e-11   43.3   0.0     1    66   326   392   326   395 0.87 TrkA-C domain
Na_sulph_symp        PF00939.14   471 seq1157_BIOID59245   -            610   3.6e-24   85.3  47.0   1   3   1.8e-08   6.1e-05   21.9   3.2    34   118     9    90     4    92 0.92 Sodium:sulfate symporter transmembrane region
Na_sulph_symp        PF00939.14   471 seq1157_BIOID59245   -            610   3.6e-24   85.3  47.0   2   3   2.9e-10     1e-06   27.8   8.1   341   433    74   163    72   200 0.78 Sodium:sulfate symporter transmembrane region
Na_sulph_symp        PF00939.14   471 seq1157_BIOID59245   -            610   3.6e-24   85.3  47.0   3   3   1.4e-16   4.9e-13   48.6  11.4   277   461   427   604   416   609 0.88 Sodium:sulfate symporter transmembrane region
DctM                 PF06808.7    416 seq1157_BIOID59245   -            610   3.9e-08   32.1  52.7   1   1   2.5e-10   8.6e-07   27.7  16.3   215   411   414   604   392   609 0.79 DctM-like transporters
LysR_substrate       PF03466.15   209 seq1159_BIOID59245   -            312   3.3e-28   98.0   0.3   1   1   9.4e-32   6.4e-28   97.1   0.2     4   204    97   284    95   288 0.92 LysR substrate binding domain
HTH_1                PF00126.22    60 seq1159_BIOID59245   -            312   4.7e-18   64.5   1.7   1   1   1.2e-21   7.9e-18   63.8   1.2     1    59    13    71    13    72 0.97 Bacterial regulatory helix-turn-helix protein, lysR family
Oxidored_q4          PF00507.14   102 seq1160_BIOID59245   -            147   7.6e-27   92.9   1.1   1   1   5.5e-31   7.6e-27   92.9   0.8     2   102    26   125    25   125 0.95 NADH-ubiquinone/plastoquinone oxidoreductase, chain 3
Oxidored_q6          PF01058.17   131 seq1161_BIOID59245   -            220   2.2e-22   78.9   0.2   1   1   2.2e-26     3e-22   78.5   0.1     4   129    64   170    62   172 0.82 NADH ubiquinone oxidoreductase, 20 Kd subunit
Complex1_49kDa       PF00346.14   272 seq1163_BIOID59245   -            600  5.6e-120  399.3   0.0   1   1  1.1e-123  7.2e-120  398.9   0.0     1   272   329   600   329   600 1.00 Respiratory-chain NADH dehydrogenase, 49 Kd subunit
Complex1_30kDa       PF00329.14   103 seq1163_BIOID59245   -            600   3.1e-34  117.2   0.0   1   1     9e-38   6.1e-34  116.2   0.0     4   103    62   171    59   171 0.95 Respiratory-chain NADH dehydrogenase, 30 Kd subunit
Complex1_24kDa       PF01257.14   145 seq1164_BIOID59245   -            166   5.6e-51  171.8   0.0   1   1   4.7e-55   6.4e-51  171.6   0.0     2   145    23   166    22   166 0.98 Respiratory-chain NADH dehydrogenase 24 Kd subunit
Complex1_51K         PF01512.12   151 seq1166_BIOID59245   -            445     1e-49  168.0   0.0   1   1   3.2e-53   1.5e-49  167.5   0.0     1   150    54   226    54   227 0.97 Respiratory-chain NADH dehydrogenase 51 Kd subunit
NADH_4Fe-4S          PF10589.4     46 seq1166_BIOID59245   -            445   2.8e-18   64.6   0.0   1   1   1.2e-21   5.6e-18   63.6   0.0     1    46   336   381   336   381 0.97 NADH-ubiquinone oxidoreductase-F iron-sulfur binding region
SLBB                 PF10531.4     59 seq1166_BIOID59245   -            445   6.8e-08   32.1   0.0   1   1   4.5e-11     2e-07   30.6   0.0     5    55   253   296   252   300 0.91 SLBB domain
NADH-G_4Fe-4S_3      PF10588.4     41 seq1167_BIOID59245   -            910   5.3e-17   60.6   0.2   1   1   4.6e-20     1e-16   59.7   0.2     1    41    90   130    90   130 0.98 NADH-ubiquinone oxidoreductase-G iron-sulfur binding region
Fer2_4               PF13510.1     82 seq1167_BIOID59245   -            910   2.4e-11   43.1   0.2   1   1   1.4e-13   3.3e-10   39.5   0.0     5    78     5    80     3    84 0.88 2Fe-2S iron-sulfur cluster binding domain
Molybdop_Fe4S4       PF04879.11    55 seq1167_BIOID59245   -            910   3.4e-11   42.6   0.1   1   1   4.1e-14   9.4e-11   41.2   0.1     1    54   223   276   223   277 0.97 Molybdopterin oxidoreductase Fe4S4 domain
Molybdopterin        PF00384.17   432 seq1167_BIOID59245   -            910     3e-10   39.3   0.0   1   1   3.1e-11   7.1e-08   31.4   0.0   340   417   564   640   512   645 0.90 Molybdopterin oxidoreductase
Fer2                 PF00111.22    78 seq1167_BIOID59245   -            910   2.3e-09   36.7   1.4   1   1   1.9e-12   4.3e-09   35.8   0.1     1    77     6    73     6    74 0.79 2Fe-2S iron-sulfur cluster binding domain
Molydop_binding      PF01568.16   109 seq1167_BIOID59245   -            910   2.6e-07   30.2   0.0   1   1     3e-10   6.8e-07   28.9   0.0    20    81   831   892   823   906 0.89 Molydopterin dinucleotide binding domain
NADHdh               PF00146.16   311 seq1168_BIOID59245   -            325  5.5e-124  413.1  15.7   1   1  4.7e-128  6.4e-124  412.9  10.9     2   310    14   320    13   321 0.99 NADH dehydrogenase
Fer4                 PF00037.22    24 seq1169_BIOID59245   -            180   1.5e-14   52.7  16.5   1   2   4.5e-08   5.6e-05   22.4   6.2     5    24    57    76    56    76 0.95 4Fe-4S binding domain
Fer4                 PF00037.22    24 seq1169_BIOID59245   -            180   1.5e-14   52.7  16.5   2   2   4.4e-12   5.5e-09   35.1   0.6     2    24    93   115    92   115 0.93 4Fe-4S binding domain
Fer4_7               PF12838.2     52 seq1169_BIOID59245   -            180   1.4e-12   47.6   8.3   1   1   1.9e-15   2.3e-12   46.9   5.8     1    52    59   113    59   123 0.93 4Fe-4S dicluster domain
Fer4_10              PF13237.1     52 seq1169_BIOID59245   -            180   7.3e-08   31.9  10.5   1   1   1.4e-10   1.8e-07   30.7   7.3     6    52    57   110    55   110 0.97 4Fe-4S dicluster domain
Fer4_4               PF12800.2     17 seq1169_BIOID59245   -            180   2.2e-05   24.3  13.5   1   2   4.9e-05     0.061   13.5   3.6     2    16    58    72    57    79 0.92 4Fe-4S binding domain
Fer4_4               PF12800.2     17 seq1169_BIOID59245   -            180   2.2e-05   24.3  13.5   2   2     1e-05     0.013   15.6   0.8     2    16    97   111    96   121 0.92 4Fe-4S binding domain
Oxidored_q3          PF00499.15   144 seq1170_BIOID59245   -            184   6.2e-21   74.5  15.2   1   1   6.1e-25   8.3e-21   74.1  10.5     1   141    13   156    13   158 0.76 NADH-ubiquinone/plastoquinone oxidoreductase chain 6
Oxidored_q2          PF00420.19    95 seq1172_BIOID59245   -            100   1.9e-23   81.7   5.4   1   1   1.5e-27   2.1e-23   81.6   3.8     3    94     8    99     6   100 0.97 NADH-ubiquinone/plastoquinone oxidoreductase chain 4L
Oxidored_q1          PF00361.15   270 seq1173_BIOID59245   -            613   2.3e-86  289.2  14.9   1   1   3.4e-90   2.3e-86  289.2  10.3     1   269   133   405   133   407 0.98 NADH-Ubiquinone/plastoquinone (complex I), various chains
Oxidored_q1_N        PF00662.15    62 seq1173_BIOID59245   -            613   1.2e-22   79.1   0.7   1   1   1.7e-26   1.2e-22   79.1   0.5     2    61    62   121    61   122 0.97 NADH-Ubiquinone oxidoreductase (complex I), chain 5 N-terminus
Oxidored_q1          PF00361.15   270 seq1174_BIOID59245   -            509   1.2e-65  221.3  24.6   1   1     9e-70   1.2e-65  221.3  17.0     3   269   135   413   133   414 0.92 NADH-Ubiquinone/plastoquinone (complex I), various chains
Oxidored_q1          PF00361.15   270 seq1175_BIOID59245   -            485   4.1e-72  242.5  19.9   1   1     3e-76   4.1e-72  242.5  13.8     1   268   122   400   122   402 0.98 NADH-Ubiquinone/plastoquinone (complex I), various chains
Acetyltransf_7       PF13508.1     79 seq1180_BIOID59245   -            153   1.8e-14   53.5   0.0   1   1   5.5e-18   2.5e-14   53.0   0.0     2    78    47   130    46   131 0.85 Acetyltransferase (GNAT) domain
Acetyltransf_1       PF00583.19    83 seq1180_BIOID59245   -            153   8.9e-10   38.3   0.0   1   1   2.7e-13   1.2e-09   37.9   0.0     2    82    54   129    53   130 0.97 Acetyltransferase (GNAT) family
Acetyltransf_9       PF13527.1    128 seq1180_BIOID59245   -            153     1e-06   28.4   0.0   1   1   3.2e-10   1.5e-06   27.9   0.0     8   125    15   129     9   132 0.84 Acetyltransferase (GNAT) domain
DUF883               PF05957.8     94 seq1182_BIOID59245   -            101   1.2e-31  108.8   0.4   1   1   9.5e-36   1.3e-31  108.7   0.3     2    94     9   101     8   101 0.98 Bacterial protein of unknown function (DUF883)
Chorismate_bind      PF00425.13   257 seq1183_BIOID59245   -            431     7e-63  212.2   0.0   1   1   6.4e-67   8.8e-63  211.9   0.0     2   257   169   420   168   420 0.97 chorismate binding enzyme
TPP_enzyme_N         PF02776.13   172 seq1184_BIOID59245   -            556   2.2e-25   88.9   1.0   1   1   1.4e-25   9.8e-22   77.1   0.1     2   135     9   141     8   172 0.88 Thiamine pyrophosphate enzyme, N-terminal TPP binding domain
TPP_enzyme_C         PF02775.16   153 seq1184_BIOID59245   -            556     8e-10   38.3   0.0   1   1   2.6e-13   1.8e-09   37.2   0.0    27   153   415   535   396   535 0.90 Thiamine pyrophosphate enzyme, C-terminal TPP binding domain
Abhydrolase_6        PF12697.2    228 seq1185_BIOID59245   -            252   2.7e-24   86.2   3.7   1   1   6.9e-28   3.2e-24   85.9   2.6     1   226    17   243    17   245 0.82 Alpha/beta hydrolase family
Abhydrolase_5        PF12695.2    142 seq1185_BIOID59245   -            252   6.4e-15   55.0   0.2   1   1   4.1e-18   1.9e-14   53.5   0.1     1   142    16   233    16   233 0.81 Alpha/beta hydrolase family
Abhydrolase_1        PF00561.15   230 seq1185_BIOID59245   -            252   1.2e-07   31.4   0.0   1   1   3.6e-11   1.6e-07   30.9   0.0     6   224    45   242    42   248 0.89 alpha/beta hydrolase fold
ECH                  PF00378.15   245 seq1186_BIOID59245   -            285   5.2e-66  222.1   0.0   1   1   4.6e-70   6.3e-66  221.8   0.0     5   245    31   273    27   273 0.96 Enoyl-CoA hydratase/isomerase family
MR_MLE               PF01188.16    67 seq1187_BIOID59245   -            320   2.8e-10   40.4   0.2   1   1   5.5e-14   7.6e-10   39.0   0.1     2    67   146   213   145   213 0.86 Mandelate racemase / muconate lactonizing enzyme, C-terminal domain
AMP-binding          PF00501.23   418 seq1188_BIOID59245   -            451   4.5e-62  209.6   0.0   1   1   5.4e-65   7.4e-61  205.6   0.0     2   417    30   381    29   382 0.93 AMP-binding enzyme
PmrD                 PF11183.3     82 seq1189_BIOID59245   -             88   1.1e-46  156.3   0.8   1   1   9.1e-51   1.2e-46  156.2   0.5     1    82     1    82     1    82 1.00 Polymyxin resistance protein PmrD
His_Phos_1           PF00300.17   158 seq1193_BIOID59245   -            200     4e-10   39.8   0.0   1   1   1.6e-11   2.2e-07   30.9   0.0     2    80    56   130    55   136 0.79 Histidine phosphatase superfamily (branch 1)
YfaZ                 PF07437.6    180 seq1195_BIOID59245   -            180   7.5e-92  305.5   6.4   1   1   6.1e-96   8.3e-92  305.4   4.4     1   180     1   180     1   180 1.00 YfaZ precursor
MoCF_biosynth        PF00994.19   144 seq1197_BIOID59245   -            400   7.2e-31  106.3   0.0   1   1   1.1e-33   7.3e-30  103.1   0.0     2   143     6   170     5   171 0.95 Probable molybdopterin binding domain
IclR                 PF01614.13   129 seq1198_BIOID59245   -            260   1.7e-41  140.8   0.1   1   1   3.5e-45   2.4e-41  140.3   0.1     2   128   122   247   121   248 0.98 Bacterial transcriptional regulator
HTH_IclR             PF09339.5     52 seq1198_BIOID59245   -            260   3.3e-09   36.0   0.6   1   1     3e-12   2.1e-08   33.5   0.1     1    51     9    58     9    59 0.96 IclR helix-turn-helix domain
MR_MLE_C             PF13378.1    111 seq1199_BIOID59245   -            405     6e-15   55.0   0.0   1   1   2.4e-17   1.1e-13   51.0   0.0     1   111   279   392   279   392 0.70 Enolase C-terminal domain-like
MR_MLE               PF01188.16    67 seq1199_BIOID59245   -            405   2.2e-13   50.3   0.0   1   1   9.9e-17   4.5e-13   49.4   0.0     2    62   210   272   209   277 0.91 Mandelate racemase / muconate lactonizing enzyme, C-terminal domain
MR_MLE_N             PF02746.11   117 seq1199_BIOID59245   -            405   2.4e-08   33.8   0.0   1   1   8.5e-12   3.9e-08   33.1   0.0    30   117    71   161    58   161 0.90 Mandelate racemase / muconate lactonizing enzyme, N-terminal domain
MFS_1                PF07690.11   354 seq1201_BIOID59245   -            442   5.5e-43  146.9  42.6   1   1   5.9e-47     8e-43  146.4  29.6     2   354    35   394    34   394 0.89 Major Facilitator Superfamily
HpcH_HpaI            PF03328.9    221 seq1202_BIOID59245   -            267   2.4e-68  229.2   0.0   1   1     2e-72   2.7e-68  229.0   0.0     1   220    19   245    19   246 0.99 HpcH/HpaI aldolase/citrate lyase family
MFS_1                PF07690.11   354 seq1205_BIOID59245   -            452   3.9e-47  160.5  36.0   1   1     5e-49   3.4e-45  154.2  20.1     1   353    34   399    34   400 0.84 Major Facilitator Superfamily
MFS_2                PF13347.1    427 seq1205_BIOID59245   -            452   2.3e-09   36.0  25.9   1   1   3.7e-12   2.5e-08   32.6  11.6    23   334    50   367    29   376 0.75 MFS/sugar transport protein
GDPD                 PF03009.12   255 seq1206_BIOID59245   -            371   7.4e-76  254.9   0.1   1   1   6.4e-80   8.7e-76  254.6   0.1     1   255    49   363    49   363 0.99 Glycerophosphoryl diester phosphodiesterase family
Kdo                  PF06293.9    206 seq1208_BIOID59245   -            216   1.3e-69  233.3   0.4   1   1   1.1e-73   1.4e-69  233.1   0.3     1   206    11   213    11   213 0.99 Lipopolysaccharide kinase (Kdo/WaaP) family
Autotransporter      PF03797.14   265 seq1210_BIOID59245   -           1234   3.7e-39  134.5  15.0   1   1   8.1e-43   3.7e-39  134.5  10.4     6   258   970  1213   966  1223 0.95 Autotransporter beta-domain
Autotrns_rpt         PF12951.2     32 seq1210_BIOID59245   -           1234   1.3e-08   34.2  18.4   1   3   1.4e-09   6.2e-06   25.7   0.1     2    32   312   343   312   343 0.89 Autotransporter-associated beta strand repeat
Autotrns_rpt         PF12951.2     32 seq1210_BIOID59245   -           1234   1.3e-08   34.2  18.4   2   3   2.5e-07    0.0011   18.4   0.8     8    31   543   566   540   567 0.90 Autotransporter-associated beta strand repeat
Autotrns_rpt         PF12951.2     32 seq1210_BIOID59245   -           1234   1.3e-08   34.2  18.4   3   3   6.2e-07    0.0028   17.1   3.4     1    30   646   675   646   677 0.96 Autotransporter-associated beta strand repeat
Chlam_PMP            PF02415.12    28 seq1210_BIOID59245   -           1234   1.8e-07   30.9  65.4   1   3   8.3e-07    0.0038   17.2   1.6     1    27   111   128   111   129 0.93 Chlamydia polymorphic membrane protein (Chlamydia_PMP) repeat
Chlam_PMP            PF02415.12    28 seq1210_BIOID59245   -           1234   1.8e-07   30.9  65.4   2   3   1.3e-06    0.0059   16.6   0.2     1    25   170   192   170   195 0.93 Chlamydia polymorphic membrane protein (Chlamydia_PMP) repeat
Chlam_PMP            PF02415.12    28 seq1210_BIOID59245   -           1234   1.8e-07   30.9  65.4   3   3   1.1e-05      0.05   13.7   3.3     3    27   214   229   206   230 0.75 Chlamydia polymorphic membrane protein (Chlamydia_PMP) repeat
DNA_topoisoIV        PF00521.15   426 seq1213_BIOID59245   -            875  4.5e-153  509.9   0.0   1   1  8.3e-157  5.7e-153  509.6   0.0     1   425    32   506    32   507 0.98 DNA gyrase/topoisomerase IV, subunit A
DNA_gyraseA_C        PF03989.8     48 seq1213_BIOID59245   -            875   7.4e-67  220.3  15.8   1   6   3.9e-11   2.7e-07   29.6   0.0     1    46   538   583   538   585 0.91 DNA gyrase C-terminal domain, beta-propeller
DNA_gyraseA_C        PF03989.8     48 seq1213_BIOID59245   -            875   7.4e-67  220.3  15.8   2   6   5.8e-11   3.9e-07   29.1   0.0     1    45   588   635   588   638 0.87 DNA gyrase C-terminal domain, beta-propeller
DNA_gyraseA_C        PF03989.8     48 seq1213_BIOID59245   -            875   7.4e-67  220.3  15.8   3   6   6.8e-08   0.00047   19.3   0.1     2    45   645   686   645   689 0.92 DNA gyrase C-terminal domain, beta-propeller
DNA_gyraseA_C        PF03989.8     48 seq1213_BIOID59245   -            875   7.4e-67  220.3  15.8   4   6   9.2e-23   6.3e-19   66.9   0.3     1    48   692   739   692   739 0.98 DNA gyrase C-terminal domain, beta-propeller
DNA_gyraseA_C        PF03989.8     48 seq1213_BIOID59245   -            875   7.4e-67  220.3  15.8   5   6     2e-13   1.4e-09   36.9   0.1     3    47   744   789   743   790 0.95 DNA gyrase C-terminal domain, beta-propeller
DNA_gyraseA_C        PF03989.8     48 seq1213_BIOID59245   -            875   7.4e-67  220.3  15.8   6   6   9.2e-16   6.3e-12   44.5   0.2     1    47   793   839   793   840 0.96 DNA gyrase C-terminal domain, beta-propeller
DUF2138              PF09909.4    555 seq1214_BIOID59245   -            576  1.4e-264  878.2   0.7   1   1  1.2e-268  1.6e-264  878.0   0.5     1   555    22   573    22   573 0.99 Uncharacterized protein conserved in bacteria (DUF2138)
DUF1175              PF06672.6    217 seq1215_BIOID59245   -            207   3.5e-85  284.6   0.0   1   1   2.9e-89     4e-85  284.4   0.0    19   216    20   205     4   206 0.97 Protein of unknown function (DUF1175)
A2M_N                PF01835.14    99 seq1216_BIOID59245   -           1539   2.5e-23   82.0   0.3   1   1   2.1e-18   7.2e-15   54.9   0.0     2    99   350   445   349   445 0.93 MG2 domain
A2M_N_2              PF07703.9    136 seq1216_BIOID59245   -           1539   5.4e-23   81.1   0.4   1   1   1.1e-25   3.9e-22   78.3   0.1     2   136   666   811   665   811 0.95 Alpha-2-macroglobulin family N-terminal region
A2M                  PF00207.17    92 seq1216_BIOID59245   -           1539   2.5e-12   46.0   0.0   1   1   2.1e-15   7.2e-12   44.6   0.0     1    85   876   959   876   965 0.95 Alpha-2-macroglobulin family
DUF2300              PF10062.4    138 seq1217_BIOID59245   -            549     2e-91  302.8   5.6   1   2   1.6e-47   1.1e-43  148.1   0.3     2   137    84   216    83   217 0.98 Predicted secreted protein (DUF2300)
DUF2300              PF10062.4    138 seq1217_BIOID59245   -            549     2e-91  302.8   5.6   2   2     3e-50     2e-46  157.0   0.4     1   138   405   532   405   532 0.99 Predicted secreted protein (DUF2300)
SpoIID               PF08486.5     96 seq1217_BIOID59245   -            549   3.3e-06   27.1   0.0   1   1   1.1e-09   7.2e-06   26.0   0.0     4    71   311   375   308   414 0.81 Stage II sporulation protein
DUF2135              PF09906.4     50 seq1218_BIOID59245   -            258   8.6e-21   73.5   1.2   1   1   1.7e-23   2.4e-19   68.9   0.2     1    50   199   244   199   244 0.98 Uncharacterized protein conserved in bacteria (DUF2135)
RcsC                 PF09456.5     92 seq1222_BIOID59245   -            949   3.2e-38  129.1   0.0   1   1   2.6e-41     9e-38  127.6   0.0     1    92   708   799   708   799 0.99 RcsC Alpha-Beta-Loop (ABL)
HATPase_c            PF02518.21   111 seq1222_BIOID59245   -            949   4.4e-33  113.2   0.0   1   1   2.6e-36   8.8e-33  112.2   0.0     1   110   581   690   581   691 0.99 Histidine kinase-, DNA gyrase B-, and HSP90-like ATPase
Response_reg         PF00072.19   112 seq1222_BIOID59245   -            949   1.3e-29  102.3   0.1   1   1     1e-32   3.5e-29  100.9   0.0     1   111   827   936   827   937 0.98 Response regulator receiver domain
HisKA                PF00512.20    68 seq1222_BIOID59245   -            949   1.4e-17   63.3   0.0   1   1   1.4e-20   4.7e-17   61.6   0.0     1    67   469   533   469   534 0.97 His Kinase A (phospho-acceptor) domain
HTH_Tnp_IS1          PF12759.2     50 seq1223_BIOID59245   -             91   2.2e-32  110.1   0.1   1   1   4.8e-36   3.3e-32  109.6   0.1     1    50    39    88    39    88 0.99 InsA C-terminal domain
Zn_Tnp_IS1           PF03811.8     36 seq1223_BIOID59245   -             91   1.1e-21   75.9   4.5   1   1   3.1e-25   2.1e-21   74.9   3.1     1    36     1    36     1    36 0.99 InsA N-terminal domain
DDE_Tnp_IS1          PF03400.8    131 seq1224_BIOID59245   -            125   4.5e-74  246.6   1.5   1   1   3.6e-78   4.9e-74  246.4   1.1     7   131     1   125     1   125 1.00 IS1 transposase
Porin_1              PF00267.16   337 seq1226_BIOID59245   -            311  1.8e-124  415.3  27.2   1   1  1.5e-128    2e-124  415.1  18.9    31   337     1   311     1   311 0.98 Gram-negative porin
ApbE                 PF02424.10   252 seq1227_BIOID59245   -            351   2.3e-80  269.3   0.0   1   1   2.4e-84   3.3e-80  268.8   0.0     4   252    72   327    69   327 0.97 ApbE family
Ada_Zn_binding       PF02805.11    66 seq1228_BIOID59245   -            354   5.7e-34  115.3   2.5   1   1   5.4e-37   1.5e-33  114.0   1.7     1    66    10    75    10    75 0.99 Metal binding domain of Ada
DNA_binding_1        PF01035.15    85 seq1228_BIOID59245   -            354   3.6e-32  109.8   2.1   1   1   1.9e-35   5.1e-32  109.3   0.3     1    81   269   349   269   353 0.97 6-O-methylguanine DNA methyltransferase, DNA binding domain
Methyltransf_1N      PF02870.10    77 seq1228_BIOID59245   -            354   7.1e-22   77.6   0.0   1   1   4.3e-25   1.2e-21   76.9   0.0     2    77   189   266   188   266 0.98 6-O-methylguanine DNA methyltransferase, ribonuclease-like domain
HTH_AraC             PF00165.18    42 seq1228_BIOID59245   -            354     1e-17   63.1   0.0   1   2   1.2e-13   3.2e-10   39.3   0.0     7    42    98   133    95   133 0.94 Bacterial regulatory helix-turn-helix proteins, AraC family
HTH_AraC             PF00165.18    42 seq1228_BIOID59245   -            354     1e-17   63.1   0.0   2   2   5.8e-08   0.00016   21.2   0.0     1    42   140   182   140   182 0.98 Bacterial regulatory helix-turn-helix proteins, AraC family
HTH_18               PF12833.2     81 seq1228_BIOID59245   -            354   1.4e-15   56.9   0.2   1   1   5.3e-19   1.4e-15   56.9   0.1     1    80   105   182   105   183 0.97 Helix-turn-helix domain
2OG-FeII_Oxy_2       PF13532.1    191 seq1229_BIOID59245   -            216   6.3e-58  195.6   0.0   1   1   5.1e-62     7e-58  195.5   0.0     2   191    19   210    18   210 0.97 2OG-Fe(II) oxygenase superfamily
ABC_tran             PF00005.22   118 seq1231_BIOID59245   -            547   3.1e-13   50.0   0.0   1   1   9.1e-17   6.3e-13   49.0   0.0     1   117   363   477   363   478 0.83 ABC transporter
Mqo                  PF06039.10   489 seq1232_BIOID59245   -            548  3.9e-251  833.2   0.0   1   1  9.9e-255  4.5e-251  833.0   0.0     2   489    29   518    28   518 0.99 Malate:quinone oxidoreductase (Mqo)
DAO                  PF01266.19   358 seq1232_BIOID59245   -            548   1.8e-11   43.4   0.1   1   1   5.5e-15   2.5e-11   42.9   0.0     1   317    33   423    33   463 0.75 FAD dependent oxidoreductase
Fer4_7               PF12838.2     52 seq1234_BIOID59245   -            164   2.6e-14   53.2  26.2   1   2   3.1e-10   4.3e-07   30.1   6.9     1    50    36    81    36    83 0.94 4Fe-4S dicluster domain
Fer4_7               PF12838.2     52 seq1234_BIOID59245   -            164   2.6e-14   53.2  26.2   2   2     6e-10   8.2e-07   29.1   5.7     3    52   108   155   101   155 0.91 4Fe-4S dicluster domain
Fer4_9               PF13187.1     55 seq1234_BIOID59245   -            164   2.5e-14   53.1  24.6   1   1   5.8e-11     8e-08   32.3   4.0     4    55   109   156   108   156 0.86 4Fe-4S dicluster domain
Fer4                 PF00037.22    24 seq1234_BIOID59245   -            164   2.1e-12   45.9  24.7   1   1     3e-10   4.1e-07   29.2   1.0     3    24   136   157   134   157 0.90 4Fe-4S binding domain
Fer4_6               PF12837.2     24 seq1234_BIOID59245   -            164   2.3e-08   33.4  30.4   1   1   1.3e-08   1.8e-05   24.2   1.2     5    24   137   156   134   156 0.90 4Fe-4S binding domain
Fer4_4               PF12800.2     17 seq1234_BIOID59245   -            164   4.2e-08   32.7  31.2   1   3   2.1e-05     0.028   14.6   0.9     4    15    37    48    31    54 0.91 4Fe-4S binding domain
Fer4_4               PF12800.2     17 seq1234_BIOID59245   -            164   4.2e-08   32.7  31.2   2   3   0.00018      0.25   11.6   1.0     4    15   102   118   100   127 0.75 4Fe-4S binding domain
Fer4_4               PF12800.2     17 seq1234_BIOID59245   -            164   4.2e-08   32.7  31.2   3   3   1.4e-06    0.0019   18.2   2.7     1    16   138   153   138   155 0.91 4Fe-4S binding domain
NapD                 PF03927.8     79 seq1235_BIOID59245   -             87   7.2e-28   96.1   1.6   1   1   5.8e-32     8e-28   95.9   1.1     2    79     4    82     3    82 0.97 NapD protein
Molybdopterin        PF00384.17   432 seq1236_BIOID59245   -            828   4.3e-91  305.7   0.2   1   1   1.1e-94   5.1e-91  305.4   0.1     1   431    96   567    96   568 0.95 Molybdopterin oxidoreductase
Molydop_binding      PF01568.16   109 seq1236_BIOID59245   -            828   4.6e-24   84.2   0.0   1   1   2.1e-27   9.6e-24   83.1   0.0     1   109   714   822   714   822 0.94 Molydopterin dinucleotide binding domain
Molybdop_Fe4S4       PF04879.11    55 seq1236_BIOID59245   -            828   1.8e-17   62.7   2.0   1   1   8.4e-21   3.8e-17   61.7   0.8     2    54    40    92    39    93 0.96 Molybdopterin oxidoreductase Fe4S4 domain
Fer4_7               PF12838.2     52 seq1237_BIOID59245   -            231   3.9e-14   52.6  24.6   1   1   7.1e-11   9.8e-08   32.1   6.1     1    52    60   115    60   115 0.83 4Fe-4S dicluster domain
Fer4                 PF00037.22    24 seq1237_BIOID59245   -            231   9.2e-11   40.7  35.1   1   1   1.9e-09   2.6e-06   26.6   1.2     6    23    59    76    57    77 0.89 4Fe-4S binding domain
Fer4_4               PF12800.2     17 seq1237_BIOID59245   -            231   9.6e-08   31.6  34.5   1   3     4e-06    0.0055   16.8   3.4     3    17    60    74    58    74 0.90 4Fe-4S binding domain
Fer4_4               PF12800.2     17 seq1237_BIOID59245   -            231   9.6e-08   31.6  34.5   2   3   4.2e-05     0.057   13.6   0.4     1    15   136   155   136   168 0.80 4Fe-4S binding domain
Fer4_4               PF12800.2     17 seq1237_BIOID59245   -            231   9.6e-08   31.6  34.5   3   3   3.2e-05     0.044   14.0   3.0     1    14   183   196   183   198 0.94 4Fe-4S binding domain
Fer4_5               PF12801.2     48 seq1240_BIOID59245   -            287   8.9e-16   57.3   8.8   1   2   1.1e-15   3.1e-12   45.9   0.2     1    47    81   127    81   128 0.89 4Fe-4S binding domain
Fer4_5               PF12801.2     48 seq1240_BIOID59245   -            287   8.9e-16   57.3   8.8   2   2   3.2e-08   8.7e-05   22.1   2.1     6    38   178   211   172   218 0.80 4Fe-4S binding domain
Fer4_6               PF12837.2     24 seq1240_BIOID59245   -            287   3.8e-09   35.8  23.3   1   1   4.5e-11   1.2e-07   31.1   2.1     1    21   218   238   218   243 0.92 4Fe-4S binding domain
Fer4_10              PF13237.1     52 seq1240_BIOID59245   -            287     2e-07   30.5  10.5   1   1   7.3e-11     2e-07   30.5   7.3     5    51   222   270   218   271 0.95 4Fe-4S dicluster domain
NapB                 PF03892.9    134 seq1241_BIOID59245   -            149   1.1e-45  154.4   0.0   1   1     9e-50   1.2e-45  154.3   0.0    31   133    41   143    14   144 0.90 Nitrate reductase cytochrome c-type subunit (NapB)
Cytochrom_NNT        PF03264.9    174 seq1242_BIOID59245   -            200   1.6e-74  248.9   3.4   1   1   5.4e-78   1.8e-74  248.7   2.4     4   174    22   193    19   193 0.98 NapC/NirT cytochrome c family, N-terminal region
ABC_tran             PF00005.22   118 seq1244_BIOID59245   -            205   8.6e-22   77.6   0.0   1   1   2.3e-25   1.5e-21   76.7   0.0     1   117    41   154    41   155 0.91 ABC transporter
CcmB                 PF03379.8    215 seq1246_BIOID59245   -            220   2.4e-87  291.5  20.9   1   1     2e-91   2.7e-87  291.3  14.5     1   215     3   217     3   217 0.99 CcmB protein
Cytochrom_C_asm      PF01578.15   214 seq1247_BIOID59245   -            245   1.1e-32  113.2  24.9   1   1     8e-37   1.1e-32  113.2  17.3     5   214     9   184     5   184 0.94 Cytochrome C assembly protein
CcmD                 PF04995.9     46 seq1248_BIOID59245   -             69   5.2e-16   57.9   4.7   1   1   6.2e-20   8.5e-16   57.3   3.2     1    45    15    59    15    69 0.98 Heme exporter protein D (CcmD)
CcmE                 PF03100.10   131 seq1249_BIOID59245   -            159   8.4e-51  170.8   0.0   1   1   7.7e-55     1e-50  170.5   0.0     3   131     4   138     2   138 0.97 CcmE
Cytochrom_C_asm      PF01578.15   214 seq1252_BIOID59245   -            647   5.9e-55  186.0  19.2   1   1   4.3e-59   5.9e-55  186.0  13.3     1   208    89   296    89   299 0.98 Cytochrome C assembly protein
Redoxin              PF08534.5    146 seq1253_BIOID59245   -            185   1.6e-25   89.2   0.0   1   1   5.9e-29     2e-25   88.9   0.0     3   137    42   165    40   173 0.93 Redoxin
AhpC-TSA             PF00578.16   124 seq1253_BIOID59245   -            185   8.1e-16   57.7   0.0   1   1   2.9e-19     1e-15   57.4   0.0     1   124    41   158    41   158 0.89 AhpC/TSA family
Thioredoxin_2        PF13098.1    112 seq1253_BIOID59245   -            185   2.9e-10   40.2   0.0   1   1   1.2e-13   4.1e-10   39.7   0.0     4   106    67   166    64   172 0.85 Thioredoxin-like domain
Thioredoxin_8        PF13905.1     96 seq1253_BIOID59245   -            185   6.7e-07   29.2   0.0   1   1   3.3e-10   1.1e-06   28.5   0.0     1    95    68   154    68   155 0.86 Thioredoxin-like
CcmH                 PF03918.9    148 seq1255_BIOID59245   -            350   6.2e-53  177.6   0.1   1   1   5.8e-56     2e-52  176.0   0.0     2   136     4   138     1   150 0.89 Cytochrome C biogenesis protein
Pertactin            PF03212.9    121 seq1257_BIOID59245   -            863   5.3e-46  155.1   3.2   1   1   7.8e-50   5.3e-46  155.1   2.2     1   120   430   555   430   556 0.97 Pertactin
Autotransporter      PF03797.14   265 seq1257_BIOID59245   -            863   9.2e-44  149.6  22.1   1   1   1.3e-47   9.2e-44  149.6  15.3     3   262   598   846   596   849 0.97 Autotransporter beta-domain
NA37                 PF04245.8    326 seq1260_BIOID59245   -            335  2.4e-102  342.4   0.0   1   1    2e-106  2.7e-102  342.3   0.0     2   326    10   329     9   329 0.97 37-kD nucleoid-associated bacterial protein
PseudoU_synth_2      PF00849.17   164 seq1261_BIOID59245   -            231   5.4e-18   65.2   0.0   1   1   1.5e-21   9.9e-18   64.3   0.0     2   164    62   192    61   192 0.90 RNA pseudouridylate synthase
S4                   PF01479.20    48 seq1261_BIOID59245   -            231   6.5e-09   34.9   0.1   1   1   1.8e-12   1.2e-08   34.0   0.1     1    47     1    46     1    47 0.91 S4 domain
MFS_1                PF07690.11   354 seq1262_BIOID59245   -            396   1.2e-45  155.7  55.2   1   1   2.6e-49   1.2e-45  155.7  38.2     2   353    16   358    15   359 0.86 Major Facilitator Superfamily
Sugar_tr             PF00083.19   451 seq1262_BIOID59245   -            396   9.5e-12   44.1  15.3   1   1   2.1e-15   9.5e-12   44.1  10.6    48   191    47   184    35   189 0.94 Sugar (and other) transporter
TRI12                PF06609.8    599 seq1262_BIOID59245   -            396   1.5e-06   26.5   6.8   1   1   3.3e-10   1.5e-06   26.5   4.7    64   215    30   183     2   202 0.71 Fungal trichothecene efflux pump (TRI12)
YejG                 PF13989.1    107 seq1263_BIOID59245   -            114   2.6e-49  165.6   0.0   1   1   2.2e-53   2.9e-49  165.4   0.0     1   106     4   109     4   110 0.99 YejG-like protein
FliB                 PF03692.10    85 seq1265_BIOID59245   -             84   7.6e-07   29.4   5.2   1   1   1.6e-10   2.2e-06   27.9   3.6     1    72     2    60     2    76 0.86 Flagellin N-methylase
PTS_EIIA_2           PF00359.17   142 seq1268_BIOID59245   -            376   1.9e-36  124.8   0.4   1   1   2.3e-34   1.6e-30  105.5   0.0     4   140     5   140     2   142 0.92 Phosphoenolpyruvate-dependent sugar phosphotransferase system, EIIA 2
PTS-HPr              PF00381.14    84 seq1268_BIOID59245   -            376   2.1e-26   91.5   0.2   1   1   1.7e-29   1.2e-25   89.1   0.1     2    83   286   370   285   371 0.95 PTS HPr component phosphorylation site
PfkB                 PF00294.19   301 seq1269_BIOID59245   -            312   1.7e-62  211.1   0.0   1   1   1.5e-66     2e-62  210.9   0.0     7   296    14   293     8   299 0.92 pfkB family carbohydrate kinase
PTS_EIIC             PF02378.13   321 seq1270_BIOID59245   -            563   2.7e-21   75.6  31.5   1   1   3.9e-25   2.7e-21   75.6  21.8     3   321   233   496   231   496 0.88 Phosphotransferase system, EIIC
PTS_IIB              PF02302.12    90 seq1270_BIOID59245   -            563   1.5e-19   70.1   0.9   1   1   6.3e-22   4.3e-18   65.4   0.2     2    84   108   192   107   198 0.91 PTS system, Lactose/Cellobiose specific IIB subunit
PfkB                 PF00294.19   301 seq1273_BIOID59245   -            313   4.6e-59  199.8   0.1   1   1   8.2e-63   5.6e-59  199.6   0.1     2   297     5   295     4   299 0.93 pfkB family carbohydrate kinase
Phos_pyr_kin         PF08543.7    246 seq1273_BIOID59245   -            313   6.7e-05   22.1   0.0   1   1   2.6e-08   0.00018   20.7   0.0   117   233   178   288   143   297 0.85 Phosphomethylpyrimidine kinase
Indigoidine_A        PF04227.7    293 seq1274_BIOID59245   -            312  1.3e-136  454.4   4.8   1   1  1.1e-140  1.5e-136  454.3   3.3     1   293    15   307    15   307 0.99 Indigoidine synthase A like protein
Nucleos_tra2_C       PF07662.8    210 seq1275_BIOID59245   -            416   3.1e-76  255.3  13.0   1   1   6.8e-80   3.1e-76  255.3   9.0     1   210   201   413   201   413 0.97 Na+ dependent nucleoside transporter C-terminus
Nucleos_tra2_N       PF01773.15    75 seq1275_BIOID59245   -            416   5.9e-24   84.0   3.7   1   1   1.3e-27   5.9e-24   84.0   2.6     1    75     8    82     8    82 0.99 Na+ dependent nucleoside transporter N-terminus
Gate                 PF07670.9    109 seq1275_BIOID59245   -            416   7.2e-08   32.1  23.3   1   1   1.2e-10   5.6e-07   29.3   4.5     2   100    99   190    98   197 0.91 Nucleoside recognition
IU_nuc_hydro         PF01156.14   314 seq1279_BIOID59245   -            313   1.9e-94  316.3   0.1   1   1   1.7e-98   2.3e-94  316.0   0.1     1   311     3   307     3   309 0.94 Inosine-uridine preferring nucleoside hydrolase
Nucleos_tra2_C       PF07662.8    210 seq1280_BIOID59245   -            416   1.1e-72  243.8  12.2   1   1   2.3e-76   1.1e-72  243.8   8.4     1   210   201   413   201   413 0.97 Na+ dependent nucleoside transporter C-terminus
Nucleos_tra2_N       PF01773.15    75 seq1280_BIOID59245   -            416   1.5e-22   79.6   4.3   1   1   3.2e-26   1.5e-22   79.6   3.0     1    75     8    82     8    82 0.99 Na+ dependent nucleoside transporter N-terminus
Gate                 PF07670.9    109 seq1280_BIOID59245   -            416     4e-07   29.7   6.4   1   1   8.8e-11     4e-07   29.7   4.4     3   102   100   192    99   197 0.94 Nucleoside recognition
LysR_substrate       PF03466.15   209 seq1281_BIOID59245   -            293   5.5e-54  182.3   1.2   1   1   1.2e-57   8.5e-54  181.7   0.8     3   204    86   286    84   289 0.99 LysR substrate binding domain
HTH_1                PF00126.22    60 seq1281_BIOID59245   -            293   1.3e-15   56.7   1.1   1   1   1.8e-19   1.3e-15   56.7   0.7     1    60     5    64     5    64 0.98 Bacterial regulatory helix-turn-helix protein, lysR family
AA_permease          PF00324.16   479 seq1282_BIOID59245   -            489  1.3e-142  475.4  42.8   1   1  2.1e-146  1.4e-142  475.2  29.7     1   475    21   476    21   480 0.99 Amino acid permease
AA_permease_2        PF13520.1    426 seq1282_BIOID59245   -            489   7.8e-42  143.1  51.7   1   1   2.3e-45   1.6e-41  142.1  35.7     4   404    20   435    17   467 0.79 Amino acid permease
TonB_dep_Rec         PF00593.19   276 seq1283_BIOID59245   -            663   1.5e-34  120.0  11.9   1   1   2.2e-38   1.5e-34  120.0   8.3     1   276   395   662   395   662 0.88 TonB dependent receptor
Plug                 PF07715.10   108 seq1283_BIOID59245   -            663   7.5e-34  116.1   1.2   1   1   3.3e-37   2.2e-33  114.6   0.1     2   108    44   152    43   152 0.98 TonB-dependent Receptor Plug Domain
GTP_cyclohydroI      PF01227.17    86 seq1285_BIOID59245   -            222   7.9e-31  105.4   0.0   1   1     1e-34   1.4e-30  104.7   0.0     2    84   118   200   117   202 0.96 GTP cyclohydrolase I
DUF418               PF04235.7    163 seq1287_BIOID59245   -            385   1.6e-46  157.8  17.0   1   1   1.2e-50   1.6e-46  157.8  11.8     1   162   215   374   215   375 0.99 Protein of unknown function (DUF418)
Peripla_BP_3         PF13377.1    160 seq1288_BIOID59245   -            346   3.8e-33  114.6   0.4   1   1   3.3e-36   1.1e-32  113.0   0.0     2   160   169   329   168   329 0.92 Periplasmic binding protein-like domain
LacI                 PF00356.16    46 seq1288_BIOID59245   -            346   1.3e-21   75.7   2.5   1   1   8.5e-25   2.9e-21   74.6   1.7     1    46     3    48     3    48 0.99 Bacterial regulatory proteins, lacI family
Peripla_BP_1         PF00532.16   279 seq1288_BIOID59245   -            346   6.6e-21   74.6   0.1   1   1   2.5e-24   8.4e-21   74.2   0.1     2   223    60   274    59   309 0.83 Periplasmic binding proteins and sugar binding domain of LacI family
Peripla_BP_4         PF13407.1    258 seq1288_BIOID59245   -            346   1.3e-19   70.4   0.0   1   1   6.6e-23   2.3e-19   69.6   0.0     1   250    62   303    62   310 0.86 Periplasmic binding protein domain
Peripla_BP_4         PF13407.1    258 seq1290_BIOID59245   -            290   1.3e-60  204.8  14.0   1   1   2.2e-64   1.5e-60  204.6   9.7    16   257     1   257     1   258 0.97 Periplasmic binding protein domain
Peripla_BP_1         PF00532.16   279 seq1290_BIOID59245   -            290   4.7e-09   35.7   3.3   1   1   2.8e-12   1.9e-08   33.7   2.3    21   208     3   212     1   235 0.83 Periplasmic binding proteins and sugar binding domain of LacI family
ABC_tran             PF00005.22   118 seq1292_BIOID59245   -            506   1.4e-28   99.4   0.1   1   2     1e-18   4.6e-15   55.9   0.0     1   118    53   178    53   178 0.90 ABC transporter
ABC_tran             PF00005.22   118 seq1292_BIOID59245   -            506   1.4e-28   99.4   0.1   2   2   3.1e-14   1.4e-10   41.4   0.0     5   117   307   434   303   435 0.71 ABC transporter
AAA_21               PF13304.1    303 seq1292_BIOID59245   -            506   3.1e-12   46.9   1.8   1   1   5.7e-10   2.6e-06   27.4   0.2     2   297    42   207    41   208 0.62 AAA domain
BPD_transp_2         PF02653.11   267 seq1293_BIOID59245   -            336   9.8e-51  172.1  43.6   1   1   7.2e-55   9.8e-51  172.1  30.2     1   267    41   325    41   325 0.91 Branched-chain amino acid transport system / permease component
Dus                  PF01207.12   310 seq1298_BIOID59245   -            315   5.8e-97  324.1   0.0   1   1  5.1e-101     7e-97  323.8   0.0     2   306     5   304     4   309 0.93 Dihydrouridine synthase (Dus)
OEP                  PF02321.13   188 seq1299_BIOID59245   -            505   7.5e-32  110.3  24.3   1   2   4.3e-23   5.9e-19   68.2   6.2     3   188    96   293    94   293 0.96 Outer membrane efflux protein
OEP                  PF02321.13   188 seq1299_BIOID59245   -            505   7.5e-32  110.3  24.3   2   2   5.7e-17   7.7e-13   48.3   5.1     7   188   320   500   314   500 0.92 Outer membrane efflux protein
adh_short            PF00106.20   167 seq1300_BIOID59245   -            253   3.4e-29  101.8   0.7   1   1     1e-32   4.7e-29  101.3   0.5     2   166     4   171     3   172 0.94 short chain dehydrogenase
adh_short_C2         PF13561.1    243 seq1300_BIOID59245   -            253   1.4e-26   93.6   0.0   1   1   3.7e-30   1.7e-26   93.4   0.0     3   242     9   243     8   244 0.90 Enoyl-(Acyl carrier protein) reductase
KR                   PF08659.5    181 seq1300_BIOID59245   -            253     3e-08   33.4   0.4   1   1   1.1e-11   5.1e-08   32.6   0.3     4   161     6   165     4   184 0.84 KR domain
DUF1282              PF06930.7    170 seq1302_BIOID59245   -            203     2e-35  121.8  10.0   1   1   3.6e-39   2.5e-35  121.5   6.9     1   165    15   182    15   193 0.95 Protein of unknown function (DUF1282)
Yip1                 PF04893.12   172 seq1302_BIOID59245   -            203   4.1e-28   97.9  12.4   1   1     6e-32   4.1e-28   97.9   8.6     1   168    15   179    15   185 0.96 Yip1 domain
Peptidase_S11        PF00768.15   241 seq1303_BIOID59245   -            313   4.4e-89  297.7   1.0   1   1   1.6e-92   5.5e-89  297.4   0.7     2   240    33   264    32   265 0.98 D-alanyl-D-alanine carboxypeptidase
Beta-lactamase2      PF13354.1    197 seq1303_BIOID59245   -            313   1.6e-12   47.1   0.2   1   1   6.3e-16   2.2e-12   46.7   0.1     1   142    51   194    51   260 0.86 Beta-lactamase enzyme family
Glyco_hydro_3        PF00933.16   299 seq1304_BIOID59245   -            765   3.2e-87  292.1   0.0   1   1   1.2e-90   5.4e-87  291.4   0.0     1   298    46   351    46   352 0.98 Glycosyl hydrolase family 3 N terminal domain
Glyco_hydro_3_C      PF01915.17   227 seq1304_BIOID59245   -            765     3e-69  232.9   0.8   1   1   1.4e-72   6.3e-69  231.8   0.6     1   227   395   650   395   650 0.94 Glycosyl hydrolase family 3 C-terminal domain
Fn3-like             PF14310.1     71 seq1304_BIOID59245   -            765   2.4e-23   81.7   0.0   1   1   1.1e-26   4.8e-23   80.7   0.0     2    71   686   754   685   754 0.98 Fibronectin type III-like domain
OpuAC                PF04069.7    257 seq1305_BIOID59245   -            305   3.1e-60  203.5   3.6   1   1   2.6e-64   3.5e-60  203.3   2.5     2   257    26   300    25   300 0.96 Substrate binding domain of ABC-type glycine betaine transport system
BPD_transp_1         PF00528.17   185 seq1306_BIOID59245   -            385   5.7e-21   74.7  23.8   1   1   4.1e-25   5.7e-21   74.7  16.5     1   179   195   375   191   381 0.92 Binding-protein-dependent transport system inner membrane component
ABC_tran             PF00005.22   118 seq1307_BIOID59245   -            308   8.8e-22   77.5   0.0   1   1   2.1e-25   1.4e-21   76.8   0.0     1   117    41   162    41   163 0.93 ABC transporter
BPD_transp_1         PF00528.17   185 seq1308_BIOID59245   -            243   2.4e-22   79.2  16.0   1   1   1.8e-26   2.4e-22   79.2  11.1     1   183    68   238    64   240 0.94 Binding-protein-dependent transport system inner membrane component
5TM-5TMR_LYT         PF07694.7    169 seq1309_BIOID59245   -            561   1.1e-54  184.1  14.5   1   1   3.6e-58   1.6e-54  183.6  10.0     2   168    28   196    27   197 0.97 5TMR of 5TMR-LYT
His_kinase           PF06580.8     82 seq1309_BIOID59245   -            561   5.6e-28   96.5   2.1   1   1   2.5e-31   1.1e-27   95.6   1.5     1    82   371   452   371   452 0.98 Histidine kinase
HATPase_c            PF02518.21   111 seq1309_BIOID59245   -            561   2.8e-07   30.1   0.0   1   1   2.1e-10   9.7e-07   28.3   0.0    11   109   469   556   464   558 0.91 Histidine kinase-, DNA gyrase B-, and HSP90-like ATPase
Response_reg         PF00072.19   112 seq1310_BIOID59245   -            244   1.7e-25   89.1   0.0   1   1   4.4e-29     3e-25   88.2   0.0     1   111     9   117     9   118 0.97 Response regulator receiver domain
LytTR                PF04397.10    98 seq1310_BIOID59245   -            244   3.6e-24   84.6   0.0   1   1   1.1e-27   7.7e-24   83.5   0.0     2    97   149   242   148   243 0.96 LytTr DNA-binding domain
DUF1456              PF07308.8     68 seq1311_BIOID59245   -            156   3.5e-52  174.1   0.4   1   2   3.8e-30   5.2e-26   90.3   0.0     2    68     4    70     3    70 0.99 Protein of unknown function (DUF1456)
DUF1456              PF07308.8     68 seq1311_BIOID59245   -            156   3.5e-52  174.1   0.4   2   2     1e-27   1.4e-23   82.5   0.1     1    66    86   151    86   153 0.97 Protein of unknown function (DUF1456)
ParA                 PF10609.4     81 seq1316_BIOID59245   -            379     4e-36  122.6   0.4   1   1     3e-39   8.2e-36  121.6   0.3     1    81   226   306   226   306 0.99 ParA/MinD ATPase like
CbiA                 PF01656.18   195 seq1316_BIOID59245   -            379   4.6e-18   65.2   0.1   1   1   2.8e-21   7.5e-18   64.5   0.1     1   157   120   288   120   291 0.77 CobQ/CobB/MinD/ParA nucleotide binding domain
AAA_31               PF13614.1    157 seq1316_BIOID59245   -            379   1.1e-10   41.5   0.0   1   1   5.3e-13   1.4e-09   37.9   0.0     1    53   118   170   118   248 0.79 AAA domain
MipZ                 PF09140.6    261 seq1316_BIOID59245   -            379     2e-08   33.5   0.0   1   1   1.3e-11   3.7e-08   32.6   0.0     2   117   119   245   118   273 0.68 ATPase MipZ
HTH_Tnp_IS1          PF12759.2     50 seq1317_BIOID59245   -             91   2.2e-32  110.1   0.1   1   1   4.8e-36   3.3e-32  109.6   0.1     1    50    39    88    39    88 0.99 InsA C-terminal domain
Zn_Tnp_IS1           PF03811.8     36 seq1317_BIOID59245   -             91   1.1e-21   75.9   4.5   1   1   3.1e-25   2.1e-21   74.9   3.1     1    36     1    36     1    36 0.99 InsA N-terminal domain
DDE_Tnp_IS1          PF03400.8    131 seq1318_BIOID59245   -            125   1.1e-73  245.4   1.3   1   1   8.7e-78   1.2e-73  245.2   0.9     7   131     1   125     1   125 1.00 IS1 transposase
HTH_23               PF13384.1     50 seq1320_BIOID59245   -             64   5.6e-07   28.9   0.2   1   1     1e-10   6.9e-07   28.6   0.1     4    41    23    60    20    63 0.91 Homeodomain-like domain
HTH_28               PF13518.1     52 seq1320_BIOID59245   -             64   7.8e-06   25.6   0.1   1   1   1.7e-09   1.2e-05   25.0   0.1     7    36    31    60    25    61 0.88 Helix-turn-helix domain
HTH_36               PF13730.1     55 seq1323_BIOID59245   -            221   4.2e-08   33.0   0.0   1   1     5e-12   6.8e-08   32.4   0.0     5    55    34    85    31    85 0.92 Helix-turn-helix domain
HK                   PF02110.10   246 seq1325_BIOID59245   -            262  5.9e-105  349.7   0.8   1   1  1.5e-108  6.7e-105  349.5   0.6     1   246    15   259    15   259 0.99 Hydroxyethylthiazole kinase family
Phos_pyr_kin         PF08543.7    246 seq1325_BIOID59245   -            262   1.3e-07   30.9   0.4   1   1   5.8e-11   2.7e-07   29.9   0.3    72   241    79   241    26   245 0.76 Phosphomethylpyrimidine kinase
Carb_kinase          PF01256.12   242 seq1325_BIOID59245   -            262   4.3e-05   22.8   0.6   1   1   1.3e-08   5.9e-05   22.3   0.4    47   226    48   238    10   252 0.80 Carbohydrate kinase
Phos_pyr_kin         PF08543.7    246 seq1326_BIOID59245   -            266   2.1e-94  315.2   0.0   1   1   3.5e-98   2.4e-94  315.0   0.0     1   246    13   260    13   260 0.98 Phosphomethylpyrimidine kinase
PfkB                 PF00294.19   301 seq1326_BIOID59245   -            266   2.5e-08   33.2   0.0   1   1   4.4e-12     3e-08   33.0   0.0   136   282    80   237    39   251 0.85 pfkB family carbohydrate kinase
Glyco_hydro_25       PF01183.15   181 seq1327_BIOID59245   -            275   4.2e-50  169.9   0.2   1   1   4.2e-54   5.7e-50  169.5   0.1     1   181    73   248    73   248 0.96 Glycosyl hydrolases family 25
UTRA                 PF07702.8    141 seq1328_BIOID59245   -            248   1.1e-35  122.1   0.2   1   1   4.9e-39   1.7e-35  121.6   0.2     2   140   108   242   107   243 0.98 UTRA domain
GntR                 PF00392.16    64 seq1328_BIOID59245   -            248   1.7e-16   59.2   0.4   1   1   1.2e-19     4e-16   58.0   0.1     6    64    29    87    24    87 0.94 Bacterial regulatory proteins, gntR family
DeoC                 PF01791.4    236 seq1329_BIOID59245   -            374   6.6e-67  225.1   0.0   1   1   5.8e-71   7.9e-67  224.8   0.0     2   236    93   350    92   350 0.98 DeoC/LacD family aldolase
F_bP_aldolase        PF01116.15   287 seq1331_BIOID59245   -            286    6e-107  356.8   1.2   1   1    5e-111  6.8e-107  356.7   0.8     2   287     5   286     4   286 0.99 Fructose-bisphosphate aldolase class-II
Tagatose_6_P_K       PF08013.6    424 seq1334_BIOID59245   -            420  1.1e-198  659.7   0.1   1   1  9.3e-203  1.3e-198  659.6   0.1     4   423     1   419     1   420 0.99 Tagatose 6 phosphate kinase
PTS_EIIA_2           PF00359.17   142 seq1336_BIOID59245   -            150   1.3e-22   79.9   0.2   1   1     1e-26   1.4e-22   79.8   0.1    14   139    12   141     2   144 0.88 Phosphoenolpyruvate-dependent sugar phosphotransferase system, EIIA 2
PTS_IIB              PF02302.12    90 seq1337_BIOID59245   -             94   2.9e-10   40.3   0.1   1   1   2.5e-14   3.4e-10   40.0   0.1     1    86     4    83     4    88 0.86 PTS system, Lactose/Cellobiose specific IIB subunit
EIIC-GAT             PF03611.9    415 seq1338_BIOID59245   -            451   7.7e-87  291.6  33.3   1   1     8e-91   1.1e-86  291.1  23.1     2   414     7   398     6   399 0.99 PTS system sugar-specific permease component
ADH_N                PF08240.7    109 seq1339_BIOID59245   -            346   7.4e-30  102.8   0.0   1   1   2.8e-33   1.3e-29  102.0   0.0     2   108    26   130    25   131 0.95 Alcohol dehydrogenase GroES-like domain
ADH_zinc_N           PF00107.21   130 seq1339_BIOID59245   -            346   4.7e-22   77.8   0.0   1   1   2.2e-25   9.9e-22   76.7   0.0     2   128   172   306   171   308 0.90 Zinc-binding dehydrogenase
AlaDh_PNT_C          PF01262.16   168 seq1339_BIOID59245   -            346   0.00014   21.3   0.0   1   1   5.7e-08   0.00026   20.4   0.0    14    69   155   211   150   228 0.86 Alanine dehydrogenase/PNT, C-terminal domain
HTH_DeoR             PF08220.7     57 seq1342_BIOID59245   -             86   1.8e-17   62.5   0.1   1   1     9e-21   2.5e-17   62.0   0.1     1    53     8    60     8    63 0.96 DeoR-like helix-turn-helix domain
GntR                 PF00392.16    64 seq1342_BIOID59245   -             86   2.2e-06   26.8   0.1   1   1   1.2e-09   3.1e-06   26.3   0.1    10    63     9    60     9    61 0.95 Bacterial regulatory proteins, gntR family
HTH_11               PF08279.7     55 seq1342_BIOID59245   -             86   4.3e-06   26.1   0.0   1   1   1.9e-09   5.3e-06   25.8   0.0     1    44     8    50     8    64 0.91 HTH domain
FeoC                 PF09012.5     69 seq1342_BIOID59245   -             86     3e-05   23.5   0.0   1   1   1.3e-08   3.6e-05   23.2   0.0     5    52    12    59    10    75 0.87 FeoC like transcriptional regulator
DeoRC                PF00455.17   162 seq1344_BIOID59245   -            164   4.8e-46  156.2   3.0   1   1   4.1e-50   5.6e-46  156.0   2.1    17   161     1   144     1   145 0.99 DeoR C terminal sensor domain
VWA                  PF00092.23   179 seq1347_BIOID59245   -            219     1e-10   41.5   0.0   1   1   2.5e-14   1.7e-10   40.8   0.0     4   154    24   173    23   185 0.85 von Willebrand factor type A domain
VWA_2                PF13519.1    172 seq1347_BIOID59245   -            219   5.4e-09   36.2   0.0   1   1   1.5e-12     1e-08   35.3   0.0     3   147    23   172    21   205 0.76 von Willebrand factor type A domain
PP2C_2               PF13672.1    211 seq1348_BIOID59245   -            253   1.5e-41  142.0   0.0   1   1   1.2e-45   1.6e-41  141.8   0.0     1   206    11   220    11   232 0.86 Protein phosphatase 2C
AlkA_N               PF06029.6    116 seq1351_BIOID59245   -            282   1.3e-27   95.9   0.0   1   1   3.3e-31   2.2e-27   95.2   0.0     3   116     3   112     1   112 0.98 AlkA N-terminal domain
HhH-GPD              PF00730.20   121 seq1351_BIOID59245   -            282   3.2e-17   62.7   0.0   1   1   7.1e-21   4.8e-17   62.2   0.0     1   120   118   261   118   263 0.93 HhH-GPD superfamily base excision DNA repair protein
PRK                  PF00485.13   194 seq1352_BIOID59245   -            213     7e-45  152.8   0.0   1   1   2.3e-48     8e-45  152.6   0.0     1   193    10   199    10   200 0.94 Phosphoribulokinase / Uridine kinase family
AAA_18               PF13238.1    129 seq1352_BIOID59245   -            213   1.5e-08   34.8   0.0   1   1   6.7e-12   2.3e-08   34.2   0.0     1   118    11   158    11   169 0.81 AAA domain
AAA_17               PF13207.1    121 seq1352_BIOID59245   -            213     5e-07   30.4   0.0   1   1   2.5e-10   8.4e-07   29.6   0.0     1   119    10   161    10   163 0.71 AAA domain
DCD                  PF06559.6    366 seq1353_BIOID59245   -            193   5.8e-10   37.9   0.0   1   1   3.3e-11   2.3e-07   29.4   0.0    12   127     3   125     2   139 0.86 2'-deoxycytidine 5'-triphosphate deaminase (DCD)
dUTPase              PF00692.14   129 seq1353_BIOID59245   -            193   2.8e-08   33.1   0.0   1   1   6.5e-12   4.4e-08   32.5   0.0    21   125    78   185    71   189 0.92 dUTPase
AsmA                 PF05170.9    604 seq1354_BIOID59245   -            617  9.3e-140  466.9  14.6   1   2   2.9e-68     2e-64  218.2   0.3     1   266     1   241     1   242 0.99 AsmA family
AsmA                 PF05170.9    604 seq1354_BIOID59245   -            617  9.3e-140  466.9  14.6   2   2   2.2e-79   1.5e-75  254.9   5.8   323   604   240   512   238   512 0.99 AsmA family
AsmA_2               PF13502.1    220 seq1354_BIOID59245   -            617   2.9e-27   95.3  14.0   1   1   7.1e-29   4.9e-25   88.0   2.4     1   218   357   571   357   573 0.89 AsmA-like C-terminal region
Poly_export          PF02563.11    83 seq1356_BIOID59245   -            379   6.1e-30  102.7   0.6   1   1   2.1e-32   1.5e-28   98.2   0.0     4    82    77   166    74   167 0.87 Polysaccharide biosynthesis/export protein
SLBB                 PF10531.4     59 seq1356_BIOID59245   -            379   3.6e-12   45.8   0.4   1   1     3e-09   2.1e-05   24.2   0.0     3    45   174   217   172   223 0.92 SLBB domain
LMWPc                PF01451.16   138 seq1357_BIOID59245   -            147   2.7e-44  150.7   0.0   1   1   2.2e-48   3.1e-44  150.5   0.0     1   138     5   139     5   139 0.97 Low molecular weight phosphotyrosine protein phosphatase
Wzz                  PF02706.10   152 seq1358_BIOID59245   -            720     3e-51  173.1   3.4   1   1   3.1e-54   8.5e-51  171.6   0.0     1   152    16   252    16   252 0.99 Chain length determinant protein
GNVR                 PF13807.1     82 seq1358_BIOID59245   -            720   8.6e-30  102.2   0.9   1   1   3.1e-33   8.6e-30  102.2   0.6     1    81   367   447   367   448 0.98 G-rich domain on putative tyrosine kinase
AAA_31               PF13614.1    157 seq1358_BIOID59245   -            720   1.2e-17   64.1   0.0   1   1   8.2e-21   2.2e-17   63.2   0.0     2   151   528   669   527   675 0.88 AAA domain
CbiA                 PF01656.18   195 seq1358_BIOID59245   -            720   3.1e-12   46.1   0.0   1   1   3.5e-15   9.6e-12   44.6   0.0    10   161   538   701   529   716 0.68 CobQ/CobB/MinD/ParA nucleotide binding domain
Glycos_transf_2      PF00535.21   169 seq1359_BIOID59245   -            279   5.2e-30  104.2   0.1   1   1   1.3e-33   8.9e-30  103.4   0.0     1   125     8   132     8   172 0.84 Glycosyl transferase family 2
Glyco_tranf_2_3      PF13641.1    230 seq1359_BIOID59245   -            279   1.2e-09   38.2   0.0   1   1   2.1e-13   1.4e-09   38.0   0.0     3   111     7   109     4   187 0.85 Glycosyltransferase like family 2
Hexapep              PF00132.19    36 seq1360_BIOID59245   -            162   2.4e-11   42.4  14.7   1   1   2.2e-13     3e-09   35.8   3.3     2    34   109   141   108   143 0.96 Bacterial transferase hexapeptide (six repeats)
Glycos_transf_1      PF00534.15   172 seq1363_BIOID59245   -            405   8.9e-08   31.6   0.0   1   1     3e-11   2.1e-07   30.4   0.0    74   135   287   349   284   371 0.85 Glycosyl transferases group 1
Glycos_transf_2      PF00535.21   169 seq1365_BIOID59245   -            248   9.5e-16   57.8   0.0   1   1   8.2e-20   1.1e-15   57.5   0.0     1    95     4    99     4   171 0.90 Glycosyl transferase family 2
Hexapep              PF00132.19    36 seq1367_BIOID59245   -            182   3.2e-13   48.4   6.5   1   1   7.5e-12     1e-07   31.0   0.2     2    34   125   157   124   159 0.93 Bacterial transferase hexapeptide (six repeats)
Epimerase            PF01370.16   236 seq1369_BIOID59245   -            373   6.3e-72  241.6   0.0   1   1   1.1e-75   7.8e-72  241.3   0.0     1   236     5   252     5   252 0.98 NAD dependent epimerase/dehydratase family
RmlD_sub_bind        PF04321.12   287 seq1369_BIOID59245   -            373     8e-09   34.6   0.0   1   1   1.9e-12   1.3e-08   33.9   0.0     3   130     5   162     2   173 0.94 RmlD substrate binding domain
Epimerase            PF01370.16   236 seq1370_BIOID59245   -            321   1.9e-70  236.8   0.0   1   1   3.3e-74   2.3e-70  236.6   0.0     1   236     6   246     6   246 0.95 NAD dependent epimerase/dehydratase family
RmlD_sub_bind        PF04321.12   287 seq1370_BIOID59245   -            321   7.1e-08   31.5   0.1   1   1   2.2e-11   1.5e-07   30.4   0.1     2    69     5    73     4   282 0.79 RmlD substrate binding domain
NUDIX                PF00293.23   135 seq1371_BIOID59245   -            160   4.4e-19   68.3   0.0   1   1   3.7e-23   5.1e-19   68.1   0.0     6   126    22   145    17   154 0.91 NUDIX domain
Glyco_trans_4_4      PF13579.1    160 seq1373_BIOID59245   -            407   1.1e-26   93.7   0.0   1   1   4.8e-30   2.2e-26   92.7   0.0     1   160    15   204    15   204 0.84 Glycosyl transferase 4-like domain
Glycos_transf_1      PF00534.15   172 seq1373_BIOID59245   -            407   1.1e-19   70.3   0.0   1   1   3.5e-23   1.6e-19   69.8   0.0     3   170   219   389   217   391 0.92 Glycosyl transferases group 1
Glyco_trans_1_4      PF13692.1    135 seq1373_BIOID59245   -            407   8.6e-08   32.3   0.0   1   1   1.5e-10   6.6e-07   29.4   0.0     3   133   232   375   230   376 0.80 Glycosyl transferases group 1
NTP_transferase      PF00483.18   248 seq1376_BIOID59245   -            478   3.1e-84  282.0   0.0   1   1     2e-87   6.9e-84  280.9   0.0     2   247     8   295     7   296 0.97 Nucleotidyl transferase
MannoseP_isomer      PF01050.13   151 seq1376_BIOID59245   -            478   4.6e-76  253.4   2.0   1   1   2.7e-79   9.1e-76  252.4   1.4     1   151   323   473   323   473 0.99 Mannose-6-phosphate isomerase
Cupin_2              PF07883.6     71 seq1376_BIOID59245   -            478   4.5e-11   41.9   0.9   1   1   6.1e-14   2.1e-10   39.8   0.1     3    70   390   457   388   458 0.89 Cupin domain
NTP_transf_3         PF12804.2    179 seq1376_BIOID59245   -            478   2.6e-09   37.4   0.2   1   1   3.1e-12   1.1e-08   35.4   0.1     2   112     9   136     8   252 0.71 MobA-like NTP transferase domain
PGM_PMM_I            PF02878.11   138 seq1377_BIOID59245   -            456   8.1e-35  119.1   0.0   1   1     7e-38   2.4e-34  117.6   0.0     3   135     6   134     4   137 0.94 Phosphoglucomutase/phosphomannomutase, alpha/beta/alpha domain I
PGM_PMM_III          PF02880.11   111 seq1377_BIOID59245   -            456   9.6e-31  106.0   0.0   1   1   4.6e-34   1.6e-30  105.3   0.0     1   111   262   373   262   373 0.96 Phosphoglucomutase/phosphomannomutase, alpha/beta/alpha domain III
PGM_PMM_II           PF02879.11   104 seq1377_BIOID59245   -            456   3.2e-22   78.7   0.1   1   1   1.9e-25   6.6e-22   77.6   0.1     1   104   153   258   153   258 0.95 Phosphoglucomutase/phosphomannomutase, alpha/beta/alpha domain II
PGM_PMM_IV           PF00408.15    73 seq1377_BIOID59245   -            456   6.2e-10   38.8   0.1   1   1   3.7e-13   1.3e-09   37.8   0.0     1    64   378   446   378   455 0.85 Phosphoglucomutase/phosphomannomutase, C-terminal domain
Bac_transf           PF02397.11   187 seq1378_BIOID59245   -            464     3e-75  251.3   0.2   1   1   1.2e-78   8.1e-75  249.9   0.0     1   185   274   462   274   464 0.95 Bacterial sugar transferase
CoA_binding_3        PF13727.1    175 seq1378_BIOID59245   -            464   4.5e-42  143.7   0.0   1   1   6.7e-46   4.5e-42  143.7   0.0     2   175    65   238    64   238 0.92 CoA-binding domain
Polysacc_synt        PF01943.12   273 seq1379_BIOID59245   -            492   7.6e-61  205.6  15.9   1   1   1.1e-64   7.6e-61  205.6  11.0     5   273    11   276     8   276 0.96 Polysaccharide biosynthesis protein
Polysacc_synt_3      PF13440.1    251 seq1379_BIOID59245   -            492   3.6e-16   59.2  15.1   1   1   5.3e-20   3.6e-16   59.2  10.4     3   250    24   274    22   275 0.88 Polysaccharide biosynthesis protein
PS_pyruv_trans       PF04230.8    286 seq1380_BIOID59245   -            426   1.1e-39  136.7   0.0   1   1   1.3e-43   1.8e-39  136.0   0.0     1   286    13   356    13   356 0.94 Polysaccharide pyruvyl transferase
Glycos_transf_1      PF00534.15   172 seq1381_BIOID59245   -            406   5.4e-38  129.9   0.0   1   1   3.6e-41   1.2e-37  128.8   0.0    11   171   218   384   209   385 0.94 Glycosyl transferases group 1
Glyco_trans_1_4      PF13692.1    135 seq1381_BIOID59245   -            406   6.7e-16   58.5   0.0   1   1   4.2e-19   1.4e-15   57.4   0.0     5   131   225   366   222   369 0.89 Glycosyl transferases group 1
NTP_transferase      PF00483.18   248 seq1384_BIOID59245   -            297   1.1e-21   77.2   0.0   1   1   1.9e-25   1.3e-21   76.9   0.0     1   242     5   273     5   278 0.87 Nucleotidyl transferase
NTP_transf_3         PF12804.2    179 seq1384_BIOID59245   -            297   4.6e-07   30.0   0.0   1   1     1e-10   7.1e-07   29.4   0.0     2   111     7   147     6   258 0.73 MobA-like NTP transferase domain
Epimerase            PF01370.16   236 seq1385_BIOID59245   -            384   2.1e-79  266.1   0.1   1   1   1.4e-82   2.7e-79  265.8   0.1     1   236    26   282    26   282 0.96 NAD dependent epimerase/dehydratase family
RmlD_sub_bind        PF04321.12   287 seq1385_BIOID59245   -            384   1.8e-16   59.7   0.0   1   1   1.6e-19   3.1e-16   58.9   0.0     2   283    25   355    24   359 0.84 RmlD substrate binding domain
Polysacc_synt_2      PF02719.10   294 seq1385_BIOID59245   -            384   1.7e-15   56.5   0.0   1   1   2.3e-18   4.5e-15   55.2   0.0     1   117    26   136    26   142 0.88 Polysaccharide biosynthesis protein
NAD_binding_4        PF07993.7    249 seq1385_BIOID59245   -            384     4e-15   55.2   0.1   1   1   8.2e-17   1.6e-13   50.0   0.0     1   197    28   219    28   281 0.74 Male sterility protein
3Beta_HSD            PF01073.14   280 seq1385_BIOID59245   -            384   8.6e-15   54.0   0.0   1   1   7.7e-18   1.5e-14   53.2   0.0     1   224    27   265    27   275 0.78 3-beta hydroxysteroid dehydrogenase/isomerase family
adh_short            PF00106.20   167 seq1385_BIOID59245   -            384   6.2e-09   35.8   0.4   1   1   7.8e-11   1.5e-07   31.3   0.0     3   121    26   133    25   149 0.79 short chain dehydrogenase
RmlD_sub_bind        PF04321.12   287 seq1386_BIOID59245   -            299  3.9e-110  367.1   0.2   1   1  1.3e-113  4.3e-110  366.9   0.1     1   285     1   293     1   295 0.98 RmlD substrate binding domain
Epimerase            PF01370.16   236 seq1386_BIOID59245   -            299   1.6e-17   63.6   0.0   1   1     6e-21   2.1e-17   63.2   0.0     1   200     3   179     3   216 0.89 NAD dependent epimerase/dehydratase family
Polysacc_synt_2      PF02719.10   294 seq1386_BIOID59245   -            299   1.9e-08   33.4   0.1   1   1   2.8e-11   9.5e-08   31.1   0.0    28   162     5   152     1   164 0.80 Polysaccharide biosynthesis protein
NAD_binding_4        PF07993.7    249 seq1386_BIOID59245   -            299     5e-07   28.7   0.0   1   1   2.1e-10     7e-07   28.2   0.0    87   201    54   160    33   210 0.78 Male sterility protein
NTP_transferase      PF00483.18   248 seq1387_BIOID59245   -            292   4.1e-74  248.8   0.0   1   1     7e-78   4.8e-74  248.6   0.0     1   246     5   241     5   243 0.99 Nucleotidyl transferase
NTP_transf_3         PF12804.2    179 seq1387_BIOID59245   -            292   1.1e-09   38.5   0.0   1   1   1.8e-13   1.2e-09   38.4   0.0     1   125     6   140     6   233 0.73 MobA-like NTP transferase domain
dTDP_sugar_isom      PF00908.12   177 seq1388_BIOID59245   -            181   3.5e-78  260.8   0.3   1   1   2.9e-82     4e-78  260.6   0.2     1   176     3   176     3   177 0.97 dTDP-4-dehydrorhamnose 3,5-epimerase
Polysacc_synt        PF01943.12   273 seq1390_BIOID59245   -            474   1.4e-28   99.8  28.6   1   1   2.1e-32   1.4e-28   99.8  19.8     3   272     8   272     6   273 0.94 Polysaccharide biosynthesis protein
Polysacc_synt_3      PF13440.1    251 seq1390_BIOID59245   -            474   2.5e-17   63.0  21.8   1   1   3.7e-21   2.5e-17   63.0  15.1     2   247    22   268    21   271 0.96 Polysaccharide biosynthesis protein
DegT_DnrJ_EryC1      PF01041.12   363 seq1391_BIOID59245   -            370   4.1e-94  315.4   0.0   1   1   1.5e-97     5e-94  315.1   0.0     7   359    19   363    15   366 0.96 DegT/DnrJ/EryC1/StrS aminotransferase family
Aminotran_1_2        PF00155.16   363 seq1391_BIOID59245   -            370   2.8e-06   26.4   0.1   1   1   1.3e-09   4.3e-06   25.7   0.0    45   194    38   163    14   179 0.85 Aminotransferase class I and II
SelA                 PF03841.8    367 seq1391_BIOID59245   -            370   7.1e-06   24.8   0.0   1   1   3.8e-09   1.3e-05   24.0   0.0    49   225    39   197    33   223 0.82 L-seryl-tRNA selenium transferase
Beta_elim_lyase      PF01212.16   290 seq1391_BIOID59245   -            370   5.2e-05   22.4   0.0   1   1   3.4e-08   0.00011   21.2   0.0    31   166    39   158    33   166 0.80 Beta-eliminating lyase
Hexapep              PF00132.19    36 seq1392_BIOID59245   -            192     1e-08   34.1  16.7   1   1     1e-10   1.4e-06   27.4   2.0     2    35   119   152   118   153 0.95 Bacterial transferase hexapeptide (six repeats)
Glycos_transf_1      PF00534.15   172 seq1396_BIOID59245   -            370   5.7e-32  110.3   0.0   1   1   1.5e-35     1e-31  109.5   0.0    13   155   192   332   182   356 0.91 Glycosyl transferases group 1
Glyco_trans_1_4      PF13692.1    135 seq1396_BIOID59245   -            370   3.9e-12   46.3   0.0   1   1   9.7e-16   6.6e-12   45.6   0.0     3   131   195   331   194   334 0.83 Glycosyl transferases group 1
Glycos_transf_2      PF00535.21   169 seq1397_BIOID59245   -            255   1.8e-23   82.9   0.1   1   1   1.9e-27   2.6e-23   82.4   0.1     1   162     9   173     9   177 0.93 Glycosyl transferase family 2
HTH_Tnp_IS1          PF12759.2     50 seq1398_BIOID59245   -             91   2.2e-32  110.1   0.1   1   1   4.8e-36   3.3e-32  109.6   0.1     1    50    39    88    39    88 0.99 InsA C-terminal domain
Zn_Tnp_IS1           PF03811.8     36 seq1398_BIOID59245   -             91   1.1e-21   75.9   4.5   1   1   3.1e-25   2.1e-21   74.9   3.1     1    36     1    36     1    36 0.99 InsA N-terminal domain
DDE_Tnp_IS1          PF03400.8    131 seq1399_BIOID59245   -            125   1.2e-73  245.2   1.6   1   1   9.5e-78   1.3e-73  245.1   1.1     7   131     1   125     1   125 1.00 IS1 transposase
NTP_transferase      PF00483.18   248 seq1401_BIOID59245   -            474   2.9e-78  262.4   0.0   1   1   9.6e-82   4.4e-78  261.9   0.0     1   247     6   294     6   295 0.97 Nucleotidyl transferase
MannoseP_isomer      PF01050.13   151 seq1401_BIOID59245   -            474   3.9e-61  204.9   4.1   1   1   1.9e-64   8.5e-61  203.8   2.9     1   151   322   474   322   474 0.98 Mannose-6-phosphate isomerase
Cupin_2              PF07883.6     71 seq1401_BIOID59245   -            474   5.3e-11   41.7   0.7   1   1   9.7e-14   4.4e-10   38.8   0.1     3    70   391   458   389   459 0.91 Cupin domain
PGM_PMM_I            PF02878.11   138 seq1402_BIOID59245   -            454   8.1e-35  119.1   0.0   1   1     7e-38   2.4e-34  117.6   0.0     3   135     4   132     2   135 0.94 Phosphoglucomutase/phosphomannomutase, alpha/beta/alpha domain I
PGM_PMM_III          PF02880.11   111 seq1402_BIOID59245   -            454   2.9e-31  107.6   0.0   1   1   1.4e-34   4.8e-31  106.9   0.0     1   111   260   371   260   371 0.96 Phosphoglucomutase/phosphomannomutase, alpha/beta/alpha domain III
PGM_PMM_II           PF02879.11   104 seq1402_BIOID59245   -            454   3.9e-22   78.4   0.1   1   1   2.6e-25   8.8e-22   77.2   0.0     1   104   151   256   151   256 0.95 Phosphoglucomutase/phosphomannomutase, alpha/beta/alpha domain II
PGM_PMM_IV           PF00408.15    73 seq1402_BIOID59245   -            454   9.7e-11   41.4   0.1   1   1   5.9e-14     2e-10   40.3   0.0     1    71   376   451   376   453 0.86 Phosphoglucomutase/phosphomannomutase, C-terminal domain
6PGD                 PF00393.14   291 seq1403_BIOID59245   -            468  3.3e-141  469.5   0.1   1   1  7.4e-145    5e-141  468.9   0.1     1   290   179   466   179   467 1.00 6-phosphogluconate dehydrogenase, C-terminal domain
NAD_binding_2        PF03446.10   162 seq1403_BIOID59245   -            468   1.8e-52  177.4   0.1   1   1   5.2e-56   3.6e-52  176.4   0.0     1   161     3   174     3   175 0.97 NAD binding domain of 6-phosphogluconate dehydrogenase
UDPG_MGDP_dh_N       PF03721.9    185 seq1404_BIOID59245   -            388   2.5e-40  137.7   0.0   1   1     9e-44   4.1e-40  137.0   0.0     1   182     1   170     1   175 0.93 UDP-glucose/GDP-mannose dehydrogenase family, NAD binding domain
UDPG_MGDP_dh         PF00984.14    96 seq1404_BIOID59245   -            388   7.7e-27   93.2   0.0   1   1   4.4e-30     2e-26   91.9   0.0     2    94   191   281   190   283 0.92 UDP-glucose/GDP-mannose dehydrogenase family, central domain
UDPG_MGDP_dh_C       PF03720.10   106 seq1404_BIOID59245   -            388   1.3e-10   41.2   0.5   1   1   4.7e-12   2.1e-08   34.1   0.0     2    82   301   375   300   384 0.89 UDP-glucose/GDP-mannose dehydrogenase family, UDP binding domain
Wzz                  PF02706.10   152 seq1405_BIOID59245   -            338     8e-19   67.8   5.1   1   1   5.8e-23     8e-19   67.8   3.5     1   151    28   166    28   217 0.81 Chain length determinant protein
NAD_binding_10       PF13460.1    183 seq1410_BIOID59245   -            274   3.2e-15   56.5   0.0   1   1   1.5e-18   5.2e-15   55.8   0.0     1   181     4   201     4   203 0.82 NADH(P)-binding
Epimerase            PF01370.16   236 seq1410_BIOID59245   -            274   2.9e-11   43.1   0.0   1   1   5.7e-13   1.9e-09   37.1   0.0     8   236    10   213     4   213 0.74 NAD dependent epimerase/dehydratase family
UDPG_MGDP_dh_N       PF03721.9    185 seq1410_BIOID59245   -            274   4.3e-07   29.3   0.0   1   1     5e-10   1.7e-06   27.4   0.0     1   133     2   125     2   136 0.76 UDP-glucose/GDP-mannose dehydrogenase family, NAD binding domain
NAD_binding_2        PF03446.10   162 seq1410_BIOID59245   -            274   8.9e-06   25.5   0.0   1   1   3.8e-09   1.3e-05   25.0   0.0     1   101     1   120     1   131 0.69 NAD binding domain of 6-phosphogluconate dehydrogenase
LysR_substrate       PF03466.15   209 seq1411_BIOID59245   -            316   4.7e-24   84.5   0.1   1   1   8.5e-28   5.8e-24   84.2   0.0     2   206    96   298    95   301 0.93 LysR substrate binding domain
HTH_1                PF00126.22    60 seq1411_BIOID59245   -            316   3.7e-13   48.8   0.0   1   1   1.4e-16   9.4e-13   47.5   0.0     3    59    14    70    12    71 0.95 Bacterial regulatory helix-turn-helix protein, lysR family
AA_permease          PF00324.16   479 seq1412_BIOID59245   -            454     2e-38  131.8  38.0   1   1   3.6e-42   2.4e-38  131.5  26.4     2   427    25   418    24   440 0.83 Amino acid permease
AA_permease_2        PF13520.1    426 seq1412_BIOID59245   -            454   1.9e-35  122.1  36.0   1   1   5.5e-39   3.8e-35  121.1  25.0    34   399    55   413    25   440 0.81 Amino acid permease
Sulf_transp          PF04143.9     43 seq1414_BIOID59245   -            352   6.6e-18   64.3  36.8   1   2   1.5e-15     2e-11   43.5   8.5     1    41    74   114    74   116 0.96 Sulphur transport
Sulf_transp          PF04143.9     43 seq1414_BIOID59245   -            352   6.6e-18   64.3  36.8   2   2   1.1e-12   1.5e-08   34.3  11.4     2    43   283   325   282   325 0.97 Sulphur transport
SirA                 PF01206.12    70 seq1415_BIOID59245   -             75   5.3e-19   67.4   0.0   1   1   4.2e-23   5.8e-19   67.3   0.0     1    70     4    74     4    74 0.97 SirA-like protein
Peptidase_S11        PF00768.15   241 seq1416_BIOID59245   -            390   1.8e-97  325.2   0.0   1   1  4.9e-101   2.2e-97  324.9   0.0     4   240    30   264    27   265 0.99 D-alanyl-D-alanine carboxypeptidase
PBP5_C               PF07943.8     91 seq1416_BIOID59245   -            390   3.6e-21   74.8   0.0   1   1   1.2e-24   5.5e-21   74.2   0.0     1    90   284   374   284   375 0.98 Penicillin-binding protein 5, C-terminal domain
Beta-lactamase2      PF13354.1    197 seq1416_BIOID59245   -            390   4.8e-11   42.3   0.0   1   1   1.4e-14   6.3e-11   41.9   0.0     2   175    47   241    46   266 0.74 Beta-lactamase enzyme family
GyrI-like            PF06445.10   155 seq1417_BIOID59245   -            157     1e-32  113.2   0.2   1   1   8.2e-37   1.1e-32  113.0   0.2     1   155     1   153     1   153 0.99 GyrI-like small molecule binding domain
FUSC                 PF04632.7    650 seq1418_BIOID59245   -            352   8.3e-16   57.4   2.1   1   1   1.5e-19     1e-15   57.1   1.5     3   282    21   307    19   347 0.80 Fusaric acid resistance protein family
FUSC_2               PF13515.1    128 seq1418_BIOID59245   -            352   4.7e-13   49.0  13.3   1   1   1.1e-16   7.2e-13   48.4   9.2     2   128    33   158    28   158 0.83 Fusaric acid resistance protein-like
DUF496               PF04363.7     95 seq1419_BIOID59245   -            109   1.8e-46  155.7   6.3   1   1   1.6e-50   2.1e-46  155.5   4.4     1    93     8   100     8   102 0.98 Protein of unknown function (DUF496)
DUF3279              PF11682.3    128 seq1420_BIOID59245   -            133   1.2e-56  189.6   1.1   1   1   9.8e-61   1.3e-56  189.4   0.8     1   128     1   127     1   127 0.99 Protein of unknown function (DUF3279)
DUF3279              PF11682.3    128 seq1421_BIOID59245   -             99   1.2e-16   60.3   1.1   1   1   8.7e-21   1.2e-16   60.3   0.8     1    52     2    54     2    68 0.91 Protein of unknown function (DUF3279)
rve                  PF00665.21   120 seq1422_BIOID59245   -            218     5e-23   81.3   0.0   1   1   1.5e-26     7e-23   80.9   0.0     3   119    40   160    38   161 0.96 Integrase core domain
rve_3                PF13683.1     67 seq1422_BIOID59245   -            218   7.2e-18   63.7   0.1   1   1   5.5e-21   2.5e-17   62.0   0.0     2    67   133   198   132   198 0.98 Integrase core domain
CobU                 PF02283.11   167 seq1426_BIOID59245   -            181   1.2e-62  210.0   0.2   1   1     1e-66   1.4e-62  209.8   0.1     1   167     3   180     3   180 0.97 Cobinamide kinase / cobinamide phosphate guanyltransferase
CobS                 PF02654.10   235 seq1427_BIOID59245   -            247   7.3e-84  280.9  14.4   1   1     6e-88   8.2e-84  280.7  10.0     1   235     5   246     5   246 0.99 Cobalamin-5-phosphate synthase
DBI_PRT              PF02277.12   327 seq1428_BIOID59245   -            359  1.9e-118  395.1  10.4   1   1  1.6e-122  2.2e-118  395.0   7.2     2   327     8   347     7   347 0.99 Phosphoribosyltransferase
YkuD                 PF03734.9    146 seq1429_BIOID59245   -            311   5.5e-20   71.9   0.1   1   1   6.3e-24   8.5e-20   71.3   0.0     2   146    97   231    96   231 0.81 L,D-transpeptidase catalytic domain
LysR_substrate       PF03466.15   209 seq1431_BIOID59245   -            305   4.3e-33  114.0   0.2   1   1   8.6e-37   5.9e-33  113.6   0.1     2   206    87   289    86   292 0.95 LysR substrate binding domain
HTH_1                PF00126.22    60 seq1431_BIOID59245   -            305   3.8e-22   77.6   0.1   1   1   1.1e-25   7.7e-22   76.6   0.1     1    60     3    62     3    62 0.98 Bacterial regulatory helix-turn-helix protein, lysR family
LysR_substrate       PF03466.15   209 seq1432_BIOID59245   -            316   6.9e-43  146.0   0.2   1   1   1.6e-46   1.1e-42  145.4   0.1     3   206    90   293    88   296 0.96 LysR substrate binding domain
HTH_1                PF00126.22    60 seq1432_BIOID59245   -            316   9.3e-14   50.8   0.0   1   1   2.5e-17   1.7e-13   49.9   0.0     1    59     3    63     3    64 0.95 Bacterial regulatory helix-turn-helix protein, lysR family
MatE                 PF01554.13   162 seq1433_BIOID59245   -            547   5.3e-66  221.1  36.1   1   2   2.5e-38   3.4e-34  117.6   6.6     1   160   100   260   100   262 0.97 MatE
MatE                 PF01554.13   162 seq1433_BIOID59245   -            547   5.3e-66  221.1  36.1   2   2   3.1e-37   4.2e-33  114.1   9.0     1   162   330   491   330   491 1.00 MatE
Ferric_reduct        PF01794.14   125 seq1443_BIOID59245   -            115   3.9e-07   30.0   2.3   1   1     5e-11   6.8e-07   29.3   0.3    72   124    14    65     3    66 0.91 Ferric reductase like transmembrane component
YodA                 PF09223.6    182 seq1444_BIOID59245   -            216   1.6e-86  288.4   5.1   1   1   1.4e-90   1.9e-86  288.2   3.5     2   182    36   216    35   216 0.99 YodA lipocalin-like domain
Cytochrom_B_N        PF00033.14   188 seq1447_BIOID59245   -            169   1.4e-20   73.3  12.2   1   1   2.3e-24   1.6e-20   73.1   8.4     2   182     2   168     1   169 0.96 Cytochrome b(N-terminal)/b6/petB
Ni_hydr_CYTB         PF01292.15   182 seq1447_BIOID59245   -            169   1.5e-16   60.1  11.4   1   1   2.7e-20   1.8e-16   59.9   7.9     1   176     3   168     3   169 0.85 Prokaryotic cytochrome b561
Response_reg         PF00072.19   112 seq1450_BIOID59245   -            260   1.3e-27   95.9   0.0   1   1     3e-31   2.1e-27   95.2   0.0     1   112    40   149    40   149 0.99 Response regulator receiver domain
Trans_reg_C          PF00486.23    77 seq1450_BIOID59245   -            260   4.7e-25   87.1   0.0   1   1   1.7e-28   1.1e-24   85.9   0.0     3    77   182   255   179   255 0.95 Transcriptional regulatory protein, C terminal
HATPase_c            PF02518.21   111 seq1451_BIOID59245   -            452     1e-13   50.8   0.0   1   1     4e-17   1.8e-13   50.0   0.0     2   109   345   449   344   451 0.88 Histidine kinase-, DNA gyrase B-, and HSP90-like ATPase
HisKA                PF00512.20    68 seq1451_BIOID59245   -            452   1.8e-11   43.7   1.0   1   1     1e-14   4.5e-11   42.4   0.7     2    66   236   299   235   301 0.97 His Kinase A (phospho-acceptor) domain
HAMP                 PF00672.20    70 seq1451_BIOID59245   -            452   4.9e-10   39.3   1.9   1   1   2.3e-13   1.1e-09   38.2   0.0     2    69   162   230   161   231 0.95 HAMP domain
HD                   PF01966.17   122 seq1456_BIOID59245   -            231   1.4e-15   57.2   0.7   1   1   2.3e-19   3.1e-15   56.1   0.5     4   121    29   131    27   132 0.92 HD domain
DNA_methylase        PF00145.12   335 seq1458_BIOID59245   -            472   1.6e-76  257.4   0.0   1   1   1.8e-80   2.5e-76  256.8   0.0     1   331    87   448    87   451 0.88 C-5 cytosine-specific DNA methylase
Vsr                  PF03852.10    75 seq1459_BIOID59245   -            156   1.9e-34  116.9   0.1   1   1   2.3e-38   3.1e-34  116.2   0.1     1    73     2    74     2    76 0.98 DNA mismatch endonuclease Vsr
DUF808               PF05661.7    295 seq1461_BIOID59245   -            305  2.1e-134  446.8  16.4   1   1  1.8e-138  2.5e-134  446.6  11.4     1   293     3   292     3   294 0.95 Protein of unknown function (DUF808)
DUF2158              PF09926.4     53 seq1462_BIOID59245   -             60   8.5e-19   66.6   0.4   1   1   7.3e-23     1e-18   66.3   0.3     1    53     3    49     3    49 0.98 Uncharacterized small protein (DUF2158)
GGDEF                PF00990.16   161 seq1464_BIOID59245   -            564   6.7e-47  158.9   0.0   1   1   8.5e-51   1.2e-46  158.1   0.0     1   161   398   557   398   557 0.97 GGDEF domain
DSRB                 PF10781.4     62 seq1468_BIOID59245   -             62   3.6e-41  138.3   0.2   1   1   2.8e-45   3.9e-41  138.2   0.1     1    61     1    61     1    62 0.98 Dextransucrase DSRB
FliE                 PF02049.13    97 seq1471_BIOID59245   -            104   1.4e-27   95.3   4.5   1   1   1.2e-31   1.7e-27   95.1   3.1     6    97    12   104     5   104 0.95 Flagellar hook-basal body complex protein FliE
YedD                 PF13987.1    111 seq1478_BIOID59245   -            138   1.1e-56  189.1   0.1   1   1   9.2e-61   1.3e-56  188.8   0.1     1   110    26   135    26   136 0.98 YedD-like protein
Flagellin_N          PF00669.15   139 seq1484_BIOID59245   -            498   6.9e-42  142.4  19.5   1   1   1.5e-45   6.9e-42  142.4  13.5     1   137     5   141     5   143 0.99 Bacterial flagellin N-terminal helical region
Flagellin_C          PF00700.16    86 seq1484_BIOID59245   -            498   1.1e-29  102.3   7.5   1   1   2.3e-33   1.1e-29  102.3   5.2     2    86   412   496   411   496 0.98 Bacterial flagellin C-terminal helical region
Flagellin_D3         PF08884.6     90 seq1484_BIOID59245   -            498   4.2e-10   39.5  39.9   1   1   1.1e-13   4.8e-10   39.3  14.1     3    86   198   276   193   283 0.78 Flagellin D3 domain
[truncated: 1,286,283 more chars]
